# Supplementary material for: The evolutionary origins and ancestral features of septins
Source: Front Cell Dev Biol. 2024 Jun 26;12:1406966. doi: 10.3389/fcell.2024.1406966 (PMC11238149; doi:10.3389/fcell.2024.1406966)
Supplement: Supplementary file 1 [file DataSheet3.zip › Delic_Shuman_Supp_File6/AncGroup6_450_1150_73d48.result/AncGeneralChlorophyte_450_1150_73d48.a3m]

#700	1
>101
ANPELASSGSTPAATHQSASAPAPVSAQTSRSSGSPTPSPQPPSSSTSDAPASDEALGQSAAREDLLAPFASAQPGSPQNSVLSGADASQMASSGYENPNMAAATGATHRPGVRPAPLSARAMKSQMTNTYFKIMVVGESGLGKTTFINNLFSSYTKGRELSESSAPANETKGTAKTPAGTEPTDGAAPVASRAASPQASSGPVLFSQAAAAVAASPKTVQITETTVTVEEDGQNLNFTLVDTPGYGDDVDIQNSIQPIVDYIEQQHQKYLEQEQSTPEERARQMTEEQDSRVDCCLYFIAPHRLKPIDIEFMKQLSKVVPIIPVIAKADTMTADELKEFRQEVMDELQNGGIEIFDFSSGEDTAADECVAALHVEQEFPAYDSDAAQASESAAAMDDDAVLACVELAKELSLETFNFPSDTLERVGAQASSALTQQVPPFAVVASNNMDPAENPALAAEVPSGKTLPGRRYPWGTCEVMNPEHSDLALLRRLLLEEGFQDLKERTRERLYEAWRRQGRRPAARVQRLASAATARALAAAAASVAAAAASAGRAAALVAALAAVAAYVSAVLAALGAAAKAQAQALAAAGKEAGKGLAGHSQWVAKAAAVEAWDRLAAAAASAQETQDKLLAAAKERKKPSAFASGPEESQARSARARESRQTQVRRTLQPARATLEQLLKQQKQGAKAELNKLAAALAK
>UPI000E42106B	342	0.288	1.315E-95	15	516	700	98	464	536
---------------HDPEAHDADRQAEGNDRPHTPSYLRPPVAGRAQSDSGSDSGLPQSRSVEfDLPSPVSPSRPKSPWVRF----DPYD----SSEDQD-KEYVGFATLPNQVH-------RKSVKKGFDFTLMVAGESGLGKSTLVNSLFLTDLyKDRKLLNA-----EERIT-------------------------------------------QTVEITKHTVDIEEKGVKLKLTIVDTPGFGDAVNNTECWKSVADYIDQQFEQYFRDESGLNRKNI------QDNRVHCCLYFISPfgHGLRPLDVEFMKALHEKVNIVPVLAKADTLTPGEVKKKKIKIREEIEQYGIKIY---------------------QFPDCDSDEDED----------------------------FKQQDHE----------LKESIPFAVIGSNTVVEA----------KGKRVRGRLYPWGIVEVENPAHCDFVKLRNMLVRTHMQDLKDVTRETHYENYRAQ---------------------------------------------------------------------------------------------------------------------------------------------------------------------------------------
>A0A2I4AZ54	340	0.292	8.285E-95	15	516	700	57	431	501
---------------HQHGLEAHDADGQGPDRPHTPSHLRPPTAGRAHSDSGSDGSLPQSRSVEfELPSPVSPSRPRSP--WALF--DPYNNN----EDQD-KEYVGFATLPNQVH-------RKSVKKGFDFTLMVAGESGLGKSTLVNSLFLTDLyKDRKLLNA-----EERIT-------------------------------------------QTVEITKHTVDIEEKGVKLKLTIVDTPGFGDAVNNTECWKTVADYIDQQFEQYFRDESGLNRKNI------QDNRVHCCLYFISPfgHGLRPLDVEFMKALHEKVNIVPVLAKADTLTPSEVKKKKIKIRDEIEQYGIKIY---------------------QFPDCDSDEDED----------------------------FKQQDL-QLKVNSSKQLKESI-PFAVIGSNTVVEA----------KGKRVRGRLYPWGIVEVENTAHCDFITLRNMLVRTHMQDLKDVTRETHYENYRAQ---------------------------------------------------------------------------------------------------------------------------------------------------------------------------------------
>A0A6I8S438	338	0.258	2.079E-94	9	516	700	12	386	455
---------RLPKAQYEDKRVLKEKVSQLDYDILPNMIRHIKDDTEQEDG-WEDEDsgltmLPTKLCCPQALTPLSPSRPKSPWGRF----DPYD----SFEEDR--EYVGFATLPNQMH----RKYVK---KGFEFTLMVAGESGLGKSTLINSLFLTDLYRDR-------------HILSP------------EERVT----------------------QTVEIVKQTVDIQEKGVRLRLTVVDTPGYGDAINNEICWKPVADYIDQQFEQYFRDESGLNRRNL------QDTRVHCCLYFLSPlgHGMRPMDIEFLQALQDKVNIVPILGKADSLTPTELQQKKQRIRDEIDKYGIRIY---------------------QFPECDPDEDED----------------------------FKQQDIE---------LKKSI-PFAVIGSNTI---------IEV-NGRRVRGRMYPWGVVEVENEEHCDFIKLRTMLIRTHMQDLKDVTRETHYENYRAQ---------------------------------------------------------------------------------------------------------------------------------------------------------------------------------------
>A0A6J2AWZ3	337	0.271	5.216E-94	9	516	700	566	936	1005
---------DFPGSEncHQPEAKTWGSRPQVLEPRPQAPDLYQDDLDFRPPSwpQASDSQ--QYCSASAPLSP--SARPRSPWGK----LDPYDSSEDDKE------YVGFATLPNQVH-------RKSVKKGFDFTLMVAGESGLGKSTLVNSLFLTDLYrDRKLLSA-----EER----IM---------------------------------------QTVEITKHAVDIEEKGVRLRLTIVDTPGFGDAVNNTECWKPVAEYIDQQFEQYFRDESGLNRKNI------QDNRVHCCLYFISPfgHGLRPLDVEFMKALHQRVNIVPILAKADTLTPPEVERKKRKIREEIERFGIKIY---------------------QFPDCDSDEDED----------------------------F------KLQDQALK----ESIPFAVIGSNTVVEA----------RGRRVRGRLYPWGIVEVENPGHCDFVKLRTMLVRTHMQDLKDVTRETHYENYRAQ---------------------------------------------------------------------------------------------------------------------------------------------------------------------------------------
>A0A821M096	335	0.286	2.416E-93	56	516	700	31	354	423
--------------------------------------------------------LPSGWGCPPLVPPPSPSRPKSPWGK----LDPYD--SSEEE----REYVGFATLPNQVH----RKYVK---KGFEFTLMVAGESGLGKSTLINSLFLTDLYqGRQL-----PSPEERVT-------------------------------------------QTIEIVKQTVDIQEKGVRLRLTIVDTPGYGDAVNNDECWKPVADYIDQQFEQYFRDESGLNRKNL------QDTRVHCCLYFLSPlgHGLRPLDIEFLRALHDRVNIVPILGKADSLTPTELVQKKERIREELDHYGIRIY---------------------QFPECDSDQD--------------------------EDFKFQDMELKKS------------IPFAVIGSNTIVEK----------NGKRVRGRLYPWGVVEVENEQHCDFVKLRTMLIRTHMQDLKDVTRETHYENYRAQ---------------------------------------------------------------------------------------------------------------------------------------------------------------------------------------
>UPI001E1C0C32	335	0.268	2.416E-93	3	516	700	552	929	998
---ELNKFGkDFPGNEscHQPEAkTWVSRPQVPEPTPQAPDLYQDDLEFRPPLWPQPsDSQ--QYFCASAPLSP--SARPRSPWGK----LDPYDSSEDDKE------YVGFATLPNQVH-------RKSVKKGFDFTLMVAGESGLGKSTLVNSLFLTDLYrDRKLLSA-----EER----IM---------------------------------------QTVEITKHAVDIEEKGVKLRLTIVDTPGFGDAVNNTECWKPVAEYIDQQFEQYFRDESGLNRKNI------QDNRVHCCLYFISPfgHGLRPLDVEFMKALHQRVNIVPILAKADTLTPPEVERKKRKIREEIEHFGIKVY---------------------QFPDCDSDEDED----------------------------F------KLQDQALK----ESIPFAVIGSNTVVEA----------RGRRVRGRLYPWGIVEVENPGHCDFVKLRTMLVRTHMQDLKDVTRETHYENYRAQ---------------------------------------------------------------------------------------------------------------------------------------------------------------------------------------
>A0A8B7GED9	335	0.272	2.416E-93	14	516	700	588	949	1018
--------------TREAKPWVSKPQIPAPRPQTPDLCDDELEFRPPSWPPSSDSQ--QYFCAPAPLSP--SARPRSPWGK----LDPYDSSEDDKE------YVGFATLPNQVH-------RKSVKKGFDFTLMVAGESGLGKSTLVNSLFLTDLYrDRKLLSA-----EER----IM---------------------------------------QTVEITKHAVDIEEKGVRLRLTIVDTPGFGDAVNNTDCWKPVAEYIDQQFEQYFRDESGLNRKNI------QDNRVHCCLYFISPfgHGLRPLDVEFMKALHQRVNIVPILAKADTLTPLEVDHKKRKIREEIEHFGIKIY---------------------QFPDCDSDEDED----------------------------F------KLQDQALK----ESIPFAVIGSNTVVEA----------RGRRVRGRLYPWGIVEVENPGHCDFVKLRTMLVRTHMQDLKDVTRETHYENYRAQ---------------------------------------------------------------------------------------------------------------------------------------------------------------------------------------
>UPI00111BD7A2	335	0.270	3.282E-93	9	516	700	513	883	905
---------DFPGSEHCHQPeAKTRVSRPQILEPRPQAPDLCDDDLEFRPTLWSQSSDSQQ--YFYAPAPLSpSARPRSPWGK----LDPYDSSEDDKE------YVGFATLPNQVH-------RKSVKKGFDFTLMVAGESGLGKSTLVNSLFLTDLYrDRKLLGA-----EER----IM---------------------------------------QTVEITKHAVDIEEKGVRLRLTIVDTPGFGDAVNNTECWKPVAEYIDQQFEQYFRDESGLNRKNI------QDNRVHCCLYFISPfgHGLRPLDVEFMKALHQRVNIVPILAKADTLTPPEVDRKKCKIREEIEHFGIKIY---------------------QFPDCDSDEDED----------------------------F------KLQDQALK----ESIPFAVIGSNTVVEA----------RGRRVRGRLYPWGIVEVENPGHCDFVKLRTMLVRTHMQDLKDVTRETHYENYRAQ---------------------------------------------------------------------------------------------------------------------------------------------------------------------------------------
>UPI0003C90C45	335	0.269	3.282E-93	10	516	700	551	925	994
----------TDDAELSKFVKDFPGSESCHPPEAKTWVPRPQAPDVCDDDlefrppswPQSsDSQ--QYFCAPAPLSP--SARPRSPWGK----LDPYDSSEDDKE------YVGFATLPNQVH-------RKSVKKGFDFTLMVAGESGLGKSTLVNSLFLTDLYrDRKLLSA-----EER----IM---------------------------------------QTVEITKHAVDIEEKGVRLRLTIVDTPGFGDAVNNTECWKPVAEYIDQQFEQYFRDESGLNRKNI------QDNRVHCCLYFISPfgHGLRPLDVEFMKALHQRVNIVPILAKADTLTPPEVDRKKRKIREEIERFGIKIY---------------------QFPDCDSDEDED----------------------------F------KLQDQALK----ESIPFAVIGSNTVVEA----------RGRRVRGRLYPWGIVEVENPGHCDFVKLRTMLVRTHMQDLKDVTRETHYENYRAQ---------------------------------------------------------------------------------------------------------------------------------------------------------------------------------------
>UPI0018F40414	335	0.283	3.282E-93	49	516	700	763	1090	1159
-------------------------------------------------RPWPpDG--HQHISAPAPLSPL--TRPRSPWGK----VDPYDSSEDDKE------YVGFATLPNQVH-------RKSVKKGFDFTLMVAGESGLGKSTLINSLFLTDLYrDRKLLNA-----EERIT-------------------------------------------QTVEITKHSVEIEEKGIKLRLTIVDTPGFGDAVNNTECWKPLADYIDQQFEQYFRDESGLNRKNI------QDNRVHCCLYFISPfgHGLRPLDVEFLKALHQRVNIVPILAKADTLTPPEVEHKKRKIREEIERFGIRIY---------------------QFPDCDSDEDED----------------------------F------KLQDQALK----DSIPFAVIGSNTVVEA----------RGRRVRGRLYPWGIVEVENPAHCDFVKLRTMLVRTHMQDLKDVTRETHYENYRAQ---------------------------------------------------------------------------------------------------------------------------------------------------------------------------------------
>A0A3Q0DYY0	334	0.286	4.459E-93	49	516	700	83	409	502
-------------------------------------------------SQSSDSQ--QYFCAPAPLSP--SARPRSPWGK----LDPYDSSEDDKE------YVGFATLPNQVH-------RKSVKKGFDFTLMVAGESGLGKSTLVNSLFLTDLYrDRKLLSA-----EER----IM---------------------------------------QTVEITKHAVDIEEKGVRLRLTIVDTPGFGDAVNNTECWKPVAEYIDQQFEQYFRDESGLNRKNI------QDNRVHCCLYFISPfgHGLRPLDVEFMKALHQRVNIVPILAKADTLTPLEVDRKKRRIREEIERFGIKIY---------------------QFPDCDSDEDED----------------------------F------KLQDQALK----ESIPFAVIGSNT---------VVEV-RGRRVRGRLYPWGIVEVENPGHCDFVKLRTMLVRTHMQDLKDVTRETHYENYRAQ---------------------------------------------------------------------------------------------------------------------------------------------------------------------------------------
>A0A6P5KUU8	334	0.269	8.230E-93	7	516	700	562	926	996
-------GGDVP---H---PESMGPSQLCLPAILDPYEESETKESRSSSRIQPETQAHLCISSSSVLSI--SSRPRSPWGR----LDPYDSCEDDKE------YVGFATLPNQVH-------RKSMKKGFDFTLMVAGESGLGKSTLINSLFLTDMYRDR---------------RLL----------NSEERIM----------------------QTVEITKHTMDIEEKGVKLKLTVVDTPGFGDAVNNTECWKPVADYIDQQFEQYFRDESGLNRKNI------QDNRVHCCLYFISPfgHGLRPLDVEFMRALHHRVNIVPILAKADTLTPNEVEHKKRKIREEIEHFGIQIY---------------------QFPACDSDEDE---------------------EFKL------QD----------QALKDSI-PFAVIGSNTVVEA----------KGRRVRGRLYPWGIVEVENPGHCDFVKLRTMLVRTHMQDLKDVTREIHYENYRAQ---------------------------------------------------------------------------------------------------------------------------------------------------------------------------------------
>UPI001ABE80B9	333	0.287	1.118E-92	61	516	700	37	355	424
-------------------------------------------------------------GCPPLVPPPSPSRPKSPWGK----LDPYDSSEEDRE------YVGFATLPNQVH----RKYVK---KGFEFTLMVAGESGLGKSTLINSLFLTDLYrGRQL-----PSPEERVT-------------------------------------------QTIEIVKQTVDIQEKGVRLRLTVVDTPGYGDAVNNEECWKPVADYIDQQFEQYFRDESGLNRKNL------QDTRVHCCLYFLSPlgHGMRPLDIEFLRALHDRVNIVPILGKADSLTPKELIQKKQRIREELDHYGIQIY---------------------QFPDCDSDQDE---------------------EFKM------QDTE----------LKKSI-PFAVIGSNTI---------VEV-NGKRVRGRLYPWGVVEVENEHHCDFVKLRTMLIRTHMQDLKDVTRETHYENYRAQ---------------------------------------------------------------------------------------------------------------------------------------------------------------------------------------
>UPI000E1F001F	333	0.288	1.118E-92	48	516	700	65	404	437
------------------------------------------------DDP-TDEKdaRPFSRPRPldfqqhiTAPAPPSPSRPRSPWGQ----LDPYDSSEDDKE------YVGFATLPNQVH-------RKSVKKGFDFTLMVAGESGLGKSTLVNSLFLTDMyKDRKLLNA-----EERIT-------------------------------------------QTVEITKHVVDIEEKGVKLRLTIVDTPGFGDAVNNTECWKPVADYIDQQFEQYFRDESGLNRKNI------QDNRVHCCIYFISPfgHGLRPLDVEFMRALHQRVNIVPVLAKADTLTPSEVERKKNKIREEIEQYGIRIY---------------------QFPECDSDEDE---------------------EFKL------QD-------QALK----ESIPFAVIGSNTVVEA----------KGRRVRGRLYPWGIVEVENPSHCDFVKLRTMLVRTHMQDLKDVTRETHYENYRTQ---------------------------------------------------------------------------------------------------------------------------------------------------------------------------------------
>A0A812A0P0	333	0.270	1.118E-92	75	620	700	35	456	469
---------------------------------------------------------------------------GSPMIWPL---PAS--LTSFYLpDPpphivqqkNLEGYVGFANLPNQVY-------RKSVKRGFEFTLMVVGESGLGKSTLINSLFLTDLY--------SP--------EYP-----------------------GP---------SHRIKKTVQVEQSKVLIKEGGVQLLLTIVDTPGFGDAVDNSNCWQPVIDYIDSKFEDYLNAESRVNR---RQMP---DNRVQCCLYFIAPsgHGLKPLDIEFMKRLHEKVNIIPLIAKADTLTPEECQQFKKQIMKEIQEHKIKIYEFPETDDEEENKLVKKIK-------------------------------------------------DRL-------------PLAVVGSNTI---------IEV-NGKRVRGRQYPWGVAEVENGEHCDFTILRNMLIRTHMQDLKDVTNNVHYENYR---SRKLAAVT-YNGVDNNKNKGQLTNLCVIFRFDRHGIPWWRCGLTPAFGPGRDPGDPGSSPTSGSRCMEPASPSACLQRRheqmkknleAQHKELEEKRRQFE--DEKANWEA-------------------------------------------------------------------------------
>UPI00155571A3	333	0.265	1.118E-92	15	516	700	84	444	478
---------------RAHGQGPVDPGVFSSVAQPIADELLDEKELRPFSRPRPlDFQ--QHIA---APAPLSPSRPRSPWGK----LDPYDSSEDDKE------YVGFATLPNQVH-------RKSVKKGFDFTLMVAGESGLGKSTLVNSLFLTDMY----RDRKFLSAEERIT-------------------------------------------QTVEITKHVVDIEEKGVKLRLTIVDTPGFGDAVNNTECWKPVADYIDQQFEQYFRDESGLNRKNI------QDNRVHCCLYFISPfgHGLRPLDVEFMRALHQRVNIVPILAKADTLTPSEVERKKSKIREEIEHYGIRIY---------------------QFPECDSDEDED----------------------------F------KLQDQALK----ESIPFAVIGSNTVVEA----------KGRRVRGRLYPWGIVEVENPAHCDFVKLRTMLVKTHMQDLKDVTRETHYENYRAQ---------------------------------------------------------------------------------------------------------------------------------------------------------------------------------------
>A0A8I3WLC8	333	0.288	1.519E-92	50	516	700	99	425	494
--------------------------------------------------PQSsDSQ--QYFCAPAPLSP--SARPRSPW-------DKLDPCDSSEDDKE---YVGFATLPNQVP-------RKSMKKGFDFTIMVAGESGLGKSTLVNSLFLTDLYrDRKLLGA-----EER----IM---------------------------------------QTVEITKHAVDIEEKGVRLRLTIVDTPGFGDAVNNTECWKPVAEYIDQQFEQYFRDESGLNRKNI------QDNRVHCCLYFISPfgHGLRPLDVEFMKALHQRVNIVPILAKADTLTPPEVDCKKRKIREEIERFGIKIY---------------------QFPDCDSDEDED----------------------------F------KLQDQALK----ESIPFAVIGSNTVVEA----------RGRRVRCRLYPWGIVEVENPGHCDFVKLRTMLVRSHMQDLKDVTRETHYENYRAQ---------------------------------------------------------------------------------------------------------------------------------------------------------------------------------------
>UPI001CFD0C1E	332	0.293	2.803E-92	70	516	700	3	312	371
----------------------------------------------------------------------TSSRPRSPWGK----LDPYDSSEDDKE------YVGFATLPNQVH-------RKSMKKGFDFTLMVAGESGLGKSTLINSLFLTDMYrDRRLLNA-----EERIT-------------------------------------------QTVEIIKHTMDIEEKGVKLKLTVVDTPGFGDAVNNTECWKPVADYIDQQFEQYFRDESGLNRKNI------QDNRVHCCLYFISPfgHGLRPLDVEFMRALHHRVNIVPILAKADTLTPNEVEHKKRKIREEIEHFGIQIY---------------------QFPACDSDEDE---------------------ELKLQ-----DQTLKDS------------IPFAVIGSNTVVEA----------KGRRVRGRLYPWGIVEVENPGHCDFVKLRTMLVRTHMQDLKDVTREIHYENYRAQ---------------------------------------------------------------------------------------------------------------------------------------------------------------------------------------
>A0A6A4S9R7	332	0.274	2.803E-92	88	620	700	59	458	531
----------------------------------------------------------------------------------------RQGASTLWQQKNLEGYVGFASLPNQVY-------RKSVKRGFEFTLMVVGESGLGKSTLINSLFLTDLY----------------SAEYP-----------------------GP---------SHRIKKTVQVEQSKVLIKEGGVQLLLTIVDTPGFGDAVDNSNCWQPIIDHIDSKFEDYLNSESRVNR---RQMP---DSRIHCCLYFIAPsgHGLKPLDIEFMKRLHEKVNVIPLIAKADTLTPEECQQFKKQIMREIQEHKIKIYEFPETDDEEENRLVKKIK----------------------------------------------DKL----------------PLAVVGSNTITEA----------NGKRVRGRQYPWGVAEVENSDHCDFTILRDMLIRTHMQDLKDVTNNVHYENYR---SRKLAAVT-YNGVDNNRAKGQLSTKSPLAQMEEERREHVSKMKKMEMEMEQVFEMKVKEKVQKLKDSEAELQRRHEQMKknleAQHRELEEKRRVFE--DERANWEA-------------------------------------------------------------------------------
>UPI00071D392D	332	0.288	2.803E-92	52	516	700	379	701	735
----------------------------------------------------SDFQ--QHIAAPPPPSP---NRPRSPWGQ----LDPYDSSEDDKE------YVGFATLPNQVH-------RKSVKKGFDFTLMVAGESGLGKSTLVNSLFLTDMYrDRKLLNA-----EERIT-------------------------------------------QTVEITKHVVDIEEKGVKLRLTIVDTPGFGDAVNNTECWKPVADYIDQQFEQYFRDESGLNRKNI------QDNRVHCCIYFISPfgHGLRPLDVEFMRALHQRVNIVPVLAKADTLTPAEVERMKNKIREEIDHYGIRIY---------------------QFPECDSDEDE---------------------EFKL------QD-------QALK----ESIPFAVIGSNTVVEA----------KGRRVRGRLYPWGIVEVENPSHCDFVKLRTMLVRTHMQDLKDVTRETHYENYRTQ---------------------------------------------------------------------------------------------------------------------------------------------------------------------------------------
>A0A2D0T9X1	332	0.270	3.807E-92	14	516	700	73	444	516
--------------ERHLFASCEGESHESPHTEETSTFLRLPALCRTLGEVEPDPKHNIQTGYVDLPPPFSPspispSRPKSPWGRF----DPYD----STEDQD-KEYVGFATLPNQVH-------RKSVKKGFDFTLMVAGESGLGKSTLVNSLFLTDLyKDRKLLNA-----EERIT-------------------------------------------QTVEITKHTVDIEEKGVKLKLTIVDTPGFGDAVNNTECWKSVADYIDQQFEQYFRDESGLNRKNI------QDNRVHCCIYFISPfgHGLRPLDVEFMKALHEKVNIVPVLAKADTLTPSEIKKKKIKIREEIEQFGIKIY---------------------QFPDCDSDEDE----------------------------EFKQQDQE----------LKESIPFAVIGSNTVVEA----------KGKRVRGRLYPWGIVEVENSAHCDFIKLRNMLVRTHMQDLKDVTRDVHYENYRAQ---------------------------------------------------------------------------------------------------------------------------------------------------------------------------------------
>UPI001AAD8847	332	0.279	3.807E-92	61	516	700	253	571	640
-------------------------------------------------------------GCPPLVPPPSPSRPKSPWGK----LDPYDSSEEDRE------YVGFATLPNQVH----RKYVK---KGFEFTLMVAGETGLGKSTLINSLFLTDLYRGRL--LVSP--EERVT-------------------------------------------QTVEIVKQTVDIQEKGVRLRLTVVDTPGFGDAINNEECWKPVADYIDQQFEQYFRDESGLNRKNL------QDTRVHCCLYFLSPlgHGLRPLDVEFLRALQDRVNIVPILGKADTLTPKELIQKKQRIREELDYFGIQIY---------------------QFPDCDSDQDED----------------------------FKVQDME---------LKKSI-PFAVIGSNT---------VVEV-NGKRVRGRLYPWGVVEVENEKHCDFVKLRTMLIRTHMQDLKDVTRETHYENYRAQ---------------------------------------------------------------------------------------------------------------------------------------------------------------------------------------
>UPI00053FED3B	332	0.282	3.807E-92	50	516	700	593	919	988
--------------------------------------------------PQSsDNQ--QYFCTPTPLSP--STRPRSPWGK----LDPYDSSEDDKE------YVGFATLPNQVH-------RKSVKKGFDFTLMVAGESGLGKSTLVNSLFLTDLYqDRKL------LNAEERIM------------------------------------------QTVEITKHAVDIEEKGVRLRLTIVDTPGFGDALNNTECWKPVAEYIDQQFEQYFRDESGLNRKNI------QDNRVHCCLYFISPfgHGLRPLDVEFMKALHQRVNIVPVLAKADTLTRPEVDLKKRKIREDIEHFGIKIY---------------------QFPDCDSDEDED----------------------------F------KLQDQALK----ESIPFAVIGSNTVVEA----------RGRRVRGRLYPWGIVEVENPGHCDFVKLRTMLVRTHMQDLKDVTRETHYENYRAQ---------------------------------------------------------------------------------------------------------------------------------------------------------------------------------------
>UPI001964375A	331	0.270	5.172E-92	99	642	700	39	452	453
---------------------------------------------------------------------------------------------------NLEGYVGFANLPNQVY-------RKSVKRGFEFTLMVVGESGLGKSTLINSLFLTDLY----------------SSEYP-----------------------GP---------SHRIKKTVQVEQSKVLIKEGGVQLLLTIVDTPGFGDAVDNSNCWQPVIDHIDSKFEDYLNAESRVNR---RQMP---DNRVHCCLYFIAPsgHGLKPLDIEFMKRLHEKVNIIPLIAKADTLTPEECQQFKKQIMKEIQDHKIKIYEFPETDDEEESKIVKKIK-------------------------------------------------DRL-------------PLAVVGSNTI---------IEV-NGKRVRGRQYPWGVAEVENGEHCDFTILRNMLIRTHMQDLKDVTNNVHYENYR--SRKLAAVTYNGVDNNKNKGQLTKSPLAQMEEERREHVAKMKKMEMEMEQVFEMKVKEKIQKLKDSETELQRRHEQMKKNLeAQHKELEEKRRQYEE--EKASWEnqqrMLEQQKLDASRTLEKNKKKGKIF---------------------------------------------------------
>UPI0007500297	331	0.291	5.172E-92	67	516	700	281	593	662
-------------------------------------------------------------------TPASPSRPRSPWGR----LDPYDSDEDDKE------YVGFATLPNQVH-------RKSVKKGFDFTLMVAGEAGLGKSTLVNSLFLTDLyKDRKL------LNAEERIM------------------------------------------QTVEITKHVVDIEEKGVKLRLTIVDTPGFGDAVNNTECWKPVADYIDQQFEQYFRDESGLNRKNI------QDNRIHCCLYFISPfgHGLRPLDIECMKALHQRVNIVPVLAKADTLTPFEVDRMKTKIRDEIEQFGIRIY---------------------QFPECDSDE----------DDD------------------FKTQDL----------ALKESIPFAVIGSNTVVEA----------KGRRVRGRLYPWGIVEVENPAHCDFVKLRTMLVRTHMQDLKDVTRETHYENYRAQ---------------------------------------------------------------------------------------------------------------------------------------------------------------------------------------
>UPI0011B81BA4	331	0.277	7.025E-92	16	518	700	105	476	543
----------------HHAIdLCDADRECEGLDRPHTPSYLRPPVAGSSDSGSSPVLSYDGGAEDyDLPSPNCPCRPKSPWNRF----DPYE----STEDQD-KEYVGFATLPNQVH-------RKSVKKGFDFTLMVAGESGLGKSTLVNSLFLTDLyKDRRLLNA-----EERIT-------------------------------------------QTVEITKHTVDIEEKGVKLKLTIVDTPGFGDAVNNTECWKPVADYIDQQFEQYFRDESGLNRKNI------QDNRVHCCLYFISPfgHGLRPLDVEFMKALHEKVNIVPVLAKADTLTPMEVRRKKIKIREEIEQYGIKIY---------------------QFPDCDSDEDED----------------------------FKQQDQE----------LKDSIPFAVIGSNTVVEA----------KGKRVRGRLYPWGIVEVENQSHCDFIKLRNMLVRTHMQDLKDVTRETHYENYRAhciQSM-------------------------------------------------------------------------------------------------------------------------------------------------------------------------------------
>UPI0013F3950F	331	0.266	9.542E-92	9	516	700	19	415	484
---------DFPGSEscHQPEAktWGSKPQVLEPRPQAPDLYQDDLEFRPPSWSQASDSQ--QCFSASAPLSP--SARPRSPWGK-LDPYDSSEVeppalglrwagagrPREGAERSRVyddKEYVGFATLPNQVH-------RKSVKKGFDFTLMVAGESGLGKSTLVNSLFLTDLYrDRKLLSA-----EER----IM---------------------------------------QTVEITKHAVDIEEKGVRLRLTIVDTPGFGDAVNNTECWKPVAEYIDQQFEQYFRDESGLNRKNI------QDNRVHCCLYFISPfgHGLRPLDVEFMKALHQRVNIVPILAKADTLTPPEVERKKRKIREEIERFGIKVY---------------------QFPDCDSDEDED----------------------------F------KLQDQALK----ESIPFAVIGSNTVVEA----------RGRRVRGRLYPWGIVEVENPGHCDFVKLRTMLVRTHMQDLKDVTRETHYENYRAQ---------------------------------------------------------------------------------------------------------------------------------------------------------------------------------------
>UPI0015E10B1B	330	0.291	1.760E-91	52	516	700	262	591	663
----------------------------------------------------SDSSL-QQGRKVDfeLPAPVSPTRPKSPW------ARFDPYC---HNEDHGKDYVGFATLPNQVH-------RKSVKKGFDFTLMVAGESGLGKSTLVNSLFLTDLyKDRKLLNA-----EERIT-------------------------------------------QTVEITKHTVDIEEKGVKLKLTIVDTPGFGDAVNNTECWKSVADYIDQQFEQYFRDESGLNRKNI------QDNRVHCCLYFISPfgHGLRPLDVEFMKALHEKVNIVPVLAKADTLTPSEIEKKKIKMREEIELCGIKIY---------------------QFPDCDSDEDE----------------------------EFKQQDL----------ALKESIPFAVIGSN---------IVVEA-KGKKVRGRQYPWGIVEVENAAHCDFVKLRNMLVRTHMQDLKDVTRETHYENYRAQ---------------------------------------------------------------------------------------------------------------------------------------------------------------------------------------
>A0A6P5AXC0	329	0.306	2.391E-91	97	515	700	30	320	388
-------------------------------------------------------------------------------------------------NPEQPGYVGFANLPNQVH-------RKSVKKGFEFTLMVVGESGLGKSTLINSLFLTDLY----PEREIPGAAEKIE-------------------------------------------QTVKIDASTVEIEERGVKLRLTVVDTPGYGDAINSKDCFKPILSYIDDQFERYFHDESGLNRRNIV------DNRVHCCFYFISPygHGLKPLDVEFMKALHHKVNIVPVIAKADTLTPKEVRALKARILEEIAQHGIKIY---------------------QMPDCDSDE----------DEDFKEQCR----------------------------LLKAAVPFAVVGSNQM---------IEV-KGKKVRGRLYPWGVVEVENPEHCDFIKLRTMLI-THMQDLQEVTQDVHYENYRA----------------------------------------------------------------------------------------------------------------------------------------------------------------------------------------
>UPI000A33D5B6	329	0.265	2.391E-91	12	516	700	217	575	644
------------AKTRVPRPQIPEPRPQAPDLYEDDLELRPPSWPQSSDSQ-------QYFCTPIPLSP--STRPRSPWGK----LDPYDSSEDDKE------YVGFATLPNQVH-------RKSVKKGFDFTLMVAGESGLGKSTLVNSLFLTDLYrDRKL------LNAEERIM------------------------------------------QTVEITKHAVDIEEKGVRLRLTIVDTPGFGDALNNTECWKPVAEYIDQQFEQYFRDESGLNRKNI------QDNRVHCCLYFISPfgHGLRPLDVEFMKALHQRVNIVPILAKADTLTRPEVDLKKRKIREDIEHFGIKIY---------------------QFPDCDSDEDED----------------------------F------KLQDQALK----ESIPFAVIGSNTVVEA----------RGRRVRGRLYPWGIVEVENPGHCDFVKLRTMLVRTHMQDLKDVTRETHYENYRAQ---------------------------------------------------------------------------------------------------------------------------------------------------------------------------------------
>A0A6J2W433	329	0.273	3.248E-91	4	516	700	38	409	478
----IFTGRDTPVMDRESEGSARPHTPGTPTFMRSCGMVRSFLGSEPDH-----LRRGQLSSASSLDSPLSPSRPKSPWGRF----DPYD----SAEDQD-KEYVGFATLPNQVH-------RKTVKKGFAFTLMVAGESGLGKSTLVNSLFLTDLY----KDRKVPNAEERIA-------------------------------------------QTVHITKHTVSIEEKGIKLRLTIVDTPGFGDAVNNTESWKPIEDYIDQQFEQYFRDESGLNRKNI------QDNRVHCCLYFISPygHGLRPMDVEFMKALHEKVNIVPVLAKADSLTPAEVRRKKLKIREEIEKFGINIY---------------------QFPECDSDEDE----------------------------EFKRQDQE----------LKDSIPFAVIGSNVI--VEN--------KGKRFRCRQYPWGMVEVENPAHSDFLKLRNMLVRTHMQDLKDVTRETHYENYRAQ---------------------------------------------------------------------------------------------------------------------------------------------------------------------------------------
>A0A6P9C348	328	0.285	5.991E-91	67	516	700	963	1275	1343
-------------------------------------------------------------------APPSPSRPRSPWGR----LDPYESDEDDKE------YVGFATLPNQVH-------RKSVKKGFDFTLMVAGESGLGKSTLVNSLFLTDLY-----KDRKHLNAEERIV------------------------------------------QTVEITKHVVDIEEKGVKLRLTIVDTPGFGDAVNNTECWKPVADYIDQQFEQYFRDESGLNRKNI------QDNRVHCCLYFISPfgHGLRPLDVEFMKALHQRVNIVPVLAKADTLMPSEVERMKCKIRDEIDRFGIRIY---------------------QFPDCDSDEDE----------------------------EFKQQDE---------ALKDSI-PFAVIGSNTIVEM----------KGKRIRGRLYPWGIVEVENPMHCDFVKLRTMLVRTHMQDLKDVTRETHYENYRAQ---------------------------------------------------------------------------------------------------------------------------------------------------------------------------------------
>UPI00112D566A	328	0.275	8.136E-91	0	516	700	52	444	509
AEPELVLK-------RSNADPEEEAGPERETQSEKEMVPREEDTKSRVDSeIFSSVLKHVTEDSEHTSTPFkwASFLPveGLQQISVPLLSPSQSKSLWGKRDPYSSleddrDYVGFATLPNQVH-------RKSVKKGFEFTLMVAGESGLGKSTLINSLFLTNLyKDRKLLNS-----EERI-------------------------------------------SQTIEITKHTVEIEEKGVKLRLTVVDTPGFGDALDNADCWKPIADYVDQQFEQYFRDESGLNRKNI------LDNRVHCCLYFISPfgHGLRPLDLEFLKALHERVNVVPILAKADTLTPLEVERKKRKIRDELEHYHINIY---------------------QFPDCDSDEDE----------------------------EFKQQDME----------LKRCIPFAVTGSNT---------VVEI-DGKRVRGRLYPWGVVEVENPSHSDFVKLRTMLVKTHMQDLKDVTRETHYENYRAQ---------------------------------------------------------------------------------------------------------------------------------------------------------------------------------------
>A0A1S3NS16	328	0.288	8.136E-91	64	518	700	184	505	572
----------------------------------------------------------------DMQSPLSPTRPKSPWGRF----DPYDFP----EDQD-KEYVGFATLPNQVH-------RKSVKKGFDFTLMVAGESGLGKSTLVNSLFLTDLyKDRKLLNA-----EERIT-------------------------------------------QTVEITKHTVDIEEKGVKLKLTIVDTPGFGDAVNNTECWKSVADYIDQQFEQYFRDESGLNRKNI------QDNRVHCCLYFISPfgHGLRPLDVEFMKALHEKVNIVPILAKADTLTPTEVKKKKFKIREEIQQYGIKIY---------------------QFPDCDSDEDED----------------------------FKQQDQE----------LKDSIPFAVIGSNTVVEA----------KGKRVRGRLYPWGIVEVENSAHCDFVKLRNMLVRTHMQDLKDVTRETHYENYRAhciQSM-------------------------------------------------------------------------------------------------------------------------------------------------------------------------------------
>UPI001C4A9B4E	327	0.272	1.501E-90	7	516	700	35	401	470
-------KGQSP--VRKP--PEMFAGVTGARTLAQEDAAVEETEPKAFHRPRPlDLKQQQHMAAPTPPSP---SRPRSPWGR----LDPYDSDEDDKE------YVGFATLPNQVH-------RKSVKRGFDFTLMVAGEAGLGKSTLVNSLFLTDLyKDRKLLNA-----EERIL-------------------------------------------QTVEITKHVVDIEEKGVKLRLTIVDTPGFGDAVNNTECWKPVADYIDQQFEQYFRDESGLNRKNI------QDNRVHCCLYFISPfgHGLRPLDVEFMKALHQRVNIVPVLAKADTLMPSEVDRMKNKIRDEIEQFGIRIY---------------------QFPDCDSDE----------DDD------------------F------KLQDQALK----ESIPFAVIGSNTVVEA----------KGRRIRGRLYPWGVVEVENPAHCDFVKLRTMLVRTHMQDLKDVTRETHYENYRAQ---------------------------------------------------------------------------------------------------------------------------------------------------------------------------------------
>UPI001CFC02DE	327	0.302	2.038E-90	103	516	700	6	292	364
-------------------------------------------------------------------------------------------------------YVGFATLPNQVH-------RKSVKKGFDFTLMVAGESGLGKSTLVNSLFLTDLyKDRKFLNA-----EERIT-------------------------------------------QTVDIIKHTVDIEEKGVKLKLTIVDTPGFGDAVNNAECWKPIADYIDQQFEQYFRDESGLNRKNI------QDNRVHCCLYFISPfgHGLRPLDVEFMKALHEKVNIVPVLAKADTLTPSEISRKKQKIREEIEHFGIKIY---------------------QFPDCDSDEDE----------------------------EFKQQDQE----------LKQSIPFAVIGSNTVVEA----------KGKRVRGRLYPWGIVEVENQSHCDFVKLRNMLVRTHMQDLKDVTRDTHYENYRAQ---------------------------------------------------------------------------------------------------------------------------------------------------------------------------------------
>A0A8C1SGW3	327	0.292	2.038E-90	64	518	700	22	345	409
----------------------------------------------------------------DREADSASdeqdSVPASPEP-RANEVEKDQ----DKE------YVGFATLPNQVH-------RKSVKKGFDFTLMVAGESGLGKSTLVNSLFLTDLyKDRKLLNA-----EERIT-------------------------------------------QTVEITKHTVDIEEKGVKLKLTIVDTPGFGDAVNNTECWKSVADYIDQQFEQYFRDESGLNRKNI------QDNRVHCCLYFISPfgHGLRPLDVEFMKALHEKVNIVPVLAKADTLTPTEVKRKKIKIREEIEQYGIKIY---------------------QFPDCDSDEDED----------------------------FKQQDQE----------LKDCIPFAVIGSNTVVEA----------KGKRVRGRLYPWGIVEVENPAHCDFVKLRNMLVRTHMQDLKDVTRETHYENYRAhciQSM-------------------------------------------------------------------------------------------------------------------------------------------------------------------------------------
>UPI00196489D1	327	0.280	2.038E-90	15	516	700	28	392	463
---------------HQH---EKILPDGNVEGTNSPTLLRPPVSGKAGHEPVLDsEQRYRGQLNSQmPVAPPSPSRPKSPW--------ARFDPYDSAEDQD-KEYVGFATLPNQVH-------RKSVKKGFDFTLMVAGESGLGKSTLVNSLFLTDLyKDRKLLNA-----EERIT-------------------------------------------QTVEITKHTVDIEEKGVKLKLTIVDTPGFGDAVNNTECWKSVADYIDQQFEQYFRDESGLNRKNI------QDNRVHCCLYFISPfgHGLRPLDVEFMRALHEKVNIVPILAKADTLTPSEVKKKKMKIREEIEQYSIKIY---------------------QFPDCDSDE----------DDE------------------FKQQDQE----------LKESIPFAVIGSNTVVEA----------KGKRVRGRLYPWGIVEVENSAHCDFVKLRNMLVRTHMQDLKDVTRETHYENYRAQ---------------------------------------------------------------------------------------------------------------------------------------------------------------------------------------
>A0A7R9AUJ4	327	0.307	2.038E-90	103	516	700	80	416	505
-------------------------------------------------------------------------------------------------------YIGFATLPEQVH-------RKSVKRGFDFTLMVVGESGLGKSTLVNSLFLSDLyKDRKIPDAI-GKSILLSQILLPVqaIRICTDYTDVWRLSNLSCITSLGSILTIQFRVlSSERVEKTTSIEKKTMDIEERGVKLRLTVVDTPGFGDAINCEDSWRACCGYIDEQFRQYFTDESGLNRKNI------QDNRVHCCLYFVPPygHGLRQIDVEFMRRLHRKVNIVPVLAKADTLTSQEVKRLKERVMVDIEENKIQIY---------------------QFPECDSDEDED----------------------------FKQQDRE----------LKACVPFAVVGSNT---------VLEV-AGKRIRGRQYPWGVVEVENPQHSDFIKLRTMLISTHMQDLKDVTQDVHYENFRAQ---------------------------------------------------------------------------------------------------------------------------------------------------------------------------------------
>UPI0006D8DAE9	326	0.292	2.767E-90	68	516	700	94	406	478
--------------------------------------------------------------------PLSPRRPISPWG----MFDPYD----SLEDQD-REYVGFATLPNQVH-------RKSVKKGFDFTLMVAGESGLGKSTLVNSLFLTDLyKDRKLLNA-----EERIT-------------------------------------------QTIEITKNTVDIEEKGVKLRLTIVDTPGFGDAVNNAECWKPIADYIDQQFEQYFRDESGLNRKNI------QDNRVHCCLYFISPfgHGLRPVDVEFMRALHEKVNIVPVLAKADTLTPVEVKKKKEKIREEIELYGIKIY---------------------QFPDCDSDEDED----------------------------FKQQDQE----------LKDSIPFAVIGSNTVVEA----------KGKRVRGRLYPWGIVEVENSSHCDFVKLRTMLVRTHMQDLKDVTRETHYENYRAQ---------------------------------------------------------------------------------------------------------------------------------------------------------------------------------------
>UPI0011CEE396	326	0.282	2.767E-90	73	516	700	124	430	499
-------------------------------------------------------------------------RPRSPWGQ----LDPYDSSEDDKE------YVGFATLPNQVH-------RKSVKKGFDFTLMVAGESGLGKSTLINSLF---LM--DMYRDRKLLNAEERIM------------------------------------------QTVEIIKHMVDIEEKGVKLRLTIVDTPGFGDAVNNTECWKPVADYIDQQFEQYFRDESGLNRKNI------QDNRVHCCIYFISPygHGLRPLDVEFMRALHQRVNIVPVLAKADTLTPAEVQRMKNKIREDIDHYGIRLY---------------------QFPECDSDEDE---------------------EFKL------QD-------QALK----ESIPFAVIGSNTMVEA----------KGRRIRGRLYPWGIVEVENPSHSDFVKLRTMLVRTHMQDLKDVTQDIHYENYRRQ---------------------------------------------------------------------------------------------------------------------------------------------------------------------------------------
>UPI0012ED8FBD	326	0.269	2.767E-90	15	515	700	82	462	534
---------------HHQGGHGHRDHTHHHHHHHGHEPDDADGEAEGEDRPQT---------PPHLRPPVAgraesgsCSEPSVPQSkSVefdLSSVPRPKSPWGRYdpynNNEDQDkEYVGFATLPNQVH-------RKSVKKGFDFTLMVAGESGLGKSTLVNSLFLTDLyKDRKLLNA-----EERIT-------------------------------------------QTVEITKHTVDIEEKGVKLKLTIVDTPGFGDAVNNTECWKSVADYIDQQFEQYFRDESGLNRKNI------QDNRVHCCLYFISPfgHGLRPLDVEFMKALHEKVNIVPILAKADTLTPAEVKKKKFKIREEIEQYGIKIY---------------------QFPDCDSDEDED----------------------------FKQQDHQ----------LKESIPFAVIGSNTVVEA----------KGKRVRGRLYPWGIVEVENPAHCDFVKLRNMLVRTHMQDLKDVTRETHYENYRA----------------------------------------------------------------------------------------------------------------------------------------------------------------------------------------
>A0A8C6MAP1	326	0.294	3.758E-90	95	516	700	4	296	368
-----------------------------------------------------------------------------------------------YEEEK--QYVGFATLPNQVH-------RKSVKKGFDFTLMVAGESGMGKSTLVNSLFLTDLyKDRKLLNAEERIN------------------------------------------------QTVEIIKHTVDIEEKGVKLKLTIVDTPGFGDAVNNNECWKPITDYIDQQFEQYFRDESGLNRKNI------QDNRVHCCLYFIPPfgHGLRPVDVEFMKALHEKVNIIPLIAKADCLTPNEIKKLKDRVREEIDKFGIKVY---------------------QFPECDSDEDE--------------EFKQLDKELK------------------------ECTPFAVIGSNTVVEA----------RGQRVRGRLYPWGIVEVENQSHCDFVKLRNMLIRSHMHDLKDVTCDVHYENYRAQ---------------------------------------------------------------------------------------------------------------------------------------------------------------------------------------
>A0A8C5B342	326	0.263	3.758E-90	103	642	700	13	417	418
-------------------------------------------------------------------------------------------------------YVGFANLPNQVY-------RKSVKRGFEFTLMVVGESGLGKSTLINSLFLTDLYSKD----------------YP-----------------------GP---------SQRIKKTVQVEQSKVLIKEGGVQLTLTIVDTPGFGDAVDNSNCWQPVINYIDSKCEDFLNAESRVNR---RLMP---DNRVHCCLYFIAPsgHGLKPLDIEFMKRLHDKVNVIPLIAKADTLTPEECQLFKKQIMKEIQEHKIKIYEFPDTEDDEDSKLIRRIK--------------------------------------------------------------EKMPLAVVGSN---------VVIEV-NGRKVRGRQYPWGVAEVENGEHCDFTVLRNMLIRTHMQDLKDVTNNVHYENYR--SRKLAAVTCNGVDASKARGTLTKSPLAQMEEERREHVMKMKKMETEMEQVFDMKVKEKKQKLKDSEAELERRHEQMKKNLdAQYKELDEKRRVFE--DEKVNWEAQQRILEQQKTME-KNKKKGKIF---------------------------------------------------------
>A0A8C1PAJ3	325	0.268	5.103E-90	99	620	700	53	447	736
---------------------------------------------------------------------------------------------------NLEAYVGFANLPNQVY-------RKSVKRGFEFTLMVVGESGLGKSTLINSLFLTDLY--------SP--------EYP-----------------------GP---------SNRIKKTVQVEQSKVLIKEGGVQLLLTIVDTPGFGDAVDNSNCWQPVIDHIDSKFEDYLNAESRVNR---RLMP---DSRVHCCLYFIAPsgHGLKPLDIEFMKRLHEKVNIIPLIAKADTLTPEECQQFKKQIMREIQEHKIKMYEFPETDDEEESKLVKKIK-------------------------------------------------DRL-------------PLAVVGSNTI---------IEV-NGKRVRGRQYPWGVAEVENGEHCDFTILRNMLIRTHMQDLKDVTNNVHYENYR--SRKLAAVTYNGADNNKNkgqlTKSDTDDGMSPLAQMEEERREHVTKMKKMEMEMEQVFEMKVKEKIQKLKDSEAELQRRHEQMRknleAQHKELEEKRRQLEE--EKVSWEA-------------------------------------------------------------------------------
>UPI0014028F67	325	0.283	6.929E-90	103	516	700	21	307	385
-------------------------------------------------------------------------------------------------------YVGFATLPNQVH-------RKSVKKGFDFTLLVAGESGLGKSTLVNSLFLTDLY------------------------KAKDFLDT-EERIT----------------------QTVEITKHSVEIEEKGIRLRLTIVDTPGFGDAVNNQECWKPVADYLDQQFEQYFRDESGLNRKNIV------DNRVHCCLYFISPfgHGLRPLDVEFMKAVHDKVNIVPILAKADTLTPAEVNKMKSKIREEIKSYGIKIY---------------------QFPDCDSDE----------DDE------------------FKQQDQE----------LKDSIPFTVIGSNTVVEA----------KGRRVRGRLYPWGIVEVENPTHCDFVKLRNMLIRTHMQDLKDVTRDVHYENYRAQ---------------------------------------------------------------------------------------------------------------------------------------------------------------------------------------
>UPI001885D78E	325	0.301	6.929E-90	64	515	700	161	476	549
----------------------------------------------------------------DLPFPISPSRPKSPW--------ARFDPYSNNEDQD-KEYVGFATLPNQVH-------RKSVKKGFDFTLMVAGESGLGKSTLVNSLFLTDLyKDRRL------LNAEERIM------------------------------------------QTVEITKHTVDIEEKGVKLKLTIVDTPGFGDAVNNTECWKPVADYIDQQFEQYFRDESGLNRKNI------QDNRVHCCLYFISPfgHGLRPLDVEFMKALHEKVNIVPVLAKADTLTPSEVKKKKIKIREEIELYGIKIY---------------------QFPDCDSDE----------DDD------------------FKQQDQE----------LKDSIPFAVIGSNTVVEA----------KGKRVRGRLYPWGIVEVENSAHCDFVKLRNMLVRSHMQDLKDVTRETHYENYRA----------------------------------------------------------------------------------------------------------------------------------------------------------------------------------------
>UPI00159DC877	325	0.282	9.409E-90	73	516	700	482	806	874
-------------------------------------------------------------------------PPSPPSRSLCSV--PTHLPLVGKEavTPaSLPGGaqddkeyVGFATLPNQVH-------RKSMKKGLDFTLMVAGESGLGKSTLVNSLFLTDLYrDRKLLGA-----EER----IM---------------------------------------QTVEITKHAVDIEEKGVRLRLTIVDTPGFGDAVNNTECWKPVAEYIDQQFEQYFRDESGLNRKNI------QDNRVHCCLYFISPfgHGLRPLDVEFMKALHQRVNIVPILAKADTLTPPEVDCKKRKIREEIECFGIKIY---------------------QFPDCDSDEDED----------------------------F---------KLQNQALKESI-PFAVIGSNTVVEA----------RGRRVQGRLYPWGIVEVENPGHCDFVKLRTMLVRTHMQDLKDVTRETHYENYRAQ---------------------------------------------------------------------------------------------------------------------------------------------------------------------------------------
>UPI00112D9266	324	0.299	1.278E-89	103	516	700	5	291	356
-------------------------------------------------------------------------------------------------------YVGFATLPNQVH-------RKSVKKGFEFTLMVAGESGLGKSTLINSLFLTNLyKDRKLLNS-----EERI-------------------------------------------SQTIEITKHTVEIEEKGVKLRLTVVDTPGFGDALDNADCWKPIADYVDQQFEQYFRDESGLNRKNI------LDNRVHCCLYFISPfgHGLRPLDLEFLKALHERVNVVPILAKADTLTPLEVERKKRKIRDELEHYHINIY---------------------QFPDCDSDEDE----------------------------EFKQQDME----------LKRCIPFAVTGSNT---------VVEI-DGKRVRGRLYPWGVVEVENPSHSDFVKLRTMLVKTHMQDLKDVTRETHYENYRAQ---------------------------------------------------------------------------------------------------------------------------------------------------------------------------------------
>A0A8C5LRF9	324	0.283	1.278E-89	103	516	700	27	313	364
-------------------------------------------------------------------------------------------------------YVGFATLPNQVH----RKYVK---KGFEFTLMVAGESGLGKSTLINSLFLTDLY------------RSRQ---IP---------SPEECVV-----------------------QTVEIVKQTVDIQEKGVRLRLTVVDTPGYGDAINNDECWKPIADYIDQQFEQYFRDESGLNRKNL------QDTRVHCCLYFLSPlgHGMRPLDIEFLRALHDRVNIVPILAKADSLTPTELLQKKQRIREELDYFGIRIY---------------------QFPDCDSDQDED----------------------------FKLQDME----------LKRCIPFAVIGSNT----------VVDINGRRVRGRLYPWGVVEVENEKHCDFVKLRTMLIRTHMQDLKDVTRETHYENYRAQ---------------------------------------------------------------------------------------------------------------------------------------------------------------------------------------
>A0A8C8G966	324	0.286	1.278E-89	74	515	700	18	337	410
--------------------------------------------------------------------------PLSPSSSPphlLSSSPPYLLSSSptLLPSPSPKEYVGFATLPNQVH-------RKSVKKGFDFTLMVAGESGLGKSTLVNSLFLTDLhKDRKLLSA-----EERI-------------------------------------------SQTVEITKHTVDIEEKGVKLKLTIVDTPGFGDAVNNTECWRPITDYIDQQFEQYFRDESGLNRKNI------QDNRVHCCLYFIPPfgHGLRPVDIEFMKALQDKVNVVPLISKSDCLTPNEIRKLKDRVREEIDKFGIKVY---------------------QFPDCDSDE----------DEEAKQKDRELKEST----------------------------PFAVIGSN---------MVVET-RGQKVRGRLYPWGIVEVENQSHCDFVKLRTMLIRTHMHDLKDITCDCHYENYRA----------------------------------------------------------------------------------------------------------------------------------------------------------------------------------------
>A0A4W3IID1	324	0.263	1.278E-89	51	516	700	68	403	476
---------------------------------------------------WKQSVGGQQGDSLRVASETSSVPPLSPARskSPWGKLDPYD----SFEDQE-KEYVGFATLPSQVH-------RKSVKKGFDFTLLVAGESGLGKSTLVNSLFLTDLYNDK--------------------------------------------KFLNSEERIT---QTVEITKHTVEIEEKGVRLRLTIVDTPGFGDAVNNKECWRPVADYVDQQFEQYFRDESGLNRRNI------LDNRVHCCLYFISPfgHGLRPMDVEFMRAVHDKVNIVPILAKADTLTPAEVRKMKPKIRQEIESFGIKIY---------------------QFPDCDSDEDE----------------------------EFKQQDKE----------LKESIPFAVIGSNTVVEA----------KGRRIRGRLYPWGIVEVENPAHCDFVKLRNMLIRTHMQDLKDVTRDTHYENYRAQ---------------------------------------------------------------------------------------------------------------------------------------------------------------------------------------
>UPI001CB858C6	324	0.280	1.735E-89	103	516	700	6	292	365
-------------------------------------------------------------------------------------------------------YVGFATLPNQVH-------RKSVKKGFDFTLLVAGESGLGKSTLVNSLFLTDLyKDRKFLN-----TEERIT-------------------------------------------QTVDITKHSVEIEEKGVRLRLTIIDTPGFGDAINNQECWKPIADYIDQQFEQYFRDESGLNRKNIV------DNRIHCCLYFISPfgHGLRPLDVEFMKAVHNKVNIVPLLAKADTLTPAEVSKMKPKIREEIKFYGIKIY---------------------QFPECDSDEDE----------------------------EFKRQDQE----------LKDSIPFTVIGSNTVVEA----------KGRRVRGRLYPWGIVEVENPAHCDFVRLRNMLIRTHMQDLKDVTRDVHYENYRAQ---------------------------------------------------------------------------------------------------------------------------------------------------------------------------------------
>A0A3Q0QPW6	323	0.294	2.355E-89	103	516	700	14	300	342
-------------------------------------------------------------------------------------------------------YVGFATLPNQVH-------RKSVKKGFDFTLMVAGESGLGKSTLVNSLFLTDLhKDRKLLNA-----EERI-------------------------------------------RQTVEITKHTVDIEEKGVKLKLTIVDTPGFGDAVNNTECWRPITQYIDQQFEQYFRDESGLNRKNI------QDNRVHCCLYFIPPfgHGLRPVDIEFMKALQDKVNVVPLIAKADCLTPLEIKKLKERLREEIDKYGIKIY---------------------QFPDCDSDEDE--------------EFKQQDKDLKEST------------------------PFAVIGSNTVVEA----------RGQRVRGRLYPWGIVEVENPSHCDFVKLRTMLIRTHMHDLKDITSDCHYENYRAQ---------------------------------------------------------------------------------------------------------------------------------------------------------------------------------------
>UPI00193A73CF	323	0.300	2.355E-89	76	519	700	7	325	387
----------------------------------------------------------------------------SPKKLPRKGIKlFSQVdlPEPKFTNPETAGYVGFANLPNQVH-------RKSVKKGFEFTLMVVGESGLGKSTLVNSLFLTDLY----PERTIPAAADKIN-------------------------------------------QTVKIDASTVEIEERGVKLRLTVVDTPGYGDALDCSDCFKPIIQYIDDQFERYLHDESGLNRRHI------IDNRVHSCFYFISPagHGLKPLDVEFMKALHNRVNIVPVIAKADTLTMAEVKRLKQRILEEIASHGIQIYQLPDADD-------------------DEDEE------------------------------FKEQT----------RLLRESIPFAVVGSTQL---------IEV-KGKKVRGRLYPWGVVEVENPEHCDFLKLRTMLI-THMQDLQEVTHDLHYENFRAQRLK------------------------------------------------------------------------------------------------------------------------------------------------------------------------------------
>A0A3Q3VRM9	323	0.295	3.198E-89	103	516	700	15	301	370
-------------------------------------------------------------------------------------------------------YVGFATLPNQVQ-------RKSVKKGFDFTLMVAGESGLGKSTMINSLFLTDLY--------------------------KDRMLLNAEERIS---------------------QTVEITKHTVDIEEKGVKLRLNIVDTPGFGDAINNSECWKPLVDYINQQFEQYFRDESGLNRKNI------QDNRVHCCLYFISPlgHGLRPVDVEFMKVLHEKVNLVPVLAKTDTLIPSEVEKMKTKIREEIELYGIKIY---------------------QFPDCDSDEDED----------------------------FKQQDTE----------LKQSIPFAVIGSNT---------VVEV-NGKRVRGRLYPWGIVEVENSQHCDFVKLRNMLIRTHMQDLKDVTRETHYENYRAQ---------------------------------------------------------------------------------------------------------------------------------------------------------------------------------------
>UPI0015AB2FEB	323	0.275	3.198E-89	0	532	700	44	435	488
ANP-FASRDS--LREHQPASPVRPPTPGTPAFLRPSVVGRTFSVPPLEPEPLRRF---QMSSLDSPLSP--SSRPKSPWGRF----DPYD----SAEDQD-KEYVGFATLPNQVH-------RKSVKRGFDFTLMVAGESGLGKSTLVNSLFLTDLYrGRKL------LNAEERIA------------------------------------------QTVEITKHTVDIEEKGVKLRLTIVDTPGFGDAVNNTECWKSVEDYIDEQFEQYFRDESGLNRKNI------QDNRVHCCLYFISPfgHGLRPLDVEFMKALHEKVNIVPLLAKADSLTPAEVRKKKTKILEEIEQFDIKIY---------------------QFPECDSDED--------------------------EDFKLQDQELKDS------------IPFAVIGSNT---------VVE-RKGRRVRGRLYPWGIVEVENPAHSDFLKLRNMLVRTHMQDLKDMTRDTHYENFRShciQSMtRLVAK-ERKRSRLT-----------------------------------------------------------------------------------------------------------------------------------------------------------------------
>H9G445	323	0.286	3.198E-89	74	516	700	6	315	508
--------------------------------------------------------------------------PGA-QEEALKGQDGSRT-QSDHEKQ----YVGFATLPNQVH-------RKSVKKGFDFTLMVAGESGLGKSTLVNSLFLTDLyKDRKLLNA-----EERI-------------------------------------------SQTVEIVKHTVDIEEKGVKLKLTIVDTPGFGDAVNNTECWKAITDYIDQQFEQYFRDESGLNRKNI------QDNRVHCCLYFISPfgHGLRPVDVEFMKALHEKVNIVPLIAKADCLVPSEIKKLKERIREEIDKFGIKVY---------------------QFPECDSDEDED----------------------------FKQQDRE---------LKESA-PFAVIGSNTVVEA----------KGQRVRGRLYPWGIVEVENQAHCDFVKLRNMLIRTHMHDLKDVTCDVHYENYRAQ---------------------------------------------------------------------------------------------------------------------------------------------------------------------------------------
>A0A8C4WMZ7	323	0.289	3.198E-89	88	516	700	0	302	512
----------------------------------------------------------------------------------------SQIhmpPSSALQDDK--EYVGFATLPNQVH-------RKSVKKGFDFTLMVAGESGLGKSTLVNSLFLTDMYrDRKLLNA-----EERIT-------------------------------------------QTVEITKHVVDIEEKGVKLRLTIVDTPGFGEAVNNTECWKPVADYIDQQFEQYFRDESGLNRKNI------QDNRVHCCLYFISPfgHGLRPLDVEFMRALHQRVNIVPILAKADTLTPSEVERKKSKIREEIERYGIRIY---------------------QFPECDSDEDED----------------------------F------KLQDQALK----ESIPFAVIGSN---------MVVEA-KGRRVRGRLYPWGIVEVENPAHCDFVKLRTMLVKTHMQDLKDVTRETHYENYRAQ---------------------------------------------------------------------------------------------------------------------------------------------------------------------------------------
>A0A8D0BNQ0	323	0.281	4.342E-89	66	516	700	65	378	447
------------------------------------------------------------------LAPMSPSRPRSPWGR----LDPYESDEDDKE------YVGFSTLPSQVH-------RKSVKKGFDFTLMVAGESGLGKSTLVNSLFLTDLyKDRKLLSA-----EER----IM---------------------------------------QTVEITKNVVDIEEKGVKLRLTIVDTPGFGDAVNNTECWKPVADYVDQQFEQYFRDESGLNRKNI------QDNRVHCCLYFISPfgHGLRPLDVEFMRALHQRVNIVPVLAKADTLMPLEVERMKKRIRGEIEQFGIRIY---------------------QFPDCDSDEDED----------------------------F------KLQDQALK----ESIPFAVIGSNTVVES----------KGRRIRARLYPWGIVEVENPGHCDFVKLRTMLVRTHMQDLKDVTRETHYENYRAQ---------------------------------------------------------------------------------------------------------------------------------------------------------------------------------------
>UPI00074FFB42	323	0.284	4.342E-89	66	516	700	193	507	550
------------------------------------------------------------------LTPASPSRPRSPWGR----LDPYD----SHENDD-KEYVGFATLPNQVH-------RKSVKKGFDFTLMVAGEAGLGKSTLVNSLFLTDPY--KDCEL---LNAEE---RIL---------------------------------------QTVEITKHVVDVEEKGMKLRLTIVDTPGFGDAVNNTECWKPVANYIDQQFKQYFRDECGLNRKNI------QDNRVHCCLYFISPfgHGLRPLDVECMKALHRRVNVIPVLAKADALTPCEVERMKTKIRDEIKQFGIRIY---------------------QFLDCDSDE----------DDD------------------F----------KMQDQVLKESIPFAVIGSNTVVEAE----------GRQVRGRLYPWGVVEVENPTHCDFVKLRTMLVRTHMQDLKDVTEETHYENYRAQ---------------------------------------------------------------------------------------------------------------------------------------------------------------------------------------
>UPI0003F0B9B1	322	0.293	5.895E-89	91	520	700	101	403	480
-------------------------------------------------------------------------------------------SMSSLADKDSREYVGFATLPDQVH-------RKSVKKGFEFTLMVVGESGLGKSTLVNSLFLTDLY----KDRILPSAEERI-------------------------------------------SKTVLIQKSTVEIEEQGIKLRLNVVDTPGFGDTVDGSESWKPIKDYIDKQYEQYFQDESGLNRKNIV------DNRVHCCLYFISPYgrGLRPIDVEFMKQLHTKVNIVPVIAKADCLTPLEVQTLKRRILDDLDVHGIQIY---------------------EFPDCDSDEDED----------------------------FKQQDKE----------LKASTPFAVIGSNTIVEA----------NGKRVRGRLYPWGIVEVENPKHCDFVKLRNMLIRTHMHDLKEVTCDIHYENYRLQRIKT-----------------------------------------------------------------------------------------------------------------------------------------------------------------------------------
>A0A6I8PT85	322	0.286	8.004E-89	103	516	700	4	290	359
-------------------------------------------------------------------------------------------------------YVGFATLPNQMH----RKYVK---KGFEFTLMVAGESGLGKSTLINSLFLTDLYRDR-------------HILSP----------------------EESVT------------QTVEIVKQTVDIQEKGVRLRLTVVDTPGYGDAINNEICWKPVADYIDQQFEQYFRDESGLNRRNL------QDTRVHCCLYFLSPlgHGMRPMDIEFLQALQDKVNIVPILGKADSLTPTELQQKKQRIRDEIDKYGIRIY---------------------QFPECDPDEDED----------------------------FKQQDIE---------LKKSI-PFAVIGSNTI---------IEV-NGRRVRGRMYPWGVVEVENEEHCDFIKLRTMLIRTHMQDLKDVTRETHYENYRAQ---------------------------------------------------------------------------------------------------------------------------------------------------------------------------------------
>C3YB06	322	0.287	8.004E-89	92	526	700	5	314	375
--------------------------------------------------------------------------------------------SSDLKDEQTGQLIGFATLPDQVH-------RKSIKKGFEFTLIVVGETGLGKSTLINSLFLTDLYKDKV----VPTAEERI-------------------------------------------SKTVEIKKSTVEIEEKGVKLKLNVIDTPGFGDSLDCSDCWKQVADFIEAQFEQYFRDESGLNRKNI------TDNRVHCCLYFIPPygHGLRPLDREFMKRLQDKVNIVPVIAKADTLTPAEVKKLKAKINEEIEKCEIKIY---------------------QFPDCDSDEDE----------------------------EF---------KQQDNAL-KACIPFAVIGSNT---------VIEV-KGRRVRGRVYPWGVVEVENQDHCDFVKLRNMLVRTHMQDLKDVTRDVHYENYRAQtlQRMNKAVFQR-----------------------------------------------------------------------------------------------------------------------------------------------------------------------------
>A0A6P7JIZ3	322	0.281	8.004E-89	10	516	700	61	436	510
----------TGAATysrLHSLPGTPPPSRAFGCHPGGSPTLPPRLNHIALDAdfqpMVLRRQLVSQGSLDSPLSP--SSRPRSPWGRF----DPYDSP----EDQD-KEYVGFATLPNQVH-------RKTVKKGFTFTLMVAGESGLGKSTLINSLFLTDLY--------------------------KDRKVPNAEERISP---------------------TVDIIKHTIGIEEKGIKLRLTIIDTPGFGDGVDNTESWKQIEDYIDQQFEQYFRDESGLNRRNI------QDNRVHCCLYFISPygHGLRPLDVEFMKALHEKVNIIPVLAKADSLTQAEVCRKKMKIREEIRQFGINVY---------------------QFPECDSDEDED----------------------------F----------KMQEQILKDSIPFAVIGSN---------VQVES-KGRKFRGRIYPWGVVEVENPAHSDFLLLRNMLVRTHMQDLKDVTRETHYENYRAQ---------------------------------------------------------------------------------------------------------------------------------------------------------------------------------------
>A0A8J6LIH4	322	0.303	8.004E-89	101	516	700	235	545	711
-----------------------------------------------------------------------------------------------------SGYVGFANLPNQVH-------RKSVKKGFEFTLMVVGESGLGKSTLVNALFLTDLY----PERQVP--DAIGNVVSLKVLELRS---PIAH---------------GEHSVFQKMKQTVKLEPSTVEIEERGVKLRLTVVDTPGYGDAIDNTDSFSEIIKYIDDQFERFLRDESGLNRKNIM------DNRIHCCFYFISPfgHGLKPLDVEFMKQLHNKVNIVPVIAKADVLTKKEMQRLKKKVMDEIQEHGIRIY---------------------SLPECDSDE----------DEEYKEQVRQL----------------------------KQAVPFAVCGANTL---------LEV-RGRKVRGRLYPWGVVEVENPEHCDFIKLRTMLI-THMQDLQEITQQVHYENYRSE---------------------------------------------------------------------------------------------------------------------------------------------------------------------------------------
>UPI0018F65C80	321	0.288	1.087E-88	103	516	700	17	303	340
-------------------------------------------------------------------------------------------------------YVGFATLPNQVH-------RKSVKKGFDFTLMVAGESGLGKSTLVNSLFLTDLY------------KERI---IP------D--------------------------ADERITKTLAITKHAVDIEERGVRVKLTIVDTPGFGDAVDNSDCWKPIVTYIDQQFEHYFHDESGLNRKNI------QDNRVHCLLYFLSPlgHGVRPLDVEFMKAVHEKVNIVPVIAKADTLTPGEVQRTKQKIRQEIDDHGISVY---------------------QFPDCDSDEDE--------------------------------DFKEQYGELKNS------IPFAVIGSNTLIES----------KGKEVRGRLYPWGVVEVEDPTHCDFVKLRNMLIQTHMQDLKDVTQEVHYENYRAE---------------------------------------------------------------------------------------------------------------------------------------------------------------------------------------
>W5LLD9	321	0.297	1.087E-88	65	516	700	64	378	445
-----------------------------------------------------------------LESPLSPSRPRSPWRF-----DPYD----SIEDQD-REYVGFATLPNQVH-------RKSVKKGFAFTLMVAGESGLGKSTLINSLFLTDLY----KDRKMLNAEERIT-------------------------------------------QTVEIIKHTIGIEEKGVKLKLTIVDTPGFGDAVNNTESWRPIVDFVEQQFEQYFRDESGLNRKNI------QDNRVHCCLYFISPygHGLRPIDVEFMKALHEKVNIVPVLAKADCLTPAELSLKKIKIREEIERFGIHIY---------------------QFPDCDSDEDE---------------------EFKL------QD-------QELK----ESIPFAVVGSNILVES----------KGRRFRGRTYPWGVVEVENPAHSDFLKLRNMLVRTHMQDLKDVTRETHYENYRAQ---------------------------------------------------------------------------------------------------------------------------------------------------------------------------------------
>A0A835P148	321	0.272	1.087E-88	49	516	700	68	432	492
-------------------------------------------------DMAQDSAspRGQVPGPRRgvclaLHCCQSRDQPllqplALPQGLFeshslsLYEAQAEEVAHSDLL-PSISdpqdhekQYVGFATLPNQVH-------RKSVKKGFDFTLMVAGESGLGKSTLVNSLFLTDLyKDRKLLNAEERIN------------------------------------------------QTVEIIKHTVDIEEKGVKLKLTIVDTPGFGDAVNNTECWKPITDYIDQQFEQYFRDESGLNRKNI------QDNRVHCCLYFISPfgHGLRPVDVEFMKALHEKVNIVPLIAKADCLIPSEIRKLKERIREEIDKFGIKVY---------------------QFPECDSDEDE----------------------------EFKQQDRE---------LKESA-PFAVIGSNTVVEA----------KGQRVRGRLYPWGIVEVENQAHCDFVKLRNMLIRTHMHDLKDVTCDVHYENYRAQ---------------------------------------------------------------------------------------------------------------------------------------------------------------------------------------
>UPI0018EA98F7	321	0.257	1.087E-88	3	516	700	70	444	518
---ETATNGRLPSLPRTPPVSHPIPCHPAVSPTVPHRPNRVRPDAAFQPMPLRRQLASQ----VSMDCPLSPvSRPLSPWG--RFDPYDCQ------EDQD-KEYVGFATLPNQVH-------RKTVKKGFTFTLMVAGESGLGKSTLINSLFLTDLY----KDRKVPNAQERIN-------------------------------------------QTVNIVKHAISIEEKGIKLRLTTIDTPGFGDAINNTESWKPIEDYIDQQFEQYFRDESGLNRRNI------QDNRVHCCLYFISPfgHGLRPLDVECMKALHEKVNIIPVLAKADSMTQAEVWRKKMKIREEIKQFGINIY---------------------QFPECDSDEDED----------------------------FKKQD----------QILKDSIPFAVIGSN--VQVEN--------NGRKFRGRVYPWGVVEVEDPAHSDFLILRNMLVRTHMQDLKDVTRETHYENYRAQ---------------------------------------------------------------------------------------------------------------------------------------------------------------------------------------
>A0A668TT39	321	0.258	1.087E-88	15	516	700	126	491	550
---------------HYGAEGIGSPINGRHLSLPGTPSLVRTIPFHPGGSPQLplRRQIVSQVSLDSPLSP--SMRPRSPWGRF----DPYDSP----EDQD-KEYVGFATLPNQVH-------RKTVKKGFTFTLMVAGESGLGKSTLINSLFLTDLY----KDRKVPNAEERI-------------------------------------------SRTVAIIKHTIGIEEKGVKLRLTIIDTPGFGDAVNNTESWRHIEDYIDQQFEQYFRDESGLNRRNI------QDNRVHCCLYFISPfgHGLRPLDVDCMRALHEKVNIIPVLAKADSLTPAEVCRKKMKIREEIKQFGINIY---------------------QFPECDSDEDED----------------------------FKTQE----------QILKNSIPFAVIGSN---------IQVES-KGRKFRGRVYPWGVVEVENPAHSDFLLLRNMLVRTHMQDLKDVTREIHYENYRAQ---------------------------------------------------------------------------------------------------------------------------------------------------------------------------------------
>A0A8C1AR91	321	0.281	1.475E-88	87	516	700	34	332	394
---------------------------------------------------------------------------------------ALRMSTRGRN----IKYVGFATLPNQVH-------RKSVKKGFDFTLMVAGESGLGKSTLINSLFLTDLyKDRKLLNA-----EERI-------------------------------------------SQTVEIIKHTVDIEEKGVKLKLTIIDTPGFGDAVNNTQSWKAITDYIDQQFEQYFRDESGLNRKNI------QDNRVHCCLYFIPPfgHGLRPVDVEFMKALQDKVNVVPLISKADCLTPAEMRKMKDRVKEEIEKFGIKVY---------------------QFPDCDSDEDE----------------------------EFKQQDRE----------LKESTPFAVIGSNTI---------VEV-KGQRVRGRLYPWGIVEVENQSHCDFVKLRNMLIRSHMHDLKDITCDVHYENYRAQ---------------------------------------------------------------------------------------------------------------------------------------------------------------------------------------
>UPI001BB17371	321	0.268	1.475E-88	92	610	700	4	406	442
--------------------------------------------------------------------------------------------TGAANKPkEMEGYVGFANLPNQVY-------RRSVKRGFEFTLMVVGESGLGKSTLINSLFLTDIYSGD----------------YP-----------------------GP---------SQRIKKTVKVETSQANLKENGVQLRLTIVDTPGFGDQVDNSNCWAPILDHIDSKFEEYLNSESRVNRYSI------PDKRVQCCLYFIAPsgHGLKPLDIEFMKRLHDKVNIIPLIAKADTLTPEECREFKKRIMAEINEHKIKIYEFPDIEEEEENKENKRLT-QRRNGPKEKDTSPNS----------------LK---------------ERV-------------PFAVVGSNHIMEV----------NGKRVRGRQYPWGIAEVENLEHCDFIPLRNMLIRTHMQDLKDVTNNVHYENFR--CRKLTA-----VTSGDAKRGGKASSKNPIAQFEEEKLEHDKKMRKMESEMEQVFEMKVKEKQKGLEDSEADMQKRLEQMKKGLEQqqrdLEEKRRNFE-----------------------------------------------------------------------------------------
>UPI0006B071E3	321	0.263	1.475E-88	99	620	700	172	555	591
---------------------------------------------------------------------------------------------------DMESYVGFVNLPNQVY-------RKAVKRGFDFTLMVVGESGLGKSTLINSMFLTDIYSNE----------------YP-----------------------GP---------SQRMKKTVQVETNKVFLHENGVNLTLTIVDTPGFGDAVDNSECWYPIIDYIESKYEDFLNAESRVHRTAIV------DSRVHCCLYFISPgHGLKPLDIEFMKRLHEKVNIIPLIAKADTMTPEECNQFKKQVLNEIAQNEIRIYEFPDCEDEEEN--------------------------------------KLQKPLK-----------DRI-------------PFAVVGSNVIVES----------NGKRVRGRRYPWGVAEVENMEHCDFLALRNMLIRTHMQDLKDVTNNVHYENYR---------CLKLAGVGSEGKSGIVTNKNPLAQMEEEKKDHETKMKRMEREMEQVFDMKVKEKINKLKDSEAELHRRSEQMRKaleqQKQELYQKWKDFEK-ERTAFEVA-------------------------------------------------------------------------------
>UPI000E6AEB14	321	0.250	1.475E-88	1	529	700	131	549	592
-EPGLRPRGRGGA----PGPREPRPVSASAQPCPPQPLSGGSARGPISRRPFPgDGGRG-RLCRPPPRAPRAPATPrlwLGCGSGACPGCDAatsrGQSAQSGgwlgrprgSTIPrDIDkQYVGFATLPNQVH-------RKSVKKGFDFTLMVAGESGLGKSTLVHSLFLTDLY--------------------------KD------RKLLSAE---------------ERISQTVEILKHTVDIEEKGVKLKLTIVDTPGFGDAVNNTECWKPITDYVDQQFEQYFRDESGLNRKNI------QDNRVHCCLYFISPfgHGLRPVDVGFMKALHEKVNIVPLIAKADCLVPSEIRKLKERIREEIDKFGIHVY---------------------QFPECDSDEDED----------------------------FKQQDRE---------LKESA-PFAVIGSNTVVEA----------KGQRVRGRLYPWGIVEVENQAHCDFVKLRNMLIRTHMHDLKDVTCDVHYENYRAhciQQMTsKLTQDSRMES--------------------------------------------------------------------------------------------------------------------------------------------------------------------------
>A0A672FTR7	321	0.316	2.003E-88	99	522	700	8	298	317
---------------------------------------------------------------------------------------------------NLEGYVGFASLPNQVY-------RKSVKRGFEFTLMVVGESGLGKSTLINSLFLTDLY----------------SAEYP-----------------------GP---------SHRIKKTVQVEQSKVLVKEGGVQLLLTIVDTPGFGDAVDNSNCWQPIIDHIDSKFEDYLNSESRVNR---RQMP---DSRIHCCLYFIAPsgHGLKPLDIEFMKRLHEKVNVIPLIAKADTLTPEECQQFKKQIMREIQEHKIKIYEFPETDDEEENRLVKKIK----------------------------------------------DKL----------------PLAVVGSNTI---------IEV-NGKRVRGRQYPWGVAEVENSDHCDFTILRDMLIRTHMQDLKDVTNNVHYENYR--SRKLAA---------------------------------------------------------------------------------------------------------------------------------------------------------------------------------
>A0A498LSP0	321	0.287	2.003E-88	57	516	700	266	589	658
---------------------------------------------------------GQLSSMSSLDSPLSPSRPKSPWGRF----DPYD----SAEDQD-KEYVGFATLPNQVH-------RKSVKKGFAFTLMVAGESGLGKSTLVNSLFLTDLY-----KDRKMLNAEERIA------------------------------------------QTVEITKHTVAIEEKGVKLKLTIVDTPGFGDAVNNTESWRAVVDYIDQQFEQYFRDESGLNRKNI------QDNRVHCCLYFISPfgHGLRPMDVEFMKMLHEKVNIVPVLAKADSLTPLEVRKMKMKIREEIERFDINIY---------------------QFPECDSDEDE---------------------EFKLQ-HQELKDS----------------IPFAVIGSN---------VQVES-QGRRFRGRQYPWGVVEVENPAHSDFLKLRNMLVRTHMQDLKDVTRETHYENYRAQ---------------------------------------------------------------------------------------------------------------------------------------------------------------------------------------
>UPI0014715589	320	0.316	2.719E-88	90	522	700	0	303	328
------------------------------------------------------------------------------------------MTSCLFSRPaqqkNLEGYVGFANLPNQVY-------RKSVKRGFEFTLMVVGESGLGKSTLINSLFLTDLY----------------SSEYP-----------------------GP---------SHRIKKTVQVEQSKVLVKEGGVQLLLTIVDTPGFGDAVDNSNCWQPVIEHIDSKFEDYLNAESRVNR---RQMP---DSRVHCCLYFIAPsgHGLKPLDIEFMKRLHEKVNIIPLIAKADTMTPEECQQFKKQIMREIQEHKIKIYDFPETDDEDEMKLVRKIK-------------------------------------------------DRL-------------PLAVVGSNTI---------IEV-NGKRVRGRQYPWGVAEVENSEHCDFMILRNMLIRTHMQDLKDVTNNVHYENYR--SRKLAA---------------------------------------------------------------------------------------------------------------------------------------------------------------------------------
>A0A060VT69	320	0.270	2.719E-88	82	620	700	45	453	479
----------------------------------------------------------------------------------LSGSKTSTL----WQQKNLEGYVGFASLPNQVY-------RKSVKRGFEFTLMVVGESGLGKSTLINSLFLTDLYSSEY---------------------------PGPSHRVK---------------------KTVQVEQSKVLVKEGGVQLLLTIVDTPGFGDAVDNSNCWQPVIDHIDSKFEDYLNCESRVNR---RLMP---DSRVQCCLYFIAPsgHGLKPLDIEFMKRLHEKVNVIPLIAKADTLTPEECQRFKKQIMREILEHKIKIYEFPETDDEEENKLVKKIK-------------------------------------------------DRL-------------PLAVVGSNTI---------IEV-NGKRTRGRQYPWGVAEVENGDHCDFTILRDMLIRTHMQDLKDVTNNVHYENYR--SRKLAavtyngqdnNRVKGQQS-TKHDTGEGMSPLAQMEEERREHVAKMKKMEMEMEQVFEMKVKEKIQKLKDSEAELSRRHEQMKKNLeAQHKELEEKRRQFE--DDRANWEA-------------------------------------------------------------------------------
>UPI001863E983	320	0.295	2.719E-88	63	516	700	90	418	485
---------------------------------------------------------------ELLRRCQLSStssleSPLSPS---RSKSPWSRFdPYDSIEDQD-KEYVGFATLPNQVH-------RKSVKKGFAFTLMVAGESGLGKSTLINSLFLTDLyKDRKVLNA-----EERIT-------------------------------------------QTVEITKHTIGIEEKGVKLKLTIVDTPGFGDAVNNTESWRAVVDYIDQQFEQYFRDESGLNRKNI------QDNRVHCCLYFISPygHGLRPVDVEFMKALHEKVNIVPVLAKADCLTPRELTRKKIKIREEIETFGIKIY---------------------QFPECDSDEDE----------------------------EF------RLQDQELK----DSIPFAVVGSNILVES----------KGRRFRGRMYPWGVVEVENPAHSDFLKLRNMLVRTHMQDLKDVTRETHYENYRAQ---------------------------------------------------------------------------------------------------------------------------------------------------------------------------------------
>A0A671X2T7	320	0.261	2.719E-88	8	529	700	75	458	540
--------GRLP-----SLPGTPTLPRPVPCHPADSPPVPPRAHRVRPDAEFSpiplRRQLVSQVSLDCPPSP--SSRPHSPWG--RSDPYDSP------EDQD-KEYVGFATLPNQVH-------RKTVKKGFTFTLMVAGESGLGKSTLVNSLFLTDIYKDR---------------KVPNAQERID--------------------------------QTVDIIKHTVGIEEKGIKLRLTIIDTPGFGDAVNNTECWKEIEDYIDQQFEQYFRDESGLNRRNI------QDNRVHCCLYFISPfgHGLRPLDVEFMKALHEKVNIVPVLAKADSLTYSEICRKKRKIREQIKQFGINIY---------------------QFPECDSDEEED----------------------------FKKQD----------QILKDSIPFAVIGSN---------VQVES-KGRRCRGRAYPWGVVEVEDPAHSDFLLLRNMLVRTHMQDLKDVTQETHYENYRAeciQNMRRMNL--RKHS--------------------------------------------------------------------------------------------------------------------------------------------------------------------------
>A0A4Y2HHR6	320	0.270	2.719E-88	62	605	700	128	552	600
--------------------------------------------------------------NSTPPPPTANVLPNVPASFAPSVnnfTPASQLyNSSNKENtsttyakeisvKDMDGYVGFANLPNQ-------IYRKAVKKGFEFTLMIVGEAGLGKSTLINSMFLTDIYSNE----------------YP-----------------------GP---------SLRPKKTTQVETTKVLLKENGVNLHLTVVDTPGFGDAVDNSECWQPITDFIENKYEEFLNGESRVHRSF------EPDSRVHCCLYFIAPsgHGLKPLDVEFMKRLHDKVNIIPVLAKADTMTPEECAVFKRTIMGEIAKHKIKIYDF---------------------PDCEGD-----------DDE---------------------------ENKMLKRLKDRV-PFAVVGSNT---------VIEV-NGKRLRGRKYPWGVAEVENMEHCDFIALRNMLIRTHMQDLKDVTNNVHYENYR--CRKLAA----FTNDGKPVRISNKNPLAQMEEEKKEHEQKMEKMEQEREQLFEQKVKEKFQKLADSEADLERRNEQMKKSLeAQRKELEEK----------------------------------------------------------------------------------------------
>C3ZBD7	320	0.307	3.691E-88	100	516	700	0	286	326
----------------------------------------------------------------------------------------------------MESYVGFANLPNQVY-------RKAVKRGFEFTLMVVGESGLGKSTLVNSLFITDLY--------------------------------------SPSEYPGP---------SQRITKTVKVETSRVLVKEGGVQLQLTIVDTPGFGDAVDNSNCWKPITDHIEQRFEDYLNSESRVNR---RTMP---DNRVHACLYFIGPtgHGLKPLDIEFMKRLHDKVNIIPLIAKADTMTPEECTQFKKKILQEIKENKIQIYEFPEGEDEEDNKLNKKLR-------------------------------------------------ERI-------------PFAVVGSNTL---------LEI-NGRKVRGRQYPWGVAEVENMDHCDFITLRNMLIRTHMQDLKDVTNNVHYENYRCQ---------------------------------------------------------------------------------------------------------------------------------------------------------------------------------------
>UPI0009E37D7E	320	0.321	3.691E-88	100	517	700	0	289	351
----------------------------------------------------------------------------------------------------MANYVGFANLPNQVH-------RKSVKKGFEFTLMVVGESGLGKSTLINSLFLTDLYTDR---------------KLP---KAAD----------SIK-------------------RTVKIETSTVEIEERGVKLRLTIVDTPGYGDGMDNKDSFKPILDYVNDQFESYLKDESGLNRRHIV------DTRVHCCFYFVAPtgHGLKPLDIEFMKQLHDKVNIVPVIGKADTLTPTELDSMKRRILDEIEEQGIKTY---------------------ELPDCESDE----------DEDYV---------------------------EQTKQLKAGM-PFAVVGSNTL---------IEV-CGKKVRGRLYPWGVVEVENPKHCDFVKLRTMLI-THMQDLKEVTQETHYENFRAAQ--------------------------------------------------------------------------------------------------------------------------------------------------------------------------------------
>UPI000F551843	320	0.286	3.691E-88	88	532	700	10	336	386
----------------------------------------------------------------------------------------SKVISEALKEPE-PGYVGFANLPNQVH-------RKSVKKGFEFTLMVVGESGLGKSTLVDSLFLTDLY-----DDTA----------IP---RVVD-----------------------------RIHQTVEIETNTVEIEEKGIRLRLTVVDTPGFADAVDNTDCWQAVTNYVDQQYEAYLQDESGLNRRHIV------DNRVHCCLYFICPHghGLKPIDIAFMKMLHTKVNIVPVIAKADCLTKFEVQRLKRKILEEIDDNGIKIYTF---------------------PECDSE-----------DDE---EFVQINQELK------------------------GSIPFAVIGSNN----------VTDVRGKQVRVRQYPWGMAEVENPEHCDFIKLRNMLIRTHMQDLKDVTQEVHYENYRAerlssQGepsspRKTIEGMKRKSGNFD-----------------------------------------------------------------------------------------------------------------------------------------------------------------------
>A0A8C1SF31	320	0.265	3.691E-88	11	516	700	56	418	487
-----------PMMDREPDGSTRPHTPGTPTFTRPMNRRFLGSETELPHR-------GQLSSMSSLDSPLSPSRPKSPWGRF----DPYD----SAEDQD-KEYVGFATLPNQVH-------RKSVKKGFAFTLMVAGESGLGKSTLVNSLFLTDLY--------------------------KDRKMLNAEERIS---------------------QTVEITKHTLAIEEKGVKLKLTIVDTPGFGDAVNNTESWRAVVDYIDQQFEQYFRDESGLNRKNI------QDNRVHCCVYFISPygHGLRPMDVEFMKMLHEKVNIVPVLAKADSLTPLEVRKMKMKIREEIERFDINIY---------------------QFPECDSDEDE---------------------EFKLQ-HQELKDS----------------IPFAVIGSN---------VQVES-QGRRFRGRQYPWGVVEVENPAHSDFLKLRNMLVRTHMQDLKDVTRETHYENYRAQ---------------------------------------------------------------------------------------------------------------------------------------------------------------------------------------
>A7RLX3	319	0.302	5.010E-88	96	516	700	9	302	367
------------------------------------------------------------------------------------------------ESKNNVAYVGFANLPNQVH-------RKSVKKGFEFTLMVVGESGLGKSTLIDSLFLTDLYDDK---------------SIP----PAKG----------------------------RIGQTVHIESNTVEIEEKGVRLRLTVVDTPGFADAVDNTYSWEPIVDYIDHQFESYLRDESGLNRRNIM------DTRVHCCLYFINPHghGLRPVDVEFMKALHTKVNIVPVIAKSDSLTKTEISRLKRKVLDEIADHEIKIYSF---------------------PECDSE-----------DDE-----------------EF---------LAINKDLKASL-PFAVIGSNT---------VIEV-KGRKVRARWYPWGYAEVENPDHCDFIKLRNMLVRTHMQDLKDVTQDVHYENYRAQ---------------------------------------------------------------------------------------------------------------------------------------------------------------------------------------
>UPI001888D2A7	319	0.297	5.010E-88	103	516	700	21	307	369
-------------------------------------------------------------------------------------------------------YVGFATLPNQVH-------RKSVKKGFDFTLMVAGESGLGKSTLVNSLFLTDLhKDRKL------LNAEERVA------------------------------------------QTVEISRHTVDIEEKGVKLRLTIVDTPGFGDAVNNSECWRPVSEYIEQQFEFYFRDESGLNRKNI------QDHRVHCCLYFIPPfgHGLRPVDVEFMKALQEKVNVVPLIAKADCLTPPEVKRLKEKLREEIDEYGIKVY---------------------QFPDCDSDE----------DDE------------------FKRQDRE---------LKASC-PFAVIGSNTVVEA----------RGQRVRGRLYPWGIVEVENPSHCDFVKLRTMLIRTHMHDLKDVTSEGHYESYRAQ---------------------------------------------------------------------------------------------------------------------------------------------------------------------------------------
>A0A8I6S797	319	0.295	5.010E-88	69	516	700	24	336	406
---------------------------------------------------------------------CLSCQP--------SGLNFSQALTIKSPKPGDRDYIGFATLPEQIH-------RKSVKRGFDFTLMVVGESGLGKSTLINSLFLSDLYKDR---------------KIP------D----AAERV----------------------EKTTCIEKKTMDIEERGVKLRLTVVDTPGFGDALNSEDSWKVCVNYIDDQFRQYFTDESGLNRKNIV------DNRVHCCLYFIPPwgHGLRQIDVELMKRLHQKVNIVPVIAKADTLTAPEVKKLKQRILSDIEENNIQIY---------------------QFPECDSDEDE----------------------------EFKQQDRE---------LKASL-PFSVIGSNT---------VIEV-GGTRVRGRQYPWGVVEVENPKHSDFNKLRNMLITTHMQDLKDVTEDVHYENFRAQ---------------------------------------------------------------------------------------------------------------------------------------------------------------------------------------
>UPI00112D7ECE	319	0.264	5.010E-88	74	638	700	7	447	456
--------------------------------------------------------------------------PQSP-TWNCSRTPRAFTGSSMIERPesvaaaiaqqrNLDGYVGFANLPNQVY-------RKSVKRGFEFTLMVVGESGLGKSTLINSLFLTELYSKE----------------YP-----------------------GP---------SLRIKKTVQVEQSKVLVKEGGVQLTLTIVDTPGFGDAVDNSNCWQPVINHIDSKFEDFLNAESRVNR---RQIP---DTRVHCCLYFIAPsgHGLKPLDIEFMKRLHDKVNIIPLIAKADTLTPEECQAFKKQIMKEIQEHKIKIYEFPE-----------------------------------MDDD--------------------ED------NKLTRRIKERM-PLAVVGSN---------AVIEV-NGKKVRGRQYPWGVAEVENGDHCDFTILRNMLIRTHMQDLKDVTNNVHYENYR--SKKLAAVTCNGVDATKTKGQLTKSPLAQMEEERREHVAKMKKMETEMEQVFEMKVKEKKQKLRDSEAELERRHEQMKKNLeAQYKELEEKRRQYEE--EKMSWEAQQRLLEQQKLDASKTMEK-------------------------------------------------------------
>A0A6P7PNV7	319	0.285	5.010E-88	53	516	700	66	391	465
-----------------------------------------------------RRQLVSGVSLDSPLSP--SSRPRSPWGRF----DPYDSP----EDQD-KEYVGFATLPNQVH-------RKTVKKGFTFTLMVAGESGLGKSTLINSLFLTDLYRHR----KVPNAEERI-------------------------------------------SQTVDLVKHTVGIEEKGIKLRLTIIDTPGFGDAVNNTESWKHIEDYIDQQFEQYFRDESGLNRRNI------QDNRVHCCLYFISPfgHGLRPLDVECMKALHDKVNIIPVLAKADSLTQAEVYRKKMKIREEIKQFGVNIY---------------------QFPECDSDEDE-----------------ELKKQ---------DQTLKDS------------IPFAVIGSNVQVEC----------SGRKFRGRVYPWGVVEVENPSHSDFLLLRNMLVRTHMQDLKDVTRETHYENYRAQ---------------------------------------------------------------------------------------------------------------------------------------------------------------------------------------
>UPI001EE9E5B8	319	0.278	5.010E-88	103	682	700	156	609	610
-------------------------------------------------------------------------------------------------------YVGFANLPNQ----VYRRAVK---KGFEFTLMVVGESGLGKSTLINSMFLADIY--------SP--------EYP-----------------------GP---------SHRIKKTVQVEQCQALLKENGVNLTLTVVDTPGFGDAVDNSNCWQPIVDYIESKYEEYLNAESRVQRQPMR------DHRVHVCLYFIQPsgHGLKPLDIEFMKRLHDKVNIIPVLAKADTMTPDECTYFKKQVLNEIAQHKIKIYEFPDVDDEELRKSQRALR-------------------------------------------------ERV-------------PFAVVGSNT---------VVEV-DGRKIRGRRYPWGVVEVENMEHCDFIALRNMLIRTHMTDLKEVTNNVHYENFR---CRKLAGVGVTASDGTLGKSNRISNKNPLAQMEEERRDHEAKMKKMEQEMEQVFEMKVKEKTQKLKDSETDLQRRHEQTLrsleAQKQELEEKRKAFEneklAWenaSGLTLEEMRRRSLEANSREGLTVADEPKRSISGAANRFKRSLSLRTASKPETYSQHQPA-ANQE--CKQQ-----------------
>A0A2G8LFF4	319	0.299	6.801E-88	95	526	700	12	314	315
-----------------------------------------------------------------------------------------------FTNPETPGYVGFANLPNQVH-------RKSVKKGFEFTLMVVGESGLGKSTLINSLFLTDLY---------PEAHSK-CCRK------ID--------------------------------KTVSIDASTVEIEERGVKLRLTVVDTPGYGDAINNNDCFDPILKYIDDQYERYLNDESGLNRRNIV------DNRVHCCFYFISPtgHGLKPLDIEFMKALHNKVNIVPVIAKSDTLTKKEIVNLKRRIMDEIDENSIKIYHMP-----------------------DSDSDE--------DED------------------FKEQ---------NQKLKDSV-PFAVCGSSQL---------IEV-KGRKVRGRLYPWGVVEVENPDHCDFIKLRSMLI-THMQDLQEVTHEVHYENFRSQNFTKSGKSER-----------------------------------------------------------------------------------------------------------------------------------------------------------------------------
>A0A8J4U539	319	0.305	6.801E-88	99	522	700	15	305	384
---------------------------------------------------------------------------------------------------NLEGYVGFANLPNQVY-------RKSVKRGFEFTLMVVGESGLGKSTLINSLFLTDLYSKD----------------YP-----------------------GP---------SQRIKKTVQVEQSKVLIKEGGVQLTLTIVDTPGFGDAVDNSNCWQPVINYIDSKCEDFLNAESRVNR---RQMP---DNRVHCCLYFIAPsgHGLKPLDIEFMKRLHDKVNVIPLIAKADTLTPEECQQFKKQIMKEIQEHKIKIYEFPDTEEDEDSKLIRKIK-------------------------------------------------ERM-------------PLAVVGSN---------VVVEV-NGRKVRGRQYPWGVAEVENGEHCDFTVLRNMLIRTHMQDLKDVTNNVHYENYR--SRKLAA---------------------------------------------------------------------------------------------------------------------------------------------------------------------------------
>UPI0018F62CA4	319	0.274	6.801E-88	99	638	700	12	417	426
---------------------------------------------------------------------------------------------------SLEGYVGFANLPNQVY-------RKSVKRGFEFTLMVVGESGLGKSTLINSLFLSDLYSKE----------------YP-----------------------GPSLRIN---------KTVQVEQVKVLVKEGGVQLTLTIVDTPGFGDAVDNSNCWQPVINYIDSKFEDFLNSESRVNR---RQMA---DTRVHCCLYFIAPsgHGMKPLDIEFMKRLHDKVNIIPLIAKADTLTPEECQHFKKQIMKEIKEQKIKIYEFPGTEDEEDNKLV------KKFK-------------------------------------------DRV-------------PLAVVGST---------LVFEV-SGRKVRGRQYPWGLAEVENGEHCDFSLLRNMLIRTHMQDLKDITNNVHYENYR--SRKLAAVTGNGVDANKTKGPLTRSPLAEMEEERREHVTKMKKMETEMEQVFEMKVKEKKQKLKDSENELQRRHEQMKKNLeAQYKELEEKRKQFEE--EKASWEMEQRLLEQQRLDISKTMEK-------------------------------------------------------------
>A0A4W3JNQ6	319	0.300	9.231E-88	103	518	700	13	304	333
-------------------------------------------------------------------------------------------------------YVGFATLPNQVH-------RKSVKKGFDFTLMVAGESGLGKSTLVKSLFLTDLyKDRKLLNAEERIN------------------------------------------------QTVEIIKHTVDIEEKGVKLKLTIVDTPGFGDAVNNMQSWKPIADYIDQQFEQYFRDESGLNRKNI------QDNRVHCCLYFISPygHGLRPVDTEFMKALHEKVNIVPVIAKADSLTPIEVKKLKERIRDEIELFGIKIY---------------------QFPECDSDE----------DDD------------------FKQQDKE----------LKESIPFAVIGSNTVVEA----------RGQRVRGRLYPWGIVEVENQSHCDFVKLRNMLIRTHMQDLKDVTWDVHYENFRArciQEM-------------------------------------------------------------------------------------------------------------------------------------------------------------------------------------
>UPI001C891DE4	319	0.261	9.231E-88	99	642	700	48	464	465
---------------------------------------------------------------------------------------------------NLEGYVGFASLPNQVY-------RKSVKRGFEFTLMVVGESGLGKSTLINSLFLTDMYSGE----------------YP-----------------------GP---------SHRIKKTVQVEQSKVLMKEGGVQLLLTIVDTPGFGDAVDNSNCWQPVIDHIDSKFEDYLNAESRVNR---RQMP---DSRVHCCLYFIAPsgHGLKPLDIEFMKRLHEKVNIIPLIAKADTLTPEECQQFKKQIMREILEHKIKIYEFPETDDEEENKIVKTIK-------------------------------------------------DRL-------------PLAVVGSNTIIEA----------NGKKVRGRQYPWGVAEVENGDHCDFTLLRNMLIRTHMQDLKDVTNNVHYENYR--SRKLAAVtCNGIDNNkakgqlTKVDTVEGMSPLAQMEEERREHVAKMKKMEMEMEQVFEMKVKEKVQKLKDSEAELQRRHEQMKKNLeAQHKELEERRRQFEE--ERSTWETQQRILEQQKMTLEKNKKKGKIF---------------------------------------------------------
>UPI001F0800AA	319	0.277	9.231E-88	59	516	700	115	434	508
-----------------------------------------------------------SVGSLDY--PQSPSRPGSPWSRF----DPYD----SAEDQD-KEYVGFATLPNQVH-------RKSVKKGFAFTLMVAGESGLGKSTLVNSLFITDLyKDRKVLNA-----EERIT-------------------------------------------QTLDIVKHSMGIEEKGVKLRLTIVDTPGFGDAVNNNESWKEIEDYIDQQFEQYFRDESGLNRKNI------QDNRVHCCLYFISPfgHGLRPLDVECMRALHEKVNIVPILAKADSLTPAEVHKKKMKIREEIEHFGINIY---------------------QFPECDSDEDED----------------------------FKQQD----------QLLKDSIPFAVIGSN---------LQVES-KGRKFRGRLYPWGVVDVENPAHSDFLMLRNMLVRTHMQDLKDVTRETHYENYRAQ---------------------------------------------------------------------------------------------------------------------------------------------------------------------------------------
>UPI001964479A	318	0.298	1.253E-87	103	516	700	4	291	363
-------------------------------------------------------------------------------------------------------YVGFATLPNQVH-------RKSVKKGFDFTLMVVGESGLGKSTLVNSLFLTDLY--------------------------TDREIPSSEECI---------------------PQTLEIIKNAVDIEERGVKVKLTIVDTPGFGDALDNSDCWKPIAQYIDQQFEQYFRDESGLNRKNI------QDNRVHCILYFISPygHGLRPLDVEFMKAVHDKVNIVPIIAKADTLTPKEVMVMKQRIRDEIEQYGINIY---------------------QFPDCDSDEDE----------------------------EFKQQDL---------ALKNSI-PFAVIGSNEMI-NENVA--------RPIRGRAYPWGVAEVENKVHCDFSMLRNMLIQTHMQDLKDVTQEVHYENYRAQ---------------------------------------------------------------------------------------------------------------------------------------------------------------------------------------
>A0A7R9FGZ7	318	0.297	1.253E-87	103	516	700	10	311	400
-------------------------------------------------------------------------------------------------------YIGFATLPEQVH-------RKSVKRGFDFTLMVVGESGLGKSTLVNSLFLSDLyKDRKIPDAI--GKSIILLNRI---------LLPVHERV----------------------EKTTSIEKKTMDIEERGVKLRLTVVDTPGFGDAINCEDSWRACCGYIDEQFRQYFTDESGLNRKNI------QDNRVHCCLYFVPPygHGLRQIDVEFMRRLHRKVNIVPVLAKADTLTSQEVKRLKEHVMVDIEENKIQIY---------------------QFPECDSDEDED----------------------------FKQQDRE----------LKTCVPFAVVGSNT---------VLEV-AGKRIRGRQYPWGVVEVENPKHSDFIKLRTMLISTHMQDLKDVTQDVHYENFRAQ---------------------------------------------------------------------------------------------------------------------------------------------------------------------------------------
>A0A673BVA8	318	0.286	1.253E-87	55	515	700	3	339	420
-------------------------------------------------------QLVSQGSLDPPLSPA--SRPHSPWGF--FDPYDSPEviktlalkSSSSYE-SNNKEYVGFAMLPNQVH-------RKTVKKGFTFTLMVAGESGLGKSTLINSLFLTDLY----KERKVPNAEERIN-------------------------------------------KTVDIVKHTVSIEEKGIKLRLTIIDTPGFGDAVNNTESWKPLEDYIDQQFEQYFRDESGLNRRNI------QDNRVHCCLYFISPfgHGLRPLDVECMKALHEKVNIVPILAKADSLTAAEMRRKKMKIREEIKQFGINIY---------------------QFPEYDSDEE----------------------------ADFKRQD----------QILKDSIPFAVIGSN---------IQVES-KGRRVRGRIYPWGMVEVENPVHSDFLLLRNMLVRTHMQDLKDVTRESHYENYRA----------------------------------------------------------------------------------------------------------------------------------------------------------------------------------------
>F1QHM4	318	0.287	1.253E-87	57	516	700	78	401	476
---------------------------------------------------------GQLSSVSSLDSPLSPSRPKSPW--------ARFDPYDSAEDQD-KEYVGFATLPNQVH-------RKSVKKGFAFTLMVAGESGLGKSTLVNSLFLTDLY----KDRKMPNAEERIA-------------------------------------------QTVEITKHTVAIEEKGVKLRLTIVDTPGFGDAVNNTESWRAIVDYIDQQFEQYFRDESGLNRKNI------QDNRVHCCLYFISPfgHGLRPIDVEFMKILHEKVNIVPVLAKTDSLTPEEVRKMKMKIREEIERFDIMIY---------------------QFPECESDEED--------------------------EFKLQQQELKDS------------VPFAVIGSN---------VQVES-QGRRFRGRQYPWGLVEVENPEHSDFLKLRNMLVRTHMQDLKDVTRETHYENYRAQ---------------------------------------------------------------------------------------------------------------------------------------------------------------------------------------
>UPI0006D4DEC7	318	0.293	1.701E-87	94	523	700	9	311	357
----------------------------------------------------------------------------------------------GLETPN---YVGFANLPNQVH-------RKSVKKGFEFTLMVVGESGLGKSTLVNSLFLTDLYPDR---------------KIP------DVVDKV--------------------------KQTVGLEASTVEIEERGVKLRLTVVDTPGFGDAIDNSDSFKAIIQYIDDQFERFLRDESGLNRRNIM------DNRVHCCFYFISPfgHGLKPLDIELMKQLHNKVNIVPVIAKADCLTKKEILRLKKRVLEEIETNGIKIY---------------------PLPDCDSDE----------DEEYKEQVRQLKEAV----------------------------PFAVCGSNTFLEA----------RGRKVRGRLYPWGVVEVENPEHCDFIKLRTMLI-THMQDLQEVTQDVHYENYRserlAKGVPPPKR--------------------------------------------------------------------------------------------------------------------------------------------------------------------------------
>A0A1W4WZ12	318	0.300	1.701E-87	93	516	700	9	301	358
---------------------------------------------------------------------------------------------SSLETPG---YVGFANLPNQVH-------RKSVKKGFEFTLMVVGESGLGKSTLVNSLFLTDLY----PERIVPDAIEKG-------------------------------------------KQTVKLDASTVEIEERGVKLRLTVVDTPGYGDAIDNTDCFKAIIRYIDEQFERFLRDESGLNRRNIV------DNRIHCCFYFISPfgHGLKPLDIEFMKQLHNKVNIIPVIAKADVLTKKEMQRLKNKVMDEIRDNGIKIY---------------------QLPECDSDE----------DEEYKEQVRQL----------------------------KQAVPFAVCGSNTMMEV----------KGRKVRGRLYPWGVVEVENPEHCDFIKLRTMLI-THMQDMQEVTHEVHYENYRSE---------------------------------------------------------------------------------------------------------------------------------------------------------------------------------------
>A0A8C4GBL0	318	0.263	1.701E-87	99	638	700	15	422	431
---------------------------------------------------------------------------------------------------NLEGYVGFANLPNQVY-------RKSVKRGFEFTLMVVGESGLGKSTLINSLFLTDLYSKD----------------YP-----------------------GP---------SQRIKKTVQVEQSKVLVKEGGVQLTLTIVDTPGFGDACRRRNDlpWQPVINYIDSKCEDFLNAESRVNR---RLMP---DSRVHCCLYFISPsgHGLKPLDIEFMKRLHDKVNVIPLIAKADTLTPEECQLFKKQIMKEIQEHSIKIYEFPDTED-------------------DEDN-------------------KLIRKVK-----------ERM-------------PLAVVGSNII---------VEV-NGRKVRGRQYPWGVAEVENGEHCDFTVLRNMLIRTHMQDLKDVTNNVHYENYR---SRKLAAVTCNGGDtSKTKGQLTKSPLAQMEEERREHVMKMKKMEAEMEQVFEMKVKEKKQKLKDSEAELERRHEQMKKNLdAQYRELEEKRRQFDE--EKVNWEAQQRMLEQQKLDVAKTMEK-------------------------------------------------------------
>A0A4W6F5L8	318	0.252	1.701E-87	3	529	700	30	425	460
---ETATNGRLP-----SLPGTPPLPRPIPFHPAGSPAVPHRPHRVGVDADFQpllmKRQLVSQRSLDSPLSPA--SRPRSPWGRF----DP-------YDSPEDKEYVGFATLPNQVH-------RKTVKKGFTFTLIVAGESGLGKSTLINSLFLTDLY----KDRKVPNAEERIN-------------------------------------------QTVDIVKHTISIEEKGIKLRLSIIDTPGFGDAVNNTESWKQIEDYIDQQFEQYFRDESGLNRRNI------QDNRVHCCLYFISPfgHGLRPLDVECMKALHEKVNIVPILAKADSLTQAEVFRKKMKIREDIKHFGINVY---------------------QFPECDSDEDED----------------------------FKKQD----------QILKDSIPFAVIGSN---------VQVES-KGRKFRGRIYPWGVVEVENPAHSDFLLLRNMLVRTHMQDLKDVTRETHYENYRAQciqnmtrmvvQERKRRKMKRYTS--------------------------------------------------------------------------------------------------------------------------------------------------------------------------
>UPI001C581CD1	318	0.288	1.701E-87	71	516	700	101	413	473
-----------------------------------------------------------------------SMSPsRSKSPWGRF--DPYD----SAEDQD-KEYVGFATLPNQVH-------RKSVKKGFAFTLMVAGESGLGKSTLVNSLFLTDLyKDRKVLNA-----EERII-------------------------------------------QTVQITKHTVSIEEKGVRLRLTIVDTPGFGDAVNNTESWKAVEDYIDQQFEQYFRDESGLNRKNI------QDNRVHCCLYFISPygHGLRPLDIEFMRALHGKVNIVPVLAKADSLTPAEIRRKKIKIREEIERFGIHIY---------------------QFPDCDSDEDED----------------------------FKHQDRE----------LKESIPFAVIGSNMLFES----------KGRRFRGRMYPWGVVEVENPAHSDFLKLRNMLVRTHMQDLKEVTRETHYENYRAQ---------------------------------------------------------------------------------------------------------------------------------------------------------------------------------------
>A0A8B7Y0Z2	317	0.297	2.308E-87	82	516	700	0	302	370
----------------------------------------------------------------------------------MSGKD----SRSQFSNPETPGYVGFANLPNQVH-------RKSVKKGFEFTLMVVGESGLGKSTLINSLFLTDLYPERH---------------IPSASEKID--------------------------------KTVSIDASTVEIEERGVKLRLTVVDTPGYGDAINNSDCFDPILHYIDDQYERYLNDESGLNRRNI------IDNRVHCCFYFISPtgHGLKPLDVQFMKALHSKVNIVPVIAKADTLTRKEIATLKSKIMSEIEDNHIRIY---------------------QMPDSDSDEDED----------------------------FKEQ---------NKQLKAGV-PFAVCGSSQM---------IEV-KGRKVRGRLYPWGVVEVENPDHCDFIKLRSMLI-THMQDLQEVTHEVHYENFRSE---------------------------------------------------------------------------------------------------------------------------------------------------------------------------------------
>UPI0014021FE4	317	0.263	2.308E-87	103	635	700	9	408	409
-------------------------------------------------------------------------------------------------------YVGFANLPNQVY-------RKSVKRGFEFTLMVVGESGLGKSTLINSLFLT-----EFYSSEHP----------------------------------GP---------SQRIKKTVQVEQSKALVKEGGVHLTLTVVDTPGFGDAVDNSNCWQPVIDFIDSKFEDFLNGESRVNR---RQLP---DTRVHCCLYFIAPsgHGLKPLDIEFMKRLHEKVNIIPLISKADTLTPDECKSFKKQIMKEIAENKIKIYDFPDTEDEEENKMAKKIK-------------------------------------------------ERI-------------PLAVVGSNTLIDV----------NGKKVRGRQYPWGVAEVENGEHCDFNVLRNMLIRTHMQDLKDVTNNVHYENFR---SRQLASVACNASDNNKgrGQLSNRSPMEQMEEERRAHEHKMKKMELEMEHVFALKVEEKLQKLRDSEGDLQRRHEQMRKNMeAQGRELEDRRRHFEE--EKAAWESQMHLLEQQQRAEGTR----------------------------------------------------------------
>UPI001455562B	317	0.301	2.308E-87	90	514	700	3	298	431
------------------------------------------------------------------------------------------LNTLTANKPkDMEGYVGFANLPNQVY-------RRSVKRGFDFTLMVVGESGLGKSTLINSLFLTDIY----------------SSEYP-----------------------GP---------SQRMKKTVQVETSQVAAKENGVQLRLTIVDTPGFGDQVDNSNCWQPILDHIDNKFEEYLNAEARVNRRSI------PDKRVHCCLYFIAPsgHGLKPLDVEFMKRLHDKVNIIPLIAKADTMTPEECRDFKKRIMKEIDENKIKIYEFPDVEEEEES------KENKKLP------------------------------------------MERV-------------PFAVVGSNMILEA----------NGKRVRGRQYPWGVAEVENLEHCDFIPLRNMLIRTHMQDLKDVTNNVHYENYR-----------------------------------------------------------------------------------------------------------------------------------------------------------------------------------------
>UPI001ED86586	317	0.259	2.308E-87	11	516	700	49	443	517
-----------PGELHQipgHQAPVNHEAEGAWTTPNGRLPSLPGTPPPPRHIPCHSVGSPTVPPRSNRVRPDAEFQlqplrqlvsqvsmdcPSSPSSrpqspWCRFDPYDSP------EDQD-KEYVGFATLPNQVH-------RKTVKKGFTFTLMVAGESGLGKSTLINSLFLTDLY--------------------------KDRKVPNAQERIS---------------------QTVDIVRHTVSIEEKGIKLRLTIIDTPGFGDAVNNAECWKPIEDYIDQQFEQYFRDESGLNRRNI------QDNRVHCCLYFISPfsHGLRPLDVECMKALHEKVNIVPVLAKADSLTQAEVRRKKMKIREEIKQFGINIY---------------------QFPEYDSDEDED----------------------------F--------NKQDQ--MLKNSIPFAVIGSN---------VQVES-KGRRFRGRAYPWGVVEVEDPVHSDFLLLRNMLVRTHMQDLKEVTQETHYENYRAE---------------------------------------------------------------------------------------------------------------------------------------------------------------------------------------
>UPI0018F644CC	317	0.264	2.308E-87	68	516	700	155	468	541
--------------------------------------------------------------------PLNCA-PrtRSPWGK----LDPYD----SSEDQD-KEYVGFATLPSQVH-------RKSVKKGFDFTLLVAGESGLGKSTLVNSLFLTDLY----KDKRFLNTEERIT-------------------------------------------QTVDITKHSVEIEEKGVRLRLTIVDTPGFGDAINNEECWKQVADYLDQQFEQYFRDESGLNRKNI------ADNRIHCCLYFISPfgHGLRPLDVEFMKAVHEKVNIVPLLAKADTLTPAEASKMKPKIRAEIKSYGIKIY---------------------QFPECDSDEDE----------------------------EFKRQDQE----------LKDSIPFTVIGSNTVVEA----------KGKRVRGRLYPWGIVEVENPAHCDFVRLRNMLIRTHMQDLKDVTRDVHYENYRAQ---------------------------------------------------------------------------------------------------------------------------------------------------------------------------------------
>UPI00142588C6	317	0.305	3.133E-87	93	516	700	6	301	362
---------------------------------------------------------------------------------------------SNFSNPETPGYVGFANLPNQVH-------RKSVKKGFEFTLMVVGESGLGKSTLVNSLFLTDLYP------------ERQ---IPSAAEKID--------------------------------KTVSIDASTVEIEERGVRLRLTVVDTPGYGDAINNQDCFKPIIKYIDDQYEKYLNDESGLNRRHIV------DNRVHCCFYFISPtgHGLKPLDVEFMRALHNKVNIVPVIAKSDTLTKREITKLKAKIMNEIDDNGIKIYHLP-----------------------DSDSDE--------DED------------------FKEQ---------NNSLKQSV-PFAVCGSSQL---------IEV-KGKKVRGRLYPWGVVEVENPDHCDFIMLRSMLI-THMQDLQEVTHEVHYENFRSE---------------------------------------------------------------------------------------------------------------------------------------------------------------------------------------
>A0A6I8T0L2	317	0.285	3.133E-87	99	516	700	11	301	371
---------------------------------------------------------------------------------------------------DSAGYVGFANLPNQVH-------RKSVKKGFEFTLMVVGESGLGKSTLINSLFLTDLYPERY---------------IP----------GAAEKI----------------------ERTVQIEASTVEIEERGVKLRLTVVDTPGYGDAINSQDCFKTIIHYIDNQFERYLHDESGLNRRHI------IDNRVHCCFYFISPfgHGLRPVDVAFMKALHEKVNIVPLIAKADCLIPGEIRKLKDRIREEIEKFGIKVY---------------------QFPECDSDE----------DDD------------------FKQQDRE---------LKESA-PFAVIGSNTVVEA----------KGQRVRGRLYPWGIVEVENQAHCDFVKLRNMLIRTHMHDLKDVTCDVHYENYRAQ---------------------------------------------------------------------------------------------------------------------------------------------------------------------------------------
>UPI001EAFB039	317	0.296	3.133E-87	97	516	700	11	302	373
-------------------------------------------------------------------------------------------------NPEQPGYVGFANLPNQVH-------RKSVKKGFEFTLMVVGESGLGKSTLVNSLFLTDLYPERH---------------IP----------SAAEKV----------------------PQTVKIDASTVEIEERGVKLRLTVVDTPGFGDSLNSQDCFRPIIQYVDDQFERYLQDESGLNRRHIV------DNRVHSCFYFINPsgHGLKPLDISFMRALHHKVNIVPVIAKADTLTKQEVLTLKRRILDQIDENGINIY---------------------PLPDCDSDE----------DEDYKEQCRQL----------------------------KQAVPFAVVGANTI---------IEV-KGRKVRGRMYPWGVVEVENPEHCDFIKLRTMLI-THMQDLQEVTQEIHYENFRAE---------------------------------------------------------------------------------------------------------------------------------------------------------------------------------------
>UPI001C70F3DB	317	0.307	3.133E-87	90	516	700	0	298	373
------------------------------------------------------------------------------------------MSTDTFSNPDMPGYVGFANLPNQIH-------RKSVKRGFEFTLMVVGESGLGKSTLINTLFLTDLY--------------------P------DRVMPSAQECIE---------------------KTVKIDVSTVEIEERGVKVRLTVVDTPGYGDAIDNTDCFQSIISYINDQFERYLQDESGLNRRHIV------DNRVHCCFYFINPagHGLKPLDIQFMKQLHNKVNIVPVIAKADTLTKQEVAKLKRKVLDEIEENGIHIY---------------------PLPDCDTDEEE--------------------------------DYKEQV------RLLKEAVPFAVVGSTT----------VLDVGGKKVRGRQYPWGVIEVENPNHCDFIKLR-CLLGTHMQDLTEVTQDVHYENYRSE---------------------------------------------------------------------------------------------------------------------------------------------------------------------------------------
>UPI001E1CDBC7	317	0.281	3.133E-87	15	516	700	29	393	476
---------------HQSAAASPPTPSSPRLATHTAITRASGMPTAGQR--AEDMSSSTSPYMSPLPSPRSPNSPVSPGRCVKVKKNP-------FSNPDMPGYVGFANLPNQIH-------RKSVKRGFEFTLMVVGESGLGKSTLINTLFLTDLYPDRV-VASAQENIE----------------------------------------------KTVKIDVSTVEIEERGVKVRLTVVDTPGYGDAIDNTDCFQSIIQYINDQFERYLQDESGLNRRHIV------DNRVHCCFYFINPagHGLKPLDIQFMKQLHNKVNIVPVLAKADTLTKQEVAKLKRKVLDEIEENGIHIY---------------------PLPDCDTDEEE----------DYKEQVKQLKEAV----------------------------PFAVVGSTT----------VLDVGGKKVRGRQYPWGVIEVENPSHCDFIKLR-CLLGTHMQDLTEVTQDVHYENYRSE---------------------------------------------------------------------------------------------------------------------------------------------------------------------------------------
>UPI00145A5DBE	317	0.275	3.133E-87	17	516	700	76	440	513
-----------------SQPGTPSLVRPAPLILSGSPVVPSKPSRSGSDAEFSpgfRRQLVSHGSLDSPLSP--SSRPRSPWGRF----DPYDSP----EDQD-REYVGFATLPNQVH-------RKTVKKGFTFTVMVAGESGLGKSTLINSLFLTDMY----KERKVPNAEERI-------------------------------------------SQTVDIVKHTVSIEEKGVKLKLTIVDTPGFGDAVNNTESWKHLEDYIDQQFEQYFRDESGLNRRNI------QDNRVHCCLYFISPygHGLRPIDVQCMKALHEKVNFIPILAKADSLTAAERQKKKQKIREEIKQFGINIY---------------------QFLEYDSDEEEDMK---------------------------RQD-----------QILKDSIPFAIIGSN---------IQVES-KGRRVRGRLYPWGVVEVENPVHSDFLLLRNMLVRTHMQDLKDVTRDSHYENYRAQ---------------------------------------------------------------------------------------------------------------------------------------------------------------------------------------
>A0A5A9PD22	317	0.279	3.133E-87	57	516	700	462	785	854
---------------------------------------------------------GQLSSMSSLESPVSPFRPKSPWSRF----DPYD----SAEDQD-KEYVGFATLPNQVH-------RKSVKKGFAFTLMVAGESGLGKSTLVNSLFLTDLY-----KDRKMLNAEERIM------------------------------------------QTKEITKHTLSIEEKGVKLRLTIVDTPGFGDAVDNTESWKPVADYIDEQFEQYFRDESGLNRKNI------QDNRVHCCLYFISPfgHGLRPMDVEFMKALHEKVNIVPVLAKADSMTPVEVQKMKLKICEDIERFGISVY---------------------QFSECDSDEDE---------------------ELKL-----PHQELKDS------------IPFTVIGSNILVES----------QGRRFRGRQYPWGVVEVENPTHSDFLKLRNMLVRTHMQDLKDVTRETHYENYRAQ---------------------------------------------------------------------------------------------------------------------------------------------------------------------------------------
>UPI0001CBB578	317	0.283	4.253E-87	95	516	700	26	319	387
-----------------------------------------------------------------------------------------------FTNPEQAGYVGFANLPNQVH-------RKSVKKGFEFTLMVVGESGLGKSTLVNSLFLTDLY----PERQIPGAAEK-----------ID--------------------------------KTVTIDASTVEIEERGVKLRLTVVDTPGYGDAINNSDCFKPIIKYIDEQYERYLQDESGLNRRNIV------DNRVHCCFYFISPtgHGLKPLDIEFMRALHHKVNVVPVIAKSDTLTKKEVWKLKNKIVGEIEENGISMY---------------------RIPDCDSDEDED----------------------------FKEQ---------NKQIKESM-PFAICGSSQL---------IEV-KGRKVRGRLYPWGVVEVENPDHCDFIKLRSMLI-THMQDLQEVTQDVHYENFRSE---------------------------------------------------------------------------------------------------------------------------------------------------------------------------------------
>UPI00193A144F	317	0.304	4.253E-87	100	514	700	15	298	424
----------------------------------------------------------------------------------------------------LDSYVGFANLPNQLY-------RKSVKQGFEFTLMVVGESGQGKSTLINSLFLTDLY----------------SSEYP-----------------------GP---------SMRIKKTVKVETTRVLIKENGVTLNLTVVDTPGFGDAVDNSDCWQPLIGHIETKFEDYLNAESRVDRTRV------ADNRVHCCLYFIAPsgHGLKPLDIEFMKRLHDKVNILPLIAKADTMTPEECKRFKKQILKEIQEHKIKLYEFPECEDEEENR--------------------------------------LNRKLK-----------ERV-------------PFAVVGSNT-------VLEI---NGRRVRGRQYPWGVAEVENIDHCDFTVLRDMLIRTHMQDLKDVTNNVHYENYR-----------------------------------------------------------------------------------------------------------------------------------------------------------------------------------------
>A0A2P1MAC4	317	0.313	4.253E-87	99	514	700	14	298	424
---------------------------------------------------------------------------------------------------DMEGYVGFANLPNQVY-------RRSVKRGFEFTLMVVGESGLGKSTLINSLFLTDIY----------------SSVYP-----------------------GP---------SQRIKKTVKVETSNVHLKENGVNLRLTIVDTPGFGDQVDNSNCWQPILEHIDTKFEEYLNSESRVNR---CSLP---DKRVHCCLYFIAPsgHGLKPLDVELMKRLHDRVNIIPLIAKADTLTPDECKEFKKRILKEIRDNEINIYEFPDIE----------------------DEEENS------------ASKKLA---------------ERV-------------PFAVVGSNMILEA----------NGKRVRGRQYPWGIAEVENLEHCDFIPLRNMLIRTHMQDLKDVTNNVHYENYR-----------------------------------------------------------------------------------------------------------------------------------------------------------------------------------------
>A0A8C9UZT3	317	0.286	4.253E-87	60	516	700	71	389	460
------------------------------------------------------------LGSVDL--PLSPSRPKSPWGRF----DPYDSP----EDQD-KEYIGFATLPNQVH-------RKSVKRGFDFTLMVAGESGLGKSTLVNSLFLTDLyKDRKL------LNAEERIM------------------------------------------QTVEITKHTVDIEEKGVRLRLTIVDTPGFGDAVNNTQCWRTVTDYIDQQFEQYFRDESGLNRKNI------QDNCVHCCLYFISPfgHGLRPLDVEFMKAVHEKVNIIPVLAKADSLTPSEIRVKKIRIRDEMDQFGIKIYHF---------------------PDCDSDSDED----------------------------FRQHDQE----------LRDSIPFAVIGSNSVVEA----------KGRRVRGRLYPWGIVEVENPAHSDFLMLRNMLVRTHMQDLKDVTREIHYENYRVQ---------------------------------------------------------------------------------------------------------------------------------------------------------------------------------------
>UPI0011770AC5	317	0.268	4.253E-87	1	516	700	20	395	469
-EPE-GTNGR-----LSSFPEVPPPSRPLPSRPAGSPAVPPRRNHVHMDAefhPLPlRRQLASQVSLDSPLSPA--SRPRSPWGRF----DPYDSP----EDQD-KEYVGFATLPNQVH-------RKTVKKGFTFTLMVAGESGLGKSTLINSLFLTDLY----KDRKVPNAEERI-------------------------------------------GQTVDIVKHTIGIEEKGIKLRLTIIDTPGFGDAVNNTESWKHIEDYIDQQFEQYFRDESGLNRRNI------QDNRVHCCLYFISPfgHGLRPLDVECMSALHEKVNIIPVLAKADSLTQAEVRRKKMKIREEIKQFGINIY---------------------QFPDCDSDE----------DEDY-----KLQEQ-----------------------ILKDSIPFAVIGSN---------VQVES-KGHKFRGRMYPWGAVEVENPAHSDFLLLRNMLVRTHMQDLKDVTRETHYENYRAQ---------------------------------------------------------------------------------------------------------------------------------------------------------------------------------------
>UPI000B45F659	317	0.259	4.253E-87	57	599	700	54	471	474
---------------------------------------------------------PQSPKSPDeIKHPSRSASFSSQHSNNNSTKSATNTSKPSFTSPEQPGYVGFANLPNQVH-------RKSVKKGFEFTLMVVGESGLGKSTLVNSLFLTDLY--------------------P-------------ERHIH--------------SAAEKIKQTVKIDASTVEIEERGVKLRLTVVDTPGFGDSLNSSDCFKPIIQYVDDQFERYLQDESGLNRRHI------IDNRVHCCFYFINPsgHGLRPLDVSFMKAVHNKVNIVPVIAKADTLTLQEVYLLKKKVMDQIDEHGISIY---------------------PLPDCDSDE----------DEDYREQCRQLKEAV----------------------------PFAVIGANT---------VIEV-KGRKVRGRMYPWGVVEVENPEHCDFIKLRTMLI-THMQDLQEVTQEVHYENFRAEKLAdgGGAAAKKTVSRVSLVDKLRSKRRPESQAQELTDREKQLVEKEAELCKMQKMLARMQAEMDAQKHGGTPQKVQQNGGVKSH----------------------------------------------------------------------------------------------------
>UPI000719CB19	317	0.280	4.253E-87	97	610	700	79	456	495
-------------------------------------------------------------------------------------------------NKSVDGYVGFANLPNQVY-------RKSVKRGFEFTLMVVGESGLGKSTLINSLFMTELYNAEH---------------------------PGASLRIK---------------------KTVQVESTNVILKESGVQLQLQVVDTPGFGDAVDNSNCWQTIIDYIEQRYEEYLNGESRVNRKTM------PDARVHCCLYFISPngHGLKPLDIEFMKKLHDKVNIIPVIAKADTMTPEECTSFKKTILNEIAQHKIKIYDFPDIEDEEENKTNKSLK-------------------------------------------------ERV-------------PFAVVGSNT---------VIEV-SGKKVRGRRYPWGIVEVENMEHCDFIPLRNMLVRTHMMDLKDVTNNVHYENFR--CRK----LVGITSDGKSGKIPNKSPMMQIAEEKKDRLDKMKKTEQQMEQVFEMKVKEKMLQLRDSEADLQKRHEQMKKSLEqQEKELEEKRRQFE-----------------------------------------------------------------------------------------
>A0A8C3AAH4	316	0.309	5.772E-87	96	522	700	11	305	435
------------------------------------------------------------------------------------------------EQPkNLEGYVGFANLPNQ-------IYRKSVKRGFEFTLMVVGESGLGKSTLINSLFLTDLY--------SP--------EYP-----------------------GPSHRVE---------KTVTVEQSKVLVKEGGVQLLLTIVDTPGFGDTIDNSNCWQPIIDYIDNKFEGYLNAESRVNR---RLMP---DSRVQCCLYFITPsgHGLKPLDVEFMKRLHEKVNIIPLIAKADTMTPEECQLFKKQIMRGIQEHKIRIYQFPETDDEEEMKMVKRIK-------------------------------------------------DRL-------------PLAVIGSNTI---------IEV-NGKRVRGRQYPWGVADVENGEHCDFTILRNMLIRTHMQDLKDVTNNVHYENYR--SRKLAA---------------------------------------------------------------------------------------------------------------------------------------------------------------------------------
>A0A812ECH9	316	0.256	5.772E-87	100	638	700	31	436	440
----------------------------------------------------------------------------------------------------LENYVGFANLPNQVY-------RKSVKRGFEFNLMVVGESGLGKSTLINSLFLTDLY----------------SSEYP-----------------------GP---------SLRIQKTVKVDTTQVVLKENGVSLRLTVVDTPGFGDAVDNSNCWQPVIDFIDSKYEEYLNSESRVNR------TTMPDNRVHCCLYFIAPtgHGLKPLDVEFMKRLHDKVNIIPLIAKADTLTPDECRDFKKTILNEIAQHRIKIY---------------------EFPECD-DEEEN---------------------------------------KIQKKLLKDRVPFAIVGSNTV--VDN--------NGKRIRGRQYPWGIVEVENLEHNDFIALRNMLIRTHMQDLKDVTNNVHYENYRYSKLAPVTADGKIkASSLTKDPMSQMQEEKREHDSKMKKMEAEMEQVFEMKVKEKKTKLKDSEADLQRRAEQMKKSLEQHQ-----KELDEKWSAFD--KEKAAWEeqfGERRRSLENSKETKKDKKK-------------------------------------------------------------
>A0A553RL43	316	0.282	5.772E-87	66	516	700	95	419	459
------------------------------------------------------------------RGPLTSMssldSPLSP--SRCKSPWARFDPYDSAEDQD-KEYVGFATLPNQVH-------RKSVKKGFAFTLMVAGESGLGKSTLVNSLFLTDLY----KDRKMPHAEERIA-------------------------------------------QTVEITKHVVAIEEKGVKLRLTIVDTPGFGDAVNNTESWRAIVDYIDQQFEQYFRDESGLNRKNI------QDNRVHCCLYFISPFgrGLRPIDVEFMRMLHEKVNIVPVLAKADSLTPAEVRKMKKKICQDIERFNIRIY---------------------QFPECESDEEEDSK-LQHE---------ELKESV----------------------------PFAVIGSNIQVEC----------QGRRFRGRQYPWGLVEVENPGHSDFLKLRNILVRTHMQDLKEVTRETHYENYRAQ---------------------------------------------------------------------------------------------------------------------------------------------------------------------------------------
>UPI001C4C65A5	316	0.271	5.772E-87	6	516	700	28	399	473
------TNGRLP-----SLSGTPPLPHPIPCHAAGSPTVPHRPSRVGADTeFQSHPLRRQLASQVSVDCPLSPAsRPHSPWG--RFDPYVSP------EDQD-KEYVGFATLPNQVH-------RKTVKKGFTFTLMVAGESGLGKSTLINSLFLTDIYKDR---------------KVPNAQERID--------------------------------QTVDIVKHTISIEEKGVKLRLTIIDTPGFGDAVNNTESWKPIEDYIDQQFEQYFRDESGLNRRNI------QDNRVHCCLYFISPfgHGLRPVDVACMKTLHEKVNIVPVVAKADSLTQAEVYKKKIKIREEIKQFGINIY---------------------QFPECDSDEDEDFKN---------------------------HD-----------QILKDSIPFAVIGSN---------IQVES-EGRKFRGRVYPWGLVEVENPAHSDFLLLRNMLVRTHMQDLKDVTAEIHYENFRAQ---------------------------------------------------------------------------------------------------------------------------------------------------------------------------------------
>UPI00186557A3	316	0.262	5.772E-87	14	532	700	55	434	487
--------------ERQPEGTSRPYAPGTPAFLRPTLAGRSLGSQAAEPEPLRRFQM------SSLDSPLSPSRPKSPWGRF----DPYD----SAEDQD-KEYVGFATLPNQVH-------RKSVKRGFDFTLMVAGESGLGKSTLVNSLFLTDLyKDRKLLNA-----EERIT-------------------------------------------QTVEIIKHTVDIEEKGIKLKLTIVDTPGFGDAVNNTECWKAVEDYIDQQFEQYFRDESGLNRKNI------QDNRVHCCLYFISPfgHGLRPVDVEFMRALHEKVNIVPLLAKADSLTPSEIQKKKTKILEEIEQFDIKIY---------------------QFPECDSDEDED----------------------------FKRQDQE----------LKDSIPFAVIGSN---------VVVES-KGRRVRGRLYPWGIVEVENPVHSDFLKLRNMLVRTHMQDLKDMTRETHYENFRSnciQSMtRMVAK-ERKRSRLT-----------------------------------------------------------------------------------------------------------------------------------------------------------------------
>A0A8J5JEU7	316	0.295	5.772E-87	74	516	700	12	415	490
--------------------------------------------------------------------------PRSP-NSPVSPGRCVKVKKNPFSNPDMPGYVGFANLPNQIH-------RKSVKRGFEFTLMVVGESGLGKSTLINTLFLTDLY--------------------P------D------RVLASAQENIE---------------KTVKIDVSTVEIEERGVKVRLTVVDTPGYGDAIDNTDCFQSIIQYINDQFERYLQDESGLNRRHIV------DNRVHCCFYFINPagHGLKPLDIQFMKQLHNKVNIVPVLAKADTLTKQEVSKLK---RKDLVLNDevlLAVFtQKSSTNDTtlvqgLVHAAVSLIRMRKE--GYGQEQCPAGHQTLPM---SWLICYQpLSLSTCMEGHEPPAHPVPSLVAAPGKALGSasvgrtssfptdcdtdeeedykeqvrqlkEAVPFAVVGSTT----------VLDVGGKKVRGRQYPWGVIEVENPSHCDFIKLR-CLLGTHMQDLTEVTQDVHYENYRSE---------------------------------------------------------------------------------------------------------------------------------------------------------------------------------------
>UPI001C71DAD1	316	0.260	5.772E-87	77	610	700	44	455	497
-----------------------------------------------------------------------------PAPPVCNGNNKEQLtYAKEISRKEMDGYVGFANLPNQ-------IYRKAVKKGFDFTLMIVGEAGLGKSTLLNSMFLTDIYSNE----------------YP-----------------------GP---------SLRPKKTVQVEVAKVLLKENGVNLHLTVVDTPGFGDNVDNSECWQPIIDFIENKFEDYLNGESRVHRSFA------PDSRIHCCLYFIAPsgHGLKPLDVEFMKRLHDKVNIVPVIAKADTMTPEECATFKKSILGEIARNKINIYEFPDCDDEEENKLLRRLR-------------------------------------------------DRV-------------PFAVVGSNT---------VIEV-NGKRLRGRRYPWGVAEVENMEHCDFLALRDMLIRTHMQDLKEITNNVHYENYRCKKLTafTDGKPVRISNNLCPqrILNTFMVFWNPLAQMEEEKKEHELKMKKMEQEREVLFEQKVQEKFQKLKDSEADLEKRNEQMKrsleAQHKELEEKRLAFE-----------------------------------------------------------------------------------------
>UPI001B3AC83B	316	0.261	5.772E-87	6	516	700	61	439	513
------AEGSG-AATngrLTSLPGTPSLPRPIPCHAAGFPIVPHRPNRAGMDAeIQPlplRRQLISQVSFESPLSP--SSRPRSPWGRF----DPYDSP----EDQD-KEYVGFATLPNQVH-------RKTVKKGFTFTLMVAGESGLGKSTLINSLFLTDLY----KDRKVPNAEERI-------------------------------------------SQTVDIIKHTISIEEKGIKLRLTIIDTPGFGDAVNNTESWKQVEDYIDQQFEQYFRDESGLNRRNI------QDNRVHCCLYFISPfgHGLRPLDVECMKALHEKVNIVPLLAKADSLTQAEVCRKKMKIREEIKQFGINIY---------------------QFPECDSDEDED----------------------------FKKQD----------QILKDSIPFAVIGSNVQVEC----------KGRRFRGRVYPWGVVEVENPDHSDFLLLRNMLVRTHMHDLKDVTRETHYENYRAQ---------------------------------------------------------------------------------------------------------------------------------------------------------------------------------------
>UPI00148FA546	316	0.262	5.772E-87	53	532	700	118	471	517
-----------------------------------------------------RRQVVTQVSLDSPLSPA--SRPRSPWGRF----DP-------YDSPDDQdkEYVGFATLPNQVH-------RKTVKKGFTFTLMVVGESGLGKSTLINSLFLTDL------------NKDR---KVPNAQERID--------------------------------QTIDIVKHTVSIEEKGIKLRLSIIDTPGFGDAINNTESWKSVEDYIDQQFEQYFRDESGLNRRNI------QDNRVHCCLYFISPfgHGLRPLDVECMKALHEKVNIIPILSKGDSLTLEEVFKRKIKIRQEIKQFGINIY---------------------QFPECDSDEDED----------------------------FKTQD----------QILKDSVPFAVIGSN---------VQVES-KGRRVRGRMYPWGAVEVEDPAHSDFLMLRNMLVRTHMQDLKDVTRETHYENYRAQcihsmtrmvvQERKRSLRERFqdASEAD-----------------------------------------------------------------------------------------------------------------------------------------------------------------------
>A0A834K571	316	0.276	5.772E-87	96	516	700	607	900	1758
------------------------------------------------------------------------------------------------WNQIAADYIGFATLPEQVH-------RKSVKRGFEFTLMVLGETGLGKSTLINSLFLGDLY------------KER---RIP------D--------------------------ASERIDKTTTIEKKTMDIEERGVRLRLTIVDTPGFGDAVNCEDTWKPCLAYIDEQFRQYFTDESGLNRKNI------QDNRVHCCLYFIPPygHGLRQLDLEVLRRLHRKVNVVPVIAKADTLTTQEVKKLKERILADIEEHEIQIY---------------------QFPDCDSDEDE----------------------------EFKQQDKE----------LKACIPFAVVGSST---------VLEV-AGRKVHGRQYPWGVVEVENPKHSDFVKLRTMLISTHMQDLKDVTQDVHYENFRAQ---------------------------------------------------------------------------------------------------------------------------------------------------------------------------------------
>A0A8C4ABX5	316	0.317	7.833E-87	100	522	700	8	297	360
----------------------------------------------------------------------------------------------------LEGYVGFVSLPNQVY-------RKSVKRGFEFTLMVVGESGLGKSTLINSLFLTDLYSGEY---PGPAHRVK---------------------------------------------KTVQVEQSKVLLKEGGVQLLLTIVDTPGFGDAVDNSNCWQPVIDYIDSKFEDYLNAESRVNR---RQMP---DSRVHSCLYFIAPsgHGLKPLDIEFMKRLHEKVNIIPLIAKADTLTPEECQQFKKQIMHEIQEHKIKIYEFPETYDEEENKLVKKIK-------------------------------------------------ERL-------------PLAVVGSNTI---------IEV-NGKKVRGRQYPWGVAEVENGEHCDFTILRNMLIRTHMQDLKDVTNDVHYENYR--SRKLAA---------------------------------------------------------------------------------------------------------------------------------------------------------------------------------
>UPI0014254D5E	316	0.268	7.833E-87	96	610	700	2	401	438
------------------------------------------------------------------------------------------------NKPkDMEGYVGFANLPNQVY-------RRSVKRGFEYTLMVVGESGLGKSTLINSLFLTDVYSNQ----------------YP-----------------------GP---------SQRMKKTTQVETSNVILKENGVQLRLTIVDTPGFGDQVDNSNCWQPIIDHIDNKFEDFLNAESQVSRKSI------PDKRVHSCLYFIAPsgHGLKALDVEFMKRLHDKVNIIPLIAKADTLTAEECRDFKKQIMKEIEKNKIKIYEFP------------------EIP----DDEDDSKENKVLKR-----RNMLQKEQ-EKTVNIK----DRV-------------PFAVVGSNS---------VLEV-NGKRVRGRQYPWGVAEVENLEHCDFITLRNMLIRTHMQDLKDVTNNVHYENYR--CRKLTA----ITTGEGRKPSSKVAGKNPLAQFQDEKKEHDLKMKKMEAEMEQVFEMKVMEKKKKLKDSEADLRRRDEQMRKsleqQQRELEEKRKQFE-----------------------------------------------------------------------------------------
>UPI000C6F88DF	316	0.261	7.833E-87	5	516	700	64	435	506
-----ATNGRLP-----SLPGTPPLHRPIPCLLGSPIVPPRPNRVGVDAEFQPlplRRQLVSQVSLDSPLSPA--SRPRSPWGRF----DPYDSP----EDQD-KEYVGFATLPNQVH-------RKTVKKGFTFTLMVAGESGLGKSTLINSLFLTDLY----KDRKVPNAEERIN-------------------------------------------QTVDIVKHTISIEEKGIKLRLSIIDTPGFGDAIDNTESWKQIEDYIDQQFEQYFRDESGLNRRNI------QDNRVHCCLYFISPfgHGLRPLDVECMRALHEKVNIVPILAKADSLTEAEVCRKKMKIREDIRQFGINIY---------------------QFPECDSDEDED----------------------------F----------QRQDQLLKDSIPFAIIGSN---------VQVES-KGRKFRGRVYPWGVVEVENPAHSDFLLLRNMLVRTHMQDLKDVTRETHYENYRAQ---------------------------------------------------------------------------------------------------------------------------------------------------------------------------------------
>A0A6P8NPM2	316	0.297	1.063E-86	103	516	700	5	291	356
-------------------------------------------------------------------------------------------------------YVGFATLPGQMH-------RKSVKKGFEFTIMVAGESGLGKSTLINSLFLTDLyKDRKLLNS-----EERI-------------------------------------------SQTIDITKRAVEIEEKGVKLRLTVVDTPGFGDALNNTDCWKPIADYVDQQFEQYFRDESGLNRKNI------LDNRVHCCLYFISPfgHGLRPLDVKFMKALHERVNIVPILAKADTLTPIEVERKKCKIQEEIEHNEIQIY---------------------QCADYDSDE----------DDE------------------FTNQDLD----------LKRCIPFAVIGSNTVVEK----------DGKRVRGRLYPWGIVEVENPSHSDFVKLRMMLVKTHMQDLKDLTRETHYENYRAQ---------------------------------------------------------------------------------------------------------------------------------------------------------------------------------------
>A0A6J2UR88	316	0.287	1.063E-86	103	516	700	21	307	369
-------------------------------------------------------------------------------------------------------YVGFATLPNQVH-------RKSVKKGFDFTLMVAGESGLGKSTLLNSLFLTDLyKDRKLLNAEERIN------------------------------------------------QTVEITKHTVDIEEKGVKLKLTIVDTPGFGDAVNNTECWKPLTDYIDQQFEQYFRDESGLNRKNI------QDNRVHCCLYFIPPfgHGLRPMDVQFMKALQDKVNVVPLISKADCLTPTEMRRMKDRVRDEIERFGIKVY---------------------QFPECDSDEDE--------------EFKQQDKELKEST------------------------PFAVIGSSTVVEA----------RGQRLRGRLYPWGIVEVENQSHCDFVKLRNMLIRTHMHDLKDITCDVHYENYRAQ---------------------------------------------------------------------------------------------------------------------------------------------------------------------------------------
>A0A6F9DSJ5	316	0.271	1.063E-86	99	610	700	13	390	424
---------------------------------------------------------------------------------------------------SLDSYVGFANLPNQLY-------RKSVKQGFEFTLMVVGESGLGKSTLINSLFLSDLYSKE----------------YP-----------------------GP---------AFRIKKTVQVETTKVLVKENGVSLRLTICDTPGFGDAVDNSDCWQPVIGHIESKFEDYLNAESMVSR------TKIADNRVHCCLYFIAPtgHGLKPLDIEFMKHLHDKVNIIPLIAKADTMTPEECLKFKQQIMREIREHQIQLY---------------------EFPECD-DEEEN----------------RLNKKLK-----------SRV-------------PFAVVGSNTVMEV----------GGRRVRGRQYPWGIAEVENIDHCDFTVLRDMLIRTHMQDLKDVTNNVHYENYR---SKKLSSVS-TTTNDGRTKTQTKSPLAQMEEEKMEHMQKMKKMETEMEEVFRMKVQEKKQKLQDSEADLSRRHEAMKKNLEqGYAQLDEKQRQFE-----------------------------------------------------------------------------------------
>H2Z606	315	0.314	1.443E-86	97	513	700	4	342	349
-------------------------------------------------------------------------------------------------NPDMeqqpkalDSYVGFANLPNQLY-------RKSVKQGFEFTLMVVGESGLGKSTLINSLFLSDLYSGD----------------YP-----------------------GP---------SLRIKKTVKVETTKVLIKENGVTLRLTIDDTPGFGDAVDNSNCWQAVINHIEKKFEDYLNSESMVTR------TKLADNRVHCCLYFIAPtgHGLKPLDIEFMKNLHDKVNIIPLIAKADTMTPDECLRFKKQIMKEIHEHKIQLYEFPECEDEEENKLNRKLKVWEETRGIG-----NFISLFIM-----------CKGNTYATQRIMDAIISTIPLKQHCVFTQSRVPFAVVGSN---------MVLEV-GGRRVRGRQYPWGVAEVENIDHCDFTVLRNMLVRTHMQNLKYVTNSVHYENY------------------------------------------------------------------------------------------------------------------------------------------------------------------------------------------
>UPI001D08EA3B	315	0.289	1.443E-86	90	516	700	0	301	355
------------------------------------------------------------------------------------------MSSDSvKSFPSLetPGYVGFANLPNQVH-------RKSVKKGFEFTLMVVGESGLGKSTLVNSLFLTDLYPERV---------------IP------D----SVEKST----------------------QTVKLDASTVEIEERGVKLRLTVVDTPGFGDAIDNTDCFRAILKYIDEQFERFLRDESGLNRRNIV------DNRIHCCFYFISPfgHGLKPLDVEFMKQLHNKVNIVPVIAKADVLTKKEMQRLKQRVMDEITEHGIKIY---------------------PLPECDSDE----------DEDYKEQVRQL----------------------------KQAVPFAVCGANTL---------LEV-RGRKVRGRLYPWGVVEVENPDHCDFIKLRTMLI-THMQDLQEVTQEVHYENYRSE---------------------------------------------------------------------------------------------------------------------------------------------------------------------------------------
>A0A7E6FPR4	315	0.290	1.443E-86	97	531	700	35	341	403
-------------------------------------------------------------------------------------------------NPEQIGYVGFANLPNQVH-------RKSVKKGFEFTLLVVGESGLGKSTLVNSLFLADLY----PERHIPSASEKIT-------------------------------------------QTVKIDASTVEIEERGVKLRLTVVDTPGFGDSLNSEDCFTPIIEYIDEQFERYLHDESGLNRRHI------IDNRVHCCFYFINPssHGLKPLDISFMKAVHHKVNIVPVLAKADTLTKKEVLNLKRKIMDQIDEYGINIY---------------------PLPDCDSDE----------DDDYKEQCRQLKEAV----------------------------PFAVVGSSE-------SFEV---NGKKVRGRRYPWGVVEVENPDHCDFIKLRTMLI-THMQDLQEVTQEIHYENFRAEKLAGGKVVKQRTSRS------------------------------------------------------------------------------------------------------------------------------------------------------------------------
>UPI000CD6166F	315	0.286	1.443E-86	68	532	700	101	432	468
--------------------------------------------------------------------PLSPSRPKSPWGHF----DPYD----SVEDQD-KEYVGFATLPNQVHK-------KSVKRGFDFTLMVAGESGLGKSTLVNSLFLTDLY--------------------------KD---------------------RRLFSAEERITQTVEITRCTVDIEEKGVKLRLTVVDTPGFGDAINNKECWRPVVDYIEEQFEQYFRDESGLNRKNI------QDNRVHCCLYFISPfsHGLRPIDVEFMKALHEKVNIVPVLAKADSLTPYEMRKKKIKIREEMEQHGIKIF---------------------QFPDCDSDSDED----------------------------FRQHDQE----------LKGRVPFAIIGSN---------MVVES-MGRQVRGRLYPWGTVEVEDPAHSDFLMLRDVLVCTHMQDLKDITRETHYENYRVQciQtmTRKVAR-ERRHTRPT-----------------------------------------------------------------------------------------------------------------------------------------------------------------------
>A0A3P8WU74	315	0.270	1.443E-86	11	516	700	37	405	479
-----------PPAFQSDEQNQEEKPNEGLPSLPGSPPLPNCVRLDSGFQPVSlRRQLVSQSSLESPVSPV--SRPQSPWGRF----DP-------YDSPedNDKEYVGFATLPNQVH-------RKTVKKGFTFTLMVAGESGLGKSTLINSLFLTDFY----KDRKVPNAEERI-------------------------------------------GQTVDIIRHSVSIEEKGIKLRLTIVDTPGLGDAVNNTESWRPLEDYIDQQFENYFRDESGLNRRNI------QDNRVHCCLYFISPfgHGLRPLDVECMKALHEKVNIIPVLAKADCLTQAEVCRKKMKVREEIKRFGINIY---------------------QFPECDSDEEE----------------------------EFKRQD----------QILKESIPFALIGSN---------VQVES-KGRKVRGRLYPWGVVEVENPAHSDFLMLRNMLVRTHMQDLKDVTREIHYENYRAQ---------------------------------------------------------------------------------------------------------------------------------------------------------------------------------------
>UPI001F4F942A	315	0.263	1.443E-86	100	610	700	121	495	539
----------------------------------------------------------------------------------------------------LDGYVGFANLPNQVY-------RKAVKRGFDFTLMVVGESGLGKSTLINSMFLADIYSNE----------------YP-----------------------GP---------SHRIKKTVQVETSKVLLKENGVNLTLTVVDTPGFGDAVDNSNCWQPVIDYIESKYEEYLNAESRVNRKTLV------DNRVHCCLYFIAPsgHGLKPLDVEFMQRLHDKVNIIPVIAKSDTMTPDECTHFKKQILNEISQHKIKIYEFPDPEDEEESKANKTLK-------------------------------------------------DRV-------------PFAVVGSNT---------VIEV-DGKKLRGRKYPWGIAEVENLEHCDFIALRDMLIRTHLQDLKDVTNNVHYENFR---------CRKLAGLGSDGKPTRISNKNPLAQMEEEKREHEAKMKKMEIEMEQVFEMKVKEKKQKLKDSEAELQRRHEQMRKtyeqQVKELEEKRREFE-----------------------------------------------------------------------------------------
>A0A6F9DS82	315	0.291	1.958E-86	89	518	700	47	351	400
-----------------------------------------------------------------------------------------QKKTFGFTNPETPGYVGFANLPNQVH-------RKSVKKGFEFTLMVAGESGLGKSTLVNSLFLTDLY----PEREVP-----------------DADAKV--------------------------KQTVKIDASTVEIEERGVKLRLTVVDTPGYGDAINCSDCYKPIIQYIDDQFERYLHDESGLNRRHIV------DNRVHCCFYFVSstGHGLKPLDVEFMKALHNKVNIVPVISKADTLTMPEVKKLKKRILEEIAVNGIQIYQLPDADD-------------------DEDED------------------------------FKEQT----------RCLRESIPFAVVGSTQM---------IEV-KGKKVRGRLYPWGVVEVENPDHCDFLKLRTMLI-THMQDLQEVTHDLHYENFRArrlQGK-------------------------------------------------------------------------------------------------------------------------------------------------------------------------------------
>UPI001CF3CACC	315	0.277	1.958E-86	100	610	700	6	387	429
----------------------------------------------------------------------------------------------------MEGYVGFANLPNQVF-------RKSVKKGFEFTVMVVGESGLGKSTLLNSLFLTDIY----TPASYPGVEERL-------------------------------------------KKTVAVKPSTVEMKEGGVRLRLTVVDTPGFGDAVDNTDCWNPVIEYIDSQFEEYLNAESKVYR------TPFPDDRVHCCLYFIAPtgHCLKPLDIEFMKRLHNKVNIVPVIAKADTLTQEECSKFKKKILKEIEENDIGIYKFPelGGED---DEDVAA---------------------VSMKD--------------------------RI-------------PFAVVGSNT---------VLEV-NGRRVRARVYPWGVAEVENVDHCDFVALRNMLIRTHMQDLKDMTNDIHYENYRC-GKLAAMTVGSPTSQPNSNMSFSRSPLEQLEAEKEERELKLKKMQQDMEQVFELKVKEKKKKLKDSEAELSKKNEQMWKQLDqQNKELEEKRKQFE-----------------------------------------------------------------------------------------
>UPI001ED879DF	315	0.264	1.958E-86	5	619	700	108	615	652
-----ASSTATPQsvtAALQSKReLFFKNEIQSPSTQGSIAPPPIPATNGTASAPSkpTPSPAVGSTGPPPAPPASASsireasrtAQQSSTDVKTIAGERAQQRaAASTGNGPVVahkelDGYVGFANLPNQVY-------RKAVKKGFDFTLMVVGESGLGKSTLINSMFLADIY--------SP--------EYP-----------------------GP---------SHRIKKTVQVETTRVLLKENGVNLTLTVVDTPGFGDAVDNSNCWQPVIDYVESKYEEYLNAESRVGRRPGWGGSGGGgvDGRVHCCLYFVAPsgHGLKPLDAEFMRRLHDRVNVVPVIAKADTMTPEECAHFKKQIISEIAQHKIKIYEFPSGSDT-------------------GDEDDANE-----------------KKLR-----------ERV-------------PFAVVGSN---------AVVELEGGKKVRGRRYPWGIAEVENLNHCDFVALRDMLIRTHLQDLKDVTNNVHYENYR--CRK----LAGLGNDGKPTRVSNRNPLAQMEEEKREHEVKMKKMESEMEQVFEMKVREKKQKLRDSEADLQRRHEAMKKALeAQQQDLEERRKQFE--KEKTAWE--------------------------------------------------------------------------------
>UPI0010FBA604	315	0.286	1.958E-86	103	532	700	513	827	872
-------------------------------------------------------------------------------------------------------YVGFATLPNQVH-------RKTVKKGFTFTLMVVGESGLGKSTLINSLFLTDL------------NKDR---KVPNAQERID--------------------------------QTVDIVKHTVGIEEKGIKLRLSIIDTPGFGDAINNTESWKPIEDYIDQQFEQYFRDESGLNRRNI------QDNRVHCCLYFISPfgHGLRPLDVECMKALHEKVNIVPILAKADSLTQEEVFRKKMQIRGEVKQFGINIY---------------------QFPECDSDEDED----------------------------F----------KCQDQILKGSIPFAVIGSN---------VQVES-KGRRVRGRIYPWGAVEVEDPAHSDFLLLRNMLVRTHMQDLKDVTRETHYENFRAQciqnmtrmvvQERKRSLRERYqdASEAD-----------------------------------------------------------------------------------------------------------------------------------------------------------------------
>A0A672T1S1	314	0.305	2.657E-86	99	522	700	34	324	381
---------------------------------------------------------------------------------------------------NLEGYVGFASLPNQVY-------RKSVKRGFEFTLMVVGESGLGKSTLINSLFLTNLYSGE----------------YP-----------------------GP---------SHRIKKTVQVEQSKVLMKEGGVQLLLTIVDTPGFGDAVDNSNCWQPVIDHIDSKFEDYLNSESRVNR---RLMP---DSRVHCCLYFIAPsgHGLKPLDIEFMKRLHEKVNIIPLIAKADTLTPEECQQFKKQIMREILEHKIKIYEFPETDDEEENKIVKTIK-------------------------------------------------DRL-------------PLAVVGSNTIIEVND----------KKVRGRQYPWGVAEVENGDHCDFTLLRNMLIRTHMQDLKDVTNNVHYENYR--SRKLAA---------------------------------------------------------------------------------------------------------------------------------------------------------------------------------
>UPI001F4FEB4A	314	0.293	2.657E-86	103	516	700	10	296	383
-------------------------------------------------------------------------------------------------------YIGFATLPEQVH-------RKSVKRGFEFTLMVVGESGLGKSTLVNSLFLSDLY----KERRVP-----------------D--------------------------ANERIEKTTSIEKKTMDIEERGVRLRLTVVDTPGFGDAVNCEDSWRACCNYVDEQFQQYFRDESGLNRKNI------QDNRVHCCLYFVPPygHGLRQLDLEFLRRLHRKVNIVPVIAKADTLTANEVRRLKERVMADIEDNKIQIY---------------------QFPDCDTDEDED----------------------------FKQQDRE----------LKACVPFAVVGSNT---------VLEV-AGKRVRGRQYPWGVVEVENPKHSDFIKLRTMLISTHMQDLKDVTQDVHYENFRAQ---------------------------------------------------------------------------------------------------------------------------------------------------------------------------------------
>UPI000A2A6D36	314	0.257	2.657E-86	100	605	700	6	381	433
----------------------------------------------------------------------------------------------------MEGYVGFANLPNQVF-------RKSVKKGFEFTVMVVGESGLGKSTLLNSLFLTDLY----TPSSYPSTKEKLN-------------------------------------------KTVEVKPCTVELKEGSVRLRLTVVDTPGFGDAVDNSDCWKPIIQHIDNKFEEYLSEESKVHRQ------PFPDNRVHCCLYFIAPtgHCLKPLDIEFMKKLHNKVNIVPVIAKSDTMTQEECTRFKKQILEEIKENEIGIYDFPD---------------------------------LAVDDE---------------------------NDQDGFTMRDRI-PFAVVGSNT---------VLEV-NGKRVRARVYPWGVAEVENVDHCDFVALRNMLIRTHMQDLKDVTNDIHYENFRCE---KLAGMQ-LGS-PTNSSTSASLSRSPLEQLELEKEEHEKKLKKMEQEMEQVFEIKVKEKKKKLKDSEEELGRKHEQMRKqldlQLKELEEK----------------------------------------------------------------------------------------------
>A0A3P9MB19	314	0.268	2.657E-86	96	611	700	18	408	439
------------------------------------------------------------------------------------------------EQPkTLEAYVGFANLPNQVY-------RKSVKRGFEFTLMVVGESGLGKSTLINSLFLTDLY--------SP--------EYP-----------------------GP---------SHRIKQTVQVEQSKVLIKEGGVQLLLTIVDTPGFGDAVDNSGCWKSVMDYIDSKFEDFLNAESRVNR---RQMP---DSRVHCCLYFIAPsgHGLKPLDTEFMKYLHEKVNIIPLIAKADTLTPEECQQFKRQIMKEIQENEIKIYEFPETEDEEEMKMVKKIK-------------------------------------------------DRL-------------PLAVVGSNTI---------IEV-DGKRVRGRKYPWGVAEVENSEHCDFMILRNMLIRTHMQDLKDVTNNVHYENFRS-GKLaavTCNGVENKH-NGQLTKTDTSDGMSPLAQMEEERQENMGRIKKMEQEMENVFEMKVKEKLQKLRDSEAELQKRHDQMnrsiLAQHRDLEEKRRQLEE----------------------------------------------------------------------------------------
>A0A6P8IZJ3	314	0.272	2.657E-86	100	615	700	6	381	441
----------------------------------------------------------------------------------------------------MEGYVGFANLPNQVF-------RKSVKKGFEFTVMVVGESGLGKSTLLNSLFLTDLY----TPSSYPSIKEKMT-------------------------------------------KTVEVKPCTVELKEGSVRLRLTVVDTPGFGDAVNNSDCWKPIIEYIDNKFEEFLTEESKVNR------HPFPDSRVHCCLYFIAPtgHCLKPLDIEFMKKLHKKVNIVPVIAKSDTMTTEECTRFKKQILQEIKENDIGIYEFPdlAGED---------------------DSEQDSTN---MRD--------------------------RI-------------PFAVVGSNT---------VLEV-NGKRVRARVYPWGVAEVENVDHCDFVALRNMLIRTHMQDLKDVTDDTHYENYR---------CEKLAS----MSLGSPSANPSNASFSRSPLEQLEMEREEHEKKLKKMEQEMEQVFEIKVKEKKKKLKDSEEELGRKHEQMRKqlDAQLKDLDEK------------------------------------------------------------------------------------
>A0A8B7ZJE7	314	0.296	2.657E-86	74	514	700	8	337	445
--------------------------------------------------------------------------PGFRTSWTRMSPSPRQTAAVDrfefgrrtstaereQESPKQPgrEYVGFATLPDQVH-------RKSVKKGFEFTLMVVGESGLGKSTLVNSLFLTDLY-----------KERRE--------LTAD------ERI----------------------EKTVDIQRCSVDIEEQGVRLRLTVVDTPGFGDSVNCNDSWTPIIDYIEEQFAQYYEDESGLNRKNIV------DNRVHCCLYFISPygHGLRPIDIGFMQRLHDKVNIVPVLAKADCLTPVEVRTLKNRVMREIQEHDINIYSF---------------------PDCDSDE----------DDDYKQQDKELKESV----------------------------PFAVIGSNT---------VVEV-GGKRVRGRLYPWGITEVENPKHCDFVKLRNMLIRTHMQDLKDVTRDLHYENYR-----------------------------------------------------------------------------------------------------------------------------------------------------------------------------------------
>A0A2D0SZR7	314	0.292	2.657E-86	66	524	700	94	427	486
------------------------------------------------------------------RCHFSSTssleSPLSPSRS------KSQWSRLDpYDSPeDQDkEYVGFATLPNQVH-------RKSVKKGFAFTLLVAGESGLGKSTLINSLFLTDVyKDRTLLNA-----EERIT-------------------------------------------KTLEITKHSISIEEKGVKLKLTVVDTPGFGDAVNNTESWKPVVDFVDHQFEQYFRDESGLNRKNI------QDNRVHCCLYFISPygHGLRPVDVEFMRALHEKVNIVPVLGKADCLTSLEVSRKKKKIREEIERFGINIY---------------------QFPECDSDE----------DDD----------EVKIR-----DQDLEDS------------IPFAVVGSNVL---------VEI-KGRTVRGRAYPWGVVEVENPAHSDFLKLRNMLVRTHMQDLKDVTQETHYENYRSECIRNMTRM-------------------------------------------------------------------------------------------------------------------------------------------------------------------------------
>A0A0L8H234	314	0.270	2.657E-86	100	610	700	185	560	593
----------------------------------------------------------------------------------------------------LENYVGFANLPNQVY-------RKSVKRGFEFNLMVVGESGLGKSTLINSLFLTDLY----------------SSEYP-----------------------GP---------SLRIQKTVKVDTTQVLLKENGVSLRLTVVDTPGFGDAVDNSNCWQPVIDFIDTKYEEYLNSESRVNR---TIMP---DNRVHCCLYFIAPtgHGLKPLDVEFMKRLHDKVNIIPLVAKADTLTPDECRDFKKTILNEIAQHKIKIY---------------------EFPECD-DEEEN----------------KLQKKLLK----------DRV-------------PFAVVGSNTVIDC----------NGKRMRGRQYPWGIVEVENLEHNDFIALRNMLIRTHMQDLKDVTNNVHYENYR------YSKLAPITADGKVKASLGKDPLTQMQEEKREHDAKMKKMEAEMEQVFEMKVKEKKTKLKDSEADLQRRAEQMKKSLEqQQKELDEKWATFE-----------------------------------------------------------------------------------------
>A0A7R8ZMN2	314	0.297	2.657E-86	68	516	700	111	430	841
--------------------------------------------------------------------PQASqdaSMVGSTAGDPMVGGGSHQK----FSNPDLPGYLGFANLPNQVH-------RKFVKKGFEFTLMVVGESGLGKSTLINSMFLTDLY--------------------P------DRIIPSAEDKIK---------------------STVKIEASTVEIEERGVKLRLTVVDTPGFGDGINNSECFKPIIQYVDEQYERYLRDESGLNRRNI------IDNRVHCCFYFISPlgHGLKPIDVEFMRQLHTKVNVVPVIAKADTLTRKELLTLKKKIMAQIEEKGIRIY---------------------TIPDCDVDE----------DDDY-------KEQLS---------------------LLRASVPFAVSGSNQL---------IEV-RGKKIRGRLYPWGVVEVENPEHCDFIKLRAMLV-MHMQDLQEVTQEVHYENYRSE---------------------------------------------------------------------------------------------------------------------------------------------------------------------------------------
>A0A4U0Y0K8	314	0.296	2.657E-86	62	514	700	769	1105	1217
--------------------------------------------------------------NGKPTSPLVSTsnpMPngGSPAPQTVTSKDpkAAAQAASDMRNivrRKLTGYVGFANLPNQWH-------RKSVRKGFNFNVMVVGESGLGKSTLVNTLFNTSLY---------PPKEHK----QPS----LDFA-----------------------------PKTVSIQSISADIEENGVRLRLTVVDTPGFGDFVNNDDSWRPIVENIEQRFDAYLDAENKVNRMNIV------DNRVHACVYFVQPtgHSLKPLDVEVMRRLHTKVNLIPVIAKADTLTDDEVANFKQRILSDIQHHNIQIF---------------------EGPRYE------------LDDE--------------ETIAENNEIMSKV-------------PFAVVGANT---------EVQTPEGRKVRGRRYPWGVIEVDNEEHCDFVKLRQMLIRTHMEELKEHTNNFLYENYR-----------------------------------------------------------------------------------------------------------------------------------------------------------------------------------------
>A0A8J4XDN8	314	0.303	3.606E-86	90	522	700	13	312	336
------------------------------------------------------------------------------------------LSLSLQQQKNLEGYVGFASLPNQVY-------RKSVKRGFEFTLMVVGESGLGKSTMINSLFLTDLY---SSEHPGPSHRVK---------------------------------------------KTVQVEQSKVLMKEGGVQLLLTMVDTPGFGDAVDNSNCWQPVIDHIDSKFEDYLNAESRVNR---RQMP---DNRVHCCLYFIAPsgHGLKPLDIEFMKRLHEKVNIIPLIGKADTLTPEECQQFKKQIMREIQEHKIKIYEFPETDDEEENKLVKKIK-------------------------------------------------DRL-------------PLAVVGSNTIIEA----------NGKKARGRQYPWGVAEVENADHCDFTILRNMLIRTHMQDLKDVTNNVHYENYR--SRKLAA---------------------------------------------------------------------------------------------------------------------------------------------------------------------------------
>UPI00072DBA2E	314	0.290	3.606E-86	103	516	700	29	315	377
-------------------------------------------------------------------------------------------------------YVGFATLPNQLH-------RKSVKKGFDFTLMVAGEFGLGKSTLVNSLFLTDLY-----------KERKLL------------NAEERIK------------------------QTVEITKRTVDIEEKGVKLKLTIVDVPGFGDAVNNTECWTPVTDYINQQFEQYFRDESGLNRKNI------QDNRVHCCLYFISPFgqGLRPIDVEFMKALQDKVNVVPLIAKADCLTPSEIKRLKEQVREEIDKFGIKIY---------------------QFPDCDSDEDE---------------------ELK----------------QQDKGLKESL-PFAVIGGNT---------VLEV-RGQRVRGRLYPWGIVEVENPSHCDFGKLRNMLIRTHMHDLKDTTNDCHYENYRAQ---------------------------------------------------------------------------------------------------------------------------------------------------------------------------------------
>UPI0010FCBDD5	314	0.294	3.606E-86	91	516	700	15	316	390
-------------------------------------------------------------------------------------------SDNGKESPKQepePGYVGFANLPNQVH-------RKSVKRGFEFTLMVVGESGLGKSTLVDSLFLTDLY----DETE-----------IP---KAVD-----------------------------RIHQTVEIETNTVEIEEKGIRLRLTVVDTPGFADAVDNTDCWQVITNYVDEQYEAYLQDESGLNRRHIV------DNRVHCCLYFVCPHghGLKPIDIAFMKILHTKVNIVPVIAKADCLTKFEMQRLKRKVLDEIQDNGIKIYTF---------------------PDCDSE-----------DDE-----------------EF---------VQINQELKASI-PFAVIGSNS----------VAEIRGKQVRVRQYPWGVAEVENPDHCDFIKLRNMLIRTHMQDLKDVTQEVHYENYRAE---------------------------------------------------------------------------------------------------------------------------------------------------------------------------------------
>A0A8C4Q3J8	314	0.307	3.606E-86	102	525	700	113	408	463
------------------------------------------------------------------------------------------------------SYVGFANLPNQVH-------RKSVKKGFEFTLMVVGESGLGKSTLINSLFLTDLY----PERVVPGAAVKIE-------------------------------------------RTVQIEASTVEIEERGVKLRLTVVDTPGYGDPINSQDCFRPILQYIDSQFERYLQDESGLNRRHIV------DNRVHCCFYFLSPygHGLKPLDVEFMKALNNKVNIVPVIAKADTLTLSERSHLKRRVLDEIEEHGIKIYTLPDAE---------------------SDEDE----------------------------EFKEQT----------RVLKESIPFAVVGSNQL---------IEV-KGKKVRGRLYPWGVVEVENPEHNDFLKLRTMLI-THMQDLQEVTQELHYENFRSERLKRVARVG------------------------------------------------------------------------------------------------------------------------------------------------------------------------------
>UPI0014723725	314	0.259	3.606E-86	1	516	700	37	411	485
-EPEVTGTG-----TNEglpSLPWTPSLTLPALGSPTMPLKQNHTGVDADFHPLQLRWQLMCQGSLESPLSPGSC--PRSPWGQF----DPYDSEDQDKE------YVGFAMLPSQVH-------RKTVKKGFTFTVMVLGESGLGKSTLINSLFLTDLY----KDRKVPNAEERI-------------------------------------------SQTVEIIKRTVSIEEKGIKLQLSIVDTPGFGDAINNRESWKPVEDYIDQQFEQYFRDESGLNRKNL------QDNRVHCCLYFISPygHGLRPLDVECMRALHEKVNIVPVLAKADSLTPTEVCSKKMKIKEEIKHFGINIY---------------------QFPECDSDE----------DEEYK-----------------KQD-----------QILKDSIPFAVIGSN--VQLEN--------KGRRFRGRLYPWGVVEVENPAHSDFLLLRNMLVRTHMQDLKDVTQEMHYENYRAE---------------------------------------------------------------------------------------------------------------------------------------------------------------------------------------
>G3QB28	314	0.264	3.606E-86	2	516	700	27	409	485
--PPISQSGnqqQTP---YQQAPVQAEGTGTSTQRLAGLPGTPMLPRAILCN-PAGSPTVPHRPGRigenVSVDCPLSPAsRPHSPWGRF----DPYDSP----EDQD-KEYVGVATLPNQVH-------RKTVKKGFTFTLLVAGESGLGKSTLINSLFLTDLYKDR---------------KVPNAQERID--------------------------------QTINIVKHTISIEEKGVKVRLTIIDTPGFGDAVNNAESWKPIEDYIDQQFEQYFRDESGLNRRNI------QDNRVHCCLYFISPfgHGLRPLDVACMKALHNKVNIVPVVAKADSLTQAEVDRKKVKIREDIEQFGIHIY---------------------QFPECDSDEDE-----------------DLQKQDQ---------------------ILKDSIPFAVIGSN-----------VQVESeGRKFRGRVYPWGLVEVENPAHSDFLLLRNMLVRTHMQDLKDVTGETHYENYRAQ---------------------------------------------------------------------------------------------------------------------------------------------------------------------------------------
>UPI0004A29986	314	0.262	3.606E-86	1	516	700	63	436	510
-EPPTAANGRLPGY---PGTPPPSRPVRPAGSPTVPPRPSHAGRDLSQILPLKRQLVSQ-VSLDSPLSPA--SRPRSPWGHF----DPYDSP----EDQD-KEYVGFATLPNQVH-------RKTVKKGFTFTLMVAGETGLGKSTLINSLFLTDLY--------------------------RDRKVPNAEERIS---------------------QTVDIIKHTIGIEEKGVKLRLSIIDTPGFGDAVNNTASWKHVEDYIDQQFEQYFRDESGLNRKNI------QDNRVHCLLYFISPfgHGLRPIDVECMKALHEKVNIIPLLAKADSLTQAEVYSKKLKMRDEIKQFGINIY---------------------QFPECDSDEDED----------------------------FKRQE----------QILKDSIPFAVIGSN-----------IQVDSkGRKFRGRSYPWGVVEVENPTHSDFLMLRNMLVRTHMQDLKDVTREIHYENYRAQ---------------------------------------------------------------------------------------------------------------------------------------------------------------------------------------
>A0A8C4ZZ32	314	0.280	3.606E-86	67	516	700	201	552	626
-------------------------------------------------------------------APETPPPPLKPWRSTRADGDlqplqlRSQMARQGsldsplspasrprspwarldpYDSPeDQDkEYVGFATLPSQ-------VNRKTVKKGFTFTLMVTGESGLGKSTLINSLFLTDLY----KDRKVPNAEERIL-------------------------------------------QTVGIVKHTVGIEEKGVRLRLNIIDTPGFGDAVNNTKSWKEVEDYVDQQFEQYFREESGLNRKNI------QDHRVHCCLYFISPsgHGLRPLDVECMRALHQKVNIVPVLAKADSLTPAEVRTKKLKIRQEIEQFGINIY---------------------QFPECDSDE----------DDE------------------F----------QLQDQILKNSVPFAVIGSN---------LQVES-EGRRFRGRIYPWGLVEVENPEHSDFLLLRNMLVRTHMQDLKDVTRENHYENYRAQ---------------------------------------------------------------------------------------------------------------------------------------------------------------------------------------
>A0A146M6Q7	314	0.291	3.606E-86	69	516	700	265	586	658
---------------------------------------------------------------------IASQSPvTSPQKPVASQRKL--VSSPSLKNVKIGdrDYIGFATLPEQIH-------RKSVKRGFDFTLMVVGESGLGKSTLVNSLFLSDLYKDR---------------KIP----------EVADKL----------------------ERTTTIERKTMDIEERGVKLRLTVVDTPGFGDALNCDDSWKVVVNYIDDQFRQYFTDESGLNRKNI------QDNRVHCCLYFIPPygHGLRQIDVELMKRLHQKVNIVPVIGKADALTLPEIKKLKQRILDDIGEHGIQIY---------------------QFPECDSDEDE----------------------------EFKQQDRE---------LKASL-PFSVIGSNT---------VIEV-GGSRTRGRQYPWGVVEVENPKHSDFNKLRNMLITTHMQDLKDVTEDVHYENFRAQ---------------------------------------------------------------------------------------------------------------------------------------------------------------------------------------
>A0A3B3QVV7	314	0.295	4.893E-86	90	525	700	0	309	327
------------------------------------------------------------------------------------------MSQSAEKGkfPEAAGYVGFANLPNQVH-------RKSVKKGFEFTLMVVGESGLGKSTLINSLFLTDLYPERY---------------IP----------GAAEKI----------------------ERTVQIEASTVEIEERGVKLRLTVVDTPGYGDAINSQDCFKTIIQYIDNQFERYLHDESGLNRRHIV------DNRVHCCFYFISPfgHGLKPLDVEFMKAIHSKVNIVPVIAKADTLTLKERDRLKRRILDEIAEHGIRIY---------------------QLPDADSDEDE----------------------------EFKEQT----------RVLKASIPFAVIGSNQL---------IEV-KGKKIRGRLYPWGVVEVENPEHNDFLKLRTMLV-THMQDLQEVTQDLHYENFRSERLKRLRRMQ------------------------------------------------------------------------------------------------------------------------------------------------------------------------------
>UPI000F0A8423	314	0.278	4.893E-86	103	516	700	21	307	369
-------------------------------------------------------------------------------------------------------YVGFATLPNQVH-------RKSVKKGFDFTLMVAGESGLGKSTLVNSLFLTDLhKDRKLLNA-----EERI-------------------------------------------SQTVEITKHTVDIEEKGVKLKLTIVDTPGFGDAINNTECWKTITDYIEHQFEQYFRDESGLNRKNI------QDNRVHCCLYFISPfgHGLRPVDVEFMKALQDKVNVVPLISKADCLVPAEMRKMKDRIREEIDKFGIKVY---------------------QFPDCDSDEDE----------------------------EFKQQDQE----------LKDSTPFAVIGSNTVVEA----------KGQRVRGRLYPWGVVEVENQSHSDFVKLRNMLICTHMHDLKDITCDVHYENYRAQ---------------------------------------------------------------------------------------------------------------------------------------------------------------------------------------
>UPI00159DC716	314	0.286	4.893E-86	103	516	700	47	332	401
-------------------------------------------------------------------------------------------------------YVGFETLLNQVH-------RKSMKKGFDFTLMVAGESGLGKSTLVNSLFLTDLYRDQ---------------KLL-----------GAEERIM---------------------QTVEITKHAVDIEEKGVRLRLTIVDTPGFGDAVNNTECWKPVAEYIDQQFEQYFRDESGLNRKNI------QDNRVHCCLYFISPfgHGLRPLDVEFMKALHQRVNIVPILAKADTLTPPEVDCKKRKIREEIGHFGIKIY---------------------QFPDCDSDEDED----------------------------F------KLQDQALK----ESIPFAVIGSNTVVEA----------RGRRVRGRLYPWGIVEVENPGHCDFVKLRTMLVHT-MQDLKDVTQETHYENYRAQ---------------------------------------------------------------------------------------------------------------------------------------------------------------------------------------
>UPI000BA80078	314	0.306	4.893E-86	99	514	700	68	351	485
---------------------------------------------------------------------------------------------------DMEGYVGFANLPNQVY-------RKAVKRGFNFTLMVVGESGLGKSTLINSLFLTDIYSNE----------------YP-----------------------GP---------SQRIKKTVQVETNKVFLRENGVNLTLTIVDTPGFGDAVDNSECWQPIVDFIDTKYEDFLNAESRVHR------TSITDSRIHCCLYFISPgHGLKPLDIEFMKRLHEKVNVVPLIAKADTMTPEECYQFKKIVLNEIAQNKIRIYEFPDCEDEEENKL--------QKP-----------------------------------------------------MKEQV-PFAVVGSNMVIEC----------NGKRVRGRRYPWGVAEVENMEHCDFLALRNMLLRTHMQDLRDVTNNVHYENYR-----------------------------------------------------------------------------------------------------------------------------------------------------------------------------------------
>A0A3P9IUS7	313	0.281	6.639E-86	103	529	700	67	370	415
-------------------------------------------------------------------------------------------------------YVGFATLPNQLH-------RKSVKKGFDFTLLVAGEAGLGKSTLVNSLFLTDLY-----------KERKLL------------NAEERIK------------------------QTVEITKRTVDIEEKGVKLKLTIVDTPGVGDAVNNTQCWRPVTDYIDQQFEQYFRDESGLNRKNI------QDNRVHCCLYFISPFgqGLRPIDVEFMKALQDKANVVPVIAKADCLTPLEIKKMKERVREEIDKYGIKIY---------------------QFPDCDSDEDEESK--------------QQDRELK------------------------ESIPFAVIGGNT---------VIEV-RGQRVRGRLYPWGVVEVENPSHCDFVKLRNMLIRTHMHDLKDTTNDLHYENYRAhaiQNMTsKMNADKRVES--------------------------------------------------------------------------------------------------------------------------------------------------------------------------
>UPI000B4581A0	313	0.278	6.639E-86	58	516	700	5	340	439
----------------------------------------------------------DSFSREESPSRVVTTSPgGTESFGQLKLRKTcGEILLSRYqkfTSPEQPGYVGFANLPNQVH-------RKSVKKGFEFTLMVVGESGLGKSTLVNSLFLTDLY--------------------P-------------ERHIH--------------SAAEKIKQTVKIDASTVEIEERGVKLRLTVVDTPGFGDSLNSSDCFKPIIQYVDDQFERYLQDESGLNRRHI------IDNRVHCCFYFINPsgHGLRPLDVSFMKAVHNKVNIVPVIAKADTLTLQEVYLLKKKVMDQIDEHGISIY---------------------PLPDCDSDE----------DEDYREQCRQLKEAV----------------------------PFAVIGANT---------VIEV-KGRKVRGRMYPWGVVEVENPEHCDFIKLRTMLI-THMQDLQEVTQEVHYENFRAE---------------------------------------------------------------------------------------------------------------------------------------------------------------------------------------
>UPI0015A834E8	313	0.270	6.639E-86	80	611	700	40	453	522
--------------------------------------------------------------------------------SNLSKENSSSITTSTYaketSVREMDGYVGFANLPNQVY-------RKAVKKGFEFTLMVVGGAGLGKSTLINSMFLTDIYSNE----------------YP-----------------------GPSLRA---------KKTVQVETTKVLLKENSVNLHLTIVDTPGFGDAVDNSECWQPIIDYIENKYEEYLNAESRVHRSFS------PDTRVHCCLYFIAPsgHGLKPLDVEFMKRLHDKVNIIPVVAKADSMTPEECASFKRIILGEISRNKINIYDF---------------------PECDNEEE-----------SKIQKCLK-----------------ERV-------------PFAVVGSNT---------VIEV-NGKRLRGRRYPWGIAEVENMEHCDFLALRNMLIRTHMQDLKDVTNNVHYENYRCrklASVANDGKSARMSNNFCPqrILNTFMVFWNPLAQMEEERKEHELKMKKMEQDLEQLFELKVREKFKKLKDSEADLERRHEQMKksleAQRKELEEKWKAFEA----------------------------------------------------------------------------------------
>S7MGC8	313	0.261	6.639E-86	97	600	700	10	385	527
-------------------------------------------------------------------------------------------------NPETPGYVGFANLPNQVH-------RKSVKKGFEFTLMVVGESGLGKSTLINSLFLTDLY----PERIIPGAAEKIE-------------------------------------------RTVQIEASTVEIEERGVKLRLTVVDTPGYGDAINCRDCFKTIISYIDEQFERYLHDESGLNRRHIV------DNRVHCCFYFISPfgHGLKPLDVAFMKAIHNKVNIVPVIAKADTLTLKERERLKKRILDEIEEHNIKIYHLPDAE---------------------SDEDED----------------------------FKEQT----------RLLKASIPFSVVGSNQLIEA----------KGKKVRGRLYPWGVVEVENPEHNDFLKLRTMLI-THMQDLQEVTQDLHYENFRSERLK---RGGRKVENedmNKDQILLEKEAELRRMQEMIARMQAQMQLQMQGGDGDGAVHGHHKTFCKIKKVFQMRNTALCFQEIVGEP---------------------------------------------------------------------------------------------------
>UPI00189FAADD	313	0.264	6.639E-86	9	516	700	87	464	538
---------QTP--DHQaPVHREADGTGMAINGRRPSLPGTPSLPRHVPCQPAGSPTVPQRPSRVKLVSQVSVECPPSPAS-----RPQSPWARIDpYDSPeDQDkEYVGFATLPNQVH-------RKTMKKGFTFTLMVAGESGLGKSTLINSLFLTDLYKDR---------------KVPNAQERID--------------------------------QTVDIVKNALTIEEKGIKVRLTIIDTPGFGDAVNDTESWKPLEDYIDQQFEQFFRDESGLNRR------NMQDNRVHCCLYFISPfgHGLRPLDVACMKALHDKVNIVPIVAKADTLTPMEVYRRKLKIREEIEQFGINIY---------------------QFPECDSDEDED----------------------------FKKQD----------QILKGSVPFAVIGSN-----------VQVESeGRKFRGRSYPWGVVEVENPDHSDFLMLRNMLVKTHMQDLKDVTGETHYENYRAQ---------------------------------------------------------------------------------------------------------------------------------------------------------------------------------------
>A0A8J4ZEY5	313	0.320	6.639E-86	92	514	700	149	442	605
--------------------------------------------------------------------------------------------SSHYSSsaKSVDGYVGFANLPNQVY-------RKAVKKGFDFTLMVVGESGLGKSTLINSMFLTDIY--------AP--------DYP-----------------------GP---------SMRIKKTVQVETTKLLLKENGVNLTLTVVDTPGFGDAVDNSNCWQPIIDFIENKYEDYLNCESRVNR---KIIT---DNRVHSCLYFIAPsgHGLKPLDIEFMKRLHDKVNIIPLIAKADTMTPEECALFKKTILNEIAQHKIKIY---------------------EFPDCD-DEEDN----------------KVQKPLK-----------ERV-------------PFAVVGSNTI--IDN--------NGKKIRGRKYPWGVVEVENLEHCDFIALRNMLIRTHMQDLKDVTNSVHYENYR-----------------------------------------------------------------------------------------------------------------------------------------------------------------------------------------
>A0A6J1TIR6	313	0.276	6.639E-86	68	516	700	263	591	663
--------------------------------------------------------------------PVHPGKPKSP-TWCLS-CPPNSLGFSTAWatkkdvpepKPDSRDYIGFATLPEQVH-------RKSVKRGFDFTLLVVGESGLGKSTLVNSLFLGDLYKDR---------------KI----------AEVGERL----------------------EKTTQIEKKSMDIEERGVKLRLTIVDTPGFGDGINCEESWKACVNYVDEQFRQYFTDENGLNRRNL------QDNRVHCCLYFIPPygHGLRQIDLEFMRRLHRKVNIVPVIGKADTLTENEVIKLKRQILADIEEHKIQIY---------------------QFPDCDSDEDE----------------------------EFKTQDRE----------LKACVPFAVVGSNT---------VLEV-GGKKVRGRQYPWGVVEVENPKHSDFNKLRNMLITTHMQDLKDVTEDVHYENFRAQ---------------------------------------------------------------------------------------------------------------------------------------------------------------------------------------
>UPI001EDDB381	313	0.287	9.009E-86	94	516	700	10	304	367
----------------------------------------------------------------------------------------------GFTNPEMPGYVGFANLPNQVH-------RKSVKKGFEFTLMVVGETGLGKSTLVNSLFLTDLYP------------ERN---IP--------------------------------SAGERTKQTVKIDASTVEIEERGVKLRLTVVDTPGFGDAIDNTDCFRSIIQYIDDQFERFLRDESGLNRRNIV------DNRVHCCFYFISPygHGLKPLDTQFMKMLHHKVNIVPVIAKADMLTKKEIARLKKRVMEEIEANGIRIY---------------------PLPDCDSDE----------DEDYKEQVRQLKDAV----------------------------PFAVCGANTL---------IEV-KGRKVRGRQYPWGVVEVENPEHCDFIKLRTMLI-QQLQDLQEVTQDVHYENYRSE---------------------------------------------------------------------------------------------------------------------------------------------------------------------------------------
>UPI001591ECAA	313	0.288	9.009E-86	89	523	700	28	334	388
-----------------------------------------------------------------------------------------QQPAEKFTNPETPGYVGFANLPNQVH-------RKSVKKGFEFTLMVVGESGLGKSTLINSLFLTDLY----PERIIPGAAEKIE-------------------------------------------RTVQIEASTVEIEERGVKLRLTVVDTPGYGDAINCRDCFRTIISYIDEQFERYLHDESGLNRRHIV------DNRVHCCFYFISPfgHGLKPLDVEFMKAIHNKVNIVPVIAKADTLTLKERERLKKRILDEIEEHSIKIYHLPDAE---------------------SDEDED----------------------------FKEQT----------RLLKTSIPFCVVGSNQLIEA----------KGKKVRGRLYPWGVVEVENPEHNDFLKLRTMLI-THMQDLQEVTQDLHYENFRSERLKKGGR--------------------------------------------------------------------------------------------------------------------------------------------------------------------------------
>A0A3S1HES1	313	0.296	9.009E-86	97	516	700	99	390	470
-------------------------------------------------------------------------------------------------NPEQAGYVGFANLPNQVH-------RKSVKKGFEFTLMVVGESGLGKSTLVNSLFLTDLY----PERHIPSAAEKIE-------------------------------------------QTVKIDASTVEIEERGVKLRLTVVDTPGFGDSLNSVDCFKPIIQYIDDQFERYLTDESGLNRRHIV------DNRVHCCFYFINPsgHGLKPLDITFMKAVHHKVNIVPVLAKADTLTQLEVVTLKRKILDQIDDHGIRIY---------------------PLPDCDSDE----------DEDYKEQCRQLKGAV----------------------------PFAVVGANTI---------IEV-KGRKVRGRMYPWGVVEVENPEHCDFIKLRTMLI-THMQDLQEVTQETHYENFRAE---------------------------------------------------------------------------------------------------------------------------------------------------------------------------------------
>A0A8J1UTB2	313	0.275	9.009E-86	96	610	700	68	459	486
------------------------------------------------------------------------------------------------ESPTVDGYVGFANLPNQVY-------RKSVKKGFEFTLMVVGESGLGKSTLINSLFLTELYNSGD---------------YP-----------------------GP---------SHRIKKTVQVEKTQVLLKEGGVQLRLTVVDTPGFGDAVDNSNCWQPVIDFIDANYDEYLNSESRVNR---KTNP---DSRVHCCLYFIAPngHGLKPLDVEFMKRLHDKVNIIPMIAKADTMTPDECRDFKKTILNEIAQHKIKIY---------------------EFPDCD-DEEEN----------------KVQKRLK-----------DRV-------------PFAVVGSNTV--VEN--------SGKKFRGRVYPWGVVEVENLEHNDFIALRNMLIRTHMQDLKDVTNNVHYENFRYN---KLASVSGKQKNSSGKNPLTQMDDEKKEHVQKLKKKEAEMEQVFEMKVKEKQQKLKNSENDLQRRAEQMKKSLEQQqkelDLKQeqfekeKAQWEEQARQIE-----------------------------------------------------------------------------------------
>Q4T908	313	0.277	9.009E-86	73	516	700	105	419	486
-------------------------------------------------------------------------RPSSPtsrpqSPWCRFDPYDSP------EDQD-KEYVGFATLPNQVH-------RKTVKKGFTFTLMVAGESGLGKSTLIKSLFLTDLY--------------------------KD------RKVASAQ---------------ERIDQTVDIVRHTVGIEEKGIKLRLTIIDTPGFGDAVDNTKCWQHLEDYIDQQFEQYFRDESGLNRRNI------QDNRVHCCLYFISPfsHGLRPLDVECMKALHEKVNIVPVLAKADCLTPAEVCRKKQKIKQEIKQFGINIY---------------------QFPECDSDEEED----------------------------FKRQD----------QILKNSIPFAVIGSN---------VQVES-KGRKVRGRSYPWGVVEVEDPVHSDFLLLRNMLVRTHMQDLKDVTQETHYENYRAE---------------------------------------------------------------------------------------------------------------------------------------------------------------------------------------
>UPI000BA80A32	313	0.265	9.009E-86	93	610	700	74	455	498
---------------------------------------------------------------------------------------------SSPSSKDMQGYVGFANLPNQVY-------RKAVKRGFDFTLMVVGESGLGKSTLINSMFLTDIYSNE----------------YP-----------------------GP---------ALRVKKTVQVETTKVLLKENGVNLTLTVVDTPGFGDAVDNSDCWQPVTNYIENKYEEYLNAESRVHRGTIV------DSRVHCCLYFIAPsgHGLKTLDIEFMKRLHDKVNIIPLIAKADTMTSEECALFKRTILNEITQNKIKIY---------------------EFPDCD-DEEEN----------------KLQKPMK-----------ARV-------------PFAVVGSNTL---------VEV-NGKKVRGRKYPWGIAEVENLEHCDFIALRNMLIRTHMQDLKDVTNNVHYENYR---------CRKLAGVGADGKPGAIPNKNPLSQMEEEKKEHDFKMKKMEKEMEQVFEMKVKEKMNKLKDSESDLQRRHEQMNKsleqQRQELEEKRRTFE-----------------------------------------------------------------------------------------
>UPI000F5DE842	313	0.267	9.009E-86	1	516	700	74	455	541
-NRETVGTGTVPNERLPSLPGTPPPPSAITYHAPDSPTVPPRPNCARWDAEFQpvllRRQLVSQVSMDCPLSPA--SRPQSPWSRF-----------NPYDSPedREKEYVGFATLPNQVH-------RKSVKKGFAFTLMVAGESGLGKSTLINSLFLTDLYKDR---------------KVPNAQERID--------------------------------QTVDIVKHTVSIEEKGIRLRLTIIDTPGFGDAINNTECYKPIEDYISQQLEQYFRDESGLNRRNI------QDNRVHCCLYFISPfgHGLRPLDVEYMKALHEKVNIVPVLAKADSMTEEELRRKKMKIREEIKLFGINIY---------------------QFPECDSDEDED----------------------------F----------QKQDQMLKDSIPFAVIGST---------VQAEI-KGRKVRARVYPWSPVEVEDPAHSDFLLLRDMLVRTHMQDLKDVTQEIHYENYRAQ---------------------------------------------------------------------------------------------------------------------------------------------------------------------------------------
>E0VTS6	313	0.279	9.009E-86	61	526	700	134	487	543
-------------------------------------------------------------GPRSPTSPMKIESPGTllPnSNFCLSCPPASlQLsaAIQTKrTDPDAPgevdrDYIGFATLPEQIH-------RKSVKKGFDFTLMVVGESGLGKSTLVNSLFLSDLYKDR---------------KIP------DVSDRVE--------------------------KTTTIEKKSMDIEERGVKLRLTIVDTPGYGDAINGEESWRSCCAYIDEQMRQYFQDESGLNRKNI------QDNRVHCCVYFVPPygHGLRQLDLEFMRRLHRKVNIVPVIAKADTLTASEVKRLKERIMADIEENQIQIY---------------------QFPDCDSDEDE----------------------------EFKEQDRE---------LKASV-PFAVIGSNVL---------LEI-NGKQVRGRQYPWGIVEVENPKHSDFIKLRNMLICTHMHDLKDITQDVHYENFRAQcisQISKEAIRER-----------------------------------------------------------------------------------------------------------------------------------------------------------------------------
>A0A8B8EZX6	313	0.275	9.009E-86	54	516	700	174	512	597
------------------------------------------------------EEHPHHASVHSSHTPSHSASSDGPNGRDAPSVSPGDKVKGGspykFTAPEQSGYVGFANLPNQVH-------RKSVKKGFEFTLMVVGESGLGKSTLVNSLFLTDLY--------------------P-------------ERHIH--------------SAAEKISQTVKIDASTVEIEERGVKLRLTVVDTPGFGDSLNSQDCFKPIIQYIDSQFERYLEDESGLNRRHIV------DNRVHCCFYFINPsgHGLRPLDISFMKAVHHKVNIVPVIAKSDTLTLQECQQLKRKVMTQIAENGINLY---------------------SLPDCDEDE----------DEDYREQCR----------------------------LLKEAVPFAVIGANT---------VIEV-KGKKVRGRMYPWGVVEVENPDHCDFIKLRTMLI-THMQDLQEVTQEVHYENYRAE---------------------------------------------------------------------------------------------------------------------------------------------------------------------------------------
>A0A6J8BQL9	313	0.287	9.009E-86	77	515	700	252	559	628
-----------------------------------------------------------------------------PTESCLS--DKPKVFMQ-FTCPEQPGYVGFANLPNQVH-------RKSVKKGFEFTLMVVGESGLGKSTLVNSLFLTDLY--------------------P-------------ER--------------QIHSAAEKIKQTVKIDASTVEIEERGVKLRLTVVDTPGFGDSLNSVDCFKPIIQYVDDQFERYLQDESGLNRRHI------IDNRVHCCFYFINPsgHGLRPLDITFMRAVHHKVNIVPVIAKADTLTKHEVQRLKKRVLDQIDEYGISIY---------------------PLPDCDSDE----------DEDYREQCRQLKEAV----------------------------PFAVIGANT---------VIEV-KGRKVRGRMYPWGVVEVENPEHCDFIKLRTMLI-THMQDLQEVTQEVHYENFRA----------------------------------------------------------------------------------------------------------------------------------------------------------------------------------------
>A0A7N8YNW7	312	0.284	1.222E-85	98	516	700	8	300	326
--------------------------------------------------------------------------------------------------PDIEkNYVGFATLPNQVH-------RKTVKKGFTFTLMVAGESGLGKSTLINSLFLTDLY----RDRKVPNAEERIN-------------------------------------------QTVSNVKHTVSIEEKGIKLRLTIIDTPGFGDAVNNTESWKHIEDYIDQQFEHYFRDESGLNRRNI------QDNRVHCCLYFISPfgHGLRPLDVECMKALHEKVNIVPVLAKADSLTQAEVSRKKMNIREDIKLFGINIY---------------------QFPDCDSDEDED----------------------------FKRQD----------QILKDSIPFAVIGSN---------VQVES-KGRKFRGRVYPWGVVEVENPAHSDFLLLRNMLVRTHMQDLKDVTRETHYENYRAQ---------------------------------------------------------------------------------------------------------------------------------------------------------------------------------------
>A0A813N8H3	312	0.293	1.222E-85	90	516	700	6	303	371
------------------------------------------------------------------------------------------ISSNGSSDSN-QTYVGFANLPNQVH-------RKFVKKGFEFTLMVVGESGLGKSTLINSLFLTDLYP------ERP---------TP------DPT----EKI----------------------RKTVNIEASTVEIEERGVKLRLTIVDTPGFGDSINATECYKPIIKYIDDQFERFLNDESGLNRRNI------SDNRAHCCFYFIAPwgHGLKPLDIECMKELQGKVNIIPIIAKADTLTPNEVKRLKTRILKELNEHDIHIY---------------------QIPDCDSDEDE----------------------------EFKTQ---------NKQLKDAI-PFAVVGSTQT---------IEV-RGRKIRGRLYPWGVVEVENIEHNDFLKLRSMLI-THMQDLQEVTHEVHYENYRSE---------------------------------------------------------------------------------------------------------------------------------------------------------------------------------------
>A0A1B6BYA2	312	0.298	1.222E-85	103	516	700	35	321	391
-------------------------------------------------------------------------------------------------------YIGFATLPEQVH-------RKSVKKGFDFTMMVVGESGLGKSTLINSLFLSDLY------------KER---KVP------D----VTERVV----------------------KTTEIEKKSMDIEERGVKLRLTVVDTPGFGDAINCEESWRACCTYIDDQFKQYFNDESGLNRKNI------QDNRVHCCLYFIPPygHGLRQIDLDIMKKLHTKVNIVPVIAKADTLTSAEIRRLKQQVMTDIEENHIQIY---------------------QFPECDSDEDED----------------------------FKQQDRE----------LKACVPFAVVGSN---------AVIEV-GGCRVRGRQYPWGVVEVENPKHSDFSKLRNMLITTHMQDLKDVTEDVHYENFRAQ---------------------------------------------------------------------------------------------------------------------------------------------------------------------------------------
>A0A433Q7E0	312	0.248	1.222E-85	67	612	700	7	445	463
-------------------------------------------------------------------CPFNSQenTPSSPDTSChalyptpLSSptpLDYSfwlseKFNSTTYQWPansvirkKLQGYVGFANLPNQVH-------RKSVKKGFHFTTMVVGESGLGKSTLVNTLFN--------------------TTLYP---------AKNDTVELSPEV-----------------PKTVEIQAITADIEENGVKLRLTVVDTPGFGDFVNNEESWKPILDNIEARFDAYLEQENRVNR------HKMVDNRIHACIYFIQPtgHALKPLDIEFMRRLHTRVNLIPVIAKSDTLTEEEIRVFKERILADITHHNIHIY---------------------QAPQYE------------YDDS--------------ETISENREIMAKI-------------PFAIVGSDK---------EVEAEGGRRVRGRKYPWGVIEVDNEEHCDFVKLRQMLIRTHMEELKEYTNDVLYENYRT-EKLMAMGIQQDPSVFKEVNPLQKMEEERQLHETKLAKMESEMKMVFQAKVQEKEAKLKQSEEELYARHKEMKEALEK----QRLELEEKKRRIESG---------------------------------------------------------------------------------------
>UPI001056C322	312	0.274	1.222E-85	16	516	700	33	399	474
----------------HSLPGTPPLSRPFSSFSTGSPVVPPRLSHIGLDSEFHhlplRRQLASQVSLDSPLSP--SSRPRSPWGRF----DPYDSP----EDQD-KDYVGFATLPNQVH-------RKTVKKGFTFTLMVAGESGLGKSTLINSLFLTDLY-----KDRKVLNAEERIC------------------------------------------QTVDIVKHTIGIEEKGVKLRLTIIDTPGLGDAVNNTDSWFHIEQYIDQQFEQYFRDESGLNRRNI------QDNRVHCCLYFISPfgHGLRPLDVECMRALHEKVNIIPVLAKADSLTRAEIFKKKRKIKEEIKQFGINIY---------------------EFPECDSD-----------DDD-----------------EF----------RMQEQILKDSIPFAVIGSN---------IQVES-KGHKFRGRIYPWGVVEVENPAHSDFLLLRNMLVRTHMQDLKDITRETHYENYRAQ---------------------------------------------------------------------------------------------------------------------------------------------------------------------------------------
>A0A8C3ZBE0	312	0.281	1.222E-85	65	516	700	85	400	475
-----------------------------------------------------------------LESPVSPSRPKSPWGRF----DPYD----STEDQD-KEYVGFATLPNQVH-------RKSVKKGFAFTLMVAGESGLGKSTLVNSLFLTDLY------------------------------------------KNRKVLNAE-----ERISQTVQINKYTVGIEEKGVKLRLTIVDTPGFGDAVNNTWSWKAVEEYIDLQFEQYFRDESGLNRKNI------QDNRVHCCLYFISPygHGLRPLDIEFMMALHEKVNIVPVLAKADSLTPSEIRKKKMKIRQEIERFGIKMY---------------------QFPECDSDEDE---------------------EFKL------QD-------QELK----DSIPFAVIGSNILVES----------KGRRFRGRLYPWGVVEVENPAHSDFLKLRNMLVRTHMQDLKDVTRETHYENYRAQ---------------------------------------------------------------------------------------------------------------------------------------------------------------------------------------
>A0A4Z2HLL0	312	0.284	1.222E-85	67	516	700	103	417	492
-------------------------------------------------------------------CPLVPAsRPHSPWGRF----DSYE----STEDPD-REYVGFATLPNQVH-------RKTMKKGFTFTLLVAGESGLGKSTLINSLFLTDLYKDR---------------KVPNAQERID--------------------------------QTVNTIKHTISIEEKGIRVRLTVIDTPGFGDAVDNTESWNPIEEYIDQQFEQYFRDESGLNRSNI------QDNRVHCCLYFISPfgHGLRPLDVACMKALHNKVNIVPVVAKADCLTQAEVRRKKLKIREEIDQFGINIY---------------------QFPECDSDE----------DDD----------------FKIQDQILKDSA------------PFAVIGSN-----------VQVErNGRKFRGRVYPWGAVEVENSDHSDFLLLRNMLVRTHMQDLKDVTGETHYENYRAQ---------------------------------------------------------------------------------------------------------------------------------------------------------------------------------------
>A0A1B6MJM9	312	0.261	1.222E-85	100	637	700	88	488	504
----------------------------------------------------------------------------------------------------LDGYVGFANLPNQVY-------RKAVKKGFDFTLMVVGESGLGKSTLINSMFLADIYSNDH----------------P-----------------------GP---------SQRIKKTVQVETSKVLLKENGVNLMLTVVDTPGFGDAVDNSNCWQPIINYIESRYEEYLNAESRVNRKAS-----QPDTRVHCCLYFVAPsgHGLKPLDVEFMQRLHEKVNIIPVVAKADTMTPDECTHFKKQILNEIAQNKIKIYEFPETDDDEESKLHKALR-------------------------------------------------DRV-------------PFAVVGSNT---------VIEV-DGKKIRGRKYPWGIAEVENLEHCDFIALRNMLIRTHLQDLKDVTNNVHYENFR---------CISLAGHGPDGKPSRISNKNPLAQMEEEKREHDTKLKKMETEMEQVFEMKVKEKKQKLKDSEIDLQRRHDQMRkaleAQVSELEEKRKALEA--EISAWESSNGVSLDELRRRSLERE--------------------------------------------------------------
>T1IHJ1	312	0.264	1.222E-85	99	610	700	277	652	697
---------------------------------------------------------------------------------------------------DLDGYVGFANLPNQVY-------RKAVKKGFEFTLMVVGESGLGKSTLINSMFLSDIY---SAEHPGPSHRIK---------------------------------------------KTVQVETTKALLKENGVNLTLTVVDTPGFGDAVDNSNCWQPVMDYIETKYEEYLNSESRVNRR------TTPDNRVHCCLYFLSPsgHGLKPLDVEFMKRLHDKVNIIPLLAKADTMTPEECVSFKQKIINEISQHKIKIYEFPDGDDEEETKVQKPLK-------------------------------------------------DRV-------------PFAVVGSNTIIDI----------NGKKVRGRKYPWGVAEVENMEHCDFIALRNMLMRTHMQDLKDITNNVHYENFR--CRK----LAGIGSDGKPLRVSSKNPLAQMEEEKKEREQKIKKTEQEMEQVFEMKVREKKQKLKDSEADLQRRHEQMKKSLEqQQSELDDKRKAFE-----------------------------------------------------------------------------------------
>E2B2Z9	312	0.285	1.222E-85	97	516	700	328	622	717
-------------------------------------------------------------------------------------------------NDVMAyrDYIGFATLPEQVH-------RKSVKRGFEFTLMVLGETGLGKSTLINSLFLGDLYKDR---------------RIP------D----VAERVA----------------------KTTSIEKKTMDIEERGVRLRLTIVDTPGFGDAVNCEDTWKACSAYIDEQFRQYFTDESGLNRKNI------QDNRVHCCLYFIPPygHGLRQIDLEVLRRLHRKVNVVPVIAKADTLTTHEVKKLKERILADIEEHEIQIY---------------------QFPDCDSDEDE----------------------------EFKQQDKE----------LKACIPFAVVGSST---------VLEV-AGRKVRGRQYPWGVVEVENPKHSDFVKLRTMLISTHMQDLKDVTQDVHYENFRAQ---------------------------------------------------------------------------------------------------------------------------------------------------------------------------------------
>UPI0014031F0A	312	0.297	1.659E-85	95	519	700	10	306	365
-----------------------------------------------------------------------------------------------FTNPENPGYVGFANLPNQVH-------RKSVKKGFEFTLMVVGESGLGKSTLINSLFLTDLY----PERVIPGAAEKIE-------------------------------------------RTVQIDASTVEIEERGVKLRLTVVDTPGYGDAIDSRGCFNTILQYIDEQFERYLHDESGLNRRHIV------DNRVHCCFYFISPfgHGLKPLDVEFMKALHNKVNIVPVIAKADTLTMRERETLKRRILNEIEERGIKIYHLPDA---------------------DSDEDE----------------------------EFKEQT----------RILKLSIPFAVVGSNQL---------IEV-KGKKVRGRLYPWGVVEVENPEHNDFLKLRTMLI-THMQDLQEVTQDLHYENFRSERLK------------------------------------------------------------------------------------------------------------------------------------------------------------------------------------
>UPI00097509F1	312	0.294	1.659E-85	90	516	700	27	327	413
------------------------------------------------------------------------------------------MATDGrqFTAPEQSGYVGFANLPNQVH-------RKSVKKGFEFTLMVVGESGLGKSTLVNSLFLTDLY----PERHIHTASEKIT-------------------------------------------QTVKIDASTVEIEERGVKLRLTVVDTPGFGDSLNSQDCFKPIIQYIDSQFERYLEDESGLNRRHI------IDNRVHCCFYFINPsgHGLRPLDISFMKAVHHKVNIVPVIAKSDTLTLQECTQLKRKVMTQIAENGINLY---------------AL------PDCDEDE----------DEDYREQCR----------------------------LLKEAVPFAVIGANT---------VIEV-KGKKVRGRMYPWGVVEVENPDHCDFIKLRTMLI-THMQDLQEVTQEVHYENFRAE---------------------------------------------------------------------------------------------------------------------------------------------------------------------------------------
>A0A8B7NJP5	312	0.296	1.659E-85	58	514	700	6	333	415
----------------------------------------------------------QQLQSESPLSSPADSLPSTPRTP-LTPSKSFKVKKNPFTPPDMPGYVGFANLPNQIH-------RKSVKRGFEFTLMVVGESGLGKSTLINTLFLTDLY--------------------P------D-------RVVS-------SVQENL-------KKTVKIDVSTVEIEERGVKVRLTVVDTPGYGDAIDNTDCFQSIITYINEQFERYLQDESGLNRRHIV------DNRVHCCFYFINPagHGLKPLDVQFMKQLHNKVNIVPVIAKADTLTKIEVAKLKKKVMDEIQQHGIHVY---------------------PLPECDTDEEE----------DYKLQVRQLKEAV----------------------------PFAVVGS----------ATVLDVGGRKVRGRQYPWGVIEVENPQHCDFSKLR-CLLGTHMQDLTEVTQEVHYENYR-----------------------------------------------------------------------------------------------------------------------------------------------------------------------------------------
>A0A7R9F3V6	312	0.277	1.659E-85	100	606	700	93	478	551
----------------------------------------------------------------------------------------------------LDGYVGFANLPNQVY-------RKAVKRGFDFTLMVVGESGLGKSTLINSMFLADIYSNE----------------YP-----------------------GP---------SHRIKKTVQVETSKVLLRENGVNLTLTIVDTPGFGDAVDNSNCWQPVIDYIESKYEEYLNAESRVNRKTLV------DSRVHCCLYFIAPsgHGLKPLDVEFMQRLHDKVNIIPAIAKADTMTPDECSHFKKQA--SLI-NCCSIYCF-----------------KLSF--------------------YLIILNE-ISQHKIKIYEFP-DTEDDEESKLNKILKDRV-PFAVVGSNT---------VIEV-DGKKVRGRKYPWGVAEVENLEHCDFIALRNMLIRTHLQDLKDVTNNVHYENFR---------CRKLAGLGTDGKPARISNKNPLAQMEEEKRDHDAKMKKMETEMEQVFEMKVREKKQKLKDSEADLQRRHDQMRKSLSQQIAEL---------------------------------------------------------------------------------------------
>A0A0K8S8Y1	312	0.293	2.250E-85	96	531	700	12	317	359
------------------------------------------------------------------------------------------------ETPG---YVGFANLPNQVH-------RKSVKKGFEFTLMVVGESGLGKSTLVNSLFLTDLYPNR---------------KIP------D-----AI----------DKTF-----------KTVGLEASTVEIEERGVKLRLTVVDTPGFGDAINNTDSFKAIIQYIDDQFERFLRDESGLNRRNI------LDNRVHCCFYFISPfgHGMKPLDIEFMKQLHNKVNIVPVIAKADVLTKKEILKLKKRIMEEIEANGIKIY---------------------GLPDCDSDE----------DEDYKEQVRQLKEAV----------------------------PFAVCGSNTLLEA----------RGKKVRGRLYPWGVVEVENPDHCDFRKLRTMLI-THMQDLQEVTQEVHYENYRSERLaKGAPVRKRTTSVS------------------------------------------------------------------------------------------------------------------------------------------------------------------------
>UPI000A2AA12A	312	0.303	2.250E-85	99	515	700	15	303	364
---------------------------------------------------------------------------------------------------NMASYVGFANLPNQVH-------RKSVRRGFEFTLMVVGESGLGKSTLIDSLFLTDLY----SDRIVPKAEERI-------------------------------------------KKTVKIETSTVEIEERGVKLRLTVVDTPGFGDGMDNNDCFKPILEYVNLQFENYLHDESGLNRRNI------TDTRVHCCFYFISPtgHGLKPLDIAFMKELHEKVNIVPVIGKADTLTKSELASMKARVRQEIEEYGIQTYHL---------------------PECD-------------DDE-------------------DEDFIEQTNQ------LRMAMPFAVVGSNTL---------IEV-GGKKSRGRLYPWGVVEVENPEHCDFSKLRTMLI-THMQDLREVTQDVHYENFRA----------------------------------------------------------------------------------------------------------------------------------------------------------------------------------------
>UPI001CFBAD6F	312	0.288	2.250E-85	103	516	700	5	292	366
-------------------------------------------------------------------------------------------------------YVGFATLPSQVH-------RKSVKKGFDFTLMVAGESGLGKSTLIDSLFLTDLY------------KER---------QLTD--------------------------AADRISQTLEILKHAVDIEERGVKVKLTIVDTPGFGDALDNSDCWKPIAQYIDEQFEQYFRDESGLNRKNI------QDNRVHCLLYFISPlgHGFRPLDLEFMRAIHEKVNIVPVIAKADTLTPAEVKKLKQKVRDEVEEHEIKIYHF---------------------PDCDSDEDE----------------------------EFKKQDEE---------LKESF-PFAVIGSKTII-NEK--------TGKTIRGRIYPWGMVEVDNPTHCDFTKLRNMLIQTHMQDLKDVTQEIHYENYRAQ---------------------------------------------------------------------------------------------------------------------------------------------------------------------------------------
>A0A671RNT4	312	0.294	2.250E-85	96	516	700	18	311	375
------------------------------------------------------------------------------------------------EIPDQDkEYVGFATLPNQVH-------RKSVKKGFAFTLMVAGESGLGKSTLVNSLFLTDLY--------------------------KDRKMLNAEERIS---------------------QTVEITKHTVAIEEKGVKLKLTIVDTPGFGDAVNNTESWRAVVDYIDQQFEQYFRDESGLNRKNI------QDNRVHCCLYFISPfgHGLRPMDVEFMKMLHEKVNIVPVLAKADSLTPLEVRKIKMKIREEIERFDINIY---------------------QFPECDSDDEE---------------------------FKLQHQELKDS------------VPFTVIGSN---------VQVES-QGRRFRGRQYPWGVVEVENPVHSDFLKLRNMLVRTHMQDLKDVTRETHYENYRAQ---------------------------------------------------------------------------------------------------------------------------------------------------------------------------------------
>B3S5G8	312	0.293	2.250E-85	92	519	700	6	306	377
--------------------------------------------------------------------------------------------TSFFQGKNVPDYIGFANLPNQVH-------RKAVKKGFEFTVVVVGESGLGKSTLIDSLFQTNLY--------------------------ADRNIPNAKARIK---------------------KTVEIRKQTVDIEEKGVRLRLSVVDTPGFGDALNNDKCWDNIVKFIDEQYEKYLSDESGLNRRNI------TDQRVHCCLYFISPTgnGLKPLDIEFMKRLDTRVNIVPVIAKSDTLTAHEIKTLKRKILDDIRTHSIDVYTF---------------------PETDSDE----------DEEFKRENNQLKSSV----------------------------PFAVVGSNKFYDI----------RGKKVRGRQYPWGIVEVENLEHCDFAKLRSMLIRTHMQDLKEVTHEVLYEQYRANRLR------------------------------------------------------------------------------------------------------------------------------------------------------------------------------------
>A0A6L2PM10	312	0.295	2.250E-85	103	516	700	31	317	404
-------------------------------------------------------------------------------------------------------YIGFATLPEQVH-------RKSVKRGFDFTLMVVGESGLGKSTLVNSLFLSDLYKDR---------------RIP---EAVD-------RV----------------------EKTTTIEKKTMDIEERGVKLRLTVVDTPGFGDAINCEESWRACCSYIDEQFRQYFTDESGLNRKNI------QDNRVHCCLYFVPPygHGLRQIDLEFMKRMHRKVNIVPVIAKADTLTSTEIKRLKDHIMADIEDHKIQIY---------------------QFPDCDSDEDE----------------------------EFKQQDRE----------LKACVPFAVVGSNT---------VIEV-AGKKVRGRQYPWGVVEVENPKHSDFIKLRTMLISTHMQDLKDVTQDVHYENFRAQ---------------------------------------------------------------------------------------------------------------------------------------------------------------------------------------
>UPI001E1E1B79	312	0.283	2.250E-85	71	516	700	26	349	429
-----------------------------------------------------------------------SSEPSSPgeafRDLKLRKT-GGEILLSRYLkfvNPEQSGYVGFANLPNQVH-------RKSVKKGFEFTLMVVGESGLGKSTLVNSLFLTDLYP------------ERQ---IP---------------TASEKIQ-----------------QTVKIDASTVEIEERGVKLRLTVVDTPGFGDSLNSVDCFKPIIQYVDDQFERYLNDESGLNRRHI------IDNRVHCCFYFINPsgHGLRPLDIAFMKAVHHKVNIVPVLAKADTLTKKEVLNLKKKVMQQIEQYGISLY---------------------PLPDCDDDE----------DEDYKEQCRQLKAAV----------------------------PFAVVGSNTI---------IEV-KGKKVRGRMYPWGVVEVENPDHCDFIKLRTMLI-THMQDLQEVTQEVHYENFRAE---------------------------------------------------------------------------------------------------------------------------------------------------------------------------------------
>UPI0018D8ABC5	312	0.304	2.250E-85	96	514	700	28	321	432
------------------------------------------------------------------------------------------------ESPkqSGREYVGFATLPDQVH-------RKSVKKGFEFTLMVVGESGLGKSTLVNSLFLTDLY-----------KERK------------------------------------ELSADERIERTVDIKRNSIDIEEQGVRLRLTVVDTPGFGDSVNCSNSWKPIIDYIEDQFAQYYEDESGLNRKNIV------DNRVHCCLYFISPygHGLRPIDVGFMQRLHDKVNIVPVLAKADCLTPTEVRTLKERVMREIREQDINIYSF---------------------PDCDSDE----------DEDYKQQDKELKASV----------------------------PFAVIGSNT---------VVEV-GGKRVRGRLYPWGITEVENPKHCDFVKLRNMLIRTHMQDLKEVTRDLHYENYR-----------------------------------------------------------------------------------------------------------------------------------------------------------------------------------------
>A0A4S4KPZ1	312	0.295	2.250E-85	79	516	700	23	333	1602
-------------------------------------------------------------------------------GSTPSLPQPSDTASSPILRKKLMGYVGFANLPNQVH-------RKSVRKGFQFTAMVVGESGLGKSTLINTLFNTPLYPPK-----EP---------LP----------PSAER-----------------------PQTVAIESISAEIEENGVRLRLTVVDTPGFGDFVNNEDSWKPIVENIESRFDSYLEQENRVNRQKI------ADNRVHACLYFIQPtgHSLKPIDVEFMRQLHTRVNLIPVIAKADTLTDEEVAEFKARILADIAYHNIHIF---------------------QAPTYENEDEEA---------------------------------------LAEAEEIAGKIPFAVVGSDQT---------VKTPDGREVRGRAYPWGVVEVDNEDHCDFVKLRQMLVRTYMEELREYTNDVLYENWRTE---------------------------------------------------------------------------------------------------------------------------------------------------------------------------------------
>UPI001C918E9D	311	0.274	3.053E-85	91	532	700	2	319	363
-------------------------------------------------------------------------------------------SRSEFGNPEAPGYVGFANLPNQVH-------RKSVKKGFGFTMMVVGESGLGKSTLVNSLFLTDLY----PERQVPAAS--------------DV-----------------------------IKRTVKIEASTVEIEERGVKLRLTVVDTPGFGDAIDNTNCFEPIVQYIDDQFEKYFKDESGLNRRNIV------DNRIHCCFYFINPagHGLKPLDVQFMKMLHNKVNLVPVVAKADTLTKAEMDRLKARLRTEIGEHGIRVY---------------------QLPDCDTDE----------DEEYKEQVKQL----------------------------KAAMPFAVCGSSQ---------QIEV-AGKKIRGRQYPWGVIDVENPNHCDFIKLRTMLM-THMQDLDDMTHDSHYENYRSErlarQAAPKARAGSVTGADD-----------------------------------------------------------------------------------------------------------------------------------------------------------------------
>A0A8D8W8E4	311	0.300	3.053E-85	99	516	700	11	300	364
---------------------------------------------------------------------------------------------------DSSSYVGFANLPNQVH-------RKSVKKGFEFTLMVVGESGLGKSTLVNSLFMTDLY----PERVVP-----------------D-----AI---------GKTK------------QTVKLDASTVEIEEKGVKLRLTVVDTPGFGDAINNTNSFDEIIQYIDDQFERFLRDESGLNRRNI------IDNRIHCCFYFISPfgHGLKPLDIEFMKQLHNKVNIVPVIAKADCLTRKEIQRLKKKVMEEIQQNGITIY---------------------PLPDCDSDE----------DEDYKEQVRQLKEAV----------------------------PFAVCGANT---------VLEV-GGSKVRGRQYPWGVVEVENPEHCDFTKLRTMLV-THMQDLQEVTQEIHYENYRSE---------------------------------------------------------------------------------------------------------------------------------------------------------------------------------------
>UPI000719CC9D	311	0.294	3.053E-85	79	515	700	16	327	373
-------------------------------------------------------------------------------GSHCSNSDeDLSNPAVSYKfvNPETPGYVGFANLPNQVH-------RKSVKRGFEFTLMVVGESGLGKSTLINSLFLTDLYPERH---------------IP------D--------------------------ASEKIEQTVKIEASTVEIEERGVKLRLTVVDTPGFADSITSQNCIEPIIEYIDQQYERYLQDESGLNRRHI------LDNRVHCCFYFISPsgHGLRPLDVEFMKKLHHKVNIVPVIGKADMLTMTEVKKIKRKILDQVDEAGIQIY---------------------RMPDCDADEDED----------------------------FKEQ---------NKQLKEAV-PFAVVGSTQL---------LEV-RGKKVRGRLYPWGVVEVENPEHCDFIKLRTMLI-THMQDLQEVTHDLHYENFRA----------------------------------------------------------------------------------------------------------------------------------------------------------------------------------------
>A0A8D8XT98	311	0.281	3.053E-85	103	516	700	5	291	380
-------------------------------------------------------------------------------------------------------YIGFATLPEQVH-------RKSVKKGFDFTLMVVGESGLGKSTLVNSLFLSDLYGDR---------------KVPNV--------------------------------NDRQGKTTSIEKKSMDIEERGVKLRLTVVDTPGFGDSINSEESWRACCSYIDDQFRQYFNDESGLNRKNIV------DNRVHCCLYFIPPfgHGLRQIDIETMRRLHRKVNIVPVIAKADTLTTTEVKKLKKKLLEDIEEHQIQIY---------------------QFPECDSDEDED----------------------------FKQQDKE----------LKESVPFAIIGSNT---------VIEV-AGTKVRGRQYPWGVVEVENPKHSDFNKLRNMLISTHMQDLKDVTEDVHYENFRAQ---------------------------------------------------------------------------------------------------------------------------------------------------------------------------------------
>A0A6P8HW50	311	0.292	3.053E-85	90	516	700	0	300	390
------------------------------------------------------------------------------------------MSRNGkgIEDQE-AGYVGFANLPNQVH-------RKSVKKGFEFTLMVVGESGLGKSTLIESLFLTDIYDDN---------------KIP----------PV----------------------IDRIYQTLNIETNTVEIEEKGIKLKLTVVDTPGFADAVDNTDCWQAILDYINKQFESYLRDESGLNRRNIV------DTRVHCCLYFINPHghGLRPVDVQFMQALHNKVNIVPVIAKADCLTKHELSRLKRKVLNELEDNSIKIYTF---------------------PDCESD-----------DDE---EFIEINKELKMTV------------------------PFAVIGSNRLIES----------RGRKIRVRQYPWGYAEVENPDHCDFVMLRNFLVRTHMQDLKDVTQDIHYENYRAE---------------------------------------------------------------------------------------------------------------------------------------------------------------------------------------
>A0A6I9PAZ6	311	0.273	3.053E-85	58	526	700	76	409	411
----------------------------------------------------------QFASYSSMERPLSPAsRPHSPWGRF----DPYESAEDQEKE-----YVGFATLPHQVQ-------RKTVKKGFTFTLMVAGESGLGKSTLINSLFLTDLY----KDRKVPNAEERIN-------------------------------------------QTVGILTHTVSIEEKGIKLRLTVIDTPGFGDSINETGSWKPLEDYIDKQFEQYFRDESGLNRRNI------QDNRVHCCLYFISPygHGLRPLDVACMKALHNKVNIVPVVAKADSLTEAEVQRKKMKIREQIEHFGINIY---------------------QFPECDSDEDE-----------------DLKKQDQ---------------------LLKDSIPFAVIGSN---------VQVES-DGHKVRGRVYPWGVVEVENPAHSDFLLLRNMLVKTHMQDLKDQTGETHYENFRAQCISNMTRMER-----------------------------------------------------------------------------------------------------------------------------------------------------------------------------
>UPI000D73F878	311	0.284	3.053E-85	97	516	700	59	350	424
-------------------------------------------------------------------------------------------------NPEQPGYVGFANLPNQVH-------RKSVKKGFEFTLMVVGESGLGKSTLVNSLFLTDLYPERH---------------IP----------TAAEKI----------------------QQTVKIDASTVEIEERGVKLRLTVVDTPGFGDSLNSTDCFKPVIRYIDDQFERYLNDESGLNRRHIV------DNRVHSCFYFINPsgHGLKPLDVAFMRAVHHKVNIVPVIAKADTLTKQEVTNLKRRILDQIEDYGIKIY---------------------PLPDCDSDE----------DEDYKEQCRQLKNAV----------------------------PFAVVGANAI---------IEV-KGRKVRGRMYPWGVVEVENPEHCDFIKLRTMLI-THMQDLQEVTQETHYENYRAE---------------------------------------------------------------------------------------------------------------------------------------------------------------------------------------
>A0A6G1QT27	311	0.267	3.053E-85	13	516	700	45	422	496
-------------ANREAEGTGAFGTLSGTYPLPRTISCHPPGSPTLHHRP-SRAGADTEVLSLPMRRQLVSQV--SLDSSLCS-ASRPQSpwgCFDHYdsaEDQD-KEYVGFSTLPNQVH-------RKTVKKGFTFTLMVAGESGLGKSTLINSLFLTDLyKHRKV-----PNAEERI-------------------------------------------SQTVDIIKHTIGIEEKGIKLKLTIIDTPGFGDSVNNTGSWKHIEDYIDQQFEQYFRDESGLNRRNI------QDNRVHCCLYFISPfgHGLRPLDVECMKALHEKVNIIPVLAKADSLTQAEVSRKKMNIREEIKLFGINIY---------------------QFPECDSDEDED----------------------------FKKQD----------QILKNSIPFAVIGSN---------VQVES-KGRKFRGRVYPWGVVEVENPAHSDFLLLRNMLVRTHMQDLKDVTRETHYESYRAQ---------------------------------------------------------------------------------------------------------------------------------------------------------------------------------------
>A0A1B6GTR9	311	0.295	4.142E-85	103	516	700	20	306	374
-------------------------------------------------------------------------------------------------------YIGFATLPEQVH-------RKSVKRGFDFTLMVVGESGLGKSTLVNSLFLSDLY--------------------------KD-------RTIS--------------TASDRINKTTSIEKKSMDIEERGVKLRLTVVDTPGFGDAVNCEDSWRACCNYIDDQFRQYFNDESGLNRKNI------QDNRVHCCLYFIPPygHGLRQIDLELMRRLHSKVNIVPVIAKADTLTAAEVKRLKQRILQDIEENQIQIY---------------------QFPECDSDEDE----------------------------EFKQQDRE----------LKACVPFAVVGSNT---------VIEV-GGCKVRGRQYPWGVVEVENPKHSDFSKLRNMLITTHMQDLKDITEDVHYENFRAQ---------------------------------------------------------------------------------------------------------------------------------------------------------------------------------------
>UPI0006D5219D	311	0.286	4.142E-85	103	516	700	18	304	375
-------------------------------------------------------------------------------------------------------YIGFATLPEQIH-------RKSVKRGFDFTLMVVGESGLGKSTLVNSLFLSDLYKDRI---------------IP------DVQDKLE--------------------------QTTKIEKKTMDIEERGVKLRLTVVDTPGFGDALNSEESWKVCVNYIDDQFRQYFTDESGLNRKNI------QDNRVHCCLYFIPPygHGLRQIDIETMKRLHQKVNIVPVIAKADTLTGPEVWKLKQRILADIEEHQIQIY---------------------QFPECDSDEDE----------------------------EFQQQDRE----------LKAAVPFSVIGSNT---------VIEV-GGTRVRGRQYPWGVVEVENPKHSDFNKLRNMLITTHMQDLKDVTEDVHYENFRAQ---------------------------------------------------------------------------------------------------------------------------------------------------------------------------------------
>UPI001ED88B68	311	0.256	4.142E-85	103	599	700	16	386	400
-------------------------------------------------------------------------------------------------------YIGFATLPEQVH-------RKSVKKGFDFTLMVVGESGLGKSTLINSLFLSDLYKDR---------------KIP------DASERVE--------------------------RTTKVEKKTMEIEERGVKLRLTIVDTPGFGDAINCEESWHACCNYVDEQFRQYFQDESGVNRKNI------QDNRVHCCLYFIPPygHSVRQIDLELMRRLHRKVNIVPVIGKADTLTAAEVKRLKARIMADLEENKIQIY---------------------QFPDCDSDEDED----------------------------FQQQDRE----------LKACIPFAVVGSN---------IVMEV-AGKKVRGRQYPWGIVEVDNPKHSDFLKLRTMLISTHMQDLKDITQDVHYENFRTQcisQISQQAIRER--SKLKRDSGPQFETITDTDKLLQQKDEEIRRMQDILAQMQEKLRASGHEPAFKRQHSGPKRSDESSDGIKSQ----------------------------------------------------------------------------------------------------
>A0A3Q2DTI6	311	0.260	4.142E-85	1	516	700	21	403	477
-NPEhereetvVTANGRLPSC---PGAPPAPRPVPCPPTGSPTVPPRPTHSGKGSSQILPlKRQLVSQVSLDSPLSPA--SRPRSPWGSF----DPYDSP----EDQD-KEYIGFATLPNQVH-------RKTVKKGFTFTLMVAGETGLGKSTLINSLFLTDLY--------------------------RDRKVPNAEERIS---------------------QTVDIVKHTIGIEEKGIKLRLSIIDTPGFGDAVNNTESWKHVEDYVDQQFEQYFRDESGLNRKNI------QDNRVHCLLYFISPfgHGLRPIDVECMKAMHEKVNIIPLLAKADSLTQAEVNRKKLKIKEEIKQFGINIY---------------------QFPDCDSDEDED----------------------------FKRQE----------QILKDSIPFAVIGSN---------IQVES-KGRKFRGRSYPWGIVEVENPDHSDFLLLRNMLVRTHMQDLKDVTREIHYENYRAQ---------------------------------------------------------------------------------------------------------------------------------------------------------------------------------------
>A0A1B6DNI7	311	0.254	4.142E-85	79	611	700	64	459	503
-------------------------------------------------------------------------------NDRLSKAERDKVP--ERKTKELDGYVGFANLPNQVY-------RKAVKKGFDFTLMVVGESGLGKSTLINSMFLSDVY----------------CSEYP-----------------------GPSLRV---------KKTVQVETSKILLKENGVNLTLTIVDTPGFGDAVDNSNCWQPVIDYIESKYEEYLNAESRVNRKAC-----QPDSRVHCCLYFVAPsgHGLKPLDVEFMQRLHDKVNIIPVISKSDTMTPEECAQFKKQILNEIAQHKIKIYQFPETEDEE-------------------------------DSKLHRTLR------------------DRV-------------PFAVVGSNT---------VLEV-DGKKVRGRKYPWGVAEVENLDHCDFIALRNMLIRTHLQDLKDVTNTVHYENFR---------CRSLAGQGPDGKVMRNSSKNPLVQMEEEKKEHDLKMKKMEKEMEHVFEMKVREKKEKLKESELEMQKRHEQMKKsldqQIQELEEKKKALEA----------------------------------------------------------------------------------------
>UPI001476B605	311	0.285	4.142E-85	73	516	700	136	443	519
-------------------------------------------------------------------------RPRSPWGRF----DPYDSA------EDMDkEYVGFATLPNQVH-------RKSVKKGFAFTLMVAGESGLGKSTLVNSLFLTDLyKDRKVLNA-----EERIT-------------------------------------------QTIYITKHTVGIEEKGVKLRLSIVDTPGFGDAVNNTESWKELEDYIDQQFEQYFRDESGLNRKNI------QDNRVHCCLYFISPfgHGLRPLDVECMRALHEKVNIIPVLAKADSLTPTEVCRKKMKIREEIEHFGINIY---------------------QFPDCDSDEDE----------------------------EFKRQD----------QLLKDSIPFAVIGSNiQFES-----------KGRKFRGRLYPWGVVEVENPAHSDFLLLRNMLVRTHMQDLKDVTRETHYENYRAQ---------------------------------------------------------------------------------------------------------------------------------------------------------------------------------------
>A0A8J5N6D1	311	0.267	4.142E-85	58	526	700	137	476	543
----------------------------------------------------------QSVTQPSIYKPVHSLHLSAPNPS------TSTLhPLNHAAKSNAQDFIGFATLPEQVH-------RKSVKRGFDFTLMVVGESGLGKSTLINSLFLTDLY------------KER---KIP----------------------TGESLVE----------KTVSIEKKTIEIEERGVKLRLTVVDTPGFGDAVNCEEGWKSVERYVDEQFNKFFQDESGLNRKNI------QDHRVHCCLYFVPPygHGLRQMDVEFMRRLHRKVNIVPVIAKSDTLTKPEINKLKTNILNDIENNKIKIY---------------------QFPECDSDEDED----------------------------FKQQDRE----------LKASIPFAVIGSN---------CVIEV-AGKKMRGRQYPWGIVEVENSAHCDFVKLRTMLISTHMQDMKEVTQDIHYENFRAQcisQMQQVALKER-----------------------------------------------------------------------------------------------------------------------------------------------------------------------------
>A0A369K1R4	311	0.303	4.142E-85	69	516	700	236	563	674
---------------------------------------------------------------------YASTRNGdlSP-NGYANGSSPSlvQTgPTSGISSvirKKLMGYVGFANLPNQVH-------RKSVRKGFQFTCMVVGESGLGKSTLINTLFN--------------------TTLYP----PKEPLAPAAER-----------------------PKTVAIESIGADIEENGVRLHLTVVDTPGFGDFVNNDDSWKPIVENIESRFDSYLEQENRVNRMKVV------DNRVHACLYFIQPtgHSLKQIDIEFMRRLHTKVNLIPVIAKADTLTDEEVAEFKERILSDIAYHNIHIF---------------------QAPTYDNE-----------DEETI----------------------------AEAEEIASKIPFAVVGSDKI---------VNTPDGRQVRGRAYPWGVVEVDNEEHCDFVKLRQMLVRTYMEELREYTNDVLYENWRTE---------------------------------------------------------------------------------------------------------------------------------------------------------------------------------------
>A0A6L2PKK6	311	0.297	4.142E-85	85	516	700	670	969	1025
-------------------------------------------------------------------------------------TDFSRPFAS-LETPG---YVGFANLPNQVH-------RKSVKKGFEFTLMVVGESGLGKSTLVNSLFLTDLY----PERVVP-----------------D----AAEKT----------------------HQTVKLDASTVEIEERGVKLRLTVVDTPGYGDSIDNTDSFRAIIQYIDDQFERFLRDESGLNRRNIV------DNRIHCCFYFISPfgHGLKPLDIEFMKQLHNKVNIVPVIAKADVLTKKEVLRLKKRVMEEIESNGIKIY---------------------PLPDCDSDE----------DEDYKEQVRQLKEAV----------------------------PFAVCGANTL---------LEV-RGRKVRGRLYPWGVVEVENPDHCDFIKLRTMLI-THMQDLQEVTQEVHYENYRSE---------------------------------------------------------------------------------------------------------------------------------------------------------------------------------------
>A0A182H1D8	310	0.291	5.620E-85	93	531	700	4	313	359
---------------------------------------------------------------------------------------------SGktFSNVETSGYVGFANLPNQVH-------RKSVKKGFEFTLMVVGESGLGKSTLVNSLFLSDLY----PERVVP-----------------D--------AVEKQ------------------HQTVKLDASTVEIEERGVKLRLTVVDTPGFGDAIDNSDSFSAILEYIDEQYERFLRDESGLNRRNIV------DNRIHCCFYFISPfgHGLKPLDIEFMKKLHCKVNIVPVIAKADVLTKKEIQRLKCRIMQEIEDNGIKIY---------------------PLPDCDSDE----------DEDYKEQVRQLKEAV----------------------------PFAVCGSTTL---------LEV-KGRKVRGRLYPWGVVEVENPEHCDFIKLRTMLI-THMQDLQEVTQEVHYENYRSE---RLAKSVRKNTNP------------------------------------------------------------------------------------------------------------------------------------------------------------------------
>UPI001C4C6EF5	310	0.280	5.620E-85	103	516	700	4	291	363
-------------------------------------------------------------------------------------------------------YVGFATLPTQVH-------RKSVKKGFDFTLMVAGESGLGKSTLVNSLFLTDLyKDRVLQDAQ-------------------D-----------------------------RIPQTLEIVKHAIETEERGVKVKLTVIDTPGFGDAVDNTECWKPIVHYIDCQFEQYFRDESGLDRKNI------QDGRVHCCLYFLSPfgHGLRPLDISFLRAIHDKVNIVPVIAKADCLTPTEVQCKKEKIRHELQENGINIY---------------------EFPECDSDEDE----------------------------EFKAQDAE---------MKRSI-PFAVIGSTQ--------VVRELKD-KVFRGRQYPWGTVEMENSAHCDFLKLREMLIQTHMQDLKDVTHEVHYENYRAQ---------------------------------------------------------------------------------------------------------------------------------------------------------------------------------------
>UPI000A2A4588	310	0.298	5.620E-85	103	516	700	34	320	385
-------------------------------------------------------------------------------------------------------YVGFANLPNQVH-------RKSVKKGFEFTLMVVGESGLGKSTLVESLFLTDLYDD--------------TSLSP---------------------------------AINRMHQTVSIDTNTVEIEEKGIKLKLTVVDTPGFGDAIDNSSCWQSIVNYIDKQFESYLHDESGLNRRNIV------DTRVHCCMYFISPfgHGLRPIDVEFMKALHNRVNIVPVIAKADTLTKNELNLLKRKILNEMENNSIKIYTFP---DSESDD-------DEEF-------------------------IEINQELKLSV------------------------PFAVIGSNRVVDL----------NGRKTRVRQYPWGYTEVENPDHCDFVMLRNMLVRTHMQDLKDVTQEIHYENYRAQ---------------------------------------------------------------------------------------------------------------------------------------------------------------------------------------
>G4TFG9	310	0.305	5.620E-85	86	516	700	6	312	421
--------------------------------------------------------------------------------------DGQSNASAGLSKavrRKLLAFVGFANLPNQVH-------RKSVRKGFQFTIMVVGESGLGKSTLINTLFNTTLY------------------------APKEVLAPSAER-----------------------PKTVAIQSISADIEENGVRLRLTVVDTPGFGDFVNNHESWKPILDNIESRFDSYLEQENRVNRQKIV------DNRVHACLYFIQPtgHSLKPIDVEFMRQLHTKVNLIPVIAKADTLTDEEILKFKQRILSDIAHHQIHIF---------------------QAPIYDNDDEE----TIAE------------------------------NEEIASKI-----PFAVVGSDR---------EVRTADGRSVRGRSYPWGVIEVDNEEHCDFVKLRQMLIRTNMEELREHTNDVLYENWRSE---------------------------------------------------------------------------------------------------------------------------------------------------------------------------------------
>A0A158QV26	310	0.290	5.620E-85	96	526	700	173	528	625
------------------------------------------------------------------------------------------------EEPDEDAKLGFANIPDQMH-------RKAVKKGFNFTLMIAGESGLGKATLVNSLFMQDLY--KDRASVDASEKVK---------------------------------------------KVTKIEKRQIELDERGVKLRLTIVDTPGFNDAVNAEDCWKPIEDYIDSTFEQYFKDECGLNRKNI------QDNRVHCCLYFISPygHGLRQVDVEFMRRLQNKVNIVPVIAKADALTASELRTLKDRIMSDLDKYKIDIYRLPEC-DSDEEEDIKRL--DREIKAMGISRASSSIRLFAKTRQMAPSRQLQITHFLPQPANF-SSPEEYM--LLLSGVPTAVLPFAVIGSN---------CVIEGEGGKRVRGRQYPWGVVEVENPKHCDFTKLRIFLLKTHMQDLKDMTLEVHYENYRA--KYITERMSR-----------------------------------------------------------------------------------------------------------------------------------------------------------------------------
>A0A4S2L3Y4	310	0.290	5.620E-85	84	528	700	271	594	636
------------------------------------------------------------------------------------GLATSDMSSESvktFASLETPGYVGFANLPNQVH-------RKSVKKGFEFTLMVVGESGLGKSTLVNSLFLTDLYPERI---------------IPDAVEKTN--------------------------------QTVKLDASTVEIEERGVKLRLTVVDTPGYGDAIDNTDSFRAIIQYIDDQFERFLRDESGLNRRNIV------DNRIHCCFYFISPfgHGLKPLDIEFMKQLHNKVNIVPVIAKADVLTKKEVLRLKKRVMEEIEGNGIKIY---------------------PLPDCDSDE----------DEDYKEQVRQLKEAV----------------------------PFAVCGANTL---------LEV-KGKKVRGRLYPWGVVEVENPDHCDFIKLRTMLI-THMQDLQEVTQEVHYENYRserlAKGAPVPPRRQTIA---------------------------------------------------------------------------------------------------------------------------------------------------------------------------
>UPI00106BAE94	310	0.314	7.625E-85	100	515	700	1	286	351
----------------------------------------------------------------------------------------------------AADYIGFANLPNQVH-------RKSVKRGFEFTLMVVGESGLGKSTLINSLFLTNLY--SDRE-------------IP----------PVSERL----------------------KKTVDIESSTVEIEERGVKLKLTVVDTPGFGDSLDNSECYKPILDYVNNQFNTYLKDESGLNRRNIV------DNRIHCCFYFISPTGLQPIDIDCMKQLHSRVNIVPVIGKADTLTQKELRELKKKIIHEIQKYEIQIY---------------------QLPYCDDDE----------DDDYKKQT---------------ED-------------LRATMPFAVVGSN---------ATVEV-QGKKVRGRRYPWGVVEVENPKHSDFVKLRTMLI-THMQDLKEVTQDVHYENYRA----------------------------------------------------------------------------------------------------------------------------------------------------------------------------------------
>UPI001BB1B2E5	310	0.297	7.625E-85	95	516	700	7	300	369
-----------------------------------------------------------------------------------------------FSNPETPEYVGFANLPNQVH-------RKSVKKGFEFTLMVVGESGLGKSTLINSLFLTDLYPERH---------------IPSAAEKID--------------------------------KTVSIDASTVEIEERGVKLRLTVVDTPGYGDAINNNDCFDPILKYIDDQYERYLNDESGLNRRNIV------DNRVHCCFYFISPtgHGLKPLDVQFIQALHNKVNIVPVIAKSDTLTKRELLKLKHKVLDEIHDNGIKIYHMP-----------------------DSDSDE--------DED------------------FKEH---------NKQLKASV-PFAVCGSSQL---------IEV-KGRKVRGRLYPWGVVEVENPDHCDFIKLRSMLI-AYMEDLKDVTHEVHYEAFRSE---------------------------------------------------------------------------------------------------------------------------------------------------------------------------------------
>UPI001458FF66	310	0.287	7.625E-85	95	516	700	8	302	372
-----------------------------------------------------------------------------------------------YRNWDDDEFIGFATLPDQVH-------RKAVKRGFEFGLMVVGETGLGKSTLINSLFLTDLYKDR---------------KIPNVEETVK--------------------------------KTVQIEKKQLEIEERGVKLRLTIVDTPGFNDSVNGEENWTPIIHYIDNQFDQYYQAESGLNRKNI------QDTRVHCCLYFISPygHGLKPVDIAVMKRLHTKVNIVPLLAKSDILTPKEVKRLKAKILDEIKENHIQIY---------------------QFPECDSDEDED----------------------------F---------KQQDKALKAAI-PFAVVGSNTVVEA----------GGKKIRGRMYPWGIVEVDNPKHCDFGKLRQMLISTHMQDLKDITADLHYENYRAE---------------------------------------------------------------------------------------------------------------------------------------------------------------------------------------
>UPI001BB26C52	310	0.289	7.625E-85	103	514	700	8	292	378
-------------------------------------------------------------------------------------------------------YVGFATLPEQMQ-------RKSVKRGFEFTLMVVGETGLGKSTLVNSLFLTDLY-----KDRASLNAEERI----------D--------------------------------KTVEIQRSSIDIEEQGVRLRLTVVDTPGFGDSVNSENSWGPIISHIESKFEQYYRDESGLNRKNL------IDDRIHCCLYFISPygHGLRPIDIEFMKRLHDKVNIVPIIAKADCLTKAEVKRMKDRVLREISQHEIGIYAF---------------------PDCESDEDED----------------------------FKKQDRE----------LKASIPFAVIGSNT---------VVEV-NGRRVRGRLYPWGITEVENPKHCDFVKLRNMLIRTHMQDLKDVTRDVHYENYR-----------------------------------------------------------------------------------------------------------------------------------------------------------------------------------------
>A0A507ESZ8	310	0.269	7.625E-85	100	612	700	24	402	419
----------------------------------------------------------------------------------------------------LAGYVGFHNLPNQVH-------RKSVKKGFQFTLMVVGESGLGKSTLVNTLFNTSLYPNK--ENKEPTHES---------------------------------------------PKTVEIQTISADIEENGVKLKLTVIDTPGFGDFVDNEESWRPILENIEARYDAYLEQENRVNRKRIV------DTRVHACLYFIAPtgHSLKPIDIEFMKQLAGRVNLIPVIAKSDTLTEDEIKAFKARILEDIAYNKIQIY---------------------QPPMYDND--------------------------DPETVQENKDIISRI-------------PFAIVGSDK---------EVDV-GGKKVRGRKYPWGVIEVDNEDHCDFVKLRQMLVRTHMEELKEYTNEVLYESYR------ISKLARGGYEVSSDGSALNPLSKFEEEKLAHEQKMAKMEAEMKAVFQQKVAEKEAKLKQSEEELYARHREMKEQLEKQRLELEEKKRRLESG---------------------------------------------------------------------------------------
>UPI000F4FA7E3	310	0.281	7.625E-85	65	524	700	103	426	485
-----------------------------------------------------------------LESPLSPSRAKSPWSR----LDPYDSP----EDQD-KEYVGFATLPSQVH-------RKSVKKGFAFTLMVAGESGLGKSTLVNSLFLTDVY--------------KDRTLL------------NAEERIS---------------------KTVEITKHTIGIEEKGVKLKLTIVDTPGFGDAVNNTESWKPVLDFVDHQFEKYFRDESGLNRRNI------QDNRVHCCLYFISPygHGLRPVDVEFMRALHEKVNLVPVLGKADCLTPLELSQKKTKIREEIQRFGINIY---------------------QFPECDSD----------TDDD---VRIQ------------DED-------------LKDSIPFAVVGSN---------IVVEI-KGRRVRGRVYPWGVVEVENPANSDFLKLRNMLVRTHMQDLKDVTQETHYENYRSECIRNMTRM-------------------------------------------------------------------------------------------------------------------------------------------------------------------------------
>UPI0014254BCD	310	0.286	7.625E-85	93	516	700	117	415	489
---------------------------------------------------------------------------------------------SSYhggEKSSTTNYVGFATLPDQVH-------RKSVKKGFEFTLMVVGESGLGKSTLVNSLFLTDLY--------------------------CDRAVPNAEERIS---------------------KTVGIERSSIDIVECGVKLRLTVVDTPGFGDSLNGEDSWKAIVKYVDDQFNQYYRDESGLNRKNI------IDNRVHCCLYFISPygHGLRPIDVKFMKELHNKVNIVPVIAKADCLTKSEVKNLKSKVIDEIEENNISIY---------------------QFPDCESEDEE-----------------------------FKQQNIE----------LKESIPFAVIGSNTTIDV----------NGKKVRGRLYPWGITEVENPAHCDFVMLRNMLIRTHMQDLKEVTGDVHYENYRSQ---------------------------------------------------------------------------------------------------------------------------------------------------------------------------------------
>A0A6J2W0T8	310	0.290	1.034E-84	73	516	700	16	338	358
-------------------------------------------------------------------------RPKSPWGRF----DPYD----SVEDQD-KEYVGFATLPNQVH-------RKSVKKGFEFTLMVVGESGLGKSTLVNSLFLTDLyKGRVLHNA-------------P-------------ERVA----------------------QTVAITKNTVEIVEKGVKLKLNIVDTPGFGDAVNNIQSWRAVSDYVDRQFEQYRRDETGLNRKNI------QDNRIHCCLYFISPygHGLRPLDVEFMRSLHEKVNIVPVLAKADSLTSSELRNMKTRIMTEIDKHRIKIY---------------------QFPDCDEDEDE------------------LFRRQDLEL----KVKERRIG-WVHSEITSLSIPFAVVGSNAIVESE----------GRRFRARIYPWGVVEVENVAHSDFVHLRNMLVRTHMQDLKDMTQDVHYENYRAQ---------------------------------------------------------------------------------------------------------------------------------------------------------------------------------------
>A0A023F711	310	0.288	1.034E-84	103	516	700	4	290	361
-------------------------------------------------------------------------------------------------------YIGFATLPEQIH-------RKSVKRGFDFTLMVVGDSGLGKSTLINSLFLSDLY------------KDRKIC---------D----VSEKI----------------------EKTTTIEKKTMDIEERGVKLRLTVVDTPGFGDALNCEDSWKVCVNYIDEQFRQYFTDESGLNRKNI------QDNRVHCCLYFIPPfgHGLRQIDTELMKRLHQKVNIVPIIAKADTLTAPEVKKLKQRILSDIEENEIQIY---------------------QFPECDSDEDE----------------------------EFKQQDRE----------LKAALPFSVIGSN---------CVIEV-GGTKVRGRQYPWGVVEVENPKHSDFNKLRNMLITTHMQDLKDVTEDVHYENFRAQ---------------------------------------------------------------------------------------------------------------------------------------------------------------------------------------
>UPI001128E050	310	0.288	1.034E-84	100	523	700	0	301	362
----------------------------------------------------------------------------------------------------MDNYVGFATLPNQVH-------RKSVKKGFDFTLMVAGESGLGKSTLVDSLFLTDLY----KERTLLNAQERLT-------------------------------------------RTLEIQKHEVDIEERGVKVKLTVVDIPGFGDAVDNSECWKPIAEYIDQQFEQYFRDESGLNRKNI------QDSRVHCCLYFISslGHGLRPLDVEFMKTIHEKVNIVPVIAKADTLTPAEVQRMKQKIRDEIEVHQINIY---------------------QFPECDSDEDE----------------------------EF---------KQQDSELKQSI-PFAVIGSTTII--------KET-KEKAVRGRQYPWGVAEVENTRHCDFAKLRNMLIQTHMQDLKDVTQEVHYENYRArciQSMtRVGAR--------------------------------------------------------------------------------------------------------------------------------------------------------------------------------
>A0A8D0DNE0	310	0.282	1.034E-84	103	516	700	4	291	363
-------------------------------------------------------------------------------------------------------YVGFATLPSQVH-------RKSVKKGFDFTLMVAGESGLGKSTLINSLFLTDLyKDRVLSEVEA---------RIP---------------------------------------QTLEIVKHAVDIEEKGVKVKLTVIDTPGFGDAVDNTECWKPIAHYIDSQFEQYFRDESGLDRKNI------QDGRVHCCLYVLSPfgHGLRPLDIAFLQAIHTKVNIVPVIGKADTLTPAETQYKKEKIRQELEENAISIY---------------------EFPDCDSDEDE----------------------------EFKAQDTE---------MKRSI-PFAVIGSSQ--------VVRELKD-KVFRGRQYPWGTVEVENAAHCDFLKLRNMLIQTHMQDLKDVTQEVHYENYRAQ---------------------------------------------------------------------------------------------------------------------------------------------------------------------------------------
>UPI00074FCBA4	310	0.275	1.034E-84	103	523	700	4	302	364
-------------------------------------------------------------------------------------------------------YVGFATLPSQVH-------RKSVKKGFDFTLMVAGESGLGKSTLINSLFLTNLyKDRTLPDAEA---------RIP---------------------------------------QTLEIVKHAVDIEEKGVKVKLTVIDTPGLGDAVNNEECWKPIAQYIDCQFEQYFRDESGLDRKNI------QDGRVHCCLYVLSPfgHGLRPLDVAFLRAIHDKVNIVPVIGKADCLTLTEVQQKKKKIRQELEENGITIY---------------------EFPECDSDEDE----------------------------EFKAQDAEMK----------CSIPFAVIGSSQ--------VVRELKD-KVFRGRQYPWGTVEVENSAHCDFLKLRNMLIQTHMQDLKDVTHEVHYENYRAQciQslTRPGAR--------------------------------------------------------------------------------------------------------------------------------------------------------------------------------
>A0A131YL91	310	0.296	1.034E-84	98	516	700	11	301	386
--------------------------------------------------------------------------------------------------PS-EGEIGFATLPEQVH-------RKSVKRGFDFTLMVVGESGLGKSTLINSLFLTDLY-----EDR----------KLPNAEEKID--------------------------------RTVQIERKTMEIEEKGVRLRLTVVDTPGFGDAVNCEESWRSIDRYIDEQFNQFFKDESGLNRKNIV------DNRVHCCLYFIPPwgHGLRQLDIEFMKRLHQKVNIVPVIAKADTLTPTEVRQMKDRVLRELEEHQVTVY---------------------QLPECDSDE----------DDD--------------------------IKLQDRE--LKESIPFAVISSTQ----------VVDINGRRVRGRLYPWGIVEVENPKHSDFLKLRTFLISTHMQDLKEVTRDVHYENYRAQ---------------------------------------------------------------------------------------------------------------------------------------------------------------------------------------
>A0A1X2HSQ3	310	0.292	1.034E-84	90	516	700	7	307	417
------------------------------------------------------------------------------------------NPSSGITVvrKKLAGYVGFANLPNQVH-------RKSVKKGFQFTCMVVGESGLGKSTLVNTLFNTQLY--------------------P------------------------PKENQELSHET---PQTVEIQSINADIEENGVKLRLTVVDSPGFGDFVNNEQSWKPILDNIESRFDAYLEQENRVNRRRMV------DNRIHACLYFISPtgHALKPLDIEFMRRLHTRVNLIPVIAKADTLTEEEVTAFKQRILADINYHKIQIY---------------------QAPAYEYD--------------------------DQETIAENREIMSKI-------------PFAVVGSDK---------EFEV-NGKRVRGRKYPWGVIEVDNEEHCDFVKLRQMLIRTHMEELKEYTNDVLYENYRTE---------------------------------------------------------------------------------------------------------------------------------------------------------------------------------------
>UPI000521768E	310	0.299	1.034E-84	100	514	700	14	297	424
----------------------------------------------------------------------------------------------------LDSYVGFANLPNQLY-------RKSVKQGFEFTLMVVGESGLGKSTLINSLFLSDLYSNE----------------YP-----------------------GP---------SLRIKKTVKVETTKVLIKENGVTLRLTIDDTPGFGDAVDNSNCWQAVINHIEKKFEDYLNAESMVTRSKL------ADNRVHCCLYFIAPtgHGLKPLDVEFMKNLHDKVNIIPLIAKADTMTPEECLRFKKQIMKEIHEHKIQLYEFPECEDEEENR--------------------------------------LNRKLK-----------SRV-------------PFAVVGSNT-------VLEI---GGRRVRGRQYPWGVAEVENIDHCDFTVLRNMLVRTHMQDLKDVTNNVHYENYR-----------------------------------------------------------------------------------------------------------------------------------------------------------------------------------------
>A0A0C2ZXW0	310	0.293	1.034E-84	73	516	700	0	320	429
-------------------------------------------------------------------------MANSYSNGYANGTSPSGAQSNNVSMPVIrkklAGYVGFANLPNQVH-------RKSVRKGFQFTAMVVGESGLGKSTLINTLFNT-----PLYPAKEP---------LP----------PSAER-----------------------PKTVAIESIGADIEENGVRLHLTVVDTPGFGDFTNNDESWRPIVENIESRFDSYLEQENRVNRQKIV------DNRVHACLYFIQPtgHTLKQIDIEFMRRLHTRVNLIPIIAKADTLTDDEVRDFKARILADIAHHKIHIF---------------------QSPTYENEDEET---------------------------------------LAEAALIASKIPFAVVGSDRL---------VETEDGREVRGRAYPWGVIEVDNEDHCDFVKLRQMLVRTYMEDLREYTNDVLYENWRTE---------------------------------------------------------------------------------------------------------------------------------------------------------------------------------------
>A0A3N4HIR7	310	0.299	1.034E-84	58	514	700	14	350	459
----------------------------------------------------------QSSFKEsrEAFAPSPSqSPPPVPASA--STPKTATPALSAADNKNIvrrklTGYVGFANLPNQWH-------RKSVRKGFNFNVMVVGESGLGKSTLVNTLFN--------------------TALYP----PKDPKQPSLEII----------------------PKTVAIESTSADIEENGVRLRLTVVDTPGFGDFVNNDESWRPIVDSIESRFDSFLEAENKVNR------TNIADTRIHACVYFIQPtgHSLKPLDIEVMKRLHTKVNLIPVIAKADTLTDEEVTAFKKRILADINYHNIQIF---------------------EGPRYE------------LDDD--------------ETIAENQEIMSKV-------------PFAVVGANT---------EVQIGNGRKVRGRRYPWGIIEVDNEDHCDFVKLRQMLIRTHMEELKEHTSNVLYENYR-----------------------------------------------------------------------------------------------------------------------------------------------------------------------------------------
>UPI001E272765	310	0.287	1.034E-84	93	530	700	132	439	498
---------------------------------------------------------------------------------------------SNLETPG---YVGFANLPNQVH-------RKSVKKGFEFTLMVVGESGLGKSTLVNSLFLTDLYPERV---------------IPDAIEKTN--------------------------------QTVKLDASTVEIEERGVKLRLTVVDTPGYGDAIDNTDCFRSIIQYIDEQFERFLRDESGLNRRNIV------DNRIHCCFYFISPfgHGLKPLDIEFMKQLHNKVNIVPVIAKADCLTKKEVQRLKTRVMEEIEREGIKIY---------------------PLPDCDSDE----------DEDYKEQVRQLKAAV----------------------------PFAVCGAGQ---------QLEV-RGRRVRGRLYPWGVVEVENPDHCDFIKLRTMLI-THMQDLQEVTQEVHYENYRSERLaRNGQIPKRHTSN-------------------------------------------------------------------------------------------------------------------------------------------------------------------------
>A0A6J2QXX1	310	0.269	1.034E-84	67	516	700	129	443	512
-------------------------------------------------------------------CPLSPAsRPHSPWGRF----DPYD----STEDQD-KEYVGFATLPNQ----IQRKTMK---KGFTFTLMVAGESGLGKSTLINSLFLTDLY----KDRKVPNAQERIN-------------------------------------------QTVDIVKHAISIEEKGIKLRLTIIDTPGFGDAINETESWKPLKDYIDQQFEQYFRDESGLNRRNI------QDNRVHCCLYFVSPfgHGLRPLDVACMKALHDKVNLVPVVAKADSLTEAEVHRKKMKIREEIEQFGINIY---------------------QFPECDSDEDE-----------------DLKKQDQ---------------------ILKDSIPFAVIGSN---------VQVES-DGHKFRGRAYPWGVVEVENPTHSDFLLLRNMLVRTHMQDLKDVTGETHYENYRAQ---------------------------------------------------------------------------------------------------------------------------------------------------------------------------------------
>A0A2C5WZF3	310	0.270	1.034E-84	4	514	700	64	435	544
----LV-SDIYDASTHHPAREIDDESRSQKAHSSRVPSEGSAQAELDGAK-WSPVPKHQRDSS-------ASTAPsASPSPAPVAAVDPQNVVR-----RKLTGYVGFANLPNQWH-------RKSVRKGFNFNVMVVGESGLGKSTLVNTLFNTSLYPPK-------------EAKSPS----MDI-----------------------------IPKTVTIQSISADIEEAGVRLRLTVVDTPGFGDFVNNDESWRPIVENIEQRFDAYLDAENKVNRMNIV------DNRIHACVFFIHPtgHSLKPLDIEVMRRLHTKVNLIPVIAKADTLTDEEILAFKSRILADIKYHGIQIF---------------------EGPRYE------------LDDE--------------ETIAENNEIMSKV-------------PFAVVGATN---------EITVADGRKVRGRRYPWGIIEVDNEEHCDFVKLRQMLIRTHMEELKEHTNNLLYENYR-----------------------------------------------------------------------------------------------------------------------------------------------------------------------------------------
>UPI00096B216E	310	0.269	1.034E-84	74	610	700	157	567	617
--------------------------------------------------------------------------PPEPQSiksSPESVKDeASKESTPEiiKERPkpkELDGYVGFANLPNQVY-------RKAVKKGFEFTLMVVGESGLGKSTLINSMFLTDIY------------------------NPTD--------------YPGP---------TQRLKKTVAVETTRVILKENGVNLTLTMVDTPGFGDAVDNSNCWVPIIEYIESKYEDYLNSEARVTR---KILP---DQRVHCCLYFIQPsgHGLKSLDIEFMKRLCDKVNIIPIIAKADTLTAEECELFKKQILTEIAQNKIKIY---------------------EFPETDEDEE----------------------------------------HKINKTLKDRV-PFAVVGSN---------AVIEV-DGKKLRGRKYPWGVAEVENLEHCDFIALRNMVIRTHLQDLKDVTNNVHYENYR--CRK----LAGLGSDGKPSRISNKNPLAQMDEEKREHDIKMKKMELEMEQVFEMKVREKKQKLKDSEAELTRRHEATKKQLEQQaKELEEKRRQFE-----------------------------------------------------------------------------------------
>A0A1A8ESQ3	309	0.305	1.403E-84	99	522	700	5	295	308
---------------------------------------------------------------------------------------------------NLEGYVGFANLPNQVY-------RKSVKRGFEFTLMVVGESGLGKSTLINSLFLTDLY--------SP--------EYP-----------------------GP---------SNRIKKTAQVEQSKVLVKEGGVQLLLTIVDTPGFGDAVDNSSCWQPVIDYIDSKFEDYLNAESRVNR---RQMP---DNRVQCCLYFIAPsgHGLKSLDIEFMKRLHEKVNVIPLIAKADTMTPEECQQFKRQIMNEIHEHKIKIYDFPETDDEEEMKMIRRIK-------------------------------------------------DRL-------------PLAVIGSNTI---------IEV-NGKRARGRQYPWGVAEVENGEHCDFTILRNMLIRTHMQDLRDVTNNVHYENYR--SRKLAA---------------------------------------------------------------------------------------------------------------------------------------------------------------------------------
>A0A3Q2V1B0	309	0.286	1.403E-84	103	516	700	19	305	364
-------------------------------------------------------------------------------------------------------YVGFATLPNQVH-------RKTVKKGFTFTLIVAGESGLGKSTLINSLFLTDLY------------------------------------------KDRKVLNAE-----ERISRTVAIIKHTVGIEEKGVKLRLTIIDTPGFGDAVNNTESWRHIDDYIDQQFEQYFRDESGLNRRNI------QDNRVHCCLYFISPfgHGLRPLDVDCMRALHEKVNIIPVLAKADSLTPAEVCRKKMKIREEIKQFGINIY---------------------QFPECDSDEDED----------------------------FKTQE----------QILKNSIPFAVIGSN---------VQVES-KGRKFRGRVYPWGVVEVENPAHSDFLLLRNMLVRTHMQDLKDVTREIHYENYRAQ---------------------------------------------------------------------------------------------------------------------------------------------------------------------------------------
>E4YB03	309	0.285	1.403E-84	100	525	700	18	315	365
----------------------------------------------------------------------------------------------------LGGFIGFANLPNQVH-------RKSVKKGFEFTLMVVGESGLGKSTLINSLFLTDLY--------------------P------DRELPDAEAKIK---------------------QTVSMEASTVEIEERGVRLRLTVVDTPGFGDAINSSKCYDPILEYIDAQFERYLHDESGLNRRNI------SDNRVHCCFYFISPygHGLKPLDIEFMKSLHNRVNIVPVIAKSDTLTKQEVNRLKKRVLDEIAKHNIKIYQLPDVED---------------------DEEED----------------------------YKEQT----------RVLKQSIPFAVVGSTTT---------IEV-KGRKVRGRMYPWGVVELENDEHCDYLKLRTMLI-SHMQDLQEVTHDLHYENYRATRLDPENTVE------------------------------------------------------------------------------------------------------------------------------------------------------------------------------
>A0A0R3NXT6	309	0.294	1.403E-84	93	514	700	10	300	366
---------------------------------------------------------------------------------------------SSIETPG---YVGFANLPNQVH-------RKSVKKGFEFTLMVVGESGLGKSTLVNSLFLTDLYPERI---------------IP------D--------AIEKQ------------------KQTVKLEASTVEIEERGVKLRLTVVDTPGFGDAIDNSNSFSAILEYIDEQYERFLRDESGLNRRNIV------DNRIHCCFYFISPfgHGLKPLDVEFMKKLHSKVNIVPVIAKADCLTKKEILRLKCRIMQEIESHGIKIY---------------------PLPDCDSDE----------DEDYKEQVKQLKEAV----------------------------PFAVCGANTL---------LEV-KGKKVRGRLYPWGVVEVENPDHCDFIKLRTMLI-THMQDLQEVTQEVHYENYR-----------------------------------------------------------------------------------------------------------------------------------------------------------------------------------------
>A0A7M5V2M2	309	0.303	1.403E-84	100	522	700	21	315	373
----------------------------------------------------------------------------------------------------MSSYVGFANLPNQVH-------RKTVKRGFEFTLMVVGESGLGKSTLINSLFLTDLY----------AGRNFSTAK---------------ERIKS----------------------TLNIDTSSVEIEERGVRLKLTVVDTPGYGDSLDCSNGFEPIVKYIEQQFENYLRDESGLNRRNI------TDNRVHCCFYFINPvgHGLKPIDVKFMQLLHERVNIVPVIGKADTLTKKELQKIKRKVLEEVHKNNIKIYDF---------------------PDCDEDEDEEFKL--------------LTKELK------------------------AAVPYAVIGSNTTIDI----------RGKKVRGRQYPWGIVEIENPNHCDFIKLRTMLI-TYMQDLKEVTQDFHYENYRAQRLKTPP---------------------------------------------------------------------------------------------------------------------------------------------------------------------------------
>A0A1S3K2B1	309	0.289	1.403E-84	97	516	700	9	300	375
-------------------------------------------------------------------------------------------------NPEQPGYVGFANLPNQVH-------RKSVKKGFEFTLMVVGESGLGKSTLVNSLFLTDLY----PERHVPGAAEKI-------------------------------------------KQTVKIDASTVEIEERGVKLRLTVVDTPGFGDALNCEDCYKQVIAYIDSQFERYLQDEMGLNRRNIV------DNRVHSCFYFINPagHGLKPLDIVFMKAIHHKVNIVPVIAKADTLTREEVFKLKSKIMEEIAKHGIKIY---------------------PLPDCDDDE----------DEEYKEQCRQLKAAV----------------------------PFAVVGSNSI---------IEV-KGRKVRGRMYPWGVVEVENPEHCDFIKLRTMLI-AHMQDLQEVTQEIHYENFRSE---------------------------------------------------------------------------------------------------------------------------------------------------------------------------------------
>UPI00193EBA41	309	0.276	1.403E-84	88	516	700	7	311	391
----------------------------------------------------------------------------------------HHLSDTLYVVKSMQgdrDYIGFATLPEQVH-------RKSVKRGFDFTLMVVGESGLGKSTLVNSLFLSDLYKDR---------------------KVGD----VSERV----------------------QKTTSIEKKSMDIEERGVKLRLTVVDTPGFGDALNCDESWRACCNYIDEQFRQYFNDESGLNRKNIV------DNRVHCCLYFIPPygHGLRQIDLELMRRLHQKVNIVPVVAKADTLTAAEIRKLKQRILNDIEENNIQIY---------------------QFPDCDSDEDE----------------------------EFKQQDRE----------LKACVPFAVVGSNT---------VIEV-GGTRVRGRQYPWGVVEVENPKHSDFSKLRNMLITTHMQDLKDVTEDVHYENFRAQ---------------------------------------------------------------------------------------------------------------------------------------------------------------------------------------
>UPI001402B579	309	0.261	1.403E-84	100	620	700	6	398	424
----------------------------------------------------------------------------------------------------LEGYVGFANLPNQVY-------RKSVKRGFEFTLMVVGESGLGKSTLINSLFLTDLY----------------ASEYP-----------------------GP---------SQRVRKTLQVEQSKVVLKEGGVQLTLTIVDTPGFGDAVDNSSCWQSIIDYIDSKCEDYLNAEARVNR---RLMP---DSRVHCCLYFIFPsgHGLKPLDIEFMKRLHDKVNIIPLIAKADSLTTEECQQFKKTIMKEILEHKIKIYEFPDVED---------------------------------DDE------KLSKKVK------------------------DNIPLAVVGSNT---------VLEV-NGKRVRGRQYPWGVVEVESADHCDFTLLRNMLIRTHMQDLKDVTNNVHYENFR--SRKLAALAcngvdnnRSKGQLSKGEGNAGMSPMAQMEEEKHEHKLRMHKMEKEMEQVFLMKVKEKQQKLMDSEQELQRRHEQMKRNLeAQHREMEERRRQFE--DEKSTWEA-------------------------------------------------------------------------------
>A0A165PFH6	309	0.265	1.403E-84	103	612	700	33	410	429
-------------------------------------------------------------------------------------------------------YVGFANLPNQVH-------RKSVKKGFQFTAMVVGESGLGKSTLINTLFNTQLYPRKV-----P---------LP----------PSAER-----------------------PKTVAIESITADIEENGVRLRLTVVDTPGFGDFVDNDESWKPILENIEARFDEYLEQENRVNRQKIV------DNRVHACLYFIQPtgHSLKQLDIEFMRRLHTKVNLIPVIAKADTLTDEEIVSFKQRVLSDIAEHNIRIF---------------------QAPIYENEDEE----TVAETEE-----------------------------------IASKIPFAVVGSDQ---------EVDTPDGRTVRGRSYPWGVVEVDNEDHCDFVKLRQMLVRTYMEELREHTNLHLYENWRS-EKLHAMGVAQDSSVFKEVNPAAKLAEERTLHEAKLAKMEAEMRMVFQQKVSEKEARLKQSEEELYARHKEMKEALEKQrG-----ELEDKKRRIESG---------------------------------------------------------------------------------------
>UPI000F557E3F	309	0.263	1.403E-84	100	610	700	6	387	438
----------------------------------------------------------------------------------------------------MEGYVGFANLPNQVF-------RKSVKKGFEFTVMVVGESGLGKSTLLNSLFLTDIY----TPAAYPSVEERLN-------------------------------------------KTVSIKPSTIEMKEGGVRLRLTVVDTPGFGDAVDNTDCWKPIIEYIDNKFEEYLNAESRVVRS------PFPDDRVHCCLYFIAPtgHCLKPLDIEFMKRLHNKVNIVPVIAKADTLTHDECTKFKKQILKEIEENDIGIY---------------------RFPDLGGD-----------DDDDV-------AAVSMK---------DRI-------------PFAVVGSNT---------VLEV-NGKRVRARVYPWGVAEVENVDHCDFVALRNMLIRTHMQDLKDVTNDTHYENYRCE---KLAAMT-VGSPTNQPSSNVSLSRSPLEQLEAEKEEREMKLKKMEQEMEQVFEMKVKEKKKKLKDSEAELGKKNEQMWKqldqQNKELEEKRKQFE-----------------------------------------------------------------------------------------
>A0A067NS47	309	0.315	1.403E-84	104	516	700	46	331	444
--------------------------------------------------------------------------------------------------------VGFSNLPNQVH-------RKSVRKGFQFTAMVVGESGLGKSTLINTLFN--------------------TTLYP----PKEPLPPAADR-----------------------PKTVAIESIGADIEENGVRLHLTVVDTPGFGDFVNNDDSWKPIVENIESRFDSYLEQENRVNRSKIV------DNRVHACLYFIQPtgHSLKQIDIEFMRRLHTRVNLIPVIAKADTMTDEEIIEFKQRILADIQYHNIHIFQAPTYE-NEDEETLA-----------------------------------------------------------EAAEIASKIPFAVVGSNQ---------VVETPDGRQVRGRVYPWGVVEVDNEEHCDFVKLRQMLVRTYMEELREYTNDVLYENWRTE---------------------------------------------------------------------------------------------------------------------------------------------------------------------------------------
>A0A287BJ05	309	0.262	1.403E-84	97	601	700	97	477	489
-------------------------------------------------------------------------------------------------NPETPGYVGFANLPNQVH-------RKSVKKGFEFTLMVVGESGLGKSTLINSLFLTDLY----PERVIPGAAEKIE-------------------------------------------RTVQIEASTVEIEERGVKLRLTVVDTPGYGDAINCRDCFKTIICYIDEQFERYLHDESGLNRRHIV------DNRVHCCFYFISPfgHGLKPLDVAFMKAIHNKVNIVPVIAKADTLTLKERERLKRRILDEIEEHSIKIYHLPDAE---------------------SDEDED----------------------------FKEQT----------RLLKASIPFSVVGSNQLIEA----------KGKKVRGRLYPWGVVEVENPEHNDFLKLRTMLI-THMQDLQEVTQDLHYENFRSERlKRGGRLLPGLRGSPSSARPARLDREAARSGFLLGAVSRPVANLISSWVVFWVFGFFGLFPPPPLPPFFGRPPAYGVPGKGaalSGSQ--------------------------------------------------------------------------------------------------
>UPI0013AEE44F	309	0.281	1.403E-84	67	516	700	125	438	512
-------------------------------------------------------------------CPLSPAsRPHSPWGRF----DPY-----SPEDQD-KEYVGFATLPNQVH-------RKTVKKGFTFTLMVAGVSGLGKSTLINTLFLTDLYKDR---------------KVPNAQEQIN--------------------------------QTVDIVKHTLSIEEKGIKLRLTIIDTPGFGDAVDNTESWKPIEDYIDQQFEQYFRDESGLNRRNI------QDNRVHCCLYFISPfgHGLQPLDVACMKALHEKVNIVPVVAKADSLTQAEVYRKKMKIREEIKQYGINIY---------------------QFPECDSDEDED----------------------------FKKQD----------QILKDSVPFAVIGSN-----------VQVESeGHKFRGRVYPWGLVEVENPAHSDFLLLRNMLMRTHMQDLKDVTGETHYENYRAQ---------------------------------------------------------------------------------------------------------------------------------------------------------------------------------------
>A0A2J7Q8E4	309	0.275	1.403E-84	100	594	700	92	446	523
----------------------------------------------------------------------------------------------------LDGYVGFANLPNQVY-------RKAVKKGFDFTLMVVGESGLGKSTLMNSMFLADIYSAEF----------------P-----------------------GP---------SHRIKKTVQVETTKVLLKENGVNLTLTVVDTPGFGDAVDNSNCWQPVIDYIESKYEEYLNAESRVNR---RTLA---DNRVHCCLYFIAPsgHGLTPLDVEFMQRLHDKVNIIPVIAKSDTMTPDECSHFKKQVLNEISQHKIKIYEFPDTEDEEET----KLH-------------------KVLRD--------------------------RV-------------PFAVVGSNT---------VIEV-DGKKIRGRKYPWGIAEVENLEHCDFIALRNMLIRTHLQDLKDVTNNVHYENYR---------CRKLAGLGTDGKPTRISNNVCPQGVMNSFMTVWNPLAQMEEEKRDHEAKMKKMESEMEQVFEMKVREKKQK---------------------------------------------------------------------------------------------------------
>UPI001CF76214	309	0.265	1.403E-84	71	611	700	142	558	599
-----------------------------------------------------------------------STMDKPPEPPVKSPPEATKEDTSKESTPEIvkerpklkelDGYVGFANLPNQVY-------RKAVKKGFEFTLMVVGESGLGKSTLINSMFLTEIYNSTD---------------YP-----------------------GP---------TQRLKKTVAVETTRVMLKENGVNLLLTMVDTPGFGDAVDNSNCWAPIIEYIESKYEDYLNSEARVTRKQI------PDQRVHCCLYFIQPsgHGLKSLDIEFMKRLCDKVNIIPIIAKADTLTSDECALFKKQILNEIAQNKIKIYEFP---DTSED-----------------DEEH-----------------KLNKSLK-----------ERV-------------PFAVVGSNT---------VIEV-DGKKVRGRRYPWGIAEVENLEHCDFIALRNMIIRTHLQDLKDVTNNVHYENYR--CRK----LAGLGVDGKPSRISNKNPLAQMDEEKREHDLKMKKMEAEMEQVFEMKVREKKQKLKDSEAELTRRHEATKKQLEQQaKELEEKRRQFEL----------------------------------------------------------------------------------------
>UPI001D092F8A	309	0.262	1.403E-84	77	614	700	184	599	636
-----------------------------------------------------------------------------PEPPAKPPQEQIKLAQEGtKERPkqkEIDGYVGFANLPNQVY-------RKAVKRGFEFTLMVVGESGLGKSTLINSMFLTDIY------QSEPGAE------FP-----------------------GP---------SQRIKKTVNVETSRVLLKENGVNLTLTVVDTPGFGDAVDNSNCWVPIIEFIENKYEEYLNCESRVTRKQIK------DTRVHCCLYFIQPsgHGLKPLDIEFMQRLCDKVNIVPVIAKADTMTTDECQLFKKQILNEISQHKIKIYDFPE----------------------------------VLDD--------QEEEGKM------------------NRLLRSKVPFAVVGSN---------AVIEV-DGKKLRGRKYPWGIAEVENLEHCDFIALRNMVIRTHLQDLKDVTNNVHYENYR--CRK----LAGLGADGKPIHLSNKNPLAQMEEEKKEHDLKMKKMELEMEQVFEMKVKEKKQKLKDSENELTRRNEQTKKQLEQQaKDLEEKRRQFEleksSWER-------------------------------------------------------------------------------------
>A0A336LQE2	309	0.300	1.904E-84	99	516	700	2	291	343
---------------------------------------------------------------------------------------------------SGGGYVGFANLPNQVH-------RKSVKRGFEFTLMIVGESGLGKSTLVNSLFLTDLY--------------------P------D----------------RPVL-----DAIEKQKQTVKLEASTVEIEERGVKLRLTVVDTPGFGDAIDNSDSFNSILKYIDDQFEHYLRDETGLNRRNI------IDNRIHCCFYFISPfgHGLKPLDIEFMKKLHTKVNIVPVIAKADVLTKKEMQRLKDRVMKEIEDNGIKIYTL---------------------PECDSDE----------DEDYKEQVRQLKEAV----------------------------PFAVCGSTS---------VLEV-KGRKLRGRLYPWGVVEVENPEHCDFIKLRTMLI-THMQDLQEVTQEVHYENYRSE---------------------------------------------------------------------------------------------------------------------------------------------------------------------------------------
>A0A7J7JL50	309	0.283	1.904E-84	95	514	700	19	310	355
-----------------------------------------------------------------------------------------------FSNPETPGYVGFANLPNQVH-------RKSVKKGFEFTLMVVGESGLGKSTLVNNLFLTDLYPERH---------------IP---NAID--------KIK---------------------QTVKIDASSVEIEERGVKLRLTVVDTPGFGDSINTGECYASILQYIDEQFERYLNDESGLNRRNI------TDNRVHACFYFISPagHGLKPLDIAFMKAVHYKVNIVPVIAKADTLTKQEVHKLKKKILEEIRANGINIYTLPDCDDDE----------DEEFKlQCDQ-------------------------------------------------LKTAM-PFAVVGSNQI---------IEV-KGRKVRGRMYPWGVVEVENPEHCDFIKLRTMLI-THMQDLQEVTHEVHYENFR-----------------------------------------------------------------------------------------------------------------------------------------------------------------------------------------
>UPI000719E9A5	309	0.285	1.904E-84	103	514	700	16	300	366
-------------------------------------------------------------------------------------------------------YIGFACLPEQVH-------RKTVKRGFDFTLMVAGEAGLGKSTLVNSLFLSDLY-----KSRA----------VP----------SVEERI----------------------SKTTEIDKKTLDIEEKGVKLRLTVVDTPGFGDQVNVDDCWKPIEKYIDDQFAQYFKDESGLNRKNI------TDNRVHCCLYFISPYgrGLRPLDVEFMKRIHNKVNIVPLISKADTLTPSEIRKLKEKILQEIQKHQISIYTF---------------------PECDEDE----------DDD------------------FKEHIRE----------LKEAIPFAVIGSNT---------VVEV-NGKKVRGRLYPWGIVEVDNPRHCDFTRLRTMLISTHMHDLKDMTQDVHYENYR-----------------------------------------------------------------------------------------------------------------------------------------------------------------------------------------
>UPI0013900261	309	0.320	1.904E-84	100	526	700	17	314	370
----------------------------------------------------------------------------------------------------MANYVGFANLPNQVH-------RKSVKKGFEFTLMVVGESGLGKSTLIDSLFLTDLYSDR---------------KIL--------SAEERIK------------------------KTVKIETSTVEIEERGVKLRLTVVDTPGYGDGINHKNSFKPILDYANNQFESYLKDESGLNRRHI------IDSRVHCCFYFIAPtgHGLKPLDIEFMKALHHIVNIVPVIGKADTLTPTELKEMKRRVLDEIDEYGIQIY---------------------ELPQCDSDE----------DEEFIEQTRQLKEG----------------------------MPFAVVGSNTLIDV----------CGKKVRGRLYPWGVVEVENPIHCDFSKLRAMLI-THMQDLKEVTQDVHYENFRA--MRlGEAAVPR-----------------------------------------------------------------------------------------------------------------------------------------------------------------------------
>UPI001C711442	309	0.286	1.904E-84	96	526	700	13	320	374
------------------------------------------------------------------------------------------------ENlQNTQEFIGFATLPEQVH-------RKSVKRGFDFTLMVVGEAGLGKSTLVNSLFLTDLY------------KER---KIP----------------------TGESLVK----------KTVSIEKKTIEIEERGVKLRLTVVDTPGYGDAVNCEENWKSVERYVDEQFNKFFQDESGLNRKNI------QDHRVHCCLYFIPPygHGLRQMDVEFMKRLHKKVNIVPVIAKADTLTKPEIQKLKTNLLNDIEDNKIKIY---------------------QFPECDSDEDE----------------------------EFKQQDRE----------LKASIPFAVIGSN---------CVIEV-AGKKMRGRQYPWGIVEVENPAHCDFVKLRTMLISTHMQDMKEVTQDIHYENFRAQcisQMQQVALKER-----------------------------------------------------------------------------------------------------------------------------------------------------------------------------
>A0A0D2WK97	309	0.311	1.904E-84	100	515	700	21	308	418
----------------------------------------------------------------------------------------------------LGGYVGFANLPNQVH-------RKSVKKGFEFTLMVVGESGLGKSTLVNSLFLTDLY----NEREYPSAAERIE-------------------------------------------KTVKVSSTSVEIEEKGVRLRLTIVDTPGFGDAVNNQDSWASIVTFIDERFEEFLNDELRVNR------TKTNDNRVHCCLYFIAPngHGLKPLDIEFMKRLHKKVNIIPVIGKADTLTADEIKSFRRQILSQIAENDISIYQFAT----------------------DSDDEE----------DAIREAQSLQASV----------------------------PFAVVGSNT-------VLEI---GGKKVRGRMYPWGIVEVENEDHCDFTKLRNLLIRTHMQDLKDNTNDVLYESYRA----------------------------------------------------------------------------------------------------------------------------------------------------------------------------------------
>UPI0004416FE3	309	0.286	1.904E-84	71	516	700	6	334	445
-----------------------------------------------------------------------STQDGdlAPAPNGAAGASTPSLATPGgHsagLSPiirkKLMGYVGFSNLPNQVH-------RKSVRKGFQFTAMVVGESGLGKSTLINTLFNTPLYPPK-----EP---------LP----------PSAER-----------------------PKTVAIESISADIEENGVRLRLTVVDTPGFGDFVNNDESWKPIVDNIESRFDSYLDQENRVNRQKIV------DNRVHACLYFIQPtgHSLKQLDIEFMRRLHNKVNLIPVIAKADTMTDEEVADFKARILADIAYHNIHIFQAPAYE-NEDEESIAEM----------------------------------------------EEIISKI-------------PFAVVGSDKL---------VKTPDGREVRGRAYPWGVVEVDNEDHCDFVKLRQMLIRTYMEELREHTNNVLYENWRSE---------------------------------------------------------------------------------------------------------------------------------------------------------------------------------------
>UPI0015E20E2D	309	0.256	1.904E-84	11	516	700	9	394	468
-----------PGEQHQRDQAEGTGTAPNGRLPSLPRTPSLPRHCPLAGSptvpPRPNRVRPDAVFQPQLLRRQLVSQvsmdcPSSP-------VSRPQSPWSRfdpYDAPedHDKEYVGFATLPNQVH-------RKTVKKGFTFTLMVAGESGLGKSTLINSLFLTDLY----KDRKVPNAQERIN-------------------------------------------QTVDIVKHTVSIEEKGIKLRLTIIDTPGFGDAINNTESWKQIEDYIDQQFEQYFRDESGLNRRNI------QDNRVHCCLYFISPfgHGLRPLDVEYMKALHEKVNIVPILAKADSLTKAEVYKKKIKIIEEIKQFGINIY---------------------QFPDCDSDEDED----------------------------FKRQD----------QILKDSIPFAVIGSN-----------VQVESeGRKFRGRAYPWGVVGVEDPAHSDFLLLRNMLVRTHMEDLKEVTQDTHYENYRAQ---------------------------------------------------------------------------------------------------------------------------------------------------------------------------------------
>UPI000D72AF7A	309	0.271	1.904E-84	94	614	700	63	457	480
----------------------------------------------------------------------------------------------GAETrKELEGYVGFANLPNQVY-------RKSVKRGFEFTLMVVGESGLGKSTLINSLFLTDLY----------------SAEYP-----------------------GP---------SHRIQKTVKVDTTQVTLKENGVQLKLTIVDTPGFGDAVDNSNCWQPVIDFIDSKYDEYLNAESRVNR---TIMP---DTRVHCCLYFIAPtgHGLKPLDVEFMKRLHDKVNIIPMVAKADTLTPDECREFKKTILNEIAQHKIRIYEFPDCEDEE----------------------------------------ELKAQKRLR---------DRV-------------PFAVVGSNR---------VIEV-GGKRIRGRQYPWGIVEVENLEHNDFIGLRNMLIRTHMQDLKDVTNNVHYENFR------YNKLAPVTAEGKVKPGSLTKDPLTQMAEEQQEHNLKMKKMEAEMEQVFEMKVKEKKQKLKDSEADLQKRSEQMKKSLEQQQreldekWkafeREKSTWEEQWGE-------------------------------------------------------------------------------------
>UPI001E1DF665	309	0.273	1.904E-84	100	611	700	70	454	482
----------------------------------------------------------------------------------------------------LDGYVGFANLPNQVY-------RKSVKRGFDFTLMVVGESGLGKSTLINSLFLTDLYSGE----------------YP-----------------------GP---------SNRIQKTVKVDKTNVTLKENGVQLRLTVVDTPGFGDAVDNSNCWQPVIDFIDCKYEEYLGNESKVVR------TTTADTRVHCCLYFIAPtgHGLKPLDVEFMRRLHDKVNIIPLIAKADTQTPDECREFKKTILNEIAQHKIKIY---------------------EFPECD-DEEEN----------------KIQKKLR-----------DRV-------------PFAVVGSNT----------VTEVGGKRVRGRQYPWGIVEVENLEHNDFLALRNMLIRTHMQDLKDVTNNVHYENYRYNKLAPANTDGKIkpGSLTKDPLTQMAEEKREHDTKMKKMEAEMEQVFEMKVKEKKQKLKDSEADLQKRQEQMKKSLEQQQKEIDDK--WKtfekEKQTWEES----------------------------------------------------------------------------------------
>A0A0B7AFJ9	309	0.261	1.904E-84	97	614	700	80	470	489
-------------------------------------------------------------------------------------------------NKDLEGYVGFANLPNQVY-------RKSVKRGFEFTLMVVGESGLGKSTLINSLFLTDLY----------------SAEYP-----------------------GP---------SHRIQKTVEVDTTQVTLKEGGVQLRLTIVDTPGFGDAVDNSNCWTPVTDFIDSKYEEYLNSESRVNRS-VN-----PDTRVHCCLYFIAPtgHGLKPLDVEFMKRLHDKVNIIPLIAKADTLTPDECREFKKTILNEIAQHKIRIYEFPDCDDEEE------MKVQKKL------------------RDRV--------------------------------------PFAVVGSNR---------VIEV-GGKRIRGRQYPWGIVEVENLEHNDFIGLRNMVIRTHMQDLKDVTNNVHYENFRYNKLAPTT-AEGKVKPGSLSKDPLSQMAEERQEHNVKMKKMEAEMEQVFEMKVKEKRQKLKDSEADLQKRSEQMKKSLEQ---QQKEldekWkdFEKDKAVweEQWGE-------------------------------------------------------------------------------------
>UPI000C251D79	309	0.261	1.904E-84	68	642	700	156	608	609
--------------------------------------------------------------------PLKLASPDSTKDDAIKDSVCESIPDVVKERPkpkELDGYVGFANLPNQVY-------RKAVKKGFEFTLMVVGESGLGKSTLINSMFLTEIYNSTD---------------YP-----------------------GP---------TQRLKKTVAVETTRVMLKENGVNLHLTMVDTPGFGDAVDNSNCWTPIIEFIESKYEDYLNSEARVTR------KVSPDQRVHCCLYFIQPsgHGLKSLDIEFMKRLCDKVNIIPVIAKADTLTDDECSLFKRQILNEITQHKIKIYEFP---DTSE------------------------------DDEEL----KLNKSLK-----------DRV-------------PFAVVGSN---------AVIEV-DGKKVRGRRYPWGIAEVENLEHCDFIALRNMVIRTHLQDLKDVTNNVHYENYR--CRK----LAGLGTDGKPSRISNKNPLAQMDEEKREHDLKMKKMEAEMEQVFEMKVREKKQKLKDSEAELTRRHEATKKTLEQQaKELEEKRRQFemekEAWERenqVTVEELrrRSLEGSRETVDGKKEKKKKGLF---------------------------------------------------------
>UPI00193DCEDA	309	0.266	1.904E-84	100	619	700	196	589	623
----------------------------------------------------------------------------------------------------LDGYVGFANLPNQVY-------RKAVKKGFDFTLMVVGESGLGKSTLINSMFLADVY---SAEHPGPSHRVK---------------------------------------------KTVQVETSKALLNENGVNLTLTVVDTPGFGDAVDNSNCWQPVIDYIESRYEEYLNAESRVNRK-----VQQPDSRVHCCLYFVAPsgHGLKPLDVEFMHRLHDKVNIIPIIAKADTMTPDEIGHFKKQILNEIAQHKIKIYEFPETVDEEE----AKLHKTLR---------------------------------------------ERV-------------PFAVVGSNTT---------VEV-DGKQVRGRKYPWGVAEVENLEHNDFIALRDMLISTHLQDLKDVTNNVHYENYR---CRTLAGLGadgkpvRI-SNNQMLNQWISHHRNPLAQMEEEKRDHDAKMKKMETEMEQVFEMKVREKKQKLKDSEAELQKRHEQMRKslevQQKELEEKRKALEA--EIAAWE--------------------------------------------------------------------------------
>A0A8J5DMS3	308	0.288	2.582E-84	95	520	700	2	301	347
-----------------------------------------------------------------------------------------------FTNPETAGYVGFANLPNQVH-------RKSVKKGFEFTLMVAGESGLGKSTLINSLFLTDLY--------------------P------DREIPSVSDKIK---------------------QNVKLDASTVEIEERGVKLRLTVVDTPGYGDAINNTDCFNSIVKYIDDQFERFLNDESGLNRRNI------IDNRVHCCFYFISPygHGLKPLDIQFMKQLSTMCNVVPIIAKADTLTKKEVSRLKKKILEEIKANSIRIY---------------------PLPDCDSDE----------DEDYKEQVKQLKEAV----------------------------PFAICGSNQL---------IEV-KGKKVRGRLYPWGVVEVENPDHCDFIKLRTMLI-THMQDLQEVTQDLHYENFRSQRlaRKP-----------------------------------------------------------------------------------------------------------------------------------------------------------------------------------
>G3QB27	308	0.285	2.582E-84	103	516	700	15	301	351
-------------------------------------------------------------------------------------------------------YVGVATLPNQVH-------RKTVKKGFTFTLLVAGESGLGKSTLINSLFLTDLYKDR---------------KVPNAQERID--------------------------------QTINIVKHTISIEEKGVKVRLTIIDTPGFGDAVNNAESWKPIEDYIDQQFEQYFRDESGLNRRNI------QDNRVHCCLYFISPfgHGLRPLDVACMKALHNKVNIVPVVAKADSLTQAEVDRKKVKIREDIEQFGIHIY---------------------QFPECDSDEDE-----------------DLQKQDQ---------------------ILKDSIPFAVIGSN-----------VQVESeGRKFRGRVYPWGLVEVENPAHSDFLLLRNMLVRTHMQDLKDVTGETHYENYRAQ---------------------------------------------------------------------------------------------------------------------------------------------------------------------------------------
>A0A8C5H1U3	308	0.292	2.582E-84	103	527	700	30	327	353
-------------------------------------------------------------------------------------------------------YVGFATLPNQVH-------RKTVKKGFTFTLMVAGESGLGKSTLINSLFLTDLY-----KDRKVLNAEERIC------------------------------------------QTVDIVKHTIGIEEKGVKLRLTIIDTPGLGDAVNNTDSWFHIEQYIDQQFEQYFRDESGLNRRNI------QDNRVHCCLYFISPfgHGLRPLDVECMRALHEKVNIIPVLAKADSLTRAEIFKKKRKIKEEIKQFGINIY---------------------EFPECDSD-----------DDD-----------------EF----------RMQEQILKDSIPFAVIGSN---------IQVES-KGHKFRGRIYPWGVVEVENPAHSDFLLLRNMLVRTHMQDLKDITRETHYENYRAQCIQNMTRMVRL----------------------------------------------------------------------------------------------------------------------------------------------------------------------------
>A0A6J1TBP9	308	0.286	2.582E-84	103	516	700	6	292	364
-------------------------------------------------------------------------------------------------------YIGFATLPEQVH-------RKSVKRGFDFTLLVVGESGLGKSTLVNSLFLGDLYKDR---------------KI----------AEVGERL----------------------EKTTQIEKKSMDIEERGVKLRLTIVDTPGFGDGINCEESWKACVNYVDEQFRQYFTDENGLNRRNL------QDNRVHCCLYFIPPygHGLRQIDLEFMRRLHRKVNIVPVIGKADTLTENEVIKLKRQILADIEEHKIQIY---------------------QFPDCDSDEDE----------------------------EFKTQDRE----------LKACVPFAVVGSNT---------VLEV-GGKKVRGRQYPWGVVEVENPKHSDFNKLRNMLITTHMQDLKDVTEDVHYENFRAQ---------------------------------------------------------------------------------------------------------------------------------------------------------------------------------------
>A0A6H5IY89	308	0.286	2.582E-84	86	516	700	2	307	364
--------------------------------------------------------------------------------------DNKRMSSDScktFSGNDTPGYVGFANLPNQVH-------RKSVKKGFEFTLMVVGESGLGKSTLVNSLFLTDLYPERV---------------VPNATEKTN--------------------------------QVVKLDASTVEIEERGVKLRLTVVDTPGFGDAIDNSDSFRAIIQYIDDQFERFLRDESGLNRRNIV------DNRIHCCFYFISPfgHGLKPLDIEFMKQLHGKVNIVPVIAKADVLTKKEMLRLKKRVMEEIEENGIKTY---------------AL------PDCDSDE----------DEEYKVQVKQL----------------------------KQAIPFAVCGSTTL---------LEV-KGRKVRGRLYPWGVVEVENPDHCDFIKLRTMLI-THMQDLQEVTQDVHYENYRSE---------------------------------------------------------------------------------------------------------------------------------------------------------------------------------------
>A0A2R5LLS3	308	0.287	2.582E-84	98	516	700	3	293	370
--------------------------------------------------------------------------------------------------PS-EGEIGFATLPEQVH-------RKSVKRGFDFTLMVVGESGLGKSTLINSLFLTDLYQDR---------------KIPTAEEKVD--------------------------------RTVNIEKKTMEIEEKGVRLRLTVVDTPGFGDAVNCEESWRTIDKYIDEQFNQFFKDESGLNRKNIV------DNRVHCCLYFIPPwgHGLRQLDIEFMKRLHQKVNIVPVIAKADTLTPAEVRATKERILRELEENEVTIY---------------------QLPECDSDEDE-----------------DLKLQDKE---------------------LKGSIPFAVISSSQVVEA----------NGRRVRGRLYPWGIVEVENPKHSDFLKLRTFLISTHMQDLKEVTRDVHYENYRAQ---------------------------------------------------------------------------------------------------------------------------------------------------------------------------------------
>UPI0015B266F2	308	0.277	2.582E-84	105	516	700	29	313	388
---------------------------------------------------------------------------------------------------------GFATLPEQVH-------RKSVKKGFDFTLMVVGDTGLGKSTLINSLFLTDLYKDR---------------KILSVEERVD--------------------------------RTVEIEKTTMDIEEKGVKLRLTVVDTPGFGDAINCEENWKTIERYIDDQFNQFFKDESGLNRKNIV------DNRVHCCLYFVPPygHGLRQLDVEFMKRLHQKVNVVPVIAKADTLTPAEVRKLKDKILREVDENQIKIY---------------------QLPECDSDEDE----------------------------EFKQQDRE---------LKDSV-PFAVIGSTQI---------VEI-NGRKVRGRLYPWGIVEVENPKHSDFLKLRTFLISTHMQDLKDVTRDVHYESYRAQ---------------------------------------------------------------------------------------------------------------------------------------------------------------------------------------
>A0A1S3JUG7	308	0.315	2.582E-84	92	514	700	53	344	392
--------------------------------------------------------------------------------------------TSGKAPKELDGYVGFANLPNQVY-------RKSVKRGFEFTLMVVGQSGLGKSTLINTLFLTDLY----------------SADYP-----------------------GP---------SYRIKKTVQVETTQVLLKEGGVQLRLTVVDTPGFGDAVDNSNCWQPVTDYIDSKYEEYLNAESRVNRKTM------PDNRVHCCLYFITPsgHGLKPLDVEFMKRLHDKVNIIPMIAKADTMTPDECREFKKTILNEIAQHKIKIY---------------------EFPECD-DEEEN----------------KLQKKLK-----------DRV-------------PFAVVGSNTL---------VSV-GGKTVRARQYPWGIVEVENLEHNDFLALRNMLVRTHLHDLKDVTNNVHYENYR-----------------------------------------------------------------------------------------------------------------------------------------------------------------------------------------
>A0A168SA11	308	0.286	2.582E-84	85	516	700	1	306	415
-------------------------------------------------------------------------------------TDQSNGASSGITVvrKKLLGYVGFANLPNQVH-------RKSVKKGFEFTAMVVGESGLGKSTLVNTLFNTQLY--------------------P------------------------PKENVELTHET---PQTVEVKSITSDIEENGVKLRLTVVDTPGFGDFVNNEESWKPILDSIESRCDAYLEQENRVNR---RKLV---DNRIHACLYFISPtgHALKPLDIEFMRRLHTRVNLIPVIAKADTLTEEEVAAFKERILADINYHNIQIY---------------------QAPAYEYD-----------DEETI----------------------------AENREIMSKIPFAVVGSDK-------EFEVE---GRRVRGRSYPWGVIEVDNEDHCDFVKLRQMLIRTHMEELKEYTNDVLYENYRTE---------------------------------------------------------------------------------------------------------------------------------------------------------------------------------------
>A0A671XNB0	308	0.288	2.582E-84	95	525	700	61	363	433
-----------------------------------------------------------------------------------------------FSNPETPGYVGFANLPNQVH-------RKSVKKGFEFTLMVVGESGLGKSTLINSLFLTDLY----PERVIPGAAEKIE-------------------------------------------RTVQIEASTVEIEERGVKLRLTVVDTPGYGDAINSQDCFSTIISYIDDQFERYLHDESGLNRRHIV------DNRVHCCFYFISPlgHGLKPLDVQFMKAIHNKVNVVPVIAKADTLTLRERERLKRRILDEIDEHGIKIYHLPDAE---------------------SDEDED----------------------------FKEQT----------RILKASIPFAVVGSNQQIEA----------KGKKVRGRLYPWGVVEVENPEHNDFLKLRIMLI-THMQDLQEVTQDLHYENFRSDRLKRGGRLS------------------------------------------------------------------------------------------------------------------------------------------------------------------------------
>A0A4Y7QMB8	308	0.255	2.582E-84	74	612	700	5	422	441
--------------------------------------------------------------------------PGTPngdyapaPNGKANGSLPSQApSTTGVSNvvrKKLMGYVGFANLPNQVH-------RKSVRKGFQFTAMVVGESGLGKSTLINTLFNTKLYPGK---------------EVP---------APSAER-----------------------PKTVAIESISADIEENGVRLRLTVVDTPGFGDFVNNDDSWKPIVENIEARFDAYLEQENRVNRLKIV------DNRVHACLYFIQPtgHSLKPIDIEFMRRLHTKVNLIPVIAKADTMTEEEIRDFKARILSDIAYHNIHIY---------------------EAPTYENEDEEA---------------------------------------LAEAEEIASKIPFAIVGSDN---------VVDTPDGRQVRGRAYPWGVIEVDNEDHCDFVKLRQMLIRTYMEELREHTNSVLYENWRS-GKLLGMG---IAQDPSVFQEINPAVRSQEERTLHEAKLAKMEAEMKLVFQQKVQEKESKLKQSEEELYARHREMKDALE-KQRAELEDKKRRIESG---------------------------------------------------------------------------------------
>A0A0C3SFQ8	308	0.294	2.582E-84	80	516	700	19	334	445
--------------------------------------------------------------------------------SRLNGSSPSlpQQPSETGSAPiirkKLNGYVGFANLPNQVH-------RKSVRKGFQFTTMVVGESGLGKSTLINTLFN--------------------TGLYP----PKEPLPPSAER-----------------------PQTVAIESISADIEENGVRLRLTVVDTPGFGDFVNNEESWKPIVENIESRFDSYLEQENRVNRQKI------ADNRVHACLYFIQPtgHSLKPIDVEFMRQLHTKVNLIPVIAKADTLTDEEVADFKARILADIAHHNIHIF---------------------QAPTYENEDEEA---------------------------------------LAEAEEIAGQIPFAVVGSDHL---------VKTLDGREVRGRAYPWGVVEVDNEDHCDFVKLRQMLVRTYMEELREYTNDVLYENWRTQ---------------------------------------------------------------------------------------------------------------------------------------------------------------------------------------
>UPI001EB0ADEF	308	0.271	2.582E-84	100	610	700	68	443	475
----------------------------------------------------------------------------------------------------LEGYVGFANLPNQVY-------RKSVKRGFEFTLMVVGESGLGKSTLINSLFLTDLYSGD----------------YP-----------------------GP---------SHRIKKTVSVDTTTVLLKENGVQLKLTTVDTPGFGDAVDNSNCWQPVIDYIDTKYEEYLNAESRVNR------TLSSDTRVHCCLYYIAPtgHGLKPLDVEFMKRLHDKVNIIPLIAKADTLTPDECREFKKTILNEIAQHKIKIY---------------------EFPECDDDEEN-----------------KLQKKLR-----------DRV-------------PFAVVGSNR----------VIEAGGKRVRGRQYPWGLVEVENLEHNDFIALRNMLIRTHMQDLKDVTNNVHYENYR------YSKLAPVGGDGKVKPGSLTKDPLTQMAEEKREHDLKMKKMEAEMEQVFEMKVKEKKQKLKDSEADLQKRAEQMKKSleQQQKELDDKYKVFE-----------------------------------------------------------------------------------------
>UPI00165BA2FE	308	0.265	2.582E-84	19	516	700	76	438	512
-------------------PGAPPSSCPVPCPPAASPTVPPRPNHAGRDSPQvlplKRQLVYQ-VSLDSPLSPA--SRPRSPWG--LFDPYDSP------EDQD-KEYVGFATLPNQVH-------RKTVKKGFTFTLMVAGETGLGKSTLINSLFLTDLY----KDRKVPNAEERI-------------------------------------------GQTVDIVKHTIGIEEKGIKLWLSIVDTPGFGDAVNNTASWKHVEDYIDQQFEQYFRDESGLNRKNIK------DNRVHCLLYFISPfgHGLRPIDVECMKALHEKVNIIPLLAKADSLTHAEAYSKKLKIREEIKQFGINIY---------------------QFPECDSDEDE-----------------DLKRQ---------EQTLKDS------------IPFAVIGSN---------IQVES-KGRKFRGRSYPWGVVEVENPIHSDFLLLRNMLVRTHMQDLKDVTRETHYENYRAQ---------------------------------------------------------------------------------------------------------------------------------------------------------------------------------------
>UPI0006766E8B	308	0.252	2.582E-84	2	642	700	129	697	698
--PTAATATLTDTATLQSKRelfFKSESVSGSAGLPSGAPPAPPVAPSALKDALAKRSAtLPDALENnhhepngikinstldtGKAAPPQMPAPPpptTAPPSSLRN---IDNIKKPEHppvapkpelpkiEKPktkELDGYVGFANLPNQVY-------RKAVKKGFEFTLMVVGETGLGKSTLINSLFLTEVYDRD---------------KHP-----------------------GPSLRV---------KKTVGVETSVVLLKENGVNLTLTIVDTPGFGDAVDNSNCWQPIIDFVESKYEEFLNAESRVTRKAA-----PPDTRVHCCLYFIAPsgHGLKPLDVEFMQRLGDKVNIIPVIAKADTMTPEECKDFKEQIMKEIAQHKIKIY---------------------EFPECGGGAGGASVAGGA------------------------GEEGE--GAEATRSLKARV-PFAVVGANTVIEAE----------GRRIRGRKYPWGIAEVENLEHCDFLALRNMVIRTHLQDLKDVTSSVHYENYR---CRKLAGLShdgkphRINSNKNPlaqmEEEKREHDLKMKTMESEMEQVFEMKVREKRAKLKESEAELARRHEATRRALEAQAHELEERQRALHAEraaW-ERDTGL-SLDDLRRRSLEANSKETVDGKDKKDKKKKGLF---------------------------------------------------------
>A0A1V8TZW5	308	0.278	2.582E-84	2	514	700	34	423	1156
--PSTRTSIDTAASTHSRAASVIANKPPPTATANGNLGAASPPSRA---SPIPNQAIP----NGKLTSPhveHSNIMPngGATAPQTVSSKDpkaAAQAASDMKSIvrRKLTGYVGFANLPNQWH-------RKSVRKGFNFNVMVVGESGLGKSTLVNTLFNTSLYPPK----------ER---KQPS----LDFA-----------------------------PKTVNIQSISADIEENGVRLRLTVVDTPGFGDFVNNDESWRPIVENIEARFDAYLDAENKVNRMNIV------DNRVHACVYFIQPtgHSLKPLDVEVMRRLHTKVNLIPVIAKADTLTDDEIAAFKQRILGDINHHNIQIF---------------------EGPRYE------------LDDE--------------ETIAENNEIMSKV-------------PFAVVGANT---------EVTTPEGRKVRGRRYPWGVIEVDNEEHCDFVKLRQMLIRTHMEELKEHTNNFLYENYR-----------------------------------------------------------------------------------------------------------------------------------------------------------------------------------------
>A0A4Y9Z5R9	308	0.298	2.582E-84	103	516	700	229	515	2153
-------------------------------------------------------------------------------------------------------YVGFANLPNQVH-------RKSVRKGFQFTVMVVGESGLGKSTLVNTLFNTPLY--------------------P----PKEQLPPNAER-----------------------PQTVAIESISADIEENGVRLRLTVVDTPGFGDFVNNDDSWKPIVENIESRFDSYLEQENRVNRQKVV------DNRVHACLYFIQPtgHSLKPLDIEFMRRLHTKVNLIPIIAKADTLTDEEVAEFKARILADIAYHNIHIF---------------------EAPRYENEDEE----TLAEAEE-----------------------------------IASKIPFAVVGSN---------LVVDTPDGRQVRGRSYPWGVIEVDNEEHCDFVKLRQMLVRTYMEELREYTNDVLYENWRTE---------------------------------------------------------------------------------------------------------------------------------------------------------------------------------------
>UPI000778ACB4	308	0.278	3.503E-84	103	523	700	4	302	363
-------------------------------------------------------------------------------------------------------YVGFATLPTQVH-------RKTVKKGFDFTLMVAGESGLGKSTLINSLFLTDLY-----KDRA----------LP------D--------------------------AQTRIPQTLEIVKHAVDIEERGVKVKLTVIDTPGFGDAVDNTECWKPIANYINGQFEQYFQDESGLDRKNI------QDGRVHCCLYVLSPfgHGLRPLDIEFLRAIHDKVNILPVIGKADCLTPTEVQHKKEKIRQELAANSICIY---------------------EFPDCDSDEDE----------------------------EFKAQDAE---------MKRSI-PFAVVGSS--------HVVRELKD-KVFRGRQYAWGTVEVENATHCDFVKLRNMLIQTHMQDLKDVTHEVHYENYRAQciQslTRPGAR--------------------------------------------------------------------------------------------------------------------------------------------------------------------------------
>UPI001401E10E	308	0.276	3.503E-84	103	523	700	6	299	365
-------------------------------------------------------------------------------------------------------YVGFGNLPNQLH-------RKSVKKGFDFTLMVAGESGLGKSTLIDSLFVTDLY--------------KERC-IP------D----AVERIV----------------------KTMTITKHAVDIEERGVRVKLTIVDTPGFGDAVDNSDCWQPIVAYIDEQFERYFQDECGLNRKNI------QDHRVHCLLYFLSPlgHGVRPLDLEFLRAVHEKVNVIPVIAKADMLTPPEVERAKQKIREEIKEQGIQVY---------------------QFPECDSDEEE---------------------EFKQQ-YQELTD----------------CTPFAVVGSSTLIES----------QGRRVRGRLYPWGVVEVENPRHCDFSKLRTVLIQSHLPDLKEVTQDVHYENFRARCLRTLGR--------------------------------------------------------------------------------------------------------------------------------------------------------------------------------
>UPI0006B0F691	308	0.293	3.503E-84	97	516	700	10	301	372
-------------------------------------------------------------------------------------------------NPEMPGYVGFANLPNQVH-------RKSVKKGFEFTLMVVGESGLGKSTMINSLFLTDLYPERH---------------IP------D---------ASEKIN-----------------QNVKLEASTVEIEERGVKLRLTVVDTPGFGDAIDNTDCFRSIIQYIDEQFERFLQDESGLNRRNI------TDNRIHCCFYFISPfgHGLKPLDIEFMKQLHSKVNIVPVIAKADALTKKEVMKLKRRVMQEIEENGIKIY---------------------PLPDCDSDE----------DEDYKEQVRQLKEAV----------------------------PFAV-SSTT------QTLDV---KGRKVRGRLYPWGVVEVENPDHCDFIKLRTMLI-THMQDLQEVTQELHYENYRSE---------------------------------------------------------------------------------------------------------------------------------------------------------------------------------------
>A0A139AMF6	308	0.303	3.503E-84	100	516	700	10	298	403
----------------------------------------------------------------------------------------------------LNGYVGFSNLPNQVH-------RKSIKKGFFFNLMVVGESGLGKSTLVNTLFN--------------------TSIYP------------AKVEVEPTVDT---------------PKTVDIQAISADIEESGVKLKLTVIDTPGFGDFVNNEDSWRPILAAIESRFDSYLEQENRVNRKRIV------DNRVHACLYFIAPtgHSLKPLDIEFMRRLHQRVNLIPVIAKSDTLTDEEIKLFKQRILDDIAANKIEIYK-P------------------QI--YEGDDAETIDETKKI--------------------------LERI-------------PFAIVGSTQ---------EYEV-NGKKVRGRKYPWGVIEVDNEDHCDFVKLRQMLIRTHMEELKEHTNQVLYEQYRTQ---------------------------------------------------------------------------------------------------------------------------------------------------------------------------------------
>A0A1Y2GTW6	308	0.294	3.503E-84	74	516	700	7	315	425
--------------------------------------------------------------------------PISPPSSN-------KAAINGALRKKLQGYVGFANLPNQVH-------RKSVKKGFNFTIMVVGESGLGKSTLVNTLFN------------AP--------LYP------------------------PKEYAPLTEES---PKTVGIQLFSTDIEENGVRLKLNVVDTPGFGDFINNEDSWKPILKTIEGRFDAYLEQENRVNRSKI------TDTRVNACLYFIAPtgHSLKALDIEFMKRLHNKVNLIPVIAKSDTMTHEEIAAFKERILLDIAHHDIKIYH--------------AQH-------YDSD--------------------------DIETINETKDVMSKI-------------PFAIVGSDK---------AIETPDGRHVRGRKYPWGVIEVDNEDHCDFVKLRQMLIRTHMEELKEFTNDIHYENYRTE---------------------------------------------------------------------------------------------------------------------------------------------------------------------------------------
>A0A317XMZ6	308	0.269	3.503E-84	91	612	700	15	404	426
-------------------------------------------------------------------------------------------AAVGAARKKLSGYVGFANLPNQVH-------RKSVRKGFNFTAMVVGESGLGKSTLINTLFNTTLYPRK---------------EVP---------APHQER-----------------------PKTVAIESISSDIEENGVRLRLNVVDTPGFGDFINNDESWKPIVDNIESRFDAYLEQENRVNRS------KMQDNRVHACIYFIQPtgHALRPIDIEFMRRLHQKVNLIPVIAKSDTLTDEEIVQFKQRILNDIAHHKIEIF--------SA-------------PLYENEDEETM----------------------LEI------------QEISNKV-----PFAVVGSNS---------EIDTPDGRRVRGRAYPWGVIEVDNEEHCDFVKLRQMLIHTHMEELKEHTNNVLYEKYRS-EKLVAMGVTQDHSVFKEVNPAAKMAEERAIHEARLRKMENEMKLVFQQKVAEKEAKLKQSEEELYARHREMRDALEK----QRQELEDKRRRLESG---------------------------------------------------------------------------------------
>A0A3N2Q8E6	308	0.305	3.503E-84	70	514	700	3	326	437
----------------------------------------------------------------------ADASPaGSPPPQALAVAPTPPTASStDLRNivrRKLTGYVGFANLPNQWH-------RKSVRKGFNFNVMVVGESGLGKSTLVNTLFNTSLY---------PPKERKG----PS----LDIV-----------------------------PKTVSIQSISADIEEAGVRLRLTVVDTPGFGDFVNNDESWRPIVDNIEQRYDAYLDAENKVNRMNIV------DNRIHACVFFIQPtgHSLKPLDIEVMRRLHTKVNLIPVIAKADTLTDEEISSFKARILADIKYHGIQIF---------------------EGPRYE------------LDDE--------------ETIAENNEIMSKV-------------PFAVVG------AGN---EVTTPDGRKVRGRAYPWGIIEVDNEEHCDFVKLRQMLIRTHMEELKEHTNNILYENYR-----------------------------------------------------------------------------------------------------------------------------------------------------------------------------------------
>A0A397SPG2	308	0.248	3.503E-84	100	612	700	41	421	439
----------------------------------------------------------------------------------------------------LQGYVGFANLPNQVH-------RKSVKKGFHFTVMIVGESGLGKSTLVNTLFGTTLYPNK-GEA-----------------EPSDET-----------------------------PKTVEIQSLSADIEENGVKLRLTVVDTPGFGDFVNNEESWKPILENIETRFDAYLEQENRVNRRKMV------DNRVHACIYFIAPtgHSLKPLDVEFMRRLHTKVNLIPVIAKSDTLTEDEIKQFKQRILDDIAYHKIQIY---------------------QAPQYEYD-----------DEETV---------------------------AENREIISKI-PFAIVGSDK---------EVELPDGRRVRGRKYPWGVIEVDNEEHNDFVKLRQMLIRTHMEELKEYTNDVLYENYRS-EKLVTMGVQQDQTVFKEVNPLAKMEEERQLHEAKLQKMESEMKQVFQQKVQEKEAKLKQSEEELYARHKEMKDALEK----QRLELEEKKRRLESG---------------------------------------------------------------------------------------
>A0A8C6L6C9	308	0.266	3.503E-84	53	516	700	72	397	467
-----------------------------------------------------RKQIVSQVSLESPLSPA--SLPRSPWGR----PDPYDSP----EDQD-KEYVGFATLPNQVH-------RKTVKKGFTFTVMVAGESGLGKSTLINSLFLTDLY----KERKVPNAEERI-------------------------------------------GQTVDIVKHMIGIEEKGIKLRLTIIDTPGFGDAVNNIKSWKHIEDYIDQQFEQFFRDESGLNRKNI------QDNRVHCLLYFVSPfgHGLRPLDVECMKALHEKVNIIPLLAKADSLTQAEILKKKMKIREDIRQFGVNIY---------------------QFPDCDSDEDEDLKT----------------------QEQFLKDS----------------IPFAVIGSN---------IQVES-KGRKFRGRSYPWGVVEVENPVHSDFLLLRNMLVRTHMQDLKDVTREIHYENYRAQ---------------------------------------------------------------------------------------------------------------------------------------------------------------------------------------
>M2NCV6	308	0.292	3.503E-84	59	514	700	24	364	475
-----------------------------------------------------------NLPNGKPAAPlvqTSNMMPngGSqPIPQTVTSKDPKAAAQAATDMKNIvrrklTGYVGFANLPNQWH-------RKSVRKGFNFNVMVVGESGLGKSTLVNTLFNTSLYPPK----------ER---KQPS----LDFA-----------------------------PKTVSIQSIAADIEENGVRLRLTVVDTPGFGDFVNNDDSWRPIVDNIEQRFDAYLDAENKVNRMNIV------DNRVHACVYFIQPtgHSLKPLDVEVMRRLHTKVNLIPVIAKADTLTDDEIAAFKQRILTDIQYHNIHIF---------------------EAPRYE------------LDDE--------------ETIAENNEILSKV-------------PFAVVGANT---------EVPTPEGRKVRGRRYPWGVIEVDNEEHCDFVKLRQMLIRTHMEELKEHTNNFLYENYR-----------------------------------------------------------------------------------------------------------------------------------------------------------------------------------------
>UPI001C7C102F	308	0.288	3.503E-84	49	516	700	20	371	480
-------------------------------------------------DPDSDATrVAKFVWSPSLLPPIVPVSPmadsyssGVYSNGAPNGSSPSLGPSLAHNSvirKKLMGYVGFANLPNQVH-------RKSIRKGFQFTTMVVGESGLGKSTLINTLFNTALY---------PAKE------IP---------PPSAER-----------------------PKTVAIESIGADIEENGVRLHLTVVDTPGFGDYINNDDSWKPILDDIESRFDSYLEQENRVNRYKIV------DNRVHACIYFIQatGHSLKQIDIEFMKRLHTKVNLIPVIAKADTMTDDEIADFKERILADIAYHNIHIFQAPTYE-NEDEESIA------------EQEEIASK-----------------------------------------------IPFAVVGSDSL---------VNTPDGRQVRGRAYPWGVVEVDNEEHCDFVKLRQMLVRTFMEELREYTNNVLYENWRTE---------------------------------------------------------------------------------------------------------------------------------------------------------------------------------------
>A0A0A9W7A4	308	0.256	3.503E-84	74	611	700	49	454	494
--------------------------------------------------------------------------PEPPTND--NGDRFSKLdrdrSVPEKKTKELDGYVGFANLPNQVY-------RKAVKRGFDFTLMVVGESGLGKSTLINSMFLADIY----------------SADYP-----------------------GP---------SQRVKKTVQVETSRTLLKENGVNLSLTIVDTPGFGDAVDNSNCWQPVIDYIESRYEEYLNAESRVNRT-----AQSADTRVHCCLYFIAPsgHGLKPLDVEFMQRLHDKVNIIPVIAKADTMTPEECSHFKKQILNEVAQHKIKIYEFPETEDNDEKPIGKKLK-------------------------------------------------DRI-------------PiMAVVGSNTIVEM----------DGKKVRGRKYPWGVAEVENLEHSDFIALRDLLIRTHLQDLKDVTNNVHYENYR---------CRKLAGLGQDSKQPRAYFKNPLAQLEEEKREHDLKMKKMETEMEQVFEMKVKEKKQKLKDSEADLQRRHEQMRksleAQIKELDDKRKALEA----------------------------------------------------------------------------------------
>A0A1S3RH95	308	0.284	3.503E-84	73	516	700	126	433	510
-------------------------------------------------------------------------RPRSPWGHF----DPYDSA------EDMDrEYVGFATLPNQVH-------RKSVKKGFAFTLMVAGESGLGKSTLVNSL---YLT--DLYNNRKVLNAEERIA------------------------------------------QTVFITKHTVGIEEKGVRLRLSIVDTPGFGDAVNNTESWKEIEDYIDQQFEQYFRDESGLNRKNI------QDNRVHCCLYFISPfgHGLRPLDVECMRALHEKVNIVPVLAKADSLTPTEVRRKKMKIREEMEKFGINIY---------------------QFPDCDFDEDE----------------------------EFKQQE----------QLLKDSIPFAVIGSN---------IQVES-KGRKFRGRLYPWGVVEVEDPAHSDFLLLRNMLVKTHMQDLKDVTRETHYENYRAQ---------------------------------------------------------------------------------------------------------------------------------------------------------------------------------------
>G0S572	308	0.279	3.503E-84	13	514	700	88	471	580
-------------YPKSPTPPPPEPKPKHKPEPEPEPMVAEEASAKKVDD--SSNGI-DNIPNPQPAAP--GAQLDNPSSagsevSRQTPSDtkaaAPQQASS-TDNKNIirrklTGYVGFANLPNQWH-------RKSVRKGFNFNVMVVGESGLGKSTLVNTLFNTSLY---------PPKERKG----PS----LDIV-----------------------------PKTVQIQSISADIEEAGVRLRLTVVDTPGFGDFVNNDESWRPIVDNIEQRFDAYLDAENKINR------HNIVDNRIHACVYFIQPtgHSLKPLDIEVMKRLHTKVNLIPVIAKADTLTDEEVTAFKQRILADIKYHNIQIF---------------------EGPRYE------------LDDE--------------ETIAENNEIMSKV-------------PFAVVGANT---------EVVNADGRRVRGRKYPWGIIEVDNEEHCDFVKLRQMLIRTHMEELKEHTNNVLYENYR-----------------------------------------------------------------------------------------------------------------------------------------------------------------------------------------
>A0A8C7JLU6	308	0.272	3.503E-84	73	532	700	391	724	775
-------------------------------------------------------------------------RPRSPWGHF----DPYDSA------EDMDrEYVGFATLPNQVH-------RKSVKKGFAFTLMVAGESGLGKSTLVNSL---YLT--DLYNNRKVLNAEERIV------------------------------------------QTVFITKHTVGIEEKGVRLRLSIVDTPGFGDAVNNTESWKEIEDYIDQQFEQYFRDESGLNRKNI------QDNRVHCCLYFISPfgHGLRPLDVECMRALHDKVNIVPVLAKADSLTPTEVRRKKMKIREEMEKFGINIYQFPDCE----------------F---DEDEE------------------------------FKQQE----------QLLKDSIPFAVIGSN---------IQVES-KGRKFRGRLYPWGVVEVEDPAHSDFLLLRNMLVKTHMQDLKDVTRETHYENYRAQciqnmtrmvvQERKRSLRDKIQSESS-----------------------------------------------------------------------------------------------------------------------------------------------------------------------
>A0A7M5VGE8	308	0.296	4.752E-84	103	515	700	7	293	354
-------------------------------------------------------------------------------------------------------YVGFANLPNQVH-------RKSVKRGFEFTLMVVGESGLGKSTLVDSLFLTSLY---------------------------------SER--------------ETLTAVNRIKRTVSVSQSTVEIEEKGVKLKLTVVDTPGFGDSIDNSDSWSPIVSYIDEQYEAYLRDESGLNRRNI------IDNRVHCCLYFINPcgHGLKPQDVAVMKCLHDKVNIVPVIAKADTLTKKEVKELKQRILREIYENQIQIYQFPEADEEEDDE---------EF------------------------------------------------IAVNKELKNSV-PFAVVGSNT---------VYEV-NGKKVRGRIYPWGVVDIENPAHCDFTMLRNMLIRTHMQDLKDVTQDTHYENYRA----------------------------------------------------------------------------------------------------------------------------------------------------------------------------------------
>A0A1S3K2P4	308	0.293	4.752E-84	103	516	700	9	295	363
-------------------------------------------------------------------------------------------------------YVGFASLPEQVH-------RKAVKKGFNFTLMVVGESGLGKSTLINSLFLTDIY----KDRQIPSVEDRMT-------------------------------------------KTVEIEKRQIDIEERGVRLRLTVVDTPGYSDALNTQDCCKAVENFVDEQFAQYFKDESGVNRRNI------QDSRVHCCLYFISPcgHGLKQVDVEFMKQLHEKVNIVPIIAKADTLTAAEVCKLKNRVLQEIDEHGIKIY---------------------EFPDCDSDEDED----------------------------FKQQDKE----------LKLAIPFSVIGSNT---------VLEV-NGKKIRGRLYPWGIVEVDNPKHCDFLKLRQMLISTHMQDLKDVTQDVHYENYRAQ---------------------------------------------------------------------------------------------------------------------------------------------------------------------------------------
>A0A293LUN3	308	0.293	4.752E-84	87	516	700	0	301	372
---------------------------------------------------------------------------------------MSTESRSAFANPEVPGYVGFANLPNQVH-------RKSVKKGFEFTLMVVGESGLGKSTLVNSLFLTDLY----PERQVP-----------------DASAKI--------------------------KQTVTLDASTVEIEERGVKLRLTVVDTPGYGDAIDNTDCFDSIIQYIDNQFERFLRDESGLNRRNIN------DNRVHCCFYFISPfgHGLKPLDIQFMKMLHNKVNIVPVIAKADALTKKEVLRLKQQIMKQIEENKIKIYTL---------------------PECDSDE----------DEDYKEQVKQLKEAV----------------------------PFAV--SSSVDP-------IEV-KGRKVRGRLYPWGVVEVENPEHGDFIKLRTMLI-THMQDLQEVTQELHYENYRSE---------------------------------------------------------------------------------------------------------------------------------------------------------------------------------------
>UPI001B88C255	308	0.284	4.752E-84	97	516	700	34	325	403
-------------------------------------------------------------------------------------------------NPEQPGYVGFANLPNQVH-------RKSVKKGFEFTLMVVGESGLGKSTLVNSLFLTDLYPERL---------------IP----------SAAEKVT----------------------QTVKIDASTVEIEERGVKLRLTVVDTPGFGDSLNSQDCFRPIIQYVDDQFERYLQDESGLNRRHIV------DNRVHSCFYFINPsgHGLKPLDLAFMKALHHKVNIVPVLAKADTLTKMEIINRKKKILEQIKECGISIY---------------------PLPDCDEDE----------DEDYKEQCRQLKDAV----------------------------PFAVVGANTI---------IEV-KGRKVRGRMYPWGVVEVENPEHCDFIKLRTMLI-THMQDLQEVTQDLHYENFRAE---------------------------------------------------------------------------------------------------------------------------------------------------------------------------------------
>UPI000440A1CA	308	0.300	4.752E-84	76	516	700	13	332	443
----------------------------------------------------------------------------SPSpNGNLNGSSASLTpAHQAGLSPiirkKLMGYVGFANLPNQVH-------RKSVRKGFQFTAMVVGESGLGKSTLINTLFDTPLYPPKV-----P---------LP----------PNAER-----------------------PQTVAIESISADIEENGVRLRLTVVDTPGFGDFVNNDESWKPIVDNIESRFDSYLEQENRVNRQKIV------DNRVHACLYFIQPtgHSLKPLDIEFMKQLHDKVNLIPVIAKADTLTDVEVAEFKARILADIAYHNIHIFQAPTYE--------------------NEDEETIAEHEEIT----------------------------------------SKIPFAVVGSDKVVP---------TADGREVRGRVYPWGVIEVDNEDHCDFVKLRQMLVRTYMEELREYTNDVLYENWRSQ---------------------------------------------------------------------------------------------------------------------------------------------------------------------------------------
>K5WP52	308	0.294	4.752E-84	80	516	700	19	333	444
--------------------------------------------------------------------------------SRANGSSPSlaQPSESG-STPiirkKLNGYVGFANLPNQVH-------RKSVRKGFQFTAMVVGESGLGKSTLINTLFNTRLYPPK-----EP---------LP----------PSAER-----------------------PQTVAIESISADIEENGVRLRLTVVDTPGFGDFVNNEDSWKPIVDNIESRFDLYLEQENRVNRQKIV------DNRVHACLYFIQPtgHSLKPIDVEFMRQLHTKVNLIPIIAKADTLTDDEVADFKARILADIAHHNIHIF---------------------QAPTYENEDEEA---------------------------------------LAEAEEIAGKIPFAVVGSDRL---------VKTPDGREVRGRAYPWGVVEVDNEDHCDFVKLRQMLVRTYMEELREYTNDVLYENWRTE---------------------------------------------------------------------------------------------------------------------------------------------------------------------------------------
>A0A6A6GR51	308	0.249	4.752E-84	49	612	700	8	445	462
-------------------------------------------------SPATRASPGPQVPNGKPTVP-AGSPPQPPQQgqSVITKdAKAAQAAALDTKNivrRKLTGFVGFANLPNQWH-------RKSVRKGFNFNVMVVGESGLGKSTLVNTLFNTSLYPPK----------ER---KQPS----LDFA-----------------------------PKTVAVQSISADIEENGVRLRLTVVDTPGFGDFVNNDDSWRPIVENIDQRFDAYLDAENKINRMNIV------DNRIHACVYFIQPtgHSLKPLDVEVMRRLHTKVNLIPVIAKSDTLTDEEIVSFKQRILSDINHHNIQIF---------------------EGPRYE------------LDDE--------------ETIAENNEILSKI-------------PFAVVGANT---------EVTTPEGRRVRGRKYPWGTIEVDNEDHCDFVKLRQMLIRTHMEELKEHTNNYLYEGYRS------DKLEGLGMQSDPNVFREVNPAAKQEEERSLHEQKLEKMEREMRMVFQQKVQEKEQKLKQSEEELYARHREMKENLdKQRAELEEKKSRIESG---------------------------------------------------------------------------------------
>UPI00035A25C9	308	0.265	4.752E-84	94	614	700	65	460	479
----------------------------------------------------------------------------------------------GAETrKELEGYVGFANLPNQVY-------RKSVKRGFEFTLMVVGESGLGKSTLINSLFLTDLYSQE----------------YP-----------------------GP---------SHRIQKTVKVDTTQVTLKENGVQLRLTIVDTPGFGDAVDNSNCWAPVTDFIDSKYEEYLNAESRVNRSLS------SDTRVHSCLYFIAPtgHGLKPLDVEFMKRLHDKVNIIPLIAKADTLTPDECREFKKTILNEIAQHKIRIYEFPDCEDEEE------MKIQKRL------------------RDRV--------------------------------------PFAVVGSNR---------VIEV-GGKRVRGRQYPWGIVEVENLEHNDFIALRNMVIRTHMQDLKDVTNNVHYENFRYN-----KLAPSTAEGNKVkPGSLTKDPLSQMAEERQEHNAKMKKMEAEMEQVFEMKVKEKRQKLKDSEADLQKRSEQMKKGLEQQQreledKWkdfeREKANWEEQWGE-------------------------------------------------------------------------------------
>A0A8J6HBH0	308	0.286	4.752E-84	103	516	700	161	447	506
-------------------------------------------------------------------------------------------------------YIGFATLPDQVH-------RKSVKRGFDFTLMVVGESGLGKSTLINSLFLDDLYKNR---------------KVP------D----VSERI----------------------QKTTSIEKKTMEIEERGVKLRLTVIDTPGFGDAVNCEDSWKVCTKYIDDQFRQYFTDESGLNRRNI------QDNRVHCCLYFVPPwgHSLRQMDLELMKRLHQKVNIVVVIAKADCLTTSEIARLKKNIINDIKEHDIQMY---------------------EFPECDSDEDE----------------------------EFKQQDRE---------LKASV-PFAVVGSNTT---------LEV-GGRKVRGRQYPWGVVDVENPKHSDFIKLRTMLISTHMQDLKDVTEDVHYENYRAQ---------------------------------------------------------------------------------------------------------------------------------------------------------------------------------------
>UPI00103E0270	308	0.277	4.752E-84	11	514	700	173	557	694
-----------PSALKDALAKRSATLPDHEISHHETNGTAKLSNSVSVDAPKP----PTSAPPPTPAPPVpTSAPPaTAPLRSTeniIKKTDhPPVAPKPDlpkLEKPktkELDGYVGFANLPNQVY-------RKAVKKGFEFTLMVVGETGLGKSTLINSLFLTEVY----DKDKHP----------------------------------GPSLRV---------KKTVGVETSVVLLKENGVNLTLTIVDTPGFGDAVDNSNCWQPIIDFVESKYEEFLNAESRVTRKAA-----PPDTRVHCCLYFIAPsgHGLKPLDVEFMQRLGDKVNIIPVIAKADTMTPEECKDFKEQIMKEIAQHKIKIYDFP-----------------------ESTGEEGE------------------------------------GADATKAL-RGRVPFAVVGANT----------VIEQDGRRIRGRKYPWGIAEVENLEHCDFLALRNMVIRTHLQDLKDVTSSVHYENYR-----------------------------------------------------------------------------------------------------------------------------------------------------------------------------------------
>UPI000B4571AE	308	0.274	4.752E-84	67	516	700	497	818	888
-------------------------------------------------------------------TPLAEAlsLPtPSPRRKPRVSRRTSQKLIR----MDEDEFIGFATLPDQVH-------RKAVKRGFEFGLMVVGETGLGKSTLINSLFLTDLYKDR---------------KIPKVEETIK--------------------------------KTVHIEKKQLEIEERGVRLRLTIVDTPGFNDSVNGEENWMPIIDYIDSQFDQYYQAESGLNRKNI------QDTRVHCCLYFISPygHGLKPVDIAVMKRLHTKVNIVPLLAKSDILTPKEVKRLKAKILDEIKDNHIQIY---------------------QFPECDSDEDE----------------------------EFKQQD----------KALKSAIPFAVVGSNTVVEA----------GGKKIRGRMYPWGIVEVDNPKHCDFGKLRQMLISTHMQDLKDITADLHYENYRAE---------------------------------------------------------------------------------------------------------------------------------------------------------------------------------------
>A0A8B6XMK8	307	0.295	6.445E-84	103	519	700	6	295	332
-------------------------------------------------------------------------------------------------------YVGFANLPNQVH-------RKSVKRGFEFTLMVVGESGLGKSTLVDSLFLTSLYSDRH---------------LP------D--------------------------AAKRIEKTISVSTSTVEIEEKGVKLKLTVVDTPGFGDAVNNSDSWQPIVQYINEQYEAYLRDESGLNRRNI------TDTRVHCCLYFINPvgHGLKPLDIAMMKALHDKVNIVPVIAKADTLTLKEVKTLKERILDEIRRSGIQVYRFP--DDDEDDE--------EEF-------------------------IEVNRQLK------------------------ASVPFAVVGSNKIFEV----------NGKKVRGRIYPWGIVDIENPAHCDFTMLRNMLIRTHMQDLKDVTQDAHYENFRAKRLR------------------------------------------------------------------------------------------------------------------------------------------------------------------------------------
>A0A6P8HII8	307	0.300	6.445E-84	99	515	700	15	303	364
---------------------------------------------------------------------------------------------------NMADYVGFANLPNQVH-------RKSVKKGFEFTLMVVGESGLGKSTLIDSLFLTDLY----SDRILPKAEERI-------------------------------------------KKTVKIETSTVEIEERGVKLRLTVVDTPGYGDGMDNKDCFKPISDYINLQFENYLHDESGLNRRHIV------DTRVHCCFYFISPtgHGLKPLDIQFMKELHEKVNIVPVIGKTDTLTPSELSAMKTRIRNEIDDYGIKTY---------------------ILPDCESDEEE--------------------------------DFIEQT-----KQLKASM-PFAVVGSNTLIDV----------CGKKARGRLYPWGVVEVENPAHCDFSKLRTMLI-THMQDLKEVTQDVHYENFRA----------------------------------------------------------------------------------------------------------------------------------------------------------------------------------------
>A0A3N4J1G0	307	0.305	6.445E-84	60	514	700	7	335	443
------------------------------------------------------------ASRNSATSPVAAMsspSPDSPQ-------QESGFSSSSSP-PNIvrrklTGYVGFANLPNQWH-------RKSVRKGFNFNVMVVGESGLGKSTLVNTLFNTSLY---------PPKERKG----PS----LDI-----------------------------IPKTVSIQSISADIEENGVRLRLTVVDTPGFGDFVNNDESWRPIVDNIEQRFDAYLEAENKVNRMNI------IDNRVHACVYFIQPtgHALKPLDIEVMRRLHTKVNLIPVIAKADTLTDEEIAEFKKRILADINHHEIQIF---------------------EGPRYE------------LDDD--------------ETIAENNEIMSKV-------------PFAVVGANS---------EVTNADGRKVRGRRYPWGIIEVDNEEHCDFVKLRQMLIRTHMEELKEHTNNFLYENYR-----------------------------------------------------------------------------------------------------------------------------------------------------------------------------------------
>A0A4R0R9N1	307	0.280	6.445E-84	0	516	700	6	400	2126
ASPVLHQVGPWnellrPkpgLQTVQAASsGKQQQPPPPGPHAHDSEPSLLPPLALPPDVKMTDSYV--SSTNGD-----AITANGS---NNLNGSSPSlpQQAASGGLSPiirkKLMGYVGFANLPNQVH-------RKSVRKGFQFTAMVVGESGLGKSTLINTLFNTRLYPPK-----EP---------LP----------PSAER-----------------------PQTVAIESISADIEENGVRLRLTVVDTPGFGDFVNNDESWKPIVENIESRFDSYLEQENRVNRQKIV------DNRVHACLYFIQPtgHSLKPIDVEFMRQLHTKVNLIPIIAKSDTLTDEEVADFKARILADIAYHKIHIFQAPTYEN--------------------------------EDEEAIAEAEEIASKV----------------------------PFAVVGSDQ---------VVKTPDGRQVRGRAYPWGVVEVDNEDHCDFVKLRQMLVRTYMEELREYTNDVLYENWRTE---------------------------------------------------------------------------------------------------------------------------------------------------------------------------------------
>UPI000C252A31	307	0.283	8.743E-84	103	516	700	10	296	347
-------------------------------------------------------------------------------------------------------YIGFATLPDQVH-------RKSVKRGFDFTLMVVGESGLGKSTLINSLFLEDLYKNR---------------KIP------D----VSERI----------------------QKTTSIERKTMEIEERGVKLRLTVIDTPGFGDAVNCEDSWKVCINYIDEQFRQYFTDESGLNRRNI------QDNRVHCCLYFVPPwgHSLRQMDLELMKRLHRKVNIVVVIAKADTLTTTEVAKLKKNILNDIRDNDIQMY---------------------EFPECDSDEDE----------------------------EFKQQDRE----------LKASIPFAVVGSNTT---------LEI-AGKKIRGRQYPWGVVDVENPKHSDFNKLRTMLISTHMQDLKDVTEDVHYENFRAQ---------------------------------------------------------------------------------------------------------------------------------------------------------------------------------------
>UPI0012D48387	307	0.291	8.743E-84	90	526	700	0	309	360
------------------------------------------------------------------------------------------MSSDTAKNFSSldtPGYVGFANLPNQVH-------RKSVKKGFEFTLMVVGESGLGKSTLVNSLFLTDLY----PERVVP-----------------D--------AIEKQ------------------KQTVKLDASTVEIEERGVKLRLTVVDTPGFGDAIDNSNSFSAILEYIDEQYERFLRDESGLNRRNIV------DNRIHCCFYFISPfgHGLKPLDIEFMKKLHNKVNIVPVIAKADCLTKKEMERLKSRVLKEIENNGIKIY---------------------PLPDCDSDE----------DEDYKEQVRQLKEAV----------------------------PFAVCGSTT---------VLEV-KGKKVRARNYGWGTIEIENPDHCDFIKLRTMLI-THMQDLQEVTQEVHYENYR--SERLAKGVKK-----------------------------------------------------------------------------------------------------------------------------------------------------------------------------
>UPI001D06B973	307	0.290	8.743E-84	103	516	700	6	292	362
-------------------------------------------------------------------------------------------------------YIGFATLPDQVH-------RKSVKRGFDFTLMVVGESGLGKSTLINSLFLDDLY----------KNRI-----IP------D----VSERI----------------------HRTTCIEKKTMEIEERGVKLRLTVIDTPGFGDAVNCEDSWKVCTNYIDDQFRQYFTDESGLNRRNI------QDNRVHCCLYFVPPwgHSVRQMDLELMKRLHRKVNIVLVIAKADTLTTSEVNKLKQSILNDVKDHGIQMY---------------------EFPDCDSDEDED----------------------------FKQQDRE---------LKASV-PFAVVGSNTI---------LEV-GGKKVRGRQYPWGVVDVENPKHSDFIKLRTMLISTHMQDLKDVTEDVHYENFRAQ---------------------------------------------------------------------------------------------------------------------------------------------------------------------------------------
>UPI001D09938A	307	0.295	8.743E-84	103	516	700	8	294	365
-------------------------------------------------------------------------------------------------------YIGFATLPEQVH-------RKSVKRGFDFTLMVVGESGLGKSTLINSLFLGDLY----------KNRH-----IP------D----VSERI----------------------KKTTCIEKKTMDIEERGVKLRLTVVDTPGFGDAVNCEDSWRVCTAYIDEQFRQYFTDESGLNRRNI------QDNRVHCCLYFVPPwgHSLRQMDLELMKRLHRKVNIVVVIAKADTLTTTEVKKLKEGILADIEEHQIQMY---------------------QFPECDSDE----------DDE------------------FKQQDRE---------LKASV-PFAVVGSNT-------VLEI---SGRKVRGRQYPWGVVDVENPKHSDFVKLRTMLISTHMQDLKDVTQDVHYENFRAQ---------------------------------------------------------------------------------------------------------------------------------------------------------------------------------------
>UPI0008F992E6	307	0.283	8.743E-84	103	516	700	90	376	456
-------------------------------------------------------------------------------------------------------YIGFATLPEQVH-------RKSVKRGFDFTLMVVGDSGLGKSTLINSLFLSDLYQDR---------------KIPNVNERLE--------------------------------KTTSIEKKSMDIEERGVKLRLTVVDTPGFGDGLKCEESWRACCNYIDDQFRQYFTDESGLNRKNIV------DNRVHCCLYFIPPygHGLRQMDFEVLRRLHQKVNIVPVIAKADTLTASEVKKLKEKVLSDIDEHNIQIY---------------------QFPECDSDEDED----------------------------FKQQDRE----------LKACVPFAVVGSNT---------VIEV-GGCKVRGRQYPWGVVEVENPKHSDFSKLRNMLISTHMQDLKDVTEDVHYENFRAQ---------------------------------------------------------------------------------------------------------------------------------------------------------------------------------------
>UPI001EEA5900	307	0.249	8.743E-84	1	524	700	50	451	510
-EPELSSlSTEDPQdaelvYTMRDLTSKVGHTFPGRETRMTDRDPEGRNRPHTPGTPtFPRRVrRNLQGSEPDLLRRCHFSstgfheSPLSPSISKRpwSRLDPYDSP----EDQD-KEYVGFATLPNQVH-------RKSVKKGFAFTLMVAGESGLGKSTLVNSLFLTDVY----KDRILLSAEERIT-------------------------------------------KTVEITKHTIAIEEKGVKLKLTIVDTPGFGDALNNTERWKPIVDFVDHQFEQYFRDESGLNRKNI------QDNRVHCCLYFISPygHGLRPVDVEFMRALHEKVNLVPVLGKADCLTPLEVSRKKKKIREEIERFGINIY---------------------QFNECDSDEEN-------------------------------QD-------------LKDSIPFAVVGSNVL---------VQI-KGRRVRGRVYPWGVVEVENPTHSDFLKLRNMLVRTHMQDLKDVTQEIHYENYRSECIRNMTRM-------------------------------------------------------------------------------------------------------------------------------------------------------------------------------
>A0A8C4FL66	306	0.290	1.186E-83	103	516	700	7	293	310
-------------------------------------------------------------------------------------------------------YVGFATLPNQVH-------RKSVKKGFAFTLMVAGESGLGKSTLVNSLFLTDLY------------------------------------------KNRKVLNAE-----ERISQTVQINKYTVGIEEKGVKLRLTIVDTPGFGDAVNNTWSWKAVEEYIDLQFEQYFRDESGLNRKNI------QDNRVHCCLYFISPygHGLRPLDIEFMMALHEKVNIVPVLAKADSLTPSEIRKKKMKIRQEIERFGIKMY---------------------QFPECDSDEDE---------------------EFKL------QD-------QELK----DSIPFAVIGSNILVES----------KGRRFRGRLYPWGVVEVENPAHSDFLKLRNMLVRTHMQDLKDVTRETHYENYRAQ---------------------------------------------------------------------------------------------------------------------------------------------------------------------------------------
>A0A6J2XUE3	306	0.282	1.186E-83	93	530	700	9	318	352
---------------------------------------------------------------------------------------------SSLETPG---YVGFANLPNQVH-------RKSVKKGFEFTLMVVGESGLGKSTLVNALFLTDLY----PERVVP-----------------D----AVEKL----------------------KQTVKLEPTTVEIEERGIKLRLTVVDTPGYGDAINNTDSFSEIISYIDDQFERFLRDESGLNRKNIV------DNRIHCCFYFISPfgHGLKPLDVEFMKQLHNKVNIVPVIAKADVLTKKEMQKLKKKVLDEIAENGIKIF---------------------SLPECDSDE----------DEEYKEQVRQL----------------------------KQAVPFAVCGANTL---------LEV-KGRKVRGRLYPWGVVEVENPDHCDFIKLRTMLI-THMQDLQDITQREHYENYRSERLAkggPPPKRNTIVEE-------------------------------------------------------------------------------------------------------------------------------------------------------------------------
>UPI000C6CFD87	306	0.290	1.186E-83	90	523	700	0	309	360
------------------------------------------------------------------------------------------MSSETkqLSNPETPGYVGFANLPNQVH-------RKSVKRGFEFTLIVVGESGLGKSTLINSLFLTDLYPD------------RN---IP------D----AAEKI----------------------QQTVKLNASTVEIEERGVKLRLTVVDTPGYGDAIDNTDCFKSIIQYIDEQFERFLRDESGLNRRNI------TDNRVHCCFYFISPfgHGLKPLDIEFMKQLHNKVNIVPVIAKADALTKKELIVLKKRVMQEIEDNGIRLY---------------------PLPDCDSDE----------DEDYKEQVRELKEAV----------------------------PFA-ISS---------ALQTIDVKNRKVRGRLYPWGVVEVENPEHCDFSKLRTMLI-THMQDLQEVTQEVHYENYRSERLagKAGWR--------------------------------------------------------------------------------------------------------------------------------------------------------------------------------
>R4FKK6	306	0.307	1.186E-83	76	514	700	21	330	380
----------------------------------------------------------------------------SVENSeRFSKADKDRL--SEKKAKELDGYVGFANLPNQVY-------RKAVKKGFDFTLMVVGESGLGKSTLINSMFLAEVY----------------SADYP-----------------------GP---------SERVKKTVQVETSRTLLRENGVNLTLTIVDTPGFGDAVDNSNCWQPVIDYIESRYEEFLNAE-----SRVNRRSQSPDTRVHCCLYFIAPsgHGLKPLDVEFMQRLHDKVNIIPVIAKADTMTPEECAHFKKQILNEVAQHKIKIYEFPDVEDS-------------------------------NDD----------------------------GKPSGKKLRDRV-PMAVVGSNTI---------VEV-DGKKIRGRKYPWGIAEVENLEHCDFIALRNMLIRTHLQDLKDVTNNVHYENYR-----------------------------------------------------------------------------------------------------------------------------------------------------------------------------------------
>A0A7M7J8Y3	306	0.303	1.186E-83	90	516	700	2	304	387
------------------------------------------------------------------------------------------MPSGDHrrNSPLAPEGeIGFATLPEQVH-------RKSVKKGFDFTLMVVGEAGLGKSTLINSLF---LM--DLYEDR----------KLP----------SVDERI----------------------ERTVYIEKKTMEIEEKGVRLRLTVVDTPGFGDALNCEDSWRAIEKYIDEQFNQFFRDESGLNRKNIV------DNRVHCCLYFIPPwgHGLRPLDIEFMKRLHKKVNIVPVIAKADTLTPKEVAELKKRVLKELECHEVMVY---------------------QLPECDEDE----------DDE------------------F-KDTDRQL---------KESIPFAVVSS---------CQAVEV-GGRKVRGRVYPWGVVEVENPKHSDFLKLRTFLISSHMQDLKEVTRDVHYENYRAE---------------------------------------------------------------------------------------------------------------------------------------------------------------------------------------
>UPI001C04548C	306	0.252	1.186E-83	5	516	700	27	399	469
-----ATNGRLP-----SFPGSPSLPHPIPCLPAGSPKIPPRANRAGLDLQFQplplRSQLVSQVSLDSPLSPA--SRPRSPWGRF----DPYDSP----EDQD-KEYVGFATLPNQVH-------RKTVKKGFTFTLMVAGESGLGKSTLINSLFLTDLS----KDRKVPNAEERI-------------------------------------------GQTVDIVKHIVSIEEKGIKLRLSIVDTPGFGDAVNNTESWRHIEDYIDQQFEQYFRDESGLNRKNI------QDNRVHCLLYFISPfgHGLRPLDVKCMKALHEKVNIIPLLAKADSLTQAEVCRKKMKIREEIKLFGINIY---------------------QFPECDSDEDE----------------------------EFKTQE----------QILKDTIPFAVIGSN---------IQVES-KGRKFRGRSYPWGVVEVENPIHSDFLLLRNMLVRTHMQDLKDVTRETHYENYRAE---------------------------------------------------------------------------------------------------------------------------------------------------------------------------------------
>K2RMN6	306	0.293	1.186E-83	76	514	700	51	366	475
----------------------------------------------------------------------------SPQT--VSSRDpkAAAQAASDMRNivrRKLTGYVGFANLPNQWH-------RKSVRKGFNFNVMVVGESGLGKSTLVNTLFNTSLYPPK--ERKPP-----SLDIIP---------------------------------------KTVAIQSISADIEENGVRLRLTVVDTPGFGDFVNNDDSWRPIVENIEQRFDAYLDAENKVNRMNIV------DNRIHACVYFIQPtgHSLKPLDVEVMRRLHTKVNLIPVIAKSDTLTDDEITAFKQRILADIAHHGIQIF---------------------EGPRYE------------MDDE--------------ETIAENQEIMSKV-------------PFAVVGANT---------DVSTSDGRKVRGRRYPWGVIEVDNEEHCDFVKLRQMLIRTHMEELKEHTNNTLYENYR-----------------------------------------------------------------------------------------------------------------------------------------------------------------------------------------
>A0A7E5VT32	306	0.294	1.186E-83	57	514	700	101	444	581
---------------------------------------------------------PNSAPPPTPAPPVpTSAPPAAPPPlrsteNIIKKPDhPPVAPKPElpkLEKPktkELDGYVGFANLPNQVY-------RKAVKKGFEFTLMVVGETGLGKSTLINSLFLTDVYDRD---------------KHP-----------------------GPSLRV---------KKTVGVETSVVILKENGVNLTLTIVDTPGFGDAVDNSNCWQPIIDFVESKYEEFLNAESRVTRKAA-----PPDTRVHCCLYFIAPsgHGLKPLDVEFMQRLGDKVNIIPVIAKADTMTPEECKDFKEQIMKEISQHKIKIYDFPesTGEEGEAAEAARGLR-------------------------------------------------TRV-------------PFAVVGANT----------VIETDGKRVRGRKYPWGIAEVENLEHCDFLALRNMVIRTHLQDLKDVTSSVHYENYR-----------------------------------------------------------------------------------------------------------------------------------------------------------------------------------------
>A0A8H4IJD1	306	0.287	1.186E-83	50	514	700	817	1163	1272
--------------------------------------------------PASptSNGKPSSPAGGDV--KSSNMMADGKQGSVpqtVSSRDpkAAAQAASDMRNivrRKLTGYVGFANLPNQWH-------RKSVRKGFNFNVMVVGESGLGKSTLVNTLFNTSLYPPK--ERKPP-----SLDIIP---------------------------------------KTVAIQSISADIEENGVRLRLTVVDTPGFGDFVNNDDSWRPIVENIEQRFDAYLDAENKVNRMNIV------DNRIHACVYFIQPtgHSLKPLDVEVMRRLHTKVNLIPVIAKSDTLTDDEITAFKQRILADITHHGIQIF---------------------EGPRYE------------MDDE--------------ETIAENQEIMSKV-------------PFAVVGANT---------DVATSDGRKVRGRRYPWGVIEVDNEEHCDFVKLRQMLIRTHMEELKEHTNNTLYENYR-----------------------------------------------------------------------------------------------------------------------------------------------------------------------------------------
>A0A3Q3F5G8	306	0.275	1.608E-83	68	516	700	1	324	350
--------------------------------------------------------------------TTICTRPGPPQDtQVPQDTQVPQDTQVPQDTQDQDkEYVGFATLPNQVH-------RKTVKKGFTFTVMVAGESGLGKSTLINSLFLTDLY----KDRKVPNAEER-IC------------------------------------------QTVGMIKHTVGIEEKGIKLRLSIIDTPGFGDAVNNTESWKHIEDYIDQQFEQYFRDESGLNRKNI------QDNRVHCLLYFISlfGHGLRPLDVACMKALHAKVNIIPLLAKADGLTETEVCKKKTKIREDIRRFGINIY---------------------QFPDCDSDEDED----------------------------F--KTREQI-------LKDSV-PFAVIGSN---------VQVES-KGRRFRGRSYPWGVVEVENPAHSDFLLLRNMLVRTHMQDLKDVTREIHYENYRAQ---------------------------------------------------------------------------------------------------------------------------------------------------------------------------------------
>UPI00096B2E27	306	0.295	1.608E-83	103	516	700	7	293	365
-------------------------------------------------------------------------------------------------------YIGFATLPDQVH-------RKSVKRGFDFTLMVVGESGLGKSTLINSLFLEDLY----------KNRI-----VP------D----VTEKI----------------------KKTTSIEKKTMEIEERGVKLRLTVIDTPGFGDAVNCEDSWKVCTNYIDEQFRQYFTDESGLNRRNI------QDNRVHCCLYFIPPwgHSLRQMDLELMKRLHRKVNIVLVIAKADTLTTSEVAKLKQNIINDIRANDIQMY---------------------EFPECDSDE----------DDE------------------F---------KQQDKELKASV-PFAVVGSNTT---------LEV-AGRKVRGRQYPWGVVDVENPKHSDFIKLRTMLISTHMQDLKDVTEDVHYENFRAQ---------------------------------------------------------------------------------------------------------------------------------------------------------------------------------------
>A0A1A8GC48	306	0.278	1.608E-83	103	516	700	23	309	371
-------------------------------------------------------------------------------------------------------YVGFATLPNQVH-------RKSVKKGFDFTLMVAGESGMGKSTLVNSLFLTDLyKDRKLLNA-----EERI-------------------------------------------SQTVEIIKHTVDIEEKGVKLKLTIVDVPGFGDAVNNTECWRPVTDYIDQQFEQYFRDESGLNRKNL------QDNRIHCCLYFISPFgqGLRPIDIEFMKALQDKVNVVPLVAKADCLTPLEIKKLKERVREEIDRYGLKIY---------------------QFPDCDSDEDE--------------EIKQQDKELK------------------------ESIPFAVIGGNT---------VVEV-RCQRVRGRLYPWGIVEVENSSHCDFVKLRNMLIRSHMHDLKDTTNDCHYENYRAQ---------------------------------------------------------------------------------------------------------------------------------------------------------------------------------------
>V9KPK3	306	0.272	1.608E-83	103	519	700	17	309	376
-------------------------------------------------------------------------------------------------------YVGFATLPNQVH-------RKSVKKGFDFTLMVAGESGLGKSTLINSLFLTDLY----------QNRVIRNA---------------AERVA----------------------QTLEIVRHCVDIEERGVKVKLTIVDTPGFGDAVDNSDCWKPIIEFIDEQFDQYFRMENGINR------KNMQDNRIHCLLYFLSPlgHGIRPLDIEFMKAVHEKVNIVPVIAKADTLTPREVTRAKQRIREEIADQGISVY---------------------QLPDCESDEED----------------------------EFKTQYAE----------LKDSIPFAVIGSNEVIQSE----------GRSVRGRVYPWGVVEVEDPSHCDFVKLRTLLVQTHMQDLKDVTQDIHYENYRAkciQNMK------------------------------------------------------------------------------------------------------------------------------------------------------------------------------------
>UPI00089DAE17	306	0.281	1.608E-83	95	525	700	27	327	383
-----------------------------------------------------------------------------------------------FTNPETPGYVGFANLPNQVH-------RKSVKKGFEFTLMVAGESGLGKSTLVNSLFLTDLYPERC---------------IP----------PAADKIT----------------------QTVKIDASTVEIEERGVKLRLTVVDTPGYGDAINCSDCYKPIIQYIDDQFERYLHDESGLNRRHIV------DNRVHSCFYFISsqGHGLKPLDIEFMKALHNKVNIVPVLSKADSLTMPEVKRLKRRILEEIAAHEIQIY---------------------QLPDADEDEDE----------------------------EFKEQT---------RCLKESI-PFAVVGSTQM---------IEV-KGKKVRGRLYPWGVVEVENPDHCDFLKLRTMLI-THMQDLQEVTHDLHYENFRA--RRLQSKDG------------------------------------------------------------------------------------------------------------------------------------------------------------------------------
>S2JKZ4	306	0.264	1.608E-83	100	612	700	20	399	417
----------------------------------------------------------------------------------------------------LQGYVGFANLPNQVH-------RKSVKTGFQFTCMVVGESGLGKSTLVNTLFNTQLY--------------------P------------------------PKEIAELTAEV---PQTVEIKSTTADIEENGVKLKLTVVDTPGFGDFVNNEESWKPILDDIESRCDAYLEQENRVNR---RKMT---DNRIHACLYFIAPtgHALKPLDIEFMRRLHTRVNLIPIIAKADTMTEEEVVAFKERILADINYHQIQIY---------------------QAPVYEYD--------------------------DMETIAENSEIMSKI-------------PFAVVGSDK-------EFDVE---GRRVRGRMYPWGIIEVDNEDHCDFVKLRQMLIRTHMEELKEYTNDVLYENYRT-EKLTAMGIQQDPSVFKEVNPTQKMEEERIAHEQKLAKMESEMRAVFQAKVTEKEAKLKHSEAELYARHKEMKDALDK----QRSELEERKRRLESG---------------------------------------------------------------------------------------
>A0A0B7ATZ0	306	0.260	1.608E-83	97	601	700	70	437	440
-------------------------------------------------------------------------------------------------NPEQAGYVGFANLPNQVH-------RKSVKKGFEFTLMVVGESGLGKSTLVNSLFLTDLY----PERHIPSAAEKI-------------------------------------------QQTVKIDASTVEIEERGVKLRLTVVDTPGFGDSLNSIDCFKSIIQYIDDQFERYLNDENGLNRRHIV------DNRVHCCFYFINPsgHGLKPLDIAFMRAVHHKVNIVPVLAKADTLTQLEVTTLKRKIMDQVDDHGIRIY---------------------PLPDCDSDE----------DEDYKEQCKQL----------------------------RNAVPFAVVGANTI---------IEV-KSKKVRGRMYPWGVVEVENPEHCDFIKLRTMLI-THMQDLQEVTQETHYENFR---------AEKLATGGSYKSKSGKPAADTYGRMENGGGGEFTDKERELRQKEEELRRMQERLTRMQAEIDSSKRPHLIQNGDLKSQ--------------------------------------------------------------------------------------------------
>A0A3Q2ZXZ1	306	0.275	1.608E-83	50	516	700	70	397	471
--------------------------------------------------PAKKQLVSQ-VSLDSPLSPA--SRPRSPWGRF----DPYDSP----EDQD-KEYVGFATLPNQVH-------RKTVKKGFTFTVMVAGESGLGKSTLINSLFLTDLY----KDRKVPNAEER-IC------------------------------------------QTVGMIKHTVGIEEKGIKLRLSIIDTPGFGDAVNNTESWKHIEDYIDQQFEQYFRDESGLNRKNI------QDNRVHCLLYFISlfGHGLRPLDVACMKALHAKVNIIPLLAKADGLTETEVCKKKTKIREDIRRFGINIY---------------------QFPDCDSDEDED----------------------------F--KTREQI-------LKDSV-PFAVIGSN---------VQVES-KGRRFRGRSYPWGVVEVENPAHSDFLLLRNMLVRTHMQDLKDVTREIHYENYRAQ---------------------------------------------------------------------------------------------------------------------------------------------------------------------------------------
>UPI001C8FEE9E	306	0.276	1.608E-83	70	615	700	54	472	504
----------------------------------------------------------------------TPARPGRPEEPPLvrpNKADDQNRERQARErsRRQLDGYVGFADLPNQVH----RRAVK---KGFHFTLMVVGESGLGKSTLVNSMFMSDIYNKE----------------YP-----------------------GP---------SHRIKKTVAVEKTIVKLTENSVNLNLTVVDTPGFGDAVDNSNCWQPVIEYIESRYEEYLNAESRVYR------TEVVDTRVHCCLHFLAPsgHGLKPLDVEFMKRLHDKVNIVPVIAKADTMTPEEVTRFKKQILNEIAQHKIRIY---------------------EFPDC------------------------------------PTD--EDSGLQ--RAMRQRV-PFAVVGANT---------VLEV-DGQKVRGRRYPWGVVQIENMEHSDFIPLRNMLIRTHMMDLRDVTNAVHYENFR---------CKRLAGLGTDGKPAKIVNKNPIAQMEEEKREHELKVKKMEAEMEQVFEMKVKEKKNKLKESEADLARREEQMLAPLEEQRreleqEKAafqREKEEWERL------------------------------------------------------------------------------------
>A0A834Y6I1	306	0.248	1.608E-83	58	619	700	165	611	648
----------------------------------------------------------QNSSAPTTAPPAAPAKPRLPPTSVtLNSTDSSedsnkretaknennkDLNMQIYPRPtpptkpkELDGYVGFANLPNQVY-------RKAVKKGFDFTLMVVGESGLGKSTLINSMFLADIY----------------SAEYP-----------------------GPSLRV---------KKTVAVETTKVLLKENGVNLTLTIVDTPGFGDAVDNSNCWVPIIEYIESKYEEFLNAESRV----IRR--QIPDSRVHCCLYFVSPtgHGLKPLDVEFMQRLHDKVNIIPVIAKADTMTPDECAHFKKQILNEIAQHKIKIYEFPEAEEEEE----SKIH-------------------KVLRD--------------------------RV-------------PFAVVGANT---------VVEL-DGKKVRGRKYPWGVAEVENLEHCDFIALRNMVIRTHLQDLKEVTNNVHYENFR---------CRTLAGLGVDGKPTRVSNKNPLAQLEEEKREHDNKMKKMETEMEQVFEMKVREKKQKLKDSEADLQRRHEQMRRsleqQLRELEEKRRAFE--SEKSVWE--------------------------------------------------------------------------------
>A0A4S4M3V1	306	0.298	1.608E-83	76	516	700	554	873	984
----------------------------------------------------------------------------SPSpNGAANGSTASlPPNSNGGINPiirkKLMGYVGFANLPNQVH-------RKSVRKGFQFTAMVVGESGLGKSTLINTLFDTPLYPSKV-----P---------LP----------PNAER-----------------------PQTVAIESISADIEENGVRLRLTVVDTPGFGDFVNNDDSWKPIVENIESRFDSYLEQENRVNRLKIV------DNRVHACLYFIQPtgHSLKPLDIEFMRRLHTKVNLIPVIAKADTLTDEEIAEFKSRILADIAYHNIHIFQAPTYEN--------------------------------EDEETI----------------------------AEAEEIAGKIPFAIVGSDK---------AVDTPDGRTVRGRSYPWGVIEVDNEEHCDFVKLRQMLVRTYMEELREYTNDVLYENWRTE---------------------------------------------------------------------------------------------------------------------------------------------------------------------------------------
>A0A7R9A3Q4	306	0.294	1.608E-83	91	516	700	803	1100	1157
-------------------------------------------------------------------------------------------ATLGFANPDLPGYLGFANLPNQVH-------RKFVKKGFEFTLMIAGEAGLGKTTLVNSLFLTDLY----PERVVPSAAEK----------------------------------------IQA---TVRIEASTVEIEERGVKLRLTVVDTPGFGDGINSTDCFKSIIQYIDEQFERYLRDESGLNRRNI------IDNRVHCCFYFISPfgHGLKPLDIEFMRQLHGKVNIVPVIAKADTLTKKEVLDLKRRVLAEIEENGIRIY---------------------SMPDTDSDE----------DDDYR----------------------EQINQLKAS------IPFAVCGSTQL---------IEV-KGQKVRGRLYPWGIVEVENPDHCDFIKLRAMLV-MNMQDLQEVTQELHYENYRSE---------------------------------------------------------------------------------------------------------------------------------------------------------------------------------------
>UPI001F049E4A	306	0.310	2.181E-83	100	515	700	1	286	348
----------------------------------------------------------------------------------------------------ASDYIGFANLPNQVH-------RKSVKRGFEFTLMVVGESGLGKSTLINSLFLTDLY--SDRE-------------IL----------PVSERL----------------------KKTVNIESSTVEIEERGVKLKLTVVDTPGFGDSLDNSECYKPILDYVNNQFHTYLKDESGLNRRNIV------DNRVHCCFYFISPTGLQPIDIACMKQLHSRVNIVPVIGKADTLTQKELRELKKKILYEIDKYEIQLY---------------------QLPFCDEDE----------DDD------------------FRKQTEE----------LRSSMPFAVVGSN---------VTVEV-QGKRVRARRYPWGIVEVENPKHSDFIKLRTMLI-THMQDLKEVTQDVHYENYRA----------------------------------------------------------------------------------------------------------------------------------------------------------------------------------------
>Q967D1	306	0.310	2.181E-83	100	532	700	0	301	349
----------------------------------------------------------------------------------------------------MSDQLGFHNLPFLAH-------RKSVKRGFEFTLMVVGESGLGKSTLIQSLFLTNFFGNKT---------------SP----------PAGERIA----------------------QTVSIDATTVDIEEKGVKLRLTVVDTPGFGDAVNNELCWQPVIDYCNEKYDQYLRDESGLNRRNI------EDHRVHCCLYFINPlgHGLKPLDIEFMKQLHNLVNIIPVIAKADTLTPKEIKALKIKIMNEIQENGIKIY------------------------------------TGETDDD--------------EDDNPDIKELKEI------------IPFAVVGSNTL---------LEV-NGKRVRGRLYPWGVVEVENKDHCDFVKLRTMLIRTHMQDLKDYTQDVHYENFRKK-KLMQGSPGRKVSEYT-----------------------------------------------------------------------------------------------------------------------------------------------------------------------
>UPI000B937C0B	306	0.274	2.181E-83	90	531	700	0	317	358
------------------------------------------------------------------------------------------MSSDSiktFNNVESPGFVGFANLPNQVH-------RKSVKKGFEFTLMVVGESGLGKSTLVNSLFLTDLYPERT---------------IP------D---AIAKTK-----------------------QTVKLDASTVEIEERGVKLRLTVVDTPGFGDAIDNSDSFRAIIQYIDEQYERFLKDESGLNRRHI------IDNRVHCCFYFVSPfgHGLKPLDIELMKKLHNKVNIVPVIAKSDVLTKKEIQKLKKRILEEINANGIKIY---------------------PLPDCDSDE----------DEDYKEQVKQLKEAV----------------------------PFAVCGANQL---------LEV-RGKKVRGRFYPWGVVEVENPDHCDFIKLRTMLI-THMQDLQEVTQEVHYENYRSERLaKGVPVPKRTTSLP------------------------------------------------------------------------------------------------------------------------------------------------------------------------
>UPI000BA82D00	306	0.292	2.181E-83	105	516	700	8	292	373
---------------------------------------------------------------------------------------------------------GFATLPEQIH-------RKSVKKGFDFTMMVVGESGLGKSTLINSLFLTDLY------------KER---KILNVEEKLD--------------------------------RTVDVEKKTMEIEEKGVKLKLTIVDTPGFGDAVNCEENWMVIENYITDQFNQFFKDESGLNRKNIV------DNRVHCCLYFIPPwgHGLRPLDIEFMKRLHQKVNIIPVIAKADTLNTNEIRRLKDKILRELEENEVHVY---------------------QLPECDSDE----------DDE------------------FKQQDRE----------LKQSIPFAVIGSTQ---------VVEV-NGRRVRGRIYPWGIVEVENPVHSDFLKLRTFLVSTHMQDLKDVTRDVHYENYRAQ---------------------------------------------------------------------------------------------------------------------------------------------------------------------------------------
>A0A8J1UTP5	306	0.281	2.181E-83	74	515	700	10	327	400
--------------------------------------------------------------------------PHSQGVHPHSRSSRRRLSKLSYDpEPekNDEDVIGFATLPDQVH-------RKAVRRGFDFTLMVVGESGLGKSTLVSSLFLTDLYKDK---------------KTP------DVEDKI--------------------------SKTVEIEKKYMEIEEKGVKLRLTIVDTPGFNDAVNANECWKPVAGYIDQQFEQYFKDESGLNRRNIK------DHRVHCCLYFISPygHGLRQVDIEFMKQLHHKVNIVPIIAKADTLTTKEIHNLKLKILEEVEKHKIEIY---------------------EFPECDSDEDE----------------------------EFKQQDTD----------LKSAIPFAVIGSNT---------VLEV-NGKKVRGRMYPWGIVEVDNPIHCDFGKLRQMLISTHMQDLKDVTRDIHYENFRA----------------------------------------------------------------------------------------------------------------------------------------------------------------------------------------
>A0A6A6U8E8	306	0.302	2.181E-83	100	514	700	8	296	409
----------------------------------------------------------------------------------------------------LTGYVGFANLPNQWH-------RKSVRKGFNFNVMVVGESGLGKSTLVNTLFNTSLY---------PPKERKP----PS----LDIS-----------------------------PKTVAIQSISADIEENGVRLRLTVVDTPGFGDFVNNDVSWGPIVEHIDSRFDAYLEAETKVNR------TNIVDNRIHACVYFIQPtgHSLKPLDVEVMRRLHTKVNLIPVIAKADTLTDDEILAFKQRILADIQHNGIQIF---------------------EGPRYE------------LDDE--------------ETIAENNEIMSKV-------------PFAVVGAN---------AEVTTADGRKVRGRRYPWGVIEVDNEEHCDFVKLRQMLIRTHMEELKEHTNNVLYENYR-----------------------------------------------------------------------------------------------------------------------------------------------------------------------------------------
>A0A4V1IUV6	306	0.300	2.181E-83	100	516	700	12	300	413
----------------------------------------------------------------------------------------------------LNGYVGFHNLPNQVH-------RKSVKKGFQFTIMVAGESGLGKSTLINTLFN--------------------TALYP--------------------SKENVELTNET-------PKTIDIQTISTDIEENGVQLKLTVIDTPGFGDFVNNEDCWRPILSNIEARFDAYLEQENRVNRKRIV------DSRVHACLYFIAPtgHSLKPLDLEFMRRLTHRVNLIPVIAKSDILTEDEIRGFKQRILEDLHLNKIQIF---------------------QPPSYGND--------------------------DPETVQENKEIMARI-------------PFAVVGSDR---------EVES-NGKKVRGRKYPWGVIEVDNEEHCDFVKLRQMLIRTHMEELKDYTNEVLYENYRSQ---------------------------------------------------------------------------------------------------------------------------------------------------------------------------------------
>A0A316Z2W2	306	0.300	2.181E-83	87	516	700	1	303	420
---------------------------------------------------------------------------------------ASNGAAAGAARKKLNGYVGFANLPNQVH-------RKSVRKGFTFTCMVVGESGLGKSTLINTLFNTRLYARK----EVP----------P----------PHAER-----------------------PKTVAIESISADIEENGVRLKLTVVDTPGFGDFINNDDSWKPIVDNIESRFDAYLEQENRVNR--AKLL----DNRVHACIYFIQPtgHSLRPIDIEFMRRLHQKVNLIPVIAKSDTLTDDEILSFKQRVLNDIAHHRIEIF-----------------------------------HAPVYDNE------------DEETIAENEEIIRKI-------------PFAVVGSDQ---------EIDTADGRRVRGRAYPWGVIEVDNEAHCDFVKLRQMLIRSHMEELKEHTHDALYEKYRSE---------------------------------------------------------------------------------------------------------------------------------------------------------------------------------------
>UPI00145511FC	306	0.252	2.181E-83	103	597	700	61	419	444
-------------------------------------------------------------------------------------------------------YVGFATLPDQVH-------RKSVKKGFEFTLMVVGESGLGKSTLVNSLFLTDLY-----------KERR------------D------------------------ISADERIEQTVDIKRCAVDIEEQGVRLRLNVVDTPGFGDSINCNASCTPIIDYIEEQFAQYYQDESGLNRKNI------IDNRVHCCLYFISPygHGLRPIDVCFMQRLHDKVNIVPVLAKADCLTPTEVRTLKDRVLREIREQDINIY---------------------NFPDCDSDEDED----------------------------F---------KQQDSELKASV-PFAVIGSNT---------VVEV-GGKRVRGRLYPWGITEVENPKHCDFVKLRKMLIRTHMQDLKDVTRDLHYENYR---------LRRIKDETDHPEVKQERLNSIRKEAAVKPGPSEKDRMLEEKEAELRKMQEMLLQMQAEMARQQGGDASSKRNSN------------------------------------------------------------------------------------------------------
>A0A6G1G1X6	306	0.257	2.181E-83	68	612	700	11	440	456
--------------------------------------------------------------------PAANAQPyversnpmpnGSgsaPQTVTSKDPKAAALAASDLRNivrRKLTGYVGFANLPNQWH-------RKSVRKGFNFNVMVVGESGLGKSTLVNTLFN--------------------TSLYP----PRDRKPPSLDII----------------------PKTVSIQSISADIEENGVRLRLTVVDTPGFGDFVNNEDSWRPIVENIEQRYDAYLDAENKVNRMNIV------DNRVHACVYFIEPtgHSLKPLDVEVMRRLHTKVNLIPVVAKADTLTDDEISAFKARILADIEYHHIQIF---------------------EGPRYE------------LDDD--------------ETIAENNEIMAKV-------------PFAVVGANQ---------EVSTPDGRKVRGRRYPWGVIEVDNEEHCDFVKLRQMLIRTHMEELKEHTNNFMYENYRS-DKLTAMGVAQDPSVFKEINPAVKQEEERSLHEQKLQKMELEMKMVFQQKVSEKESKLKQSEEELYARHKEMKEQLER----QRQELEEKKSRIESG---------------------------------------------------------------------------------------
>A0A4Y2LKQ3	306	0.277	2.181E-83	99	636	700	97	501	517
---------------------------------------------------------------------------------------------------DLDGYVGFANLPNQVY-------RKAVKRGFEFTLMVVGEAGLGKSTLINSMFLTDIY---SSEHPGPSHRIK---------------------------------------------KTIQVETTKVLLKESGVNLLLTVVDTPGFGDAVDNSHCWQPISDYIENKYEEYLNAESRVHR------TTIPDGRVHSCLYFIAPsgHGLKPIDVEFMKRLHDRVNIIPIIAKADTMTPEECHHFKKTILSEIAQNQIKIY---------------------EFPDCD-DEDEN----------------RLQKIMK-----------ERV-------------PFAVVGSNTLIDV----------GGKQVRGRRYPWGVAEVENMEHCDFLALRNMLLRTHMQDLKDITNSVHYENFR---CRKLAGV---GSDGKPARLCNKNPLDQLEEEKREHENKMKRMEQEMEQVFELKVKEKRQKLKDSEQDLQRRHEQIRLSLAkqaQELEEMRKAFEKEKKDfELANKDVEDAFKRMTMDNNSKEQ---------------------------------------------------------------
>A0A060SH21	306	0.301	2.181E-83	76	514	700	100	418	532
----------------------------------------------------------------------------SPTgNGRLNGSSPSlQPSAPDsVMSPiirkKLMGFVGFANLPNQVH-------RKSVRKGFQFTAMVVGESGLGKSTLINTLFNTTLYPPK-----AP---------LP----------PSAER-----------------------PSTVAIESISADIEENGVRLRLTVVDTPGFGDFVNNDECWKPIVENIEARFDSYLEQENRVNRQKIV------DNRVHACLYFIQPtgHSLKPIDIEFMRQLHTRVNLIPIIAKADTLTDEEVAEFKARVLADIQYHKIHIF---------------------EAPTYENEDEEA---------------------------------------LAEAKEIMSKIPFAVVGSDKL---------VKTPDGREVRGRAYPWGVVEVDNEDHCDFVKLRQMLVRTYMEELREYTNDVLYENWR-----------------------------------------------------------------------------------------------------------------------------------------------------------------------------------------
>UPI00067C32F6	306	0.294	2.181E-83	59	514	700	231	560	697
-----------------------------------------------------------SSAPPAAPAPLRSTEnimrkPDHPPVAPKPELPKLEKP----KTKELDGYVGFANLPNQVY-------RKAVKKGFEFTLMVVGETGLGKSTLINSLFLTDVYDRE---------------KHP-----------------------GPSLRV---------KKTVGVETSVVLLKENGVNLTLTIVDTPGFGDAVDNSNCWQPIIDFVESKYEEFLNAESRVTRKAA-----PPDTRVHCCLYFIAPsgHGLKPLDVEFMQRLGDKVNIIPVIAKADTMTPEECKDFKEQIMKEIAQHKIKIYDFPesTGEEGEVGEVTRAIR-------------------------------------------------SRV-------------PFAVVGANT----------VIEQDGKRIRGRKYPWGIAEVENLEHCDFLALRNMVIRTHLQDLKDVTSSVHYENYR-----------------------------------------------------------------------------------------------------------------------------------------------------------------------------------------
>A0A8H6SWS4	306	0.286	2.181E-83	71	516	700	316	643	787
-----------------------------------------------------------------------SEPPTEPSSSM---SDSYSNgvanaSTPSLPNtlPSIIrkklmGYVGFANLPNQVH-------RKSVRKGFQFTAMVVGESGLGKSTLINTLFN--------------------TTLYP----PKEPLPPSAER-----------------------PTTVSIESIGADIEENGVRLHLTVVDTPGFGDFVNNDESWKPILENIESRFDSFLEQENRVNRTKVV------DNRVHACLYFIQatGHSLKEIDIEFMRRLHNKVNLIPVIAKADTMTDEEVAEFKERVLSDIAHHNIHIF---------------------QAPTYDNE-----------DEETI----------------------------AEAEEIASKIPFAVVGSDKI---------VTTPDGRQVRGRAYPWGVVEVDNEEHCDFVKLRQMLIRTYMEELREYTNDVLYENWRTE---------------------------------------------------------------------------------------------------------------------------------------------------------------------------------------
>A0A7J6YNA0	305	0.286	2.958E-83	103	516	700	15	301	371
-------------------------------------------------------------------------------------------------------YIGFATLPDQVH-------RKSVKKGFDFTLMVVGESGLGKSTLINSLFLEDLY----------KNRI-----VP------D----VEEKI----------------------ERTTKIEKKTMEIEEKGVKLRLTIIDTPGFGDAVNCEDSWKVCTNYIDEQFKQYFTDESGLNRRNI------QDNRVHCCLYFVPPwgHSLRQMDLELMKRLHRKVNLVVVIAKADTLTATEIVKLKQNILNDIRDNAIQMY---------------------EFPECDSDEDE----------------------------EFKQQDLE---------LKASL-PFAVVGSNTT---------LEV-AGRKVRGRQYPWGVVDVENPKHSDFIKLRTMLISTHMQDLKDVTEDVHYENFRAQ---------------------------------------------------------------------------------------------------------------------------------------------------------------------------------------
>A0A0C9W142	305	0.257	2.958E-83	100	610	700	10	388	412
----------------------------------------------------------------------------------------------------LTGYVGFANLPNQVH-------RKSVRKGFQFTAMVVGESGLGKSTLVNTLFN--------------------TTLYP----PRDPIPPSAER-----------------------PQTVAIQSISADIEENGVRLRLTVVDTPGFGDFVNNDDSWKPILEDIESRFDAYLEQENRINRQ------KTVDNRVHACLYFIQPtgHSLKQIDIEFMRRLHQKVNLIPIIAKADTLTDEEVHSFKQRVLSDIHFHNIQIF---------------------QAPVYENEDEE----TLGEHEE-----------------------------------IASKIPFAVVGSNQ---------EVVTPDGRAVRGRAYPWGVIEVDNEEHCDFVKLRQMLVRTYMEELRERTDQVLYENWR---------TEKLVSLGVPQDSSVFKETNPAQRVAEERALHEQKLGKMEIEMKMVFQQKVQEKEAKLKQSEEELYARHRDMRdaleKQRSELEDKRRRLE-----------------------------------------------------------------------------------------
>A0A1C7NAD7	305	0.290	2.958E-83	81	516	700	0	310	420
---------------------------------------------------------------------------------MMNDPIASQTSPAGITVirKKLQGYVGFANLPNQVH-------RKSVKTGFQFTCMVVGESGLGKSTLVNTLFNSQLY--PLKETPGPTTEV---------------------------------------------SQTVEIKSTTAHIEENGVKLKLTVVDTPGFGDFVDNMESWNPILDDIESRFDAYLEQENRVNRHRM------ADNRIHACLYFIAPtgHALRPLDIEFMRRLHTRVNLIPVIAKADTLTEEEVMAFKERILADIAYHKIHIY---------------------QAPMYEYD--------------------------DQETIAENREIMSKI-------------PFAVVGS---------GKEYELEGGRRVRGRLYPWGVIEVDNEDHCDFVKLRQMLIRTHMEELKEYTNDVLYENYRTE---------------------------------------------------------------------------------------------------------------------------------------------------------------------------------------
>A0A3Q1FA56	305	0.248	2.958E-83	5	516	700	27	399	473
-----AANGRLP-----SLPSTPPPCRPLPCRPTGSPIVPPRANHIGLDRefhpLQLRRQLASQVSLDSPLSPA--SRPRSPWGRF----DPYDSP----EDQD-KEYVGFATLPNQVH-------RKTVKKGFTFTLMVAGESGLGKSTLINSLFLTDIyKDRKVLNAEERIN------------------------------------------------QTIDIVKHTISIEEKGIKLRLSIIDTPGFGDAVNNTECFKDLEDYIDQQFEQYFRDESGLNRRNI------QDNRVHCCLYFISPfgHGLRPLDVECMKALHEKVNIIPLLAKADSLTHAEIRRKKMKIREEMKLFGINIY---------------------QFPECDSDEEED----------------------------FKTEE----------QILKDSIPFAVIG-------GNVQMES---KGRKYRARVYPWGVVEVENPAHSDFLLLRNMLVRTHMQDLKDVTREIHYENYRAQ---------------------------------------------------------------------------------------------------------------------------------------------------------------------------------------
>A0A0B7AFY0	305	0.267	2.958E-83	100	613	700	73	459	479
----------------------------------------------------------------------------------------------------LEGYVGFANLPNQVY-------RKSVKRGFEFTLMVVGESGLGKSTLINSLFLSDLY----------------SAEYP-----------------------GP---------SLRIQKTVKVDTTQVTLKENGVQLRLTVVDTPGFGDAVDNSNCWSPVIEFISSKYEEYLNAESRVKRSTS------ADTRVHCCLYFIAPtgHGLKPLDVEFMKRLHDKVNIIPLIAKADTLTPDECREFKKTVLNEIAQHKIRIYDFPDCEDEEEVKVHKKLR-------------------------------------------------DRV-------------PFAVIGSNR---------VIEV-GGKRIRGRQYPWGIVEVENLEHNDFIALRHMIIRTYMQDLKDVTNNVHYENFRYNKLAPTT-AEGKVKPGSLTKDPLTQMAEERQEHNAKMKKMEAEMEQVFEMKVKEKRQKLKDSEADLQKRSEQMKKSLEQ---QQKElddkWKefekEKAAWEEQWG--------------------------------------------------------------------------------------
>A0A8D3DNP4	305	0.284	4.012E-83	103	515	700	19	304	355
-------------------------------------------------------------------------------------------------------YVGFATLPNQVH-------RKTVKKGFTFTLMVAGESGLGKSTLINSLFLTDLY----KDRKVPNAEERI-------------------------------------------SQTVDIVKHGVSIEEKGIKLRLTIIDTPGLGDAVDNAGSWRQIEDYIDQQFEQYFRDESGLNRRNI------QDNRVHCCLYFISPfgHGLRPLDVECMKAVHEKVNLVPVLAKADGLTQAEVCRKKMKIREEIKRFGINIY---------------------QFPECDSDEDEDFKT---------------------------HD-----------QMLKDSIPFAVIGSN---------VQVES-NGRKFRGRAYPWGVVEVENPAHSDFLLLRNMLVRTHMQDLKDVTRETHYENFRA----------------------------------------------------------------------------------------------------------------------------------------------------------------------------------------
>A0A8C0UDE3	305	0.288	4.012E-83	90	519	700	0	303	355
------------------------------------------------------------------------------------------MGQSGhtwklHETPG---YVGFANLPNQVH-------RKSVKKGFEFTLMVVGESGLGKSTLINSLFLTDLY----PERIIPGAADKIE-------------------------------------------RTVQIEASTVEIEERGVKLRLTVVDTPGYGDAINCRDCFKTIISYIDEQFERYLHDESGLNRRHI------IDNRVHCCFYFISPfgHGLKPLDVEFMKAIHNKVNIVPVIAKADTLSLKERERLKKRILDEIEEHGIKIYHLPDAE---------------------SDEDED----------------------------FKEQT----------RLLKASIAFCVVGSNQLIEA----------KGKKVRGRLYPWGVVEVENPEHNDFLKLRTMLI-THMQDLQEVTQDLHYENFRSERLK------------------------------------------------------------------------------------------------------------------------------------------------------------------------------------
>A0A3M7TA33	305	0.292	4.012E-83	92	516	700	7	303	372
--------------------------------------------------------------------------------------------SSNGSNDSNQSYVGFANLPNQVH-------RKFVKKGFEFTLMVLGESGLGKSTLINSLFLTDLYP------ERP---------IP--------NASEKIK------------------------KTVNIEASTVEIEERGVKLRLTIVDTPGFGDSVDATDCYKSIIKYIDDQFERFLNDESGLNRRNI------SDNRVHCCFYFIAPwgHGLKPLDIECMRALQNKVNIVPIIAKADTLTMHEVKRLKTRIIKELNENSIQIY---------------------KIPDCDSDEDE----------------------------EFKSQ---------NKQLKDAI-PFAVVGSSQT---------IEV-RGRRVRGRLYPWGVVEVENVEHNDFLKLRSMLI-THMQDLQEVTHEVHYENFRSE---------------------------------------------------------------------------------------------------------------------------------------------------------------------------------------
>E4YC57	305	0.302	4.012E-83	100	522	700	38	334	395
----------------------------------------------------------------------------------------------------IGGFVGFANLPNQVH-------RKSVKKGFEFTMMAVGESGLGKSTLINSLFLTNLY------------EER---EIP-------------EAAIKAK-------------------QTVSIEASTVEIEERGVKLRLTVVDTPGFGDAIDNKNAFDPIIEYIDNQFERYLHDESGLNRRHIV------DNRVHCCFYFINPcgHGLRPIDIEFMKTLQTRVNLVPLIAKADMLTPKEIKKFKKRVLEELGKNQIHIYQLPDVED-------------------DEDEE------------------------------FKQQT------QQLK----SMIPFAVVGSTQL---------IEV-KGKKVRGRLYPWGVVEVENPDHNDFTGLRTMLI-SHMQDLQEVTHDLHYEKYRasRLGDEPEA---------------------------------------------------------------------------------------------------------------------------------------------------------------------------------
>A0A1X2GM83	305	0.284	4.012E-83	100	516	700	22	311	420
----------------------------------------------------------------------------------------------------LQGYVGFANLPNQVH-------RKSVKKGFQFTCMVVGESGLGKSTLVNTLFNTQLYP-------------------P----------------------------RENVALTHESPQTVEVKSITSDIEENGVKLRLTVVDTPGFGDFVNNEESWKPILDDIESRFDAFLEQENRVNR---RKLA---DNRIHACIYFISPtgHALKPLDIEFMRRLHTRVNLIPVIAKADTLTEEEVAAFKQRILADINYHKIQIY---------------------QAPTYEYD--------------------------DQETVAENHEIVSKI-------------PFAVVGSDK---------EFDVGGGRCVRGRKYPWGIIEVDNEEHCDFVKLRQMLIRTHMEELKEHTNNVLYENYRTE---------------------------------------------------------------------------------------------------------------------------------------------------------------------------------------
>A0A5C3NJD4	305	0.303	4.012E-83	104	516	700	49	334	445
--------------------------------------------------------------------------------------------------------VGFANLPNQVH-------RKSVRKGFQFTTMVVGESGLGKSTLVNTLFDTQLYAPK-----EP---------LP----------PSAER-----------------------PKTVAIESISADIEENGVRLRLTVVDTPGFGDFVNNDDSWKPIVENIESRFDSYLEQENRVNRSKIV------DNRVHACLYFIQPtgHSLKPIDIEFMRRLHNKVNLIPIIAKADTLTEEEVAEFKARVLADIAYHNIHIF---------------------EAPTYENEDEEA------------------------------ISEAEEI----ASKI-----PFAVVGSDR---------VVQTPDGRKVRGRAYPWGVVEVDNEDHCDFVKLRQMLIRTYMEELREYTNDVLYENWRTE---------------------------------------------------------------------------------------------------------------------------------------------------------------------------------------
>A0A6G1HH74	305	0.258	4.012E-83	67	612	700	5	432	448
-------------------------------------------------------------------APAAPAPARSPPTpqsngsvpQTVSSKDpkAAAQAASDMRNivrRKLTGYVGFANLPNQWH-------RKSVRKGFNFNVMVVGESGLGKSTLVNTLFNTSLY---------PPRERKE----PS----LDI-----------------------------IPKTVAIQSISADIEENGVRLRLTVVDTPGFGDFVNNDSSWGPIVNNIEQRFDAYLDAENKVNRMNIV------DNRIHACVYFIQPtgHSLKPLDVEVMRRLHTKVNLIPVIAKADTVTDEELTAFKQRILADIAHHNIQIF---------------------EGPRYE------------LDDE--------------ETIAENNEIMSKV-------------PFAIVGANT---------EVTNPDGRKVRGRRYPWGVIEVDNEEHCDFVKLRQMLIRTHMEELKEHTNNALYENYRS-DKLTAMGVAQDPSVFKEVNPAVKQEEERSLHEQKLQKMELEMKMVFQQKVAEKESKLRQSEEELYARHKEMKDQLER----QRAELEEKKARIESG---------------------------------------------------------------------------------------
>UPI001C475735	305	0.267	4.012E-83	100	620	700	22	402	464
----------------------------------------------------------------------------------------------------VDGYVGFANLPNQVY-------RKAVKRGFEFSLMVVGESGLGKSTLINSMF---LSDVYSSDHPGPSHRVK---------------------------------------------KTVQVETTKVLLKENGVNLMLTVVDTPGFGDAVDNSDCWQPVTDYVETKYEEYLNCESRVNR------TQISDSRVHCCLYFIAPsgHGLKPLDVEFMRRLHDKVNIIPVIAKADTLTPDECQHLKKQVLNEIAQHKIKIYEFPEDEGDSG---VAKMK--------------------------------------------------------------QRVPFAVVGSNTT---------VEV-EGKKVRGRKYPWGIVEVENIEHCDFIPLRNMMIRTHMQDLKDVTNNVHYENYR---CRKLAGVG--GADPKLKVTNKNPLVQMEEEKKEHTSRMRKMETEMEQVFEMKVKEKMSKLTELEADLQKRNESMRKKLEADLAELEEERDRFE-GDRKAWEAA-------------------------------------------------------------------------------
>T5A1E2	305	0.281	4.012E-83	14	514	700	47	416	525
--------------TR-HYRSMLEVEDPPKLGPWKPMSFDELYSGPIGDAPWPDS----RGATQDRTSNDSKAVAH-PHFQEL----ISSQASSAPDNRNIvrrklTGYVGFANLPNQWH-------RKSVRKGFNFNVMVVGESGLGKSTLVNTLFNTSLY---------PPKERKG----PS----LDI-----------------------------IPKTVMIQSISADIEEAGVRLRLTVVDTPGFGDFVNNDESWRPIVDNIEQRFDAYLDAENKVNRMNIV------DNRIHACVFFIQPtgHSLKPLDIEVMRRLHTKVNLIPVIAKSDTLTDEEITNFKARILSDIKYHGIQIF---------------------EGPRYE------------LDDE--------------ETIAENNEIMSKV-------------PFAVVGATN---------EIKTADGRQVRGREYPWGTIEVDNEEHCDFVKLRQMLIRTHMEELKEHTNNLLYENYR-----------------------------------------------------------------------------------------------------------------------------------------------------------------------------------------
>A0A8H4YB56	305	0.292	4.012E-83	52	514	700	117	447	556
----------------------------------------------------TDRMHSTSPGSESpALAPSASpaNVPSQPPPA----ADNRNIVR-----RKLTGYVGFANLPNQWH-------RKSVRKGFNFNVMVVGESGLGKSTLVNTLFNTSLY---------PPKERKG----PS----LDI-----------------------------IPKTVTIQSISADIEEAGVRLRLTVVDTPGFGDFVNNDESWRPIVDNIEQRFDSYLDAENKVNRMNIV------DNRIHACVFFIQPtgHSLKPLDIEVMRRLHTKVNLIPVIAKADTLTDEEIAAFKSRILADIKHHGIQIF---------------------EGPRYE------------LDDE--------------ETIAENNEIMSKV-------------PFAVVGANN---------EITSADGRKIRGRAYPWGIIEVDNEEHCDFVKLRQMLIRTHMEELKEHTNNQLYENYR-----------------------------------------------------------------------------------------------------------------------------------------------------------------------------------------
>A0A8I6RT34	305	0.256	4.012E-83	74	611	700	199	601	641
--------------------------------------------------------------------------PPDPVDRFSSKVDRDRTL-PEKKTKELDGYVGFANLPNQVY-------RKAVKKGFDFTLMVVGESGLGKSTLINSMFLADIY----------------SADYP-----------------------GP---------SQRIKKTVQVETSRTLLKENTVNLTLTIVDTPGFGDAVDNSNCWQPIIDYIQSRYEEFLNAESRVNRK-----TQALDTRVHCCLYFIAPsgHGLKPLDVEFMQRLQDKVNIIPVIAKADTMTPEECAHFKKQILNELAQHKIKIYEFPdTEEDTEG------------------------------------------------------------GKLNGKKLKDRV-PMAIVGSNT---------VVEV-DGKKIRGRKYPWGVAEVENLEHCDFIALRDMLIRTHLQDLKDVTNNVHYENYR---------CRKLAGLG-QDPKQRASNKNPLAQMEEEKREHDIKMKKMETEMEQVFEMKVKEKKQKLLDSEADLQRRHEQMRKtlevQIKELEDKRKALEA----------------------------------------------------------------------------------------
>UPI0005AC4427	305	0.260	4.012E-83	59	611	700	178	613	656
-----------------------------------------------------------SPATVPPTAPIKSRLP--PANVTLNQTDAsedSNKRESRYDSnkegsvqlhqrPaiptkpkELDGYVGFANLPNQVY-------RKAVKKGFDFTLMVVGESGLGKSTLINSMFLADIY----------------SAEYP-----------------------GPSLRV---------KKTVAVETTKVILKENGVNLTLTIVDTPGFGDAVDNSNCWVPVIEYIESKYEEFLNAESRVVR---RQIP---DSRVHCCLYFVSPtgHGLKPLDVEFMQRLHDKVNIIPVIAKADTMTPDECGHFKKQILNEIAQHKIKIYEFPEIEEEEEN----KLH-------------------KVLRD--------------------------RV-------------PFAVVGANTVVEH----------DGKKVRGRKYPWGVAEVENLEHCDFIALRNMVIRTHLQDLKEVTNNVHYENFR---------CRTLAGLGVDGKPTRISNKNPLAQLEEEKREHDNKMKKMETEMEQVFEMKVREKKQKLKDSEADLQRRHAQMRAsleqQLRELEEKRRAFEA----------------------------------------------------------------------------------------
>A0A8H7YB63	305	0.288	4.012E-83	78	516	700	340	657	768
------------------------------------------------------------------------------SNGGLNGSSPSLVPTAHTPAPSNVirkklmGYVGFANLPNQVH-------RKSVRKGFQFTAMVVGESGLGKSTLINTLFN--------------------TTLYP----PKEPISPAADR-----------------------PKTVAIESIGADIEENGVRLHLTVVDTPGFGDFVNNDDSWKPIVENIESRFDSYLEQENRVNR------TKIVDNRVHACLYFIQPtgHSLKQLDIEFMRRLHTKVNLIPIIAKADTLTDEEVTEFKERILADIAHHNIHIFQAPTYEN--------------------------------EDEETI----------------------------AEAEEIAGKIPFAVVGSDRL---------VNTPDGRQVRGRAYPWGVVEVDNEEHCDFVKLRQMLVRTYMEELREYTNDVLYENWRTE---------------------------------------------------------------------------------------------------------------------------------------------------------------------------------------
>A0A0C9MD38	304	0.288	5.441E-83	100	516	700	17	306	325
----------------------------------------------------------------------------------------------------LQGYVGFANLPNQVH-------RKSVKKGFQFTTMVVGESGLGKSTLVNTLFNTQLYPPK--ETVELSHET---------------------------------------------PQTVEVQSITSDIEENGVKLRLTVVDTPGFGDFVNNEESWKPILDNIEARCDAYLEQENRVNRRRMV------DNRIHACLYFIAPtgHALKPLDIEFMRRLHTRVNLIPVIAKADTLTEEEVAAFKERILADIAYHKIQIY---------------------QAPVYEYD--------------------------DQETIAENREIMSKI-------------PFAVVGSDK---------EFEIEGGRRVRGRKYPWGVIEVDNEEHCDFVKLRQMLIRTHMEELKEFTNDVLYENYRTE---------------------------------------------------------------------------------------------------------------------------------------------------------------------------------------
>A0A553NBM1	304	0.294	5.441E-83	99	514	700	13	301	368
---------------------------------------------------------------------------------------------------DTPGYVGFANLPNQVH-------RKSVKKGFEFTLMVVGESGLGKSTLINSLFLTDLYPDRL----VPSAAEK-IAK-----------------------------------------KTMQLDASTVEIEERGVKLRLTVVDTPGFGDAIDNGGSFLEINRYIDEQYERYLRDESGLNRKNI------IDNRVHCCFFFISPygHGLRPLDIEVMKQLSDKVNIVPVIAKSDCLSRDEVNRLKGIILKEIKENGIKIY---------------------SLPDCDSDEDED----------------------------FKQQVDD----------LRQSMPFAVVGAN---------AMVEV-GGKKIRGRQYPWGVVEVENPKHCDFVKLRTMLI-THMQDLQEVTHDVHYENYR-----------------------------------------------------------------------------------------------------------------------------------------------------------------------------------------
>A0A670JBC7	304	0.284	5.441E-83	123	516	700	0	274	382
---------------------------------------------------------------------------------------------------------------------------KSVKKGFDFTLMVAGESGLGKSTLVNSLFLTDLYKDRI---------------LP------D---------------------AQG-----RIPQTLEIVKHAVDIEERGVKVKLTVIDTPGFGDAVDNTECWKPIAHYIDSQFEQYFRDESGLDRKNI------QDGRVHCCLYVLSPfgHGLRPLDIVFLRAIHGKVNIVPVIGKADSLTPTEVKHKKEKIRQELEENGINIY---------------------EFPDCDSDEDE----------------------------EFKAQDAEMK----------QSIPFAVIGSSQVvMESKD----------KVFRGRQYPWGTVEVENAAHCDFLKLRNMLIQTHMQDLKDVTHEVHYENYRAQ---------------------------------------------------------------------------------------------------------------------------------------------------------------------------------------
>A0A2H3CGC7	304	0.305	5.441E-83	103	516	700	45	331	442
-------------------------------------------------------------------------------------------------------YVGFANLPNQVH-------RKSVRKGFQFTAMVVGESGLGKSTLINTLFNT-----PLYPSKEP---------LP----------PSAER-----------------------PKTVAIESIGADIEENGVRLHLTVVDTPGFGDFVNNDESWKPIVENIETRFDSYLEQENRVNRMKIV------DNRVHACLYFIQPtgHSLKQIDVEFMRRLHTKVNLIPVIAKADTMTDEEIAEFKERILADIAHNNIHIF---------------------QAPTYDNE-----------DEETI----------------------------AEAEEIAGKIPFAVVGSDKT---------VNTPDGRKVRGRAYPWGVVEVDNEDHCDFVKLRQMLVRTYMEELREYTNDVLYENWRTE---------------------------------------------------------------------------------------------------------------------------------------------------------------------------------------
>A0A0C9URM1	304	0.291	5.441E-83	68	516	700	10	335	447
--------------------------------------------------------------------PANDERARSPNGysdekPVAPTPPTHHSFSSVVRKKLMG-YVGFANLPNQVH-------RKSVRKGFQFTAMVVGESGLGKSTLINTLFNTTLYPRK-----EP---------LP----------PHAER-----------------------PQTVSIQSISADIEESGVRLRLTVVDTPGFGDFVNNDESWKPIVEDIESRFDAYLEQETRVNRQKIV------DNRVHACLYFIQPtgHSLKQIDIEFMRRLHQRVNLIPVIAKADTMTDEEIIEFKQRILADIAQHNIQIFQ-------------APIHENE-----------------------------------------DEETLTEIEEITTK------IPFAVVGSDQ---------VVLTPDGREVRGRAYPWGVIEVDNEDHCDFVKLRQMLIRTYMEELREHTNTYLYENWRSE---------------------------------------------------------------------------------------------------------------------------------------------------------------------------------------
>R7USX4	304	0.289	5.441E-83	97	515	700	45	335	451
-------------------------------------------------------------------------------------------------NPEQPGYVGFANLPNQVH-------RKSVKKGFEFTLMVVGESGLGKSTLINSLFLTDLY----PERVVPGAAERVN-------------------------------------------KTVSIEASAVEIEERGVKLRLTVVDTPGFGDPVNTHDSFKQVIKYIDDQFEKYLVDENGLNRRHI------IDNRVHCCFYFINPsgHGLKPLDVAFMKAVDRKVNIVPVIAKADTLTKQEVTQLKVKILEEIKRHQIQIY---------------------QLPDCDDDE----------DADYKEQCLQLKRAV----------------------------PFAVVGCNT---------VLEV-RGRKVRGRMYPWGVVEVENPEHCDFIKLRTMLI-THMQDLQEVTQDYHYENYRA----------------------------------------------------------------------------------------------------------------------------------------------------------------------------------------
>J3KF51	304	0.304	5.441E-83	100	514	700	66	354	463
----------------------------------------------------------------------------------------------------LTGYVGFANLPNQWH-------RKSVRKGFNFNVMVVGESGLGKSTLVNTLFNTSLY---------PPKERKG----PS----LDI-----------------------------IPKTVSIQSISADIEENGVRLRLTVVDTPGFGDFVNNDDSWRPIVENIEQRFDAYLDAENKVNRMNIV------DNRVHACVYFIQPtgHSLKPLDIEVMRRLHTKVNLIPVIAKADTLTDEEVALFKQRILADIHHHSIQIF---------------------EGPRYE------------LDDE--------------ETLAENQEIMSKV-------------PFAVVGANT---------EVTTASGHKVRGRRYPWGIIEVDNEEHCDFVKLRQMLIRTHMEELKEHTNNVLYENYR-----------------------------------------------------------------------------------------------------------------------------------------------------------------------------------------
>A0A6A5YDA8	304	0.287	5.441E-83	74	514	700	29	363	472
--------------------------------------------------------------------------PGSPnverSNLMGSGTQGStpQTvsskdpkaaaaAASDMRNivrRKLTGYVGFANLPNQWH-------RKSVRKGFNFNVMVVGESGLGKSTLVNTLFNTSLYPPK--ERKPP-----SLDIIP---------------------------------------KTVAIQSISADIEENGVRLRLTVVDTPGFGDFVNNDESWRPIVDNIDFRFDGYLDAENKVNRMNIV------DNRIHACVYFIQPtgHSLKPLDIEVMRRLHTKVNLIPVIAKSDTMTDEEILAFKQRILADVHHHNIQIF---------------------EGPRYE------------MDDE--------------ETIAENNEIMSKV-------------PFAVVGANT---------DVQTADGRKVRGRRYPWGVIEVDNEEHCDFVKLRQMLIRTHMEELKEHTNNCLYENYR-----------------------------------------------------------------------------------------------------------------------------------------------------------------------------------------
>A0A8H5H117	304	0.302	5.441E-83	103	516	700	33	319	478
-------------------------------------------------------------------------------------------------------YVGFANLPNQVH-------RKSVRKGFQFTAMVVGESGLGKSTLINTLFNTTLY---------PAKE-------P---QP-----PSAEK-----------------------PKTVAIESIGADIEENGVRLHLTVVDTPGFGDFVNNDDSWKPIVEDIESRFDSYLEQENRVNRTKVV------DNRVHACLYFLQPtgHSLKQIDVEFMRRLHTKVNLIPVIAKADTMTDEELAAFKQRILSDIEHHNIHIFQAPTYEN--------------------------------EDEETI----------------------------AEAEEIASKIPFAVVGSDK---------VVNTPDGRQVRGRVYPWGVVEVDNEEHCDFVKLRQMLVRTYMEELREYTNDVLYENWRTE---------------------------------------------------------------------------------------------------------------------------------------------------------------------------------------
>A0A6I8P6W4	304	0.259	5.441E-83	73	516	700	65	427	496
-------------------------------------------------------------------------PPSRPSVRPAAG-DMDCSPEPRRRRQDDKEYVGFATLPNQVH-------RKSVKKGFDFTLMVAGESGLGKSTLINSLFLTDLYrDRRLLNA-----EERIT-------------------------------------------QTVEITKHSVEIEEKGIKLRLTIVDTPGFGDAVNNTECWKPLADYIDQQFEQYFRDESGLNRKNI------QDNRVHCCLYFISPfgHGLRPLDVEFLKALHQRVNIVPILAKADTLTPPEVEHKKRKIREEIERFGIRIY---------------------QFPDCDSDEDED----------------------------F------KLQDQALK----DSIPFAVIGSNTVVEA----------RGRRVRGRLYPWGIVEgkapdgegvavpgggepsaallpargpeplprgpeappqaavppcpaVENPAHCDFVKLRTMLVRTHMQDLKDVTRETHYENYRAQ---------------------------------------------------------------------------------------------------------------------------------------------------------------------------------------
>A0A6J1X169	304	0.270	5.441E-83	11	514	700	174	563	643
-----------PTALKDALAkrsaTLPDSHDSNHHEANGTALPTKLSNSVSVDTP----KLSNSAPPPTPAPPVpTTAPPSGPvplrstENIMKKPEHPPVAPKPDlpkLEKPktkELDGYVGFANLPNQVY-------RKAVKKGFEFTLMVVGETGLGKSTLINSLFLTDVY----DKDKHP----------------------------------GPSLRV---------KKTVGVETSVVLLKENGVNLTLTIVDTPGFGDAVDNSNCWQPIIDFVESKYEEFLNAESRVTRKAA-----PPDTRVHCCLYFIAPsgHGLKPLDVEFMQRLGDKVNIIPVIAKADTMTPEECKDFKEQIMKEIAQHKIKIYDFPesSGEEGEAADATRAIR-------------------------------------------------SRV-------------PFAVVGANT----------VIEQDGRRIRGRKYPWGIAEVENLEHCDFLALRNMVIRTHLQDLKDVTSSVHYENYR-----------------------------------------------------------------------------------------------------------------------------------------------------------------------------------------
>Q4T7C8	304	0.278	5.441E-83	16	514	700	292	688	695
----------------QKAGSVEPHRDRDRLEREMMSASSEIYNNHEMETVWSEVSLSHSTMSES----------GKPSHANLqMKGDKSHGGEFGY--------VGID-------AILEQMRRKAMKQGFELNLMVVGQSGLGKSTLMNTLFKS-----KVSRKSA----------QP------D----LEERI----------------------PKTIEIKSISHDIEEKGVRMKLTVIDTPGFGDQINNENCWQPIMKFINEQYEAYLQEEIHINR--KKRIP---DTRVHCCIYFIPPtgHCLRPLDVEFMRRLSKVVNIVPVIAKADTLTLEERDFFKQTIREELRANGIDVYpqkEF--DEDAEDRLINEKIRVSSRWPgRWDLDLD--------LDPD---------PDLDLDLV-WKHTFTQSLTHICCTQ--QEMIPFAVVGSDQ---------EYQV-NGKRILGRKTKWGTIEVENIAHCEFAYLRDLLIRTHMQNIKDITSNIHYETYR-----------------------------------------------------------------------------------------------------------------------------------------------------------------------------------------
>A0A8C6G296	304	0.282	5.441E-83	2	515	700	387	761	794
--PDLAAGGTTL-----DSVINLTTADVATHPSVLSRSTDAALGHPSADA-GTDWARETKGFPETRTDTAMSELVPEPRPK-----PAVPMKPVGI-NPNLLGYIGIDTI-------IEQMRKKTMKTGFDFNIMVVGQSGLGKSTLVNTLFKSQVS----RKASSWNREEK----IP---------------------------------------KTVEIKAIGHVIEEGGVKMKLTVIDTPGFGDQINNENCWEPIEKYINEQYEKFLKEE--VNIARKKRIP---DTRVHCCLYFISPtgHSLRPLDLEFMKHLSKVVNIIPVIAKADTMTLEEKSEFKQRVRKELEVNGIEFY--PQKE-------------------------------------------------------FDEDLEDKT---ENDKIRQESMPFAVVGSDK---------EYQV-NGKRVLGRKTPWGIIEVENLNHCEFALLRDFVIRTHLQDLKEVTHNIHYETYRA----------------------------------------------------------------------------------------------------------------------------------------------------------------------------------------
>A0A8H6XED2	304	0.305	5.441E-83	103	516	700	564	869	980
-------------------------------------------------------------------------------------------------------YVGFANLPNQVH-------RKSVRKGFQFTAMVVGESGLGKSTLINTLFNTTLYPPK--EHLPPSAERPKTVAIE---SIGAGEFPFVY----------PSDFCSSI--F---SRT--------DIEENGVRLHLTVVDTPGFGDFVNNDDSWKPIVENIESRFDSYLEQENRVNR------TKIVDNRVHACLYFIQPtgHSLKEIDIEFMRRLHTKVNLIPVIAKADTMTDEEIGEFKERILSDIAHHNIHIF---------------------QAPTYDNEDEE----TIAEHEE-----------------------------------IASKIPFAVVGSDK--P-------VVTPDGREVRGRAYPWGVVEVDNEEHCDFVKLRQMLVRTYMEELREYTNDVLYENWRTE---------------------------------------------------------------------------------------------------------------------------------------------------------------------------------------
>A0A182J432	304	0.283	7.379E-83	103	516	700	5	291	359
-------------------------------------------------------------------------------------------------------YIGFATLAEQVH-------RKSVKRGFEFTLMICGETGLGKSTLINTLFLADLY----AQRSVPRVEERIE-------------------------------------------KTTRIEKKTLDIEEKGVKLRLTIVDTPGFGDSVNCEDSWRVCTQYIDEQFRQYFTDESGLNRRNI------QDNRVHCLLYFVPPygHSLRQLDIDLMRRLHKKVNIIVVIGKADTLTPSEVKKLKARILDDIETHGIQIY---------------------RFPDCDSDEDE----------------------------EFKQQDRE---------LKASL-PFAVVGSN---------MVMEV-AGRKIRGRQYPWGVVDVENPEHSDVMKLRTMLISTHMQDLKDTTRDVHYENYRAQ---------------------------------------------------------------------------------------------------------------------------------------------------------------------------------------
>A0A1D2NHM2	304	0.300	7.379E-83	96	525	700	10	311	361
------------------------------------------------------------------------------------------------ENNGTQGYVGFANLPNQVH-------RKSVKKGFEFTLMIVGESGLGKSTLINSLFLKDLYPDK---------------KIP------DAKDKIQ--------------------------KTVKTNAKTVEIEERGVKLRLTVVDTPGFGDAVNNENSFSPLVKYIDDQFEKFFHGERGLNRRNI------SDTRVHCCFYFISPfgHGLKPLDIECMKQLHQKVNIVPVIAKADVLTKKEVTDLKKRILQEIQSNGIKIY---------------------SLPEVDEDEDQ----------DYKEEVRQL----------------------------KDAMPFAVSGSSS---------CIEV-KGKKVRGRLYPWGVVEIENPEHSDFVKLRTMLI-THMQDLQEVTQEVHYENYRLQKLAQEARAG------------------------------------------------------------------------------------------------------------------------------------------------------------------------------
>A0A6J2YL78	304	0.281	7.379E-83	103	516	700	14	300	371
-------------------------------------------------------------------------------------------------------YIGFATLPDQVH-------RKSVKRGFEFTLMVVGESGLGKSTLINSLFLEDLYKNR---------------KVP------D----VSERI----------------------HKTTTVEKKTMEIEERGVRVRLTIIDTPGFGDAVNCEDSWKVCTNYIDEQFRQYFTDESGLNRRNI------QDNRVHCCLYFIPPwgHSLRQMDLEMLKRLHRKVNIVLVIAKADTLTTSEVDKLKKNILHDIKEHEIQMY---------------------EFPECDSDEDE----------------------------EFKQQDRE---------LKASV-PFAVVGSNTI---------LEV-AGRKIRGRQYPWGVVDVENPKHSDFIKLRTMIISTHMQDLKDVTEDVHYENFRAQ---------------------------------------------------------------------------------------------------------------------------------------------------------------------------------------
>UPI0006B078EB	304	0.287	7.379E-83	98	516	700	1	291	372
--------------------------------------------------------------------------------------------------PSVGE-IGFATLPEQIH-------RKSVKKGFDFTMMVVGESGLGKSTLINSLFLADLYKDR---------------KIPNVEEKLD--------------------------------RTVTIEKKTMEIEEKGVKLKLTIVDTPGFGEAVNCENNWKVIESYLTEQFNQFFKDESGLNRKNIV------DNRVHCCLYFIPPwgHGLRPLDIEFMKHLHQKVNVVPVIAKADTLNANEIRRLKDKVLRELKENEVHVY---------------------QLPDCDSDEDE----------------------------EFKQQDHE----------LKQSIPFAVIGSTQ---------VVEV-NGRRVRGRIYPWGIVEVENPIHSDFLKLRTFLVSTHMQDLKDVTRDVHYENYRAQ---------------------------------------------------------------------------------------------------------------------------------------------------------------------------------------
>A0A803W4M5	304	0.268	7.379E-83	73	516	700	12	331	391
-------------------------------------------------------------------------PPPPPPPPPPPPPPPPPPRRSHSLSPPPTLAhTGTAVAPGRHHEhghAVQEQTGEPRRE--------AGESGLGKSTLVNSLFLTDLyKDRKLLNA-----EERI-------------------------------------------SQTVEIIKHTVDIEEKGVKLKLTIVDTPGFGDAVNNTECWKPITDYIDQQFEQYFRDESGLNRKNI------QDNRVHCCLYFISPfgHGLRPVDVEFMKALHEKVNIVPLIAKADCLIPSEIRKLKERIREEIDKFGIKVY---------------------QFPECDSDEDE----------------------------EFKQQDRE---------LKESA-PFAVIGSNTVVEA----------KGQRVRGRLYPWGIVEVENQAHCDFVKLRNMLIRTHMHDLKDVTCDVHYENYRAQ---------------------------------------------------------------------------------------------------------------------------------------------------------------------------------------
>G1XV85	304	0.298	7.379E-83	100	516	700	21	311	419
----------------------------------------------------------------------------------------------------LTGYVGFANLPNQWH-------RKSVRKGFNFNVMVVGESGLGKSTLVNTLFNTSLY---------PPKERKG----PSLEII---------------------------------PKTVSIQSISADIEENGVRLRLTVVDTPGFGDFVNNDESWRPIIDNIEQRFDAYLDAENKVNRINIV------DNRIHACVYFIQPtgHSLKPLDIEVMRRLHTKVNLIPVIAKADTLTDEEVALFKKRILADIQHHSIQIF---------------------EGPRYE------------LDDD--------------ETIAENNEIMSKV-------------PFAVVGANT---------EVTDNNGRLVRGRRYPWGVIEVDNEEHCDFVKLRQMLIRTHMEELKEHTANTLYENYRSE---------------------------------------------------------------------------------------------------------------------------------------------------------------------------------------
>A0A074WP06	304	0.289	7.379E-83	76	514	700	4	321	431
----------------------------------------------------------------------------SPQIQTVSHRDpkAAAAAASDMKNivrRKLTGFVGFANLPNQWH-------RKSVRKGFSFNVMVVGESGLGKSTLVNTLFNTSLYPPK-------------EQKQPS----LDFA-----------------------------PTTVAIQSISADIEENGVRLRLNVIDTPGFGDFVNNNESWRPIVENIEQRFDAYLDAENKVNRMNIV------DNRIHACVYFIQPtgHSLKPLDIEVMRRLHTKVNLIPVIAKADTLTDEEVVSFKARILSDIKHQGIQIF---------------------EGPRYE------------LDDE--------------ETIAENQEIMSKV-------------PFAVVGAN---------AEVSTPEGRKVRGRKYPWGIIEVDNEDHCDFAKLRQMLIRTHMEELKEHTNNTLYENYR-----------------------------------------------------------------------------------------------------------------------------------------------------------------------------------------
>J6EP24	304	0.254	7.379E-83	71	612	700	21	439	457
-----------------------------------------------------------------------SAEP-SPDHhevAYLNGNGsaGADISTNGIPTPVVvrktlSSWVGFSNLPNQVH-------RRSVRRGFQFVAMVVGESGLGKSTLINTLFETKLYQPKV---------------IP-----------------EPGTDRG---------------KTVNIESISAEIEENGVRLKLTVVDTPGFGDFVNNDECWKPIVDNIEARYDAYLEQENRVNR------LKMTDNRIHACIYFIQPtgHALKPIDIEFMKRLHTKVNLIPVIAKADTLTEEEVELFKRRVLSDIHHHGIRIF---------------------EPPQYERDDEE--------------------------------------TQQENQEIISKI-PFAVVGSDQ---------VVQAPDGRSVRGRSYPWGVIEVDNETHCDFVKLRQMLVRTHMEELREHTNDVLYENYRTEKLR-AMGVTQDESVFKETNPAAKQAEERAMHEAKLAKMEAEMKMVFQQKVQEKEQKLKQSEEELYARHREMKEALEK----QRLELEDKKRRLESG---------------------------------------------------------------------------------------
>A0A8H6FAB7	304	0.286	7.379E-83	49	514	700	7	360	472
-------------------------------------------------SQAPRQSpAPQSGppvPNGKPTSPYNeRTNPMSPtqqiASQTVSSKDpkAAAQAASDMRNvvrRKLTGYVGFANLPNQWH-------RKSVRKGFNFNVMVVGESGLGKSTLVNTLFNTSLY---------PPKERKG----PS----LDI-----------------------------IPKTVSIQSISADIEENGVRLRLTVVDTPGFGDFVNNDDSWRPIVENIEQRFDAYLDAENKVNRMNIV------DNRVHACVYFIQPtgHSLKPLDIEVMRRLHTKVNLIPVIAKSDTLTDEEIMSFKARILTDIHHHSIQIF---------------------EGPRYE------------LDDD--------------ETIAENQEIMSKV-------------PFAVVGANS---------EVTSPEGRKVRGRRYPWGVIEVDNEDHCDFVKLRQMLIRTHMEELKEHTNNALYENYR-----------------------------------------------------------------------------------------------------------------------------------------------------------------------------------------
>UPI00052150EA	304	0.287	7.379E-83	74	516	700	29	358	504
--------------------------------------------------------------------------PTSPlGGQQPSVTEAVAKDTGG-SGKDMAKPVLLGRAsPTILPHEAQTESSSSSCDDgdepsaSWF-IaFFMGESGLGKSTLVNSLFLTDMYrDRKLLNA-----EERIT-------------------------------------------QTVEITKHVVDIEEKGVKLRLTIVDTPGFGDAVNNTECWKPVADYIDQQFEQYFRDESGLNRKNI------QDNRVHCCIYFISPfgHGLRPLDVEFMRALHQRVNIVPVLAKADTLTPIEVERMKNKIREEIDHYGIRIY---------------------QFPECDSDEDE---------------------EFKL------QD-------QALK----ESIPFAVIGSNTVVEA----------KGRRVRGRLYPWGIVEVENPSHCDFVKLRTMLVRTHMQDLKDVTRETHYENYRTQ---------------------------------------------------------------------------------------------------------------------------------------------------------------------------------------
>UPI000DBD7587	304	0.294	7.379E-83	100	514	700	128	416	525
----------------------------------------------------------------------------------------------------LTGYVGFANLPNQWH-------RKSVRKGFNFNVMVVGESGLGKSTLVNTLFNTSLYPPK--ERTGPSHDI-----IP---------------------------------------KTVSIQSISADIEENGVRLRLTVVDTPGFGDFVNNDDSWRPIVENIEQRYDAYLEAENKVNR------TNIIDNRIHACVYFIQPtgHSLKPLDIEVMRRLHTKVNLIPVIAKADTLTDEEIVAFKQRILADIQHHSIQIF---------------------EGPRYE------------LDDE--------------ETIAENQEIMSKV-------------PFAVVGAN---------AEVTAADGRKVRGRSYPWGVIEVDNEEHCDFVKLRQMLIRTHMEELKEHTNNSLYENYR-----------------------------------------------------------------------------------------------------------------------------------------------------------------------------------------
>UPI001D49E550	304	0.289	7.379E-83	52	514	700	130	472	581
----------------------------------------------------SSKYLYINSPCHLLTLLIAS--PGSESPALAPSASPPNVPSQpppAADNRNIvrrklTGYVGFANLPNQWH-------RKSVRKGFNFNVMVVGESGLGKSTLVNTLFNTSLY---------PPKERKG----PS----LDI-----------------------------IPKTVTIQSISADIEEAGVRLRLTVVDTPGFGDFVNNDESWRPIVDNIEQRFDSYLDAENKVNRMNIV------DNRIHACVFFIQPtgHSLKPLDIEVMRRLHTKVNLIPVIAKADTLTDEEIANFKARILADIKYHGIQIF---------------------EGPRYE------------LDDE--------------ETIAENNEIMSKV-------------PFAVVGANN---------EITSADGRKIRGRAYPWGIIEVDNEEHCDFVKLRQMLIRTHMEELKEHTNNQLYENYR-----------------------------------------------------------------------------------------------------------------------------------------------------------------------------------------
>A0A6P7FJB8	304	0.295	1.001E-82	93	526	700	9	312	356
---------------------------------------------------------------------------------------------SSLETPG---YVGFANLPNQVH-------RKSVKKGFEFTLMVVGESGLGKSTLVTSLFLTDLYPERL---------------IP------D--------------------------AVEKMKQTVRLEPSTVEIEERGVKLRLTVVDTPGYGDAIDNRDSFDEIIGYINQQFERFLKDESGLNRKNIM------DNRVHCCFYFISPfgHGLKPLDIEFMKKLHNKVNIVPVIAKADVLTKKEMQKLKKTVLDEIAQNGIRIY---------------------SLPECDSDE----------DEEYKEQVRQL----------------------------KQAVPFAVCGANT---------ELEV-RGRKVKGRLYPWGVVEVENPEHCDFIKLRTMLI-THMQDLQEITQQVHYENYRSERLaKEGPVAKR-----------------------------------------------------------------------------------------------------------------------------------------------------------------------------
>A0A0K2T7E2	304	0.302	1.001E-82	99	516	700	9	298	375
---------------------------------------------------------------------------------------------------DTAGYVGFANLPNQVH-------RKSVKKGFEFTLMVVGESGLGKSTLINSLFLTELY--------------------P------DRAIPSA----------GEKV-----------KRTVKLDASTVEIEERGVKLRLTVVDTPGFGDAIDNTDSFHQIIRYIDDQFERYLQDENGLNRKNI------IDNRVHCCFYFINPygHGLKPLDIDVMKQLSNKVSIVPVIAKSDCLTKKEISALKQKVLQEIQENDIKIY---------------------SLPECDSDE----------DEDYKAQVQGL----------------------------RDSIPFAVVGANTLVQICD----------KKVRGRQYPWGVVEVENPEHCDFIKLRSMLI-THMQDLQEVTNDVHYENYRSQ---------------------------------------------------------------------------------------------------------------------------------------------------------------------------------------
>A0A7R9G7N4	304	0.281	1.001E-82	95	522	700	6	305	390
-----------------------------------------------------------------------------------------------FSNPDVPGYLGFANLPNQVH-------RKFVKKGFEFTLMIVGESGLGKTTLVNSLFLTDLYPERV---------------IP--------NAADKTKA------------------------TVKIEASTVEIEERGVKLRLTVVDTPGFGDSINSTDCFQTIIQYIDDQYERYLQDESGLNRRNIV------DNRVHCCFYFISPfgHGLKPLDIDFMKQLHAKVNIVPVIAKADTLTRKEVLALKTRVVEQIQEHGIRVY---------------------TIPDCDSDE----------DEEYK----------------------EQI------RILKASVPFAVCGSNQQFDV----------KGKKVRGRMYPWGVVEVENPDHCDFIKLRAMLV-MHMQDLQEVTQDLHYENYRSERLATKN---------------------------------------------------------------------------------------------------------------------------------------------------------------------------------
>A0A197JHH4	304	0.294	1.001E-82	74	516	700	7	313	422
--------------------------------------------------------------------------PNTPPTS---------KPMSGALRKKLQGYVGFANLPNQVH-------RKSVKKGFNFTIMVVGESGLGKSTLVNTLFN------------AP--------LYP------------------PKEAVG---------LSQESPKTVGIQVLNTEIEENGVRLQLNVVDTPGFGDFINNEESWKPILETIESRFDAYLEQENRVNRSKI------TDTRVNACLYFIAPtgHSLKALDIEFMKRLHNKVNLIPVIAKSDTMTNEEVAAFKERILMDIAHHNIKIYH--------------AQH-------YDCD--------------------------DQETINETKDVMSKV-------------PFAIVGSDK---------AVETSDGRVVRGRSYPWGTIEVDNEDHCDFVKLRQMLVRTHMEELREFTNDIHYENYRTE---------------------------------------------------------------------------------------------------------------------------------------------------------------------------------------
>UPI000BA82718	304	0.261	1.001E-82	99	610	700	65	440	483
---------------------------------------------------------------------------------------------------DMQDYVGFANLPNQVY-------RKAVKRGFNFTLMVVGESGLGKSTLINSMFLSDIYSNEY---PGPAHRVK---------------------------------------------ETVQVETTTVLLTENGVNLTLTVVDTPGFGDAVDNNECWQPVITYIENKYEEYLNAESRVHRDAIV------DSRVHCCLYFIAPsgHGLKTLDVEFMKRLHDKVNIVPLIAKADTMTSEECVLFKTTILNEIEHNQIKIYKFP------------------DF---DTDEENKVHRAMkAW------------------------------------------VPFAVVGSNTL---------VEV-NGKKVRGRKYPWGIAEVENLEHCDFIALRNMMIRTHMQDLIDVTNNVHYENYRHQ------KLAGVGADGKPGAIPNKNPLSRMEEEKKEHDLKMKKMEKEMEQVFEMKVKEKLLKLKDSESDLQCRHEQMNKSLEqQRQELEEKRRIFE-----------------------------------------------------------------------------------------
>UPI0006B0934F	304	0.292	1.001E-82	99	514	700	82	365	500
---------------------------------------------------------------------------------------------------DMEDYIGFANLPNQVY-------RKAVKRGFDFTILVVGESGLGKSTLINSLFFTDIYSNE----------------YP-----------------------GP---------SQRIKKTVQVETSKVILRENGVNLTLTIVDTPGFGDAVDNSVCWQPVLNYVESKYEDYLHAESRVHRTTIV------DTRVHCCLYFISPgHGLKPLDLEFMKKLHDKVNLIPLVAKADTMTPEECNQFKKTVLNEITQSKIRIYEFPDCDDEEENKHQKRIK-------------------------------------------------ERI-------------PFAVVGSNVIVEA----------NGKRVRGRKYPWGVVEVENMEHCDFVALRNIMIRTHLQDLKDVTNNIHYENYR-----------------------------------------------------------------------------------------------------------------------------------------------------------------------------------------
>A0A8H4NUP6	304	0.286	1.001E-82	53	514	700	84	443	552
-----------------------------------------------------DEPLGK-TAYSDPPKPSTRdgraitgrlslgrgqerASPGSESPALAPSASPPNVPSQpppAADNRNIvrrklTGYVGFANLPNQWH-------RKSVRKGFNFNVMVVGESGLGKSTLVNTLFNTSLY---------PPKERKG----PS----LDI-----------------------------IPKTVTIQSISADIEEAGVRLRLTVVDTPGFGDFVNNDESWRPIVDNIEQRFDSYLDAENKVNRMNIV------DNRIHACVFFIQPtgHSLKPLDIEVMRRLHTKVNLIPVIAKADTLTDEEIASFKARILADIKYHGIQIF---------------------EGPRYE------------LDDE--------------ETIAENNEIMSKV-------------PFAVVGANN---------EITSADGRKVRGRAYPWGIIEVDNEEHCDFVKLRQMLIRTHMEELKEHTNNQLYENYR-----------------------------------------------------------------------------------------------------------------------------------------------------------------------------------------
>A0A834I534	304	0.265	1.001E-82	100	612	700	189	571	607
----------------------------------------------------------------------------------------------------LDGYVGFANLPNQVY-------RKAVKKGFEFTLMVVGESGLGKSTLINSMFLTEIYNSSD---------------YP-----------------------GP---------TQRLKKTVAVETTRVLLKENGVNLLLTMVDTPGFGDAVDNSNCWVPIIEYIESKYEDYLNSEARVTR------KTTPDQRVHCCLYFIQPsgHGLKSLDIEFMKRLCDKVNIIPIIAKADTLTSEECNLFKKQILNEIAQHKIKIYEFP--ETSEEDE---------EH--------------------------KLNKSLK-----------ERV-------------PFAVVGSNVVIEAE----------GKKIRGRKYPWGIAEVENLEHCDFIALRNMVIRTHLQDLKDVTNNVHYENYR---------CRKLAGLSTDGKLSRISNKNPLAQMDEEKREHDAKMKKMEMDMEEVFETKVKEKKQKLKDSEAELTRRHEVMKKQLeqqaKELEEKRRQFelekEAW---------------------------------------------------------------------------------------
>A0A8J2PSE0	304	0.309	1.001E-82	100	514	700	340	623	757
----------------------------------------------------------------------------------------------------LDGYVGFANLPNQVY-------RKAVKKGFDFTLMVVGESGLGKSTLINSMFLADIY----------------SAEYP-----------------------GP---------SHRIKKTVQVETCKVLLKENGVNLTLTIVDTPGFGDAVDNSNCWQPVIDYIESRYEDYLNSESRVNRKMVM------DSRVHCCLYFIAPsgHGLKPLDIELMKKLHDKVNIIPVLAKADTMTPEECAHFKKQVLNEIAQHKIKIY---------------------EFPDCD-DEEEN---------------------------------------KVNKMMRERV-PFAVVGSNAVVDVE----------GKKFRGRKYPWGTVIVENMEHCDFVPLRNMVVRTHLQDLKDVTNNVHYENFR-----------------------------------------------------------------------------------------------------------------------------------------------------------------------------------------
>A0A6A7FQP8	304	0.302	1.001E-82	100	514	700	409	688	822
----------------------------------------------------------------------------------------------------VDGYVGFANLPNQVY-------RKAVKRGFEFSLMVVGESGLGKSTLINSMFLSDIYSNEY---------------------------PGPSHRVK---------------------KTVQVETTKVLLKENGVNLMLTVVDTPGFGDAVDNSDCWQPVIDYVETKYEDYLNAESKVNRKFV------SDNRVHCCLYFISPsgHGLKPLDIEFMRRLHDKVNIIPVISKADTLTPEECQHFKKQIINEIQQHQIKIYEFPDDETDSSNK------------------------------------------------------------------LRQRVPFAVVGSN---------VTTEV-DGKKVRGRKYPWGIVEVENLTHCDFIPLRNLLLRTHMQDLKEVTGSVHYENYR-----------------------------------------------------------------------------------------------------------------------------------------------------------------------------------------
>A0A6P7G8U4	303	0.286	1.357E-82	103	515	700	7	292	365
-------------------------------------------------------------------------------------------------------YIGFATLPDQVH-------RKSVKKGFEFTLMVVGESGLGKSTLLNSLFLEDLYRNR---------------KIP------D----VSERI----------------------SKTTSIEKKTMEIEERGVKLRLTVVDTPGFGDAINCEESWKTCVNYIDEQFRQYFTDESGLNRR------NMQDNRVHCCLYFVPPwgHSLRQMDLEVMKRLHRKVNIVVVIAKADTLTSSEVAKLKANILNDIRDNDIQMY---------------------EFPECDSDEDE----------------------------EF---------KQQDKELKASV-PFAVVGSNTT---------LEI-AGKKIRGRQYPWGVVDVENPKHSDFIKLRTMLISTHMQDLKDVTEDVHYENFRA----------------------------------------------------------------------------------------------------------------------------------------------------------------------------------------
>A0A1B0DJT3	303	0.278	1.357E-82	103	516	700	14	300	375
-------------------------------------------------------------------------------------------------------YIGFATLPEQVH-------RKSVKRGFEFTMMVVGESGLGKSTLINSLFLGDLYKNRV---------------IP----------NVEERI----------------------EKTTRIEKKTMDIEEKGVRLRLTVVDTPGFGDAVNCDDSWRVCSAYIEEQFRQYFTDESGLNRRNI------QDNRVHCCLYFIPPygHSLRQMDLEMLRRLHRKVNIVLVIGKADTLTQAEVKKLKERILADLEENNLQLY---------------------QFPDCDSDEDE----------------------------EFKQQDRE----------LKACLPFAVVGSNTI---------LEV-AGRKIRGRQYPWGVVDVENPLHSDFIKLRTMLISTHMQDLKDTTQDVHYENFRAQ---------------------------------------------------------------------------------------------------------------------------------------------------------------------------------------
>M7X0D3	303	0.260	1.357E-82	86	610	700	3	401	422
--------------------------------------------------------------------------------------DAHQGqldgAAPAHNviQKKLGGFVGFANLPNQYH-------RRSVRKGFHFTAMVVGESGLGKSTLINTLFNTSLYAKK----NVP--------------------APHHER-----------------------PQTVAIESITADIEENGVRLRLTVVDTPGYGDFINNEDGWKPILDNIEARFDAYLEQENRVNRQKMV------DNRVHACLYFIEPtgHSLKPVDIEFMRRLHTRVNLIPVIAKADTLTDDEIVQFKARIMSDLAHHRIEIY---------------------QAPQYE------------LEDE--------------ETLAENEEIVRKI-------------PFAVVGSDT---------VVSTPDGRQARGRAYPWGTIEVDNEDHCDFVKLRQMLIRTHMEELKEHTNGALYENYRT-EKLLAMGVAQDHSVFKEVNPAAKMAEERALHEAKLAKMEAEMKMVFQQKVNEKEAKLKQSEEELYARHREMKEALEKQRI----DLEEKKRRLE-----------------------------------------------------------------------------------------
>UPI00106B692F	303	0.258	1.357E-82	96	611	700	2	371	427
------------------------------------------------------------------------------------------------EVKKLDGYVGFANLPNQ-------IFRKSVKKGFEFTLMVVGESGLGKSTLLNSLFLTDLY----TSATFPTTEEKL-------------------------------------------SKTIEVQASTVTLKEGGVTLRLTCVDTPGFGDAVDNTDCWSPINSYIESKFEEYLNEESRVNRSAIV------DNRVHCCLYFIAPngHCLKPLDIEFMRRLHDKVNIVPVIAKADSLTAEECQNFKKQILNEIGANKIGIYQFP---DLGVD--------DEDF----KD--------VSMTD--------------------------RI-------------PFAVVGSNT---------VVEV-GGKKLRARVYPWGVAEVENSEHCDFVALRNMLIRTHMQDLKDVTNDVHYENFR---------CKRLATVTVGSPTVTSNKSLGLSPLEQLEEEKHERESKISKTESEMEQVFETKVKEKRKKLKEMEAEFSKKH-------EQSCRQLEL----------------------------------------------------------------------------------------
>A0A5C3LC79	303	0.302	1.357E-82	103	516	700	43	329	440
-------------------------------------------------------------------------------------------------------YVGFANLPNQVH-------RKSVRKGFQFTCMVVGESGLGKSTLVNTLFN--------------------TTLYP----PKEPLPPSAER-----------------------PKTVAIESIGADIEENGVRLHLTVVDTPGFGDFVNNDDSWKPIVENIESRFDSYLEQENRVNR------TKIVDNRVHACLYFIQPtgHSLKQIDIEFMRRLHTKVNLIPIIAKADTLTDEEVADFKQRILADIAHHDIHIFQAPSYE--------------------NEDEET-------MTE----------------------------AEEIASKI-----PFAVVGSDTI---------VNTPDGRQVRGRAYPWGVVEVDNEDHCDFVKLRQMLVRTYMEELREYTNDWLYENWRTQ---------------------------------------------------------------------------------------------------------------------------------------------------------------------------------------
>A0A165DY66	303	0.279	1.357E-82	57	516	700	4	335	448
---------------------------------------------------------YTSTGNGD-----ASYTPnGS---SKMNGSSPSlpPASTEAGTSPiirkKLMGFVGFANLPNQVH-------RKSVRKGFQFTVMVVGESGLGKSTLINTLFNTTLYPPK--EN------------LP----------PSAER-----------------------PSTVAIESISADIEESGVRLRLTVVDTPGFGDFVNNDDSWKPIIENIESRFDSYLEQENRVNRQKIV------DNRIHACLYFIQPtgHSLKPIDVECMRQLHTKVNLIPIIAKADTLTDEEVAEFKARILADIAYHNIHIF---------------------QAPPYENEDEEA---------------------------------------LAEAEEIASKIPFAVVGSDK---------VVTTPDGRQVRGRAYPWGVVEVDNEDHCDFVKLRQMLVRTYMEELREHTNNVLYENWRTE---------------------------------------------------------------------------------------------------------------------------------------------------------------------------------------
>UPI0004623E6F	303	0.296	1.357E-82	76	516	700	13	337	449
----------------------------------------------------------------------------SPNGtSRMNGSSPSlqQPATS--PGPDAAlssiirkklmGFVGFANLPNQVH-------RKSVRKGFQFTTMVVGESGLGKSTLVNTLFNT-----TLYPAKVP---------LP----------PHAER-----------------------PSTVAIESISADIEENGVRLRLTVVDTPGFGDFVNNDECWKPIVENIEARFDSYLEQENRVNRQKIV------DNRVHACLYFIQPtgHSLKPIDIEFMRQLHTKVNLIPIIAKSDTLTDEEVAEFKARVLADIQYHNIHIFEAPTYEN--------------------------------EDEEAVAEAKE----------------------------IASKIPFAVVGSDKL---------VKTPDGREVRGRAYPWGVVEVDNEDHCDFVKLRQMLVRTYMEELREYTNDVLYENWRTE---------------------------------------------------------------------------------------------------------------------------------------------------------------------------------------
>A0A517L4R5	303	0.293	1.357E-82	100	516	700	50	340	449
----------------------------------------------------------------------------------------------------LTGYVGFANLPNQWH-------RKSVRKGFNFNVMVVGESGLGKSTLINTLFNTSLYPPK--ERKAP-----SLDIIP---------------------------------------KTVSIQSISADIEENGVRLRLTVVDTPGFGDFVNNDASWGPIVENIEARFDSYLDAENKVNRMNIV------DNRIHACVYFIQPtgHSLKPLDVEVMRRLHTKVNLIPVIAKADTLTDDEITAFKQRILADIQYHNIQIF---------------------EGPRYE------------LDDE--------------ETIAENAEIMSKV-------------PFAVVGAN---------AEVTTADGRKVRGRRYPWGVIEVDNEEHCDFVKLRQMLIRTHMEELKEHTNNSLYENYRSE---------------------------------------------------------------------------------------------------------------------------------------------------------------------------------------
>UPI001C42B44D	303	0.245	1.357E-82	6	516	700	47	433	505
------SSG--PGEQHQvpvhceAGATNGRLPSLPGAPPPPLHRPAPRPPAGSPTAPQRphrgfqplllKKQLVSQASLDSPVSPA--SRPHSPWGRF----DSHD----CTEDQD-KEYVGFATLPNQVQ-------RKTLKKGFTFTLMVAGESGLGKSTLINSLFLTDLY----KDRKVPNAEERI-------------------------------------------SQTVDIIKHTLSIEEKGIKLQLSIIDTPGFGDSLNNTESWRQIEDYIDQQFEQFFRDESGLNRRNI------QDNRVHCCLYFISPfgHGLRPLDVECMRALHEKVNLVPVLAKADSLTPAEVCRKKTKIQEEIKQFGINIY---------------------QFPESDSDEDE----------------------------EF----------KMQEQILKNSIPFAVIG-------GNAQAES---KGHKFRGRAYPWGVVEVENPAHSDFLLLRNMLVRTHMQDLKDVTRETHYENYRAQ---------------------------------------------------------------------------------------------------------------------------------------------------------------------------------------
>A0A4U0U7F2	303	0.283	1.357E-82	55	514	700	74	413	524
-------------------------------------------------------AIPNGKPASPLVATS-NTMPngGQPVPQTVSSKDPKAAAQAATDMRNIvrrklTGYVGFANLPNQWH-------RKSVRKGFNFNVMVVGESGLGKSTLVNTLFNTSLYPPK----------ER---KQPS----LDFA-----------------------------PKTVSIQSISADIEENGVRLRLTVVDTPGFGDFVNNDDSWRPIVENIEQRYDAYLDAENKVNRMNIV------DNRVHACVYFVQPtgHSLKPLDVEVMRRLHTKVNLIPVIAKADTLTDDEIASFKQRILADIQHHNIRIF---------------------EGPRYE------------LDDE--------------ETIAENNEIMSKV-------------PFAIVGAN---------ADVQTPEGRKVRGRRYPWGVIEVDNEDHCDFVKLRQMLIRTHMEELKEHTNNFLYENHR-----------------------------------------------------------------------------------------------------------------------------------------------------------------------------------------
>A0A8D8W796	303	0.263	1.357E-82	100	603	700	110	493	528
----------------------------------------------------------------------------------------------------LDGYIGFANLPNQVF-------RKAVKKGFEFTLMVVGESGLGKSTLINSMFLSDIY-----SAEHP----------------------------------GP---------SLRIKKTVNVETSRCLLVENNVKLSLTVVDTPGFGDAVDNSDCWQPVIDYIESRYEEYLNAESRVVRSHG------ADSRVHACLYFIAPsgHGLKPLDVEFMQRLHDKVNIIPVIAKSDTMTPEECAAFKKQILSEIAQHKIEIYQFPVTSGSSE----------------------------------------------EETGKFSKSLRDRV-------------PFAVVGANT---------VIEV-DGKKVRGRKYPWGVAEVENLEHCDFIALRNMLVRTHLQDLKDVTSNVHYENFRCrklagLGTDGKPRllnknpLAQMEEEKREHELKMKKMEVDMEQVFEMKVKEKKQKLKDSEADLQRRHEQMKKSLEAQIKDLEHQRKQLEQEI---SQWE------------------------------------------------------------------------------------------------
>A0A3M7QBV1	303	0.283	1.357E-82	68	514	700	103	425	548
--------------------------------------------------------------------PQAPVIPSTPiptQPPQVPKPSTSHThSSSISKTKNLDGYVGFANLPNQVY-------RKSVKKGFEFNLMVIGESGLGKSTFINSLFLAELY------------------------NTEDF----------PN-------------TFERRRKTLFIDSTSVLLNEKGVNLRLSIIDTPGFGESIDNSNCWQPIIDFVDSKYEEFLNAESKINR----KLP-ILDNRVHCCLHFIAPgHTLKTLDIEVMKKLHDRVNLIPVIAKADTMTPEEIKTFKTNVLNVINDHNIQIYEFPDIED---------------------------------------------------------DELE--NNRSNSAL-KSKIPFAIVGSNTVIENE----------GKPFRGRQYPWGCVNVDDLSHCDFMALRTMLIRTHMQDLKDVTNNVHYENYR-----------------------------------------------------------------------------------------------------------------------------------------------------------------------------------------
>UPI001E281739	303	0.291	1.357E-82	56	514	700	88	430	551
--------------------------------------------------------VGKSGPPQMPAPPIpTSAPPPAPLRSTeniIKKPDhPPVAPKPDipkIEKPktkELDGYVGFANLPNQVY-------RKAVKKGFEFTLMVVGETGLGKSTLINSLFLTDVY----DKDKHP----------------------------------GPSLRV---------KKTVGVETSVVLLKENGVNLTLTIVDTPGFGDAVDNSNCWQPIIDFVESKYEEFLNAESRVTRQAA-----PPDTRVHCCLYFIAPsgHGLKPLDVEFMQRLGDKVNIIPVIAKADTMTPEECKDFKEQIMKEIAQHKIKIYDFPesTGEEGEAAEATKALR-------------------------------------------------ARV-------------PYAVVGANT----------VIEQDGRRIRGRKYPWGIAEVENLEHCDFLALRNMVIRTHLQDLKDVTSSVHYENYR-----------------------------------------------------------------------------------------------------------------------------------------------------------------------------------------
>UPI001E673AC6	303	0.306	1.357E-82	100	514	700	184	464	625
----------------------------------------------------------------------------------------------------VDGYVGFANLPNQVY-------RKAVKRGFEFSLMVVGESGLGKSTLINSMFLSDIY---SNDHPGPSHRVK---------------------------------------------KTVQVETTKVLLKENGVNLMLTVVDTPGFGDAVDNSDCWQPVTDYVETKYEEYLNCESRVNR------TQISDSRVHCCLYFIAPsgHGLKPLDVEFMRRLHDKVNIIPVISKADTLTPDECQHLKKQVLNEIAQHKIKIYEFPEDE----------------------------------------------------------------GDATGSKLKQRV-PFAVVGSNTT---------VEV-EGKKVRGRKYPWGIVEVENIEHCDFIPLRNMMIRTHMQDLKDVTNNVHYENYR-----------------------------------------------------------------------------------------------------------------------------------------------------------------------------------------
>A0A6J1SMT0	303	0.265	1.357E-82	100	606	700	261	627	679
----------------------------------------------------------------------------------------------------LDGYVGFANLPNQVY-------RKAVKRGFDFTLMVVGESGLGKSTLINSMFLSDVYSNEH----------------P-----------------------GPSLRV---------KKTVAVETSKCLLKENNVNLSLTVVDTPGFGDAVDNSNCWAPVVEYIESKYEEFLNAESRVNR---KILS---DSRVHCCLYFIAPsgHGLKPLDVEFMQRLHDKVNIIPVIAKADTMTPDECNQFKKQILNEIAQHKIKIYEFPDTEEEEEV---------KQH-----------------------------KALK-----------DRV-------------PFAVVGSNT---------VIEV-DGKKLRGRKYPWGIAEVENLEHCDFIALRNMLIRTHLQDLKEVTNSVHYENYR---------CRKLAGLGTDGKPGRISNKNPLAQMEEEKRDHDAKMKKMETEMEQVFEMKVKEKKQKLRDSESDLQRRHEQMKKSLEQQLRDL---------------------------------------------------------------------------------------------
>A0A087T6E6	303	0.294	1.840E-82	95	516	700	7	300	312
-----------------------------------------------------------------------------------------------FSNPETPGYVGFANLPHQVH-------RKSVKKGFEFTLMVVGESGLGKSTLINSLFLTDLY----PERHVP-----------------D----AAEKI----------------------KQTVKLEASTVEIEERGVKLRLTVVDTPGFGDAIDNSDSFKLIIQYIDDQFERFLRDESGLNRRNIN------DSRVHCCFYFISPygHGLKPLDIEFMRQLHGKVNIVPVIAKADALTKKEVMQLKKRIMHEIDEHGIRIY---------------------PLPDCDSDE----------DEDYKEQVKQLKEAV----------------------------PFAVSAA---IP------TIEV-KGRKVRGRLYPWGVVEIENPDHCDFIKLRTMLV-THMQDLQEVTQDVHYENYRSE---------------------------------------------------------------------------------------------------------------------------------------------------------------------------------------
>UPI0014022BAF	303	0.306	1.840E-82	103	515	700	38	323	397
-------------------------------------------------------------------------------------------------------YVGFATLPNQVH-------RKSVKKGFEFTLMVAGESGLGKSTLINSLFLTDLYHD--------------RVLLPA-----D------ERIA----------------------RTVEILRRTLEIEEKGVRLRLSLVDTPGFADAIDNTECWQPVVEYVEEQFESYFREESGLDRKNL------QDTRVHCCLYFISPygHGLKPLDVEFMKALHNKVNIVPVIAKADTLTMRERETLKRRVQEELSENDIKIY---------------------QFPECDSDE----------DDE------------------FKRQDEE----------LKASIPFAVIG---------GSAVVEA-SGRRVRGRLYPWGIAEVDSSEHCDLAKLRTMLIRTHMQDLKDVTRDLHYEEHRA----------------------------------------------------------------------------------------------------------------------------------------------------------------------------------------
>A0A0J0XW07	303	0.263	1.840E-82	49	612	700	10	444	462
-------------------------------------------------SPAPD-HHVDQVAYPD---PGLSPAPlnghVSPAPASTNG-DAapSNGAAAGLNVirKTLASWVGFSNLPNQVH-------RRSVRRGFQFVAMVVGESGLGKSTLINTLFEDTLYQPKV---------------IP---------EPGADR-----------------------GRTVQIESINAEIEENGVRLKLTVVDTPGFGDFVNNEECWKPILENIEARYDAYLEQENRVNR------LKMTDNRVHACIYFIQPtgHALKPIDIEFMKQLHNKVNLIPVIAKADTLTEEEVDLFKRRILADIEYHGINIF---------------------QPPSYERD-----------DD---------------ETIQENHEIISKI-------------PFAVVGSDHIVPS---------PDGRQVRGREYPWGVIEVDNEQHCDFVKLRQMLVRTHMEELREHTNDILYERYRT-EKLQAMGVAQDESVFKETNPAAKQAEERAMHEAKLKKMEMEMKMVFQQKVQEKEQKLKQSEEELYARHREMKEALEK----QRLELEDKKRRIESG---------------------------------------------------------------------------------------
>UPI001885D4A5	303	0.272	1.840E-82	11	524	700	43	419	482
-----------PAsQTLSSARRGTEVAGANGRHRGLPGTPPPSPRVSDWSFPLSGRMTVSRRSLDSPLSPA--SRPHSPWGSF----DPYD----SAEDQD-KEYVGFAALPNQVH-------RKTVKKGFTFTLMVAGESGLGKSTLINSLFLTDLY--------------------------KDRKIPNAEERIS---------------------QTVSIVKHTVSIEEKGVKLRLSIIDTPGFGDAVNNMQSWKHLEDYVEQQFDQFFRDESGLNRRNI------QDNRVHCCLYFIPPygHGLRPLDVECMRALHEKVNIVPVLAKADSLTRAEVYKKKIKIREELRRFGINIY---------------------QFADCDSDEDE----------------------------EF----------KRRDRLLKDSVPFAVIGSNVLVES----------QGRRFKGRAYPWGVVEVESPAHSDFLLLRDMLVRTHMQDLKDVTRECHYENYRAHCIRNMTRM-------------------------------------------------------------------------------------------------------------------------------------------------------------------------------
>A0A2C9JM65	303	0.258	1.840E-82	94	614	700	63	459	483
----------------------------------------------------------------------------------------------GAETrKELEGYVGFANLPNQVY-------RKSVKRGFEFTLMVVGESGLGKSTLINSLFLTDLY---------------SAAEYP-----------------------GP---------SHRIQKTVKVNTTQVTLKENGVQLRLLVVDTPGFGDAVDNSNCWLPITDFIDSKYEEYLNAESRVNRTAC------ADTRVHCCLYFIAPtgHGLKPLDVEFMKRLHDKVNIIPLIAKADTLTPEVCREFKKTILNEIAQHKIRIYEFPDCDDEEE------MKIQKKL------------------RDRV--------------------------------------PFAVVGSDK----------VIDIGGKKVRGRQYPWGVVEVENLDHNDFIALRNMVIRTHMQDLKDVTNNVHYENFRYNKLAPstseGNKVK-PGSLTKDPLSQMAEERAEHNAKMKKMEAEMEQVFEMKVKEKRQKLKDSEADLQKRSEQMKKSLEQQQKELDEKwKEFEkEKAAWEEQWGE-------------------------------------------------------------------------------------
>A0A8H5EUI3	303	0.299	1.840E-82	74	516	700	57	375	487
--------------------------------------------------------------------------PnGGPTNaSSPSLVPTTQTgALSSVIRKKLMGYVGFANLPNQVH-------RKSVRKGFQFTAMVVGESGLGKSTLINTLFN--------------------TSLYP----PKEPISPAAER-----------------------SKTVAIESIGADIEENGVRLHLTVVDTPGFGDFVNNDDSWKPIVENIESRFDSYLEQENRVNRMKIV------DNRVHACLYFIQPtgHSLKQLDIEFMRRLHTKVNLIPIIAKSDTMTDEEVMEFKQRILADIEHHNIHIF---------------------QAPTYDNE-----------DEETI----------------------------AEAEEIASKIPFAVVGSDT---------VVVTPDGRQVRGRAYPWGVVEVDNEEHCDFVKLRQMLVRTYMEELREYTNDYLYENWRTE---------------------------------------------------------------------------------------------------------------------------------------------------------------------------------------
>A0A2B7WG14	303	0.304	1.840E-82	100	514	700	122	410	519
----------------------------------------------------------------------------------------------------LTGYVGFANLPNQWH-------RKSVRKGFNFNVMVVGESGLGKSTLVNTLFNTSLY---------PPKERKG----PS----LDI-----------------------------IPKTVAIESISADIEENGVRLRLTVVDTPGFGDFVNNDDSWRPIVENIEQRFDAYLEAENKVNRMNIV------DNRVHACVYFIQPtgHSLKPLDIEVMRRLHTKVNLIPVIAKADTLTDEEIALFKQRILADIQYHSIQIF---------------------EGPRYE------------LDDE--------------ETIAENQEIMSKI-------------PFAVVGANS---------EVTSSEGRKVRGRRYPWGVIEVDNEEHCDFVKLRQMLIRTHMEELKEHTNNALYENYR-----------------------------------------------------------------------------------------------------------------------------------------------------------------------------------------
>T1FMF2	303	0.258	1.840E-82	89	601	700	158	533	577
-----------------------------------------------------------------------------------------QISSSSklrlQKEPD--TYVGFANLPNQVY-------RKSVKKGFEFTLMLVGESGLGKSTLINSMFLTDIYNNE-----HP-----GPSKRPN--------------------------------------KTLKVEKMNVLLKEGGVQLKLTIVDTPGFGDAVNNSNCWQPVVEYIDSQYNAFLNAESRV----IRQVS--EDTRVHCCLYFISPngHGLRQLDIEFMKQLHEKVNIIPLIAKADSMTAEECKTFKKTIMNEIMQNKIKIYEFPDCDDEEERRIMKKMK-------------------------------------------------ERI-------------PFAVVGSNMVVEC----------NGRKIRARTYPWGVVEVENLEHNDFTALRNMLIRTHLHDLKDVTNNVHYENFRYEHL--------LASVSSDGKSKPMLNKSPMLQIEEEKMEHAEKLKKMEMEMEMVFEAKVKEKQNKIKESDADVGKRRDQMLKSLKQ--------------------------------------------------------------------------------------------------
>A0A6M2DU07	303	0.281	1.840E-82	2	514	700	164	565	699
--PSLATSpnGqppsSTPTATQppQppsSAPPVAPVAAVKEALAKRAAAAAALENQENQDSnrmINSSSAqrlpnsqLHQQGPNEnDAKPPIH-TKPDPPIRQ-----DTQ---RERPKTKELDGYVGFANLPNQVY-------RKAVKKGFEFTLMVVGESGLGKSTLINSMFLSDVY--------SPEH--------P-----------------------GP---------SQRLKKTVAVETSRVLLKENGVNLTLTVVDTPGFGDAVDNSKCWVPIIDFVESRYEEFLNAESRVTR---RSLP---DGRVHCCLYFVAPtgHGLKPLDVEFMQRLGDKVNIVPVIAKADTMTPEECAQFKKQILNEIARHKIKIYEFP---DCDERE-----GGGQE------DEAE----------------IKLLKQM------------------------RSKVPFAVVGAN-----------AIIVDGKEVRGRKYPWGIVEMENMEHCDFIALRNMVIRTHLQDLKDVTNSVHYENYR-----------------------------------------------------------------------------------------------------------------------------------------------------------------------------------------
>A0A6P8Z3V2	303	0.279	1.840E-82	100	594	700	260	614	722
----------------------------------------------------------------------------------------------------LDGYVGFANLPNQVY-------RKAVKKGFDFTLMVVGESGLGKSTLINSMFLSDIYSNEH----------------P-----------------------GPSLRV---------KKTVAVETSKCLLKENNVNLSLTVVDTPGFGDAVDNSNCWAPIVDYIESKYEEYLNAESRVNR---KILS---DSRVHCCLYFIAPsgHGLKPLDVEFMQRLHDKVNIIPVIAKADTMIPDECNLFKKQILNEIAQHKIKIYEFPDTEDEEEV---------KQH-----------------------------KGLK-----------DRV-------------PFAVVGSNT---------VIEV-DGKKLRGRKYPWGIAEVENLEHCDFIALRNMLIRTHLQDLKEVTNSVHYENYR---------CRKLAGLGTDGKPGRISNNVATQGVMNSFMTVWNPLAQMEEEKRDHDAKMKKMETEMEQVFEMKVKEKKQK---------------------------------------------------------------------------------------------------------
>A0A336MIN1	303	0.302	1.840E-82	83	514	700	316	628	792
-----------------------------------------------------------------------------------NGHDSNKIASERHekEKPVIkakpkelDGYVGFANLPNQVY-------RKAVKKGFEFTLMVVGESGLGKSTLINSMFLTDIY-------------------NP------DVH-------------PGP---------SFRVKKTVEVETTKVVLKENGVNLTLTVVDTPGFGDAVDNSNCWTPVIDFVESKYEEYLTAESRVHRKAM------SDSRVHCCLYFIAPsgHGLKPLDVEFMQRVCDKVNIIPVIAKADTMTPEEVTQFKKQILNEIAQHKIKIYDFPEPLD---------------------DEEEA----KVM--------RQL----------------------------RQRVPFAVVGANT---------VIEVEGGKKVRGRRYPWGVAEVENLEHCDFIALRNMVIRTHLQDLKEVTNNVHYENYR-----------------------------------------------------------------------------------------------------------------------------------------------------------------------------------------
>A0A8B8EIR1	302	0.267	2.495E-82	69	516	700	10	344	411
---------------------------------------------------------------------FSCCQEKEPakrtRPSNMTDRQTRPNAASrklelsklEEEKPSEdDEFIGFATLPDQVH-------RKAVKRGFEFSFMVVGETGLGKSTLINSLFLTDLYKDR---------------KFP--THILD----NAE-------------------------QTTDIERKQLEIEEKGVKVRLSVVDTPGFSEALNGDESWKPIIDYVDRQFEQYYQAESGVNRKNI------QDSRVHCCLYFISPygHGLKPIDIFMMKKLHHKVNIIPLIAKSDTLTPKEKARLKSKILDQIEENQLDIY---------------------KFPECDSDEDE----------------------------EFKEQDKE----------LKAAIPFAVVGSNT---------VVEV-AGKKVRGRMYQWGIVEVENPAHCDFVKLRQMLISTHMQDLKDITSDIHYENYRAE---------------------------------------------------------------------------------------------------------------------------------------------------------------------------------------
>A0A4P9YSK5	302	0.293	2.495E-82	86	518	700	4	313	421
--------------------------------------------------------------------------------------DNRQLspKSVPAKKKQLQGYVGFANLPNQVH-------RKSVKKGFHFTVMVVGESGLGKSTLINTLFN--------------------TALYP----PKNNMAPSPET-----------------------PKTVDIQAISADIKENGVNLKLTVVDTPGFGDFVNNEESWKPILENIEARFDAYLEQENRVNRQRIV------DNRVHSCIYFIAPtgHALKPLDIEFMRRLHTRVNLIPVIAKSDTLTEEEISEFKKRILADIQYHKIQIF---------------------QAPQYEYD-----------DPETI----------------------------AENREIMSKIPFAIVGSDTI---------VEV-NGRKVRGRQYPLGVIEVDNEEHNDFVKLRQMLIRTHMEELKQHTADVLYENYRTgklQSM-------------------------------------------------------------------------------------------------------------------------------------------------------------------------------------
>A0A3N4LJT5	302	0.295	2.495E-82	100	516	700	33	323	430
----------------------------------------------------------------------------------------------------LTGYVGFANLPNQWH-------RKSVRKGFNFNVMVVGESGLGKSTLVNTLFNTSLY---------PPKERKG----PS----ADI-----------------------------IPKTVSIQSISADIEENGVRLRLTVVDTPGFGDFVNNDESWRPIVDNIDSRFDAFHDAENKVNRMNI------IDNRVHACVYFIQPtgHSLKPLDIEVMKRLHTKVNLIPVIAKADTLTDEEVAVFKKRILADIHYHDIQIF---------------------EGPRYE------------LDDD--------------ETIAENNEIMSKV-------------PFAVVGSNT---------EFQNADGRQVRGRKYPWGVIEVDNEEHCDFVKLRQMLIRTHMEELKEHTNNFLYENYRSE---------------------------------------------------------------------------------------------------------------------------------------------------------------------------------------
>A0A0D7B3R5	302	0.300	2.495E-82	103	516	700	41	327	438
-------------------------------------------------------------------------------------------------------YVGFANLPNQVH-------RKSVRKGFQFTTMVVGESGLGKSTLVNTLFNT-----TLYPAKEP---------LP----------PSAER-----------------------PKTVAIESIGADIEENGVRLHLTVVDTPGFGDFVNNDDSWKPILDNIESRFDSYLEQENRVNRQKIV------DNRVHACLYFIQPtgHSLKQIDVEFMRQLHTKVNLIPIIAKADTMTDEEIAAFKARVLSDIEYHNIHIF---------------------QAPTYDNE-----------DEETI----------------------------AEAEEIASKIPFAVVGSDKL---------VATPDGREVRGRAYPWGVVEVDNEDHCDFVKLRQMLVRTYMEELREYTNDVLYENWRTE---------------------------------------------------------------------------------------------------------------------------------------------------------------------------------------
>K5Y5V8	302	0.283	2.495E-82	78	516	700	1	329	441
------------------------------------------------------------------------------SDSYLSAQDLSH-SHNGYPNasdPSFApsnvpsvptirkklmGYVGFANLPNQVH-------RKSVRKGFQFTAMVVGESGLGKSTLVNTLFNTTLYP--------P--------KVP--------LAPSEER-----------------------PKTVAIESIGADIDENGVRLHLTVVDTPGFGDFVNNDDSWRPIVENIESRFDSYLEQENRVNRSKIV------DNRIHACLYFIQPtgHSLKQLDIEVMRRLHTKVNLIPIIAKADTLTDEEVLQFKQRVLSDIAYHNIQIFQAPTYEN--------------------------------EDEETI----------------------------AEAEEIASKIPFAVVGSDQ--P-------IQTPDGRIVRGRVYPWGVVEVDNEDHCDFVKLRQMLVRTYMEELREYTNDVLYENWRTE---------------------------------------------------------------------------------------------------------------------------------------------------------------------------------------
>H6CBF6	302	0.287	2.495E-82	67	514	700	29	356	465
-------------------------------------------------------------------TPVGSSPSSSPNPaQTVSSKDpkAAAAAANDMRNvvrRKLTGYVGFANLPNQWH-------RKSVRKGFNFNVMIVGESGLGKSTLVNTLFNTSLY---------PPRERKG----PS----LDI-----------------------------IPKTVSIQSISADIEENGVRLRLTVVDTPGFGDFVNNDDSWRPIVENIEQRYDAYLEAENKVNRMNIV------DNRIHACVYFIQPtgHSLKPLDIEVMRRLHTKVNLIPVIAKADTLTDEEVAAFKDRILADIQHHSIQIFEGPHYE---------------------------------LDDE--------------ETIAENQEIMSKV-------------PFAVVGAN---------YEVTNAEGRKVRGRRYPWGIIEVDNEDHCDFVKLRQMLIRTHMEELKEHTNNTLYENYR-----------------------------------------------------------------------------------------------------------------------------------------------------------------------------------------
>UPI00148AC331	302	0.285	2.495E-82	105	516	700	298	583	650
---------------------------------------------------------------------------------------------------------GFATLPDQVH-------RKAVKRGFEFSFMVVGETGLGKSTLINSLFLTDLYKDR---------------KFPN--HILD----NAE-------------------------QTVDIERKQLEIEEKGVKVRLSVVDTPGFSEALNGEKSWQPIIDYVDRQFEQYYQAESGVNRKNI------QDSRVHCCLYFISPygHGLKPIDVFMMKKLHHKVNIIPLIAKSDTLTPKERSHLKNKVMEQIEENHINIY---------------------KFPECDSDEDE----------------------------EFKQQDRE----------LKSAIPFAVVGSNT---------VVEV-AGKKVRGRMYQWGIVEVENPAHCDFVKLRQMLISTHMQDLKDITSDIHYENYRAE---------------------------------------------------------------------------------------------------------------------------------------------------------------------------------------
>A0A131XXD2	302	0.287	3.384E-82	95	516	700	7	300	365
-----------------------------------------------------------------------------------------------FSNPETPGYVGFANLPNQVH-------RKSVKKGFEFTLMVVGESGLGKSTLVNSLFLTDLYP------------ERQ---LP------D-----AC---------GKVK------------QTVALDASTVEIEERGVKLRLTVVDTPGFGDAIDNTDCFKSIIQYIEDQFERFLCDESGLNRRNI------TDNRVHCCFYFISPfgHGLKPLDVQFMKMLHNKVNIVPVIAKADALTKKEVMRLKRKIMQEIAEHGIRLY---------------------PLPDCDSDE----------DEEYKEQVKQLKESV----------------------------PFAVSSSVQL---------IEV-KGRKVRGRLYPWGVVEVENPEHGDFIKLRTMLI-THMQDLQEVTQELHYENYRSE---------------------------------------------------------------------------------------------------------------------------------------------------------------------------------------
>UPI001CC43198	302	0.291	3.384E-82	103	532	700	5	310	366
-------------------------------------------------------------------------------------------------------YVGFAALPSQLH-------RKSVKKGFDFTLMVAGESGLGKSTLINSLFLTDLYKDRL---------------IP------D--------------------------ASARLSQTLTIERRGVEIEEEGIKVKLTVVDTPGFGDAVDNGDCWMPVVRFIEEQFEQYLRDESGLNRKNI------QDSRVHCCLYFISPFgrGLRPLDVAFLRAVHEKVNIVPVIGKADALTPKETQVLKQKIREQLQEQEINIY---------------------QFPDCDSDEDED----------------------------FKKQDAEMK----------ESIPFAVIGSSTV--VKDGAT-------RPVRGRLYPWGTAEVENPHHCDFLNLRRMLVQTHLQDLKEVTHDLLYEGYRArclQSLaRPGAR-ER-ASRSK-----------------------------------------------------------------------------------------------------------------------------------------------------------------------
>A0A4P9XQP9	302	0.292	3.384E-82	100	518	700	16	309	405
----------------------------------------------------------------------------------------------------LQGYVGFANLPNQVH-------RKSVKKGFHFTVMVVGESGLGKSTLVNTLFNTSLYPSK--EGAAPSSET---------------------------------------------PKTVDIQAISADIKENGVNLKLTVVDTPGFGDFVNNEESWKPILDNIEARFDAYLEQENRVNRQRIV------DNRVHACLYFIAPtgHALKPLDIEFMRRLHTRVNLIPVIAKSDTLTEEEIADFKKRILADIAFHKIQIF---------------------QAPQYEYD-----------DPETVGENRE----------------------------IMSKIPFAIVGSESIIDV----------GGRQVRGRQYPWGVIEVDNEEHNDFVKLRQMLIRTHMEELKQHTADTLYENYRTaklQSM-------------------------------------------------------------------------------------------------------------------------------------------------------------------------------------
>UPI00096B56CE	302	0.305	3.384E-82	92	514	700	1	294	429
--------------------------------------------------------------------------------------------SQGEKEKAEVSYVGYANLPNQ----VFRKAVKR---GFQFSLMVVGQSGLGKSTLINSLFMTDLY--------------EDCVYSP-----------------SP----------------QRMPRTTEIKESTVSVEEGGVRLELTLIDTPGFGDIVDNSQCWRPIVDYIDSKYEKYLNDESRVNR------GYTEDYRIHCCLYFIPPngHGLRQIDIEFMKQLHNKTNIVPVIAKADTFTPEEVVRFKKVVLQDIADNGIKIYQFP---DAQLDE---------------------------EDD------------------------------AANQKL-REAIPFAVVGSNTI---------LEV-NQKKVRGRQYPWGVAEVENADHCDFTTLRNMIIRTHMQDLKDITNNVHYENYR-----------------------------------------------------------------------------------------------------------------------------------------------------------------------------------------
>A0A5M3N6F8	302	0.293	3.384E-82	103	516	700	47	333	451
-------------------------------------------------------------------------------------------------------YVGFANLPNQVH-------RKSVRKGFQFTVMVVGESGLGKSTLVNTLFNTPLY---------PAKEV-----LP----------PSAERA-----------------------STVAIESIGADIEENGVRLHLNVVDTPGFGDFVNNDDSWRPIVENIESRFDSYLEQENRVNRQKIM------DNRVHACLYFIQPtgHSLKQLDIEFMRRLHTKVNLIPVIAKADTLTDEEIADFKARILADIAHNKIHIFQAPTYENEDEEAIAEA-------------EEIASK-----------------------------------------------IPFAVVGSDQ---------VVRTADGRDVRGRSYPWGVIEVDNEEHCDFVKLRQMLIRTYMEELREHTNNVLYENWRTQ---------------------------------------------------------------------------------------------------------------------------------------------------------------------------------------
>UPI000BA7FBFD	302	0.288	3.384E-82	63	514	700	131	447	493
---------------------------------------------------------------PTATTPYSSSEP-------LNSTKESFLTKEREKEtvslKDMKGYVGFANLPNQVY-------RKAVKRGFDFTLMVVGQSGLGKSTLINSMFLTDIYSNEY---------------------------PGPSRRIK---------------------KTTQVETHTVFLRENGVNLTLTIVDTPGFGDAVDNSECWQPIVDFIDTKYEDFLNAETRVHR------TTIADSRVHCCLYFISPgHGLKPLDIEFMRRLHEKVNIILLVAKADTMTSEECNQFKKRVLNEIAREKIRIYEFPDCEDEEE------LK--------------------------------IQKHLK-----------ERV-------------PFAVLGSNVTIEF----------NGKRVRGRKYPWGVAEVENLEHCDFLALRNMLIRTHMQDLKDVTSNVHYENYR-----------------------------------------------------------------------------------------------------------------------------------------------------------------------------------------
>UPI001C70B205	302	0.309	3.384E-82	100	514	700	136	416	551
----------------------------------------------------------------------------------------------------VDGYVGFANLPNQVY-------RKAVKKGFEFSLMVVGESGLGKSTLINSMFLSDIY---SNDHPGPSHRVK---------------------------------------------KTVQVETTKVLLKENGVNLMLTVVDTPGFGDAVDNSDCWQPVIQYVESKYEEYLNCESRVNRKQI------SDSRVHCCLYYIAPsgHGLKPLDVEFMKRLHDKVNIIPVIAKADTLTPDECQHLKKQILNEIAQHKIKIYEFPEEE---------------------SD---------------------------------PTSI----------KMKQRV-PFAVVGSNTT---------VEV-DGKKLRGRRYPWGVVEVENMEHCDFIPLRNMLIRTHMQDLKDVTNNVHYENYR-----------------------------------------------------------------------------------------------------------------------------------------------------------------------------------------
>UPI001F13C5F1	302	0.297	3.384E-82	100	514	700	272	557	694
----------------------------------------------------------------------------------------------------LDGYVGFANLPNQVY-------RKAVKKGFEFTLMVVGETGLGKSTLINSLFLTDVY----DKDKHP----------------------------------GPSLRV---------KKTVGVETSVVILKENGVNLTLTIVDTPGFGDAVDNSNCWQPIIDFVESKYEEFLNAESRVTRKAA-----PPDTRVHCCLYFIAPsgHGLKPLDVEFMQRLGDKVNIIPVIAKADTMTPEECKDFKEQILKEIAQHKIKIYEFPEGAGDEGDAAPRALR-------------------------------------------------ARV-------------PFAVVGANTVIEL----------DGRRVRGRKYPWGVAEVENLEHCDFLALRNMVIRTHLQDLKDVTSSVHYENYR-----------------------------------------------------------------------------------------------------------------------------------------------------------------------------------------
>A0A1I8GEE4	302	0.273	3.384E-82	71	515	700	430	756	887
-----------------------------------------------------------------------SGTPDAPPSPTLssSTSSSSQSngaaaSADSTGSDNSRVQLGFANLPDQMH-------RKAVKKGFNFTLMVVGESGLGKSTLINSLFQQDLY--------------------------KD---------------------RELGSVTERINKTTEIEKRYIELDEKGVKLRLTVVDTPGFNDCINCQECWRPIEDYIDNTFEQYFKDECGLNRKNI------IDHRVHCCLYFISPygHGLRPIDVEFMRRLHGKVNIVPIIAKSDTLTSTEVRELKERVMGDLERHKIQIY---------------------RMPETDSD-----------DD-------------------------EETRVQESE--IRACIPFAAIGSNCVVESGE--------TGRRVRGRQYPWGVVEVENPRHCDFTKLRIFLLGTHMQDLKDITKELHYENYRA----------------------------------------------------------------------------------------------------------------------------------------------------------------------------------------
>A0A4Q2DVH8	302	0.293	3.384E-82	103	516	700	43	329	1298
-------------------------------------------------------------------------------------------------------YVGFANLPNQVH-------RKSVRKGFQFTVMVVGESGLGKSTLVNTLFN--------------------TTLYP----PKEPLPPSAERA-----------------------KTVAIESIGADIEENGVRLHLTVVDTPGFGDFVNNDDSWKPIVENIESRFDSYLEQENRVNRIKV------IDNRVHACLYFIQPtgHSLKQIDIEFMRRLHTKVNLIPIIAKADTLTDEEVADFKQRILADIAHHNIHIF---------------------QAPTYENEDEE----TLAEAEE-----------------------------------IASKIPFAVVGSDKI---------VETPDRRLVRGRAYPWGVVEVDNEDHCDFVKLRQMLVRTYMEELREYTNDVLYENWRTE---------------------------------------------------------------------------------------------------------------------------------------------------------------------------------------
>A0A814QRT8	302	0.291	4.588E-82	85	530	700	4	321	363
-------------------------------------------------------------------------------------VRTQQKdANSQFSNTDNHSFVGFANLPNQVH----RKIAK---KGFEFTLMVVGESGLGKATLINSLFLTDLYP---ERHIATAQE-----KIR---------------------------------------HTVKIEASTVEIEERGVKVRLTVVDTPGFGDSINTSECYMPIIQYIDNQFERYLDDESGLNRRNI------SDNRVHCLFYFISPFgrGLKPLDIETMKALHHKVNIVPIIAKADAFTLDELANMKQHILEQIREHSIHIY---------------------QIPESDSDE----------DDE------------------FKEQ-----NKQLKNAV-----PFAVVASPQT---------LEV-KGKKVRGRMYPWGLIEVENPEHCDFIKLRTMLI-THMQDLQEVTHEIHYENYRS-EKLNPARRKQIQSD-------------------------------------------------------------------------------------------------------------------------------------------------------------------------
>A0A1W4X3P3	302	0.269	4.588E-82	103	516	700	9	295	368
-------------------------------------------------------------------------------------------------------YIGFATLPDQVH-------RKSVKKGFEFTLMVVGESGLGKSTLINSLFLEDLYKNRV---------------VP------DVN----EKL----------------------QKTTTIDKKTMEIEEKGVKVRLTVVDTPGFGEAINCEDSWKVCVNYIDEQFRQYFTDESGLNRRNI------QDNRVHCCLYFVPPwgHSLRQMDLDLMKRLHRKVNLVVVIAKADCLTSLEVATLKKNILNDIKENGIQMY---------------------EFPECDSDEDE----------------------------EFKQQDRE----------LKASIPFAVVGSNSI---------LEV-AGRKIRGRQYPWGVVDVENPKHSDFLKLRTMLISTHMQDLKDVTEDVHYENFRAQ---------------------------------------------------------------------------------------------------------------------------------------------------------------------------------------
>A0A316U219	302	0.260	4.588E-82	94	612	700	6	400	425
----------------------------------------------------------------------------------------------GYSQPNPAANgrkklggfVGFSNVPNQYH-------RRSVKKGFQFTAMVVGESGLGKSTLINTLFN----HRMYPKKEVP--------------------APEEER-----------------------PQTVAIESMSADIEENGVRLRLTVVDTPGYGDFINNFQSWQPIVENIEARFDAYLEQENRVNRAR---LT---DNRVHACIYFIQPtgHALRQIDIEFMRRLHQKVNLIPVIAKSDTMTDEEIALFKQRILSDIAHHQIEIF---------------------RAPVYDNEDEE----TLAENEE-----------------------------------IAQKIPFAIIGADT---------EIDTPDGRRVRGRAYPWGLVEVDNEDHCDFVKLRQMLIRSHMEELREHTHNVLYEKYRS-DKLTAMGVTQDYSVFKEVNPAAKMAEERALHDAKLAKMENEMKLVFQQKVAEKETKLKQSEEELYARHKEMREALEK----QRLELEEKKRRLESG---------------------------------------------------------------------------------------
>A0A166GKH4	302	0.291	4.588E-82	79	514	700	13	325	438
-------------------------------------------------------------------------------NGTANGGSASPLpqtpAMSNIIRKKLMGYVGFANLPNQVH-------RKSVRKGFQFTAMVVGESGLGKSTLVNTLFDTPLYPPK-----EP---------LP----------PHAER-----------------------PTTVAIESISADIEENGVRLRLTVVDTPGFGDFVNNEDSWKPIVENIEARFDSYLEQENRVNRAKI------TDNRVHACLYFIQPtgHALKPLDIEFMRRLHTKVNLIPVIAKADTMTDEEVADFKARILADIAYHNIQIF---------------------QAPTYENEDEEA---------------------------------------LAEAEEIAGKIPFAVVGSTNI---------VVAADGREVRGRSYPWGVIEVDNEEHCDFVKLRQMLIRTYMEELREYTNDTLYENWR-----------------------------------------------------------------------------------------------------------------------------------------------------------------------------------------
>A0A8I3AKX5	302	0.278	4.588E-82	2	523	700	129	532	539
--PSIDAPGDTiPDEFFQdlfDAVVKPPKPETEQLVKAKAMANRDLGHKRLPSSNASPAASppPQRAAA--VPAPLA----GAPSSAAPS-ASAAAQSSSDLRNivrRKLTGYVGFANLPNQWH-------RKSVRKGFNFNVMVVGESGLGKSTLVNTLFNTSLY---------PPKERKG----PS----LDIV-----------------------------PKTVSIQSISADIEEAGVRLRLTVVDTPGFGDFVNNDESWRPIVDNIEQRYDAYLDAENKVNRMNIV------DNRIHACVFFIQPtgHSLKPLDIEVMRRLHTKVNLIPVIAKSDTLTDEEIVSFKARILADIKYHGIQIF---------------------EGPRYE------------LDDE--------------ETIAENNEIMSKV-------------PFAVVG------AGN---EITTADGRKVRGRAYPWGIIEVDNEEHCDFVKLRQMLIRTHMEELKEHTNNTLYENYRtdkliaMEGKETKKR--------------------------------------------------------------------------------------------------------------------------------------------------------------------------------
>Q55QB8	302	0.264	4.588E-82	100	612	700	142	522	543
----------------------------------------------------------------------------------------------------LSSWVGFSNLPNQVH-------RRSVRRGFQFVTMVVGESGLGKSTLINTLFETKLY--------QPKQ-------IP---------TPSADR-----------------------GKTVQIESISADIEENGVRLKLTVVDTPGFGDFVNNEESWKPIVDNIEARFDAFLEQENRVNRSKL------LDNRVHACLYFIQPtgHSLKAIDIEFMRRLHNKVNLIPIIAKADTMTDDEIIAFKQRILADIAHYGIQIFQ---------------------------------------------------------PFQYENEDEETI--QENEEIISKV-PFAVVGSDSL---------VQSPDGRQVRGRSYPWGVIEVDNEDHCDFVKLRQMLVRTHMEELREHTNDVLYENYRTEKLR-AMGVQQDESVFRETNPAAKQAEERALHEAKLAKMEAEMKIVFQQKVQEKEQKLKQSEEELYARHREMKDALEK----QKQELEDKRRKIESG---------------------------------------------------------------------------------------
>A0A7R9GGB4	302	0.310	4.588E-82	100	514	700	142	424	557
----------------------------------------------------------------------------------------------------VDGFVGFANLPDQVY-------RKAVKRGFEFTLMVVGASGLGKSTLINSMFLADVY-------------SKDH---P-----------------------GP---------SQRIKKTVQVETTKVLLKEKGVNLTLTVVDTPGFGDAVDNSDCWQPIIDYIDARYEEFLVNESRVDRKCV------PDSRVHCCLYFVAPgHGLKPLDIEFMKRLHEKVNVIPVVGKADTMTPEECDEFKAQVLTEIRQHKIKIYDFP-----------------------DSDDEEES---------------KIQRPLK-----------DRV-------------PFAIVGSNT---------VLEV-DGKKVRGRRYPWGTVDVENLEHCDFVALRKMVVRSHMMDLREVTNNVHYENYR-----------------------------------------------------------------------------------------------------------------------------------------------------------------------------------------
>A0A163JY59	301	0.284	6.221E-82	100	516	700	21	310	419
----------------------------------------------------------------------------------------------------LQGYVGFANLPNQVH-------RKSVKKGFQFTAMVVGESGLGKSTLVNTLFNTQLYPPK--EKVELTHET---------------------------------------------SQTVEIKSITSDIEENGVKLRLTVVDTPGFGDFVNNEESWKPILDNIESRYDTYLEQENRVNRRRTV------DNRIHACIYFITPtgHALKQMDIEFMRRLHTRVNLIPVIAKADTLTEEEVFAFKQRILADIHYHKIQIY---------------------QAPAYEYD--------------------------DQETIDENREIMSKI-------------PFAVVGSDK---------EFDIDGGRRVRGRQYPWGVIEVDNEEHCDFVKLRQMLIRTHMEELKEYTNDVLYENYRTE---------------------------------------------------------------------------------------------------------------------------------------------------------------------------------------
>A0A8B7DKU0	301	0.300	6.221E-82	100	516	700	14	299	422
----------------------------------------------------------------------------------------------------LENYVGFANLPNQVF-------RKSVKKGFQFTLMVVGESGLGKSTLINSLFLTDIY--------CPS-------------QYED--------AAS--------KF----------GKTMAVNASTFELREGGVRLQLTVVDTPGFGDNIDNTDCWNSVIQYIENKFEDYLNAESRVNRITV------QDTRVHCCLYFIAPtgHGLKPLDIEFMKKLHNKVNIVPVIAKADTLTADECQRFKQQILKEIDAHHINVYRFPALSDDESESDLALLRR---------------------------------------------------------------LPFAVVGSNT---------VLEV-GGKKIRGRMYPWGIVEVENIEHCDFIALRNLLIRTHMQDLIDVTNDIHYENFRSE---------------------------------------------------------------------------------------------------------------------------------------------------------------------------------------
>A0A086TII5	301	0.290	6.221E-82	92	516	700	17	314	423
--------------------------------------------------------------------------------------------TNGALRKKLQGYVGFANLPNQVH-------RKSVKKGFNFTIMVVGESGLGKSTLVNTLFNAPLYPSK--------------DHVP----LSDES-----------------------------PKTVGIQVLNTDIEENGVRLKLNVVDTPGFGDFINNEDSWKPILETIESRFDAYLEQENRVNRSKI------TDTRVNACLYFIAPtgHSLKALDIEFMKRLHKKVNLIPVIAKSDTMTNEEIVAFKERILLDIAHHDIKIYH--------------AQH-------YDCDDA--------------------------ETIAETKDVMSKI-------------PFAIVGSDKI---------IETADGRQVRGRRYPWGTIEVDNEEHCDFIKLRQMLIRTHMEELREFTNDLHYENYRTE---------------------------------------------------------------------------------------------------------------------------------------------------------------------------------------
>G7E5J8	301	0.299	6.221E-82	103	516	700	53	339	448
-------------------------------------------------------------------------------------------------------YVGFANLPNQVH-------RQSVRKGFQFTCMVVGESGLGKSTLVNTLFNTSLYAKK-----QP---------LP----------PHAER-----------------------PKTIAIESISADIEENGVKLRLTVVDTPGFGDFVNNSECWKPVLDNIEARFDAYLEQENRVNRAKMV------DNRVHACIYFIEPtgHALKPIDVEFLRRLHNRVNIIPVIAKADTMTDDEIASFKQRILADLAHHGIQTF-------------VA--------PQYDQeDEETIAENTEIM----------------------------------------SKIPFAVVGSDQ---------EVMGPDGKPVRGRQYPWGLIDVDNEDHCDFVKLRQMLIRTHMEELKEHTNMALYEQYRSE---------------------------------------------------------------------------------------------------------------------------------------------------------------------------------------
>UPI00109F11D9	301	0.290	6.221E-82	2	515	700	407	792	825
--PDLASDETKP---HTVNNLTVPDSATYATSPLMPSRSTDPAQDDIVDA-STDspmEPASLNLARESKGLPEARTDAamseLVPEPRPKPAVPMKPVSI----NSNLLGYIGIDTI-------IEQMRKKTMKTGFDFNIMVVGQSGLGKSTLVNTLFKSQVS----RKASSWNREEK----IP---------------------------------------KTVEIKAIGHVIEEGGVKMKLTVIDTPGFGDQINNENCWEPIEKYINEQYEKFLKEE--VNIARKKRIP---DTRVHCCLYFISPtgHSLRPLDLEFMKHLSKVVNIIPVIAKADTMTLEEKSEFKQRVRKELEVNGIEFY--PQKE-------------------------------------------------------FDEDLEDKT---ENDKIRQESMPFAVVGSDK---------EYQV-NGKRVLGRKTPWGIIEVENLNHCEFALLRDFVIRTHLQDLKEVTHNIHYETYRA----------------------------------------------------------------------------------------------------------------------------------------------------------------------------------------
>A0A182P6U4	301	0.267	8.434E-82	95	516	700	3	299	366
-----------------------------------------------------------------------------------------------YSAPSFPerDYIGFATLAEQVH-------RKSVKRGFEFTLMVCGETGLGKSTLINTLFLTELYAQRT---------------VP----------PVEQRI----------------------EKTTRIEKKTLDIEEKGVKLRLTIVDTPGFGDAVNCEDSWRVCTQYIDEQFRQYFTDESGLNRRNI------QDNRVHCLLYFVPPygHSLRQLDIDLLRRMHKKVNIILVIGKADTLTPKEVKALKARILEDIDTHGIQIY---------------------RFPDCDTDEDE----------------------------EFKQQDRD---------LKASL-PFAVVGSNQVMEV----------AGRKIRCRQYPWGVVDVENPEHSDVVKLRTMLISTHMQDLKDTTRDVHYENYRAQ---------------------------------------------------------------------------------------------------------------------------------------------------------------------------------------
>UPI000E6E5B8F	301	0.281	8.434E-82	103	516	700	7	293	370
-------------------------------------------------------------------------------------------------------YIGFATLPEQVH-------RKSVKRGFDFTLMVVGESGLGKSTMINSLFLGDMYRNRH---------------IP----------EVADRI----------------------EKTTCIEKKTMDIEEKGVRLRLTVVDTPGFGDAVNCEDSWRVCTAYIDEQFRQYFTDESGLNRKNI------QDNRVHCCLYFVPPygHSLRQMDLELMRRLHRKVNIVIVIGKADTLTATEVKRLKANILKDLEENQIQMY---------------------QFPECDSDEDE----------------------------EFKQQDRE----LKASA------PFAVVGSNTVFEI----------QGRKVRGRHYPWGVVDIENPNHSDFVKLRTMLISTHMQDLKDVTQDVHYENFRAQ---------------------------------------------------------------------------------------------------------------------------------------------------------------------------------------
>A0A1W7R9I2	301	0.287	8.434E-82	105	516	700	7	291	373
---------------------------------------------------------------------------------------------------------GFATLPDQVH-------RKSVKKGFDFTLIVVGESGLGKSTLINSLFLTDIYKDRV---------------VPNVEERVD--------------------------------KTVDISKTTIEIEEKGVRLRLTVVDTPGFGDSVNCEDNYKAIEKYIDEQFNQFFKDESGLNRKNIV------DNRVHCCLYFIPPfgHGLRPIDVEFMKRLHQKVNIVPIVAKADALTATEIRRLKDRILRELDEHQVKIY---------------------QLPECDSDEDE----------------------------EFKQQDRE----------LKESIPFAVIGSN---------IVVEA-NGKRTRGRLYPWGIVEVENPKHSDFLKLKTFLISTHMQDLKDVTRDVHYESYRAQ---------------------------------------------------------------------------------------------------------------------------------------------------------------------------------------
>A0A4W6F8X1	301	0.278	8.434E-82	103	516	700	26	307	414
-------------------------------------------------------------------------------------------------------YVGFATLPNQVH-------RKTVKKGFTFTLIVAGESGLGKSTLINSLFLTDLY--------------------------KDRKVPNAE---------------------------VDIVKHTISIEEKGIKLRLSIIDTPGFGDAVNNTESWKQIEDYIDQQFEQYFRDESGLNRRNI------QDNRVHCCLYFISPfgHGLRPLDVECMKALHEKVNIVPILAKADSLTQAEVFRKKMKIREDIKHFGINVY---------------------QFPECDSDEDED----------------------------FKKQD------QILKVF---HIPFAVIGSN---------VQVES-KGRKFRGRIYPWGVVEVENPAHSDFLLLRNMLVRTHMQDLKDVTRETHYENYRAQ---------------------------------------------------------------------------------------------------------------------------------------------------------------------------------------
>A0A8H7RH42	301	0.293	8.434E-82	100	516	700	38	327	436
----------------------------------------------------------------------------------------------------LQGYVGFANLPNQVH-------RKSVKTGFQFTCMVVGESGLGKSTLVNTLFNTQLY---------PPKENRDIAK----------------HA----------------------SQTVEIKSITADIEENGVKLKLTVVDTPGFGDFVNNEESWKPILDDIESRCDAYLEQENRVNRRRMN------DNRIHACLYFIAPtgHALKPVDIEFMRRLHTRVNLIPIIAKADTMTHEEVVVFKERILADIHYHQIQIY---------------------QAPVYEYD--------------------------DQETIAENTEIMSKI-------------PFAVVGSDK---------EFEIEGGRRIRGRMYPWGLIEVDNEDHCDFVKLRQMLIRTHMEELKEYTNDVLYENYRTE---------------------------------------------------------------------------------------------------------------------------------------------------------------------------------------
>R7YP93	301	0.288	8.434E-82	59	514	700	6	338	447
-----------------------------------------------------------SSPYVERSNPMPNGQIAAPQTVTSKDPKAAAQAASDMRNivrRKLTGYVGFANLPNQWH-------RKSVRKGFNFNVMVVGESGLGKSTLVNTLFNTSLY---------PPKERKG----PS----LDIV-----------------------------PKTVLIQSISADIEENGVRLRLTVVDTPGFGDFVNNDESWRTIVENIEQRFDAYLDAENKVNRMNIV------DNRIHACVYFIQPtgHSLKPLDVEVMKRLHTKVNLIPVIAKSDTLTDDEITAFKTRILADIQYHNIQIF---------------------EGPRYE------------LDDE--------------ETIAENNEIMSKV-------------PFAVVGANS---------EVTSPDGRKVRGRSYPWGVIEVDNEEHCDFVKLRQMLIRTHMEELKEHTNNALYENYR-----------------------------------------------------------------------------------------------------------------------------------------------------------------------------------------
>U3J9F2	301	0.268	8.434E-82	66	516	700	103	425	485
------------------------------------------------------------------RCPGAGTVPG--------GGRARGVhPGRGRAEPSRAVPAPSAAAPrwwrSRHHEhrhALQEQAAQPRGE--------AGESGLGKSTLVNSLFLTDLyKDRKLLNAEERIN------------------------------------------------QTVEIVKHTVDIEEKGVKLKLTIVDTPGFGDAVNNTECWKPITDYIDQQFEQYFRDESGLNRKNI------QDNRVHCCLYFISPfgHGLRPVDVEFMKALHEKVNIVPLIAKADCLIPSEIRKLKERIREEIEKFGIKVY---------------------QFPECDSDEDE----------------------------EFKQQDRE---------LKESA-PFAVIGSNTVVEA----------KGQRVRGRLYPWGIVEVENQAHCDFVKLRNMLIRTHMHDLKDVTCDVHYENYRAQ---------------------------------------------------------------------------------------------------------------------------------------------------------------------------------------
>A0A167WVJ2	301	0.298	8.434E-82	68	514	700	85	410	519
--------------------------------------------------------------------PQTSAngsSAPSPPQAKVS-PIAPQSAINESRNivrRKLTGYVGFANLPNQWH-------RKSVRKGFNFNVMVVGESGLGKSTLVNTLFNTSLY---------PPKERKG----PS----LDI-----------------------------IPKTVTIQSISADIEEAGVRLRLTVVDTPGFGDFVNNDESWRPIVDNIEQRFDAYLDAENKVNRMNIV------DNRIHACVFFIQPtgHSLKPLDIEVMKRLHTKVNLIPVIAKSDTLTDDEITAFKRRILADIQYHKVQIF---------------------EGPRYE------------LDDE--------------ETIAENNEILSKV-------------PFAVVGATN---------EITNADGRKVRGRRYPWGVIEVDNEEHCDFVKLRQMLIRTHMEELKEHTNNILYENYR-----------------------------------------------------------------------------------------------------------------------------------------------------------------------------------------
>A0A6Q2WTA8	301	0.278	8.434E-82	132	611	700	15	374	670
------------------------------------------------------------------------------------------------------------------------------------NIM--GESGLGKSTLINSLFLTDLY--------SP--------EYP-----------------------GP---------SHRIKKTVQVEQSKVLVKEGGVQLLLTIVDTPGFGDAVDNSNCWQPVIDYIDSKFEDYLNSESRVNR---RQMP---DNRVHCCLYFIAPsgHGLKPLDIEFMKRLHEKVNIIPLIAKADTMTPEECQQFKKQIMREITEHKIKIYEFPETDDEEENKIVKKIK-------------------------------------------------DRL-------------PLAVVGSNT----------IIVVNEKRVRGRQYPWGVAEVENGEHCDFTILRNMLIRTHMQDLKDVTNNVHYENYR---SRKLAAVT-YNGVDNNknkgpmtkfDTSDGMSPLAQMEEERREHVAKMKKMEMEMEQVFEMKVKEKIQKLKDSEQELQRRHEQMKKNLeAQHKELEEKRRQYEE----------------------------------------------------------------------------------------
>UPI001CF7E659	301	0.303	1.144E-81	134	516	700	0	262	331
--------------------------------------------------------------------------------------------------------------------------------------MVAGESGLGKSTLVNSLFLTDLyKDRKFLNA-----EERIL-------------------------------------------QTVEITKHVVDIEEKGVKLRLTIVDTPGFGDAVNNTECWRPVADYIDQQFEQYFRDESGLNRKNI------QDNRLHCCLYFISPfgHGLRPLDVEFMKAVHQRVNIVPVLAKADTLMPCEVDRMKTKIRDEIDQFGIRIY---------------------QFPDCDSDEDED----------------------------F------KLQDQALK----ESIPFAVIGSNTVVEA----------KGRRIRGRLYPWGVVEVENPAHCDFVKLRTMLVRTHMQDLKDVTRETHYENYRAQ---------------------------------------------------------------------------------------------------------------------------------------------------------------------------------------
>UPI000C207C95	301	0.271	1.144E-81	103	516	700	8	294	365
-------------------------------------------------------------------------------------------------------YIGFATLPDQVH-------RKSVKRGFDFTLMVVGESGLGKSTLINSLFLGDLYKN---------------------------------RKISE--------------VNERIHKTTTIEKKTMEIEERGVKLRLTVIDTPGFGDAVNCEDSWKVCTSYIDEQFRQYFTDESGLNRRNI------QDNRVHCCLYFVPPwgHSLRQMDLELMKRLHRKVNLVVVIAKADTLTSSEVAKLKSNILNDIKDNDIQMY---------------------EFPECGSDEDED----------------------------FKEQDRE----------LKASIPFAVVGSNVI---------LEV-AGRKVRGRQYPWGVVDVENPKHSDFIKLRTMLISTHMQDLKDVTEDVHYENFRAQ---------------------------------------------------------------------------------------------------------------------------------------------------------------------------------------
>T1EEA5	301	0.304	1.144E-81	97	514	700	9	298	380
-------------------------------------------------------------------------------------------------NPDLPGYLGFANLPNQVH-------RKFVKKGFEFTLMVVGESGLGKSTLVNSLFLTDLYPDKIHPSAAE--------KIK---------------------------------------KTVSIEASTVEIVERGVKLKLTVVDTPGFGDGINSSDCFKSIIQYVDQQFDKFLKDESGLNRRNIM------DSRVHCCFYFINPvgHGLRPLDITFMKQLDKKINIVPVIAKADTLTKQELLKLKKIIMSEIEKHKIQIY---------------------PIPECDDDE----------DEDYKLQCQQLKEAV----------------------------PFAVVGSNAI---------IEI-RGKKVRGRLYPWGVVEVENPEHSDFIKLRTMLV-AHMQDLQEVTQEVHYENYR-----------------------------------------------------------------------------------------------------------------------------------------------------------------------------------------
>UPI0011837231	301	0.290	1.144E-81	103	516	700	39	325	396
-------------------------------------------------------------------------------------------------------YIGFATLPEQVH-------RKSVKRGFDFTLMVVGESGLGKSTLINSLFLGDLY------------KNRKIS---------DVQDRVE--------------------------KTTTIEKKTMEIEERGVKLRLTIVDTPGFGDAINCEDSWRVCSAYIDEQFRQYFTDESGLNRRHM------QDNRVHCCLYFVPPwaHSLRQVDLEMMKRLHRKVNIVVVIAKADSLTAAEVKRLKMRILNDLDEHQIQVY---------------------QFPECDSDE----------DDD------------------FKQQDRE---------LKEAA-PFAVVASDT---------VLEV-GGKRVRGRQYPWGIVDVENPRHSDFTKLRTMLISTHMQDLKDVTQDVHYENFRAQ---------------------------------------------------------------------------------------------------------------------------------------------------------------------------------------
>F4NVA9	301	0.298	1.144E-81	100	516	700	13	301	407
----------------------------------------------------------------------------------------------------LSAFVGFHNLPQQFH-------RKALKKGFQFTLMVVGESGLGKSTLVNTLFGTILY--PLKEAREP---------SP------D------------------------------TPKTVEVQSISADLEENGVKLKLTCIDTPGFGDFVNNEESWRPILENIEARFDAFLEQENRVNRKRI------IDTRVHACLYFIAPtgHSLKPLDIEFMKRLAGRVNLIPVIAKSDTLTEEEIKAFKARILEDIAFHNISIYQPPTHE---------------------------------IDD--------------PETIQENLEIISKI-------------PFAVVGSDK---------EVEV-AGKKIRGRKYPWGIIEVDNETHCDFVKLRQMLIRTHMEELKENTNEVLYEHYRMQ---------------------------------------------------------------------------------------------------------------------------------------------------------------------------------------
>UPI001C917E1A	301	0.279	1.144E-81	59	516	700	1	343	414
-----------------------------------------------------------SGLPPLPPAPGRRQRPklrssVTPPPICLS-CDPLQLdLTSAafvKCGPSGDqdekEYIGFATLPEQVH-------RKSVKRGFDFTLMVVGETGLGKSTLINSLFLTDLYKDR---------------------QPTDPT----EKIN----------------------KTTKIEKRTMEIEEKGVRLRLTVVDTPGFGDALNCEESYRVCEKYIDDQFNKYFQDESGLNRRNI------QDNRVHCCLYFIPPygHGLRQLDIEFMRRLHKKVNLVPVIAKADVLTQKEKKRLKENMMKDIAANQIEIY---------------------EFPECDPEE----------DDE------------------FKRQDAE---------LKASF-PFAVIGSNT---------VLEV-AGRRVRGRQYPWGVVEVENQQHCDFVKLRTMLISTHMHDLKDMTQEVQYENFRTQ---------------------------------------------------------------------------------------------------------------------------------------------------------------------------------------
>A0A0D7AJQ5	301	0.307	1.144E-81	103	516	700	35	321	432
-------------------------------------------------------------------------------------------------------YVGFANLPNQVH-------RKSVRTGFSFVTMVVGESGLGKSTLINTLFNTTLYPPK-----QP---------LP----------PSAER-----------------------PKTVSIESIGADIEENGVRLHLTVVDTPGFGDFVDNDDSWKPIVENIESRFESYLEQETRVNRQKIV------DNRVHACLYFIQPtgHSLKQIDIEFMRRLHTKVNLIPVIAKADTLTEEEVMDFKARVLADIAFHKIHIFQAPTYENEDEETILEA-------------EEIASK-----------------------------------------------IPFAVVGSDQ---------AVVTPDGREVRGRAYPWGVVEVDNEDHCDFVKLRQMLVRTYMEELREYTNEVLYENWRTE---------------------------------------------------------------------------------------------------------------------------------------------------------------------------------------
>A0A2U3E7W9	301	0.287	1.144E-81	64	514	700	107	446	555
----------------------------------------------------------------DAPQAAASASPvnGKPDG--LTTDDGtspsnhvplvPAQAAPVPDNRNIvrrklTGYVGFANLPNQWH-------RKSVRKGFNFNVMVVGESGLGKSTLVNTLFNTSLY---------PPKERKG----PS----LDI-----------------------------IPKTVTIQSISADIEEAGVRLRLTVVDTPGFGDFVNNDESWRPIVDNIEQRFDAYLDAENKVNRMNIV------DNRIHACVFFIQPtgHSLKPLDIEVMRRLHTKVNLIPVIAKSDTLTDEEIANFKARILSDIKYHGIQIF---------------------EGPRYE------------LDDE--------------ETIAENNEIMSKV-------------PFAVVGATN---------EIKTADGRQVRGREYPWGIIEVDNEEHCDFVKLRQMLIRTHMEELKEHTNNLLYENYR-----------------------------------------------------------------------------------------------------------------------------------------------------------------------------------------
>E0VQN3	300	0.293	1.550E-81	100	527	700	29	328	332
----------------------------------------------------------------------------------------------------LDGYVGFANLPNQVY-------RKAVKKGFEFTLMIVGESGLGKSTLINSLFLADVY----------------SSEYP-----------------------GP---------SLRPKKTVTVDTTKTLLKENGVNLALTVVDTPGFGDAVDNTNCWQPVIEYIESRYEEFLNAESRVNRKSV------PDNRVHCCLYMISPsgHGLKPLDVELMKRLHDKVNLIPIIAKADTMIPEECATFKKQIMTEISQHKIKIYEFPDSMDEEE----SKLH-------------------KVLKD--------------------------RV-------------PFAVVGSNCI---------VEV-DGKKIRGRKYPWGIAEVENLEHCDFIALRNMVLRTHLQDLKEVTNNVHYENYRFralAGMAPDGKPARL----------------------------------------------------------------------------------------------------------------------------------------------------------------------------
>A0A8B6XHS6	300	0.298	1.550E-81	100	522	700	0	295	350
----------------------------------------------------------------------------------------------------MSSYVGFANLPNQVH-------RKTVKRGFEFTLMVVGESGLGKSTLVNSLFLTDLYADK----------IRKTA---------------NERVKS----------------------TLEIKTSSVEIEERGVKLKLTVVDTPGFADSIDCTESFIPIKDYIEQQFENYLNDESGLNRRNI------TDNRVHCCFYFINPsgHGLRPVDIKFMQLLHERVNIVPVIGKADTLTKNELLALKSKVISEIRERKIKIYNFPDCDEDEEDE---------EF-------------------------KQLAKELKM------------------------AVPYAVVGSNCMVDI----------KGKKVRGRQYPWGVVEIENPAHSDFVKLRTMLI-TYMQDLKEVTQDYHYENYRAQRLSTPP---------------------------------------------------------------------------------------------------------------------------------------------------------------------------------
>A0A7R9S317	300	0.274	1.550E-81	97	516	700	44	341	406
-------------------------------------------------------------------------------------------------NPIIyiqgdQNYIGFATLPEQVH-------RKSVKKGFEFTLMVVGDTGLGKSTLMSSLFHTDLY--------------------------KD------RKLSSVEDKIN---------------KTVSVEKHTMEIEEKGVKVRLTIVDTPGFGDAINCEENWQTVEKYILDQFHQYFQDESGLNRKNI------QDNRVHCCLFFIPPygHGLRQLDLQFMLRLHKRVNLVPVIAKADTLTPAEVQKLKAKLMEDIREHGIQVY---------------------QFPECDSDE----------DDD------------------FKQQDKD----------LKASIPFAVVGSNT---------VVEV-QGKKVRGRQYPWGIVDVEDPEHSDFNKLRTFLISTHMQDLKEVTQDVHYENFRAQ---------------------------------------------------------------------------------------------------------------------------------------------------------------------------------------
>A0A1Y3N3G6	300	0.296	1.550E-81	104	516	700	21	305	409
--------------------------------------------------------------------------------------------------------VGFSNLPRQVHN-------KSIKKGFQFTVMVVGESGLGKSTLINTLFNTAIYPNK-----EP---------KELSTET---------------------------------PKTVDIQTITADIEENGVKLKLTIIDTPGFGDYVNNENSWQPILENIEARFDAYLEQENRVNRKRL------IDTRVHACIYFIPPtgHSLRPIDIEFMSRLHHRVNLIPVIAKSDILSDEEIKQFKARILEDIAYHNIQIY---------------------QPPIYDNDDAE--------------------------------------TIQENKDIILSM-PFCVVGSDKPFKVGN----------KNVRGRKYPWGIIEVDNPDHCDFVKLRQMLIRTHMEELKEYTNEVLYEKYRSQ---------------------------------------------------------------------------------------------------------------------------------------------------------------------------------------
>A0A8B7NX10	300	0.275	1.550E-81	105	516	700	31	315	414
---------------------------------------------------------------------------------------------------------GFATLPEQVH-------RKTVKRGFEFTLLVVGEAGLGKSTLVNSLFLTELYKDR---------------KNP----------PV----------------------HGAIKKTVEIEKKTVEIEEKGVKLRLTVVDTPGFGDGVDCGDDWKSVERYVDEQFNKYFQDESGLNRRNI------QDHRVHCCLYFVPPygHGLRQLDVEFMKRLHRKVNIVPVVAKADTLTKAEIAKLKANLLRDIDTHKIKIY---------------------QFPDCDEDEDE----------------------------EFQQQDRE----------LKASIPFAVIGSNCI---------IEI-AGRRVRGRQYPWGIVEVENAAHCDFVKLRTMLISTHMQDMKEVTQDIHYENFRAQ---------------------------------------------------------------------------------------------------------------------------------------------------------------------------------------
>UPI001480DD87	300	0.305	1.550E-81	77	516	700	93	411	427
-----------------------------------------------------------------------------PTDE--STVSLLHNPCSpcGYTNPykpledQGKDYVGFATL-------LCQVRRKAVKKGFEFTLMVVGESGLGKSTLINSLFLTDLyKDRTLYDAQERIN------------------------------------------------KTVAITKKSVEVVEKGVKLRLNIVDTPGFGDALDNTNSWKPVVDYIDQQFEQYRQAEICLNRKNI------QDSRVHCCLYFISPsgHGLRLIDVEFMKALHKKVNIVPVLAKADCLTRSETHYMKTRILDEIDRHKIKIYDF---------------------PECDSD-----------DDE------------LLRKHNF---------------VLKKSIPFAVIGSNTIVES----------NGKKVRARIYPWGVVEVENPAHCDFVHLRSMLVRTHMQDLKDMTEDTLYENYRSQ---------------------------------------------------------------------------------------------------------------------------------------------------------------------------------------
>A0A427YVP8	300	0.287	1.550E-81	54	519	700	2	340	446
------------------------------------------------------EGHYdQSVSNGSIPHPRDHTPTARPHPTPIQSQSQSQAQAPVIR-KKLASWVGFSNLPNQVH----RRAMRR---GFHFVTMVVGESGLGKSTLINTLFETKLYGPK----SVP---------QP----------------------------------GQDRGKTVQIESTSAEIEENGVRLKLTVVDTPGFGDFVNNDESWKPIVDNIEARFDAYLEQENRVNRSKLV------DNRVHACIYFIQPtgHALKPIDVEFMRRLHTKVNLIPVIAKSDTLTEEEVVLFKQRILADIAHHGIQIF---------------------QPPQYENE--------------------------DEETIQENEEIISKV-------------PFAVVGSDSLVNSQD---------GRQVRGRAYPWGTIEVDNEAHCDFVKLRQMLVRTHMEELREHTNEILYENYRTEKLR------------------------------------------------------------------------------------------------------------------------------------------------------------------------------------
>A0A8J0V222	300	0.320	1.550E-81	97	515	700	148	439	464
-------------------------------------------------------------------------------------------------NPNLLGYIGIDTI-------IEQMRKKTMKTGFDFNIMVVGQSGLGKSTLVNTLFKS-----QLSRKSAGWSRD---DKIP---------------------------------------KTVEIKSISHVIEEGGVKMKLTVVDTPGFGDQINNENCWEPIEKFINEQYEKFLKEE--VNIARKKRIP---DTRVHCCLYFISPtgHSLRPLDLEFMKHLSKVVNIIPVIAKADTMTLEEKTEFKQRVRKELEVNGIEFY--P----------------QKEF-----------------DDD-------------------LEDKTE------NDKIRQESMPFAVVGSDK---------EYQV-NGKRVLGRKTPWGIVEVENLAHCEFSLLRDFVIRTHLQDLKEVTHNIHYETYRA----------------------------------------------------------------------------------------------------------------------------------------------------------------------------------------
>A0A1A5ZUJ8	300	0.261	1.550E-81	57	612	700	30	456	475
---------------------------------------------------------GDSLLNSRAISPSAypvKTEPGlngnaNPNAGVQAQAQAQQPAR-----KKLASWVGFSNLPNQVH-------RRSVRRGFQFVAMVVGESGLGKSTLINTLFETKLY--------QPKN-------VP---------APGEDR-----------------------GQTVQIESISAEIEENGVRLKLTVVDTPGFGDFVNNDESWKPIVDNIEARFDAYLEQENRVNRLKLV------DNRVHACIYFIQPtgHSLKPIDIEFMRRLHTKVNLIPVIAKADTMTDDEIVLFKQRILSDIAHHGIRIF---------------------QPPQYENE--------------------------DEETIQENEEIISKV-------------PFAVVGSDTL---------VNSPDGRQVRGRAYPWGVIEVDNEDHCDFVKLRQMLVRTHMEELREHTNDVLYENYRT-DKLKAMGVAQDETVFKETNPAAKQAEERALHEAKLAKMEAEMKMVFQQKVQEKEAKLKQSEEELYLRHREMKDALEK----QRQELEDKKRRIESG---------------------------------------------------------------------------------------
>A0A668TM11	300	0.250	1.550E-81	2	514	700	79	471	524
--PEVLGHSKTPETSHKREQnhTRKFEPPSPGDIRKPDISITKAPPENNGHHPAVHHPHHPNPHHNTIVTTFRCSSPnhgrKSPNPDSKSAfTIYQSNPPKGEKTPISdTSYVGID-------AILEQMRRKAMKQGFEFNVMVVGQSGLGKSTLMNTLFKS----------------------------------KVSRKSVQPNVEE-------------RIPKTVEIKSVSHDVEEKGVRMKLTVIDTPGFGDQINNENCWQPIMKFINDQYEAYLQEEININR--KKRIP---DTRVHCCIYFIPPtgHCLRPLDVEFMRHLSKVVNIVPVIAKADTLTLEERDSFKKTIREELRANGIDVY--PQKE-------------------------------------------------------FDEDAEDRM---INDK-IREMIPFAVVGSDQ---------EYQV-NGKRILGRKTKWGTIEVENIAHCEFAYLRDLLIRTHMQNIKDITCSIHYETYR-----------------------------------------------------------------------------------------------------------------------------------------------------------------------------------------
>A0A166W2H7	300	0.255	1.550E-81	51	612	700	122	569	585
---------------------------------------------------AADNQvndLSSSNGSESPTG--APSSPhaGKPE-SAASAQDvypsdpvpavPSQLAPSiqDARNivrRKLTGYVGFANLPNQWH-------RKSVRKGFNFNVMVVGESGLGKSTLVNTLFNTSLY---------PPRERKG----PS----LDI-----------------------------IPKTVQIQAISADIEEAGVRLRLTVVDTPGFGDFVNNDESWRPIVDDIERRYDAYLDAENKVNRMNIV------DNRIHACVFFIQPtgHSLKPLDIEVMRRLHTKVNLIPVIAKSDTLTDEEIASFKARILADIKHHGIQIF---------------------EGPRYE------------LDDE--------------ETIAENNEIMSKV-------------PFAVVGATN---------EIKTADGRAVRGRQYPWGIIEVDNEEHCDFVKLRQMLIRTHMEELKENTNNALYENYRT-DKLIAMGVSQDPSVFKEVNPAVKQEEERALHEQKLAKMEAEMKMVFQQKVAEKESKLKQSEEELYARHREMKEQLER----QRAELEDKKQRVESG---------------------------------------------------------------------------------------
>A0A0K8TSH1	300	0.290	1.550E-81	100	514	700	294	579	714
----------------------------------------------------------------------------------------------------LDGYVGFANLPNQVY-------RKAVKKGFEFTLMVVGESGLGKSTLINSMFLSDIYNQ-------------------------DQH-PGPSHRVK---------------------KTVAVETTKVLLKENGVNLTLTVVDTPGFGDAVDNSNCWVPIIDFVESKYEEYLTAESRVHRKAI------PDNRVHCCLYFIAPsgHGLKPLDVEFMQRLCDKVNIIPVVAKADTMTPEEVQLFKKQILNEIAQHKIKIYDF---------------------PEPLEDEEEA------------KVLRQLRSRV----------------------------PFAIVGANS----------VIEIDGRKVRGRRYPWGIAEVENLEHCDFIALRNMVIRTHLQDLKDVTNNVHYENYR-----------------------------------------------------------------------------------------------------------------------------------------------------------------------------------------
>A0A261Y2U5	300	0.265	1.550E-81	87	601	700	399	803	815
---------------------------------------------------------------------------------------ASDVSVNGmSDNPaiirrKLTGYVGFANLPNQVH-------RKSVKKGFSFNIMVVGCTGLGKSTLINTLFN--------------------TGLYPAKTYP------------------GP---------STAIEKTVGIKSTSADIEENGVRLKLTVIDTPGFGDFVNNEESWQPILQDIESRFDSYLEQENRVNRQKI------ADPRVHACLYFIEPtgHSLKQLDITLMRKLHTRVNLIPVIAKADTLTEEEVSLFKQRILADIAHQGIEIY---------------------QPPLYEFD-----------DDESKREV---------------QEVVEKV-------------PFAVIGS-----VDG----IEVAPNEWVRGRRYPWGVVEVDNEEHCDFIKLRQMLIRTHMEDLKEHTADVLYEHYRSeklsgmgiQQddtvFREIDPAVRLEEE-RKLHEAKLLRMENEMKAVFTQKVKEKEGKLKQSEEELYARHREMKESLEKQRLELEDKKRRLEGRPGTPE--------------------------------------------------------------------------------------------------
>UPI000FFC1CBA	300	0.275	1.550E-81	10	515	700	460	834	867
----------TPDpATAEVTLGCDNWSTPDFATYPPVPSRGANPALGHVTDAAVLELARESKGLPETRTDTA-MSELVPEPRPKPAVPMKPVSI----NSNLLGYIGIDTI-------IEQMRRKTMKTGFDFNIMVVGQSGLGKSTLVNTLFKSQVS----RKASSWNREEK----IP---------------------------------------KTVEIKAIGHVIEEGGVKMKLTVIDTPGFGDQINNENCWEPIEKYINEQYEKFLKEE--VNIARKKRIP---DTRVHCCLYFISPtgHSLRPLDLEFMKHLSKVVNIIPVIAKADTMTLEEKSEFKQRVRKELEVNGIEFY--PQKE-------------------------------------------------------FDEDLEDKT---ENDKIRQESMPFAVVGSDK---------EYQV-NGKRVLGRKTPWGIIEVENLNHCEFALLRDFVIRTHLQDLKEVTHNIHYETYRA----------------------------------------------------------------------------------------------------------------------------------------------------------------------------------------
>A0A816WBZ0	300	0.279	2.102E-81	78	523	700	6	319	367
------------------------------------------------------------------------------SRSQQKDTNSNQYASSEAT----SSFVGFANLPNQVH----RKIAKR---GFEFTLMVVGESGLGKATLINSLFLTDLYP---ERHIHTAQE-----KIR---------------------------------------QGVKIEASTVEIEERGVKVRLTVVDTPGYGDSIDTTDCYKSIINYIDNQFERYLNDESGLNRRNI------SDNRVHCLFYFISPFtrGLKPLDIECMKQLHHKVNIVPIIAKADALTPDELSQMKQNILEQIRDHHIQIY---------------------QIPECDSDEDE----------------------------EFKEQ---------NRKLKNAV-PFAVISS---------AQTLEV-KGKKIRGRMYPWGLVEVENADHCDFIKLRTMLI-THMQDLQEVTHEIHYENYRSEKLQPKNK--------------------------------------------------------------------------------------------------------------------------------------------------------------------------------
>A0A4W4G4Z2	300	0.259	2.102E-81	136	638	700	0	388	395
----------------------------------------------------------------------------------------------------------------------------------------LGESGLGKSTLINSLFLTDLYSKE----------------YP-----------------------GP---------SQRIKKTVQVEQSKVLVKEGGVQLTLTIVDTPGFGDAVDNSNCWQPVINYIDSKCEDFLNAESRVNR---RQMP---DNRVHCCLYFIAPsgHGLKPLDIEFMKRLHDKVNIIPLIAKADTMTPEECQHFKKQIMKEIQEHKIKIYEFPDTEEDEDNKLIRKIK-------------------------------------------------ERM-------------PLAVVGSN---------VVVEV-NGRKVRGRQYPWGVAEVENGEHCDFTVLRNMLIRTHMQDLKDVTNNVHYENYRSrklaavtcNGVDGTKNKGQLTNSDTDYYSTDNREHFHHLCMEEERREHVMKMKKMESEMEQVFEMKVKEKKQKLKDSEAELERRHEQMKrnleAQYKELEEKRRQFEE--EKVNWEAQQRLLEQQKLDVTMEKNK-------------------------------------------------------------
>UPI001B888697	300	0.278	2.102E-81	72	518	700	21	334	418
------------------------------------------------------------------------TTPCTPRILTRQIAYTRAKYKDGED------YIGFATLPDQVH-------RKAVKRGFDFTLMVVGETGLGKSTLINSLFLSDMY---------PQRE------IP------SVEARIM--------------------------ATVEIAKKQLEIEEKGVRLRLSIVDTPGFSDALNTENDWKNIVEYIDKQFEQYLNDESGLHRKNI------IDHRVHCLLYFISPygHGLKPLDIDVMKKLHNKVNIVPVLAKADTLTKAELKKMKEKIMREISDNDIHIY---------------------QFPECDSDEDE----------------------------EFKNQDLQ----------LKACLPFAVVGCNS---------VVEV-GGKKVRGRTYPWGIVEVDNPSHCDFNRLRQMLISTHMQDLKDVTADILYENYRAEHM-------------------------------------------------------------------------------------------------------------------------------------------------------------------------------------
>A0A7R8ZLB0	300	0.303	2.102E-81	105	514	700	5	290	426
---------------------------------------------------------------------------------------------------------GFASLPDQLH-------RKSVKRGFAFTLMVVGETGLGKSTMVNSLFLTDLY--KDRKAS-------------------D----VRELT----------------------KKTVSIERKTVDIEEKGVKLKLTIVDTPGFGDGLNCQENWESIEKYVTDQFEKYLEAESGVNRRNI------QDTRIHCCLYFIPPwgRGLRPLDIEFLKRLGNKVNIIPLIGKSDTLTPSESKTLKENVRKDIIKHGIQIYQFPETDD-------------------------------VMGDD------------DPSTKQEYED-------------MKQAVPFAVVGSDTVIEL----------LGKKVRGRRYPWGIVDVENPDHSDFLKLRRLLISTHMQDLKESTHEIHYENYR-----------------------------------------------------------------------------------------------------------------------------------------------------------------------------------------
>A0A8C2ZIM1	300	0.274	2.102E-81	68	516	700	87	399	428
--------------------------------------------------------------------PLIPAsRPHSPWGRF----DP-------YDSPEDREYVGFATLPNQVH----RKNGEERCLGCIF--LSVGESGLGKSTLINSLFLTDLYKDR---------------KVPNAQERID--------------------------------QTVNTIKHTISIEEKGIKVRLTVIDTPGFGDAVNNTESWNPIEDYIDQQFEQYFRDESGLNRSNI------QDNRVHCCLYFISPlgHGLRPLDVACMKALHNKVNIVPVVAKADSLTQAEVHRKKMKIREEIEQFGINIY---------------------QFPECDSDEDED----------------------------FKKQD----------QILKDSTPFAVIGSN---------VQVES-KGRKFRGRVYPWGVVEVENSAHSDFLLLRNMLVRTHMQDLKDVTGETHYENYRAQ---------------------------------------------------------------------------------------------------------------------------------------------------------------------------------------
>A0A0D0DXF1	300	0.288	2.102E-81	103	516	700	48	334	443
-------------------------------------------------------------------------------------------------------YVGFANLPNQVH-------RKSVRKGFQFTAMVVGESGLGKSTLINTLFNTPLYPPK-----QP---------LP----------PSAER-----------------------PKTVAIESIGADIEENGVRLHLTVVDTPGFGDFVNNDDSWRPILENIESRFDSYLEQENRVNRQKIM------DNRVHACLYFIQPtgHSLKQIDIEFMRRLHTRVNLIPVIAKADTLTDEGIADFKARILADIAHHKIQIFQAPTYEN--------------------------------EDEETI----------------------------AEAEEIASKIPFAIVGSDH---------VVQTPEGRQVRGRAYPWGVIEVDNEEHCDFVKLRQMLVRTYMEELREYTNDVLYENWRTE---------------------------------------------------------------------------------------------------------------------------------------------------------------------------------------
>UPI001605548D	300	0.304	2.102E-81	100	514	700	116	399	643
----------------------------------------------------------------------------------------------------LDGYVGFANLPNQVY-------RKAVKRGFDFTLMVVGESGLGKSTLTNSMFLADIY--------SP--------EYP-----------------------GP---------SLRLKKTVQVDTSKVTMKENGVNLSLTIVDTPGYGDSIDNSQCWQPILDYIENRYEDFLNAESRVNR--KTLL----DSRVHCCLYFIAPsgHGLKALDIEFMKKLHDKVNIIPILSKADTMTPEECSHFKKQVMNQIKQHQIKIY---------------------EFPDCD-DEEEN-----------------------------------KINKQMRDRV-----PFAVVGSNT---------VVEV-DGKKARGRKYPWGTVLVENLEHCDFVALRNMVVRTHLQDLKDVTNNVHYENFR-----------------------------------------------------------------------------------------------------------------------------------------------------------------------------------------
>A0A8B7N823	300	0.309	2.102E-81	100	514	700	330	608	742
[truncated: 3,736,838 more chars]
