# Supplementary material for: The evolutionary origins and ancestral features of septins
Source: Front Cell Dev Biol. 2024 Jun 26;12:1406966. doi: 10.3389/fcell.2024.1406966 (PMC11238149; doi:10.3389/fcell.2024.1406966)
Supplement: Supplementary file 1 [file DataSheet3.zip › Delic_Shuman_Supp_File6/AncGroup6_450_1150_73d48.result/AncGeneralChlorophyte_450_1150_73d48_unrelaxed_rank_1_model_1.pdb]

MODEL     1                                                                     
ATOM      1  N   ALA A   1       1.763   1.355 -49.931  1.00 47.18           N  
ATOM      2  CA  ALA A   1       0.470   0.776 -50.284  1.00 47.18           C  
ATOM      3  C   ALA A   1      -0.498   0.836 -49.105  1.00 47.18           C  
ATOM      4  CB  ALA A   1       0.642  -0.667 -50.753  1.00 47.18           C  
ATOM      5  O   ALA A   1      -0.261   0.213 -48.067  1.00 47.18           O  
ATOM      6  N   ASN A   2      -0.870   2.137 -48.605  1.00 47.84           N  
ATOM      7  CA  ASN A   2      -2.178   2.230 -47.964  1.00 47.84           C  
ATOM      8  C   ASN A   2      -3.298   1.815 -48.913  1.00 47.84           C  
ATOM      9  CB  ASN A   2      -2.421   3.649 -47.445  1.00 47.84           C  
ATOM     10  O   ASN A   2      -3.245   2.107 -50.109  1.00 47.84           O  
ATOM     11  CG  ASN A   2      -2.157   3.780 -45.958  1.00 47.84           C  
ATOM     12  ND2 ASN A   2      -2.012   5.013 -45.487  1.00 47.84           N  
ATOM     13  OD1 ASN A   2      -2.082   2.780 -45.238  1.00 47.84           O  
ATOM     14  N   PRO A   3      -4.407   1.399 -48.275  1.00 53.27           N  
ATOM     15  CA  PRO A   3      -5.563   2.221 -48.639  1.00 53.27           C  
ATOM     16  C   PRO A   3      -6.609   2.291 -47.529  1.00 53.27           C  
ATOM     17  CB  PRO A   3      -6.124   1.512 -49.875  1.00 53.27           C  
ATOM     18  O   PRO A   3      -6.797   1.322 -46.790  1.00 53.27           O  
ATOM     19  CG  PRO A   3      -5.882   0.059 -49.624  1.00 53.27           C  
ATOM     20  CD  PRO A   3      -5.059  -0.080 -48.376  1.00 53.27           C  
ATOM     21  N   GLU A   4      -7.027   3.569 -47.185  1.00 38.48           N  
ATOM     22  CA  GLU A   4      -8.064   4.597 -47.188  1.00 38.48           C  
ATOM     23  C   GLU A   4      -9.376   4.056 -47.750  1.00 38.48           C  
ATOM     24  CB  GLU A   4      -7.610   5.817 -47.993  1.00 38.48           C  
ATOM     25  O   GLU A   4      -9.379   3.340 -48.753  1.00 38.48           O  
ATOM     26  CG  GLU A   4      -7.599   7.112 -47.194  1.00 38.48           C  
ATOM     27  CD  GLU A   4      -7.297   8.338 -48.042  1.00 38.48           C  
ATOM     28  OE1 GLU A   4      -7.731   9.453 -47.673  1.00 38.48           O  
ATOM     29  OE2 GLU A   4      -6.622   8.181 -49.084  1.00 38.48           O  
ATOM     30  N   LEU A   5     -10.562   4.400 -47.076  1.00 42.82           N  
ATOM     31  CA  LEU A   5     -11.638   5.214 -47.633  1.00 42.82           C  
ATOM     32  C   LEU A   5     -12.867   5.180 -46.731  1.00 42.82           C  
ATOM     33  CB  LEU A   5     -12.007   4.727 -49.037  1.00 42.82           C  
ATOM     34  O   LEU A   5     -13.401   4.107 -46.441  1.00 42.82           O  
ATOM     35  CG  LEU A   5     -11.345   5.459 -50.204  1.00 42.82           C  
ATOM     36  CD1 LEU A   5     -11.017   4.480 -51.327  1.00 42.82           C  
ATOM     37  CD2 LEU A   5     -12.245   6.581 -50.712  1.00 42.82           C  
ATOM     38  N   ALA A   6     -13.324   6.398 -46.223  1.00 41.02           N  
ATOM     39  CA  ALA A   6     -14.139   7.588 -46.456  1.00 41.02           C  
ATOM     40  C   ALA A   6     -15.626   7.246 -46.437  1.00 41.02           C  
ATOM     41  CB  ALA A   6     -13.763   8.237 -47.786  1.00 41.02           C  
ATOM     42  O   ALA A   6     -16.046   6.242 -47.017  1.00 41.02           O  
ATOM     43  N   SER A   7     -16.436   8.198 -45.756  1.00 38.45           N  
ATOM     44  CA  SER A   7     -17.188   9.383 -46.159  1.00 38.45           C  
ATOM     45  C   SER A   7     -18.607   9.353 -45.601  1.00 38.45           C  
ATOM     46  CB  SER A   7     -17.232   9.497 -47.683  1.00 38.45           C  
ATOM     47  O   SER A   7     -19.279   8.321 -45.654  1.00 38.45           O  
ATOM     48  OG  SER A   7     -18.220   8.636 -48.223  1.00 38.45           O  
ATOM     49  N   SER A   8     -19.116  10.608 -45.005  1.00 38.85           N  
ATOM     50  CA  SER A   8     -19.722  11.865 -45.432  1.00 38.85           C  
ATOM     51  C   SER A   8     -21.008  12.148 -44.663  1.00 38.85           C  
ATOM     52  CB  SER A   8     -20.012  11.837 -46.934  1.00 38.85           C  
ATOM     53  O   SER A   8     -21.798  11.236 -44.406  1.00 38.85           O  
ATOM     54  OG  SER A   8     -20.876  10.762 -47.259  1.00 38.85           O  
ATOM     55  N   GLY A   9     -21.156  13.534 -44.211  1.00 39.66           N  
ATOM     56  CA  GLY A   9     -22.022  14.539 -44.806  1.00 39.66           C  
ATOM     57  C   GLY A   9     -22.360  15.673 -43.856  1.00 39.66           C  
ATOM     58  O   GLY A   9     -22.726  15.435 -42.703  1.00 39.66           O  
ATOM     59  N   SER A  10     -21.981  17.013 -44.238  1.00 44.09           N  
ATOM     60  CA  SER A  10     -22.583  18.090 -45.017  1.00 44.09           C  
ATOM     61  C   SER A  10     -22.625  19.390 -44.222  1.00 44.09           C  
ATOM     62  CB  SER A  10     -23.995  17.707 -45.460  1.00 44.09           C  
ATOM     63  O   SER A  10     -23.163  19.429 -43.113  1.00 44.09           O  
ATOM     64  OG  SER A  10     -24.963  18.251 -44.578  1.00 44.09           O  
ATOM     65  N   THR A  11     -21.958  20.537 -44.650  1.00 40.68           N  
ATOM     66  CA  THR A  11     -21.772  21.791 -45.371  1.00 40.68           C  
ATOM     67  C   THR A  11     -22.698  22.873 -44.822  1.00 40.68           C  
ATOM     68  CB  THR A  11     -22.027  21.611 -46.879  1.00 40.68           C  
ATOM     69  O   THR A  11     -23.825  22.585 -44.413  1.00 40.68           O  
ATOM     70  CG2 THR A  11     -20.791  21.061 -47.584  1.00 40.68           C  
ATOM     71  OG1 THR A  11     -23.117  20.699 -47.068  1.00 40.68           O  
ATOM     72  N   PRO A  12     -22.463  24.316 -45.292  1.00 45.81           N  
ATOM     73  CA  PRO A  12     -21.471  25.213 -45.889  1.00 45.81           C  
ATOM     74  C   PRO A  12     -21.859  26.685 -45.771  1.00 45.81           C  
ATOM     75  CB  PRO A  12     -21.436  24.774 -47.355  1.00 45.81           C  
ATOM     76  O   PRO A  12     -22.934  27.004 -45.257  1.00 45.81           O  
ATOM     77  CG  PRO A  12     -22.844  24.385 -47.672  1.00 45.81           C  
ATOM     78  CD  PRO A  12     -23.647  24.430 -46.404  1.00 45.81           C  
ATOM     79  N   ALA A  13     -20.805  27.613 -45.848  1.00 38.00           N  
ATOM     80  CA  ALA A  13     -20.537  28.598 -46.893  1.00 38.00           C  
ATOM     81  C   ALA A  13     -20.092  29.928 -46.292  1.00 38.00           C  
ATOM     82  CB  ALA A  13     -21.773  28.798 -47.765  1.00 38.00           C  
ATOM     83  O   ALA A  13     -20.732  30.446 -45.374  1.00 38.00           O  
ATOM     84  N   ALA A  14     -18.890  30.501 -46.713  1.00 40.62           N  
ATOM     85  CA  ALA A  14     -18.443  31.386 -47.786  1.00 40.62           C  
ATOM     86  C   ALA A  14     -17.656  32.569 -47.229  1.00 40.62           C  
ATOM     87  CB  ALA A  14     -19.637  31.881 -48.600  1.00 40.62           C  
ATOM     88  O   ALA A  14     -18.099  33.228 -46.285  1.00 40.62           O  
ATOM     89  N   THR A  15     -16.360  32.799 -47.665  1.00 35.81           N  
ATOM     90  CA  THR A  15     -15.648  33.449 -48.760  1.00 35.81           C  
ATOM     91  C   THR A  15     -14.858  34.652 -48.252  1.00 35.81           C  
ATOM     92  CB  THR A  15     -16.618  33.899 -49.868  1.00 35.81           C  
ATOM     93  O   THR A  15     -15.386  35.476 -47.502  1.00 35.81           O  
ATOM     94  CG2 THR A  15     -15.928  33.919 -51.228  1.00 35.81           C  
ATOM     95  OG1 THR A  15     -17.728  32.994 -49.920  1.00 35.81           O  
ATOM     96  N   HIS A  16     -13.530  34.709 -48.519  1.00 39.93           N  
ATOM     97  CA  HIS A  16     -12.706  35.425 -49.486  1.00 39.93           C  
ATOM     98  C   HIS A  16     -11.290  35.630 -48.959  1.00 39.93           C  
ATOM     99  CB  HIS A  16     -13.338  36.774 -49.833  1.00 39.93           C  
ATOM    100  O   HIS A  16     -11.104  36.113 -47.840  1.00 39.93           O  
ATOM    101  CG  HIS A  16     -14.300  36.710 -50.977  1.00 39.93           C  
ATOM    102  CD2 HIS A  16     -15.652  36.761 -51.005  1.00 39.93           C  
ATOM    103  ND1 HIS A  16     -13.891  36.574 -52.286  1.00 39.93           N  
ATOM    104  CE1 HIS A  16     -14.954  36.544 -53.072  1.00 39.93           C  
ATOM    105  NE2 HIS A  16     -16.035  36.656 -52.319  1.00 39.93           N  
ATOM    106  N   GLN A  17     -10.245  35.050 -49.627  1.00 36.80           N  
ATOM    107  CA  GLN A  17      -9.316  35.306 -50.722  1.00 36.80           C  
ATOM    108  C   GLN A  17      -8.048  35.991 -50.219  1.00 36.80           C  
ATOM    109  CB  GLN A  17      -9.981  36.161 -51.802  1.00 36.80           C  
ATOM    110  O   GLN A  17      -8.120  36.987 -49.496  1.00 36.80           O  
ATOM    111  CG  GLN A  17     -10.502  35.360 -52.987  1.00 36.80           C  
ATOM    112  CD  GLN A  17     -11.166  36.229 -54.038  1.00 36.80           C  
ATOM    113  NE2 GLN A  17     -12.047  35.631 -54.832  1.00 36.80           N  
ATOM    114  OE1 GLN A  17     -10.889  37.429 -54.135  1.00 36.80           O  
ATOM    115  N   SER A  18      -6.853  35.342 -50.404  1.00 36.53           N  
ATOM    116  CA  SER A  18      -5.829  35.452 -51.437  1.00 36.53           C  
ATOM    117  C   SER A  18      -4.429  35.385 -50.837  1.00 36.53           C  
ATOM    118  CB  SER A  18      -5.995  36.755 -52.221  1.00 36.53           C  
ATOM    119  O   SER A  18      -4.140  36.057 -49.844  1.00 36.53           O  
ATOM    120  OG  SER A  18      -6.035  37.868 -51.343  1.00 36.53           O  
ATOM    121  N   ALA A  19      -3.600  34.355 -51.188  1.00 36.24           N  
ATOM    122  CA  ALA A  19      -2.586  34.064 -52.199  1.00 36.24           C  
ATOM    123  C   ALA A  19      -1.189  34.404 -51.689  1.00 36.24           C  
ATOM    124  CB  ALA A  19      -2.881  34.831 -53.485  1.00 36.24           C  
ATOM    125  O   ALA A  19      -0.964  35.494 -51.157  1.00 36.24           O  
ATOM    126  N   SER A  20      -0.248  33.391 -51.609  1.00 40.16           N  
ATOM    127  CA  SER A  20       0.863  33.037 -52.487  1.00 40.16           C  
ATOM    128  C   SER A  20       2.087  32.609 -51.684  1.00 40.16           C  
ATOM    129  CB  SER A  20       1.225  34.213 -53.395  1.00 40.16           C  
ATOM    130  O   SER A  20       2.527  33.327 -50.782  1.00 40.16           O  
ATOM    131  OG  SER A  20       1.877  35.235 -52.660  1.00 40.16           O  
ATOM    132  N   ALA A  21       2.529  31.322 -51.612  1.00 43.06           N  
ATOM    133  CA  ALA A  21       3.572  30.390 -52.033  1.00 43.06           C  
ATOM    134  C   ALA A  21       4.960  30.978 -51.797  1.00 43.06           C  
ATOM    135  CB  ALA A  21       3.395  30.023 -53.504  1.00 43.06           C  
ATOM    136  O   ALA A  21       5.180  32.173 -52.010  1.00 43.06           O  
ATOM    137  N   PRO A  22       6.112  30.137 -51.835  1.00 41.41           N  
ATOM    138  CA  PRO A  22       7.085  29.224 -51.231  1.00 41.41           C  
ATOM    139  C   PRO A  22       8.526  29.573 -51.597  1.00 41.41           C  
ATOM    140  CB  PRO A  22       6.691  27.860 -51.801  1.00 41.41           C  
ATOM    141  O   PRO A  22       8.760  30.403 -52.479  1.00 41.41           O  
ATOM    142  CG  PRO A  22       6.226  28.147 -53.192  1.00 41.41           C  
ATOM    143  CD  PRO A  22       6.185  29.636 -53.383  1.00 41.41           C  
ATOM    144  N   ALA A  23       9.550  29.175 -50.710  1.00 37.30           N  
ATOM    145  CA  ALA A  23      10.809  28.450 -50.557  1.00 37.30           C  
ATOM    146  C   ALA A  23      11.999  29.404 -50.604  1.00 37.30           C  
ATOM    147  CB  ALA A  23      10.944  27.384 -51.641  1.00 37.30           C  
ATOM    148  O   ALA A  23      11.988  30.385 -51.351  1.00 37.30           O  
ATOM    149  N   PRO A  24      13.353  28.919 -50.259  1.00 44.11           N  
ATOM    150  CA  PRO A  24      14.523  28.731 -49.398  1.00 44.11           C  
ATOM    151  C   PRO A  24      15.816  29.220 -50.046  1.00 44.11           C  
ATOM    152  CB  PRO A  24      14.561  27.216 -49.181  1.00 44.11           C  
ATOM    153  O   PRO A  24      15.800  29.692 -51.186  1.00 44.11           O  
ATOM    154  CG  PRO A  24      14.093  26.632 -50.475  1.00 44.11           C  
ATOM    155  CD  PRO A  24      13.630  27.752 -51.363  1.00 44.11           C  
ATOM    156  N   VAL A  25      16.992  29.534 -49.253  1.00 38.49           N  
ATOM    157  CA  VAL A  25      18.416  29.248 -49.396  1.00 38.49           C  
ATOM    158  C   VAL A  25      19.235  30.413 -48.846  1.00 38.49           C  
ATOM    159  CB  VAL A  25      18.795  28.978 -50.869  1.00 38.49           C  
ATOM    160  O   VAL A  25      18.982  31.572 -49.183  1.00 38.49           O  
ATOM    161  CG1 VAL A  25      19.918  27.946 -50.957  1.00 38.49           C  
ATOM    162  CG2 VAL A  25      17.573  28.511 -51.658  1.00 38.49           C  
ATOM    163  N   SER A  26      20.240  30.154 -47.886  1.00 34.80           N  
ATOM    164  CA  SER A  26      21.690  29.996 -47.896  1.00 34.80           C  
ATOM    165  C   SER A  26      22.374  31.127 -47.136  1.00 34.80           C  
ATOM    166  CB  SER A  26      22.215  29.946 -49.331  1.00 34.80           C  
ATOM    167  O   SER A  26      22.017  32.296 -47.296  1.00 34.80           O  
ATOM    168  OG  SER A  26      21.662  28.844 -50.030  1.00 34.80           O  
ATOM    169  N   ALA A  27      23.281  30.807 -46.133  1.00 34.26           N  
ATOM    170  CA  ALA A  27      24.720  30.625 -45.963  1.00 34.26           C  
ATOM    171  C   ALA A  27      25.387  31.923 -45.514  1.00 34.26           C  
ATOM    172  CB  ALA A  27      25.351  30.128 -47.261  1.00 34.26           C  
ATOM    173  O   ALA A  27      25.107  32.993 -46.059  1.00 34.26           O  
ATOM    174  N   GLN A  28      26.233  31.863 -44.380  1.00 34.15           N  
ATOM    175  CA  GLN A  28      27.680  31.873 -44.193  1.00 34.15           C  
ATOM    176  C   GLN A  28      28.123  33.097 -43.397  1.00 34.15           C  
ATOM    177  CB  GLN A  28      28.397  31.837 -45.544  1.00 34.15           C  
ATOM    178  O   GLN A  28      27.736  34.223 -43.714  1.00 34.15           O  
ATOM    179  CG  GLN A  28      29.079  30.509 -45.843  1.00 34.15           C  
ATOM    180  CD  GLN A  28      29.756  30.489 -47.200  1.00 34.15           C  
ATOM    181  NE2 GLN A  28      30.080  29.295 -47.685  1.00 34.15           N  
ATOM    182  OE1 GLN A  28      29.986  31.539 -47.809  1.00 34.15           O  
ATOM    183  N   THR A  29      28.882  32.927 -42.244  1.00 31.86           N  
ATOM    184  CA  THR A  29      30.200  32.938 -41.620  1.00 31.86           C  
ATOM    185  C   THR A  29      30.766  34.355 -41.575  1.00 31.86           C  
ATOM    186  CB  THR A  29      31.180  32.015 -42.367  1.00 31.86           C  
ATOM    187  O   THR A  29      30.639  35.110 -42.541  1.00 31.86           O  
ATOM    188  CG2 THR A  29      30.941  30.552 -42.007  1.00 31.86           C  
ATOM    189  OG1 THR A  29      31.003  32.183 -43.779  1.00 31.86           O  
ATOM    190  N   SER A  30      31.366  34.816 -40.362  1.00 33.43           N  
ATOM    191  CA  SER A  30      32.690  35.062 -39.800  1.00 33.43           C  
ATOM    192  C   SER A  30      32.763  36.432 -39.136  1.00 33.43           C  
ATOM    193  CB  SER A  30      33.762  34.955 -40.886  1.00 33.43           C  
ATOM    194  O   SER A  30      32.254  37.417 -39.675  1.00 33.43           O  
ATOM    195  OG  SER A  30      33.499  35.863 -41.943  1.00 33.43           O  
ATOM    196  N   ARG A  31      33.300  36.498 -37.821  1.00 32.65           N  
ATOM    197  CA  ARG A  31      34.554  36.815 -37.146  1.00 32.65           C  
ATOM    198  C   ARG A  31      34.457  38.146 -36.408  1.00 32.65           C  
ATOM    199  CB  ARG A  31      35.710  36.855 -38.148  1.00 32.65           C  
ATOM    200  O   ARG A  31      34.006  39.145 -36.975  1.00 32.65           O  
ATOM    201  CG  ARG A  31      36.332  35.495 -38.425  1.00 32.65           C  
ATOM    202  CD  ARG A  31      37.524  35.602 -39.365  1.00 32.65           C  
ATOM    203  NE  ARG A  31      38.112  34.294 -39.641  1.00 32.65           N  
ATOM    204  NH1 ARG A  31      40.147  35.127 -40.349  1.00 32.65           N  
ATOM    205  NH2 ARG A  31      39.778  32.865 -40.317  1.00 32.65           N  
ATOM    206  CZ  ARG A  31      39.344  34.098 -40.101  1.00 32.65           C  
ATOM    207  N   SER A  32      34.898  38.224 -35.052  1.00 34.26           N  
ATOM    208  CA  SER A  32      35.935  38.500 -34.063  1.00 34.26           C  
ATOM    209  C   SER A  32      35.865  39.945 -33.578  1.00 34.26           C  
ATOM    210  CB  SER A  32      37.320  38.215 -34.645  1.00 34.26           C  
ATOM    211  O   SER A  32      35.629  40.860 -34.369  1.00 34.26           O  
ATOM    212  OG  SER A  32      37.607  39.098 -35.716  1.00 34.26           O  
ATOM    213  N   SER A  33      35.961  40.199 -32.165  1.00 34.98           N  
ATOM    214  CA  SER A  33      36.937  40.659 -31.183  1.00 34.98           C  
ATOM    215  C   SER A  33      36.340  41.721 -30.265  1.00 34.98           C  
ATOM    216  CB  SER A  33      38.179  41.217 -31.880  1.00 34.98           C  
ATOM    217  O   SER A  33      35.635  42.621 -30.726  1.00 34.98           O  
ATOM    218  OG  SER A  33      37.840  42.317 -32.707  1.00 34.98           O  
ATOM    219  N   GLY A  34      36.455  41.526 -28.825  1.00 36.48           N  
ATOM    220  CA  GLY A  34      37.251  42.211 -27.819  1.00 36.48           C  
ATOM    221  C   GLY A  34      36.489  42.477 -26.535  1.00 36.48           C  
ATOM    222  O   GLY A  34      35.410  43.074 -26.559  1.00 36.48           O  
ATOM    223  N   SER A  35      36.830  41.785 -25.369  1.00 43.39           N  
ATOM    224  CA  SER A  35      37.392  41.857 -24.025  1.00 43.39           C  
ATOM    225  C   SER A  35      36.610  42.831 -23.150  1.00 43.39           C  
ATOM    226  CB  SER A  35      38.862  42.276 -24.079  1.00 43.39           C  
ATOM    227  O   SER A  35      36.208  43.902 -23.611  1.00 43.39           O  
ATOM    228  OG  SER A  35      39.011  43.502 -24.775  1.00 43.39           O  
ATOM    229  N   PRO A  36      36.835  42.791 -21.650  1.00 41.96           N  
ATOM    230  CA  PRO A  36      36.726  42.003 -20.420  1.00 41.96           C  
ATOM    231  C   PRO A  36      36.164  42.808 -19.251  1.00 41.96           C  
ATOM    232  CB  PRO A  36      38.171  41.578 -20.145  1.00 41.96           C  
ATOM    233  O   PRO A  36      36.070  44.036 -19.330  1.00 41.96           O  
ATOM    234  CG  PRO A  36      39.002  42.733 -20.603  1.00 41.96           C  
ATOM    235  CD  PRO A  36      38.102  43.736 -21.265  1.00 41.96           C  
ATOM    236  N   THR A  37      35.463  42.084 -18.228  1.00 41.75           N  
ATOM    237  CA  THR A  37      35.520  41.716 -16.818  1.00 41.75           C  
ATOM    238  C   THR A  37      34.366  42.348 -16.046  1.00 41.75           C  
ATOM    239  CB  THR A  37      36.858  42.139 -16.184  1.00 41.75           C  
ATOM    240  O   THR A  37      34.033  43.515 -16.263  1.00 41.75           O  
ATOM    241  CG2 THR A  37      37.787  40.942 -16.008  1.00 41.75           C  
ATOM    242  OG1 THR A  37      37.496  43.104 -17.029  1.00 41.75           O  
ATOM    243  N   PRO A  38      33.971  41.791 -14.798  1.00 36.87           N  
ATOM    244  CA  PRO A  38      34.133  40.608 -13.949  1.00 36.87           C  
ATOM    245  C   PRO A  38      32.995  40.443 -12.943  1.00 36.87           C  
ATOM    246  CB  PRO A  38      35.461  40.867 -13.233  1.00 36.87           C  
ATOM    247  O   PRO A  38      32.255  41.395 -12.682  1.00 36.87           O  
ATOM    248  CG  PRO A  38      35.495  42.345 -13.014  1.00 36.87           C  
ATOM    249  CD  PRO A  38      34.315  42.958 -13.712  1.00 36.87           C  
ATOM    250  N   SER A  39      32.613  39.158 -12.564  1.00 35.91           N  
ATOM    251  CA  SER A  39      32.373  38.194 -11.495  1.00 35.91           C  
ATOM    252  C   SER A  39      31.912  38.888 -10.218  1.00 35.91           C  
ATOM    253  CB  SER A  39      33.637  37.380 -11.214  1.00 35.91           C  
ATOM    254  O   SER A  39      32.319  40.017  -9.937  1.00 35.91           O  
ATOM    255  OG  SER A  39      33.918  36.501 -12.290  1.00 35.91           O  
ATOM    256  N   PRO A  40      31.310  38.132  -9.245  1.00 33.17           N  
ATOM    257  CA  PRO A  40      31.994  37.072  -8.499  1.00 33.17           C  
ATOM    258  C   PRO A  40      31.025  36.075  -7.868  1.00 33.17           C  
ATOM    259  CB  PRO A  40      32.766  37.839  -7.423  1.00 33.17           C  
ATOM    260  O   PRO A  40      29.846  36.388  -7.682  1.00 33.17           O  
ATOM    261  CG  PRO A  40      31.888  38.997  -7.075  1.00 33.17           C  
ATOM    262  CD  PRO A  40      30.713  39.002  -8.010  1.00 33.17           C  
ATOM    263  N   GLN A  41      31.287  34.765  -7.928  1.00 32.03           N  
ATOM    264  CA  GLN A  41      31.489  33.601  -7.071  1.00 32.03           C  
ATOM    265  C   GLN A  41      31.833  34.020  -5.645  1.00 32.03           C  
ATOM    266  CB  GLN A  41      32.591  32.703  -7.635  1.00 32.03           C  
ATOM    267  O   GLN A  41      32.630  34.938  -5.438  1.00 32.03           O  
ATOM    268  CG  GLN A  41      32.087  31.650  -8.613  1.00 32.03           C  
ATOM    269  CD  GLN A  41      33.140  30.611  -8.950  1.00 32.03           C  
ATOM    270  NE2 GLN A  41      32.696  29.446  -9.410  1.00 32.03           N  
ATOM    271  OE1 GLN A  41      34.341  30.853  -8.799  1.00 32.03           O  
ATOM    272  N   PRO A  42      31.669  33.051  -4.610  1.00 41.52           N  
ATOM    273  CA  PRO A  42      31.188  32.203  -3.517  1.00 41.52           C  
ATOM    274  C   PRO A  42      32.135  32.189  -2.320  1.00 41.52           C  
ATOM    275  CB  PRO A  42      31.100  30.816  -4.159  1.00 41.52           C  
ATOM    276  O   PRO A  42      33.079  32.982  -2.265  1.00 41.52           O  
ATOM    277  CG  PRO A  42      32.247  30.764  -5.116  1.00 41.52           C  
ATOM    278  CD  PRO A  42      32.885  32.123  -5.169  1.00 41.52           C  
ATOM    279  N   PRO A  43      32.054  31.218  -1.122  1.00 34.83           N  
ATOM    280  CA  PRO A  43      32.124  29.779  -0.855  1.00 34.83           C  
ATOM    281  C   PRO A  43      32.135  29.457   0.638  1.00 34.83           C  
ATOM    282  CB  PRO A  43      33.441  29.362  -1.514  1.00 34.83           C  
ATOM    283  O   PRO A  43      32.096  30.367   1.470  1.00 34.83           O  
ATOM    284  CG  PRO A  43      34.359  30.522  -1.301  1.00 34.83           C  
ATOM    285  CD  PRO A  43      33.571  31.651  -0.702  1.00 34.83           C  
ATOM    286  N   SER A  44      31.720  28.155   1.136  1.00 26.95           N  
ATOM    287  CA  SER A  44      32.120  27.028   1.973  1.00 26.95           C  
ATOM    288  C   SER A  44      32.900  27.498   3.196  1.00 26.95           C  
ATOM    289  CB  SER A  44      32.963  26.036   1.170  1.00 26.95           C  
ATOM    290  O   SER A  44      33.688  28.442   3.111  1.00 26.95           O  
ATOM    291  OG  SER A  44      34.090  26.680   0.600  1.00 26.95           O  
ATOM    292  N   SER A  45      32.554  27.066   4.510  1.00 28.08           N  
ATOM    293  CA  SER A  45      32.890  26.245   5.669  1.00 28.08           C  
ATOM    294  C   SER A  45      33.489  27.087   6.789  1.00 28.08           C  
ATOM    295  CB  SER A  45      33.867  25.136   5.275  1.00 28.08           C  
ATOM    296  O   SER A  45      34.263  28.012   6.532  1.00 28.08           O  
ATOM    297  OG  SER A  45      35.047  25.682   4.712  1.00 28.08           O  
ATOM    298  N   SER A  46      33.009  27.015   8.120  1.00 30.25           N  
ATOM    299  CA  SER A  46      33.557  26.578   9.401  1.00 30.25           C  
ATOM    300  C   SER A  46      33.208  27.559  10.515  1.00 30.25           C  
ATOM    301  CB  SER A  46      35.075  26.419   9.308  1.00 30.25           C  
ATOM    302  O   SER A  46      33.224  28.774  10.307  1.00 30.25           O  
ATOM    303  OG  SER A  46      35.692  27.653   8.983  1.00 30.25           O  
ATOM    304  N   THR A  47      32.493  27.105  11.586  1.00 26.83           N  
ATOM    305  CA  THR A  47      32.522  26.901  13.030  1.00 26.83           C  
ATOM    306  C   THR A  47      33.060  28.140  13.741  1.00 26.83           C  
ATOM    307  CB  THR A  47      33.381  25.678  13.404  1.00 26.83           C  
ATOM    308  O   THR A  47      34.044  28.737  13.300  1.00 26.83           O  
ATOM    309  CG2 THR A  47      32.664  24.377  13.061  1.00 26.83           C  
ATOM    310  OG1 THR A  47      34.619  25.733  12.684  1.00 26.83           O  
ATOM    311  N   SER A  48      32.238  28.794  14.614  1.00 30.22           N  
ATOM    312  CA  SER A  48      32.422  29.060  16.037  1.00 30.22           C  
ATOM    313  C   SER A  48      31.873  30.431  16.418  1.00 30.22           C  
ATOM    314  CB  SER A  48      33.902  28.972  16.412  1.00 30.22           C  
ATOM    315  O   SER A  48      32.043  31.402  15.677  1.00 30.22           O  
ATOM    316  OG  SER A  48      34.680  29.829  15.594  1.00 30.22           O  
ATOM    317  N   ASP A  49      30.748  30.473  17.220  1.00 31.47           N  
ATOM    318  CA  ASP A  49      30.646  31.014  18.572  1.00 31.47           C  
ATOM    319  C   ASP A  49      29.903  32.347  18.576  1.00 31.47           C  
ATOM    320  CB  ASP A  49      32.037  31.185  19.188  1.00 31.47           C  
ATOM    321  O   ASP A  49      30.324  33.301  17.917  1.00 31.47           O  
ATOM    322  CG  ASP A  49      32.349  30.143  20.247  1.00 31.47           C  
ATOM    323  OD1 ASP A  49      31.407  29.551  20.816  1.00 31.47           O  
ATOM    324  OD2 ASP A  49      33.548  29.913  20.516  1.00 31.47           O  
ATOM    325  N   ALA A  50      28.614  32.387  18.830  1.00 29.69           N  
ATOM    326  CA  ALA A  50      27.648  33.133  19.632  1.00 29.69           C  
ATOM    327  C   ALA A  50      28.260  34.426  20.164  1.00 29.69           C  
ATOM    328  CB  ALA A  50      27.138  32.274  20.786  1.00 29.69           C  
ATOM    329  O   ALA A  50      29.440  34.461  20.519  1.00 29.69           O  
ATOM    330  N   PRO A  51      27.327  35.439  20.675  1.00 32.14           N  
ATOM    331  CA  PRO A  51      25.984  35.849  21.092  1.00 32.14           C  
ATOM    332  C   PRO A  51      25.789  37.363  21.048  1.00 32.14           C  
ATOM    333  CB  PRO A  51      25.886  35.327  22.528  1.00 32.14           C  
ATOM    334  O   PRO A  51      26.743  38.105  20.798  1.00 32.14           O  
ATOM    335  CG  PRO A  51      27.265  35.480  23.085  1.00 32.14           C  
ATOM    336  CD  PRO A  51      28.181  35.916  21.978  1.00 32.14           C  
ATOM    337  N   ALA A  52      24.478  37.774  20.865  1.00 29.56           N  
ATOM    338  CA  ALA A  52      23.422  38.500  21.567  1.00 29.56           C  
ATOM    339  C   ALA A  52      23.501  39.996  21.278  1.00 29.56           C  
ATOM    340  CB  ALA A  52      23.509  38.246  23.069  1.00 29.56           C  
ATOM    341  O   ALA A  52      24.579  40.592  21.344  1.00 29.56           O  
ATOM    342  N   SER A  53      22.339  40.612  20.820  1.00 33.34           N  
ATOM    343  CA  SER A  53      21.307  41.488  21.365  1.00 33.34           C  
ATOM    344  C   SER A  53      21.110  42.721  20.489  1.00 33.34           C  
ATOM    345  CB  SER A  53      21.663  41.915  22.789  1.00 33.34           C  
ATOM    346  O   SER A  53      22.082  43.334  20.044  1.00 33.34           O  
ATOM    347  OG  SER A  53      23.038  42.242  22.887  1.00 33.34           O  
ATOM    348  N   ASP A  54      19.814  42.918  20.044  1.00 31.76           N  
ATOM    349  CA  ASP A  54      18.757  43.817  20.496  1.00 31.76           C  
ATOM    350  C   ASP A  54      18.404  44.837  19.415  1.00 31.76           C  
ATOM    351  CB  ASP A  54      19.177  44.536  21.780  1.00 31.76           C  
ATOM    352  O   ASP A  54      19.286  45.510  18.878  1.00 31.76           O  
ATOM    353  CG  ASP A  54      18.106  44.499  22.857  1.00 31.76           C  
ATOM    354  OD1 ASP A  54      16.977  44.043  22.579  1.00 31.76           O  
ATOM    355  OD2 ASP A  54      18.395  44.933  23.993  1.00 31.76           O  
ATOM    356  N   GLU A  55      17.134  44.762  18.933  1.00 32.89           N  
ATOM    357  CA  GLU A  55      15.944  45.557  19.221  1.00 32.89           C  
ATOM    358  C   GLU A  55      15.399  46.213  17.955  1.00 32.89           C  
ATOM    359  CB  GLU A  55      16.251  46.623  20.276  1.00 32.89           C  
ATOM    360  O   GLU A  55      16.133  46.899  17.240  1.00 32.89           O  
ATOM    361  CG  GLU A  55      15.742  46.276  21.667  1.00 32.89           C  
ATOM    362  CD  GLU A  55      15.094  47.453  22.380  1.00 32.89           C  
ATOM    363  OE1 GLU A  55      14.210  47.231  23.237  1.00 32.89           O  
ATOM    364  OE2 GLU A  55      15.474  48.606  22.077  1.00 32.89           O  
ATOM    365  N   ALA A  56      14.112  45.840  17.566  1.00 34.04           N  
ATOM    366  CA  ALA A  56      12.771  46.334  17.868  1.00 34.04           C  
ATOM    367  C   ALA A  56      12.143  47.000  16.647  1.00 34.04           C  
ATOM    368  CB  ALA A  56      12.816  47.313  19.039  1.00 34.04           C  
ATOM    369  O   ALA A  56      12.773  47.837  15.996  1.00 34.04           O  
ATOM    370  N   LEU A  57      10.856  46.474  16.211  1.00 32.63           N  
ATOM    371  CA  LEU A  57       9.478  46.852  16.507  1.00 32.63           C  
ATOM    372  C   LEU A  57       8.668  47.003  15.224  1.00 32.63           C  
ATOM    373  CB  LEU A  57       9.441  48.158  17.305  1.00 32.63           C  
ATOM    374  O   LEU A  57       9.059  47.747  14.322  1.00 32.63           O  
ATOM    375  CG  LEU A  57       9.267  48.023  18.819  1.00 32.63           C  
ATOM    376  CD1 LEU A  57      10.205  48.980  19.547  1.00 32.63           C  
ATOM    377  CD2 LEU A  57       7.818  48.280  19.216  1.00 32.63           C  
ATOM    378  N   GLY A  58       7.512  46.121  15.121  1.00 30.29           N  
ATOM    379  CA  GLY A  58       6.115  46.526  15.140  1.00 30.29           C  
ATOM    380  C   GLY A  58       5.167  45.420  14.715  1.00 30.29           C  
ATOM    381  O   GLY A  58       5.305  44.861  13.625  1.00 30.29           O  
ATOM    382  N   GLN A  59       4.352  44.781  15.744  1.00 30.04           N  
ATOM    383  CA  GLN A  59       3.109  44.636  16.495  1.00 30.04           C  
ATOM    384  C   GLN A  59       1.945  44.295  15.570  1.00 30.04           C  
ATOM    385  CB  GLN A  59       2.802  45.914  17.277  1.00 30.04           C  
ATOM    386  O   GLN A  59       1.737  44.960  14.554  1.00 30.04           O  
ATOM    387  CG  GLN A  59       3.517  46.001  18.619  1.00 30.04           C  
ATOM    388  CD  GLN A  59       3.284  47.324  19.324  1.00 30.04           C  
ATOM    389  NE2 GLN A  59       4.079  47.595  20.354  1.00 30.04           N  
ATOM    390  OE1 GLN A  59       2.398  48.097  18.945  1.00 30.04           O  
ATOM    391  N   SER A  60       1.262  43.076  15.896  1.00 29.74           N  
ATOM    392  CA  SER A  60      -0.099  42.875  16.381  1.00 29.74           C  
ATOM    393  C   SER A  60      -0.402  41.394  16.583  1.00 29.74           C  
ATOM    394  CB  SER A  60      -1.110  43.482  15.407  1.00 29.74           C  
ATOM    395  O   SER A  60      -0.127  40.574  15.704  1.00 29.74           O  
ATOM    396  OG  SER A  60      -1.061  42.822  14.154  1.00 29.74           O  
ATOM    397  N   ALA A  61      -0.502  40.850  17.916  1.00 30.91           N  
ATOM    398  CA  ALA A  61      -1.515  40.580  18.934  1.00 30.91           C  
ATOM    399  C   ALA A  61      -1.884  39.100  18.962  1.00 30.91           C  
ATOM    400  CB  ALA A  61      -2.758  41.431  18.686  1.00 30.91           C  
ATOM    401  O   ALA A  61      -2.201  38.513  17.924  1.00 30.91           O  
ATOM    402  N   ALA A  62      -1.463  38.264  20.021  1.00 29.66           N  
ATOM    403  CA  ALA A  62      -2.037  37.738  21.257  1.00 29.66           C  
ATOM    404  C   ALA A  62      -2.531  36.307  21.067  1.00 29.66           C  
ATOM    405  CB  ALA A  62      -3.177  38.632  21.737  1.00 29.66           C  
ATOM    406  O   ALA A  62      -3.270  36.019  20.122  1.00 29.66           O  
ATOM    407  N   ARG A  63      -1.817  35.249  21.726  1.00 28.87           N  
ATOM    408  CA  ARG A  63      -2.144  34.548  22.964  1.00 28.87           C  
ATOM    409  C   ARG A  63      -1.675  33.098  22.912  1.00 28.87           C  
ATOM    410  CB  ARG A  63      -3.650  34.603  23.232  1.00 28.87           C  
ATOM    411  O   ARG A  63      -2.037  32.355  21.997  1.00 28.87           O  
ATOM    412  CG  ARG A  63      -4.066  35.712  24.184  1.00 28.87           C  
ATOM    413  CD  ARG A  63      -5.525  35.581  24.599  1.00 28.87           C  
ATOM    414  NE  ARG A  63      -5.738  36.031  25.972  1.00 28.87           N  
ATOM    415  NH1 ARG A  63      -7.399  37.545  25.437  1.00 28.87           N  
ATOM    416  NH2 ARG A  63      -6.734  37.288  27.616  1.00 28.87           N  
ATOM    417  CZ  ARG A  63      -6.623  36.954  26.338  1.00 28.87           C  
ATOM    418  N   GLU A  64      -0.623  32.622  23.681  1.00 24.44           N  
ATOM    419  CA  GLU A  64      -0.220  31.730  24.763  1.00 24.44           C  
ATOM    420  C   GLU A  64      -1.430  31.237  25.551  1.00 24.44           C  
ATOM    421  CB  GLU A  64       0.767  32.431  25.699  1.00 24.44           C  
ATOM    422  O   GLU A  64      -2.308  32.025  25.908  1.00 24.44           O  
ATOM    423  CG  GLU A  64       2.222  32.287  25.278  1.00 24.44           C  
ATOM    424  CD  GLU A  64       3.205  32.715  26.356  1.00 24.44           C  
ATOM    425  OE1 GLU A  64       4.423  32.470  26.200  1.00 24.44           O  
ATOM    426  OE2 GLU A  64       2.753  33.299  27.366  1.00 24.44           O  
ATOM    427  N   ASP A  65      -1.643  29.854  25.583  1.00 27.73           N  
ATOM    428  CA  ASP A  65      -1.933  29.103  26.800  1.00 27.73           C  
ATOM    429  C   ASP A  65      -2.328  27.664  26.477  1.00 27.73           C  
ATOM    430  CB  ASP A  65      -3.044  29.786  27.601  1.00 27.73           C  
ATOM    431  O   ASP A  65      -3.163  27.425  25.602  1.00 27.73           O  
ATOM    432  CG  ASP A  65      -2.512  30.721  28.674  1.00 27.73           C  
ATOM    433  OD1 ASP A  65      -1.306  30.658  28.995  1.00 27.73           O  
ATOM    434  OD2 ASP A  65      -3.308  31.525  29.206  1.00 27.73           O  
ATOM    435  N   LEU A  66      -1.562  26.520  26.849  1.00 28.28           N  
ATOM    436  CA  LEU A  66      -1.734  25.616  27.981  1.00 28.28           C  
ATOM    437  C   LEU A  66      -2.826  24.590  27.697  1.00 28.28           C  
ATOM    438  CB  LEU A  66      -2.075  26.404  29.249  1.00 28.28           C  
ATOM    439  O   LEU A  66      -3.926  24.950  27.270  1.00 28.28           O  
ATOM    440  CG  LEU A  66      -0.894  27.002  30.014  1.00 28.28           C  
ATOM    441  CD1 LEU A  66      -1.388  27.996  31.060  1.00 28.28           C  
ATOM    442  CD2 LEU A  66      -0.065  25.900  30.665  1.00 28.28           C  
ATOM    443  N   LEU A  67      -2.410  23.300  27.472  1.00 25.37           N  
ATOM    444  CA  LEU A  67      -2.713  22.115  28.267  1.00 25.37           C  
ATOM    445  C   LEU A  67      -3.953  22.340  29.127  1.00 25.37           C  
ATOM    446  CB  LEU A  67      -1.522  21.746  29.155  1.00 25.37           C  
ATOM    447  O   LEU A  67      -4.040  23.337  29.849  1.00 25.37           O  
ATOM    448  CG  LEU A  67      -0.457  20.849  28.523  1.00 25.37           C  
ATOM    449  CD1 LEU A  67       0.919  21.178  29.091  1.00 25.37           C  
ATOM    450  CD2 LEU A  67      -0.795  19.379  28.744  1.00 25.37           C  
ATOM    451  N   ALA A  68      -5.113  21.790  28.660  1.00 30.16           N  
ATOM    452  CA  ALA A  68      -5.983  20.985  29.514  1.00 30.16           C  
ATOM    453  C   ALA A  68      -7.181  20.454  28.732  1.00 30.16           C  
ATOM    454  CB  ALA A  68      -6.456  21.804  30.713  1.00 30.16           C  
ATOM    455  O   ALA A  68      -7.705  21.136  27.848  1.00 30.16           O  
ATOM    456  N   PRO A  69      -7.620  19.144  29.052  1.00 27.43           N  
ATOM    457  CA  PRO A  69      -8.751  18.248  28.801  1.00 27.43           C  
ATOM    458  C   PRO A  69     -10.057  18.764  29.400  1.00 27.43           C  
ATOM    459  CB  PRO A  69      -8.320  16.941  29.473  1.00 27.43           C  
ATOM    460  O   PRO A  69     -10.036  19.565  30.339  1.00 27.43           O  
ATOM    461  CG  PRO A  69      -7.495  17.367  30.644  1.00 27.43           C  
ATOM    462  CD  PRO A  69      -7.283  18.852  30.563  1.00 27.43           C  
ATOM    463  N   PHE A  70     -11.078  18.871  28.642  1.00 29.51           N  
ATOM    464  CA  PHE A  70     -12.522  18.980  28.813  1.00 29.51           C  
ATOM    465  C   PHE A  70     -13.026  17.957  29.825  1.00 29.51           C  
ATOM    466  CB  PHE A  70     -13.239  18.789  27.473  1.00 29.51           C  
ATOM    467  O   PHE A  70     -12.762  16.761  29.690  1.00 29.51           O  
ATOM    468  CG  PHE A  70     -13.612  20.080  26.796  1.00 29.51           C  
ATOM    469  CD1 PHE A  70     -14.749  20.780  27.181  1.00 29.51           C  
ATOM    470  CD2 PHE A  70     -12.826  20.594  25.773  1.00 29.51           C  
ATOM    471  CE1 PHE A  70     -15.097  21.975  26.556  1.00 29.51           C  
ATOM    472  CE2 PHE A  70     -13.167  21.788  25.144  1.00 29.51           C  
ATOM    473  CZ  PHE A  70     -14.304  22.476  25.536  1.00 29.51           C  
ATOM    474  N   ALA A  71     -13.231  18.225  31.153  1.00 28.26           N  
ATOM    475  CA  ALA A  71     -14.115  18.041  32.302  1.00 28.26           C  
ATOM    476  C   ALA A  71     -15.539  18.480  31.975  1.00 28.26           C  
ATOM    477  CB  ALA A  71     -13.587  18.813  33.509  1.00 28.26           C  
ATOM    478  O   ALA A  71     -15.751  19.568  31.434  1.00 28.26           O  
ATOM    479  N   SER A  72     -16.576  17.543  31.948  1.00 32.17           N  
ATOM    480  CA  SER A  72     -17.952  17.611  32.429  1.00 32.17           C  
ATOM    481  C   SER A  72     -18.104  16.902  33.771  1.00 32.17           C  
ATOM    482  CB  SER A  72     -18.909  16.995  31.407  1.00 32.17           C  
ATOM    483  O   SER A  72     -17.709  15.743  33.915  1.00 32.17           O  
ATOM    484  OG  SER A  72     -18.333  17.000  30.112  1.00 32.17           O  
ATOM    485  N   ALA A  73     -18.101  17.671  34.886  1.00 31.91           N  
ATOM    486  CA  ALA A  73     -19.223  17.616  35.819  1.00 31.91           C  
ATOM    487  C   ALA A  73     -19.027  18.598  36.971  1.00 31.91           C  
ATOM    488  CB  ALA A  73     -19.400  16.198  36.357  1.00 31.91           C  
ATOM    489  O   ALA A  73     -17.951  18.651  37.572  1.00 31.91           O  
ATOM    490  N   GLN A  74     -19.694  19.750  37.063  1.00 37.58           N  
ATOM    491  CA  GLN A  74     -20.341  20.621  38.038  1.00 37.58           C  
ATOM    492  C   GLN A  74     -20.609  19.881  39.346  1.00 37.58           C  
ATOM    493  CB  GLN A  74     -21.648  21.181  37.475  1.00 37.58           C  
ATOM    494  O   GLN A  74     -21.144  18.771  39.338  1.00 37.58           O  
ATOM    495  CG  GLN A  74     -21.469  22.445  36.645  1.00 37.58           C  
ATOM    496  CD  GLN A  74     -22.738  23.272  36.555  1.00 37.58           C  
ATOM    497  NE2 GLN A  74     -22.585  24.592  36.536  1.00 37.58           N  
ATOM    498  OE1 GLN A  74     -23.846  22.730  36.501  1.00 37.58           O  
ATOM    499  N   PRO A  75     -20.599  20.651  40.632  1.00 31.05           N  
ATOM    500  CA  PRO A  75     -20.081  20.775  41.997  1.00 31.05           C  
ATOM    501  C   PRO A  75     -21.188  20.941  43.035  1.00 31.05           C  
ATOM    502  CB  PRO A  75     -19.203  22.027  41.929  1.00 31.05           C  
ATOM    503  O   PRO A  75     -22.326  21.263  42.684  1.00 31.05           O  
ATOM    504  CG  PRO A  75     -19.892  22.924  40.952  1.00 31.05           C  
ATOM    505  CD  PRO A  75     -21.051  22.178  40.355  1.00 31.05           C  
ATOM    506  N   GLY A  76     -21.003  20.307  44.281  1.00 32.51           N  
ATOM    507  CA  GLY A  76     -21.419  20.851  45.564  1.00 32.51           C  
ATOM    508  C   GLY A  76     -20.929  20.035  46.745  1.00 32.51           C  
ATOM    509  O   GLY A  76     -21.058  18.809  46.755  1.00 32.51           O  
ATOM    510  N   SER A  77     -19.934  20.556  47.578  1.00 36.36           N  
ATOM    511  CA  SER A  77     -19.702  21.139  48.896  1.00 36.36           C  
ATOM    512  C   SER A  77     -18.961  20.167  49.808  1.00 36.36           C  
ATOM    513  CB  SER A  77     -21.027  21.548  49.542  1.00 36.36           C  
ATOM    514  O   SER A  77     -19.309  18.987  49.879  1.00 36.36           O  
ATOM    515  OG  SER A  77     -21.901  22.114  48.581  1.00 36.36           O  
ATOM    516  N   PRO A  78     -17.998  20.715  50.748  1.00 29.36           N  
ATOM    517  CA  PRO A  78     -16.927  20.310  51.662  1.00 29.36           C  
ATOM    518  C   PRO A  78     -17.336  20.404  53.130  1.00 29.36           C  
ATOM    519  CB  PRO A  78     -15.801  21.297  51.344  1.00 29.36           C  
ATOM    520  O   PRO A  78     -18.370  20.998  53.449  1.00 29.36           O  
ATOM    521  CG  PRO A  78     -16.498  22.577  51.013  1.00 29.36           C  
ATOM    522  CD  PRO A  78     -17.977  22.321  50.980  1.00 29.36           C  
ATOM    523  N   GLN A  79     -16.943  19.323  53.963  1.00 36.15           N  
ATOM    524  CA  GLN A  79     -16.626  19.445  55.382  1.00 36.15           C  
ATOM    525  C   GLN A  79     -15.739  18.294  55.849  1.00 36.15           C  
ATOM    526  CB  GLN A  79     -17.907  19.492  56.217  1.00 36.15           C  
ATOM    527  O   GLN A  79     -16.066  17.125  55.634  1.00 36.15           O  
ATOM    528  CG  GLN A  79     -18.702  20.780  56.051  1.00 36.15           C  
ATOM    529  CD  GLN A  79     -19.810  20.922  57.078  1.00 36.15           C  
ATOM    530  NE2 GLN A  79     -20.431  22.096  57.122  1.00 36.15           N  
ATOM    531  OE1 GLN A  79     -20.107  19.984  57.824  1.00 36.15           O  
ATOM    532  N   ASN A  80     -14.404  18.546  56.214  1.00 27.23           N  
ATOM    533  CA  ASN A  80     -13.479  18.615  57.340  1.00 27.23           C  
ATOM    534  C   ASN A  80     -13.945  17.743  58.502  1.00 27.23           C  
ATOM    535  CB  ASN A  80     -13.302  20.063  57.802  1.00 27.23           C  
ATOM    536  O   ASN A  80     -15.113  17.791  58.891  1.00 27.23           O  
ATOM    537  CG  ASN A  80     -12.051  20.707  57.237  1.00 27.23           C  
ATOM    538  ND2 ASN A  80     -11.855  21.985  57.536  1.00 27.23           N  
ATOM    539  OD1 ASN A  80     -11.267  20.061  56.536  1.00 27.23           O  
ATOM    540  N   SER A  81     -13.074  16.775  58.941  1.00 34.21           N  
ATOM    541  CA  SER A  81     -12.544  16.642  60.294  1.00 34.21           C  
ATOM    542  C   SER A  81     -11.858  15.294  60.489  1.00 34.21           C  
ATOM    543  CB  SER A  81     -13.661  16.809  61.325  1.00 34.21           C  
ATOM    544  O   SER A  81     -12.383  14.259  60.075  1.00 34.21           O  
ATOM    545  OG  SER A  81     -14.691  15.859  61.110  1.00 34.21           O  
ATOM    546  N   VAL A  82     -10.459  15.305  60.734  1.00 32.33           N  
ATOM    547  CA  VAL A  82      -9.626  15.297  61.932  1.00 32.33           C  
ATOM    548  C   VAL A  82      -9.499  13.871  62.464  1.00 32.33           C  
ATOM    549  CB  VAL A  82     -10.196  16.226  63.027  1.00 32.33           C  
ATOM    550  O   VAL A  82     -10.502  13.174  62.634  1.00 32.33           O  
ATOM    551  CG1 VAL A  82      -9.214  16.357  64.190  1.00 32.33           C  
ATOM    552  CG2 VAL A  82     -10.525  17.599  62.444  1.00 32.33           C  
ATOM    553  N   LEU A  83      -8.213  13.374  62.498  1.00 30.75           N  
ATOM    554  CA  LEU A  83      -7.391  13.193  63.690  1.00 30.75           C  
ATOM    555  C   LEU A  83      -6.972  11.735  63.844  1.00 30.75           C  
ATOM    556  CB  LEU A  83      -8.148  13.653  64.938  1.00 30.75           C  
ATOM    557  O   LEU A  83      -7.820  10.841  63.878  1.00 30.75           O  
ATOM    558  CG  LEU A  83      -7.828  15.060  65.445  1.00 30.75           C  
ATOM    559  CD1 LEU A  83      -9.087  15.920  65.455  1.00 30.75           C  
ATOM    560  CD2 LEU A  83      -7.205  14.999  66.836  1.00 30.75           C  
ATOM    561  N   SER A  84      -5.559  11.487  63.803  1.00 31.11           N  
ATOM    562  CA  SER A  84      -4.548  11.342  64.845  1.00 31.11           C  
ATOM    563  C   SER A  84      -4.194   9.877  65.073  1.00 31.11           C  
ATOM    564  CB  SER A  84      -5.033  11.968  66.154  1.00 31.11           C  
ATOM    565  O   SER A  84      -5.082   9.032  65.210  1.00 31.11           O  
ATOM    566  OG  SER A  84      -5.695  11.005  66.956  1.00 31.11           O  
ATOM    567  N   GLY A  85      -2.891   9.554  64.852  1.00 30.52           N  
ATOM    568  CA  GLY A  85      -1.949   9.263  65.921  1.00 30.52           C  
ATOM    569  C   GLY A  85      -1.069   8.063  65.630  1.00 30.52           C  
ATOM    570  O   GLY A  85      -1.565   6.997  65.261  1.00 30.52           O  
ATOM    571  N   ALA A  86       0.272   8.272  65.374  1.00 34.03           N  
ATOM    572  CA  ALA A  86       1.575   8.228  66.034  1.00 34.03           C  
ATOM    573  C   ALA A  86       1.847   6.845  66.619  1.00 34.03           C  
ATOM    574  CB  ALA A  86       1.653   9.290  67.128  1.00 34.03           C  
ATOM    575  O   ALA A  86       0.984   6.263  67.281  1.00 34.03           O  
ATOM    576  N   ASP A  87       3.022   6.229  66.196  1.00 32.53           N  
ATOM    577  CA  ASP A  87       4.118   5.854  67.084  1.00 32.53           C  
ATOM    578  C   ASP A  87       5.161   5.017  66.348  1.00 32.53           C  
ATOM    579  CB  ASP A  87       3.587   5.086  68.297  1.00 32.53           C  
ATOM    580  O   ASP A  87       4.840   3.962  65.795  1.00 32.53           O  
ATOM    581  CG  ASP A  87       3.403   5.964  69.521  1.00 32.53           C  
ATOM    582  OD1 ASP A  87       3.988   7.068  69.574  1.00 32.53           O  
ATOM    583  OD2 ASP A  87       2.668   5.548  70.443  1.00 32.53           O  
ATOM    584  N   ALA A  88       6.458   5.580  66.105  1.00 34.82           N  
ATOM    585  CA  ALA A  88       7.821   5.695  66.616  1.00 34.82           C  
ATOM    586  C   ALA A  88       8.361   4.335  67.048  1.00 34.82           C  
ATOM    587  CB  ALA A  88       7.871   6.679  67.782  1.00 34.82           C  
ATOM    588  O   ALA A  88       7.683   3.586  67.756  1.00 34.82           O  
ATOM    589  N   SER A  89       9.607   3.926  66.523  1.00 34.51           N  
ATOM    590  CA  SER A  89      10.975   3.929  67.033  1.00 34.51           C  
ATOM    591  C   SER A  89      11.607   2.545  66.928  1.00 34.51           C  
ATOM    592  CB  SER A  89      11.003   4.402  68.487  1.00 34.51           C  
ATOM    593  O   SER A  89      10.985   1.544  67.287  1.00 34.51           O  
ATOM    594  OG  SER A  89       9.753   4.957  68.860  1.00 34.51           O  
ATOM    595  N   GLN A  90      12.890   2.480  66.295  1.00 35.47           N  
ATOM    596  CA  GLN A  90      14.157   2.209  66.966  1.00 35.47           C  
ATOM    597  C   GLN A  90      15.145   1.530  66.022  1.00 35.47           C  
ATOM    598  CB  GLN A  90      13.934   1.340  68.205  1.00 35.47           C  
ATOM    599  O   GLN A  90      14.827   0.507  65.412  1.00 35.47           O  
ATOM    600  CG  GLN A  90      13.706   2.137  69.482  1.00 35.47           C  
ATOM    601  CD  GLN A  90      13.547   1.253  70.705  1.00 35.47           C  
ATOM    602  NE2 GLN A  90      12.655   1.646  71.609  1.00 35.47           N  
ATOM    603  OE1 GLN A  90      14.219   0.226  70.837  1.00 35.47           O  
ATOM    604  N   MET A  91      16.344   2.229  65.646  1.00 30.60           N  
ATOM    605  CA  MET A  91      17.750   2.435  65.981  1.00 30.60           C  
ATOM    606  C   MET A  91      18.519   1.119  65.932  1.00 30.60           C  
ATOM    607  CB  MET A  91      17.887   3.069  67.366  1.00 30.60           C  
ATOM    608  O   MET A  91      18.072   0.112  66.485  1.00 30.60           O  
ATOM    609  CG  MET A  91      17.736   4.582  67.365  1.00 30.60           C  
ATOM    610  SD  MET A  91      19.171   5.431  68.131  1.00 30.60           S  
ATOM    611  CE  MET A  91      18.507   7.114  68.276  1.00 30.60           C  
ATOM    612  N   ALA A  92      19.645   1.083  65.102  1.00 34.94           N  
ATOM    613  CA  ALA A  92      21.019   0.910  65.569  1.00 34.94           C  
ATOM    614  C   ALA A  92      21.902   0.325  64.470  1.00 34.94           C  
ATOM    615  CB  ALA A  92      21.052   0.017  66.806  1.00 34.94           C  
ATOM    616  O   ALA A  92      21.556  -0.690  63.862  1.00 34.94           O  
ATOM    617  N   SER A  93      23.028   1.092  63.993  1.00 35.18           N  
ATOM    618  CA  SER A  93      24.432   1.247  64.359  1.00 35.18           C  
ATOM    619  C   SER A  93      25.343   0.513  63.380  1.00 35.18           C  
ATOM    620  CB  SER A  93      24.676   0.733  65.779  1.00 35.18           C  
ATOM    621  O   SER A  93      25.111  -0.657  63.067  1.00 35.18           O  
ATOM    622  OG  SER A  93      25.075  -0.627  65.760  1.00 35.18           O  
ATOM    623  N   SER A  94      26.357   1.219  62.697  1.00 35.36           N  
ATOM    624  CA  SER A  94      27.746   1.650  62.819  1.00 35.36           C  
ATOM    625  C   SER A  94      28.672   0.774  61.980  1.00 35.36           C  
ATOM    626  CB  SER A  94      28.191   1.620  64.282  1.00 35.36           C  
ATOM    627  O   SER A  94      28.545  -0.452  61.982  1.00 35.36           O  
ATOM    628  OG  SER A  94      28.296   0.287  64.749  1.00 35.36           O  
ATOM    629  N   GLY A  95      29.548   1.413  61.065  1.00 34.43           N  
ATOM    630  CA  GLY A  95      31.000   1.417  61.149  1.00 34.43           C  
ATOM    631  C   GLY A  95      31.675   1.672  59.815  1.00 34.43           C  
ATOM    632  O   GLY A  95      31.322   1.055  58.807  1.00 34.43           O  
ATOM    633  N   TYR A  96      32.433   2.880  59.626  1.00 39.01           N  
ATOM    634  CA  TYR A  96      33.782   3.435  59.665  1.00 39.01           C  
ATOM    635  C   TYR A  96      34.449   3.342  58.298  1.00 39.01           C  
ATOM    636  CB  TYR A  96      34.632   2.708  60.712  1.00 39.01           C  
ATOM    637  O   TYR A  96      34.445   2.281  57.669  1.00 39.01           O  
ATOM    638  CG  TYR A  96      34.470   3.253  62.110  1.00 39.01           C  
ATOM    639  CD1 TYR A  96      35.155   4.396  62.516  1.00 39.01           C  
ATOM    640  CD2 TYR A  96      33.633   2.627  63.027  1.00 39.01           C  
ATOM    641  CE1 TYR A  96      35.011   4.901  63.804  1.00 39.01           C  
ATOM    642  CE2 TYR A  96      33.481   3.123  64.317  1.00 39.01           C  
ATOM    643  OH  TYR A  96      34.026   4.754  65.973  1.00 39.01           O  
ATOM    644  CZ  TYR A  96      34.172   4.259  64.696  1.00 39.01           C  
ATOM    645  N   GLU A  97      34.916   4.526  57.706  1.00 35.51           N  
ATOM    646  CA  GLU A  97      36.224   5.172  57.655  1.00 35.51           C  
ATOM    647  C   GLU A  97      36.472   5.808  56.290  1.00 35.51           C  
ATOM    648  CB  GLU A  97      37.333   4.168  57.977  1.00 35.51           C  
ATOM    649  O   GLU A  97      36.420   5.128  55.263  1.00 35.51           O  
ATOM    650  CG  GLU A  97      37.660   4.068  59.459  1.00 35.51           C  
ATOM    651  CD  GLU A  97      38.811   3.120  59.757  1.00 35.51           C  
ATOM    652  OE1 GLU A  97      39.348   3.153  60.887  1.00 35.51           O  
ATOM    653  OE2 GLU A  97      39.180   2.338  58.852  1.00 35.51           O  
ATOM    654  N   ASN A  98      36.524   7.222  56.219  1.00 39.50           N  
ATOM    655  CA  ASN A  98      37.350   8.420  56.114  1.00 39.50           C  
ATOM    656  C   ASN A  98      37.879   8.615  54.696  1.00 39.50           C  
ATOM    657  CB  ASN A  98      38.510   8.361  57.110  1.00 39.50           C  
ATOM    658  O   ASN A  98      38.514   7.718  54.138  1.00 39.50           O  
ATOM    659  CG  ASN A  98      38.107   8.804  58.503  1.00 39.50           C  
ATOM    660  ND2 ASN A  98      38.833   8.332  59.509  1.00 39.50           N  
ATOM    661  OD1 ASN A  98      37.149   9.563  58.674  1.00 39.50           O  
ATOM    662  N   PRO A  99      38.162  10.017  54.186  1.00 40.15           N  
ATOM    663  CA  PRO A  99      38.157  11.218  53.347  1.00 40.15           C  
ATOM    664  C   PRO A  99      39.538  11.856  53.220  1.00 40.15           C  
ATOM    665  CB  PRO A  99      37.189  12.153  54.077  1.00 40.15           C  
ATOM    666  O   PRO A  99      40.492  11.403  53.858  1.00 40.15           O  
ATOM    667  CG  PRO A  99      37.384  11.849  55.527  1.00 40.15           C  
ATOM    668  CD  PRO A  99      38.307  10.670  55.647  1.00 40.15           C  
ATOM    669  N   ASN A 100      39.953  12.390  51.996  1.00 37.30           N  
ATOM    670  CA  ASN A 100      40.948  13.427  51.746  1.00 37.30           C  
ATOM    671  C   ASN A 100      40.473  14.415  50.684  1.00 37.30           C  
ATOM    672  CB  ASN A 100      42.282  12.803  51.331  1.00 37.30           C  
ATOM    673  O   ASN A 100      40.105  14.015  49.578  1.00 37.30           O  
ATOM    674  CG  ASN A 100      43.368  13.001  52.371  1.00 37.30           C  
ATOM    675  ND2 ASN A 100      44.563  12.501  52.082  1.00 37.30           N  
ATOM    676  OD1 ASN A 100      43.133  13.596  53.425  1.00 37.30           O  
ATOM    677  N   MET A 101      40.205  15.768  51.058  1.00 35.43           N  
ATOM    678  CA  MET A 101      40.970  17.000  51.224  1.00 35.43           C  
ATOM    679  C   MET A 101      40.787  17.921  50.022  1.00 35.43           C  
ATOM    680  CB  MET A 101      42.455  16.689  51.423  1.00 35.43           C  
ATOM    681  O   MET A 101      41.071  17.533  48.888  1.00 35.43           O  
ATOM    682  CG  MET A 101      43.111  17.508  52.522  1.00 35.43           C  
ATOM    683  SD  MET A 101      44.845  16.999  52.839  1.00 35.43           S  
ATOM    684  CE  MET A 101      45.661  18.619  52.834  1.00 35.43           C  
ATOM    685  N   ALA A 102      40.036  19.111  50.190  1.00 35.42           N  
ATOM    686  CA  ALA A 102      40.470  20.466  50.520  1.00 35.42           C  
ATOM    687  C   ALA A 102      40.254  21.413  49.344  1.00 35.42           C  
ATOM    688  CB  ALA A 102      41.938  20.467  50.938  1.00 35.42           C  
ATOM    689  O   ALA A 102      40.736  21.159  48.237  1.00 35.42           O  
ATOM    690  N   ALA A 103      39.286  22.422  49.474  1.00 33.70           N  
ATOM    691  CA  ALA A 103      39.470  23.790  49.950  1.00 33.70           C  
ATOM    692  C   ALA A 103      39.143  24.801  48.853  1.00 33.70           C  
ATOM    693  CB  ALA A 103      40.899  23.993  50.447  1.00 33.70           C  
ATOM    694  O   ALA A 103      39.734  24.765  47.772  1.00 33.70           O  
ATOM    695  N   ALA A 104      38.048  25.688  48.982  1.00 33.35           N  
ATOM    696  CA  ALA A 104      37.837  26.987  49.616  1.00 33.35           C  
ATOM    697  C   ALA A 104      37.746  28.098  48.574  1.00 33.35           C  
ATOM    698  CB  ALA A 104      38.958  27.283  50.609  1.00 33.35           C  
ATOM    699  O   ALA A 104      38.634  28.239  47.730  1.00 33.35           O  
ATOM    700  N   THR A 105      36.551  28.832  48.479  1.00 36.89           N  
ATOM    701  CA  THR A 105      36.205  30.163  48.966  1.00 36.89           C  
ATOM    702  C   THR A 105      35.020  30.731  48.190  1.00 36.89           C  
ATOM    703  CB  THR A 105      37.402  31.126  48.857  1.00 36.89           C  
ATOM    704  O   THR A 105      35.021  30.733  46.958  1.00 36.89           O  
ATOM    705  CG2 THR A 105      38.401  30.891  49.986  1.00 36.89           C  
ATOM    706  OG1 THR A 105      38.061  30.921  47.601  1.00 36.89           O  
ATOM    707  N   GLY A 106      33.804  30.971  48.780  1.00 32.22           N  
ATOM    708  CA  GLY A 106      33.167  32.127  49.390  1.00 32.22           C  
ATOM    709  C   GLY A 106      32.078  32.734  48.524  1.00 32.22           C  
ATOM    710  O   GLY A 106      32.333  33.133  47.386  1.00 32.22           O  
ATOM    711  N   ALA A 107      30.752  32.455  48.777  1.00 36.56           N  
ATOM    712  CA  ALA A 107      29.730  33.413  49.189  1.00 36.56           C  
ATOM    713  C   ALA A 107      28.333  32.909  48.839  1.00 36.56           C  
ATOM    714  CB  ALA A 107      29.980  34.771  48.540  1.00 36.56           C  
ATOM    715  O   ALA A 107      28.087  32.475  47.710  1.00 36.56           O  
ATOM    716  N   THR A 108      27.465  32.511  49.798  1.00 33.57           N  
ATOM    717  CA  THR A 108      26.194  32.803  50.452  1.00 33.57           C  
ATOM    718  C   THR A 108      25.023  32.399  49.562  1.00 33.57           C  
ATOM    719  CB  THR A 108      26.080  34.296  50.810  1.00 33.57           C  
ATOM    720  O   THR A 108      24.926  32.841  48.415  1.00 33.57           O  
ATOM    721  CG2 THR A 108      26.919  34.633  52.038  1.00 33.57           C  
ATOM    722  OG1 THR A 108      26.536  35.083  49.702  1.00 33.57           O  
ATOM    723  N   HIS A 109      24.358  31.061  49.733  1.00 33.51           N  
ATOM    724  CA  HIS A 109      22.926  30.913  49.500  1.00 33.51           C  
ATOM    725  C   HIS A 109      22.436  29.535  49.932  1.00 33.51           C  
ATOM    726  CB  HIS A 109      22.596  31.149  48.025  1.00 33.51           C  
ATOM    727  O   HIS A 109      23.041  28.519  49.582  1.00 33.51           O  
ATOM    728  CG  HIS A 109      21.375  31.986  47.810  1.00 33.51           C  
ATOM    729  CD2 HIS A 109      21.207  33.162  47.161  1.00 33.51           C  
ATOM    730  ND1 HIS A 109      20.136  31.633  48.298  1.00 33.51           N  
ATOM    731  CE1 HIS A 109      19.255  32.559  47.956  1.00 33.51           C  
ATOM    732  NE2 HIS A 109      19.880  33.498  47.266  1.00 33.51           N  
ATOM    733  N   ARG A 110      21.813  29.283  51.169  1.00 42.13           N  
ATOM    734  CA  ARG A 110      20.631  28.610  51.698  1.00 42.13           C  
ATOM    735  C   ARG A 110      20.872  27.111  51.840  1.00 42.13           C  
ATOM    736  CB  ARG A 110      19.420  28.863  50.796  1.00 42.13           C  
ATOM    737  O   ARG A 110      21.442  26.481  50.947  1.00 42.13           O  
ATOM    738  CG  ARG A 110      18.641  30.120  51.149  1.00 42.13           C  
ATOM    739  CD  ARG A 110      17.404  30.280  50.277  1.00 42.13           C  
ATOM    740  NE  ARG A 110      16.422  31.168  50.892  1.00 42.13           N  
ATOM    741  NH1 ARG A 110      14.919  31.059  49.141  1.00 42.13           N  
ATOM    742  NH2 ARG A 110      14.444  32.332  50.987  1.00 42.13           N  
ATOM    743  CZ  ARG A 110      15.264  31.518  50.339  1.00 42.13           C  
ATOM    744  N   PRO A 111      20.571  26.465  53.098  1.00 34.44           N  
ATOM    745  CA  PRO A 111      20.681  25.057  53.485  1.00 34.44           C  
ATOM    746  C   PRO A 111      19.823  24.138  52.619  1.00 34.44           C  
ATOM    747  CB  PRO A 111      20.193  25.051  54.936  1.00 34.44           C  
ATOM    748  O   PRO A 111      18.703  24.500  52.250  1.00 34.44           O  
ATOM    749  CG  PRO A 111      19.170  26.138  55.000  1.00 34.44           C  
ATOM    750  CD  PRO A 111      19.132  26.836  53.671  1.00 34.44           C  
ATOM    751  N   GLY A 112      20.422  23.380  51.538  1.00 30.66           N  
ATOM    752  CA  GLY A 112      20.739  22.000  51.205  1.00 30.66           C  
ATOM    753  C   GLY A 112      19.526  21.089  51.218  1.00 30.66           C  
ATOM    754  O   GLY A 112      19.054  20.691  52.285  1.00 30.66           O  
ATOM    755  N   VAL A 113      18.506  21.293  50.244  1.00 40.63           N  
ATOM    756  CA  VAL A 113      17.761  20.268  49.521  1.00 40.63           C  
ATOM    757  C   VAL A 113      18.559  19.814  48.301  1.00 40.63           C  
ATOM    758  CB  VAL A 113      16.368  20.776  49.088  1.00 40.63           C  
ATOM    759  O   VAL A 113      18.956  20.635  47.470  1.00 40.63           O  
ATOM    760  CG1 VAL A 113      15.604  19.686  48.339  1.00 40.63           C  
ATOM    761  CG2 VAL A 113      15.573  21.253  50.302  1.00 40.63           C  
ATOM    762  N   ARG A 114      19.583  19.004  48.471  1.00 39.42           N  
ATOM    763  CA  ARG A 114      20.141  18.118  47.455  1.00 39.42           C  
ATOM    764  C   ARG A 114      19.187  17.971  46.274  1.00 39.42           C  
ATOM    765  CB  ARG A 114      20.453  16.744  48.051  1.00 39.42           C  
ATOM    766  O   ARG A 114      18.022  17.610  46.452  1.00 39.42           O  
ATOM    767  CG  ARG A 114      21.650  16.737  48.989  1.00 39.42           C  
ATOM    768  CD  ARG A 114      22.012  15.326  49.431  1.00 39.42           C  
ATOM    769  NE  ARG A 114      22.084  15.219  50.886  1.00 39.42           N  
ATOM    770  NH1 ARG A 114      23.812  13.686  50.894  1.00 39.42           N  
ATOM    771  NH2 ARG A 114      22.916  14.421  52.872  1.00 39.42           N  
ATOM    772  CZ  ARG A 114      22.937  14.442  51.547  1.00 39.42           C  
ATOM    773  N   PRO A 115      19.340  18.663  45.117  1.00 38.58           N  
ATOM    774  CA  PRO A 115      18.551  18.100  44.019  1.00 38.58           C  
ATOM    775  C   PRO A 115      18.893  16.638  43.736  1.00 38.58           C  
ATOM    776  CB  PRO A 115      18.921  18.987  42.827  1.00 38.58           C  
ATOM    777  O   PRO A 115      20.066  16.258  43.766  1.00 38.58           O  
ATOM    778  CG  PRO A 115      20.175  19.685  43.246  1.00 38.58           C  
ATOM    779  CD  PRO A 115      20.439  19.367  44.690  1.00 38.58           C  
ATOM    780  N   ALA A 116      18.416  15.629  44.473  1.00 37.34           N  
ATOM    781  CA  ALA A 116      18.226  14.290  43.921  1.00 37.34           C  
ATOM    782  C   ALA A 116      18.522  14.268  42.424  1.00 37.34           C  
ATOM    783  CB  ALA A 116      16.804  13.801  44.186  1.00 37.34           C  
ATOM    784  O   ALA A 116      18.130  15.181  41.693  1.00 37.34           O  
ATOM    785  N   PRO A 117      19.704  13.783  41.945  1.00 39.17           N  
ATOM    786  CA  PRO A 117      19.790  13.641  40.490  1.00 39.17           C  
ATOM    787  C   PRO A 117      18.427  13.435  39.835  1.00 39.17           C  
ATOM    788  CB  PRO A 117      20.676  12.405  40.308  1.00 39.17           C  
ATOM    789  O   PRO A 117      17.708  12.493  40.180  1.00 39.17           O  
ATOM    790  CG  PRO A 117      20.513  11.629  41.575  1.00 39.17           C  
ATOM    791  CD  PRO A 117      19.959  12.545  42.628  1.00 39.17           C  
ATOM    792  N   LEU A 118      17.476  14.369  39.757  1.00 38.25           N  
ATOM    793  CA  LEU A 118      16.368  14.491  38.817  1.00 38.25           C  
ATOM    794  C   LEU A 118      16.858  14.363  37.378  1.00 38.25           C  
ATOM    795  CB  LEU A 118      15.649  15.829  39.006  1.00 38.25           C  
ATOM    796  O   LEU A 118      16.060  14.413  36.439  1.00 38.25           O  
ATOM    797  CG  LEU A 118      14.807  15.973  40.275  1.00 38.25           C  
ATOM    798  CD1 LEU A 118      14.460  17.438  40.518  1.00 38.25           C  
ATOM    799  CD2 LEU A 118      13.542  15.127  40.178  1.00 38.25           C  
ATOM    800  N   SER A 119      17.896  13.457  37.035  1.00 42.91           N  
ATOM    801  CA  SER A 119      17.969  13.288  35.588  1.00 42.91           C  
ATOM    802  C   SER A 119      18.675  11.988  35.217  1.00 42.91           C  
ATOM    803  CB  SER A 119      18.695  14.472  34.946  1.00 42.91           C  
ATOM    804  O   SER A 119      18.778  11.646  34.037  1.00 42.91           O  
ATOM    805  OG  SER A 119      20.095  14.369  35.141  1.00 42.91           O  
ATOM    806  N   ALA A 120      18.597  10.989  36.065  1.00 40.70           N  
ATOM    807  CA  ALA A 120      19.027   9.706  35.517  1.00 40.70           C  
ATOM    808  C   ALA A 120      18.101   8.579  35.968  1.00 40.70           C  
ATOM    809  CB  ALA A 120      20.465   9.405  35.931  1.00 40.70           C  
ATOM    810  O   ALA A 120      17.992   7.551  35.297  1.00 40.70           O  
ATOM    811  N   ARG A 121      16.995   9.035  36.848  1.00 36.79           N  
ATOM    812  CA  ARG A 121      15.947   8.096  37.234  1.00 36.79           C  
ATOM    813  C   ARG A 121      14.583   8.565  36.739  1.00 36.79           C  
ATOM    814  CB  ARG A 121      15.919   7.916  38.753  1.00 36.79           C  
ATOM    815  O   ARG A 121      13.633   7.781  36.685  1.00 36.79           O  
ATOM    816  CG  ARG A 121      15.841   6.465  39.200  1.00 36.79           C  
ATOM    817  CD  ARG A 121      15.921   6.336  40.715  1.00 36.79           C  
ATOM    818  NE  ARG A 121      15.654   4.969  41.154  1.00 36.79           N  
ATOM    819  NH1 ARG A 121      16.029   5.396  43.393  1.00 36.79           N  
ATOM    820  NH2 ARG A 121      15.451   3.288  42.705  1.00 36.79           N  
ATOM    821  CZ  ARG A 121      15.712   4.554  42.417  1.00 36.79           C  
ATOM    822  N   ALA A 122      14.492   9.690  35.825  1.00 38.87           N  
ATOM    823  CA  ALA A 122      13.458  10.236  34.950  1.00 38.87           C  
ATOM    824  C   ALA A 122      13.912  10.231  33.494  1.00 38.87           C  
ATOM    825  CB  ALA A 122      13.087  11.652  35.384  1.00 38.87           C  
ATOM    826  O   ALA A 122      13.157  10.622  32.600  1.00 38.87           O  
ATOM    827  N   MET A 123      15.013   9.497  33.219  1.00 36.21           N  
ATOM    828  CA  MET A 123      15.487   9.333  31.847  1.00 36.21           C  
ATOM    829  C   MET A 123      15.422   7.871  31.420  1.00 36.21           C  
ATOM    830  CB  MET A 123      16.918   9.856  31.707  1.00 36.21           C  
ATOM    831  O   MET A 123      16.454   7.245  31.173  1.00 36.21           O  
ATOM    832  CG  MET A 123      17.006  11.364  31.542  1.00 36.21           C  
ATOM    833  SD  MET A 123      18.721  11.992  31.720  1.00 36.21           S  
ATOM    834  CE  MET A 123      18.674  13.386  30.560  1.00 36.21           C  
ATOM    835  N   LYS A 124      14.651   7.003  32.150  1.00 37.02           N  
ATOM    836  CA  LYS A 124      14.186   5.805  31.457  1.00 37.02           C  
ATOM    837  C   LYS A 124      13.282   6.166  30.282  1.00 37.02           C  
ATOM    838  CB  LYS A 124      13.445   4.879  32.423  1.00 37.02           C  
ATOM    839  O   LYS A 124      12.201   6.728  30.473  1.00 37.02           O  
ATOM    840  CG  LYS A 124      14.316   3.786  33.024  1.00 37.02           C  
ATOM    841  CD  LYS A 124      13.738   3.267  34.334  1.00 37.02           C  
ATOM    842  CE  LYS A 124      14.672   2.266  35.001  1.00 37.02           C  
ATOM    843  NZ  LYS A 124      14.071   1.688  36.240  1.00 37.02           N  
ATOM    844  N   SER A 125      13.645   7.218  29.526  1.00 38.72           N  
ATOM    845  CA  SER A 125      13.187   7.648  28.209  1.00 38.72           C  
ATOM    846  C   SER A 125      12.134   6.696  27.652  1.00 38.72           C  
ATOM    847  CB  SER A 125      14.363   7.747  27.237  1.00 38.72           C  
ATOM    848  O   SER A 125      12.394   5.503  27.487  1.00 38.72           O  
ATOM    849  OG  SER A 125      13.929   8.203  25.967  1.00 38.72           O  
ATOM    850  N   GLN A 126      10.981   6.424  28.337  1.00 45.93           N  
ATOM    851  CA  GLN A 126       9.804   5.818  27.723  1.00 45.93           C  
ATOM    852  C   GLN A 126       9.893   5.864  26.200  1.00 45.93           C  
ATOM    853  CB  GLN A 126       8.530   6.520  28.195  1.00 45.93           C  
ATOM    854  O   GLN A 126       9.887   6.943  25.604  1.00 45.93           O  
ATOM    855  CG  GLN A 126       7.834   5.818  29.353  1.00 45.93           C  
ATOM    856  CD  GLN A 126       6.545   6.504  29.766  1.00 45.93           C  
ATOM    857  NE2 GLN A 126       5.712   5.796  30.521  1.00 45.93           N  
ATOM    858  OE1 GLN A 126       6.301   7.662  29.411  1.00 45.93           O  
ATOM    859  N   MET A 127      11.009   5.336  25.625  1.00 54.66           N  
ATOM    860  CA  MET A 127      11.057   5.132  24.180  1.00 54.66           C  
ATOM    861  C   MET A 127       9.668   4.837  23.625  1.00 54.66           C  
ATOM    862  CB  MET A 127      12.013   3.991  23.828  1.00 54.66           C  
ATOM    863  O   MET A 127       8.964   3.963  24.134  1.00 54.66           O  
ATOM    864  CG  MET A 127      13.429   4.451  23.520  1.00 54.66           C  
ATOM    865  SD  MET A 127      14.661   3.771  24.698  1.00 54.66           S  
ATOM    866  CE  MET A 127      15.432   2.501  23.658  1.00 54.66           C  
ATOM    867  N   THR A 128       8.958   5.862  23.007  1.00 63.93           N  
ATOM    868  CA  THR A 128       7.669   5.716  22.341  1.00 63.93           C  
ATOM    869  C   THR A 128       7.795   4.824  21.109  1.00 63.93           C  
ATOM    870  CB  THR A 128       7.094   7.085  21.931  1.00 63.93           C  
ATOM    871  O   THR A 128       8.765   4.931  20.355  1.00 63.93           O  
ATOM    872  CG2 THR A 128       6.910   7.990  23.144  1.00 63.93           C  
ATOM    873  OG1 THR A 128       7.992   7.716  21.009  1.00 63.93           O  
ATOM    874  N   ASN A 129       7.298   3.591  21.189  1.00 71.50           N  
ATOM    875  CA  ASN A 129       7.232   2.651  20.075  1.00 71.50           C  
ATOM    876  C   ASN A 129       6.207   3.088  19.033  1.00 71.50           C  
ATOM    877  CB  ASN A 129       6.910   1.243  20.579  1.00 71.50           C  
ATOM    878  O   ASN A 129       5.051   3.354  19.366  1.00 71.50           O  
ATOM    879  CG  ASN A 129       8.012   0.666  21.446  1.00 71.50           C  
ATOM    880  ND2 ASN A 129       7.640   0.142  22.608  1.00 71.50           N  
ATOM    881  OD1 ASN A 129       9.188   0.693  21.075  1.00 71.50           O  
ATOM    882  N   THR A 130       6.615   3.415  17.843  1.00 78.72           N  
ATOM    883  CA  THR A 130       5.743   3.738  16.718  1.00 78.72           C  
ATOM    884  C   THR A 130       5.660   2.567  15.744  1.00 78.72           C  
ATOM    885  CB  THR A 130       6.233   4.994  15.974  1.00 78.72           C  
ATOM    886  O   THR A 130       6.683   1.984  15.378  1.00 78.72           O  
ATOM    887  CG2 THR A 130       5.217   5.448  14.932  1.00 78.72           C  
ATOM    888  OG1 THR A 130       6.437   6.053  16.919  1.00 78.72           O  
ATOM    889  N   TYR A 131       4.401   2.161  15.399  1.00 84.60           N  
ATOM    890  CA  TYR A 131       4.162   1.046  14.489  1.00 84.60           C  
ATOM    891  C   TYR A 131       3.634   1.541  13.147  1.00 84.60           C  
ATOM    892  CB  TYR A 131       3.173   0.052  15.104  1.00 84.60           C  
ATOM    893  O   TYR A 131       2.712   2.358  13.100  1.00 84.60           O  
ATOM    894  CG  TYR A 131       3.646  -0.548  16.406  1.00 84.60           C  
ATOM    895  CD1 TYR A 131       4.434  -1.697  16.420  1.00 84.60           C  
ATOM    896  CD2 TYR A 131       3.307   0.032  17.623  1.00 84.60           C  
ATOM    897  CE1 TYR A 131       4.871  -2.255  17.617  1.00 84.60           C  
ATOM    898  CE2 TYR A 131       3.738  -0.517  18.827  1.00 84.60           C  
ATOM    899  OH  TYR A 131       4.948  -2.206  20.002  1.00 84.60           O  
ATOM    900  CZ  TYR A 131       4.519  -1.658  18.813  1.00 84.60           C  
ATOM    901  N   PHE A 132       4.200   1.084  12.177  1.00 87.83           N  
ATOM    902  CA  PHE A 132       3.785   1.439  10.825  1.00 87.83           C  
ATOM    903  C   PHE A 132       3.704   0.201   9.940  1.00 87.83           C  
ATOM    904  CB  PHE A 132       4.752   2.459  10.215  1.00 87.83           C  
ATOM    905  O   PHE A 132       4.702  -0.496   9.747  1.00 87.83           O  
ATOM    906  CG  PHE A 132       4.300   3.005   8.887  1.00 87.83           C  
ATOM    907  CD1 PHE A 132       4.958   2.653   7.715  1.00 87.83           C  
ATOM    908  CD2 PHE A 132       3.217   3.870   8.812  1.00 87.83           C  
ATOM    909  CE1 PHE A 132       4.542   3.157   6.485  1.00 87.83           C  
ATOM    910  CE2 PHE A 132       2.795   4.378   7.586  1.00 87.83           C  
ATOM    911  CZ  PHE A 132       3.460   4.021   6.424  1.00 87.83           C  
ATOM    912  N   LYS A 133       2.496  -0.078   9.414  1.00 90.29           N  
ATOM    913  CA  LYS A 133       2.260  -1.272   8.606  1.00 90.29           C  
ATOM    914  C   LYS A 133       2.004  -0.906   7.147  1.00 90.29           C  
ATOM    915  CB  LYS A 133       1.079  -2.070   9.160  1.00 90.29           C  
ATOM    916  O   LYS A 133       1.110  -0.111   6.848  1.00 90.29           O  
ATOM    917  CG  LYS A 133       0.924  -3.454   8.546  1.00 90.29           C  
ATOM    918  CD  LYS A 133      -0.292  -4.180   9.104  1.00 90.29           C  
ATOM    919  CE  LYS A 133      -0.101  -4.551  10.568  1.00 90.29           C  
ATOM    920  NZ  LYS A 133       0.633  -5.842  10.722  1.00 90.29           N  
ATOM    921  N   ILE A 134       2.780  -1.502   6.258  1.00 91.93           N  
ATOM    922  CA  ILE A 134       2.680  -1.254   4.824  1.00 91.93           C  
ATOM    923  C   ILE A 134       2.298  -2.544   4.102  1.00 91.93           C  
ATOM    924  CB  ILE A 134       4.002  -0.692   4.254  1.00 91.93           C  
ATOM    925  O   ILE A 134       2.967  -3.569   4.253  1.00 91.93           O  
ATOM    926  CG1 ILE A 134       4.422   0.566   5.022  1.00 91.93           C  
ATOM    927  CG2 ILE A 134       3.863  -0.400   2.757  1.00 91.93           C  
ATOM    928  CD1 ILE A 134       5.870   0.977   4.792  1.00 91.93           C  
ATOM    929  N   MET A 135       1.242  -2.478   3.398  1.00 92.79           N  
ATOM    930  CA  MET A 135       0.784  -3.627   2.621  1.00 92.79           C  
ATOM    931  C   MET A 135       1.132  -3.459   1.145  1.00 92.79           C  
ATOM    932  CB  MET A 135      -0.724  -3.820   2.784  1.00 92.79           C  
ATOM    933  O   MET A 135       0.915  -2.391   0.570  1.00 92.79           O  
ATOM    934  CG  MET A 135      -1.278  -5.006   2.012  1.00 92.79           C  
ATOM    935  SD  MET A 135      -3.080  -5.235   2.270  1.00 92.79           S  
ATOM    936  CE  MET A 135      -3.066  -6.119   3.855  1.00 92.79           C  
ATOM    937  N   VAL A 136       1.681  -4.523   0.537  1.00 93.74           N  
ATOM    938  CA  VAL A 136       2.044  -4.497  -0.876  1.00 93.74           C  
ATOM    939  C   VAL A 136       1.114  -5.416  -1.666  1.00 93.74           C  
ATOM    940  CB  VAL A 136       3.516  -4.916  -1.091  1.00 93.74           C  
ATOM    941  O   VAL A 136       0.983  -6.600  -1.347  1.00 93.74           O  
ATOM    942  CG1 VAL A 136       3.892  -4.827  -2.569  1.00 93.74           C  
ATOM    943  CG2 VAL A 136       4.446  -4.048  -0.246  1.00 93.74           C  
ATOM    944  N   VAL A 137       0.419  -4.858  -2.686  1.00 92.82           N  
ATOM    945  CA  VAL A 137      -0.553  -5.599  -3.484  1.00 92.82           C  
ATOM    946  C   VAL A 137      -0.241  -5.426  -4.969  1.00 92.82           C  
ATOM    947  CB  VAL A 137      -1.998  -5.141  -3.186  1.00 92.82           C  
ATOM    948  O   VAL A 137       0.071  -4.322  -5.420  1.00 92.82           O  
ATOM    949  CG1 VAL A 137      -2.999  -5.927  -4.031  1.00 92.82           C  
ATOM    950  CG2 VAL A 137      -2.311  -5.297  -1.699  1.00 92.82           C  
ATOM    951  N   GLY A 138      -0.415  -6.479  -5.790  1.00 92.31           N  
ATOM    952  CA  GLY A 138      -0.215  -6.406  -7.229  1.00 92.31           C  
ATOM    953  C   GLY A 138      -0.279  -7.761  -7.909  1.00 92.31           C  
ATOM    954  O   GLY A 138      -0.433  -8.788  -7.245  1.00 92.31           O  
ATOM    955  N   GLU A 139      -0.250  -7.704  -9.263  1.00 91.23           N  
ATOM    956  CA  GLU A 139      -0.230  -8.921 -10.069  1.00 91.23           C  
ATOM    957  C   GLU A 139       0.979  -9.788  -9.729  1.00 91.23           C  
ATOM    958  CB  GLU A 139      -0.228  -8.578 -11.561  1.00 91.23           C  
ATOM    959  O   GLU A 139       2.014  -9.277  -9.296  1.00 91.23           O  
ATOM    960  CG  GLU A 139      -0.391  -9.788 -12.470  1.00 91.23           C  
ATOM    961  CD  GLU A 139      -0.396  -9.431 -13.948  1.00 91.23           C  
ATOM    962  OE1 GLU A 139      -0.366 -10.352 -14.795  1.00 91.23           O  
ATOM    963  OE2 GLU A 139      -0.429  -8.220 -14.262  1.00 91.23           O  
ATOM    964  N   SER A 140       0.780 -11.098  -9.949  1.00 89.94           N  
ATOM    965  CA  SER A 140       1.890 -12.011  -9.699  1.00 89.94           C  
ATOM    966  C   SER A 140       3.039 -11.765 -10.670  1.00 89.94           C  
ATOM    967  CB  SER A 140       1.424 -13.464  -9.806  1.00 89.94           C  
ATOM    968  O   SER A 140       2.813 -11.511 -11.855  1.00 89.94           O  
ATOM    969  OG  SER A 140       2.498 -14.356  -9.563  1.00 89.94           O  
ATOM    970  N   GLY A 141       4.350 -11.728 -10.078  1.00 87.10           N  
ATOM    971  CA  GLY A 141       5.518 -11.635 -10.939  1.00 87.10           C  
ATOM    972  C   GLY A 141       5.974 -10.207 -11.174  1.00 87.10           C  
ATOM    973  O   GLY A 141       6.739  -9.939 -12.102  1.00 87.10           O  
ATOM    974  N   LEU A 142       5.493  -9.228 -10.438  1.00 90.32           N  
ATOM    975  CA  LEU A 142       5.828  -7.817 -10.597  1.00 90.32           C  
ATOM    976  C   LEU A 142       7.003  -7.434  -9.704  1.00 90.32           C  
ATOM    977  CB  LEU A 142       4.617  -6.939 -10.271  1.00 90.32           C  
ATOM    978  O   LEU A 142       7.528  -6.323  -9.805  1.00 90.32           O  
ATOM    979  CG  LEU A 142       3.442  -7.015 -11.247  1.00 90.32           C  
ATOM    980  CD1 LEU A 142       2.290  -6.144 -10.759  1.00 90.32           C  
ATOM    981  CD2 LEU A 142       3.881  -6.596 -12.646  1.00 90.32           C  
ATOM    982  N   GLY A 143       7.480  -8.444  -8.922  1.00 89.17           N  
ATOM    983  CA  GLY A 143       8.651  -8.207  -8.094  1.00 89.17           C  
ATOM    984  C   GLY A 143       8.314  -7.620  -6.736  1.00 89.17           C  
ATOM    985  O   GLY A 143       9.063  -6.796  -6.206  1.00 89.17           O  
ATOM    986  N   LYS A 144       7.198  -7.899  -6.084  1.00 90.23           N  
ATOM    987  CA  LYS A 144       6.721  -7.382  -4.805  1.00 90.23           C  
ATOM    988  C   LYS A 144       7.654  -7.785  -3.666  1.00 90.23           C  
ATOM    989  CB  LYS A 144       5.303  -7.878  -4.520  1.00 90.23           C  
ATOM    990  O   LYS A 144       8.058  -6.944  -2.860  1.00 90.23           O  
ATOM    991  CG  LYS A 144       4.280  -7.461  -5.566  1.00 90.23           C  
ATOM    992  CD  LYS A 144       2.878  -7.929  -5.195  1.00 90.23           C  
ATOM    993  CE  LYS A 144       2.765  -9.447  -5.240  1.00 90.23           C  
ATOM    994  NZ  LYS A 144       2.890  -9.971  -6.633  1.00 90.23           N  
ATOM    995  N   THR A 145       7.952  -9.002  -3.678  1.00 87.52           N  
ATOM    996  CA  THR A 145       8.831  -9.530  -2.640  1.00 87.52           C  
ATOM    997  C   THR A 145      10.243  -8.970  -2.790  1.00 87.52           C  
ATOM    998  CB  THR A 145       8.880 -11.069  -2.679  1.00 87.52           C  
ATOM    999  O   THR A 145      10.887  -8.622  -1.798  1.00 87.52           O  
ATOM   1000  CG2 THR A 145       9.769 -11.620  -1.569  1.00 87.52           C  
ATOM   1001  OG1 THR A 145       7.554 -11.588  -2.515  1.00 87.52           O  
ATOM   1002  N   THR A 146      10.654  -8.895  -3.997  1.00 88.90           N  
ATOM   1003  CA  THR A 146      11.961  -8.321  -4.295  1.00 88.90           C  
ATOM   1004  C   THR A 146      12.001  -6.843  -3.920  1.00 88.90           C  
ATOM   1005  CB  THR A 146      12.317  -8.486  -5.784  1.00 88.90           C  
ATOM   1006  O   THR A 146      13.004  -6.358  -3.393  1.00 88.90           O  
ATOM   1007  CG2 THR A 146      13.735  -8.002  -6.068  1.00 88.90           C  
ATOM   1008  OG1 THR A 146      12.216  -9.870  -6.144  1.00 88.90           O  
ATOM   1009  N   PHE A 147      10.967  -6.137  -4.145  1.00 90.74           N  
ATOM   1010  CA  PHE A 147      10.834  -4.739  -3.753  1.00 90.74           C  
ATOM   1011  C   PHE A 147      10.966  -4.585  -2.243  1.00 90.74           C  
ATOM   1012  CB  PHE A 147       9.490  -4.173  -4.223  1.00 90.74           C  
ATOM   1013  O   PHE A 147      11.654  -3.681  -1.764  1.00 90.74           O  
ATOM   1014  CG  PHE A 147       9.187  -2.802  -3.684  1.00 90.74           C  
ATOM   1015  CD1 PHE A 147       8.332  -2.639  -2.601  1.00 90.74           C  
ATOM   1016  CD2 PHE A 147       9.757  -1.674  -4.260  1.00 90.74           C  
ATOM   1017  CE1 PHE A 147       8.049  -1.370  -2.099  1.00 90.74           C  
ATOM   1018  CE2 PHE A 147       9.480  -0.403  -3.765  1.00 90.74           C  
ATOM   1019  CZ  PHE A 147       8.625  -0.253  -2.685  1.00 90.74           C  
ATOM   1020  N   ILE A 148      10.317  -5.435  -1.512  1.00 89.40           N  
ATOM   1021  CA  ILE A 148      10.328  -5.401  -0.053  1.00 89.40           C  
ATOM   1022  C   ILE A 148      11.757  -5.570   0.457  1.00 89.40           C  
ATOM   1023  CB  ILE A 148       9.413  -6.493   0.544  1.00 89.40           C  
ATOM   1024  O   ILE A 148      12.186  -4.857   1.367  1.00 89.40           O  
ATOM   1025  CG1 ILE A 148       7.946  -6.210   0.198  1.00 89.40           C  
ATOM   1026  CG2 ILE A 148       9.609  -6.592   2.060  1.00 89.40           C  
ATOM   1027  CD1 ILE A 148       6.992  -7.335   0.576  1.00 89.40           C  
ATOM   1028  N   ASN A 149      12.429  -6.452  -0.125  1.00 86.53           N  
ATOM   1029  CA  ASN A 149      13.818  -6.714   0.240  1.00 86.53           C  
ATOM   1030  C   ASN A 149      14.711  -5.513  -0.055  1.00 86.53           C  
ATOM   1031  CB  ASN A 149      14.339  -7.955  -0.487  1.00 86.53           C  
ATOM   1032  O   ASN A 149      15.596  -5.183   0.736  1.00 86.53           O  
ATOM   1033  CG  ASN A 149      13.708  -9.237   0.019  1.00 86.53           C  
ATOM   1034  ND2 ASN A 149      13.708 -10.269  -0.817  1.00 86.53           N  
ATOM   1035  OD1 ASN A 149      13.223  -9.300   1.152  1.00 86.53           O  
ATOM   1036  N   ASN A 150      14.491  -4.851  -1.177  1.00 86.25           N  
ATOM   1037  CA  ASN A 150      15.249  -3.674  -1.588  1.00 86.25           C  
ATOM   1038  C   ASN A 150      14.896  -2.455  -0.740  1.00 86.25           C  
ATOM   1039  CB  ASN A 150      15.017  -3.376  -3.070  1.00 86.25           C  
ATOM   1040  O   ASN A 150      15.746  -1.599  -0.492  1.00 86.25           O  
ATOM   1041  CG  ASN A 150      15.695  -4.380  -3.981  1.00 86.25           C  
ATOM   1042  ND2 ASN A 150      15.339  -4.355  -5.260  1.00 86.25           N  
ATOM   1043  OD1 ASN A 150      16.530  -5.173  -3.539  1.00 86.25           O  
ATOM   1044  N   LEU A 151      13.634  -2.308  -0.276  1.00 84.91           N  
ATOM   1045  CA  LEU A 151      13.147  -1.206   0.546  1.00 84.91           C  
ATOM   1046  C   LEU A 151      13.825  -1.206   1.912  1.00 84.91           C  
ATOM   1047  CB  LEU A 151      11.628  -1.295   0.718  1.00 84.91           C  
ATOM   1048  O   LEU A 151      14.196  -0.148   2.426  1.00 84.91           O  
ATOM   1049  CG  LEU A 151      10.958  -0.125   1.440  1.00 84.91           C  
ATOM   1050  CD1 LEU A 151      11.120   1.159   0.632  1.00 84.91           C  
ATOM   1051  CD2 LEU A 151       9.483  -0.424   1.688  1.00 84.91           C  
ATOM   1052  N   PHE A 152      14.271  -2.519   2.418  1.00 78.16           N  
ATOM   1053  CA  PHE A 152      14.794  -2.651   3.772  1.00 78.16           C  
ATOM   1054  C   PHE A 152      16.266  -3.044   3.748  1.00 78.16           C  
ATOM   1055  CB  PHE A 152      13.988  -3.685   4.564  1.00 78.16           C  
ATOM   1056  O   PHE A 152      16.845  -3.367   4.787  1.00 78.16           O  
ATOM   1057  CG  PHE A 152      12.614  -3.212   4.957  1.00 78.16           C  
ATOM   1058  CD1 PHE A 152      12.455  -2.147   5.835  1.00 78.16           C  
ATOM   1059  CD2 PHE A 152      11.481  -3.833   4.447  1.00 78.16           C  
ATOM   1060  CE1 PHE A 152      11.185  -1.707   6.200  1.00 78.16           C  
ATOM   1061  CE2 PHE A 152      10.209  -3.399   4.808  1.00 78.16           C  
ATOM   1062  CZ  PHE A 152      10.063  -2.336   5.685  1.00 78.16           C  
ATOM   1063  N   SER A 153      16.844  -3.127   2.656  1.00 70.63           N  
ATOM   1064  CA  SER A 153      18.225  -3.561   2.468  1.00 70.63           C  
ATOM   1065  C   SER A 153      19.193  -2.678   3.250  1.00 70.63           C  
ATOM   1066  CB  SER A 153      18.595  -3.547   0.985  1.00 70.63           C  
ATOM   1067  O   SER A 153      20.184  -3.167   3.796  1.00 70.63           O  
ATOM   1068  OG  SER A 153      17.779  -4.447   0.255  1.00 70.63           O  
ATOM   1069  N   SER A 154      18.864  -1.465   3.579  1.00 60.23           N  
ATOM   1070  CA  SER A 154      19.714  -0.540   4.323  1.00 60.23           C  
ATOM   1071  C   SER A 154      19.407  -0.587   5.816  1.00 60.23           C  
ATOM   1072  CB  SER A 154      19.537   0.887   3.802  1.00 60.23           C  
ATOM   1073  O   SER A 154      20.280  -0.314   6.643  1.00 60.23           O  
ATOM   1074  OG  SER A 154      18.184   1.297   3.909  1.00 60.23           O  
ATOM   1075  N   TYR A 155      18.157  -1.174   6.155  1.00 55.91           N  
ATOM   1076  CA  TYR A 155      17.675  -1.181   7.532  1.00 55.91           C  
ATOM   1077  C   TYR A 155      17.851  -2.556   8.164  1.00 55.91           C  
ATOM   1078  CB  TYR A 155      16.202  -0.765   7.588  1.00 55.91           C  
ATOM   1079  O   TYR A 155      17.921  -2.679   9.389  1.00 55.91           O  
ATOM   1080  CG  TYR A 155      15.978   0.708   7.345  1.00 55.91           C  
ATOM   1081  CD1 TYR A 155      16.138   1.636   8.372  1.00 55.91           C  
ATOM   1082  CD2 TYR A 155      15.605   1.175   6.089  1.00 55.91           C  
ATOM   1083  CE1 TYR A 155      15.930   2.993   8.153  1.00 55.91           C  
ATOM   1084  CE2 TYR A 155      15.394   2.530   5.859  1.00 55.91           C  
ATOM   1085  OH  TYR A 155      15.353   4.774   6.673  1.00 55.91           O  
ATOM   1086  CZ  TYR A 155      15.560   3.431   6.895  1.00 55.91           C  
ATOM   1087  N   THR A 156      17.998  -3.663   7.459  1.00 53.42           N  
ATOM   1088  CA  THR A 156      18.086  -5.063   7.858  1.00 53.42           C  
ATOM   1089  C   THR A 156      19.534  -5.543   7.833  1.00 53.42           C  
ATOM   1090  CB  THR A 156      17.229  -5.959   6.944  1.00 53.42           C  
ATOM   1091  O   THR A 156      19.862  -6.575   8.423  1.00 53.42           O  
ATOM   1092  CG2 THR A 156      15.744  -5.662   7.118  1.00 53.42           C  
ATOM   1093  OG1 THR A 156      17.595  -5.727   5.578  1.00 53.42           O  
ATOM   1094  N   LYS A 157      20.465  -4.780   7.288  1.00 46.45           N  
ATOM   1095  CA  LYS A 157      21.842  -5.257   7.196  1.00 46.45           C  
ATOM   1096  C   LYS A 157      22.657  -4.821   8.410  1.00 46.45           C  
ATOM   1097  CB  LYS A 157      22.502  -4.750   5.912  1.00 46.45           C  
ATOM   1098  O   LYS A 157      23.748  -5.342   8.652  1.00 46.45           O  
ATOM   1099  CG  LYS A 157      22.265  -5.640   4.701  1.00 46.45           C  
ATOM   1100  CD  LYS A 157      22.945  -5.084   3.457  1.00 46.45           C  
ATOM   1101  CE  LYS A 157      22.608  -5.905   2.220  1.00 46.45           C  
ATOM   1102  NZ  LYS A 157      23.268  -5.360   0.996  1.00 46.45           N  
ATOM   1103  N   GLY A 158      21.980  -5.065   9.700  1.00 36.93           N  
ATOM   1104  CA  GLY A 158      22.561  -5.015  11.032  1.00 36.93           C  
ATOM   1105  C   GLY A 158      21.617  -5.503  12.114  1.00 36.93           C  
ATOM   1106  O   GLY A 158      22.020  -5.676  13.266  1.00 36.93           O  
ATOM   1107  N   ARG A 159      20.489  -6.328  11.736  1.00 30.95           N  
ATOM   1108  CA  ARG A 159      19.573  -6.761  12.786  1.00 30.95           C  
ATOM   1109  C   ARG A 159      18.691  -7.908  12.304  1.00 30.95           C  
ATOM   1110  CB  ARG A 159      18.703  -5.594  13.257  1.00 30.95           C  
ATOM   1111  O   ARG A 159      18.178  -7.875  11.184  1.00 30.95           O  
ATOM   1112  CG  ARG A 159      18.862  -5.264  14.733  1.00 30.95           C  
ATOM   1113  CD  ARG A 159      17.965  -4.108  15.152  1.00 30.95           C  
ATOM   1114  NE  ARG A 159      17.816  -4.039  16.603  1.00 30.95           N  
ATOM   1115  NH1 ARG A 159      17.165  -1.823  16.639  1.00 30.95           N  
ATOM   1116  NH2 ARG A 159      17.336  -3.004  18.596  1.00 30.95           N  
ATOM   1117  CZ  ARG A 159      17.439  -2.956  17.276  1.00 30.95           C  
ATOM   1118  N   GLU A 160      19.032  -9.220  12.348  1.00 32.58           N  
ATOM   1119  CA  GLU A 160      18.370 -10.518  12.270  1.00 32.58           C  
ATOM   1120  C   GLU A 160      16.852 -10.362  12.229  1.00 32.58           C  
ATOM   1121  CB  GLU A 160      18.776 -11.401  13.452  1.00 32.58           C  
ATOM   1122  O   GLU A 160      16.271  -9.676  13.072  1.00 32.58           O  
ATOM   1123  CG  GLU A 160      19.298 -12.772  13.046  1.00 32.58           C  
ATOM   1124  CD  GLU A 160      19.813 -13.590  14.219  1.00 32.58           C  
ATOM   1125  OE1 GLU A 160      20.275 -14.734  14.005  1.00 32.58           O  
ATOM   1126  OE2 GLU A 160      19.754 -13.083  15.361  1.00 32.58           O  
ATOM   1127  N   LEU A 161      16.110 -10.259  11.080  1.00 39.79           N  
ATOM   1128  CA  LEU A 161      14.707 -10.422  10.713  1.00 39.79           C  
ATOM   1129  C   LEU A 161      14.085 -11.602  11.450  1.00 39.79           C  
ATOM   1130  CB  LEU A 161      14.569 -10.619   9.201  1.00 39.79           C  
ATOM   1131  O   LEU A 161      14.621 -12.712  11.418  1.00 39.79           O  
ATOM   1132  CG  LEU A 161      14.321  -9.358   8.372  1.00 39.79           C  
ATOM   1133  CD1 LEU A 161      15.366  -9.235   7.268  1.00 39.79           C  
ATOM   1134  CD2 LEU A 161      12.914  -9.372   7.784  1.00 39.79           C  
ATOM   1135  N   SER A 162      13.564 -11.422  12.645  1.00 34.61           N  
ATOM   1136  CA  SER A 162      12.732 -12.421  13.308  1.00 34.61           C  
ATOM   1137  C   SER A 162      11.423 -12.638  12.557  1.00 34.61           C  
ATOM   1138  CB  SER A 162      12.439 -12.004  14.750  1.00 34.61           C  
ATOM   1139  O   SER A 162      10.734 -11.676  12.210  1.00 34.61           O  
ATOM   1140  OG  SER A 162      11.480 -10.961  14.786  1.00 34.61           O  
ATOM   1141  N   GLU A 163      11.333 -13.334  11.474  1.00 35.78           N  
ATOM   1142  CA  GLU A 163      10.140 -13.934  10.886  1.00 35.78           C  
ATOM   1143  C   GLU A 163       9.262 -14.579  11.955  1.00 35.78           C  
ATOM   1144  CB  GLU A 163      10.524 -14.970   9.826  1.00 35.78           C  
ATOM   1145  O   GLU A 163       9.734 -15.410  12.734  1.00 35.78           O  
ATOM   1146  CG  GLU A 163      11.013 -14.360   8.520  1.00 35.78           C  
ATOM   1147  CD  GLU A 163      11.384 -15.400   7.475  1.00 35.78           C  
ATOM   1148  OE1 GLU A 163      11.745 -15.017   6.339  1.00 35.78           O  
ATOM   1149  OE2 GLU A 163      11.311 -16.608   7.794  1.00 35.78           O  
ATOM   1150  N   SER A 164       8.448 -13.792  12.733  1.00 32.25           N  
ATOM   1151  CA  SER A 164       7.501 -14.407  13.658  1.00 32.25           C  
ATOM   1152  C   SER A 164       6.386 -15.129  12.909  1.00 32.25           C  
ATOM   1153  CB  SER A 164       6.900 -13.354  14.590  1.00 32.25           C  
ATOM   1154  O   SER A 164       5.687 -14.526  12.093  1.00 32.25           O  
ATOM   1155  OG  SER A 164       5.824 -12.680  13.960  1.00 32.25           O  
ATOM   1156  N   SER A 165       6.580 -16.296  12.263  1.00 33.91           N  
ATOM   1157  CA  SER A 165       5.609 -17.367  12.061  1.00 33.91           C  
ATOM   1158  C   SER A 165       5.056 -17.870  13.390  1.00 33.91           C  
ATOM   1159  CB  SER A 165       6.243 -18.527  11.291  1.00 33.91           C  
ATOM   1160  O   SER A 165       5.795 -17.996  14.368  1.00 33.91           O  
ATOM   1161  OG  SER A 165       7.387 -19.015  11.969  1.00 33.91           O  
ATOM   1162  N   ALA A 166       4.030 -17.279  14.032  1.00 28.42           N  
ATOM   1163  CA  ALA A 166       3.056 -17.920  14.912  1.00 28.42           C  
ATOM   1164  C   ALA A 166       3.509 -19.324  15.301  1.00 28.42           C  
ATOM   1165  CB  ALA A 166       1.686 -17.973  14.240  1.00 28.42           C  
ATOM   1166  O   ALA A 166       3.987 -20.085  14.457  1.00 28.42           O  
ATOM   1167  N   PRO A 167       3.746 -19.675  16.659  1.00 25.76           N  
ATOM   1168  CA  PRO A 167       4.458 -20.763  17.333  1.00 25.76           C  
ATOM   1169  C   PRO A 167       3.897 -22.140  16.985  1.00 25.76           C  
ATOM   1170  CB  PRO A 167       4.256 -20.450  18.818  1.00 25.76           C  
ATOM   1171  O   PRO A 167       2.684 -22.291  16.814  1.00 25.76           O  
ATOM   1172  CG  PRO A 167       2.889 -19.850  18.899  1.00 25.76           C  
ATOM   1173  CD  PRO A 167       2.377 -19.639  17.503  1.00 25.76           C  
ATOM   1174  N   ALA A 168       4.448 -22.861  16.061  1.00 26.81           N  
ATOM   1175  CA  ALA A 168       4.346 -24.317  16.002  1.00 26.81           C  
ATOM   1176  C   ALA A 168       5.025 -24.963  17.206  1.00 26.81           C  
ATOM   1177  CB  ALA A 168       4.957 -24.841  14.705  1.00 26.81           C  
ATOM   1178  O   ALA A 168       6.145 -24.594  17.566  1.00 26.81           O  
ATOM   1179  N   ASN A 169       4.354 -25.050  18.347  1.00 26.83           N  
ATOM   1180  CA  ASN A 169       4.158 -26.263  19.133  1.00 26.83           C  
ATOM   1181  C   ASN A 169       5.312 -27.244  18.948  1.00 26.83           C  
ATOM   1182  CB  ASN A 169       2.830 -26.931  18.768  1.00 26.83           C  
ATOM   1183  O   ASN A 169       5.529 -27.753  17.847  1.00 26.83           O  
ATOM   1184  CG  ASN A 169       2.165 -27.597  19.956  1.00 26.83           C  
ATOM   1185  ND2 ASN A 169       1.070 -28.304  19.703  1.00 26.83           N  
ATOM   1186  OD1 ASN A 169       2.632 -27.477  21.092  1.00 26.83           O  
ATOM   1187  N   GLU A 170       6.464 -26.957  19.453  1.00 27.62           N  
ATOM   1188  CA  GLU A 170       7.264 -28.150  19.711  1.00 27.62           C  
ATOM   1189  C   GLU A 170       7.468 -28.366  21.208  1.00 27.62           C  
ATOM   1190  CB  GLU A 170       8.618 -28.053  19.003  1.00 27.62           C  
ATOM   1191  O   GLU A 170       7.880 -27.449  21.921  1.00 27.62           O  
ATOM   1192  CG  GLU A 170       8.551 -28.325  17.508  1.00 27.62           C  
ATOM   1193  CD  GLU A 170       9.921 -28.415  16.853  1.00 27.62           C  
ATOM   1194  OE1 GLU A 170       9.998 -28.765  15.653  1.00 27.62           O  
ATOM   1195  OE2 GLU A 170      10.924 -28.135  17.546  1.00 27.62           O  
ATOM   1196  N   THR A 171       6.402 -28.859  21.958  1.00 29.16           N  
ATOM   1197  CA  THR A 171       6.383 -29.788  23.082  1.00 29.16           C  
ATOM   1198  C   THR A 171       7.776 -30.359  23.336  1.00 29.16           C  
ATOM   1199  CB  THR A 171       5.390 -30.940  22.838  1.00 29.16           C  
ATOM   1200  O   THR A 171       8.416 -30.878  22.420  1.00 29.16           O  
ATOM   1201  CG2 THR A 171       4.829 -31.470  24.153  1.00 29.16           C  
ATOM   1202  OG1 THR A 171       4.309 -30.467  22.026  1.00 29.16           O  
ATOM   1203  N   LYS A 172       8.592 -29.722  24.143  1.00 23.21           N  
ATOM   1204  CA  LYS A 172       9.231 -30.251  25.344  1.00 23.21           C  
ATOM   1205  C   LYS A 172       8.993 -31.752  25.477  1.00 23.21           C  
ATOM   1206  CB  LYS A 172       8.717 -29.526  26.589  1.00 23.21           C  
ATOM   1207  O   LYS A 172       7.846 -32.201  25.540  1.00 23.21           O  
ATOM   1208  CG  LYS A 172       9.816 -29.075  27.540  1.00 23.21           C  
ATOM   1209  CD  LYS A 172       9.247 -28.326  28.738  1.00 23.21           C  
ATOM   1210  CE  LYS A 172      10.348 -27.835  29.667  1.00 23.21           C  
ATOM   1211  NZ  LYS A 172       9.795 -27.094  30.840  1.00 23.21           N  
ATOM   1212  N   GLY A 173       9.779 -32.663  24.846  1.00 25.39           N  
ATOM   1213  CA  GLY A 173      10.091 -33.913  25.520  1.00 25.39           C  
ATOM   1214  C   GLY A 173      11.511 -34.386  25.274  1.00 25.39           C  
ATOM   1215  O   GLY A 173      12.000 -34.338  24.144  1.00 25.39           O  
ATOM   1216  N   THR A 174      12.456 -34.021  26.091  1.00 25.05           N  
ATOM   1217  CA  THR A 174      13.337 -34.715  27.023  1.00 25.05           C  
ATOM   1218  C   THR A 174      13.990 -35.922  26.354  1.00 25.05           C  
ATOM   1219  CB  THR A 174      12.573 -35.173  28.279  1.00 25.05           C  
ATOM   1220  O   THR A 174      13.315 -36.710  25.689  1.00 25.05           O  
ATOM   1221  CG2 THR A 174      12.069 -33.978  29.082  1.00 25.05           C  
ATOM   1222  OG1 THR A 174      11.453 -35.975  27.884  1.00 25.05           O  
ATOM   1223  N   ALA A 175      15.250 -35.863  25.986  1.00 26.56           N  
ATOM   1224  CA  ALA A 175      16.285 -36.690  26.600  1.00 26.56           C  
ATOM   1225  C   ALA A 175      17.375 -37.042  25.591  1.00 26.56           C  
ATOM   1226  CB  ALA A 175      15.674 -37.962  27.183  1.00 26.56           C  
ATOM   1227  O   ALA A 175      17.082 -37.514  24.490  1.00 26.56           O  
ATOM   1228  N   LYS A 176      18.617 -36.354  25.640  1.00 27.54           N  
ATOM   1229  CA  LYS A 176      19.936 -36.801  26.077  1.00 27.54           C  
ATOM   1230  C   LYS A 176      20.758 -37.321  24.900  1.00 27.54           C  
ATOM   1231  CB  LYS A 176      19.809 -37.886  27.147  1.00 27.54           C  
ATOM   1232  O   LYS A 176      20.324 -38.224  24.183  1.00 27.54           O  
ATOM   1233  CG  LYS A 176      20.766 -37.717  28.317  1.00 27.54           C  
ATOM   1234  CD  LYS A 176      20.528 -38.772  29.391  1.00 27.54           C  
ATOM   1235  CE  LYS A 176      21.484 -38.601  30.564  1.00 27.54           C  
ATOM   1236  NZ  LYS A 176      21.224 -39.605  31.640  1.00 27.54           N  
ATOM   1237  N   THR A 177      21.763 -36.537  24.436  1.00 28.48           N  
ATOM   1238  CA  THR A 177      23.125 -36.588  23.914  1.00 28.48           C  
ATOM   1239  C   THR A 177      23.652 -38.020  23.919  1.00 28.48           C  
ATOM   1240  CB  THR A 177      24.070 -35.687  24.730  1.00 28.48           C  
ATOM   1241  O   THR A 177      23.440 -38.762  24.881  1.00 28.48           O  
ATOM   1242  CG2 THR A 177      24.414 -34.414  23.964  1.00 28.48           C  
ATOM   1243  OG1 THR A 177      23.435 -35.332  25.965  1.00 28.48           O  
ATOM   1244  N   PRO A 178      24.834 -38.399  23.107  1.00 34.51           N  
ATOM   1245  CA  PRO A 178      25.843 -38.034  22.111  1.00 34.51           C  
ATOM   1246  C   PRO A 178      26.744 -39.205  21.727  1.00 34.51           C  
ATOM   1247  CB  PRO A 178      26.646 -36.934  22.810  1.00 34.51           C  
ATOM   1248  O   PRO A 178      26.578 -40.312  22.245  1.00 34.51           O  
ATOM   1249  CG  PRO A 178      26.671 -37.334  24.250  1.00 34.51           C  
ATOM   1250  CD  PRO A 178      25.781 -38.532  24.426  1.00 34.51           C  
ATOM   1251  N   ALA A 179      27.325 -39.303  20.463  1.00 24.74           N  
ATOM   1252  CA  ALA A 179      28.703 -39.578  20.067  1.00 24.74           C  
ATOM   1253  C   ALA A 179      28.831 -40.969  19.452  1.00 24.74           C  
ATOM   1254  CB  ALA A 179      29.639 -39.442  21.265  1.00 24.74           C  
ATOM   1255  O   ALA A 179      28.332 -41.949  20.011  1.00 24.74           O  
ATOM   1256  N   GLY A 180      29.123 -41.169  18.056  1.00 26.42           N  
ATOM   1257  CA  GLY A 180      30.146 -42.107  17.622  1.00 26.42           C  
ATOM   1258  C   GLY A 180      29.719 -42.949  16.434  1.00 26.42           C  
ATOM   1259  O   GLY A 180      28.610 -43.486  16.414  1.00 26.42           O  
ATOM   1260  N   THR A 181      30.175 -42.619  15.158  1.00 32.56           N  
ATOM   1261  CA  THR A 181      31.016 -43.419  14.273  1.00 32.56           C  
ATOM   1262  C   THR A 181      30.496 -43.366  12.840  1.00 32.56           C  
ATOM   1263  CB  THR A 181      31.086 -44.884  14.743  1.00 32.56           C  
ATOM   1264  O   THR A 181      29.320 -43.641  12.589  1.00 32.56           O  
ATOM   1265  CG2 THR A 181      32.451 -45.203  15.344  1.00 32.56           C  
ATOM   1266  OG1 THR A 181      30.075 -45.111  15.732  1.00 32.56           O  
ATOM   1267  N   GLU A 182      31.124 -42.528  11.948  1.00 30.80           N  
ATOM   1268  CA  GLU A 182      31.620 -42.623  10.578  1.00 30.80           C  
ATOM   1269  C   GLU A 182      31.265 -43.971   9.955  1.00 30.80           C  
ATOM   1270  CB  GLU A 182      33.135 -42.408  10.539  1.00 30.80           C  
ATOM   1271  O   GLU A 182      31.395 -45.013  10.601  1.00 30.80           O  
ATOM   1272  CG  GLU A 182      33.560 -40.974  10.816  1.00 30.80           C  
ATOM   1273  CD  GLU A 182      33.738 -40.146   9.553  1.00 30.80           C  
ATOM   1274  OE1 GLU A 182      33.623 -38.901   9.622  1.00 30.80           O  
ATOM   1275  OE2 GLU A 182      33.992 -40.747   8.485  1.00 30.80           O  
ATOM   1276  N   PRO A 183      31.311 -43.994   8.431  1.00 39.60           N  
ATOM   1277  CA  PRO A 183      30.986 -43.752   7.023  1.00 39.60           C  
ATOM   1278  C   PRO A 183      31.064 -45.019   6.174  1.00 39.60           C  
ATOM   1279  CB  PRO A 183      32.045 -42.736   6.586  1.00 39.60           C  
ATOM   1280  O   PRO A 183      31.556 -46.050   6.640  1.00 39.60           O  
ATOM   1281  CG  PRO A 183      33.270 -43.106   7.358  1.00 39.60           C  
ATOM   1282  CD  PRO A 183      32.913 -44.198   8.325  1.00 39.60           C  
ATOM   1283  N   THR A 184      30.215 -45.180   5.010  1.00 31.02           N  
ATOM   1284  CA  THR A 184      30.739 -45.802   3.798  1.00 31.02           C  
ATOM   1285  C   THR A 184      29.641 -45.949   2.749  1.00 31.02           C  
ATOM   1286  CB  THR A 184      31.354 -47.181   4.099  1.00 31.02           C  
ATOM   1287  O   THR A 184      28.540 -46.411   3.055  1.00 31.02           O  
ATOM   1288  CG2 THR A 184      32.634 -47.046   4.918  1.00 31.02           C  
ATOM   1289  OG1 THR A 184      30.410 -47.968   4.835  1.00 31.02           O  
ATOM   1290  N   ASP A 185      29.754 -45.277   1.574  1.00 29.30           N  
ATOM   1291  CA  ASP A 185      30.295 -45.587   0.254  1.00 29.30           C  
ATOM   1292  C   ASP A 185      29.197 -46.070  -0.690  1.00 29.30           C  
ATOM   1293  CB  ASP A 185      31.399 -46.641   0.361  1.00 29.30           C  
ATOM   1294  O   ASP A 185      28.477 -47.021  -0.379  1.00 29.30           O  
ATOM   1295  CG  ASP A 185      32.704 -46.082   0.898  1.00 29.30           C  
ATOM   1296  OD1 ASP A 185      32.972 -44.875   0.713  1.00 29.30           O  
ATOM   1297  OD2 ASP A 185      33.473 -46.855   1.509  1.00 29.30           O  
ATOM   1298  N   GLY A 186      28.831 -45.247  -1.748  1.00 31.52           N  
ATOM   1299  CA  GLY A 186      28.971 -45.799  -3.086  1.00 31.52           C  
ATOM   1300  C   GLY A 186      28.065 -45.134  -4.104  1.00 31.52           C  
ATOM   1301  O   GLY A 186      26.849 -45.070  -3.914  1.00 31.52           O  
ATOM   1302  N   ALA A 187      28.661 -44.071  -4.842  1.00 32.70           N  
ATOM   1303  CA  ALA A 187      29.025 -44.190  -6.252  1.00 32.70           C  
ATOM   1304  C   ALA A 187      28.464 -43.027  -7.064  1.00 32.70           C  
ATOM   1305  CB  ALA A 187      28.530 -45.518  -6.818  1.00 32.70           C  
ATOM   1306  O   ALA A 187      27.246 -42.879  -7.189  1.00 32.70           O  
ATOM   1307  N   ALA A 188      29.272 -41.950  -7.262  1.00 33.00           N  
ATOM   1308  CA  ALA A 188      29.778 -41.143  -8.370  1.00 33.00           C  
ATOM   1309  C   ALA A 188      29.360 -41.733  -9.714  1.00 33.00           C  
ATOM   1310  CB  ALA A 188      31.298 -41.027  -8.292  1.00 33.00           C  
ATOM   1311  O   ALA A 188      29.289 -42.954  -9.867  1.00 33.00           O  
ATOM   1312  N   PRO A 189      29.410 -40.832 -10.871  1.00 35.36           N  
ATOM   1313  CA  PRO A 189      30.561 -39.995 -11.218  1.00 35.36           C  
ATOM   1314  C   PRO A 189      30.296 -39.098 -12.425  1.00 35.36           C  
ATOM   1315  CB  PRO A 189      31.659 -41.016 -11.527  1.00 35.36           C  
ATOM   1316  O   PRO A 189      29.292 -39.273 -13.120  1.00 35.36           O  
ATOM   1317  CG  PRO A 189      30.948 -42.156 -12.181  1.00 35.36           C  
ATOM   1318  CD  PRO A 189      29.469 -41.903 -12.103  1.00 35.36           C  
ATOM   1319  N   VAL A 190      30.879 -37.792 -12.491  1.00 29.37           N  
ATOM   1320  CA  VAL A 190      32.069 -37.552 -13.300  1.00 29.37           C  
ATOM   1321  C   VAL A 190      31.760 -36.520 -14.381  1.00 29.37           C  
ATOM   1322  CB  VAL A 190      32.591 -38.857 -13.942  1.00 29.37           C  
ATOM   1323  O   VAL A 190      30.813 -36.685 -15.154  1.00 29.37           O  
ATOM   1324  CG1 VAL A 190      33.788 -38.573 -14.847  1.00 29.37           C  
ATOM   1325  CG2 VAL A 190      32.964 -39.871 -12.861  1.00 29.37           C  
ATOM   1326  N   ALA A 191      32.263 -35.183 -14.272  1.00 30.83           N  
ATOM   1327  CA  ALA A 191      33.395 -34.717 -15.070  1.00 30.83           C  
ATOM   1328  C   ALA A 191      33.195 -33.270 -15.511  1.00 30.83           C  
ATOM   1329  CB  ALA A 191      33.596 -35.619 -16.285  1.00 30.83           C  
ATOM   1330  O   ALA A 191      32.174 -32.934 -16.116  1.00 30.83           O  
ATOM   1331  N   SER A 192      33.921 -32.237 -14.913  1.00 34.13           N  
ATOM   1332  CA  SER A 192      35.194 -31.675 -15.352  1.00 34.13           C  
ATOM   1333  C   SER A 192      35.247 -30.170 -15.109  1.00 34.13           C  
ATOM   1334  CB  SER A 192      35.426 -31.969 -16.835  1.00 34.13           C  
ATOM   1335  O   SER A 192      34.432 -29.419 -15.651  1.00 34.13           O  
ATOM   1336  OG  SER A 192      34.545 -31.208 -17.643  1.00 34.13           O  
ATOM   1337  N   ARG A 193      35.991 -29.613 -14.175  1.00 26.66           N  
ATOM   1338  CA  ARG A 193      37.351 -29.195 -13.851  1.00 26.66           C  
ATOM   1339  C   ARG A 193      37.799 -28.045 -14.747  1.00 26.66           C  
ATOM   1340  CB  ARG A 193      38.322 -30.371 -13.982  1.00 26.66           C  
ATOM   1341  O   ARG A 193      37.749 -28.153 -15.975  1.00 26.66           O  
ATOM   1342  CG  ARG A 193      39.338 -30.460 -12.855  1.00 26.66           C  
ATOM   1343  CD  ARG A 193      40.017 -31.822 -12.814  1.00 26.66           C  
ATOM   1344  NE  ARG A 193      41.330 -31.750 -12.180  1.00 26.66           N  
ATOM   1345  NH1 ARG A 193      41.698 -34.031 -12.210  1.00 26.66           N  
ATOM   1346  NH2 ARG A 193      43.277 -32.622 -11.328  1.00 26.66           N  
ATOM   1347  CZ  ARG A 193      42.099 -32.801 -11.907  1.00 26.66           C  
ATOM   1348  N   ALA A 194      37.955 -26.798 -14.138  1.00 29.32           N  
ATOM   1349  CA  ALA A 194      39.295 -26.221 -14.081  1.00 29.32           C  
ATOM   1350  C   ALA A 194      39.302 -24.926 -13.275  1.00 29.32           C  
ATOM   1351  CB  ALA A 194      39.826 -25.970 -15.491  1.00 29.32           C  
ATOM   1352  O   ALA A 194      38.534 -24.005 -13.563  1.00 29.32           O  
ATOM   1353  N   ALA A 195      39.880 -24.874 -11.910  1.00 28.51           N  
ATOM   1354  CA  ALA A 195      41.186 -24.631 -11.304  1.00 28.51           C  
ATOM   1355  C   ALA A 195      41.210 -23.293 -10.570  1.00 28.51           C  
ATOM   1356  CB  ALA A 195      42.281 -24.670 -12.368  1.00 28.51           C  
ATOM   1357  O   ALA A 195      41.072 -22.236 -11.189  1.00 28.51           O  
ATOM   1358  N   SER A 196      41.073 -23.220  -9.216  1.00 26.60           N  
ATOM   1359  CA  SER A 196      41.565 -22.683  -7.952  1.00 26.60           C  
ATOM   1360  C   SER A 196      42.916 -21.998  -8.131  1.00 26.60           C  
ATOM   1361  CB  SER A 196      41.682 -23.794  -6.907  1.00 26.60           C  
ATOM   1362  O   SER A 196      43.722 -22.412  -8.966  1.00 26.60           O  
ATOM   1363  OG  SER A 196      40.403 -24.297  -6.562  1.00 26.60           O  
ATOM   1364  N   PRO A 197      43.478 -21.030  -7.027  1.00 35.73           N  
ATOM   1365  CA  PRO A 197      43.479 -21.143  -5.567  1.00 35.73           C  
ATOM   1366  C   PRO A 197      44.005 -19.886  -4.878  1.00 35.73           C  
ATOM   1367  CB  PRO A 197      44.402 -22.336  -5.306  1.00 35.73           C  
ATOM   1368  O   PRO A 197      44.661 -19.058  -5.514  1.00 35.73           O  
ATOM   1369  CG  PRO A 197      45.443 -22.255  -6.375  1.00 35.73           C  
ATOM   1370  CD  PRO A 197      45.071 -21.148  -7.319  1.00 35.73           C  
ATOM   1371  N   GLN A 198      43.503 -19.458  -3.535  1.00 27.95           N  
ATOM   1372  CA  GLN A 198      44.158 -19.482  -2.232  1.00 27.95           C  
ATOM   1373  C   GLN A 198      43.803 -18.243  -1.414  1.00 27.95           C  
ATOM   1374  CB  GLN A 198      45.675 -19.587  -2.395  1.00 27.95           C  
ATOM   1375  O   GLN A 198      44.056 -17.116  -1.844  1.00 27.95           O  
ATOM   1376  CG  GLN A 198      46.292 -20.773  -1.666  1.00 27.95           C  
ATOM   1377  CD  GLN A 198      47.784 -20.900  -1.909  1.00 27.95           C  
ATOM   1378  NE2 GLN A 198      48.452 -21.705  -1.089  1.00 27.95           N  
ATOM   1379  OE1 GLN A 198      48.332 -20.281  -2.826  1.00 27.95           O  
ATOM   1380  N   ALA A 199      43.037 -18.225  -0.216  1.00 26.73           N  
ATOM   1381  CA  ALA A 199      43.142 -18.373   1.234  1.00 26.73           C  
ATOM   1382  C   ALA A 199      43.241 -17.013   1.918  1.00 26.73           C  
ATOM   1383  CB  ALA A 199      44.349 -19.236   1.594  1.00 26.73           C  
ATOM   1384  O   ALA A 199      44.079 -16.186   1.550  1.00 26.73           O  
ATOM   1385  N   SER A 200      42.160 -16.567   2.693  1.00 31.39           N  
ATOM   1386  CA  SER A 200      42.205 -16.338   4.133  1.00 31.39           C  
ATOM   1387  C   SER A 200      40.894 -15.746   4.640  1.00 31.39           C  
ATOM   1388  CB  SER A 200      43.366 -15.409   4.493  1.00 31.39           C  
ATOM   1389  O   SER A 200      40.387 -14.774   4.076  1.00 31.39           O  
ATOM   1390  OG  SER A 200      43.154 -14.111   3.963  1.00 31.39           O  
ATOM   1391  N   SER A 201      39.996 -16.499   5.275  1.00 29.28           N  
ATOM   1392  CA  SER A 201      39.440 -16.772   6.596  1.00 29.28           C  
ATOM   1393  C   SER A 201      38.624 -15.590   7.108  1.00 29.28           C  
ATOM   1394  CB  SER A 201      40.555 -17.101   7.589  1.00 29.28           C  
ATOM   1395  O   SER A 201      39.166 -14.508   7.339  1.00 29.28           O  
ATOM   1396  OG  SER A 201      41.465 -16.019   7.700  1.00 29.28           O  
ATOM   1397  N   GLY A 202      37.156 -15.562   6.842  1.00 29.78           N  
ATOM   1398  CA  GLY A 202      36.160 -15.097   7.794  1.00 29.78           C  
ATOM   1399  C   GLY A 202      34.736 -15.375   7.353  1.00 29.78           C  
ATOM   1400  O   GLY A 202      34.425 -15.305   6.162  1.00 29.78           O  
ATOM   1401  N   PRO A 203      33.820 -15.946   8.337  1.00 29.31           N  
ATOM   1402  CA  PRO A 203      32.710 -16.891   8.472  1.00 29.31           C  
ATOM   1403  C   PRO A 203      31.512 -16.522   7.601  1.00 29.31           C  
ATOM   1404  CB  PRO A 203      32.351 -16.804   9.958  1.00 29.31           C  
ATOM   1405  O   PRO A 203      31.269 -15.339   7.347  1.00 29.31           O  
ATOM   1406  CG  PRO A 203      32.628 -15.385  10.335  1.00 29.31           C  
ATOM   1407  CD  PRO A 203      33.282 -14.700   9.170  1.00 29.31           C  
ATOM   1408  N   VAL A 204      31.013 -17.386   6.564  1.00 28.84           N  
ATOM   1409  CA  VAL A 204      30.050 -18.247   5.887  1.00 28.84           C  
ATOM   1410  C   VAL A 204      28.738 -18.272   6.670  1.00 28.84           C  
ATOM   1411  CB  VAL A 204      30.594 -19.683   5.715  1.00 28.84           C  
ATOM   1412  O   VAL A 204      28.720 -18.624   7.851  1.00 28.84           O  
ATOM   1413  CG1 VAL A 204      30.316 -20.201   4.305  1.00 28.84           C  
ATOM   1414  CG2 VAL A 204      32.091 -19.724   6.017  1.00 28.84           C  
ATOM   1415  N   LEU A 205      27.653 -17.213   6.294  1.00 26.57           N  
ATOM   1416  CA  LEU A 205      26.281 -17.706   6.346  1.00 26.57           C  
ATOM   1417  C   LEU A 205      25.370 -16.873   5.450  1.00 26.57           C  
ATOM   1418  CB  LEU A 205      25.758 -17.686   7.785  1.00 26.57           C  
ATOM   1419  O   LEU A 205      25.158 -15.685   5.705  1.00 26.57           O  
ATOM   1420  CG  LEU A 205      25.055 -18.955   8.268  1.00 26.57           C  
ATOM   1421  CD1 LEU A 205      25.945 -19.712   9.249  1.00 26.57           C  
ATOM   1422  CD2 LEU A 205      23.714 -18.614   8.909  1.00 26.57           C  
ATOM   1423  N   PHE A 206      25.567 -16.744   4.165  1.00 29.82           N  
ATOM   1424  CA  PHE A 206      24.399 -16.461   3.339  1.00 29.82           C  
ATOM   1425  C   PHE A 206      24.632 -16.911   1.901  1.00 29.82           C  
ATOM   1426  CB  PHE A 206      24.062 -14.967   3.374  1.00 29.82           C  
ATOM   1427  O   PHE A 206      24.704 -16.083   0.990  1.00 29.82           O  
ATOM   1428  CG  PHE A 206      22.607 -14.679   3.626  1.00 29.82           C  
ATOM   1429  CD1 PHE A 206      21.730 -14.479   2.567  1.00 29.82           C  
ATOM   1430  CD2 PHE A 206      22.116 -14.608   4.923  1.00 29.82           C  
ATOM   1431  CE1 PHE A 206      20.383 -14.212   2.797  1.00 29.82           C  
ATOM   1432  CE2 PHE A 206      20.770 -14.341   5.161  1.00 29.82           C  
ATOM   1433  CZ  PHE A 206      19.906 -14.143   4.097  1.00 29.82           C  
ATOM   1434  N   SER A 207      25.379 -17.977   1.716  1.00 29.88           N  
ATOM   1435  CA  SER A 207      25.590 -18.343   0.319  1.00 29.88           C  
ATOM   1436  C   SER A 207      25.010 -19.719   0.014  1.00 29.88           C  
ATOM   1437  CB  SER A 207      27.081 -18.322  -0.021  1.00 29.88           C  
ATOM   1438  O   SER A 207      24.643 -20.005  -1.128  1.00 29.88           O  
ATOM   1439  OG  SER A 207      27.645 -19.615   0.112  1.00 29.88           O  
ATOM   1440  N   GLN A 208      24.035 -20.177   0.873  1.00 26.84           N  
ATOM   1441  CA  GLN A 208      23.279 -21.366   0.494  1.00 26.84           C  
ATOM   1442  C   GLN A 208      21.786 -21.171   0.741  1.00 26.84           C  
ATOM   1443  CB  GLN A 208      23.783 -22.590   1.260  1.00 26.84           C  
ATOM   1444  O   GLN A 208      20.958 -21.876   0.160  1.00 26.84           O  
ATOM   1445  CG  GLN A 208      23.926 -23.839   0.400  1.00 26.84           C  
ATOM   1446  CD  GLN A 208      24.461 -25.028   1.175  1.00 26.84           C  
ATOM   1447  NE2 GLN A 208      25.429 -25.727   0.594  1.00 26.84           N  
ATOM   1448  OE1 GLN A 208      24.009 -25.314   2.289  1.00 26.84           O  
ATOM   1449  N   ALA A 209      21.269 -19.832   1.126  1.00 27.43           N  
ATOM   1450  CA  ALA A 209      19.885 -19.372   1.202  1.00 27.43           C  
ATOM   1451  C   ALA A 209      19.589 -18.342   0.116  1.00 27.43           C  
ATOM   1452  CB  ALA A 209      19.594 -18.785   2.581  1.00 27.43           C  
ATOM   1453  O   ALA A 209      18.425 -18.069  -0.189  1.00 27.43           O  
ATOM   1454  N   ALA A 210      20.631 -17.898  -0.633  1.00 28.53           N  
ATOM   1455  CA  ALA A 210      20.533 -17.002  -1.783  1.00 28.53           C  
ATOM   1456  C   ALA A 210      20.372 -17.790  -3.080  1.00 28.53           C  
ATOM   1457  CB  ALA A 210      21.761 -16.099  -1.861  1.00 28.53           C  
ATOM   1458  O   ALA A 210      19.685 -17.345  -4.002  1.00 28.53           O  
ATOM   1459  N   ALA A 211      20.694 -19.160  -3.011  1.00 26.71           N  
ATOM   1460  CA  ALA A 211      20.452 -20.046  -4.147  1.00 26.71           C  
ATOM   1461  C   ALA A 211      19.159 -20.834  -3.963  1.00 26.71           C  
ATOM   1462  CB  ALA A 211      21.630 -20.998  -4.339  1.00 26.71           C  
ATOM   1463  O   ALA A 211      18.493 -21.184  -4.940  1.00 26.71           O  
ATOM   1464  N   ALA A 212      18.508 -20.710  -2.804  1.00 27.29           N  
ATOM   1465  CA  ALA A 212      17.183 -21.250  -2.509  1.00 27.29           C  
ATOM   1466  C   ALA A 212      16.136 -20.140  -2.461  1.00 27.29           C  
ATOM   1467  CB  ALA A 212      17.203 -22.015  -1.188  1.00 27.29           C  
ATOM   1468  O   ALA A 212      14.940 -20.401  -2.606  1.00 27.29           O  
ATOM   1469  N   VAL A 213      16.641 -18.773  -2.671  1.00 32.98           N  
ATOM   1470  CA  VAL A 213      15.852 -17.561  -2.859  1.00 32.98           C  
ATOM   1471  C   VAL A 213      15.840 -17.176  -4.337  1.00 32.98           C  
ATOM   1472  CB  VAL A 213      16.395 -16.391  -2.009  1.00 32.98           C  
ATOM   1473  O   VAL A 213      15.075 -16.302  -4.751  1.00 32.98           O  
ATOM   1474  CG1 VAL A 213      15.590 -15.118  -2.263  1.00 32.98           C  
ATOM   1475  CG2 VAL A 213      16.371 -16.755  -0.525  1.00 32.98           C  
ATOM   1476  N   ALA A 214      16.734 -17.856  -5.142  1.00 29.11           N  
ATOM   1477  CA  ALA A 214      16.719 -17.726  -6.597  1.00 29.11           C  
ATOM   1478  C   ALA A 214      15.594 -18.555  -7.210  1.00 29.11           C  
ATOM   1479  CB  ALA A 214      18.065 -18.147  -7.182  1.00 29.11           C  
ATOM   1480  O   ALA A 214      15.129 -18.262  -8.314  1.00 29.11           O  
ATOM   1481  N   ALA A 215      14.780 -19.157  -6.254  1.00 28.15           N  
ATOM   1482  CA  ALA A 215      13.473 -19.740  -6.549  1.00 28.15           C  
ATOM   1483  C   ALA A 215      12.407 -19.204  -5.598  1.00 28.15           C  
ATOM   1484  CB  ALA A 215      13.538 -21.263  -6.466  1.00 28.15           C  
ATOM   1485  O   ALA A 215      12.466 -19.444  -4.390  1.00 28.15           O  
ATOM   1486  N   SER A 216      12.324 -17.877  -5.303  1.00 44.52           N  
ATOM   1487  CA  SER A 216      11.377 -17.246  -4.389  1.00 44.52           C  
ATOM   1488  C   SER A 216      10.026 -17.951  -4.419  1.00 44.52           C  
ATOM   1489  CB  SER A 216      11.198 -15.768  -4.739  1.00 44.52           C  
ATOM   1490  O   SER A 216       9.400 -18.060  -5.475  1.00 44.52           O  
ATOM   1491  OG  SER A 216      12.443 -15.090  -4.712  1.00 44.52           O  
ATOM   1492  N   PRO A 217       9.692 -18.980  -3.594  1.00 49.65           N  
ATOM   1493  CA  PRO A 217       8.392 -19.655  -3.603  1.00 49.65           C  
ATOM   1494  C   PRO A 217       7.223 -18.683  -3.749  1.00 49.65           C  
ATOM   1495  CB  PRO A 217       8.350 -20.357  -2.243  1.00 49.65           C  
ATOM   1496  O   PRO A 217       7.282 -17.561  -3.241  1.00 49.65           O  
ATOM   1497  CG  PRO A 217       9.300 -19.586  -1.385  1.00 49.65           C  
ATOM   1498  CD  PRO A 217      10.277 -18.873  -2.277  1.00 49.65           C  
ATOM   1499  N   LYS A 218       6.686 -18.512  -4.954  1.00 56.72           N  
ATOM   1500  CA  LYS A 218       5.420 -17.805  -5.126  1.00 56.72           C  
ATOM   1501  C   LYS A 218       4.696 -17.641  -3.792  1.00 56.72           C  
ATOM   1502  CB  LYS A 218       4.524 -18.543  -6.122  1.00 56.72           C  
ATOM   1503  O   LYS A 218       4.609 -18.588  -3.007  1.00 56.72           O  
ATOM   1504  CG  LYS A 218       4.985 -18.435  -7.568  1.00 56.72           C  
ATOM   1505  CD  LYS A 218       4.019 -19.131  -8.516  1.00 56.72           C  
ATOM   1506  CE  LYS A 218       4.544 -19.138  -9.946  1.00 56.72           C  
ATOM   1507  NZ  LYS A 218       3.723 -20.015 -10.833  1.00 56.72           N  
ATOM   1508  N   THR A 219       4.683 -16.365  -3.241  1.00 67.51           N  
ATOM   1509  CA  THR A 219       3.945 -16.093  -2.012  1.00 67.51           C  
ATOM   1510  C   THR A 219       2.504 -16.582  -2.127  1.00 67.51           C  
ATOM   1511  CB  THR A 219       3.955 -14.590  -1.676  1.00 67.51           C  
ATOM   1512  O   THR A 219       1.772 -16.166  -3.028  1.00 67.51           O  
ATOM   1513  CG2 THR A 219       3.343 -14.329  -0.304  1.00 67.51           C  
ATOM   1514  OG1 THR A 219       5.306 -14.113  -1.683  1.00 67.51           O  
ATOM   1515  N   VAL A 220       2.116 -17.573  -1.464  1.00 67.80           N  
ATOM   1516  CA  VAL A 220       0.824 -18.249  -1.536  1.00 67.80           C  
ATOM   1517  C   VAL A 220      -0.103 -17.708  -0.449  1.00 67.80           C  
ATOM   1518  CB  VAL A 220       0.976 -19.780  -1.394  1.00 67.80           C  
ATOM   1519  O   VAL A 220      -1.315 -17.607  -0.653  1.00 67.80           O  
ATOM   1520  CG1 VAL A 220      -0.389 -20.465  -1.451  1.00 67.80           C  
ATOM   1521  CG2 VAL A 220       1.898 -20.327  -2.482  1.00 67.80           C  
ATOM   1522  N   GLN A 221       0.549 -17.067   0.614  1.00 79.78           N  
ATOM   1523  CA  GLN A 221      -0.214 -16.526   1.733  1.00 79.78           C  
ATOM   1524  C   GLN A 221       0.320 -15.159   2.153  1.00 79.78           C  
ATOM   1525  CB  GLN A 221      -0.183 -17.489   2.921  1.00 79.78           C  
ATOM   1526  O   GLN A 221       1.470 -14.821   1.864  1.00 79.78           O  
ATOM   1527  CG  GLN A 221      -0.884 -18.815   2.656  1.00 79.78           C  
ATOM   1528  CD  GLN A 221      -0.871 -19.737   3.861  1.00 79.78           C  
ATOM   1529  NE2 GLN A 221      -1.515 -20.891   3.731  1.00 79.78           N  
ATOM   1530  OE1 GLN A 221      -0.286 -19.414   4.900  1.00 79.78           O  
ATOM   1531  N   ILE A 222      -0.614 -14.362   2.774  1.00 83.91           N  
ATOM   1532  CA  ILE A 222      -0.251 -13.033   3.254  1.00 83.91           C  
ATOM   1533  C   ILE A 222       0.817 -13.151   4.339  1.00 83.91           C  
ATOM   1534  CB  ILE A 222      -1.481 -12.271   3.794  1.00 83.91           C  
ATOM   1535  O   ILE A 222       0.620 -13.844   5.340  1.00 83.91           O  
ATOM   1536  CG1 ILE A 222      -2.535 -12.108   2.692  1.00 83.91           C  
ATOM   1537  CG2 ILE A 222      -1.067 -10.909   4.361  1.00 83.91           C  
ATOM   1538  CD1 ILE A 222      -3.874 -11.581   3.188  1.00 83.91           C  
ATOM   1539  N   THR A 223       2.008 -12.724   4.132  1.00 85.48           N  
ATOM   1540  CA  THR A 223       3.150 -12.781   5.038  1.00 85.48           C  
ATOM   1541  C   THR A 223       3.500 -11.388   5.554  1.00 85.48           C  
ATOM   1542  CB  THR A 223       4.380 -13.401   4.350  1.00 85.48           C  
ATOM   1543  O   THR A 223       3.447 -10.411   4.804  1.00 85.48           O  
ATOM   1544  CG2 THR A 223       5.487 -13.691   5.359  1.00 85.48           C  
ATOM   1545  OG1 THR A 223       3.997 -14.626   3.713  1.00 85.48           O  
ATOM   1546  N   GLU A 224       3.791 -11.307   6.868  1.00 86.60           N  
ATOM   1547  CA  GLU A 224       4.165 -10.049   7.508  1.00 86.60           C  
ATOM   1548  C   GLU A 224       5.637 -10.052   7.913  1.00 86.60           C  
ATOM   1549  CB  GLU A 224       3.284  -9.784   8.731  1.00 86.60           C  
ATOM   1550  O   GLU A 224       6.121 -11.018   8.505  1.00 86.60           O  
ATOM   1551  CG  GLU A 224       1.803  -9.655   8.405  1.00 86.60           C  
ATOM   1552  CD  GLU A 224       0.934  -9.441   9.635  1.00 86.60           C  
ATOM   1553  OE1 GLU A 224      -0.301  -9.300   9.488  1.00 86.60           O  
ATOM   1554  OE2 GLU A 224       1.494  -9.414  10.754  1.00 86.60           O  
ATOM   1555  N   THR A 225       6.357  -9.112   7.546  1.00 84.70           N  
ATOM   1556  CA  THR A 225       7.748  -8.908   7.936  1.00 84.70           C  
ATOM   1557  C   THR A 225       7.899  -7.623   8.745  1.00 84.70           C  
ATOM   1558  CB  THR A 225       8.671  -8.855   6.705  1.00 84.70           C  
ATOM   1559  O   THR A 225       7.467  -6.554   8.309  1.00 84.70           O  
ATOM   1560  CG2 THR A 225      10.138  -8.800   7.120  1.00 84.70           C  
ATOM   1561  OG1 THR A 225       8.457 -10.023   5.904  1.00 84.70           O  
ATOM   1562  N   THR A 226       8.393  -7.767   9.956  1.00 83.51           N  
ATOM   1563  CA  THR A 226       8.521  -6.611  10.837  1.00 83.51           C  
ATOM   1564  C   THR A 226       9.986  -6.217  11.002  1.00 83.51           C  
ATOM   1565  CB  THR A 226       7.903  -6.891  12.219  1.00 83.51           C  
ATOM   1566  O   THR A 226      10.849  -7.078  11.185  1.00 83.51           O  
ATOM   1567  CG2 THR A 226       7.975  -5.658  13.114  1.00 83.51           C  
ATOM   1568  OG1 THR A 226       6.531  -7.269  12.055  1.00 83.51           O  
ATOM   1569  N   VAL A 227      10.234  -4.956  10.853  1.00 83.14           N  
ATOM   1570  CA  VAL A 227      11.570  -4.397  11.026  1.00 83.14           C  
ATOM   1571  C   VAL A 227      11.533  -3.279  12.066  1.00 83.14           C  
ATOM   1572  CB  VAL A 227      12.140  -3.865   9.692  1.00 83.14           C  
ATOM   1573  O   VAL A 227      10.699  -2.374  11.984  1.00 83.14           O  
ATOM   1574  CG1 VAL A 227      13.537  -3.280   9.896  1.00 83.14           C  
ATOM   1575  CG2 VAL A 227      12.171  -4.977   8.644  1.00 83.14           C  
ATOM   1576  N   THR A 228      12.361  -3.430  13.047  1.00 81.72           N  
ATOM   1577  CA  THR A 228      12.418  -2.429  14.108  1.00 81.72           C  
ATOM   1578  C   THR A 228      13.640  -1.531  13.939  1.00 81.72           C  
ATOM   1579  CB  THR A 228      12.451  -3.090  15.498  1.00 81.72           C  
ATOM   1580  O   THR A 228      14.762  -2.022  13.796  1.00 81.72           O  
ATOM   1581  CG2 THR A 228      12.364  -2.046  16.606  1.00 81.72           C  
ATOM   1582  OG1 THR A 228      11.344  -3.992  15.619  1.00 81.72           O  
ATOM   1583  N   VAL A 229      13.292  -0.229  13.780  1.00 80.16           N  
ATOM   1584  CA  VAL A 229      14.348   0.761  13.600  1.00 80.16           C  
ATOM   1585  C   VAL A 229      14.368   1.719  14.789  1.00 80.16           C  
ATOM   1586  CB  VAL A 229      14.168   1.550  12.283  1.00 80.16           C  
ATOM   1587  O   VAL A 229      13.325   2.238  15.193  1.00 80.16           O  
ATOM   1588  CG1 VAL A 229      15.292   2.570  12.106  1.00 80.16           C  
ATOM   1589  CG2 VAL A 229      14.116   0.595  11.092  1.00 80.16           C  
ATOM   1590  N   GLU A 230      15.539   1.882  15.390  1.00 77.85           N  
ATOM   1591  CA  GLU A 230      15.689   2.801  16.515  1.00 77.85           C  
ATOM   1592  C   GLU A 230      16.261   4.141  16.061  1.00 77.85           C  
ATOM   1593  CB  GLU A 230      16.582   2.186  17.596  1.00 77.85           C  
ATOM   1594  O   GLU A 230      17.363   4.197  15.512  1.00 77.85           O  
ATOM   1595  CG  GLU A 230      15.949   1.007  18.319  1.00 77.85           C  
ATOM   1596  CD  GLU A 230      16.804   0.471  19.456  1.00 77.85           C  
ATOM   1597  OE1 GLU A 230      16.328  -0.406  20.213  1.00 77.85           O  
ATOM   1598  OE2 GLU A 230      17.960   0.932  19.592  1.00 77.85           O  
ATOM   1599  N   GLU A 231      15.365   5.201  15.932  1.00 72.52           N  
ATOM   1600  CA  GLU A 231      15.787   6.538  15.526  1.00 72.52           C  
ATOM   1601  C   GLU A 231      15.375   7.584  16.557  1.00 72.52           C  
ATOM   1602  CB  GLU A 231      15.206   6.892  14.155  1.00 72.52           C  
ATOM   1603  O   GLU A 231      14.221   7.617  16.988  1.00 72.52           O  
ATOM   1604  CG  GLU A 231      15.943   6.250  12.989  1.00 72.52           C  
ATOM   1605  CD  GLU A 231      15.433   6.707  11.631  1.00 72.52           C  
ATOM   1606  OE1 GLU A 231      16.035   6.332  10.599  1.00 72.52           O  
ATOM   1607  OE2 GLU A 231      14.424   7.446  11.600  1.00 72.52           O  
ATOM   1608  N   ASP A 232      16.351   8.425  17.132  1.00 65.51           N  
ATOM   1609  CA  ASP A 232      16.121   9.600  17.968  1.00 65.51           C  
ATOM   1610  C   ASP A 232      15.373   9.227  19.246  1.00 65.51           C  
ATOM   1611  CB  ASP A 232      15.342  10.665  17.194  1.00 65.51           C  
ATOM   1612  O   ASP A 232      14.434   9.919  19.646  1.00 65.51           O  
ATOM   1613  CG  ASP A 232      16.119  11.230  16.018  1.00 65.51           C  
ATOM   1614  OD1 ASP A 232      17.359  11.357  16.110  1.00 65.51           O  
ATOM   1615  OD2 ASP A 232      15.485  11.555  14.991  1.00 65.51           O  
ATOM   1616  N   GLY A 233      15.729   8.000  19.830  1.00 67.39           N  
ATOM   1617  CA  GLY A 233      15.140   7.659  21.116  1.00 67.39           C  
ATOM   1618  C   GLY A 233      13.725   7.125  21.001  1.00 67.39           C  
ATOM   1619  O   GLY A 233      13.012   7.022  22.001  1.00 67.39           O  
ATOM   1620  N   GLN A 234      13.247   6.916  19.688  1.00 74.49           N  
ATOM   1621  CA  GLN A 234      11.975   6.289  19.344  1.00 74.49           C  
ATOM   1622  C   GLN A 234      12.193   4.977  18.596  1.00 74.49           C  
ATOM   1623  CB  GLN A 234      11.119   7.237  18.503  1.00 74.49           C  
ATOM   1624  O   GLN A 234      13.054   4.893  17.718  1.00 74.49           O  
ATOM   1625  CG  GLN A 234      10.659   8.480  19.254  1.00 74.49           C  
ATOM   1626  CD  GLN A 234       9.782   9.385  18.409  1.00 74.49           C  
ATOM   1627  NE2 GLN A 234       9.267  10.447  19.018  1.00 74.49           N  
ATOM   1628  OE1 GLN A 234       9.570   9.131  17.219  1.00 74.49           O  
ATOM   1629  N   ASN A 235      11.563   3.837  19.029  1.00 79.53           N  
ATOM   1630  CA  ASN A 235      11.561   2.579  18.290  1.00 79.53           C  
ATOM   1631  C   ASN A 235      10.484   2.567  17.208  1.00 79.53           C  
ATOM   1632  CB  ASN A 235      11.370   1.397  19.242  1.00 79.53           C  
ATOM   1633  O   ASN A 235       9.295   2.682  17.509  1.00 79.53           O  
ATOM   1634  CG  ASN A 235      12.513   1.251  20.228  1.00 79.53           C  
ATOM   1635  ND2 ASN A 235      12.264   0.541  21.323  1.00 79.53           N  
ATOM   1636  OD1 ASN A 235      13.609   1.772  20.008  1.00 79.53           O  
ATOM   1637  N   LEU A 236      10.963   2.740  15.954  1.00 80.22           N  
ATOM   1638  CA  LEU A 236      10.025   2.670  14.839  1.00 80.22           C  
ATOM   1639  C   LEU A 236       9.893   1.238  14.329  1.00 80.22           C  
ATOM   1640  CB  LEU A 236      10.475   3.589  13.701  1.00 80.22           C  
ATOM   1641  O   LEU A 236      10.880   0.631  13.908  1.00 80.22           O  
ATOM   1642  CG  LEU A 236      10.630   5.071  14.047  1.00 80.22           C  
ATOM   1643  CD1 LEU A 236      11.339   5.809  12.917  1.00 80.22           C  
ATOM   1644  CD2 LEU A 236       9.270   5.699  14.332  1.00 80.22           C  
ATOM   1645  N   ASN A 237       8.699   0.647  14.481  1.00 85.58           N  
ATOM   1646  CA  ASN A 237       8.415  -0.706  14.015  1.00 85.58           C  
ATOM   1647  C   ASN A 237       7.689  -0.696  12.672  1.00 85.58           C  
ATOM   1648  CB  ASN A 237       7.595  -1.472  15.055  1.00 85.58           C  
ATOM   1649  O   ASN A 237       6.544  -0.251  12.584  1.00 85.58           O  
ATOM   1650  CG  ASN A 237       8.325  -1.625  16.376  1.00 85.58           C  
ATOM   1651  ND2 ASN A 237       7.689  -1.192  17.458  1.00 85.58           N  
ATOM   1652  OD1 ASN A 237       9.451  -2.127  16.422  1.00 85.58           O  
ATOM   1653  N   PHE A 238       8.347  -1.075  11.658  1.00 86.60           N  
ATOM   1654  CA  PHE A 238       7.756  -1.162  10.328  1.00 86.60           C  
ATOM   1655  C   PHE A 238       7.350  -2.596  10.009  1.00 86.60           C  
ATOM   1656  CB  PHE A 238       8.734  -0.645   9.269  1.00 86.60           C  
ATOM   1657  O   PHE A 238       8.165  -3.515  10.112  1.00 86.60           O  
ATOM   1658  CG  PHE A 238       9.133   0.793   9.462  1.00 86.60           C  
ATOM   1659  CD1 PHE A 238       8.251   1.821   9.154  1.00 86.60           C  
ATOM   1660  CD2 PHE A 238      10.392   1.116   9.950  1.00 86.60           C  
ATOM   1661  CE1 PHE A 238       8.618   3.153   9.332  1.00 86.60           C  
ATOM   1662  CE2 PHE A 238      10.767   2.445  10.130  1.00 86.60           C  
ATOM   1663  CZ  PHE A 238       9.878   3.462   9.820  1.00 86.60           C  
ATOM   1664  N   THR A 239       6.090  -2.810   9.773  1.00 88.41           N  
ATOM   1665  CA  THR A 239       5.573  -4.117   9.384  1.00 88.41           C  
ATOM   1666  C   THR A 239       5.163  -4.121   7.914  1.00 88.41           C  
ATOM   1667  CB  THR A 239       4.371  -4.524  10.256  1.00 88.41           C  
ATOM   1668  O   THR A 239       4.340  -3.307   7.491  1.00 88.41           O  
ATOM   1669  CG2 THR A 239       3.889  -5.929   9.906  1.00 88.41           C  
ATOM   1670  OG1 THR A 239       4.756  -4.493  11.635  1.00 88.41           O  
ATOM   1671  N   LEU A 240       5.825  -4.976   7.163  1.00 89.81           N  
ATOM   1672  CA  LEU A 240       5.489  -5.108   5.749  1.00 89.81           C  
ATOM   1673  C   LEU A 240       4.639  -6.350   5.506  1.00 89.81           C  
ATOM   1674  CB  LEU A 240       6.761  -5.171   4.899  1.00 89.81           C  
ATOM   1675  O   LEU A 240       5.026  -7.457   5.888  1.00 89.81           O  
ATOM   1676  CG  LEU A 240       6.567  -5.115   3.383  1.00 89.81           C  
ATOM   1677  CD1 LEU A 240       6.038  -3.747   2.967  1.00 89.81           C  
ATOM   1678  CD2 LEU A 240       7.874  -5.430   2.665  1.00 89.81           C  
ATOM   1679  N   VAL A 241       3.539  -6.118   4.938  1.00 90.99           N  
ATOM   1680  CA  VAL A 241       2.599  -7.194   4.641  1.00 90.99           C  
ATOM   1681  C   VAL A 241       2.672  -7.550   3.158  1.00 90.99           C  
ATOM   1682  CB  VAL A 241       1.153  -6.807   5.026  1.00 90.99           C  
ATOM   1683  O   VAL A 241       2.379  -6.717   2.298  1.00 90.99           O  
ATOM   1684  CG1 VAL A 241       0.190  -7.955   4.731  1.00 90.99           C  
ATOM   1685  CG2 VAL A 241       1.082  -6.409   6.499  1.00 90.99           C  
ATOM   1686  N   ASP A 242       3.208  -8.732   2.927  1.00 90.82           N  
ATOM   1687  CA  ASP A 242       3.307  -9.236   1.561  1.00 90.82           C  
ATOM   1688  C   ASP A 242       2.083 -10.072   1.194  1.00 90.82           C  
ATOM   1689  CB  ASP A 242       4.581 -10.065   1.386  1.00 90.82           C  
ATOM   1690  O   ASP A 242       1.756 -11.040   1.884  1.00 90.82           O  
ATOM   1691  CG  ASP A 242       4.885 -10.385  -0.067  1.00 90.82           C  
ATOM   1692  OD1 ASP A 242       4.287  -9.758  -0.968  1.00 90.82           O  
ATOM   1693  OD2 ASP A 242       5.729 -11.274  -0.314  1.00 90.82           O  
ATOM   1694  N   THR A 243       1.373  -9.688   0.048  1.00 88.97           N  
ATOM   1695  CA  THR A 243       0.165 -10.366  -0.407  1.00 88.97           C  
ATOM   1696  C   THR A 243       0.453 -11.211  -1.645  1.00 88.97           C  
ATOM   1697  CB  THR A 243      -0.958  -9.359  -0.721  1.00 88.97           C  
ATOM   1698  O   THR A 243       1.394 -10.930  -2.390  1.00 88.97           O  
ATOM   1699  CG2 THR A 243      -1.302  -8.520   0.506  1.00 88.97           C  
ATOM   1700  OG1 THR A 243      -0.530  -8.489  -1.776  1.00 88.97           O  
ATOM   1701  N   PRO A 244      -0.267 -12.360  -1.688  1.00 85.92           N  
ATOM   1702  CA  PRO A 244      -0.130 -13.132  -2.926  1.00 85.92           C  
ATOM   1703  C   PRO A 244      -0.560 -12.346  -4.162  1.00 85.92           C  
ATOM   1704  CB  PRO A 244      -1.049 -14.334  -2.695  1.00 85.92           C  
ATOM   1705  O   PRO A 244      -1.438 -11.484  -4.076  1.00 85.92           O  
ATOM   1706  CG  PRO A 244      -2.045 -13.864  -1.684  1.00 85.92           C  
ATOM   1707  CD  PRO A 244      -1.405 -12.797  -0.844  1.00 85.92           C  
ATOM   1708  N   GLY A 245       0.326 -12.445  -5.229  1.00 84.45           N  
ATOM   1709  CA  GLY A 245      -0.060 -11.796  -6.472  1.00 84.45           C  
ATOM   1710  C   GLY A 245      -1.358 -12.331  -7.046  1.00 84.45           C  
ATOM   1711  O   GLY A 245      -1.684 -13.507  -6.868  1.00 84.45           O  
ATOM   1712  N   TYR A 246      -2.119 -11.445  -7.630  1.00 84.64           N  
ATOM   1713  CA  TYR A 246      -3.352 -11.877  -8.279  1.00 84.64           C  
ATOM   1714  C   TYR A 246      -3.116 -12.171  -9.756  1.00 84.64           C  
ATOM   1715  CB  TYR A 246      -4.442 -10.811  -8.127  1.00 84.64           C  
ATOM   1716  O   TYR A 246      -2.062 -11.836 -10.301  1.00 84.64           O  
ATOM   1717  CG  TYR A 246      -4.095  -9.492  -8.773  1.00 84.64           C  
ATOM   1718  CD1 TYR A 246      -3.430  -8.498  -8.059  1.00 84.64           C  
ATOM   1719  CD2 TYR A 246      -4.433  -9.236 -10.098  1.00 84.64           C  
ATOM   1720  CE1 TYR A 246      -3.110  -7.280  -8.649  1.00 84.64           C  
ATOM   1721  CE2 TYR A 246      -4.118  -8.022 -10.698  1.00 84.64           C  
ATOM   1722  OH  TYR A 246      -3.143  -5.847 -10.557  1.00 84.64           O  
ATOM   1723  CZ  TYR A 246      -3.457  -7.051  -9.968  1.00 84.64           C  
ATOM   1724  N   GLY A 247      -3.840 -12.929 -10.415  1.00 76.20           N  
ATOM   1725  CA  GLY A 247      -3.626 -13.253 -11.816  1.00 76.20           C  
ATOM   1726  C   GLY A 247      -3.520 -14.744 -12.075  1.00 76.20           C  
ATOM   1727  O   GLY A 247      -3.497 -15.179 -13.228  1.00 76.20           O  
ATOM   1728  N   ASP A 248      -3.597 -15.555 -10.996  1.00 72.28           N  
ATOM   1729  CA  ASP A 248      -3.591 -17.013 -11.073  1.00 72.28           C  
ATOM   1730  C   ASP A 248      -5.001 -17.577 -10.921  1.00 72.28           C  
ATOM   1731  CB  ASP A 248      -2.670 -17.602 -10.002  1.00 72.28           C  
ATOM   1732  O   ASP A 248      -5.308 -18.647 -11.451  1.00 72.28           O  
ATOM   1733  CG  ASP A 248      -1.205 -17.279 -10.236  1.00 72.28           C  
ATOM   1734  OD1 ASP A 248      -0.823 -16.980 -11.388  1.00 72.28           O  
ATOM   1735  OD2 ASP A 248      -0.425 -17.325  -9.260  1.00 72.28           O  
ATOM   1736  N   ASP A 249      -5.879 -16.706 -10.386  1.00 76.56           N  
ATOM   1737  CA  ASP A 249      -7.264 -17.114 -10.173  1.00 76.56           C  
ATOM   1738  C   ASP A 249      -8.170 -16.581 -11.281  1.00 76.56           C  
ATOM   1739  CB  ASP A 249      -7.762 -16.633  -8.809  1.00 76.56           C  
ATOM   1740  O   ASP A 249      -7.895 -15.530 -11.863  1.00 76.56           O  
ATOM   1741  CG  ASP A 249      -7.035 -17.288  -7.648  1.00 76.56           C  
ATOM   1742  OD1 ASP A 249      -6.711 -18.492  -7.732  1.00 76.56           O  
ATOM   1743  OD2 ASP A 249      -6.786 -16.595  -6.638  1.00 76.56           O  
ATOM   1744  N   VAL A 250      -9.177 -17.401 -11.775  1.00 73.56           N  
ATOM   1745  CA  VAL A 250     -10.118 -17.070 -12.841  1.00 73.56           C  
ATOM   1746  C   VAL A 250     -11.110 -16.020 -12.347  1.00 73.56           C  
ATOM   1747  CB  VAL A 250     -10.872 -18.322 -13.341  1.00 73.56           C  
ATOM   1748  O   VAL A 250     -11.474 -15.104 -13.088  1.00 73.56           O  
ATOM   1749  CG1 VAL A 250     -11.873 -17.949 -14.433  1.00 73.56           C  
ATOM   1750  CG2 VAL A 250      -9.885 -19.371 -13.851  1.00 73.56           C  
ATOM   1751  N   ASP A 251     -11.325 -16.047 -10.973  1.00 78.25           N  
ATOM   1752  CA  ASP A 251     -12.234 -15.077 -10.370  1.00 78.25           C  
ATOM   1753  C   ASP A 251     -11.464 -14.023  -9.578  1.00 78.25           C  
ATOM   1754  CB  ASP A 251     -13.246 -15.781  -9.464  1.00 78.25           C  
ATOM   1755  O   ASP A 251     -10.732 -14.353  -8.643  1.00 78.25           O  
ATOM   1756  CG  ASP A 251     -14.255 -16.613 -10.236  1.00 78.25           C  
ATOM   1757  OD1 ASP A 251     -14.511 -16.315 -11.422  1.00 78.25           O  
ATOM   1758  OD2 ASP A 251     -14.800 -17.574  -9.651  1.00 78.25           O  
ATOM   1759  N   ILE A 252     -11.463 -12.871  -9.967  1.00 78.41           N  
ATOM   1760  CA  ILE A 252     -10.755 -11.717  -9.423  1.00 78.41           C  
ATOM   1761  C   ILE A 252     -11.291 -11.393  -8.030  1.00 78.41           C  
ATOM   1762  CB  ILE A 252     -10.886 -10.486 -10.347  1.00 78.41           C  
ATOM   1763  O   ILE A 252     -10.544 -10.936  -7.162  1.00 78.41           O  
ATOM   1764  CG1 ILE A 252     -10.250 -10.773 -11.712  1.00 78.41           C  
ATOM   1765  CG2 ILE A 252     -10.252  -9.252  -9.697  1.00 78.41           C  
ATOM   1766  CD1 ILE A 252     -10.634  -9.775 -12.796  1.00 78.41           C  
ATOM   1767  N   GLN A 253     -12.523 -11.673  -7.796  1.00 82.19           N  
ATOM   1768  CA  GLN A 253     -13.158 -11.430  -6.505  1.00 82.19           C  
ATOM   1769  C   GLN A 253     -12.554 -12.317  -5.420  1.00 82.19           C  
ATOM   1770  CB  GLN A 253     -14.667 -11.664  -6.595  1.00 82.19           C  
ATOM   1771  O   GLN A 253     -12.482 -11.921  -4.255  1.00 82.19           O  
ATOM   1772  CG  GLN A 253     -15.405 -10.609  -7.407  1.00 82.19           C  
ATOM   1773  CD  GLN A 253     -15.258  -9.214  -6.828  1.00 82.19           C  
ATOM   1774  NE2 GLN A 253     -14.979  -8.242  -7.690  1.00 82.19           N  
ATOM   1775  OE1 GLN A 253     -15.394  -9.012  -5.618  1.00 82.19           O  
ATOM   1776  N   ASN A 254     -12.086 -13.482  -5.793  1.00 81.63           N  
ATOM   1777  CA  ASN A 254     -11.466 -14.442  -4.885  1.00 81.63           C  
ATOM   1778  C   ASN A 254     -10.077 -13.984  -4.449  1.00 81.63           C  
ATOM   1779  CB  ASN A 254     -11.390 -15.825  -5.536  1.00 81.63           C  
ATOM   1780  O   ASN A 254      -9.594 -14.378  -3.386  1.00 81.63           O  
ATOM   1781  CG  ASN A 254     -12.750 -16.480  -5.676  1.00 81.63           C  
ATOM   1782  ND2 ASN A 254     -12.853 -17.443  -6.584  1.00 81.63           N  
ATOM   1783  OD1 ASN A 254     -13.701 -16.122  -4.976  1.00 81.63           O  
ATOM   1784  N   SER A 255      -9.500 -13.068  -5.245  1.00 83.06           N  
ATOM   1785  CA  SER A 255      -8.182 -12.525  -4.935  1.00 83.06           C  
ATOM   1786  C   SER A 255      -8.291 -11.226  -4.144  1.00 83.06           C  
ATOM   1787  CB  SER A 255      -7.385 -12.285  -6.218  1.00 83.06           C  
ATOM   1788  O   SER A 255      -7.489 -10.972  -3.243  1.00 83.06           O  
ATOM   1789  OG  SER A 255      -7.231 -13.490  -6.947  1.00 83.06           O  
ATOM   1790  N   ILE A 256      -9.421 -10.478  -4.353  1.00 86.37           N  
ATOM   1791  CA  ILE A 256      -9.653  -9.179  -3.731  1.00 86.37           C  
ATOM   1792  C   ILE A 256     -10.195  -9.373  -2.317  1.00 86.37           C  
ATOM   1793  CB  ILE A 256     -10.630  -8.319  -4.565  1.00 86.37           C  
ATOM   1794  O   ILE A 256      -9.772  -8.686  -1.383  1.00 86.37           O  
ATOM   1795  CG1 ILE A 256     -10.023  -8.000  -5.936  1.00 86.37           C  
ATOM   1796  CG2 ILE A 256     -10.994  -7.034  -3.815  1.00 86.37           C  
ATOM   1797  CD1 ILE A 256     -10.990  -7.324  -6.899  1.00 86.37           C  
ATOM   1798  N   GLN A 257     -11.049 -10.347  -2.094  1.00 87.91           N  
ATOM   1799  CA  GLN A 257     -11.805 -10.536  -0.860  1.00 87.91           C  
ATOM   1800  C   GLN A 257     -10.884 -10.918   0.296  1.00 87.91           C  
ATOM   1801  CB  GLN A 257     -12.882 -11.605  -1.048  1.00 87.91           C  
ATOM   1802  O   GLN A 257     -11.043 -10.421   1.413  1.00 87.91           O  
ATOM   1803  CG  GLN A 257     -14.076 -11.138  -1.869  1.00 87.91           C  
ATOM   1804  CD  GLN A 257     -14.857 -10.029  -1.190  1.00 87.91           C  
ATOM   1805  NE2 GLN A 257     -15.775  -9.413  -1.927  1.00 87.91           N  
ATOM   1806  OE1 GLN A 257     -14.639  -9.729  -0.012  1.00 87.91           O  
ATOM   1807  N   PRO A 258      -9.947 -11.819   0.077  1.00 88.98           N  
ATOM   1808  CA  PRO A 258      -9.036 -12.180   1.166  1.00 88.98           C  
ATOM   1809  C   PRO A 258      -8.206 -10.996   1.658  1.00 88.98           C  
ATOM   1810  CB  PRO A 258      -8.140 -13.250   0.536  1.00 88.98           C  
ATOM   1811  O   PRO A 258      -7.914 -10.896   2.852  1.00 88.98           O  
ATOM   1812  CG  PRO A 258      -8.952 -13.818  -0.583  1.00 88.98           C  
ATOM   1813  CD  PRO A 258      -9.843 -12.736  -1.122  1.00 88.98           C  
ATOM   1814  N   ILE A 259      -7.855 -10.094   0.760  1.00 90.14           N  
ATOM   1815  CA  ILE A 259      -7.068  -8.912   1.091  1.00 90.14           C  
ATOM   1816  C   ILE A 259      -7.938  -7.905   1.840  1.00 90.14           C  
ATOM   1817  CB  ILE A 259      -6.463  -8.262  -0.173  1.00 90.14           C  
ATOM   1818  O   ILE A 259      -7.517  -7.343   2.853  1.00 90.14           O  
ATOM   1819  CG1 ILE A 259      -5.494  -9.231  -0.861  1.00 90.14           C  
ATOM   1820  CG2 ILE A 259      -5.765  -6.945   0.177  1.00 90.14           C  
ATOM   1821  CD1 ILE A 259      -5.014  -8.761  -2.227  1.00 90.14           C  
ATOM   1822  N   VAL A 260      -9.100  -7.684   1.399  1.00 90.39           N  
ATOM   1823  CA  VAL A 260     -10.044  -6.787   2.056  1.00 90.39           C  
ATOM   1824  C   VAL A 260     -10.419  -7.345   3.427  1.00 90.39           C  
ATOM   1825  CB  VAL A 260     -11.314  -6.575   1.202  1.00 90.39           C  
ATOM   1826  O   VAL A 260     -10.480  -6.604   4.411  1.00 90.39           O  
ATOM   1827  CG1 VAL A 260     -12.360  -5.776   1.978  1.00 90.39           C  
ATOM   1828  CG2 VAL A 260     -10.964  -5.872  -0.108  1.00 90.39           C  
ATOM   1829  N   ASP A 261     -10.709  -8.635   3.473  1.00 89.98           N  
ATOM   1830  CA  ASP A 261     -11.045  -9.308   4.724  1.00 89.98           C  
ATOM   1831  C   ASP A 261      -9.913  -9.174   5.740  1.00 89.98           C  
ATOM   1832  CB  ASP A 261     -11.355 -10.785   4.473  1.00 89.98           C  
ATOM   1833  O   ASP A 261     -10.161  -8.989   6.933  1.00 89.98           O  
ATOM   1834  CG  ASP A 261     -12.674 -11.000   3.751  1.00 89.98           C  
ATOM   1835  OD1 ASP A 261     -13.486 -10.053   3.671  1.00 89.98           O  
ATOM   1836  OD2 ASP A 261     -12.904 -12.126   3.261  1.00 89.98           O  
ATOM   1837  N   TYR A 262      -8.720  -9.365   5.258  1.00 91.35           N  
ATOM   1838  CA  TYR A 262      -7.552  -9.215   6.119  1.00 91.35           C  
ATOM   1839  C   TYR A 262      -7.506  -7.824   6.740  1.00 91.35           C  
ATOM   1840  CB  TYR A 262      -6.266  -9.477   5.330  1.00 91.35           C  
ATOM   1841  O   TYR A 262      -7.271  -7.682   7.942  1.00 91.35           O  
ATOM   1842  CG  TYR A 262      -5.006  -9.227   6.122  1.00 91.35           C  
ATOM   1843  CD1 TYR A 262      -4.317  -8.021   6.009  1.00 91.35           C  
ATOM   1844  CD2 TYR A 262      -4.501 -10.194   6.984  1.00 91.35           C  
ATOM   1845  CE1 TYR A 262      -3.155  -7.786   6.736  1.00 91.35           C  
ATOM   1846  CE2 TYR A 262      -3.340  -9.970   7.716  1.00 91.35           C  
ATOM   1847  OH  TYR A 262      -1.524  -8.537   8.307  1.00 91.35           O  
ATOM   1848  CZ  TYR A 262      -2.675  -8.765   7.586  1.00 91.35           C  
ATOM   1849  N   ILE A 263      -7.693  -6.755   5.949  1.00 90.71           N  
ATOM   1850  CA  ILE A 263      -7.645  -5.367   6.396  1.00 90.71           C  
ATOM   1851  C   ILE A 263      -8.772  -5.107   7.393  1.00 90.71           C  
ATOM   1852  CB  ILE A 263      -7.744  -4.386   5.207  1.00 90.71           C  
ATOM   1853  O   ILE A 263      -8.561  -4.461   8.423  1.00 90.71           O  
ATOM   1854  CG1 ILE A 263      -6.531  -4.543   4.283  1.00 90.71           C  
ATOM   1855  CG2 ILE A 263      -7.869  -2.943   5.706  1.00 90.71           C  
ATOM   1856  CD1 ILE A 263      -6.624  -3.732   2.997  1.00 90.71           C  
ATOM   1857  N   GLU A 264      -9.947  -5.570   7.085  1.00 89.98           N  
ATOM   1858  CA  GLU A 264     -11.091  -5.423   7.980  1.00 89.98           C  
ATOM   1859  C   GLU A 264     -10.850  -6.138   9.306  1.00 89.98           C  
ATOM   1860  CB  GLU A 264     -12.364  -5.957   7.318  1.00 89.98           C  
ATOM   1861  O   GLU A 264     -11.231  -5.637  10.366  1.00 89.98           O  
ATOM   1862  CG  GLU A 264     -12.917  -5.050   6.228  1.00 89.98           C  
ATOM   1863  CD  GLU A 264     -14.170  -5.602   5.567  1.00 89.98           C  
ATOM   1864  OE1 GLU A 264     -14.784  -4.890   4.740  1.00 89.98           O  
ATOM   1865  OE2 GLU A 264     -14.542  -6.755   5.880  1.00 89.98           O  
ATOM   1866  N   GLN A 265     -10.329  -7.321   9.234  1.00 89.96           N  
ATOM   1867  CA  GLN A 265      -9.989  -8.072  10.438  1.00 89.96           C  
ATOM   1868  C   GLN A 265      -9.001  -7.300  11.307  1.00 89.96           C  
ATOM   1869  CB  GLN A 265      -9.410  -9.440  10.072  1.00 89.96           C  
ATOM   1870  O   GLN A 265      -9.093  -7.330  12.536  1.00 89.96           O  
ATOM   1871  CG  GLN A 265     -10.449 -10.434   9.572  1.00 89.96           C  
ATOM   1872  CD  GLN A 265      -9.832 -11.733   9.087  1.00 89.96           C  
ATOM   1873  NE2 GLN A 265     -10.594 -12.498   8.312  1.00 89.96           N  
ATOM   1874  OE1 GLN A 265      -8.681 -12.046   9.406  1.00 89.96           O  
ATOM   1875  N   GLN A 266      -8.056  -6.650  10.669  1.00 89.65           N  
ATOM   1876  CA  GLN A 266      -7.092  -5.823  11.387  1.00 89.65           C  
ATOM   1877  C   GLN A 266      -7.778  -4.640  12.063  1.00 89.65           C  
ATOM   1878  CB  GLN A 266      -5.999  -5.326  10.440  1.00 89.65           C  
ATOM   1879  O   GLN A 266      -7.423  -4.266  13.183  1.00 89.65           O  
ATOM   1880  CG  GLN A 266      -5.102  -6.432   9.900  1.00 89.65           C  
ATOM   1881  CD  GLN A 266      -4.422  -7.225  11.000  1.00 89.65           C  
ATOM   1882  NE2 GLN A 266      -4.381  -8.544  10.841  1.00 89.65           N  
ATOM   1883  OE1 GLN A 266      -3.937  -6.658  11.984  1.00 89.65           O  
ATOM   1884  N   HIS A 267      -8.682  -4.049  11.370  1.00 88.11           N  
ATOM   1885  CA  HIS A 267      -9.482  -2.974  11.947  1.00 88.11           C  
ATOM   1886  C   HIS A 267     -10.300  -3.473  13.133  1.00 88.11           C  
ATOM   1887  CB  HIS A 267     -10.406  -2.367  10.890  1.00 88.11           C  
ATOM   1888  O   HIS A 267     -10.414  -2.782  14.148  1.00 88.11           O  
ATOM   1889  CG  HIS A 267      -9.701  -1.479   9.915  1.00 88.11           C  
ATOM   1890  CD2 HIS A 267      -8.462  -0.932   9.945  1.00 88.11           C  
ATOM   1891  ND1 HIS A 267     -10.281  -1.055   8.739  1.00 88.11           N  
ATOM   1892  CE1 HIS A 267      -9.427  -0.285   8.086  1.00 88.11           C  
ATOM   1893  NE2 HIS A 267      -8.316  -0.194   8.796  1.00 88.11           N  
ATOM   1894  N   GLN A 268     -10.863  -4.596  12.983  1.00 87.44           N  
ATOM   1895  CA  GLN A 268     -11.637  -5.224  14.049  1.00 87.44           C  
ATOM   1896  C   GLN A 268     -10.761  -5.522  15.263  1.00 87.44           C  
ATOM   1897  CB  GLN A 268     -12.294  -6.511  13.548  1.00 87.44           C  
ATOM   1898  O   GLN A 268     -11.183  -5.319  16.403  1.00 87.44           O  
ATOM   1899  CG  GLN A 268     -13.212  -7.170  14.569  1.00 87.44           C  
ATOM   1900  CD  GLN A 268     -14.429  -6.325  14.896  1.00 87.44           C  
ATOM   1901  NE2 GLN A 268     -15.158  -6.714  15.936  1.00 87.44           N  
ATOM   1902  OE1 GLN A 268     -14.710  -5.331  14.220  1.00 87.44           O  
ATOM   1903  N   LYS A 269      -9.638  -6.095  14.997  1.00 87.40           N  
ATOM   1904  CA  LYS A 269      -8.673  -6.379  16.056  1.00 87.40           C  
ATOM   1905  C   LYS A 269      -8.311  -5.111  16.824  1.00 87.40           C  
ATOM   1906  CB  LYS A 269      -7.411  -7.018  15.474  1.00 87.40           C  
ATOM   1907  O   LYS A 269      -8.216  -5.130  18.053  1.00 87.40           O  
ATOM   1908  CG  LYS A 269      -7.582  -8.476  15.076  1.00 87.40           C  
ATOM   1909  CD  LYS A 269      -6.273  -9.077  14.579  1.00 87.40           C  
ATOM   1910  CE  LYS A 269      -6.468 -10.498  14.069  1.00 87.40           C  
ATOM   1911  NZ  LYS A 269      -5.205 -11.063  13.507  1.00 87.40           N  
ATOM   1912  N   TYR A 270      -8.099  -4.082  16.075  1.00 86.27           N  
ATOM   1913  CA  TYR A 270      -7.784  -2.792  16.678  1.00 86.27           C  
ATOM   1914  C   TYR A 270      -8.964  -2.266  17.487  1.00 86.27           C  
ATOM   1915  CB  TYR A 270      -7.395  -1.775  15.602  1.00 86.27           C  
ATOM   1916  O   TYR A 270      -8.780  -1.697  18.566  1.00 86.27           O  
ATOM   1917  CG  TYR A 270      -6.994  -0.429  16.155  1.00 86.27           C  
ATOM   1918  CD1 TYR A 270      -7.860   0.661  16.084  1.00 86.27           C  
ATOM   1919  CD2 TYR A 270      -5.750  -0.243  16.748  1.00 86.27           C  
ATOM   1920  CE1 TYR A 270      -7.494   1.904  16.591  1.00 86.27           C  
ATOM   1921  CE2 TYR A 270      -5.374   0.996  17.258  1.00 86.27           C  
ATOM   1922  OH  TYR A 270      -5.885   3.289  17.678  1.00 86.27           O  
ATOM   1923  CZ  TYR A 270      -6.252   2.061  17.175  1.00 86.27           C  
ATOM   1924  N   LEU A 271     -10.140  -2.372  17.024  1.00 85.97           N  
ATOM   1925  CA  LEU A 271     -11.359  -1.964  17.712  1.00 85.97           C  
ATOM   1926  C   LEU A 271     -11.511  -2.706  19.036  1.00 85.97           C  
ATOM   1927  CB  LEU A 271     -12.584  -2.217  16.829  1.00 85.97           C  
ATOM   1928  O   LEU A 271     -11.901  -2.113  20.044  1.00 85.97           O  
ATOM   1929  CG  LEU A 271     -13.931  -1.760  17.390  1.00 85.97           C  
ATOM   1930  CD1 LEU A 271     -13.958  -0.242  17.535  1.00 85.97           C  
ATOM   1931  CD2 LEU A 271     -15.072  -2.237  16.499  1.00 85.97           C  
ATOM   1932  N   GLU A 272     -11.326  -3.954  19.071  1.00 84.02           N  
ATOM   1933  CA  GLU A 272     -11.388  -4.787  20.268  1.00 84.02           C  
ATOM   1934  C   GLU A 272     -10.388  -4.315  21.321  1.00 84.02           C  
ATOM   1935  CB  GLU A 272     -11.128  -6.254  19.917  1.00 84.02           C  
ATOM   1936  O   GLU A 272     -10.685  -4.331  22.517  1.00 84.02           O  
ATOM   1937  CG  GLU A 272     -12.256  -6.907  19.132  1.00 84.02           C  
ATOM   1938  CD  GLU A 272     -11.912  -8.303  18.637  1.00 84.02           C  
ATOM   1939  OE1 GLU A 272     -12.747  -8.922  17.939  1.00 84.02           O  
ATOM   1940  OE2 GLU A 272     -10.800  -8.782  18.951  1.00 84.02           O  
ATOM   1941  N   GLN A 273      -9.260  -3.885  20.724  1.00 79.77           N  
ATOM   1942  CA  GLN A 273      -8.223  -3.358  21.605  1.00 79.77           C  
ATOM   1943  C   GLN A 273      -8.645  -2.024  22.214  1.00 79.77           C  
ATOM   1944  CB  GLN A 273      -6.905  -3.196  20.847  1.00 79.77           C  
ATOM   1945  O   GLN A 273      -8.346  -1.744  23.376  1.00 79.77           O  
ATOM   1946  CG  GLN A 273      -6.247  -4.516  20.469  1.00 79.77           C  
ATOM   1947  CD  GLN A 273      -5.036  -4.333  19.573  1.00 79.77           C  
ATOM   1948  NE2 GLN A 273      -4.469  -5.442  19.109  1.00 79.77           N  
ATOM   1949  OE1 GLN A 273      -4.615  -3.205  19.299  1.00 79.77           O  
ATOM   1950  N   GLU A 274      -9.308  -1.273  21.423  1.00 78.55           N  
ATOM   1951  CA  GLU A 274      -9.809   0.027  21.859  1.00 78.55           C  
ATOM   1952  C   GLU A 274     -10.921  -0.128  22.893  1.00 78.55           C  
ATOM   1953  CB  GLU A 274     -10.314   0.838  20.663  1.00 78.55           C  
ATOM   1954  O   GLU A 274     -11.039   0.686  23.811  1.00 78.55           O  
ATOM   1955  CG  GLU A 274     -10.560   2.307  20.975  1.00 78.55           C  
ATOM   1956  CD  GLU A 274     -11.135   3.082  19.800  1.00 78.55           C  
ATOM   1957  OE1 GLU A 274     -11.398   4.298  19.945  1.00 78.55           O  
ATOM   1958  OE2 GLU A 274     -11.326   2.468  18.726  1.00 78.55           O  
ATOM   1959  N   GLN A 275     -11.754  -1.110  22.820  1.00 79.97           N  
ATOM   1960  CA  GLN A 275     -12.915  -1.366  23.666  1.00 79.97           C  
ATOM   1961  C   GLN A 275     -12.524  -2.146  24.918  1.00 79.97           C  
ATOM   1962  CB  GLN A 275     -13.990  -2.127  22.887  1.00 79.97           C  
ATOM   1963  O   GLN A 275     -13.322  -2.280  25.847  1.00 79.97           O  
ATOM   1964  CG  GLN A 275     -14.639  -1.312  21.777  1.00 79.97           C  
ATOM   1965  CD  GLN A 275     -15.666  -2.105  20.991  1.00 79.97           C  
ATOM   1966  NE2 GLN A 275     -16.541  -1.401  20.280  1.00 79.97           N  
ATOM   1967  OE1 GLN A 275     -15.673  -3.339  21.021  1.00 79.97           O  
ATOM   1968  N   SER A 276     -11.322  -2.666  24.970  1.00 77.73           N  
ATOM   1969  CA  SER A 276     -10.850  -3.441  26.113  1.00 77.73           C  
ATOM   1970  C   SER A 276     -10.598  -2.547  27.322  1.00 77.73           C  
ATOM   1971  CB  SER A 276      -9.571  -4.200  25.754  1.00 77.73           C  
ATOM   1972  O   SER A 276     -10.480  -1.327  27.185  1.00 77.73           O  
ATOM   1973  OG  SER A 276      -8.535  -3.300  25.400  1.00 77.73           O  
ATOM   1974  N   THR A 277     -10.898  -3.011  28.542  1.00 72.86           N  
ATOM   1975  CA  THR A 277     -10.730  -2.318  29.815  1.00 72.86           C  
ATOM   1976  C   THR A 277      -9.334  -1.711  29.921  1.00 72.86           C  
ATOM   1977  CB  THR A 277     -10.972  -3.267  31.003  1.00 72.86           C  
ATOM   1978  O   THR A 277      -8.401  -2.169  29.258  1.00 72.86           O  
ATOM   1979  CG2 THR A 277     -12.409  -3.776  31.017  1.00 72.86           C  
ATOM   1980  OG1 THR A 277     -10.081  -4.385  30.903  1.00 72.86           O  
ATOM   1981  N   PRO A 278      -9.275  -0.429  30.424  1.00 66.15           N  
ATOM   1982  CA  PRO A 278      -8.020   0.303  30.612  1.00 66.15           C  
ATOM   1983  C   PRO A 278      -6.913  -0.567  31.204  1.00 66.15           C  
ATOM   1984  CB  PRO A 278      -8.408   1.425  31.578  1.00 66.15           C  
ATOM   1985  O   PRO A 278      -5.739  -0.390  30.869  1.00 66.15           O  
ATOM   1986  CG  PRO A 278      -9.886   1.575  31.416  1.00 66.15           C  
ATOM   1987  CD  PRO A 278     -10.457   0.249  31.002  1.00 66.15           C  
ATOM   1988  N   GLU A 279      -7.254  -1.708  32.001  1.00 60.51           N  
ATOM   1989  CA  GLU A 279      -6.323  -2.662  32.596  1.00 60.51           C  
ATOM   1990  C   GLU A 279      -5.824  -3.666  31.561  1.00 60.51           C  
ATOM   1991  CB  GLU A 279      -6.980  -3.397  33.767  1.00 60.51           C  
ATOM   1992  O   GLU A 279      -4.640  -4.011  31.542  1.00 60.51           O  
ATOM   1993  CG  GLU A 279      -7.266  -2.508  34.969  1.00 60.51           C  
ATOM   1994  CD  GLU A 279      -7.875  -3.261  36.141  1.00 60.51           C  
ATOM   1995  OE1 GLU A 279      -8.054  -2.657  37.223  1.00 60.51           O  
ATOM   1996  OE2 GLU A 279      -8.174  -4.465  35.977  1.00 60.51           O  
ATOM   1997  N   GLU A 280      -6.614  -4.061  30.648  1.00 61.98           N  
ATOM   1998  CA  GLU A 280      -6.341  -4.935  29.511  1.00 61.98           C  
ATOM   1999  C   GLU A 280      -5.662  -4.170  28.378  1.00 61.98           C  
ATOM   2000  CB  GLU A 280      -7.633  -5.583  29.008  1.00 61.98           C  
ATOM   2001  O   GLU A 280      -4.811  -4.719  27.675  1.00 61.98           O  
ATOM   2002  CG  GLU A 280      -8.163  -6.683  29.915  1.00 61.98           C  
ATOM   2003  CD  GLU A 280      -9.516  -7.222  29.478  1.00 61.98           C  
ATOM   2004  OE1 GLU A 280     -10.052  -8.133  30.149  1.00 61.98           O  
ATOM   2005  OE2 GLU A 280     -10.044  -6.729  28.456  1.00 61.98           O  
ATOM   2006  N   ARG A 281      -5.937  -2.895  28.190  1.00 59.16           N  
ATOM   2007  CA  ARG A 281      -5.308  -1.950  27.273  1.00 59.16           C  
ATOM   2008  C   ARG A 281      -3.869  -1.659  27.689  1.00 59.16           C  
ATOM   2009  CB  ARG A 281      -6.109  -0.647  27.211  1.00 59.16           C  
ATOM   2010  O   ARG A 281      -2.979  -1.570  26.841  1.00 59.16           O  
ATOM   2011  CG  ARG A 281      -5.659   0.300  26.111  1.00 59.16           C  
ATOM   2012  CD  ARG A 281      -6.400   1.628  26.172  1.00 59.16           C  
ATOM   2013  NE  ARG A 281      -7.823   1.465  25.888  1.00 59.16           N  
ATOM   2014  NH1 ARG A 281      -8.466   3.433  26.913  1.00 59.16           N  
ATOM   2015  NH2 ARG A 281     -10.036   2.078  25.936  1.00 59.16           N  
ATOM   2016  CZ  ARG A 281      -8.772   2.325  26.246  1.00 59.16           C  
ATOM   2017  N   ALA A 282      -3.574  -1.440  28.989  1.00 57.41           N  
ATOM   2018  CA  ALA A 282      -2.262  -1.168  29.569  1.00 57.41           C  
ATOM   2019  C   ALA A 282      -1.372  -2.406  29.516  1.00 57.41           C  
ATOM   2020  CB  ALA A 282      -2.407  -0.682  31.009  1.00 57.41           C  
ATOM   2021  O   ALA A 282      -0.164  -2.301  29.288  1.00 57.41           O  
ATOM   2022  N   ARG A 283      -1.928  -3.640  29.570  1.00 56.26           N  
ATOM   2023  CA  ARG A 283      -1.247  -4.926  29.458  1.00 56.26           C  
ATOM   2024  C   ARG A 283      -1.015  -5.298  27.997  1.00 56.26           C  
ATOM   2025  CB  ARG A 283      -2.051  -6.024  30.157  1.00 56.26           C  
ATOM   2026  O   ARG A 283       0.023  -5.867  27.653  1.00 56.26           O  
ATOM   2027  CG  ARG A 283      -2.014  -5.943  31.674  1.00 56.26           C  
ATOM   2028  CD  ARG A 283      -2.752  -7.109  32.319  1.00 56.26           C  
ATOM   2029  NE  ARG A 283      -2.814  -6.970  33.771  1.00 56.26           N  
ATOM   2030  NH1 ARG A 283      -4.034  -8.902  34.111  1.00 56.26           N  
ATOM   2031  NH2 ARG A 283      -3.417  -7.602  35.895  1.00 56.26           N  
ATOM   2032  CZ  ARG A 283      -3.421  -7.825  34.589  1.00 56.26           C  
ATOM   2033  N   GLN A 284      -1.866  -4.875  27.123  1.00 53.59           N  
ATOM   2034  CA  GLN A 284      -1.860  -5.165  25.693  1.00 53.59           C  
ATOM   2035  C   GLN A 284      -1.170  -4.053  24.909  1.00 53.59           C  
ATOM   2036  CB  GLN A 284      -3.287  -5.363  25.179  1.00 53.59           C  
ATOM   2037  O   GLN A 284      -0.569  -4.305  23.863  1.00 53.59           O  
ATOM   2038  CG  GLN A 284      -3.905  -6.696  25.579  1.00 53.59           C  
ATOM   2039  CD  GLN A 284      -5.352  -6.826  25.141  1.00 53.59           C  
ATOM   2040  NE2 GLN A 284      -6.100  -7.693  25.815  1.00 53.59           N  
ATOM   2041  OE1 GLN A 284      -5.794  -6.153  24.204  1.00 53.59           O  
ATOM   2042  N   MET A 285      -1.107  -2.771  25.541  1.00 51.98           N  
ATOM   2043  CA  MET A 285      -0.423  -1.593  25.015  1.00 51.98           C  
ATOM   2044  C   MET A 285       1.068  -1.643  25.332  1.00 51.98           C  
ATOM   2045  CB  MET A 285      -1.037  -0.314  25.586  1.00 51.98           C  
ATOM   2046  O   MET A 285       1.885  -1.113  24.578  1.00 51.98           O  
ATOM   2047  CG  MET A 285      -1.013   0.861  24.623  1.00 51.98           C  
ATOM   2048  SD  MET A 285      -2.264   2.137  25.038  1.00 51.98           S  
ATOM   2049  CE  MET A 285      -1.178   3.539  25.421  1.00 51.98           C  
ATOM   2050  N   THR A 286       1.571  -2.490  26.427  1.00 48.29           N  
ATOM   2051  CA  THR A 286       2.935  -2.762  26.866  1.00 48.29           C  
ATOM   2052  C   THR A 286       3.547  -3.901  26.056  1.00 48.29           C  
ATOM   2053  CB  THR A 286       2.980  -3.112  28.365  1.00 48.29           C  
ATOM   2054  O   THR A 286       4.745  -3.887  25.762  1.00 48.29           O  
ATOM   2055  CG2 THR A 286       4.214  -2.515  29.033  1.00 48.29           C  
ATOM   2056  OG1 THR A 286       1.807  -2.597  29.006  1.00 48.29           O  
ATOM   2057  N   GLU A 287       2.798  -4.485  24.989  1.00 49.84           N  
ATOM   2058  CA  GLU A 287       3.156  -5.677  24.226  1.00 49.84           C  
ATOM   2059  C   GLU A 287       2.424  -5.715  22.888  1.00 49.84           C  
ATOM   2060  CB  GLU A 287       2.849  -6.943  25.030  1.00 49.84           C  
ATOM   2061  O   GLU A 287       2.951  -6.232  21.900  1.00 49.84           O  
ATOM   2062  CG  GLU A 287       3.869  -7.242  26.118  1.00 49.84           C  
ATOM   2063  CD  GLU A 287       3.548  -8.498  26.913  1.00 49.84           C  
ATOM   2064  OE1 GLU A 287       4.343  -8.873  27.804  1.00 49.84           O  
ATOM   2065  OE2 GLU A 287       2.493  -9.114  26.641  1.00 49.84           O  
ATOM   2066  N   GLU A 288       1.619  -4.601  22.209  1.00 51.75           N  
ATOM   2067  CA  GLU A 288       0.754  -5.008  21.106  1.00 51.75           C  
ATOM   2068  C   GLU A 288       0.505  -3.849  20.145  1.00 51.75           C  
ATOM   2069  CB  GLU A 288      -0.576  -5.547  21.636  1.00 51.75           C  
ATOM   2070  O   GLU A 288       0.129  -2.754  20.568  1.00 51.75           O  
ATOM   2071  CG  GLU A 288      -0.467  -6.915  22.294  1.00 51.75           C  
ATOM   2072  CD  GLU A 288      -1.803  -7.458  22.775  1.00 51.75           C  
ATOM   2073  OE1 GLU A 288      -1.848  -8.605  23.274  1.00 51.75           O  
ATOM   2074  OE2 GLU A 288      -2.814  -6.731  22.650  1.00 51.75           O  
ATOM   2075  N   GLN A 289       1.140  -3.717  18.975  1.00 63.72           N  
ATOM   2076  CA  GLN A 289       1.307  -3.449  17.551  1.00 63.72           C  
ATOM   2077  C   GLN A 289       0.015  -2.915  16.937  1.00 63.72           C  
ATOM   2078  CB  GLN A 289       1.755  -4.712  16.815  1.00 63.72           C  
ATOM   2079  O   GLN A 289      -1.071  -3.418  17.229  1.00 63.72           O  
ATOM   2080  CG  GLN A 289       3.111  -5.238  17.265  1.00 63.72           C  
ATOM   2081  CD  GLN A 289       3.725  -6.207  16.272  1.00 63.72           C  
ATOM   2082  NE2 GLN A 289       5.029  -6.433  16.393  1.00 63.72           N  
ATOM   2083  OE1 GLN A 289       3.033  -6.748  15.404  1.00 63.72           O  
ATOM   2084  N   ASP A 290      -0.192  -1.573  16.958  1.00 74.74           N  
ATOM   2085  CA  ASP A 290      -1.201  -1.062  16.035  1.00 74.74           C  
ATOM   2086  C   ASP A 290      -1.419  -2.026  14.871  1.00 74.74           C  
ATOM   2087  CB  ASP A 290      -0.798   0.316  15.508  1.00 74.74           C  
ATOM   2088  O   ASP A 290      -0.515  -2.246  14.063  1.00 74.74           O  
ATOM   2089  CG  ASP A 290      -1.940   1.047  14.823  1.00 74.74           C  
ATOM   2090  OD1 ASP A 290      -2.960   0.406  14.489  1.00 74.74           O  
ATOM   2091  OD2 ASP A 290      -1.817   2.273  14.614  1.00 74.74           O  
ATOM   2092  N   SER A 291      -2.597  -2.861  14.943  1.00 82.61           N  
ATOM   2093  CA  SER A 291      -2.931  -3.914  13.989  1.00 82.61           C  
ATOM   2094  C   SER A 291      -3.445  -3.329  12.678  1.00 82.61           C  
ATOM   2095  CB  SER A 291      -3.978  -4.860  14.580  1.00 82.61           C  
ATOM   2096  O   SER A 291      -3.576  -4.045  11.682  1.00 82.61           O  
ATOM   2097  OG  SER A 291      -5.184  -4.168  14.853  1.00 82.61           O  
ATOM   2098  N   ARG A 292      -3.595  -2.019  12.559  1.00 87.83           N  
ATOM   2099  CA  ARG A 292      -4.153  -1.367  11.379  1.00 87.83           C  
ATOM   2100  C   ARG A 292      -3.117  -1.274  10.264  1.00 87.83           C  
ATOM   2101  CB  ARG A 292      -4.671   0.030  11.731  1.00 87.83           C  
ATOM   2102  O   ARG A 292      -1.931  -1.064  10.527  1.00 87.83           O  
ATOM   2103  CG  ARG A 292      -5.822   0.027  12.723  1.00 87.83           C  
ATOM   2104  CD  ARG A 292      -6.254   1.441  13.089  1.00 87.83           C  
ATOM   2105  NE  ARG A 292      -5.209   2.151  13.820  1.00 87.83           N  
ATOM   2106  NH1 ARG A 292      -6.337   4.166  13.886  1.00 87.83           N  
ATOM   2107  NH2 ARG A 292      -4.263   3.976  14.844  1.00 87.83           N  
ATOM   2108  CZ  ARG A 292      -5.272   3.430  14.182  1.00 87.83           C  
ATOM   2109  N   VAL A 293      -3.683  -1.502   9.103  1.00 90.29           N  
ATOM   2110  CA  VAL A 293      -2.843  -1.290   7.928  1.00 90.29           C  
ATOM   2111  C   VAL A 293      -2.828   0.193   7.563  1.00 90.29           C  
ATOM   2112  CB  VAL A 293      -3.328  -2.130   6.725  1.00 90.29           C  
ATOM   2113  O   VAL A 293      -3.882   0.793   7.338  1.00 90.29           O  
ATOM   2114  CG1 VAL A 293      -2.446  -1.882   5.503  1.00 90.29           C  
ATOM   2115  CG2 VAL A 293      -3.345  -3.615   7.083  1.00 90.29           C  
ATOM   2116  N   ASP A 294      -1.642   0.810   7.524  1.00 88.01           N  
ATOM   2117  CA  ASP A 294      -1.481   2.257   7.418  1.00 88.01           C  
ATOM   2118  C   ASP A 294      -1.427   2.699   5.958  1.00 88.01           C  
ATOM   2119  CB  ASP A 294      -0.219   2.712   8.153  1.00 88.01           C  
ATOM   2120  O   ASP A 294      -1.896   3.786   5.615  1.00 88.01           O  
ATOM   2121  CG  ASP A 294      -0.265   2.429   9.644  1.00 88.01           C  
ATOM   2122  OD1 ASP A 294      -1.144   2.978  10.342  1.00 88.01           O  
ATOM   2123  OD2 ASP A 294       0.587   1.650  10.125  1.00 88.01           O  
ATOM   2124  N   CYS A 295      -0.900   1.889   5.093  1.00 90.12           N  
ATOM   2125  CA  CYS A 295      -0.834   2.229   3.676  1.00 90.12           C  
ATOM   2126  C   CYS A 295      -0.687   0.976   2.821  1.00 90.12           C  
ATOM   2127  CB  CYS A 295       0.330   3.181   3.406  1.00 90.12           C  
ATOM   2128  O   CYS A 295      -0.130  -0.027   3.271  1.00 90.12           O  
ATOM   2129  SG  CYS A 295       0.627   3.489   1.651  1.00 90.12           S  
ATOM   2130  N   CYS A 296      -1.277   1.047   1.624  1.00 91.67           N  
ATOM   2131  CA  CYS A 296      -1.174  -0.039   0.655  1.00 91.67           C  
ATOM   2132  C   CYS A 296      -0.461   0.425  -0.609  1.00 91.67           C  
ATOM   2133  CB  CYS A 296      -2.560  -0.576   0.302  1.00 91.67           C  
ATOM   2134  O   CYS A 296      -0.862   1.413  -1.226  1.00 91.67           O  
ATOM   2135  SG  CYS A 296      -2.539  -1.885  -0.943  1.00 91.67           S  
ATOM   2136  N   LEU A 297       0.669  -0.236  -0.900  1.00 92.71           N  
ATOM   2137  CA  LEU A 297       1.353  -0.016  -2.170  1.00 92.71           C  
ATOM   2138  C   LEU A 297       0.768  -0.904  -3.263  1.00 92.71           C  
ATOM   2139  CB  LEU A 297       2.853  -0.287  -2.025  1.00 92.71           C  
ATOM   2140  O   LEU A 297       0.821  -2.132  -3.166  1.00 92.71           O  
ATOM   2141  CG  LEU A 297       3.599   0.561  -0.994  1.00 92.71           C  
ATOM   2142  CD1 LEU A 297       5.040   0.082  -0.856  1.00 92.71           C  
ATOM   2143  CD2 LEU A 297       3.554   2.035  -1.380  1.00 92.71           C  
ATOM   2144  N   TYR A 298       0.132  -0.254  -4.242  1.00 93.20           N  
ATOM   2145  CA  TYR A 298      -0.442  -1.034  -5.332  1.00 93.20           C  
ATOM   2146  C   TYR A 298       0.485  -1.045  -6.542  1.00 93.20           C  
ATOM   2147  CB  TYR A 298      -1.812  -0.476  -5.729  1.00 93.20           C  
ATOM   2148  O   TYR A 298       0.745   0.001  -7.141  1.00 93.20           O  
ATOM   2149  CG  TYR A 298      -2.556  -1.340  -6.719  1.00 93.20           C  
ATOM   2150  CD1 TYR A 298      -2.462  -1.102  -8.088  1.00 93.20           C  
ATOM   2151  CD2 TYR A 298      -3.354  -2.394  -6.287  1.00 93.20           C  
ATOM   2152  CE1 TYR A 298      -3.147  -1.894  -9.004  1.00 93.20           C  
ATOM   2153  CE2 TYR A 298      -4.043  -3.192  -7.194  1.00 93.20           C  
ATOM   2154  OH  TYR A 298      -4.614  -3.722  -9.450  1.00 93.20           O  
ATOM   2155  CZ  TYR A 298      -3.934  -2.935  -8.548  1.00 93.20           C  
ATOM   2156  N   PHE A 299       0.942  -2.271  -6.907  1.00 94.35           N  
ATOM   2157  CA  PHE A 299       1.871  -2.424  -8.020  1.00 94.35           C  
ATOM   2158  C   PHE A 299       1.119  -2.562  -9.339  1.00 94.35           C  
ATOM   2159  CB  PHE A 299       2.776  -3.641  -7.802  1.00 94.35           C  
ATOM   2160  O   PHE A 299       0.252  -3.428  -9.477  1.00 94.35           O  
ATOM   2161  CG  PHE A 299       3.967  -3.362  -6.925  1.00 94.35           C  
ATOM   2162  CD1 PHE A 299       5.247  -3.308  -7.464  1.00 94.35           C  
ATOM   2163  CD2 PHE A 299       3.807  -3.154  -5.562  1.00 94.35           C  
ATOM   2164  CE1 PHE A 299       6.351  -3.050  -6.655  1.00 94.35           C  
ATOM   2165  CE2 PHE A 299       4.905  -2.896  -4.747  1.00 94.35           C  
ATOM   2166  CZ  PHE A 299       6.177  -2.845  -5.295  1.00 94.35           C  
ATOM   2167  N   ILE A 300       1.456  -1.652 -10.231  1.00 93.23           N  
ATOM   2168  CA  ILE A 300       0.861  -1.645 -11.563  1.00 93.23           C  
ATOM   2169  C   ILE A 300       1.844  -2.237 -12.571  1.00 93.23           C  
ATOM   2170  CB  ILE A 300       0.449  -0.219 -11.991  1.00 93.23           C  
ATOM   2171  O   ILE A 300       3.021  -1.870 -12.589  1.00 93.23           O  
ATOM   2172  CG1 ILE A 300      -0.550   0.371 -10.989  1.00 93.23           C  
ATOM   2173  CG2 ILE A 300      -0.135  -0.227 -13.407  1.00 93.23           C  
ATOM   2174  CD1 ILE A 300      -0.762   1.872 -11.137  1.00 93.23           C  
ATOM   2175  N   ALA A 301       1.331  -3.188 -13.349  1.00 93.21           N  
ATOM   2176  CA  ALA A 301       2.156  -3.788 -14.395  1.00 93.21           C  
ATOM   2177  C   ALA A 301       2.605  -2.740 -15.409  1.00 93.21           C  
ATOM   2178  CB  ALA A 301       1.393  -4.909 -15.096  1.00 93.21           C  
ATOM   2179  O   ALA A 301       1.898  -1.758 -15.650  1.00 93.21           O  
ATOM   2180  N   PRO A 302       3.794  -2.916 -16.003  1.00 90.86           N  
ATOM   2181  CA  PRO A 302       4.320  -1.950 -16.970  1.00 90.86           C  
ATOM   2182  C   PRO A 302       3.553  -1.960 -18.291  1.00 90.86           C  
ATOM   2183  CB  PRO A 302       5.766  -2.407 -17.176  1.00 90.86           C  
ATOM   2184  O   PRO A 302       2.909  -2.957 -18.627  1.00 90.86           O  
ATOM   2185  CG  PRO A 302       5.746  -3.874 -16.890  1.00 90.86           C  
ATOM   2186  CD  PRO A 302       4.701  -4.144 -15.847  1.00 90.86           C  
ATOM   2187  N   HIS A 303       3.339  -0.804 -19.031  1.00 89.91           N  
ATOM   2188  CA  HIS A 303       2.887  -0.589 -20.401  1.00 89.91           C  
ATOM   2189  C   HIS A 303       1.366  -0.507 -20.473  1.00 89.91           C  
ATOM   2190  CB  HIS A 303       3.397  -1.705 -21.315  1.00 89.91           C  
ATOM   2191  O   HIS A 303       0.818   0.231 -21.295  1.00 89.91           O  
ATOM   2192  CG  HIS A 303       4.885  -1.732 -21.456  1.00 89.91           C  
ATOM   2193  CD2 HIS A 303       5.796  -2.665 -21.093  1.00 89.91           C  
ATOM   2194  ND1 HIS A 303       5.597  -0.701 -22.030  1.00 89.91           N  
ATOM   2195  CE1 HIS A 303       6.885  -1.001 -22.015  1.00 89.91           C  
ATOM   2196  NE2 HIS A 303       7.032  -2.188 -21.452  1.00 89.91           N  
ATOM   2197  N   ARG A 304       0.662  -1.287 -19.520  1.00 89.56           N  
ATOM   2198  CA  ARG A 304      -0.795  -1.254 -19.607  1.00 89.56           C  
ATOM   2199  C   ARG A 304      -1.427  -1.303 -18.220  1.00 89.56           C  
ATOM   2200  CB  ARG A 304      -1.309  -2.415 -20.459  1.00 89.56           C  
ATOM   2201  O   ARG A 304      -1.045  -2.127 -17.387  1.00 89.56           O  
ATOM   2202  CG  ARG A 304      -0.900  -2.335 -21.922  1.00 89.56           C  
ATOM   2203  CD  ARG A 304      -1.446  -3.507 -22.725  1.00 89.56           C  
ATOM   2204  NE  ARG A 304      -0.965  -3.486 -24.104  1.00 89.56           N  
ATOM   2205  NH1 ARG A 304      -2.432  -5.104 -24.858  1.00 89.56           N  
ATOM   2206  NH2 ARG A 304      -0.932  -4.145 -26.303  1.00 89.56           N  
ATOM   2207  CZ  ARG A 304      -1.444  -4.245 -25.085  1.00 89.56           C  
ATOM   2208  N   LEU A 305      -2.407  -0.346 -18.023  1.00 90.34           N  
ATOM   2209  CA  LEU A 305      -3.255  -0.416 -16.838  1.00 90.34           C  
ATOM   2210  C   LEU A 305      -4.480  -1.287 -17.097  1.00 90.34           C  
ATOM   2211  CB  LEU A 305      -3.693   0.986 -16.408  1.00 90.34           C  
ATOM   2212  O   LEU A 305      -5.315  -0.956 -17.941  1.00 90.34           O  
ATOM   2213  CG  LEU A 305      -4.536   1.072 -15.135  1.00 90.34           C  
ATOM   2214  CD1 LEU A 305      -3.699   0.693 -13.918  1.00 90.34           C  
ATOM   2215  CD2 LEU A 305      -5.120   2.472 -14.973  1.00 90.34           C  
ATOM   2216  N   LYS A 306      -4.547  -2.415 -16.440  1.00 90.20           N  
ATOM   2217  CA  LYS A 306      -5.644  -3.362 -16.615  1.00 90.20           C  
ATOM   2218  C   LYS A 306      -6.897  -2.895 -15.880  1.00 90.20           C  
ATOM   2219  CB  LYS A 306      -5.237  -4.752 -16.124  1.00 90.20           C  
ATOM   2220  O   LYS A 306      -6.805  -2.254 -14.831  1.00 90.20           O  
ATOM   2221  CG  LYS A 306      -4.079  -5.367 -16.897  1.00 90.20           C  
ATOM   2222  CD  LYS A 306      -3.692  -6.729 -16.334  1.00 90.20           C  
ATOM   2223  CE  LYS A 306      -2.468  -7.298 -17.039  1.00 90.20           C  
ATOM   2224  NZ  LYS A 306      -2.088  -8.636 -16.494  1.00 90.20           N  
ATOM   2225  N   PRO A 307      -8.055  -3.109 -16.505  1.00 88.06           N  
ATOM   2226  CA  PRO A 307      -9.319  -2.748 -15.860  1.00 88.06           C  
ATOM   2227  C   PRO A 307      -9.491  -3.402 -14.491  1.00 88.06           C  
ATOM   2228  CB  PRO A 307     -10.375  -3.258 -16.845  1.00 88.06           C  
ATOM   2229  O   PRO A 307     -10.130  -2.830 -13.605  1.00 88.06           O  
ATOM   2230  CG  PRO A 307      -9.666  -3.338 -18.158  1.00 88.06           C  
ATOM   2231  CD  PRO A 307      -8.216  -3.632 -17.900  1.00 88.06           C  
ATOM   2232  N   ILE A 308      -8.876  -4.548 -14.400  1.00 88.28           N  
ATOM   2233  CA  ILE A 308      -8.911  -5.251 -13.122  1.00 88.28           C  
ATOM   2234  C   ILE A 308      -8.206  -4.417 -12.055  1.00 88.28           C  
ATOM   2235  CB  ILE A 308      -8.260  -6.648 -13.228  1.00 88.28           C  
ATOM   2236  O   ILE A 308      -8.608  -4.421 -10.889  1.00 88.28           O  
ATOM   2237  CG1 ILE A 308      -8.619  -7.498 -12.004  1.00 88.28           C  
ATOM   2238  CG2 ILE A 308      -6.741  -6.526 -13.384  1.00 88.28           C  
ATOM   2239  CD1 ILE A 308      -8.313  -8.981 -12.168  1.00 88.28           C  
ATOM   2240  N   ASP A 309      -7.190  -3.829 -12.369  1.00 89.49           N  
ATOM   2241  CA  ASP A 309      -6.416  -2.970 -11.478  1.00 89.49           C  
ATOM   2242  C   ASP A 309      -7.258  -1.800 -10.974  1.00 89.49           C  
ATOM   2243  CB  ASP A 309      -5.164  -2.450 -12.188  1.00 89.49           C  
ATOM   2244  O   ASP A 309      -7.191  -1.442  -9.796  1.00 89.49           O  
ATOM   2245  CG  ASP A 309      -4.123  -3.530 -12.422  1.00 89.49           C  
ATOM   2246  OD1 ASP A 309      -3.997  -4.448 -11.583  1.00 89.49           O  
ATOM   2247  OD2 ASP A 309      -3.420  -3.461 -13.453  1.00 89.49           O  
ATOM   2248  N   ILE A 310      -8.106  -1.245 -11.800  1.00 88.84           N  
ATOM   2249  CA  ILE A 310      -8.983  -0.133 -11.449  1.00 88.84           C  
ATOM   2250  C   ILE A 310     -10.037  -0.603 -10.448  1.00 88.84           C  
ATOM   2251  CB  ILE A 310      -9.663   0.467 -12.700  1.00 88.84           C  
ATOM   2252  O   ILE A 310     -10.298   0.072  -9.450  1.00 88.84           O  
ATOM   2253  CG1 ILE A 310      -8.612   1.058 -13.647  1.00 88.84           C  
ATOM   2254  CG2 ILE A 310     -10.695   1.525 -12.299  1.00 88.84           C  
ATOM   2255  CD1 ILE A 310      -9.173   1.520 -14.984  1.00 88.84           C  
ATOM   2256  N   GLU A 311     -10.621  -1.721 -10.766  1.00 86.78           N  
ATOM   2257  CA  GLU A 311     -11.622  -2.312  -9.882  1.00 86.78           C  
ATOM   2258  C   GLU A 311     -11.019  -2.669  -8.527  1.00 86.78           C  
ATOM   2259  CB  GLU A 311     -12.242  -3.554 -10.527  1.00 86.78           C  
ATOM   2260  O   GLU A 311     -11.648  -2.460  -7.487  1.00 86.78           O  
ATOM   2261  CG  GLU A 311     -13.415  -4.131  -9.746  1.00 86.78           C  
ATOM   2262  CD  GLU A 311     -14.614  -3.199  -9.689  1.00 86.78           C  
ATOM   2263  OE1 GLU A 311     -15.540  -3.450  -8.884  1.00 86.78           O  
ATOM   2264  OE2 GLU A 311     -14.629  -2.210 -10.456  1.00 86.78           O  
ATOM   2265  N   PHE A 312      -9.814  -3.229  -8.517  1.00 89.38           N  
ATOM   2266  CA  PHE A 312      -9.097  -3.582  -7.297  1.00 89.38           C  
ATOM   2267  C   PHE A 312      -8.829  -2.344  -6.449  1.00 89.38           C  
ATOM   2268  CB  PHE A 312      -7.777  -4.284  -7.633  1.00 89.38           C  
ATOM   2269  O   PHE A 312      -9.060  -2.353  -5.239  1.00 89.38           O  
ATOM   2270  CG  PHE A 312      -7.335  -5.276  -6.592  1.00 89.38           C  
ATOM   2271  CD1 PHE A 312      -6.742  -4.847  -5.411  1.00 89.38           C  
ATOM   2272  CD2 PHE A 312      -7.514  -6.638  -6.794  1.00 89.38           C  
ATOM   2273  CE1 PHE A 312      -6.332  -5.764  -4.445  1.00 89.38           C  
ATOM   2274  CE2 PHE A 312      -7.107  -7.560  -5.833  1.00 89.38           C  
ATOM   2275  CZ  PHE A 312      -6.515  -7.120  -4.660  1.00 89.38           C  
ATOM   2276  N   MET A 313      -8.370  -1.364  -7.019  1.00 89.06           N  
ATOM   2277  CA  MET A 313      -8.037  -0.120  -6.330  1.00 89.06           C  
ATOM   2278  C   MET A 313      -9.296   0.579  -5.829  1.00 89.06           C  
ATOM   2279  CB  MET A 313      -7.251   0.813  -7.253  1.00 89.06           C  
ATOM   2280  O   MET A 313      -9.283   1.206  -4.769  1.00 89.06           O  
ATOM   2281  CG  MET A 313      -5.817   0.371  -7.495  1.00 89.06           C  
ATOM   2282  SD  MET A 313      -4.847   1.615  -8.433  1.00 89.06           S  
ATOM   2283  CE  MET A 313      -5.484   1.323 -10.107  1.00 89.06           C  
ATOM   2284  N   LYS A 314     -10.367   0.480  -6.564  1.00 87.61           N  
ATOM   2285  CA  LYS A 314     -11.648   1.050  -6.157  1.00 87.61           C  
ATOM   2286  C   LYS A 314     -12.146   0.414  -4.863  1.00 87.61           C  
ATOM   2287  CB  LYS A 314     -12.690   0.874  -7.263  1.00 87.61           C  
ATOM   2288  O   LYS A 314     -12.627   1.111  -3.967  1.00 87.61           O  
ATOM   2289  CG  LYS A 314     -12.551   1.867  -8.408  1.00 87.61           C  
ATOM   2290  CD  LYS A 314     -13.672   1.706  -9.426  1.00 87.61           C  
ATOM   2291  CE  LYS A 314     -13.526   2.689 -10.580  1.00 87.61           C  
ATOM   2292  NZ  LYS A 314     -14.587   2.493 -11.613  1.00 87.61           N  
ATOM   2293  N   GLN A 315     -12.054  -0.787  -4.746  1.00 86.48           N  
ATOM   2294  CA  GLN A 315     -12.505  -1.550  -3.587  1.00 86.48           C  
ATOM   2295  C   GLN A 315     -11.558  -1.366  -2.405  1.00 86.48           C  
ATOM   2296  CB  GLN A 315     -12.627  -3.035  -3.935  1.00 86.48           C  
ATOM   2297  O   GLN A 315     -11.998  -1.292  -1.255  1.00 86.48           O  
ATOM   2298  CG  GLN A 315     -13.773  -3.351  -4.885  1.00 86.48           C  
ATOM   2299  CD  GLN A 315     -13.926  -4.838  -5.146  1.00 86.48           C  
ATOM   2300  NE2 GLN A 315     -14.656  -5.183  -6.201  1.00 86.48           N  
ATOM   2301  OE1 GLN A 315     -13.392  -5.670  -4.405  1.00 86.48           O  
ATOM   2302  N   LEU A 316     -10.309  -1.249  -2.632  1.00 88.11           N  
ATOM   2303  CA  LEU A 316      -9.294  -1.106  -1.593  1.00 88.11           C  
ATOM   2304  C   LEU A 316      -9.258   0.323  -1.062  1.00 88.11           C  
ATOM   2305  CB  LEU A 316      -7.916  -1.497  -2.133  1.00 88.11           C  
ATOM   2306  O   LEU A 316      -8.924   0.548   0.103  1.00 88.11           O  
ATOM   2307  CG  LEU A 316      -7.634  -2.996  -2.252  1.00 88.11           C  
ATOM   2308  CD1 LEU A 316      -6.275  -3.230  -2.903  1.00 88.11           C  
ATOM   2309  CD2 LEU A 316      -7.699  -3.662  -0.882  1.00 88.11           C  
ATOM   2310  N   SER A 317      -9.544   1.220  -1.907  1.00 86.54           N  
ATOM   2311  CA  SER A 317      -9.497   2.636  -1.560  1.00 86.54           C  
ATOM   2312  C   SER A 317     -10.505   2.971  -0.467  1.00 86.54           C  
ATOM   2313  CB  SER A 317      -9.765   3.499  -2.794  1.00 86.54           C  
ATOM   2314  O   SER A 317     -10.368   3.985   0.222  1.00 86.54           O  
ATOM   2315  OG  SER A 317     -11.096   3.327  -3.249  1.00 86.54           O  
ATOM   2316  N   LYS A 318     -11.516   2.113  -0.199  1.00 84.10           N  
ATOM   2317  CA  LYS A 318     -12.545   2.317   0.816  1.00 84.10           C  
ATOM   2318  C   LYS A 318     -12.016   1.991   2.209  1.00 84.10           C  
ATOM   2319  CB  LYS A 318     -13.777   1.463   0.510  1.00 84.10           C  
ATOM   2320  O   LYS A 318     -12.499   2.534   3.205  1.00 84.10           O  
ATOM   2321  CG  LYS A 318     -14.477   1.829  -0.790  1.00 84.10           C  
ATOM   2322  CD  LYS A 318     -15.671   0.922  -1.057  1.00 84.10           C  
ATOM   2323  CE  LYS A 318     -16.323   1.234  -2.398  1.00 84.10           C  
ATOM   2324  NZ  LYS A 318     -17.428   0.280  -2.711  1.00 84.10           N  
ATOM   2325  N   VAL A 319     -10.995   1.213   2.256  1.00 84.36           N  
ATOM   2326  CA  VAL A 319     -10.593   0.657   3.544  1.00 84.36           C  
ATOM   2327  C   VAL A 319      -9.172   1.103   3.879  1.00 84.36           C  
ATOM   2328  CB  VAL A 319     -10.683  -0.886   3.549  1.00 84.36           C  
ATOM   2329  O   VAL A 319      -8.809   1.215   5.052  1.00 84.36           O  
ATOM   2330  CG1 VAL A 319     -12.139  -1.342   3.487  1.00 84.36           C  
ATOM   2331  CG2 VAL A 319      -9.886  -1.470   2.384  1.00 84.36           C  
ATOM   2332  N   VAL A 320      -8.283   1.388   2.897  1.00 87.79           N  
ATOM   2333  CA  VAL A 320      -6.894   1.753   3.155  1.00 87.79           C  
ATOM   2334  C   VAL A 320      -6.422   2.765   2.114  1.00 87.79           C  
ATOM   2335  CB  VAL A 320      -5.971   0.513   3.150  1.00 87.79           C  
ATOM   2336  O   VAL A 320      -6.870   2.737   0.965  1.00 87.79           O  
ATOM   2337  CG1 VAL A 320      -4.505   0.930   3.239  1.00 87.79           C  
ATOM   2338  CG2 VAL A 320      -6.334  -0.427   4.298  1.00 87.79           C  
ATOM   2339  N   PRO A 321      -5.490   3.673   2.550  1.00 87.11           N  
ATOM   2340  CA  PRO A 321      -4.874   4.567   1.566  1.00 87.11           C  
ATOM   2341  C   PRO A 321      -3.956   3.830   0.593  1.00 87.11           C  
ATOM   2342  CB  PRO A 321      -4.079   5.548   2.431  1.00 87.11           C  
ATOM   2343  O   PRO A 321      -3.158   2.987   1.010  1.00 87.11           O  
ATOM   2344  CG  PRO A 321      -4.633   5.379   3.808  1.00 87.11           C  
ATOM   2345  CD  PRO A 321      -5.230   4.005   3.917  1.00 87.11           C  
ATOM   2346  N   ILE A 322      -4.113   4.152  -0.721  1.00 88.24           N  
ATOM   2347  CA  ILE A 322      -3.393   3.422  -1.759  1.00 88.24           C  
ATOM   2348  C   ILE A 322      -2.333   4.325  -2.384  1.00 88.24           C  
ATOM   2349  CB  ILE A 322      -4.355   2.892  -2.846  1.00 88.24           C  
ATOM   2350  O   ILE A 322      -2.612   5.477  -2.727  1.00 88.24           O  
ATOM   2351  CG1 ILE A 322      -5.378   1.930  -2.231  1.00 88.24           C  
ATOM   2352  CG2 ILE A 322      -3.572   2.211  -3.973  1.00 88.24           C  
ATOM   2353  CD1 ILE A 322      -6.512   1.548  -3.172  1.00 88.24           C  
ATOM   2354  N   ILE A 323      -1.122   3.815  -2.575  1.00 88.95           N  
ATOM   2355  CA  ILE A 323      -0.033   4.453  -3.307  1.00 88.95           C  
ATOM   2356  C   ILE A 323       0.262   3.665  -4.582  1.00 88.95           C  
ATOM   2357  CB  ILE A 323       1.241   4.567  -2.440  1.00 88.95           C  
ATOM   2358  O   ILE A 323       0.770   2.543  -4.522  1.00 88.95           O  
ATOM   2359  CG1 ILE A 323       0.948   5.362  -1.163  1.00 88.95           C  
ATOM   2360  CG2 ILE A 323       2.380   5.209  -3.237  1.00 88.95           C  
ATOM   2361  CD1 ILE A 323       2.077   5.332  -0.142  1.00 88.95           C  
ATOM   2362  N   PRO A 324      -0.115   4.252  -5.707  1.00 90.41           N  
ATOM   2363  CA  PRO A 324       0.152   3.545  -6.962  1.00 90.41           C  
ATOM   2364  C   PRO A 324       1.637   3.508  -7.315  1.00 90.41           C  
ATOM   2365  CB  PRO A 324      -0.635   4.355  -7.996  1.00 90.41           C  
ATOM   2366  O   PRO A 324       2.307   4.544  -7.292  1.00 90.41           O  
ATOM   2367  CG  PRO A 324      -0.749   5.722  -7.404  1.00 90.41           C  
ATOM   2368  CD  PRO A 324      -0.720   5.598  -5.907  1.00 90.41           C  
ATOM   2369  N   VAL A 325       2.123   2.279  -7.637  1.00 91.75           N  
ATOM   2370  CA  VAL A 325       3.527   2.079  -7.980  1.00 91.75           C  
ATOM   2371  C   VAL A 325       3.633   1.327  -9.305  1.00 91.75           C  
ATOM   2372  CB  VAL A 325       4.280   1.312  -6.870  1.00 91.75           C  
ATOM   2373  O   VAL A 325       3.066   0.242  -9.457  1.00 91.75           O  
ATOM   2374  CG1 VAL A 325       5.735   1.074  -7.270  1.00 91.75           C  
ATOM   2375  CG2 VAL A 325       4.203   2.075  -5.549  1.00 91.75           C  
ATOM   2376  N   ILE A 326       4.326   1.949 -10.260  1.00 93.02           N  
ATOM   2377  CA  ILE A 326       4.594   1.269 -11.523  1.00 93.02           C  
ATOM   2378  C   ILE A 326       5.801   0.346 -11.366  1.00 93.02           C  
ATOM   2379  CB  ILE A 326       4.837   2.279 -12.668  1.00 93.02           C  
ATOM   2380  O   ILE A 326       6.898   0.800 -11.034  1.00 93.02           O  
ATOM   2381  CG1 ILE A 326       3.615   3.187 -12.847  1.00 93.02           C  
ATOM   2382  CG2 ILE A 326       5.171   1.547 -13.971  1.00 93.02           C  
ATOM   2383  CD1 ILE A 326       3.842   4.348 -13.805  1.00 93.02           C  
ATOM   2384  N   ALA A 327       5.568  -0.956 -11.580  1.00 92.80           N  
ATOM   2385  CA  ALA A 327       6.620  -1.955 -11.407  1.00 92.80           C  
ATOM   2386  C   ALA A 327       7.470  -2.081 -12.668  1.00 92.80           C  
ATOM   2387  CB  ALA A 327       6.015  -3.307 -11.039  1.00 92.80           C  
ATOM   2388  O   ALA A 327       7.077  -1.609 -13.738  1.00 92.80           O  
ATOM   2389  N   LYS A 328       8.737  -2.593 -12.458  1.00 91.46           N  
ATOM   2390  CA  LYS A 328       9.651  -2.864 -13.564  1.00 91.46           C  
ATOM   2391  C   LYS A 328       9.780  -1.652 -14.481  1.00 91.46           C  
ATOM   2392  CB  LYS A 328       9.181  -4.079 -14.364  1.00 91.46           C  
ATOM   2393  O   LYS A 328       9.594  -1.762 -15.695  1.00 91.46           O  
ATOM   2394  CG  LYS A 328       9.125  -5.368 -13.558  1.00 91.46           C  
ATOM   2395  CD  LYS A 328       8.788  -6.565 -14.438  1.00 91.46           C  
ATOM   2396  CE  LYS A 328       8.712  -7.852 -13.629  1.00 91.46           C  
ATOM   2397  NZ  LYS A 328       8.436  -9.036 -14.496  1.00 91.46           N  
ATOM   2398  N   ALA A 329      10.048  -0.482 -14.028  1.00 90.39           N  
ATOM   2399  CA  ALA A 329      10.112   0.774 -14.770  1.00 90.39           C  
ATOM   2400  C   ALA A 329      11.235   0.745 -15.803  1.00 90.39           C  
ATOM   2401  CB  ALA A 329      10.303   1.948 -13.813  1.00 90.39           C  
ATOM   2402  O   ALA A 329      11.218   1.511 -16.769  1.00 90.39           O  
ATOM   2403  N   ASP A 330      12.183  -0.114 -15.629  1.00 89.51           N  
ATOM   2404  CA  ASP A 330      13.306  -0.214 -16.557  1.00 89.51           C  
ATOM   2405  C   ASP A 330      12.868  -0.829 -17.885  1.00 89.51           C  
ATOM   2406  CB  ASP A 330      14.438  -1.039 -15.943  1.00 89.51           C  
ATOM   2407  O   ASP A 330      13.601  -0.770 -18.874  1.00 89.51           O  
ATOM   2408  CG  ASP A 330      13.983  -2.406 -15.464  1.00 89.51           C  
ATOM   2409  OD1 ASP A 330      12.871  -2.517 -14.903  1.00 89.51           O  
ATOM   2410  OD2 ASP A 330      14.744  -3.381 -15.647  1.00 89.51           O  
ATOM   2411  N   THR A 331      11.647  -1.296 -18.027  1.00 90.59           N  
ATOM   2412  CA  THR A 331      11.116  -1.887 -19.250  1.00 90.59           C  
ATOM   2413  C   THR A 331      10.545  -0.810 -20.168  1.00 90.59           C  
ATOM   2414  CB  THR A 331      10.028  -2.931 -18.940  1.00 90.59           C  
ATOM   2415  O   THR A 331      10.163  -1.095 -21.305  1.00 90.59           O  
ATOM   2416  CG2 THR A 331      10.572  -4.047 -18.055  1.00 90.59           C  
ATOM   2417  OG1 THR A 331       8.938  -2.290 -18.264  1.00 90.59           O  
ATOM   2418  N   MET A 332      10.485   0.425 -19.817  1.00 89.23           N  
ATOM   2419  CA  MET A 332       9.973   1.565 -20.573  1.00 89.23           C  
ATOM   2420  C   MET A 332      11.043   2.641 -20.727  1.00 89.23           C  
ATOM   2421  CB  MET A 332       8.736   2.151 -19.890  1.00 89.23           C  
ATOM   2422  O   MET A 332      11.900   2.799 -19.856  1.00 89.23           O  
ATOM   2423  CG  MET A 332       7.584   1.168 -19.760  1.00 89.23           C  
ATOM   2424  SD  MET A 332       6.135   1.893 -18.897  1.00 89.23           S  
ATOM   2425  CE  MET A 332       6.972   2.754 -17.537  1.00 89.23           C  
ATOM   2426  N   THR A 333      10.990   3.275 -21.841  1.00 88.17           N  
ATOM   2427  CA  THR A 333      11.858   4.432 -22.031  1.00 88.17           C  
ATOM   2428  C   THR A 333      11.382   5.609 -21.184  1.00 88.17           C  
ATOM   2429  CB  THR A 333      11.914   4.851 -23.512  1.00 88.17           C  
ATOM   2430  O   THR A 333      10.252   5.609 -20.690  1.00 88.17           O  
ATOM   2431  CG2 THR A 333      12.368   3.693 -24.394  1.00 88.17           C  
ATOM   2432  OG1 THR A 333      10.612   5.276 -23.932  1.00 88.17           O  
ATOM   2433  N   ALA A 334      12.180   6.563 -20.948  1.00 85.44           N  
ATOM   2434  CA  ALA A 334      11.822   7.732 -20.148  1.00 85.44           C  
ATOM   2435  C   ALA A 334      10.573   8.413 -20.700  1.00 85.44           C  
ATOM   2436  CB  ALA A 334      12.985   8.719 -20.098  1.00 85.44           C  
ATOM   2437  O   ALA A 334       9.713   8.858 -19.937  1.00 85.44           O  
ATOM   2438  N   ASP A 335      10.468   8.464 -22.055  1.00 87.02           N  
ATOM   2439  CA  ASP A 335       9.323   9.078 -22.720  1.00 87.02           C  
ATOM   2440  C   ASP A 335       8.065   8.232 -22.541  1.00 87.02           C  
ATOM   2441  CB  ASP A 335       9.613   9.281 -24.209  1.00 87.02           C  
ATOM   2442  O   ASP A 335       6.981   8.765 -22.296  1.00 87.02           O  
ATOM   2443  CG  ASP A 335      10.696  10.313 -24.467  1.00 87.02           C  
ATOM   2444  OD1 ASP A 335      10.896  11.212 -23.622  1.00 87.02           O  
ATOM   2445  OD2 ASP A 335      11.354  10.228 -25.527  1.00 87.02           O  
ATOM   2446  N   GLU A 336       8.253   6.908 -22.663  1.00 89.72           N  
ATOM   2447  CA  GLU A 336       7.154   5.969 -22.466  1.00 89.72           C  
ATOM   2448  C   GLU A 336       6.634   6.021 -21.032  1.00 89.72           C  
ATOM   2449  CB  GLU A 336       7.594   4.545 -22.814  1.00 89.72           C  
ATOM   2450  O   GLU A 336       5.426   5.932 -20.800  1.00 89.72           O  
ATOM   2451  CG  GLU A 336       7.786   4.308 -24.305  1.00 89.72           C  
ATOM   2452  CD  GLU A 336       8.352   2.934 -24.627  1.00 89.72           C  
ATOM   2453  OE1 GLU A 336       8.394   2.559 -25.820  1.00 89.72           O  
ATOM   2454  OE2 GLU A 336       8.756   2.226 -23.677  1.00 89.72           O  
ATOM   2455  N   LEU A 337       7.481   6.132 -20.095  1.00 87.62           N  
ATOM   2456  CA  LEU A 337       7.147   6.193 -18.676  1.00 87.62           C  
ATOM   2457  C   LEU A 337       6.330   7.442 -18.362  1.00 87.62           C  
ATOM   2458  CB  LEU A 337       8.420   6.175 -17.825  1.00 87.62           C  
ATOM   2459  O   LEU A 337       5.347   7.376 -17.620  1.00 87.62           O  
ATOM   2460  CG  LEU A 337       8.222   6.177 -16.308  1.00 87.62           C  
ATOM   2461  CD1 LEU A 337       7.466   4.927 -15.871  1.00 87.62           C  
ATOM   2462  CD2 LEU A 337       9.565   6.274 -15.593  1.00 87.62           C  
ATOM   2463  N   LYS A 338       6.733   8.532 -18.933  1.00 85.23           N  
ATOM   2464  CA  LYS A 338       6.009   9.788 -18.758  1.00 85.23           C  
ATOM   2465  C   LYS A 338       4.583   9.679 -19.291  1.00 85.23           C  
ATOM   2466  CB  LYS A 338       6.743  10.933 -19.457  1.00 85.23           C  
ATOM   2467  O   LYS A 338       3.636  10.131 -18.643  1.00 85.23           O  
ATOM   2468  CG  LYS A 338       6.159  12.309 -19.172  1.00 85.23           C  
ATOM   2469  CD  LYS A 338       6.953  13.408 -19.866  1.00 85.23           C  
ATOM   2470  CE  LYS A 338       6.313  14.775 -19.661  1.00 85.23           C  
ATOM   2471  NZ  LYS A 338       7.092  15.857 -20.334  1.00 85.23           N  
ATOM   2472  N   GLU A 339       4.466   9.165 -20.475  1.00 89.32           N  
ATOM   2473  CA  GLU A 339       3.160   8.965 -21.096  1.00 89.32           C  
ATOM   2474  C   GLU A 339       2.293   8.022 -20.266  1.00 89.32           C  
ATOM   2475  CB  GLU A 339       3.317   8.420 -22.518  1.00 89.32           C  
ATOM   2476  O   GLU A 339       1.096   8.258 -20.096  1.00 89.32           O  
ATOM   2477  CG  GLU A 339       3.902   9.425 -23.500  1.00 89.32           C  
ATOM   2478  CD  GLU A 339       4.121   8.848 -24.889  1.00 89.32           C  
ATOM   2479  OE1 GLU A 339       4.689   9.551 -25.756  1.00 89.32           O  
ATOM   2480  OE2 GLU A 339       3.720   7.685 -25.114  1.00 89.32           O  
ATOM   2481  N   PHE A 340       2.914   6.964 -19.885  1.00 90.27           N  
ATOM   2482  CA  PHE A 340       2.200   5.963 -19.101  1.00 90.27           C  
ATOM   2483  C   PHE A 340       1.767   6.536 -17.757  1.00 90.27           C  
ATOM   2484  CB  PHE A 340       3.073   4.723 -18.886  1.00 90.27           C  
ATOM   2485  O   PHE A 340       0.665   6.253 -17.281  1.00 90.27           O  
ATOM   2486  CG  PHE A 340       2.352   3.579 -18.226  1.00 90.27           C  
ATOM   2487  CD1 PHE A 340       2.788   3.076 -17.006  1.00 90.27           C  
ATOM   2488  CD2 PHE A 340       1.237   3.007 -18.825  1.00 90.27           C  
ATOM   2489  CE1 PHE A 340       2.123   2.017 -16.393  1.00 90.27           C  
ATOM   2490  CE2 PHE A 340       0.567   1.949 -18.217  1.00 90.27           C  
ATOM   2491  CZ  PHE A 340       1.012   1.455 -17.002  1.00 90.27           C  
ATOM   2492  N   ARG A 341       2.545   7.283 -17.097  1.00 87.25           N  
ATOM   2493  CA  ARG A 341       2.208   7.971 -15.855  1.00 87.25           C  
ATOM   2494  C   ARG A 341       0.953   8.820 -16.022  1.00 87.25           C  
ATOM   2495  CB  ARG A 341       3.375   8.846 -15.391  1.00 87.25           C  
ATOM   2496  O   ARG A 341       0.073   8.814 -15.159  1.00 87.25           O  
ATOM   2497  CG  ARG A 341       4.484   8.075 -14.694  1.00 87.25           C  
ATOM   2498  CD  ARG A 341       5.525   9.007 -14.089  1.00 87.25           C  
ATOM   2499  NE  ARG A 341       6.658   8.267 -13.542  1.00 87.25           N  
ATOM   2500  NH1 ARG A 341       8.243   9.828 -14.164  1.00 87.25           N  
ATOM   2501  NH2 ARG A 341       8.877   7.922 -13.059  1.00 87.25           N  
ATOM   2502  CZ  ARG A 341       7.923   8.674 -13.589  1.00 87.25           C  
ATOM   2503  N   GLN A 342       0.928   9.495 -17.046  1.00 85.75           N  
ATOM   2504  CA  GLN A 342      -0.217  10.348 -17.347  1.00 85.75           C  
ATOM   2505  C   GLN A 342      -1.467   9.516 -17.617  1.00 85.75           C  
ATOM   2506  CB  GLN A 342       0.083  11.248 -18.546  1.00 85.75           C  
ATOM   2507  O   GLN A 342      -2.564   9.873 -17.180  1.00 85.75           O  
ATOM   2508  CG  GLN A 342       0.649  12.610 -18.167  1.00 85.75           C  
ATOM   2509  CD  GLN A 342       1.110  13.410 -19.371  1.00 85.75           C  
ATOM   2510  NE2 GLN A 342       1.782  14.528 -19.118  1.00 85.75           N  
ATOM   2511  OE1 GLN A 342       0.865  13.026 -20.519  1.00 85.75           O  
ATOM   2512  N   GLU A 343      -1.296   8.510 -18.339  1.00 89.06           N  
ATOM   2513  CA  GLU A 343      -2.398   7.599 -18.633  1.00 89.06           C  
ATOM   2514  C   GLU A 343      -2.990   7.016 -17.353  1.00 89.06           C  
ATOM   2515  CB  GLU A 343      -1.930   6.471 -19.557  1.00 89.06           C  
ATOM   2516  O   GLU A 343      -4.211   6.936 -17.208  1.00 89.06           O  
ATOM   2517  CG  GLU A 343      -3.046   5.535 -19.999  1.00 89.06           C  
ATOM   2518  CD  GLU A 343      -2.569   4.425 -20.922  1.00 89.06           C  
ATOM   2519  OE1 GLU A 343      -3.365   3.512 -21.235  1.00 89.06           O  
ATOM   2520  OE2 GLU A 343      -1.388   4.469 -21.334  1.00 89.06           O  
ATOM   2521  N   VAL A 344      -2.159   6.530 -16.484  1.00 88.12           N  
ATOM   2522  CA  VAL A 344      -2.566   5.941 -15.213  1.00 88.12           C  
ATOM   2523  C   VAL A 344      -3.288   6.986 -14.366  1.00 88.12           C  
ATOM   2524  CB  VAL A 344      -1.357   5.370 -14.439  1.00 88.12           C  
ATOM   2525  O   VAL A 344      -4.327   6.700 -13.767  1.00 88.12           O  
ATOM   2526  CG1 VAL A 344      -1.769   4.942 -13.032  1.00 88.12           C  
ATOM   2527  CG2 VAL A 344      -0.742   4.197 -15.199  1.00 88.12           C  
ATOM   2528  N   MET A 345      -2.803   8.132 -14.370  1.00 85.20           N  
ATOM   2529  CA  MET A 345      -3.427   9.223 -13.627  1.00 85.20           C  
ATOM   2530  C   MET A 345      -4.805   9.549 -14.192  1.00 85.20           C  
ATOM   2531  CB  MET A 345      -2.541  10.470 -13.657  1.00 85.20           C  
ATOM   2532  O   MET A 345      -5.748   9.793 -13.438  1.00 85.20           O  
ATOM   2533  CG  MET A 345      -2.988  11.563 -12.699  1.00 85.20           C  
ATOM   2534  SD  MET A 345      -2.990  11.008 -10.950  1.00 85.20           S  
ATOM   2535  CE  MET A 345      -4.237  12.129 -10.259  1.00 85.20           C  
ATOM   2536  N   ASP A 346      -4.926   9.620 -15.489  1.00 86.11           N  
ATOM   2537  CA  ASP A 346      -6.191   9.900 -16.160  1.00 86.11           C  
ATOM   2538  C   ASP A 346      -7.223   8.815 -15.863  1.00 86.11           C  
ATOM   2539  CB  ASP A 346      -5.981  10.026 -17.671  1.00 86.11           C  
ATOM   2540  O   ASP A 346      -8.386   9.116 -15.585  1.00 86.11           O  
ATOM   2541  CG  ASP A 346      -5.233  11.288 -18.062  1.00 86.11           C  
ATOM   2542  OD1 ASP A 346      -5.132  12.219 -17.234  1.00 86.11           O  
ATOM   2543  OD2 ASP A 346      -4.742  11.353 -19.210  1.00 86.11           O  
ATOM   2544  N   GLU A 347      -6.804   7.618 -15.934  1.00 86.95           N  
ATOM   2545  CA  GLU A 347      -7.680   6.471 -15.714  1.00 86.95           C  
ATOM   2546  C   GLU A 347      -8.119   6.384 -14.255  1.00 86.95           C  
ATOM   2547  CB  GLU A 347      -6.983   5.174 -16.132  1.00 86.95           C  
ATOM   2548  O   GLU A 347      -9.251   5.991 -13.965  1.00 86.95           O  
ATOM   2549  CG  GLU A 347      -6.914   4.970 -17.638  1.00 86.95           C  
ATOM   2550  CD  GLU A 347      -6.379   3.604 -18.035  1.00 86.95           C  
ATOM   2551  OE1 GLU A 347      -6.032   3.409 -19.222  1.00 86.95           O  
ATOM   2552  OE2 GLU A 347      -6.306   2.720 -17.152  1.00 86.95           O  
ATOM   2553  N   LEU A 348      -7.237   6.672 -13.375  1.00 84.19           N  
ATOM   2554  CA  LEU A 348      -7.563   6.676 -11.953  1.00 84.19           C  
ATOM   2555  C   LEU A 348      -8.560   7.783 -11.628  1.00 84.19           C  
ATOM   2556  CB  LEU A 348      -6.296   6.851 -11.113  1.00 84.19           C  
ATOM   2557  O   LEU A 348      -9.462   7.591 -10.809  1.00 84.19           O  
ATOM   2558  CG  LEU A 348      -5.336   5.661 -11.078  1.00 84.19           C  
ATOM   2559  CD1 LEU A 348      -4.089   6.008 -10.271  1.00 84.19           C  
ATOM   2560  CD2 LEU A 348      -6.028   4.431 -10.500  1.00 84.19           C  
ATOM   2561  N   GLN A 349      -8.403   8.869 -12.283  1.00 82.08           N  
ATOM   2562  CA  GLN A 349      -9.337   9.977 -12.114  1.00 82.08           C  
ATOM   2563  C   GLN A 349     -10.711   9.630 -12.681  1.00 82.08           C  
ATOM   2564  CB  GLN A 349      -8.798  11.242 -12.783  1.00 82.08           C  
ATOM   2565  O   GLN A 349     -11.737   9.958 -12.082  1.00 82.08           O  
ATOM   2566  CG  GLN A 349      -7.617  11.868 -12.053  1.00 82.08           C  
ATOM   2567  CD  GLN A 349      -7.070  13.092 -12.763  1.00 82.08           C  
ATOM   2568  NE2 GLN A 349      -6.124  13.774 -12.126  1.00 82.08           N  
ATOM   2569  OE1 GLN A 349      -7.493  13.422 -13.876  1.00 82.08           O  
ATOM   2570  N   ASN A 350     -10.674   8.970 -13.780  1.00 84.06           N  
ATOM   2571  CA  ASN A 350     -11.910   8.536 -14.422  1.00 84.06           C  
ATOM   2572  C   ASN A 350     -12.608   7.445 -13.615  1.00 84.06           C  
ATOM   2573  CB  ASN A 350     -11.633   8.048 -15.846  1.00 84.06           C  
ATOM   2574  O   ASN A 350     -13.833   7.322 -13.659  1.00 84.06           O  
ATOM   2575  CG  ASN A 350     -11.291   9.179 -16.795  1.00 84.06           C  
ATOM   2576  ND2 ASN A 350     -10.777   8.833 -17.969  1.00 84.06           N  
ATOM   2577  OD1 ASN A 350     -11.487  10.354 -16.476  1.00 84.06           O  
ATOM   2578  N   GLY A 351     -11.937   6.664 -12.942  1.00 74.32           N  
ATOM   2579  CA  GLY A 351     -12.394   5.529 -12.156  1.00 74.32           C  
ATOM   2580  C   GLY A 351     -12.801   5.905 -10.744  1.00 74.32           C  
ATOM   2581  O   GLY A 351     -13.280   5.061  -9.985  1.00 74.32           O  
ATOM   2582  N   GLY A 352     -12.826   7.248 -10.461  1.00 68.88           N  
ATOM   2583  CA  GLY A 352     -13.328   7.770  -9.200  1.00 68.88           C  
ATOM   2584  C   GLY A 352     -12.480   7.368  -8.008  1.00 68.88           C  
ATOM   2585  O   GLY A 352     -12.992   7.221  -6.897  1.00 68.88           O  
ATOM   2586  N   ILE A 353     -11.226   6.859  -8.256  1.00 65.13           N  
ATOM   2587  CA  ILE A 353     -10.250   6.500  -7.233  1.00 65.13           C  
ATOM   2588  C   ILE A 353      -9.442   7.734  -6.835  1.00 65.13           C  
ATOM   2589  CB  ILE A 353      -9.307   5.377  -7.721  1.00 65.13           C  
ATOM   2590  O   ILE A 353      -8.850   8.398  -7.689  1.00 65.13           O  
ATOM   2591  CG1 ILE A 353     -10.117   4.144  -8.137  1.00 65.13           C  
ATOM   2592  CG2 ILE A 353      -8.286   5.021  -6.637  1.00 65.13           C  
ATOM   2593  CD1 ILE A 353      -9.312   3.104  -8.905  1.00 65.13           C  
ATOM   2594  N   GLU A 354      -9.757   8.126  -5.657  1.00 57.89           N  
ATOM   2595  CA  GLU A 354      -9.253   9.376  -5.095  1.00 57.89           C  
ATOM   2596  C   GLU A 354      -7.774   9.264  -4.737  1.00 57.89           C  
ATOM   2597  CB  GLU A 354     -10.065   9.777  -3.861  1.00 57.89           C  
ATOM   2598  O   GLU A 354      -7.375   8.358  -4.002  1.00 57.89           O  
ATOM   2599  CG  GLU A 354     -11.521  10.104  -4.161  1.00 57.89           C  
ATOM   2600  CD  GLU A 354     -12.310  10.516  -2.929  1.00 57.89           C  
ATOM   2601  OE1 GLU A 354     -13.502  10.875  -3.064  1.00 57.89           O  
ATOM   2602  OE2 GLU A 354     -11.731  10.480  -1.820  1.00 57.89           O  
ATOM   2603  N   ILE A 355      -6.783   9.877  -5.404  1.00 53.79           N  
ATOM   2604  CA  ILE A 355      -5.347   9.993  -5.176  1.00 53.79           C  
ATOM   2605  C   ILE A 355      -5.066  11.170  -4.244  1.00 53.79           C  
ATOM   2606  CB  ILE A 355      -4.575  10.165  -6.504  1.00 53.79           C  
ATOM   2607  O   ILE A 355      -5.558  12.278  -4.468  1.00 53.79           O  
ATOM   2608  CG1 ILE A 355      -4.885   9.004  -7.456  1.00 53.79           C  
ATOM   2609  CG2 ILE A 355      -3.070  10.274  -6.244  1.00 53.79           C  
ATOM   2610  CD1 ILE A 355      -4.403   9.228  -8.882  1.00 53.79           C  
ATOM   2611  N   PHE A 356      -4.811  11.051  -2.877  1.00 45.97           N  
ATOM   2612  CA  PHE A 356      -4.557  11.920  -1.733  1.00 45.97           C  
ATOM   2613  C   PHE A 356      -3.418  12.888  -2.031  1.00 45.97           C  
ATOM   2614  CB  PHE A 356      -4.229  11.090  -0.488  1.00 45.97           C  
ATOM   2615  O   PHE A 356      -2.359  12.479  -2.511  1.00 45.97           O  
ATOM   2616  CG  PHE A 356      -4.135  11.902   0.775  1.00 45.97           C  
ATOM   2617  CD1 PHE A 356      -2.898  12.252   1.302  1.00 45.97           C  
ATOM   2618  CD2 PHE A 356      -5.285  12.315   1.436  1.00 45.97           C  
ATOM   2619  CE1 PHE A 356      -2.808  13.004   2.472  1.00 45.97           C  
ATOM   2620  CE2 PHE A 356      -5.203  13.066   2.605  1.00 45.97           C  
ATOM   2621  CZ  PHE A 356      -3.963  13.409   3.122  1.00 45.97           C  
ATOM   2622  N   ASP A 357      -3.579  14.236  -1.829  1.00 42.61           N  
ATOM   2623  CA  ASP A 357      -2.777  15.455  -1.871  1.00 42.61           C  
ATOM   2624  C   ASP A 357      -2.314  15.856  -0.473  1.00 42.61           C  
ATOM   2625  CB  ASP A 357      -3.570  16.597  -2.511  1.00 42.61           C  
ATOM   2626  O   ASP A 357      -3.134  16.045   0.428  1.00 42.61           O  
ATOM   2627  CG  ASP A 357      -2.731  17.840  -2.751  1.00 42.61           C  
ATOM   2628  OD1 ASP A 357      -1.506  17.806  -2.503  1.00 42.61           O  
ATOM   2629  OD2 ASP A 357      -3.300  18.862  -3.189  1.00 42.61           O  
ATOM   2630  N   PHE A 358      -1.109  15.595   0.004  1.00 39.47           N  
ATOM   2631  CA  PHE A 358      -0.412  16.032   1.208  1.00 39.47           C  
ATOM   2632  C   PHE A 358      -0.275  17.549   1.234  1.00 39.47           C  
ATOM   2633  CB  PHE A 358       0.971  15.378   1.297  1.00 39.47           C  
ATOM   2634  O   PHE A 358       0.329  18.108   2.152  1.00 39.47           O  
ATOM   2635  CG  PHE A 358       0.929  13.910   1.622  1.00 39.47           C  
ATOM   2636  CD1 PHE A 358       0.755  13.478   2.931  1.00 39.47           C  
ATOM   2637  CD2 PHE A 358       1.063  12.960   0.617  1.00 39.47           C  
ATOM   2638  CE1 PHE A 358       0.715  12.119   3.234  1.00 39.47           C  
ATOM   2639  CE2 PHE A 358       1.024  11.601   0.912  1.00 39.47           C  
ATOM   2640  CZ  PHE A 358       0.851  11.182   2.222  1.00 39.47           C  
ATOM   2641  N   SER A 359      -0.909  18.277   0.251  1.00 34.60           N  
ATOM   2642  CA  SER A 359      -0.812  19.731   0.165  1.00 34.60           C  
ATOM   2643  C   SER A 359      -2.005  20.405   0.833  1.00 34.60           C  
ATOM   2644  CB  SER A 359      -0.715  20.177  -1.295  1.00 34.60           C  
ATOM   2645  O   SER A 359      -2.020  21.626   1.005  1.00 34.60           O  
ATOM   2646  OG  SER A 359      -1.990  20.150  -1.914  1.00 34.60           O  
ATOM   2647  N   SER A 360      -2.725  19.687   1.829  1.00 29.77           N  
ATOM   2648  CA  SER A 360      -3.685  20.610   2.426  1.00 29.77           C  
ATOM   2649  C   SER A 360      -3.735  20.453   3.942  1.00 29.77           C  
ATOM   2650  CB  SER A 360      -5.079  20.390   1.836  1.00 29.77           C  
ATOM   2651  O   SER A 360      -4.152  19.409   4.449  1.00 29.77           O  
ATOM   2652  OG  SER A 360      -5.623  19.159   2.278  1.00 29.77           O  
ATOM   2653  N   GLY A 361      -2.674  20.710   4.728  1.00 29.83           N  
ATOM   2654  CA  GLY A 361      -2.707  21.505   5.946  1.00 29.83           C  
ATOM   2655  C   GLY A 361      -3.763  22.594   5.919  1.00 29.83           C  
ATOM   2656  O   GLY A 361      -3.990  23.221   4.882  1.00 29.83           O  
ATOM   2657  N   GLU A 362      -5.015  22.266   6.176  1.00 36.05           N  
ATOM   2658  CA  GLU A 362      -5.941  23.165   6.859  1.00 36.05           C  
ATOM   2659  C   GLU A 362      -5.501  24.620   6.720  1.00 36.05           C  
ATOM   2660  CB  GLU A 362      -6.062  22.791   8.338  1.00 36.05           C  
ATOM   2661  O   GLU A 362      -6.302  25.537   6.912  1.00 36.05           O  
ATOM   2662  CG  GLU A 362      -7.091  21.704   8.615  1.00 36.05           C  
ATOM   2663  CD  GLU A 362      -7.237  21.379  10.093  1.00 36.05           C  
ATOM   2664  OE1 GLU A 362      -8.162  20.619  10.459  1.00 36.05           O  
ATOM   2665  OE2 GLU A 362      -6.420  21.889  10.892  1.00 36.05           O  
ATOM   2666  N   ASP A 363      -4.955  25.032   5.470  1.00 37.84           N  
ATOM   2667  CA  ASP A 363      -4.862  26.475   5.268  1.00 37.84           C  
ATOM   2668  C   ASP A 363      -4.691  26.812   3.788  1.00 37.84           C  
ATOM   2669  CB  ASP A 363      -3.700  27.056   6.077  1.00 37.84           C  
ATOM   2670  O   ASP A 363      -4.765  27.980   3.400  1.00 37.84           O  
ATOM   2671  CG  ASP A 363      -3.969  27.073   7.572  1.00 37.84           C  
ATOM   2672  OD1 ASP A 363      -5.150  27.042   7.979  1.00 37.84           O  
ATOM   2673  OD2 ASP A 363      -2.991  27.122   8.349  1.00 37.84           O  
ATOM   2674  N   THR A 364      -5.000  25.856   2.764  1.00 37.38           N  
ATOM   2675  CA  THR A 364      -4.863  26.349   1.397  1.00 37.38           C  
ATOM   2676  C   THR A 364      -6.014  25.853   0.526  1.00 37.38           C  
ATOM   2677  CB  THR A 364      -3.523  25.912   0.778  1.00 37.38           C  
ATOM   2678  O   THR A 364      -6.150  26.268  -0.627  1.00 37.38           O  
ATOM   2679  CG2 THR A 364      -2.365  26.732   1.339  1.00 37.38           C  
ATOM   2680  OG1 THR A 364      -3.298  24.527   1.068  1.00 37.38           O  
ATOM   2681  N   ALA A 365      -7.029  24.993   1.052  1.00 36.25           N  
ATOM   2682  CA  ALA A 365      -8.207  24.537   0.320  1.00 36.25           C  
ATOM   2683  C   ALA A 365      -9.374  25.504   0.501  1.00 36.25           C  
ATOM   2684  CB  ALA A 365      -8.606  23.135   0.774  1.00 36.25           C  
ATOM   2685  O   ALA A 365     -10.220  25.639  -0.386  1.00 36.25           O  
ATOM   2686  N   ALA A 366      -9.269  26.475   1.392  1.00 34.58           N  
ATOM   2687  CA  ALA A 366     -10.128  27.650   1.506  1.00 34.58           C  
ATOM   2688  C   ALA A 366      -9.539  28.836   0.747  1.00 34.58           C  
ATOM   2689  CB  ALA A 366     -10.341  28.014   2.973  1.00 34.58           C  
ATOM   2690  O   ALA A 366     -10.277  29.669   0.216  1.00 34.58           O  
ATOM   2691  N   ASP A 367      -8.211  28.757   0.261  1.00 37.29           N  
ATOM   2692  CA  ASP A 367      -7.512  29.810  -0.470  1.00 37.29           C  
ATOM   2693  C   ASP A 367      -7.429  29.483  -1.959  1.00 37.29           C  
ATOM   2694  CB  ASP A 367      -6.108  30.018   0.102  1.00 37.29           C  
ATOM   2695  O   ASP A 367      -7.463  30.383  -2.800  1.00 37.29           O  
ATOM   2696  CG  ASP A 367      -6.063  31.074   1.193  1.00 37.29           C  
ATOM   2697  OD1 ASP A 367      -7.045  31.832   1.349  1.00 37.29           O  
ATOM   2698  OD2 ASP A 367      -5.035  31.151   1.900  1.00 37.29           O  
ATOM   2699  N   GLU A 368      -7.699  28.080  -2.354  1.00 40.19           N  
ATOM   2700  CA  GLU A 368      -7.680  27.656  -3.751  1.00 40.19           C  
ATOM   2701  C   GLU A 368      -9.095  27.459  -4.288  1.00 40.19           C  
ATOM   2702  CB  GLU A 368      -6.872  26.366  -3.910  1.00 40.19           C  
ATOM   2703  O   GLU A 368      -9.353  27.689  -5.471  1.00 40.19           O  
ATOM   2704  CG  GLU A 368      -5.382  26.594  -4.118  1.00 40.19           C  
ATOM   2705  CD  GLU A 368      -4.601  25.307  -4.328  1.00 40.19           C  
ATOM   2706  OE1 GLU A 368      -3.370  25.373  -4.547  1.00 40.19           O  
ATOM   2707  OE2 GLU A 368      -5.225  24.224  -4.274  1.00 40.19           O  
ATOM   2708  N   CYS A 369     -10.108  27.257  -3.380  1.00 34.99           N  
ATOM   2709  CA  CYS A 369     -11.539  27.247  -3.662  1.00 34.99           C  
ATOM   2710  C   CYS A 369     -12.123  28.651  -3.570  1.00 34.99           C  
ATOM   2711  CB  CYS A 369     -12.269  26.316  -2.694  1.00 34.99           C  
ATOM   2712  O   CYS A 369     -13.015  29.009  -4.341  1.00 34.99           O  
ATOM   2713  SG  CYS A 369     -11.464  24.714  -2.477  1.00 34.99           S  
ATOM   2714  N   VAL A 370     -11.467  29.653  -2.931  1.00 34.43           N  
ATOM   2715  CA  VAL A 370     -11.710  31.091  -2.869  1.00 34.43           C  
ATOM   2716  C   VAL A 370     -10.931  31.795  -3.978  1.00 34.43           C  
ATOM   2717  CB  VAL A 370     -11.323  31.674  -1.492  1.00 34.43           C  
ATOM   2718  O   VAL A 370     -11.414  32.766  -4.564  1.00 34.43           O  
ATOM   2719  CG1 VAL A 370     -11.489  33.192  -1.482  1.00 34.43           C  
ATOM   2720  CG2 VAL A 370     -12.162  31.035  -0.387  1.00 34.43           C  
ATOM   2721  N   ALA A 371      -9.884  31.111  -4.643  1.00 35.12           N  
ATOM   2722  CA  ALA A 371      -9.089  31.576  -5.776  1.00 35.12           C  
ATOM   2723  C   ALA A 371      -9.682  31.092  -7.097  1.00 35.12           C  
ATOM   2724  CB  ALA A 371      -7.643  31.105  -5.641  1.00 35.12           C  
ATOM   2725  O   ALA A 371      -9.571  31.771  -8.120  1.00 35.12           O  
ATOM   2726  N   ALA A 372     -10.479  30.021  -6.985  1.00 38.11           N  
ATOM   2727  CA  ALA A 372     -11.196  29.453  -8.124  1.00 38.11           C  
ATOM   2728  C   ALA A 372     -12.587  30.066  -8.258  1.00 38.11           C  
ATOM   2729  CB  ALA A 372     -11.297  27.936  -7.987  1.00 38.11           C  
ATOM   2730  O   ALA A 372     -13.128  30.158  -9.362  1.00 38.11           O  
ATOM   2731  N   LEU A 373     -13.035  30.829  -7.254  1.00 35.83           N  
ATOM   2732  CA  LEU A 373     -14.229  31.665  -7.214  1.00 35.83           C  
ATOM   2733  C   LEU A 373     -13.864  33.141  -7.325  1.00 35.83           C  
ATOM   2734  CB  LEU A 373     -15.014  31.417  -5.923  1.00 35.83           C  
ATOM   2735  O   LEU A 373     -14.717  33.974  -7.640  1.00 35.83           O  
ATOM   2736  CG  LEU A 373     -15.940  30.200  -5.915  1.00 35.83           C  
ATOM   2737  CD1 LEU A 373     -16.199  29.740  -4.484  1.00 35.83           C  
ATOM   2738  CD2 LEU A 373     -17.251  30.521  -6.624  1.00 35.83           C  
ATOM   2739  N   HIS A 374     -12.585  33.601  -7.455  1.00 29.42           N  
ATOM   2740  CA  HIS A 374     -12.096  34.928  -7.812  1.00 29.42           C  
ATOM   2741  C   HIS A 374     -11.466  34.928  -9.200  1.00 29.42           C  
ATOM   2742  CB  HIS A 374     -11.085  35.423  -6.776  1.00 29.42           C  
ATOM   2743  O   HIS A 374     -10.308  34.535  -9.361  1.00 29.42           O  
ATOM   2744  CG  HIS A 374     -11.715  35.930  -5.517  1.00 29.42           C  
ATOM   2745  CD2 HIS A 374     -12.147  37.166  -5.175  1.00 29.42           C  
ATOM   2746  ND1 HIS A 374     -11.958  35.120  -4.429  1.00 29.42           N  
ATOM   2747  CE1 HIS A 374     -12.516  35.839  -3.469  1.00 29.42           C  
ATOM   2748  NE2 HIS A 374     -12.642  37.084  -3.896  1.00 29.42           N  
ATOM   2749  N   VAL A 375     -11.993  34.067 -10.226  1.00 31.13           N  
ATOM   2750  CA  VAL A 375     -11.796  34.426 -11.627  1.00 31.13           C  
ATOM   2751  C   VAL A 375     -12.168  35.892 -11.842  1.00 31.13           C  
ATOM   2752  CB  VAL A 375     -12.626  33.523 -12.567  1.00 31.13           C  
ATOM   2753  O   VAL A 375     -13.315  36.287 -11.621  1.00 31.13           O  
ATOM   2754  CG1 VAL A 375     -12.493  33.985 -14.016  1.00 31.13           C  
ATOM   2755  CG2 VAL A 375     -12.192  32.065 -12.425  1.00 31.13           C  
ATOM   2756  N   GLU A 376     -11.465  36.847 -11.212  1.00 35.88           N  
ATOM   2757  CA  GLU A 376     -11.263  38.138 -11.864  1.00 35.88           C  
ATOM   2758  C   GLU A 376     -10.620  37.968 -13.237  1.00 35.88           C  
ATOM   2759  CB  GLU A 376     -10.403  39.053 -10.989  1.00 35.88           C  
ATOM   2760  O   GLU A 376      -9.570  37.335 -13.363  1.00 35.88           O  
ATOM   2761  CG  GLU A 376     -11.183  39.771  -9.897  1.00 35.88           C  
ATOM   2762  CD  GLU A 376     -10.366  40.830  -9.174  1.00 35.88           C  
ATOM   2763  OE1 GLU A 376     -10.932  41.560  -8.329  1.00 35.88           O  
ATOM   2764  OE2 GLU A 376      -9.151  40.932  -9.457  1.00 35.88           O  
ATOM   2765  N   GLN A 377     -11.352  37.694 -14.362  1.00 27.98           N  
ATOM   2766  CA  GLN A 377     -11.486  38.637 -15.467  1.00 27.98           C  
ATOM   2767  C   GLN A 377     -10.120  39.130 -15.938  1.00 27.98           C  
ATOM   2768  CB  GLN A 377     -12.359  39.824 -15.059  1.00 27.98           C  
ATOM   2769  O   GLN A 377      -9.360  39.708 -15.159  1.00 27.98           O  
ATOM   2770  CG  GLN A 377     -13.683  39.900 -15.807  1.00 27.98           C  
ATOM   2771  CD  GLN A 377     -14.507  41.114 -15.421  1.00 27.98           C  
ATOM   2772  NE2 GLN A 377     -15.653  41.285 -16.073  1.00 27.98           N  
ATOM   2773  OE1 GLN A 377     -14.118  41.891 -14.544  1.00 27.98           O  
ATOM   2774  N   GLU A 378      -9.428  38.429 -16.954  1.00 31.87           N  
ATOM   2775  CA  GLU A 378      -8.960  39.243 -18.072  1.00 31.87           C  
ATOM   2776  C   GLU A 378      -8.799  38.403 -19.336  1.00 31.87           C  
ATOM   2777  CB  GLU A 378      -7.636  39.927 -17.723  1.00 31.87           C  
ATOM   2778  O   GLU A 378      -8.064  37.413 -19.340  1.00 31.87           O  
ATOM   2779  CG  GLU A 378      -7.782  41.395 -17.348  1.00 31.87           C  
ATOM   2780  CD  GLU A 378      -6.513  41.995 -16.765  1.00 31.87           C  
ATOM   2781  OE1 GLU A 378      -6.542  43.166 -16.324  1.00 31.87           O  
ATOM   2782  OE2 GLU A 378      -5.481  41.288 -16.750  1.00 31.87           O  
ATOM   2783  N   PHE A 379      -9.733  38.233 -20.238  1.00 28.02           N  
ATOM   2784  CA  PHE A 379     -10.305  38.507 -21.552  1.00 28.02           C  
ATOM   2785  C   PHE A 379      -9.546  37.755 -22.639  1.00 28.02           C  
ATOM   2786  CB  PHE A 379     -10.288  40.010 -21.844  1.00 28.02           C  
ATOM   2787  O   PHE A 379      -8.323  37.864 -22.739  1.00 28.02           O  
ATOM   2788  CG  PHE A 379     -11.580  40.707 -21.514  1.00 28.02           C  
ATOM   2789  CD1 PHE A 379     -12.601  40.792 -22.453  1.00 28.02           C  
ATOM   2790  CD2 PHE A 379     -11.775  41.278 -20.262  1.00 28.02           C  
ATOM   2791  CE1 PHE A 379     -13.798  41.436 -22.150  1.00 28.02           C  
ATOM   2792  CE2 PHE A 379     -12.968  41.923 -19.952  1.00 28.02           C  
ATOM   2793  CZ  PHE A 379     -13.978  42.002 -20.898  1.00 28.02           C  
ATOM   2794  N   PRO A 380     -10.100  36.732 -23.503  1.00 31.42           N  
ATOM   2795  CA  PRO A 380      -9.742  37.130 -24.867  1.00 31.42           C  
ATOM   2796  C   PRO A 380     -10.917  37.731 -25.634  1.00 31.42           C  
ATOM   2797  CB  PRO A 380      -9.285  35.818 -25.508  1.00 31.42           C  
ATOM   2798  O   PRO A 380     -12.066  37.333 -25.423  1.00 31.42           O  
ATOM   2799  CG  PRO A 380     -10.086  34.758 -24.824  1.00 31.42           C  
ATOM   2800  CD  PRO A 380     -10.901  35.403 -23.739  1.00 31.42           C  
ATOM   2801  N   ALA A 381     -11.023  39.063 -25.680  1.00 28.64           N  
ATOM   2802  CA  ALA A 381     -11.628  39.965 -26.656  1.00 28.64           C  
ATOM   2803  C   ALA A 381     -11.989  39.222 -27.939  1.00 28.64           C  
ATOM   2804  CB  ALA A 381     -10.686  41.126 -26.964  1.00 28.64           C  
ATOM   2805  O   ALA A 381     -11.151  38.523 -28.516  1.00 28.64           O  
ATOM   2806  N   TYR A 382     -13.354  38.834 -28.199  1.00 37.65           N  
ATOM   2807  CA  TYR A 382     -14.173  39.272 -29.323  1.00 37.65           C  
ATOM   2808  C   TYR A 382     -14.911  38.096 -29.952  1.00 37.65           C  
ATOM   2809  CB  TYR A 382     -13.310  39.971 -30.378  1.00 37.65           C  
ATOM   2810  O   TYR A 382     -14.290  37.107 -30.350  1.00 37.65           O  
ATOM   2811  CG  TYR A 382     -14.065  40.980 -31.209  1.00 37.65           C  
ATOM   2812  CD1 TYR A 382     -14.501  40.666 -32.495  1.00 37.65           C  
ATOM   2813  CD2 TYR A 382     -14.343  42.248 -30.712  1.00 37.65           C  
ATOM   2814  CE1 TYR A 382     -15.196  41.593 -33.265  1.00 37.65           C  
ATOM   2815  CE2 TYR A 382     -15.036  43.183 -31.473  1.00 37.65           C  
ATOM   2816  OH  TYR A 382     -16.145  43.769 -33.504  1.00 37.65           O  
ATOM   2817  CZ  TYR A 382     -15.458  42.847 -32.746  1.00 37.65           C  
ATOM   2818  N   ASP A 383     -16.258  37.959 -29.654  1.00 31.49           N  
ATOM   2819  CA  ASP A 383     -17.544  38.374 -30.206  1.00 31.49           C  
ATOM   2820  C   ASP A 383     -18.334  37.174 -30.723  1.00 31.49           C  
ATOM   2821  CB  ASP A 383     -17.343  39.394 -31.328  1.00 31.49           C  
ATOM   2822  O   ASP A 383     -17.817  36.376 -31.508  1.00 31.49           O  
ATOM   2823  CG  ASP A 383     -17.533  40.828 -30.867  1.00 31.49           C  
ATOM   2824  OD1 ASP A 383     -18.004  41.046 -29.730  1.00 31.49           O  
ATOM   2825  OD2 ASP A 383     -17.213  41.749 -31.650  1.00 31.49           O  
ATOM   2826  N   SER A 384     -19.447  36.688 -30.026  1.00 31.11           N  
ATOM   2827  CA  SER A 384     -20.848  36.950 -30.343  1.00 31.11           C  
ATOM   2828  C   SER A 384     -21.612  35.653 -30.586  1.00 31.11           C  
ATOM   2829  CB  SER A 384     -20.959  37.855 -31.571  1.00 31.11           C  
ATOM   2830  O   SER A 384     -21.199  34.826 -31.401  1.00 31.11           O  
ATOM   2831  OG  SER A 384     -20.708  37.123 -32.759  1.00 31.11           O  
ATOM   2832  N   ASP A 385     -22.461  35.106 -29.503  1.00 32.80           N  
ATOM   2833  CA  ASP A 385     -23.901  34.871 -29.543  1.00 32.80           C  
ATOM   2834  C   ASP A 385     -24.283  33.657 -28.699  1.00 32.80           C  
ATOM   2835  CB  ASP A 385     -24.374  34.679 -30.985  1.00 32.80           C  
ATOM   2836  O   ASP A 385     -24.948  32.740 -29.186  1.00 32.80           O  
ATOM   2837  CG  ASP A 385     -24.598  35.992 -31.715  1.00 32.80           C  
ATOM   2838  OD1 ASP A 385     -24.653  37.054 -31.058  1.00 32.80           O  
ATOM   2839  OD2 ASP A 385     -24.724  35.964 -32.959  1.00 32.80           O  
ATOM   2840  N   ALA A 386     -24.129  33.636 -27.388  1.00 35.66           N  
ATOM   2841  CA  ALA A 386     -25.066  32.744 -26.710  1.00 35.66           C  
ATOM   2842  C   ALA A 386     -25.470  33.305 -25.350  1.00 35.66           C  
ATOM   2843  CB  ALA A 386     -24.455  31.354 -26.549  1.00 35.66           C  
ATOM   2844  O   ALA A 386     -24.687  33.264 -24.397  1.00 35.66           O  
ATOM   2845  N   ALA A 387     -25.927  34.582 -25.211  1.00 33.37           N  
ATOM   2846  CA  ALA A 387     -26.628  35.428 -24.249  1.00 33.37           C  
ATOM   2847  C   ALA A 387     -28.110  35.069 -24.181  1.00 33.37           C  
ATOM   2848  CB  ALA A 387     -26.456  36.901 -24.611  1.00 33.37           C  
ATOM   2849  O   ALA A 387     -28.861  35.327 -25.125  1.00 33.37           O  
ATOM   2850  N   GLN A 388     -28.492  33.768 -23.945  1.00 37.63           N  
ATOM   2851  CA  GLN A 388     -29.834  33.585 -23.402  1.00 37.63           C  
ATOM   2852  C   GLN A 388     -29.893  32.372 -22.478  1.00 37.63           C  
ATOM   2853  CB  GLN A 388     -30.854  33.433 -24.532  1.00 37.63           C  
ATOM   2854  O   GLN A 388     -30.935  32.088 -21.884  1.00 37.63           O  
ATOM   2855  CG  GLN A 388     -31.477  34.749 -24.979  1.00 37.63           C  
ATOM   2856  CD  GLN A 388     -32.531  34.564 -26.054  1.00 37.63           C  
ATOM   2857  NE2 GLN A 388     -32.999  35.670 -26.622  1.00 37.63           N  
ATOM   2858  OE1 GLN A 388     -32.921  33.436 -26.372  1.00 37.63           O  
ATOM   2859  N   ALA A 389     -28.843  32.012 -21.640  1.00 36.80           N  
ATOM   2860  CA  ALA A 389     -29.033  30.963 -20.641  1.00 36.80           C  
ATOM   2861  C   ALA A 389     -28.455  31.380 -19.292  1.00 36.80           C  
ATOM   2862  CB  ALA A 389     -28.393  29.659 -21.111  1.00 36.80           C  
ATOM   2863  O   ALA A 389     -28.486  30.608 -18.331  1.00 36.80           O  
ATOM   2864  N   SER A 390     -28.262  32.720 -19.066  1.00 37.35           N  
ATOM   2865  CA  SER A 390     -27.669  33.212 -17.827  1.00 37.35           C  
ATOM   2866  C   SER A 390     -28.671  34.033 -17.023  1.00 37.35           C  
ATOM   2867  CB  SER A 390     -26.428  34.055 -18.125  1.00 37.35           C  
ATOM   2868  O   SER A 390     -28.371  34.469 -15.909  1.00 37.35           O  
ATOM   2869  OG  SER A 390     -26.789  35.283 -18.735  1.00 37.35           O  
ATOM   2870  N   GLU A 391     -29.999  33.700 -17.061  1.00 39.69           N  
ATOM   2871  CA  GLU A 391     -30.876  34.417 -16.141  1.00 39.69           C  
ATOM   2872  C   GLU A 391     -31.724  33.449 -15.320  1.00 39.69           C  
ATOM   2873  CB  GLU A 391     -31.779  35.388 -16.905  1.00 39.69           C  
ATOM   2874  O   GLU A 391     -32.331  33.841 -14.321  1.00 39.69           O  
ATOM   2875  CG  GLU A 391     -31.249  36.814 -16.951  1.00 39.69           C  
ATOM   2876  CD  GLU A 391     -32.106  37.746 -17.793  1.00 39.69           C  
ATOM   2877  OE1 GLU A 391     -31.756  38.941 -17.923  1.00 39.69           O  
ATOM   2878  OE2 GLU A 391     -33.137  37.277 -18.327  1.00 39.69           O  
ATOM   2879  N   SER A 392     -31.392  32.083 -15.182  1.00 39.62           N  
ATOM   2880  CA  SER A 392     -32.118  31.160 -14.316  1.00 39.62           C  
ATOM   2881  C   SER A 392     -31.169  30.402 -13.395  1.00 39.62           C  
ATOM   2882  CB  SER A 392     -32.933  30.170 -15.150  1.00 39.62           C  
ATOM   2883  O   SER A 392     -31.609  29.663 -12.512  1.00 39.62           O  
ATOM   2884  OG  SER A 392     -32.079  29.306 -15.880  1.00 39.62           O  
ATOM   2885  N   ALA A 393     -29.886  30.820 -13.245  1.00 38.58           N  
ATOM   2886  CA  ALA A 393     -28.910  30.280 -12.303  1.00 38.58           C  
ATOM   2887  C   ALA A 393     -28.533  31.316 -11.248  1.00 38.58           C  
ATOM   2888  CB  ALA A 393     -27.663  29.801 -13.043  1.00 38.58           C  
ATOM   2889  O   ALA A 393     -27.870  30.993 -10.260  1.00 38.58           O  
ATOM   2890  N   ALA A 394     -29.188  32.515 -11.304  1.00 39.06           N  
ATOM   2891  CA  ALA A 394     -28.925  33.644 -10.416  1.00 39.06           C  
ATOM   2892  C   ALA A 394     -30.048  33.814  -9.397  1.00 39.06           C  
ATOM   2893  CB  ALA A 394     -28.746  34.927 -11.224  1.00 39.06           C  
ATOM   2894  O   ALA A 394     -29.923  34.593  -8.449  1.00 39.06           O  
ATOM   2895  N   ALA A 395     -30.938  32.726  -9.153  1.00 38.60           N  
ATOM   2896  CA  ALA A 395     -31.875  32.683  -8.034  1.00 38.60           C  
ATOM   2897  C   ALA A 395     -31.728  31.386  -7.244  1.00 38.60           C  
ATOM   2898  CB  ALA A 395     -33.309  32.837  -8.534  1.00 38.60           C  
ATOM   2899  O   ALA A 395     -32.723  30.746  -6.898  1.00 38.60           O  
ATOM   2900  N   MET A 396     -30.476  30.861  -7.070  1.00 39.17           N  
ATOM   2901  CA  MET A 396     -30.301  29.738  -6.153  1.00 39.17           C  
ATOM   2902  C   MET A 396     -29.650  30.193  -4.852  1.00 39.17           C  
ATOM   2903  CB  MET A 396     -29.458  28.639  -6.803  1.00 39.17           C  
ATOM   2904  O   MET A 396     -28.746  31.031  -4.864  1.00 39.17           O  
ATOM   2905  CG  MET A 396     -30.276  27.481  -7.351  1.00 39.17           C  
ATOM   2906  SD  MET A 396     -29.243  26.021  -7.757  1.00 39.17           S  
ATOM   2907  CE  MET A 396     -30.390  24.685  -7.318  1.00 39.17           C  
ATOM   2908  N   ASP A 397     -30.424  30.532  -3.756  1.00 50.21           N  
ATOM   2909  CA  ASP A 397     -30.313  30.774  -2.321  1.00 50.21           C  
ATOM   2910  C   ASP A 397     -28.952  30.327  -1.792  1.00 50.21           C  
ATOM   2911  CB  ASP A 397     -31.433  30.053  -1.567  1.00 50.21           C  
ATOM   2912  O   ASP A 397     -28.442  29.277  -2.185  1.00 50.21           O  
ATOM   2913  CG  ASP A 397     -32.757  30.073  -2.312  1.00 50.21           C  
ATOM   2914  OD1 ASP A 397     -33.011  31.026  -3.079  1.00 50.21           O  
ATOM   2915  OD2 ASP A 397     -33.554  29.128  -2.126  1.00 50.21           O  
ATOM   2916  N   ASP A 398     -27.987  31.137  -1.603  1.00 55.98           N  
ATOM   2917  CA  ASP A 398     -26.706  31.108  -0.903  1.00 55.98           C  
ATOM   2918  C   ASP A 398     -26.655  29.959   0.100  1.00 55.98           C  
ATOM   2919  CB  ASP A 398     -26.454  32.439  -0.192  1.00 55.98           C  
ATOM   2920  O   ASP A 398     -25.604  29.342   0.292  1.00 55.98           O  
ATOM   2921  CG  ASP A 398     -26.028  33.547  -1.140  1.00 55.98           C  
ATOM   2922  OD1 ASP A 398     -25.527  33.246  -2.244  1.00 55.98           O  
ATOM   2923  OD2 ASP A 398     -26.193  34.732  -0.777  1.00 55.98           O  
ATOM   2924  N   ASP A 399     -27.781  29.275   0.494  1.00 51.78           N  
ATOM   2925  CA  ASP A 399     -27.846  28.142   1.412  1.00 51.78           C  
ATOM   2926  C   ASP A 399     -27.924  26.821   0.650  1.00 51.78           C  
ATOM   2927  CB  ASP A 399     -29.048  28.279   2.350  1.00 51.78           C  
ATOM   2928  O   ASP A 399     -27.382  25.808   1.097  1.00 51.78           O  
ATOM   2929  CG  ASP A 399     -28.755  29.141   3.566  1.00 51.78           C  
ATOM   2930  OD1 ASP A 399     -27.568  29.386   3.868  1.00 51.78           O  
ATOM   2931  OD2 ASP A 399     -29.721  29.576   4.229  1.00 51.78           O  
ATOM   2932  N   ALA A 400     -28.316  26.803  -0.631  1.00 47.56           N  
ATOM   2933  CA  ALA A 400     -28.394  25.648  -1.521  1.00 47.56           C  
ATOM   2934  C   ALA A 400     -27.090  25.459  -2.291  1.00 47.56           C  
ATOM   2935  CB  ALA A 400     -29.563  25.802  -2.492  1.00 47.56           C  
ATOM   2936  O   ALA A 400     -26.674  24.328  -2.552  1.00 47.56           O  
ATOM   2937  N   VAL A 401     -26.307  26.544  -2.519  1.00 45.51           N  
ATOM   2938  CA  VAL A 401     -24.963  26.580  -3.086  1.00 45.51           C  
ATOM   2939  C   VAL A 401     -23.945  26.157  -2.029  1.00 45.51           C  
ATOM   2940  CB  VAL A 401     -24.614  27.983  -3.631  1.00 45.51           C  
ATOM   2941  O   VAL A 401     -23.022  25.393  -2.318  1.00 45.51           O  
ATOM   2942  CG1 VAL A 401     -23.164  28.031  -4.109  1.00 45.51           C  
ATOM   2943  CG2 VAL A 401     -25.566  28.367  -4.762  1.00 45.51           C  
ATOM   2944  N   LEU A 402     -24.206  26.326  -0.743  1.00 51.69           N  
ATOM   2945  CA  LEU A 402     -23.430  25.880   0.409  1.00 51.69           C  
ATOM   2946  C   LEU A 402     -23.755  24.431   0.755  1.00 51.69           C  
ATOM   2947  CB  LEU A 402     -23.702  26.779   1.618  1.00 51.69           C  
ATOM   2948  O   LEU A 402     -22.864  23.660   1.119  1.00 51.69           O  
ATOM   2949  CG  LEU A 402     -22.519  27.030   2.555  1.00 51.69           C  
ATOM   2950  CD1 LEU A 402     -21.666  28.181   2.034  1.00 51.69           C  
ATOM   2951  CD2 LEU A 402     -23.010  27.319   3.970  1.00 51.69           C  
ATOM   2952  N   ALA A 403     -24.904  23.912   0.494  1.00 46.83           N  
ATOM   2953  CA  ALA A 403     -25.322  22.523   0.667  1.00 46.83           C  
ATOM   2954  C   ALA A 403     -24.848  21.659  -0.498  1.00 46.83           C  
ATOM   2955  CB  ALA A 403     -26.840  22.437   0.807  1.00 46.83           C  
ATOM   2956  O   ALA A 403     -24.453  20.507  -0.305  1.00 46.83           O  
ATOM   2957  N   CYS A 404     -24.718  22.276  -1.734  1.00 41.09           N  
ATOM   2958  CA  CYS A 404     -24.171  21.646  -2.931  1.00 41.09           C  
ATOM   2959  C   CYS A 404     -22.648  21.635  -2.895  1.00 41.09           C  
ATOM   2960  CB  CYS A 404     -24.655  22.372  -4.187  1.00 41.09           C  
ATOM   2961  O   CYS A 404     -22.019  20.667  -3.326  1.00 41.09           O  
ATOM   2962  SG  CYS A 404     -26.405  22.114  -4.548  1.00 41.09           S  
ATOM   2963  N   VAL A 405     -22.020  22.631  -2.181  1.00 44.75           N  
ATOM   2964  CA  VAL A 405     -20.598  22.749  -1.874  1.00 44.75           C  
ATOM   2965  C   VAL A 405     -20.248  21.848  -0.692  1.00 44.75           C  
ATOM   2966  CB  VAL A 405     -20.204  24.211  -1.564  1.00 44.75           C  
ATOM   2967  O   VAL A 405     -19.212  21.179  -0.699  1.00 44.75           O  
ATOM   2968  CG1 VAL A 405     -18.770  24.285  -1.045  1.00 44.75           C  
ATOM   2969  CG2 VAL A 405     -20.371  25.083  -2.808  1.00 44.75           C  
ATOM   2970  N   GLU A 406     -21.159  21.566   0.246  1.00 43.65           N  
ATOM   2971  CA  GLU A 406     -21.054  20.656   1.383  1.00 43.65           C  
ATOM   2972  C   GLU A 406     -21.359  19.219   0.970  1.00 43.65           C  
ATOM   2973  CB  GLU A 406     -21.996  21.091   2.509  1.00 43.65           C  
ATOM   2974  O   GLU A 406     -20.718  18.281   1.449  1.00 43.65           O  
ATOM   2975  CG  GLU A 406     -21.366  22.063   3.497  1.00 43.65           C  
ATOM   2976  CD  GLU A 406     -22.334  22.541   4.567  1.00 43.65           C  
ATOM   2977  OE1 GLU A 406     -21.927  23.341   5.440  1.00 43.65           O  
ATOM   2978  OE2 GLU A 406     -23.509  22.112   4.533  1.00 43.65           O  
ATOM   2979  N   LEU A 407     -22.232  19.021  -0.033  1.00 36.78           N  
ATOM   2980  CA  LEU A 407     -22.551  17.736  -0.645  1.00 36.78           C  
ATOM   2981  C   LEU A 407     -21.513  17.363  -1.698  1.00 36.78           C  
ATOM   2982  CB  LEU A 407     -23.945  17.774  -1.276  1.00 36.78           C  
ATOM   2983  O   LEU A 407     -21.181  16.187  -1.859  1.00 36.78           O  
ATOM   2984  CG  LEU A 407     -24.743  16.470  -1.237  1.00 36.78           C  
ATOM   2985  CD1 LEU A 407     -26.088  16.691  -0.552  1.00 36.78           C  
ATOM   2986  CD2 LEU A 407     -24.939  15.919  -2.645  1.00 36.78           C  
ATOM   2987  N   ALA A 408     -20.861  18.441  -2.412  1.00 36.22           N  
ATOM   2988  CA  ALA A 408     -19.704  18.326  -3.296  1.00 36.22           C  
ATOM   2989  C   ALA A 408     -18.421  18.116  -2.495  1.00 36.22           C  
ATOM   2990  CB  ALA A 408     -19.581  19.567  -4.176  1.00 36.22           C  
ATOM   2991  O   ALA A 408     -17.509  17.418  -2.944  1.00 36.22           O  
ATOM   2992  N   LYS A 409     -18.368  18.485  -1.129  1.00 39.48           N  
ATOM   2993  CA  LYS A 409     -17.397  18.235  -0.067  1.00 39.48           C  
ATOM   2994  C   LYS A 409     -17.583  16.844   0.531  1.00 39.48           C  
ATOM   2995  CB  LYS A 409     -17.514  19.297   1.028  1.00 39.48           C  
ATOM   2996  O   LYS A 409     -16.606  16.170   0.865  1.00 39.48           O  
ATOM   2997  CG  LYS A 409     -16.277  20.170   1.177  1.00 39.48           C  
ATOM   2998  CD  LYS A 409     -16.467  21.227   2.258  1.00 39.48           C  
ATOM   2999  CE  LYS A 409     -15.271  22.166   2.339  1.00 39.48           C  
ATOM   3000  NZ  LYS A 409     -15.516  23.295   3.285  1.00 39.48           N  
ATOM   3001  N   GLU A 410     -18.839  16.302   0.407  1.00 36.15           N  
ATOM   3002  CA  GLU A 410     -19.205  14.977   0.897  1.00 36.15           C  
ATOM   3003  C   GLU A 410     -19.208  13.951  -0.232  1.00 36.15           C  
ATOM   3004  CB  GLU A 410     -20.577  15.015   1.577  1.00 36.15           C  
ATOM   3005  O   GLU A 410     -18.894  12.779  -0.015  1.00 36.15           O  
ATOM   3006  CG  GLU A 410     -20.636  14.243   2.887  1.00 36.15           C  
ATOM   3007  CD  GLU A 410     -21.949  14.424   3.631  1.00 36.15           C  
ATOM   3008  OE1 GLU A 410     -22.097  13.870   4.744  1.00 36.15           O  
ATOM   3009  OE2 GLU A 410     -22.837  15.126   3.097  1.00 36.15           O  
ATOM   3010  N   LEU A 411     -19.027  14.436  -1.559  1.00 33.52           N  
ATOM   3011  CA  LEU A 411     -19.037  13.613  -2.763  1.00 33.52           C  
ATOM   3012  C   LEU A 411     -17.777  13.845  -3.590  1.00 33.52           C  
ATOM   3013  CB  LEU A 411     -20.278  13.912  -3.608  1.00 33.52           C  
ATOM   3014  O   LEU A 411     -17.524  13.125  -4.559  1.00 33.52           O  
ATOM   3015  CG  LEU A 411     -21.192  12.725  -3.915  1.00 33.52           C  
ATOM   3016  CD1 LEU A 411     -22.399  12.729  -2.983  1.00 33.52           C  
ATOM   3017  CD2 LEU A 411     -21.636  12.754  -5.373  1.00 33.52           C  
ATOM   3018  N   SER A 412     -16.802  14.780  -3.108  1.00 29.68           N  
ATOM   3019  CA  SER A 412     -15.541  15.087  -3.774  1.00 29.68           C  
ATOM   3020  C   SER A 412     -14.371  14.386  -3.092  1.00 29.68           C  
ATOM   3021  CB  SER A 412     -15.298  16.596  -3.796  1.00 29.68           C  
ATOM   3022  O   SER A 412     -14.052  14.679  -1.938  1.00 29.68           O  
ATOM   3023  OG  SER A 412     -16.460  17.286  -4.224  1.00 29.68           O  
ATOM   3024  N   LEU A 413     -14.293  13.141  -3.217  1.00 30.01           N  
ATOM   3025  CA  LEU A 413     -13.325  12.114  -2.846  1.00 30.01           C  
ATOM   3026  C   LEU A 413     -12.019  12.298  -3.611  1.00 30.01           C  
ATOM   3027  CB  LEU A 413     -13.895  10.719  -3.113  1.00 30.01           C  
ATOM   3028  O   LEU A 413     -12.001  12.237  -4.842  1.00 30.01           O  
ATOM   3029  CG  LEU A 413     -14.374   9.937  -1.889  1.00 30.01           C  
ATOM   3030  CD1 LEU A 413     -15.624   9.132  -2.230  1.00 30.01           C  
ATOM   3031  CD2 LEU A 413     -13.269   9.024  -1.370  1.00 30.01           C  
ATOM   3032  N   GLU A 414     -11.026  13.134  -3.206  1.00 38.54           N  
ATOM   3033  CA  GLU A 414      -9.800  13.926  -3.194  1.00 38.54           C  
ATOM   3034  C   GLU A 414      -8.564  13.032  -3.215  1.00 38.54           C  
ATOM   3035  CB  GLU A 414      -9.764  14.844  -1.969  1.00 38.54           C  
ATOM   3036  O   GLU A 414      -8.508  12.024  -2.507  1.00 38.54           O  
ATOM   3037  CG  GLU A 414     -10.848  15.912  -1.969  1.00 38.54           C  
ATOM   3038  CD  GLU A 414     -10.716  16.900  -0.821  1.00 38.54           C  
ATOM   3039  OE1 GLU A 414     -11.499  17.875  -0.766  1.00 38.54           O  
ATOM   3040  OE2 GLU A 414      -9.822  16.698   0.031  1.00 38.54           O  
ATOM   3041  N   THR A 415      -7.570  13.041  -4.274  1.00 34.75           N  
ATOM   3042  CA  THR A 415      -6.358  12.635  -4.977  1.00 34.75           C  
ATOM   3043  C   THR A 415      -5.133  12.801  -4.083  1.00 34.75           C  
ATOM   3044  CB  THR A 415      -6.166  13.444  -6.273  1.00 34.75           C  
ATOM   3045  O   THR A 415      -5.026  13.781  -3.343  1.00 34.75           O  
ATOM   3046  CG2 THR A 415      -5.050  12.854  -7.129  1.00 34.75           C  
ATOM   3047  OG1 THR A 415      -7.386  13.432  -7.023  1.00 34.75           O  
ATOM   3048  N   PHE A 416      -4.025  11.689  -3.872  1.00 37.58           N  
ATOM   3049  CA  PHE A 416      -2.707  11.473  -3.288  1.00 37.58           C  
ATOM   3050  C   PHE A 416      -1.659  12.336  -3.981  1.00 37.58           C  
ATOM   3051  CB  PHE A 416      -2.313   9.995  -3.379  1.00 37.58           C  
ATOM   3052  O   PHE A 416      -1.372  12.143  -5.164  1.00 37.58           O  
ATOM   3053  CG  PHE A 416      -1.147   9.623  -2.504  1.00 37.58           C  
ATOM   3054  CD1 PHE A 416       0.140   9.566  -3.024  1.00 37.58           C  
ATOM   3055  CD2 PHE A 416      -1.338   9.331  -1.159  1.00 37.58           C  
ATOM   3056  CE1 PHE A 416       1.222   9.221  -2.216  1.00 37.58           C  
ATOM   3057  CE2 PHE A 416      -0.262   8.986  -0.346  1.00 37.58           C  
ATOM   3058  CZ  PHE A 416       1.017   8.931  -0.877  1.00 37.58           C  
ATOM   3059  N   ASN A 417      -1.190  13.602  -3.570  1.00 41.64           N  
ATOM   3060  CA  ASN A 417      -0.073  14.483  -3.896  1.00 41.64           C  
ATOM   3061  C   ASN A 417       0.723  14.863  -2.650  1.00 41.64           C  
ATOM   3062  CB  ASN A 417      -0.572  15.741  -4.611  1.00 41.64           C  
ATOM   3063  O   ASN A 417       0.143  15.139  -1.599  1.00 41.64           O  
ATOM   3064  CG  ASN A 417       0.507  16.409  -5.438  1.00 41.64           C  
ATOM   3065  ND2 ASN A 417       0.192  17.571  -5.998  1.00 41.64           N  
ATOM   3066  OD1 ASN A 417       1.616  15.885  -5.574  1.00 41.64           O  
ATOM   3067  N   PHE A 418       2.024  14.421  -2.527  1.00 45.43           N  
ATOM   3068  CA  PHE A 418       2.948  14.757  -1.450  1.00 45.43           C  
ATOM   3069  C   PHE A 418       3.172  16.263  -1.379  1.00 45.43           C  
ATOM   3070  CB  PHE A 418       4.286  14.036  -1.644  1.00 45.43           C  
ATOM   3071  O   PHE A 418       3.180  16.944  -2.406  1.00 45.43           O  
ATOM   3072  CG  PHE A 418       4.190  12.539  -1.528  1.00 45.43           C  
ATOM   3073  CD1 PHE A 418       4.146  11.925  -0.282  1.00 45.43           C  
ATOM   3074  CD2 PHE A 418       4.146  11.744  -2.666  1.00 45.43           C  
ATOM   3075  CE1 PHE A 418       4.058  10.539  -0.172  1.00 45.43           C  
ATOM   3076  CE2 PHE A 418       4.058  10.359  -2.564  1.00 45.43           C  
ATOM   3077  CZ  PHE A 418       4.015   9.758  -1.316  1.00 45.43           C  
ATOM   3078  N   PRO A 419       2.906  16.911  -0.135  1.00 48.43           N  
ATOM   3079  CA  PRO A 419       3.196  18.337   0.030  1.00 48.43           C  
ATOM   3080  C   PRO A 419       4.480  18.764  -0.679  1.00 48.43           C  
ATOM   3081  CB  PRO A 419       3.331  18.497   1.546  1.00 48.43           C  
ATOM   3082  O   PRO A 419       5.432  17.984  -0.762  1.00 48.43           O  
ATOM   3083  CG  PRO A 419       2.779  17.230   2.114  1.00 48.43           C  
ATOM   3084  CD  PRO A 419       2.811  16.174   1.047  1.00 48.43           C  
ATOM   3085  N   SER A 420       4.392  19.719  -1.587  1.00 50.39           N  
ATOM   3086  CA  SER A 420       5.542  20.370  -2.207  1.00 50.39           C  
ATOM   3087  C   SER A 420       6.655  20.609  -1.193  1.00 50.39           C  
ATOM   3088  CB  SER A 420       5.127  21.698  -2.843  1.00 50.39           C  
ATOM   3089  O   SER A 420       7.838  20.515  -1.528  1.00 50.39           O  
ATOM   3090  OG  SER A 420       4.222  21.482  -3.912  1.00 50.39           O  
ATOM   3091  N   ASP A 421       6.284  20.627   0.173  1.00 44.23           N  
ATOM   3092  CA  ASP A 421       7.221  20.877   1.264  1.00 44.23           C  
ATOM   3093  C   ASP A 421       7.913  19.587   1.700  1.00 44.23           C  
ATOM   3094  CB  ASP A 421       6.500  21.515   2.454  1.00 44.23           C  
ATOM   3095  O   ASP A 421       9.109  19.590   2.002  1.00 44.23           O  
ATOM   3096  CG  ASP A 421       6.218  22.994   2.253  1.00 44.23           C  
ATOM   3097  OD1 ASP A 421       6.771  23.597   1.307  1.00 44.23           O  
ATOM   3098  OD2 ASP A 421       5.439  23.561   3.048  1.00 44.23           O  
ATOM   3099  N   THR A 422       7.181  18.471   1.724  1.00 47.14           N  
ATOM   3100  CA  THR A 422       7.700  17.139   2.013  1.00 47.14           C  
ATOM   3101  C   THR A 422       8.526  16.615   0.841  1.00 47.14           C  
ATOM   3102  CB  THR A 422       6.560  16.151   2.323  1.00 47.14           C  
ATOM   3103  O   THR A 422       9.568  15.987   1.041  1.00 47.14           O  
ATOM   3104  CG2 THR A 422       7.103  14.850   2.906  1.00 47.14           C  
ATOM   3105  OG1 THR A 422       5.663  16.747   3.268  1.00 47.14           O  
ATOM   3106  N   LEU A 423       8.158  16.908  -0.375  1.00 50.40           N  
ATOM   3107  CA  LEU A 423       8.880  16.580  -1.600  1.00 50.40           C  
ATOM   3108  C   LEU A 423      10.141  17.428  -1.731  1.00 50.40           C  
ATOM   3109  CB  LEU A 423       7.983  16.787  -2.823  1.00 50.40           C  
ATOM   3110  O   LEU A 423      11.168  16.949  -2.215  1.00 50.40           O  
ATOM   3111  CG  LEU A 423       6.941  15.699  -3.092  1.00 50.40           C  
ATOM   3112  CD1 LEU A 423       5.857  16.223  -4.027  1.00 50.40           C  
ATOM   3113  CD2 LEU A 423       7.605  14.456  -3.676  1.00 50.40           C  
ATOM   3114  N   GLU A 424      10.122  18.667  -1.181  1.00 50.45           N  
ATOM   3115  CA  GLU A 424      11.239  19.604  -1.106  1.00 50.45           C  
ATOM   3116  C   GLU A 424      12.236  19.190  -0.027  1.00 50.45           C  
ATOM   3117  CB  GLU A 424      10.734  21.024  -0.837  1.00 50.45           C  
ATOM   3118  O   GLU A 424      13.448  19.303  -0.217  1.00 50.45           O  
ATOM   3119  CG  GLU A 424      10.159  21.714  -2.066  1.00 50.45           C  
ATOM   3120  CD  GLU A 424       9.761  23.159  -1.811  1.00 50.45           C  
ATOM   3121  OE1 GLU A 424       9.244  23.819  -2.740  1.00 50.45           O  
ATOM   3122  OE2 GLU A 424       9.971  23.636  -0.673  1.00 50.45           O  
ATOM   3123  N   ARG A 425      11.829  18.591   1.014  1.00 48.18           N  
ATOM   3124  CA  ARG A 425      12.621  18.107   2.140  1.00 48.18           C  
ATOM   3125  C   ARG A 425      13.277  16.770   1.814  1.00 48.18           C  
ATOM   3126  CB  ARG A 425      11.750  17.972   3.391  1.00 48.18           C  
ATOM   3127  O   ARG A 425      14.370  16.473   2.302  1.00 48.18           O  
ATOM   3128  CG  ARG A 425      11.364  19.302   4.019  1.00 48.18           C  
ATOM   3129  CD  ARG A 425      10.669  19.111   5.361  1.00 48.18           C  
ATOM   3130  NE  ARG A 425       9.329  18.553   5.199  1.00 48.18           N  
ATOM   3131  NH1 ARG A 425       8.249  20.302   6.253  1.00 48.18           N  
ATOM   3132  NH2 ARG A 425       7.044  18.535   5.427  1.00 48.18           N  
ATOM   3133  CZ  ARG A 425       8.210  19.131   5.627  1.00 48.18           C  
ATOM   3134  N   VAL A 426      12.629  16.074   0.871  1.00 43.84           N  
ATOM   3135  CA  VAL A 426      13.090  14.765   0.421  1.00 43.84           C  
ATOM   3136  C   VAL A 426      13.926  14.919  -0.847  1.00 43.84           C  
ATOM   3137  CB  VAL A 426      11.908  13.803   0.167  1.00 43.84           C  
ATOM   3138  O   VAL A 426      14.654  14.001  -1.233  1.00 43.84           O  
ATOM   3139  CG1 VAL A 426      12.408  12.462  -0.368  1.00 43.84           C  
ATOM   3140  CG2 VAL A 426      11.098  13.603   1.447  1.00 43.84           C  
ATOM   3141  N   GLY A 427      14.262  16.241  -1.288  1.00 40.94           N  
ATOM   3142  CA  GLY A 427      15.223  16.516  -2.344  1.00 40.94           C  
ATOM   3143  C   GLY A 427      14.630  16.395  -3.735  1.00 40.94           C  
ATOM   3144  O   GLY A 427      15.354  16.162  -4.706  1.00 40.94           O  
ATOM   3145  N   ALA A 428      13.300  16.345  -3.996  1.00 46.57           N  
ATOM   3146  CA  ALA A 428      12.536  16.247  -5.237  1.00 46.57           C  
ATOM   3147  C   ALA A 428      12.645  17.533  -6.051  1.00 46.57           C  
ATOM   3148  CB  ALA A 428      11.072  15.933  -4.937  1.00 46.57           C  
ATOM   3149  O   ALA A 428      12.564  17.505  -7.281  1.00 46.57           O  
ATOM   3150  N   GLN A 429      13.354  18.691  -5.567  1.00 39.74           N  
ATOM   3151  CA  GLN A 429      13.551  19.965  -6.251  1.00 39.74           C  
ATOM   3152  C   GLN A 429      14.999  20.128  -6.704  1.00 39.74           C  
ATOM   3153  CB  GLN A 429      13.150  21.130  -5.344  1.00 39.74           C  
ATOM   3154  O   GLN A 429      15.278  20.861  -7.655  1.00 39.74           O  
ATOM   3155  CG  GLN A 429      11.650  21.235  -5.104  1.00 39.74           C  
ATOM   3156  CD  GLN A 429      10.969  22.196  -6.060  1.00 39.74           C  
ATOM   3157  NE2 GLN A 429       9.655  22.063  -6.199  1.00 39.74           N  
ATOM   3158  OE1 GLN A 429      11.619  23.052  -6.669  1.00 39.74           O  
ATOM   3159  N   ALA A 430      15.936  19.148  -6.415  1.00 31.97           N  
ATOM   3160  CA  ALA A 430      17.351  19.208  -6.774  1.00 31.97           C  
ATOM   3161  C   ALA A 430      17.674  18.228  -7.898  1.00 31.97           C  
ATOM   3162  CB  ALA A 430      18.222  18.919  -5.554  1.00 31.97           C  
ATOM   3163  O   ALA A 430      18.727  18.326  -8.532  1.00 31.97           O  
ATOM   3164  N   SER A 431      16.609  17.570  -8.634  1.00 32.00           N  
ATOM   3165  CA  SER A 431      16.907  16.748  -9.803  1.00 32.00           C  
ATOM   3166  C   SER A 431      16.146  17.235 -11.031  1.00 32.00           C  
ATOM   3167  CB  SER A 431      16.566  15.282  -9.529  1.00 32.00           C  
ATOM   3168  O   SER A 431      14.915  17.314 -11.013  1.00 32.00           O  
ATOM   3169  OG  SER A 431      15.548  15.178  -8.548  1.00 32.00           O  
ATOM   3170  N   SER A 432      16.005  18.580 -11.438  1.00 29.12           N  
ATOM   3171  CA  SER A 432      16.207  19.179 -12.753  1.00 29.12           C  
ATOM   3172  C   SER A 432      15.265  18.572 -13.787  1.00 29.12           C  
ATOM   3173  CB  SER A 432      17.657  19.003 -13.205  1.00 29.12           C  
ATOM   3174  O   SER A 432      15.084  17.354 -13.830  1.00 29.12           O  
ATOM   3175  OG  SER A 432      17.948  19.852 -14.302  1.00 29.12           O  
ATOM   3176  N   ALA A 433      13.942  18.896 -13.921  1.00 30.37           N  
ATOM   3177  CA  ALA A 433      13.268  19.353 -15.133  1.00 30.37           C  
ATOM   3178  C   ALA A 433      12.946  18.182 -16.057  1.00 30.37           C  
ATOM   3179  CB  ALA A 433      14.126  20.383 -15.864  1.00 30.37           C  
ATOM   3180  O   ALA A 433      11.997  18.245 -16.842  1.00 30.37           O  
ATOM   3181  N   LEU A 434      12.904  16.720 -15.560  1.00 32.75           N  
ATOM   3182  CA  LEU A 434      12.448  15.582 -16.350  1.00 32.75           C  
ATOM   3183  C   LEU A 434      11.640  14.613 -15.493  1.00 32.75           C  
ATOM   3184  CB  LEU A 434      13.638  14.854 -16.980  1.00 32.75           C  
ATOM   3185  O   LEU A 434      10.853  13.821 -16.017  1.00 32.75           O  
ATOM   3186  CG  LEU A 434      13.566  14.614 -18.488  1.00 32.75           C  
ATOM   3187  CD1 LEU A 434      14.357  15.683 -19.234  1.00 32.75           C  
ATOM   3188  CD2 LEU A 434      14.082  13.221 -18.834  1.00 32.75           C  
ATOM   3189  N   THR A 435      10.999  14.914 -14.125  1.00 37.09           N  
ATOM   3190  CA  THR A 435      10.272  13.992 -13.259  1.00 37.09           C  
ATOM   3191  C   THR A 435       9.367  14.755 -12.295  1.00 37.09           C  
ATOM   3192  CB  THR A 435      11.238  13.098 -12.460  1.00 37.09           C  
ATOM   3193  O   THR A 435       9.849  15.404 -11.365  1.00 37.09           O  
ATOM   3194  CG2 THR A 435      10.700  11.675 -12.341  1.00 37.09           C  
ATOM   3195  OG1 THR A 435      12.507  13.062 -13.124  1.00 37.09           O  
ATOM   3196  N   GLN A 436       8.609  15.795 -12.666  1.00 41.90           N  
ATOM   3197  CA  GLN A 436       7.511  16.186 -11.788  1.00 41.90           C  
ATOM   3198  C   GLN A 436       7.010  14.998 -10.971  1.00 41.90           C  
ATOM   3199  CB  GLN A 436       6.363  16.788 -12.598  1.00 41.90           C  
ATOM   3200  O   GLN A 436       6.562  13.997 -11.533  1.00 41.90           O  
ATOM   3201  CG  GLN A 436       6.303  18.309 -12.545  1.00 41.90           C  
ATOM   3202  CD  GLN A 436       5.276  18.890 -13.499  1.00 41.90           C  
ATOM   3203  NE2 GLN A 436       5.069  20.200 -13.422  1.00 41.90           N  
ATOM   3204  OE1 GLN A 436       4.675  18.167 -14.300  1.00 41.90           O  
ATOM   3205  N   GLN A 437       7.813  14.266 -10.137  1.00 49.16           N  
ATOM   3206  CA  GLN A 437       7.777  13.270  -9.071  1.00 49.16           C  
ATOM   3207  C   GLN A 437       6.402  13.221  -8.410  1.00 49.16           C  
ATOM   3208  CB  GLN A 437       8.853  13.563  -8.025  1.00 49.16           C  
ATOM   3209  O   GLN A 437       6.191  13.829  -7.359  1.00 49.16           O  
ATOM   3210  CG  GLN A 437      10.270  13.280  -8.504  1.00 49.16           C  
ATOM   3211  CD  GLN A 437      11.273  13.218  -7.366  1.00 49.16           C  
ATOM   3212  NE2 GLN A 437      12.485  12.766  -7.669  1.00 49.16           N  
ATOM   3213  OE1 GLN A 437      10.960  13.575  -6.226  1.00 49.16           O  
ATOM   3214  N   VAL A 438       5.315  13.207  -9.317  1.00 56.95           N  
ATOM   3215  CA  VAL A 438       3.906  13.025  -8.982  1.00 56.95           C  
ATOM   3216  C   VAL A 438       3.516  11.560  -9.164  1.00 56.95           C  
ATOM   3217  CB  VAL A 438       2.997  13.931  -9.843  1.00 56.95           C  
ATOM   3218  O   VAL A 438       4.042  10.876 -10.045  1.00 56.95           O  
ATOM   3219  CG1 VAL A 438       1.537  13.793  -9.415  1.00 56.95           C  
ATOM   3220  CG2 VAL A 438       3.450  15.386  -9.747  1.00 56.95           C  
ATOM   3221  N   PRO A 439       3.020  10.770  -8.129  1.00 64.22           N  
ATOM   3222  CA  PRO A 439       2.366   9.480  -8.361  1.00 64.22           C  
ATOM   3223  C   PRO A 439       1.621   9.427  -9.693  1.00 64.22           C  
ATOM   3224  CB  PRO A 439       1.392   9.363  -7.186  1.00 64.22           C  
ATOM   3225  O   PRO A 439       1.078  10.440 -10.142  1.00 64.22           O  
ATOM   3226  CG  PRO A 439       1.344  10.733  -6.591  1.00 64.22           C  
ATOM   3227  CD  PRO A 439       2.468  11.544  -7.170  1.00 64.22           C  
ATOM   3228  N   PRO A 440       1.940   8.289 -10.371  1.00 81.24           N  
ATOM   3229  CA  PRO A 440       2.388   7.030  -9.773  1.00 81.24           C  
ATOM   3230  C   PRO A 440       3.908   6.885  -9.772  1.00 81.24           C  
ATOM   3231  CB  PRO A 440       1.739   5.966 -10.664  1.00 81.24           C  
ATOM   3232  O   PRO A 440       4.583   7.410 -10.662  1.00 81.24           O  
ATOM   3233  CG  PRO A 440       1.528   6.646 -11.978  1.00 81.24           C  
ATOM   3234  CD  PRO A 440       1.388   8.121 -11.735  1.00 81.24           C  
ATOM   3235  N   PHE A 441       4.602   6.296  -8.586  1.00 88.61           N  
ATOM   3236  CA  PHE A 441       6.033   6.045  -8.464  1.00 88.61           C  
ATOM   3237  C   PHE A 441       6.466   4.920  -9.397  1.00 88.61           C  
ATOM   3238  CB  PHE A 441       6.399   5.697  -7.018  1.00 88.61           C  
ATOM   3239  O   PHE A 441       5.764   3.916  -9.536  1.00 88.61           O  
ATOM   3240  CG  PHE A 441       6.133   6.810  -6.041  1.00 88.61           C  
ATOM   3241  CD1 PHE A 441       7.004   7.888  -5.940  1.00 88.61           C  
ATOM   3242  CD2 PHE A 441       5.012   6.778  -5.221  1.00 88.61           C  
ATOM   3243  CE1 PHE A 441       6.761   8.920  -5.036  1.00 88.61           C  
ATOM   3244  CE2 PHE A 441       4.763   7.805  -4.316  1.00 88.61           C  
ATOM   3245  CZ  PHE A 441       5.639   8.875  -4.224  1.00 88.61           C  
ATOM   3246  N   ALA A 442       7.493   5.217 -10.003  1.00 89.70           N  
ATOM   3247  CA  ALA A 442       8.082   4.218 -10.890  1.00 89.70           C  
ATOM   3248  C   ALA A 442       9.317   3.582 -10.258  1.00 89.70           C  
ATOM   3249  CB  ALA A 442       8.439   4.845 -12.235  1.00 89.70           C  
ATOM   3250  O   ALA A 442      10.340   4.246 -10.075  1.00 89.70           O  
ATOM   3251  N   VAL A 443       9.211   2.204 -10.011  1.00 91.24           N  
ATOM   3252  CA  VAL A 443      10.260   1.579  -9.211  1.00 91.24           C  
ATOM   3253  C   VAL A 443      10.874   0.414  -9.983  1.00 91.24           C  
ATOM   3254  CB  VAL A 443       9.719   1.089  -7.849  1.00 91.24           C  
ATOM   3255  O   VAL A 443      10.189  -0.252 -10.764  1.00 91.24           O  
ATOM   3256  CG1 VAL A 443       9.221   2.266  -7.011  1.00 91.24           C  
ATOM   3257  CG2 VAL A 443       8.604   0.066  -8.055  1.00 91.24           C  
ATOM   3258  N   VAL A 444      12.126   0.279  -9.768  1.00 90.52           N  
ATOM   3259  CA  VAL A 444      12.893  -0.869 -10.241  1.00 90.52           C  
ATOM   3260  C   VAL A 444      13.424  -1.662  -9.049  1.00 90.52           C  
ATOM   3261  CB  VAL A 444      14.060  -0.435 -11.155  1.00 90.52           C  
ATOM   3262  O   VAL A 444      13.946  -1.083  -8.093  1.00 90.52           O  
ATOM   3263  CG1 VAL A 444      14.839  -1.652 -11.650  1.00 90.52           C  
ATOM   3264  CG2 VAL A 444      13.538   0.384 -12.334  1.00 90.52           C  
ATOM   3265  N   ALA A 445      13.242  -2.984  -9.041  1.00 89.75           N  
ATOM   3266  CA  ALA A 445      13.727  -3.827  -7.951  1.00 89.75           C  
ATOM   3267  C   ALA A 445      14.642  -4.929  -8.476  1.00 89.75           C  
ATOM   3268  CB  ALA A 445      12.554  -4.433  -7.185  1.00 89.75           C  
ATOM   3269  O   ALA A 445      14.464  -5.411  -9.598  1.00 89.75           O  
ATOM   3270  N   SER A 446      15.616  -5.250  -7.671  1.00 87.49           N  
ATOM   3271  CA  SER A 446      16.562  -6.277  -8.095  1.00 87.49           C  
ATOM   3272  C   SER A 446      17.059  -7.095  -6.908  1.00 87.49           C  
ATOM   3273  CB  SER A 446      17.750  -5.645  -8.822  1.00 87.49           C  
ATOM   3274  O   SER A 446      17.251  -6.559  -5.815  1.00 87.49           O  
ATOM   3275  OG  SER A 446      18.693  -6.634  -9.199  1.00 87.49           O  
ATOM   3276  N   ASN A 447      17.267  -8.453  -7.187  1.00 83.71           N  
ATOM   3277  CA  ASN A 447      17.870  -9.331  -6.191  1.00 83.71           C  
ATOM   3278  C   ASN A 447      19.389  -9.382  -6.335  1.00 83.71           C  
ATOM   3279  CB  ASN A 447      17.280 -10.739  -6.288  1.00 83.71           C  
ATOM   3280  O   ASN A 447      20.091  -9.790  -5.408  1.00 83.71           O  
ATOM   3281  CG  ASN A 447      15.816 -10.787  -5.897  1.00 83.71           C  
ATOM   3282  ND2 ASN A 447      15.116 -11.823  -6.345  1.00 83.71           N  
ATOM   3283  OD1 ASN A 447      15.318  -9.900  -5.198  1.00 83.71           O  
ATOM   3284  N   ASN A 448      19.789  -8.911  -7.449  1.00 81.34           N  
ATOM   3285  CA  ASN A 448      21.213  -8.941  -7.768  1.00 81.34           C  
ATOM   3286  C   ASN A 448      21.938  -7.719  -7.212  1.00 81.34           C  
ATOM   3287  CB  ASN A 448      21.422  -9.041  -9.281  1.00 81.34           C  
ATOM   3288  O   ASN A 448      21.431  -6.599  -7.298  1.00 81.34           O  
ATOM   3289  CG  ASN A 448      20.898 -10.341  -9.858  1.00 81.34           C  
ATOM   3290  ND2 ASN A 448      20.550 -10.322 -11.140  1.00 81.34           N  
ATOM   3291  OD1 ASN A 448      20.806 -11.353  -9.159  1.00 81.34           O  
ATOM   3292  N   MET A 449      23.006  -7.938  -6.487  1.00 74.96           N  
ATOM   3293  CA  MET A 449      23.835  -6.891  -5.897  1.00 74.96           C  
ATOM   3294  C   MET A 449      25.073  -6.632  -6.747  1.00 74.96           C  
ATOM   3295  CB  MET A 449      24.248  -7.270  -4.473  1.00 74.96           C  
ATOM   3296  O   MET A 449      25.853  -7.549  -7.012  1.00 74.96           O  
ATOM   3297  CG  MET A 449      23.074  -7.476  -3.529  1.00 74.96           C  
ATOM   3298  SD  MET A 449      22.095  -5.945  -3.279  1.00 74.96           S  
ATOM   3299  CE  MET A 449      20.501  -6.660  -2.790  1.00 74.96           C  
ATOM   3300  N   ASP A 450      25.052  -5.442  -7.435  1.00 71.79           N  
ATOM   3301  CA  ASP A 450      26.178  -5.098  -8.297  1.00 71.79           C  
ATOM   3302  C   ASP A 450      26.928  -3.881  -7.760  1.00 71.79           C  
ATOM   3303  CB  ASP A 450      25.699  -4.832  -9.725  1.00 71.79           C  
ATOM   3304  O   ASP A 450      26.363  -3.075  -7.018  1.00 71.79           O  
ATOM   3305  CG  ASP A 450      25.064  -6.050 -10.374  1.00 71.79           C  
ATOM   3306  OD1 ASP A 450      25.551  -7.180 -10.155  1.00 71.79           O  
ATOM   3307  OD2 ASP A 450      24.072  -5.877 -11.114  1.00 71.79           O  
ATOM   3308  N   PRO A 451      28.294  -3.886  -8.030  1.00 66.40           N  
ATOM   3309  CA  PRO A 451      29.053  -2.704  -7.613  1.00 66.40           C  
ATOM   3310  C   PRO A 451      28.537  -1.416  -8.253  1.00 66.40           C  
ATOM   3311  CB  PRO A 451      30.476  -3.015  -8.083  1.00 66.40           C  
ATOM   3312  O   PRO A 451      28.109  -1.426  -9.410  1.00 66.40           O  
ATOM   3313  CG  PRO A 451      30.314  -4.092  -9.106  1.00 66.40           C  
ATOM   3314  CD  PRO A 451      28.976  -4.743  -8.905  1.00 66.40           C  
ATOM   3315  N   ALA A 452      28.200  -0.474  -7.430  1.00 64.55           N  
ATOM   3316  CA  ALA A 452      27.651   0.812  -7.852  1.00 64.55           C  
ATOM   3317  C   ALA A 452      28.546   1.476  -8.895  1.00 64.55           C  
ATOM   3318  CB  ALA A 452      27.469   1.734  -6.648  1.00 64.55           C  
ATOM   3319  O   ALA A 452      29.759   1.587  -8.700  1.00 64.55           O  
ATOM   3320  N   GLU A 453      28.131   1.615 -10.150  1.00 63.67           N  
ATOM   3321  CA  GLU A 453      28.849   2.272 -11.238  1.00 63.67           C  
ATOM   3322  C   GLU A 453      28.830   3.789 -11.074  1.00 63.67           C  
ATOM   3323  CB  GLU A 453      28.251   1.881 -12.591  1.00 63.67           C  
ATOM   3324  O   GLU A 453      29.761   4.477 -11.499  1.00 63.67           O  
ATOM   3325  CG  GLU A 453      28.479   0.425 -12.967  1.00 63.67           C  
ATOM   3326  CD  GLU A 453      27.965   0.075 -14.355  1.00 63.67           C  
ATOM   3327  OE1 GLU A 453      28.113  -1.093 -14.781  1.00 63.67           O  
ATOM   3328  OE2 GLU A 453      27.411   0.977 -15.022  1.00 63.67           O  
ATOM   3329  N   ASN A 454      27.910   4.382 -10.197  1.00 62.75           N  
ATOM   3330  CA  ASN A 454      27.797   5.801  -9.876  1.00 62.75           C  
ATOM   3331  C   ASN A 454      28.525   6.141  -8.578  1.00 62.75           C  
ATOM   3332  CB  ASN A 454      26.327   6.216  -9.785  1.00 62.75           C  
ATOM   3333  O   ASN A 454      28.237   5.561  -7.530  1.00 62.75           O  
ATOM   3334  CG  ASN A 454      26.127   7.703  -9.998  1.00 62.75           C  
ATOM   3335  ND2 ASN A 454      24.891   8.101 -10.276  1.00 62.75           N  
ATOM   3336  OD1 ASN A 454      27.075   8.488  -9.915  1.00 62.75           O  
ATOM   3337  N   PRO A 455      29.600   7.013  -8.675  1.00 57.07           N  
ATOM   3338  CA  PRO A 455      30.471   7.394  -7.561  1.00 57.07           C  
ATOM   3339  C   PRO A 455      29.720   8.115  -6.444  1.00 57.07           C  
ATOM   3340  CB  PRO A 455      31.497   8.322  -8.216  1.00 57.07           C  
ATOM   3341  O   PRO A 455      30.102   8.018  -5.275  1.00 57.07           O  
ATOM   3342  CG  PRO A 455      30.855   8.759  -9.494  1.00 57.07           C  
ATOM   3343  CD  PRO A 455      29.880   7.701  -9.924  1.00 57.07           C  
ATOM   3344  N   ALA A 456      28.535   8.822  -6.660  1.00 57.83           N  
ATOM   3345  CA  ALA A 456      27.695   9.564  -5.722  1.00 57.83           C  
ATOM   3346  C   ALA A 456      26.864   8.616  -4.863  1.00 57.83           C  
ATOM   3347  CB  ALA A 456      26.786  10.532  -6.474  1.00 57.83           C  
ATOM   3348  O   ALA A 456      26.647   8.873  -3.676  1.00 57.83           O  
ATOM   3349  N   LEU A 457      26.536   7.488  -5.319  1.00 56.27           N  
ATOM   3350  CA  LEU A 457      25.752   6.468  -4.631  1.00 56.27           C  
ATOM   3351  C   LEU A 457      26.661   5.471  -3.921  1.00 56.27           C  
ATOM   3352  CB  LEU A 457      24.842   5.733  -5.620  1.00 56.27           C  
ATOM   3353  O   LEU A 457      26.262   4.858  -2.928  1.00 56.27           O  
ATOM   3354  CG  LEU A 457      23.467   6.355  -5.866  1.00 56.27           C  
ATOM   3355  CD1 LEU A 457      23.203   6.482  -7.363  1.00 56.27           C  
ATOM   3356  CD2 LEU A 457      22.377   5.526  -5.195  1.00 56.27           C  
ATOM   3357  N   ALA A 458      27.818   5.344  -4.425  1.00 54.32           N  
ATOM   3358  CA  ALA A 458      28.898   4.527  -3.877  1.00 54.32           C  
ATOM   3359  C   ALA A 458      29.431   5.122  -2.578  1.00 54.32           C  
ATOM   3360  CB  ALA A 458      30.026   4.384  -4.896  1.00 54.32           C  
ATOM   3361  O   ALA A 458      29.893   4.393  -1.697  1.00 54.32           O  
ATOM   3362  N   ALA A 459      29.261   6.514  -2.405  1.00 52.97           N  
ATOM   3363  CA  ALA A 459      29.688   7.299  -1.249  1.00 52.97           C  
ATOM   3364  C   ALA A 459      28.710   7.141  -0.088  1.00 52.97           C  
ATOM   3365  CB  ALA A 459      29.827   8.771  -1.627  1.00 52.97           C  
ATOM   3366  O   ALA A 459      29.095   7.265   1.077  1.00 52.97           O  
ATOM   3367  N   GLU A 460      27.424   6.841  -0.294  1.00 54.63           N  
ATOM   3368  CA  GLU A 460      26.346   6.633   0.668  1.00 54.63           C  
ATOM   3369  C   GLU A 460      26.363   5.209   1.217  1.00 54.63           C  
ATOM   3370  CB  GLU A 460      24.988   6.933   0.028  1.00 54.63           C  
ATOM   3371  O   GLU A 460      25.825   4.947   2.295  1.00 54.63           O  
ATOM   3372  CG  GLU A 460      24.749   8.411  -0.243  1.00 54.63           C  
ATOM   3373  CD  GLU A 460      23.354   8.707  -0.771  1.00 54.63           C  
ATOM   3374  OE1 GLU A 460      23.014   9.898  -0.952  1.00 54.63           O  
ATOM   3375  OE2 GLU A 460      22.596   7.739  -1.005  1.00 54.63           O  
ATOM   3376  N   VAL A 461      27.223   4.317   0.662  1.00 56.81           N  
ATOM   3377  CA  VAL A 461      27.371   2.939   1.118  1.00 56.81           C  
ATOM   3378  C   VAL A 461      28.748   2.750   1.751  1.00 56.81           C  
ATOM   3379  CB  VAL A 461      27.173   1.934  -0.038  1.00 56.81           C  
ATOM   3380  O   VAL A 461      29.768   3.081   1.143  1.00 56.81           O  
ATOM   3381  CG1 VAL A 461      27.220   0.498   0.481  1.00 56.81           C  
ATOM   3382  CG2 VAL A 461      25.852   2.203  -0.757  1.00 56.81           C  
ATOM   3383  N   PRO A 462      28.929   2.834   3.112  1.00 47.64           N  
ATOM   3384  CA  PRO A 462      30.227   2.675   3.771  1.00 47.64           C  
ATOM   3385  C   PRO A 462      30.911   1.356   3.418  1.00 47.64           C  
ATOM   3386  CB  PRO A 462      29.876   2.726   5.260  1.00 47.64           C  
ATOM   3387  O   PRO A 462      30.253   0.315   3.350  1.00 47.64           O  
ATOM   3388  CG  PRO A 462      28.382   2.715   5.300  1.00 47.64           C  
ATOM   3389  CD  PRO A 462      27.869   2.496   3.906  1.00 47.64           C  
ATOM   3390  N   SER A 463      31.781   1.295   2.335  1.00 41.11           N  
ATOM   3391  CA  SER A 463      32.908   0.391   2.128  1.00 41.11           C  
ATOM   3392  C   SER A 463      32.614  -0.615   1.020  1.00 41.11           C  
ATOM   3393  CB  SER A 463      33.247  -0.349   3.423  1.00 41.11           C  
ATOM   3394  O   SER A 463      31.697  -1.430   1.143  1.00 41.11           O  
ATOM   3395  OG  SER A 463      34.569  -0.857   3.380  1.00 41.11           O  
ATOM   3396  N   GLY A 464      32.817  -0.332  -0.318  1.00 50.47           N  
ATOM   3397  CA  GLY A 464      33.060  -1.334  -1.344  1.00 50.47           C  
ATOM   3398  C   GLY A 464      31.898  -2.292  -1.530  1.00 50.47           C  
ATOM   3399  O   GLY A 464      32.021  -3.295  -2.234  1.00 50.47           O  
ATOM   3400  N   LYS A 465      30.582  -1.967  -1.323  1.00 54.36           N  
ATOM   3401  CA  LYS A 465      29.409  -2.835  -1.255  1.00 54.36           C  
ATOM   3402  C   LYS A 465      28.380  -2.452  -2.315  1.00 54.36           C  
ATOM   3403  CB  LYS A 465      28.777  -2.775   0.136  1.00 54.36           C  
ATOM   3404  O   LYS A 465      28.251  -1.278  -2.667  1.00 54.36           O  
ATOM   3405  CG  LYS A 465      29.365  -3.768   1.127  1.00 54.36           C  
ATOM   3406  CD  LYS A 465      28.774  -3.585   2.519  1.00 54.36           C  
ATOM   3407  CE  LYS A 465      29.441  -4.502   3.536  1.00 54.36           C  
ATOM   3408  NZ  LYS A 465      28.890  -4.301   4.909  1.00 54.36           N  
ATOM   3409  N   THR A 466      28.080  -3.478  -3.175  1.00 64.63           N  
ATOM   3410  CA  THR A 466      27.161  -3.783  -4.266  1.00 64.63           C  
ATOM   3411  C   THR A 466      25.760  -3.266  -3.954  1.00 64.63           C  
ATOM   3412  CB  THR A 466      27.103  -5.298  -4.540  1.00 64.63           C  
ATOM   3413  O   THR A 466      25.350  -3.232  -2.792  1.00 64.63           O  
ATOM   3414  CG2 THR A 466      28.458  -5.826  -4.999  1.00 64.63           C  
ATOM   3415  OG1 THR A 466      26.718  -5.980  -3.340  1.00 64.63           O  
ATOM   3416  N   LEU A 467      25.310  -2.382  -4.777  1.00 72.31           N  
ATOM   3417  CA  LEU A 467      23.938  -1.889  -4.750  1.00 72.31           C  
ATOM   3418  C   LEU A 467      23.035  -2.745  -5.631  1.00 72.31           C  
ATOM   3419  CB  LEU A 467      23.883  -0.429  -5.209  1.00 72.31           C  
ATOM   3420  O   LEU A 467      23.500  -3.354  -6.597  1.00 72.31           O  
ATOM   3421  CG  LEU A 467      24.599   0.589  -4.319  1.00 72.31           C  
ATOM   3422  CD1 LEU A 467      24.713   1.930  -5.035  1.00 72.31           C  
ATOM   3423  CD2 LEU A 467      23.866   0.747  -2.991  1.00 72.31           C  
ATOM   3424  N   PRO A 468      21.811  -2.967  -5.086  1.00 80.70           N  
ATOM   3425  CA  PRO A 468      20.885  -3.682  -5.967  1.00 80.70           C  
ATOM   3426  C   PRO A 468      20.756  -3.029  -7.342  1.00 80.70           C  
ATOM   3427  CB  PRO A 468      19.558  -3.622  -5.207  1.00 80.70           C  
ATOM   3428  O   PRO A 468      20.535  -1.819  -7.436  1.00 80.70           O  
ATOM   3429  CG  PRO A 468      19.723  -2.494  -4.240  1.00 80.70           C  
ATOM   3430  CD  PRO A 468      21.191  -2.257  -4.030  1.00 80.70           C  
ATOM   3431  N   GLY A 469      21.155  -3.806  -8.287  1.00 84.86           N  
ATOM   3432  CA  GLY A 469      21.080  -3.320  -9.655  1.00 84.86           C  
ATOM   3433  C   GLY A 469      20.889  -4.430 -10.672  1.00 84.86           C  
ATOM   3434  O   GLY A 469      21.173  -5.595 -10.388  1.00 84.86           O  
ATOM   3435  N   ARG A 470      20.249  -4.034 -11.775  1.00 85.56           N  
ATOM   3436  CA  ARG A 470      20.060  -4.948 -12.897  1.00 85.56           C  
ATOM   3437  C   ARG A 470      21.055  -4.655 -14.015  1.00 85.56           C  
ATOM   3438  CB  ARG A 470      18.629  -4.855 -13.432  1.00 85.56           C  
ATOM   3439  O   ARG A 470      21.171  -3.514 -14.467  1.00 85.56           O  
ATOM   3440  CG  ARG A 470      17.574  -5.344 -12.453  1.00 85.56           C  
ATOM   3441  CD  ARG A 470      16.177  -5.291 -13.056  1.00 85.56           C  
ATOM   3442  NE  ARG A 470      15.185  -5.897 -12.173  1.00 85.56           N  
ATOM   3443  NH1 ARG A 470      13.782  -6.580 -13.877  1.00 85.56           N  
ATOM   3444  NH2 ARG A 470      13.236  -7.014 -11.694  1.00 85.56           N  
ATOM   3445  CZ  ARG A 470      14.070  -6.496 -12.584  1.00 85.56           C  
ATOM   3446  N   ARG A 471      21.809  -5.743 -14.421  1.00 85.84           N  
ATOM   3447  CA  ARG A 471      22.799  -5.590 -15.483  1.00 85.84           C  
ATOM   3448  C   ARG A 471      22.234  -6.037 -16.826  1.00 85.84           C  
ATOM   3449  CB  ARG A 471      24.065  -6.384 -15.156  1.00 85.84           C  
ATOM   3450  O   ARG A 471      21.710  -7.147 -16.947  1.00 85.84           O  
ATOM   3451  CG  ARG A 471      25.260  -6.022 -16.024  1.00 85.84           C  
ATOM   3452  CD  ARG A 471      26.517  -6.762 -15.589  1.00 85.84           C  
ATOM   3453  NE  ARG A 471      27.477  -5.865 -14.952  1.00 85.84           N  
ATOM   3454  NH1 ARG A 471      29.233  -6.415 -16.349  1.00 85.84           N  
ATOM   3455  NH2 ARG A 471      29.532  -4.876 -14.677  1.00 85.84           N  
ATOM   3456  CZ  ARG A 471      28.745  -5.721 -15.327  1.00 85.84           C  
ATOM   3457  N   TYR A 472      22.286  -5.068 -17.788  1.00 88.40           N  
ATOM   3458  CA  TYR A 472      21.911  -5.319 -19.174  1.00 88.40           C  
ATOM   3459  C   TYR A 472      23.121  -5.216 -20.095  1.00 88.40           C  
ATOM   3460  CB  TYR A 472      20.827  -4.334 -19.625  1.00 88.40           C  
ATOM   3461  O   TYR A 472      24.114  -4.568 -19.755  1.00 88.40           O  
ATOM   3462  CG  TYR A 472      19.570  -4.391 -18.791  1.00 88.40           C  
ATOM   3463  CD1 TYR A 472      18.614  -5.382 -19.004  1.00 88.40           C  
ATOM   3464  CD2 TYR A 472      19.336  -3.455 -17.789  1.00 88.40           C  
ATOM   3465  CE1 TYR A 472      17.454  -5.437 -18.239  1.00 88.40           C  
ATOM   3466  CE2 TYR A 472      18.179  -3.501 -17.019  1.00 88.40           C  
ATOM   3467  OH  TYR A 472      16.098  -4.545 -16.490  1.00 88.40           O  
ATOM   3468  CZ  TYR A 472      17.245  -4.494 -17.250  1.00 88.40           C  
ATOM   3469  N   PRO A 473      23.023  -5.872 -21.307  1.00 86.75           N  
ATOM   3470  CA  PRO A 473      24.140  -5.762 -22.249  1.00 86.75           C  
ATOM   3471  C   PRO A 473      24.466  -4.316 -22.612  1.00 86.75           C  
ATOM   3472  CB  PRO A 473      23.645  -6.535 -23.474  1.00 86.75           C  
ATOM   3473  O   PRO A 473      25.617  -3.997 -22.921  1.00 86.75           O  
ATOM   3474  CG  PRO A 473      22.665  -7.525 -22.932  1.00 86.75           C  
ATOM   3475  CD  PRO A 473      21.943  -6.897 -21.775  1.00 86.75           C  
ATOM   3476  N   TRP A 474      23.508  -3.420 -22.458  1.00 85.37           N  
ATOM   3477  CA  TRP A 474      23.679  -2.027 -22.856  1.00 85.37           C  
ATOM   3478  C   TRP A 474      23.902  -1.136 -21.638  1.00 85.37           C  
ATOM   3479  CB  TRP A 474      22.461  -1.539 -23.645  1.00 85.37           C  
ATOM   3480  O   TRP A 474      24.078   0.077 -21.773  1.00 85.37           O  
ATOM   3481  CG  TRP A 474      21.149  -1.835 -22.984  1.00 85.37           C  
ATOM   3482  CD1 TRP A 474      20.516  -1.083 -22.034  1.00 85.37           C  
ATOM   3483  CD2 TRP A 474      20.310  -2.970 -23.222  1.00 85.37           C  
ATOM   3484  CE2 TRP A 474      19.183  -2.839 -22.380  1.00 85.37           C  
ATOM   3485  CE3 TRP A 474      20.401  -4.084 -24.066  1.00 85.37           C  
ATOM   3486  NE1 TRP A 474      19.333  -1.681 -21.667  1.00 85.37           N  
ATOM   3487  CH2 TRP A 474      18.268  -4.864 -23.195  1.00 85.37           C  
ATOM   3488  CZ2 TRP A 474      18.154  -3.784 -22.359  1.00 85.37           C  
ATOM   3489  CZ3 TRP A 474      19.376  -5.023 -24.043  1.00 85.37           C  
ATOM   3490  N   GLY A 475      23.899  -1.638 -20.388  1.00 85.75           N  
ATOM   3491  CA  GLY A 475      24.151  -0.834 -19.202  1.00 85.75           C  
ATOM   3492  C   GLY A 475      23.601  -1.455 -17.932  1.00 85.75           C  
ATOM   3493  O   GLY A 475      23.032  -2.548 -17.965  1.00 85.75           O  
ATOM   3494  N   THR A 476      23.902  -0.751 -16.775  1.00 85.52           N  
ATOM   3495  CA  THR A 476      23.452  -1.206 -15.464  1.00 85.52           C  
ATOM   3496  C   THR A 476      22.402  -0.258 -14.893  1.00 85.52           C  
ATOM   3497  CB  THR A 476      24.630  -1.324 -14.479  1.00 85.52           C  
ATOM   3498  O   THR A 476      22.578   0.962 -14.923  1.00 85.52           O  
ATOM   3499  CG2 THR A 476      24.199  -2.004 -13.184  1.00 85.52           C  
ATOM   3500  OG1 THR A 476      25.676  -2.094 -15.085  1.00 85.52           O  
ATOM   3501  N   CYS A 477      21.252  -0.864 -14.614  1.00 87.32           N  
ATOM   3502  CA  CYS A 477      20.180  -0.118 -13.965  1.00 87.32           C  
ATOM   3503  C   CYS A 477      20.284  -0.221 -12.448  1.00 87.32           C  
ATOM   3504  CB  CYS A 477      18.816  -0.629 -14.427  1.00 87.32           C  
ATOM   3505  O   CYS A 477      20.135  -1.306 -11.883  1.00 87.32           O  
ATOM   3506  SG  CYS A 477      17.424   0.330 -13.789  1.00 87.32           S  
ATOM   3507  N   GLU A 478      20.604   0.907 -11.893  1.00 85.74           N  
ATOM   3508  CA  GLU A 478      20.746   0.965 -10.441  1.00 85.74           C  
ATOM   3509  C   GLU A 478      19.420   1.312  -9.770  1.00 85.74           C  
ATOM   3510  CB  GLU A 478      21.819   1.983 -10.045  1.00 85.74           C  
ATOM   3511  O   GLU A 478      18.772   2.295 -10.136  1.00 85.74           O  
ATOM   3512  CG  GLU A 478      23.211   1.638 -10.552  1.00 85.74           C  
ATOM   3513  CD  GLU A 478      24.234   2.731 -10.286  1.00 85.74           C  
ATOM   3514  OE1 GLU A 478      25.398   2.594 -10.728  1.00 85.74           O  
ATOM   3515  OE2 GLU A 478      23.870   3.733  -9.631  1.00 85.74           O  
ATOM   3516  N   VAL A 479      19.021   0.546  -8.822  1.00 86.44           N  
ATOM   3517  CA  VAL A 479      17.718   0.589  -8.166  1.00 86.44           C  
ATOM   3518  C   VAL A 479      17.628   1.827  -7.276  1.00 86.44           C  
ATOM   3519  CB  VAL A 479      17.460  -0.686  -7.333  1.00 86.44           C  
ATOM   3520  O   VAL A 479      16.560   2.431  -7.148  1.00 86.44           O  
ATOM   3521  CG1 VAL A 479      16.097  -0.615  -6.646  1.00 86.44           C  
ATOM   3522  CG2 VAL A 479      17.552  -1.928  -8.218  1.00 86.44           C  
ATOM   3523  N   MET A 480      18.654   2.338  -6.694  1.00 79.99           N  
ATOM   3524  CA  MET A 480      18.677   3.426  -5.721  1.00 79.99           C  
ATOM   3525  C   MET A 480      19.056   4.744  -6.388  1.00 79.99           C  
ATOM   3526  CB  MET A 480      19.655   3.114  -4.587  1.00 79.99           C  
ATOM   3527  O   MET A 480      19.042   5.796  -5.746  1.00 79.99           O  
ATOM   3528  CG  MET A 480      19.281   1.884  -3.776  1.00 79.99           C  
ATOM   3529  SD  MET A 480      17.649   2.055  -2.954  1.00 79.99           S  
ATOM   3530  CE  MET A 480      18.081   3.206  -1.620  1.00 79.99           C  
ATOM   3531  N   ASN A 481      19.271   4.652  -7.666  1.00 80.83           N  
ATOM   3532  CA  ASN A 481      19.513   5.852  -8.460  1.00 80.83           C  
ATOM   3533  C   ASN A 481      18.207   6.547  -8.837  1.00 80.83           C  
ATOM   3534  CB  ASN A 481      20.315   5.511  -9.717  1.00 80.83           C  
ATOM   3535  O   ASN A 481      17.326   5.936  -9.444  1.00 80.83           O  
ATOM   3536  CG  ASN A 481      20.821   6.744 -10.439  1.00 80.83           C  
ATOM   3537  ND2 ASN A 481      21.732   6.546 -11.384  1.00 80.83           N  
ATOM   3538  OD1 ASN A 481      20.397   7.866 -10.150  1.00 80.83           O  
ATOM   3539  N   PRO A 482      18.001   7.877  -8.440  1.00 79.36           N  
ATOM   3540  CA  PRO A 482      16.773   8.634  -8.695  1.00 79.36           C  
ATOM   3541  C   PRO A 482      16.506   8.840 -10.184  1.00 79.36           C  
ATOM   3542  CB  PRO A 482      17.032   9.971  -7.996  1.00 79.36           C  
ATOM   3543  O   PRO A 482      15.369   9.108 -10.580  1.00 79.36           O  
ATOM   3544  CG  PRO A 482      18.517  10.043  -7.847  1.00 79.36           C  
ATOM   3545  CD  PRO A 482      19.055   8.644  -7.741  1.00 79.36           C  
ATOM   3546  N   GLU A 483      17.562   8.671 -11.001  1.00 77.00           N  
ATOM   3547  CA  GLU A 483      17.409   8.803 -12.446  1.00 77.00           C  
ATOM   3548  C   GLU A 483      16.813   7.538 -13.056  1.00 77.00           C  
ATOM   3549  CB  GLU A 483      18.754   9.121 -13.103  1.00 77.00           C  
ATOM   3550  O   GLU A 483      16.151   7.595 -14.094  1.00 77.00           O  
ATOM   3551  CG  GLU A 483      19.309  10.490 -12.738  1.00 77.00           C  
ATOM   3552  CD  GLU A 483      20.587  10.838 -13.484  1.00 77.00           C  
ATOM   3553  OE1 GLU A 483      21.028  12.008 -13.421  1.00 77.00           O  
ATOM   3554  OE2 GLU A 483      21.152   9.933 -14.139  1.00 77.00           O  
ATOM   3555  N   HIS A 484      16.960   6.383 -12.488  1.00 80.91           N  
ATOM   3556  CA  HIS A 484      16.557   5.075 -12.991  1.00 80.91           C  
ATOM   3557  C   HIS A 484      15.339   4.548 -12.240  1.00 80.91           C  
ATOM   3558  CB  HIS A 484      17.713   4.079 -12.882  1.00 80.91           C  
ATOM   3559  O   HIS A 484      14.518   3.826 -12.810  1.00 80.91           O  
ATOM   3560  CG  HIS A 484      18.874   4.409 -13.765  1.00 80.91           C  
ATOM   3561  CD2 HIS A 484      19.007   5.323 -14.754  1.00 80.91           C  
ATOM   3562  ND1 HIS A 484      20.084   3.754 -13.678  1.00 80.91           N  
ATOM   3563  CE1 HIS A 484      20.914   4.254 -14.579  1.00 80.91           C  
ATOM   3564  NE2 HIS A 484      20.285   5.207 -15.245  1.00 80.91           N  
ATOM   3565  N   SER A 485      15.161   4.938 -10.936  1.00 86.90           N  
ATOM   3566  CA  SER A 485      14.076   4.420 -10.109  1.00 86.90           C  
ATOM   3567  C   SER A 485      13.661   5.431  -9.046  1.00 86.90           C  
ATOM   3568  CB  SER A 485      14.490   3.107  -9.443  1.00 86.90           C  
ATOM   3569  O   SER A 485      14.492   6.196  -8.550  1.00 86.90           O  
ATOM   3570  OG  SER A 485      13.457   2.624  -8.601  1.00 86.90           O  
ATOM   3571  N   ASP A 486      12.372   5.423  -8.700  1.00 86.88           N  
ATOM   3572  CA  ASP A 486      11.817   6.295  -7.670  1.00 86.88           C  
ATOM   3573  C   ASP A 486      11.880   5.632  -6.296  1.00 86.88           C  
ATOM   3574  CB  ASP A 486      10.372   6.670  -8.006  1.00 86.88           C  
ATOM   3575  O   ASP A 486      11.317   6.145  -5.326  1.00 86.88           O  
ATOM   3576  CG  ASP A 486      10.264   7.607  -9.196  1.00 86.88           C  
ATOM   3577  OD1 ASP A 486      11.278   8.236  -9.572  1.00 86.88           O  
ATOM   3578  OD2 ASP A 486       9.156   7.721  -9.762  1.00 86.88           O  
ATOM   3579  N   LEU A 487      12.571   4.540  -6.181  1.00 87.36           N  
ATOM   3580  CA  LEU A 487      12.631   3.758  -4.951  1.00 87.36           C  
ATOM   3581  C   LEU A 487      13.260   4.568  -3.822  1.00 87.36           C  
ATOM   3582  CB  LEU A 487      13.426   2.468  -5.173  1.00 87.36           C  
ATOM   3583  O   LEU A 487      12.801   4.508  -2.679  1.00 87.36           O  
ATOM   3584  CG  LEU A 487      13.511   1.511  -3.984  1.00 87.36           C  
ATOM   3585  CD1 LEU A 487      12.126   0.980  -3.630  1.00 87.36           C  
ATOM   3586  CD2 LEU A 487      14.467   0.363  -4.289  1.00 87.36           C  
ATOM   3587  N   ALA A 488      14.303   5.310  -4.079  1.00 82.49           N  
ATOM   3588  CA  ALA A 488      14.982   6.146  -3.092  1.00 82.49           C  
ATOM   3589  C   ALA A 488      14.044   7.216  -2.540  1.00 82.49           C  
ATOM   3590  CB  ALA A 488      16.220   6.795  -3.706  1.00 82.49           C  
ATOM   3591  O   ALA A 488      14.024   7.470  -1.334  1.00 82.49           O  
ATOM   3592  N   LEU A 489      13.319   7.749  -3.416  1.00 81.42           N  
ATOM   3593  CA  LEU A 489      12.317   8.750  -3.064  1.00 81.42           C  
ATOM   3594  C   LEU A 489      11.179   8.122  -2.266  1.00 81.42           C  
ATOM   3595  CB  LEU A 489      11.763   9.420  -4.324  1.00 81.42           C  
ATOM   3596  O   LEU A 489      10.726   8.691  -1.271  1.00 81.42           O  
ATOM   3597  CG  LEU A 489      10.715  10.513  -4.105  1.00 81.42           C  
ATOM   3598  CD1 LEU A 489      11.340  11.712  -3.400  1.00 81.42           C  
ATOM   3599  CD2 LEU A 489      10.093  10.931  -5.433  1.00 81.42           C  
ATOM   3600  N   LEU A 490      10.647   7.022  -2.744  1.00 85.33           N  
ATOM   3601  CA  LEU A 490       9.583   6.277  -2.079  1.00 85.33           C  
ATOM   3602  C   LEU A 490      10.024   5.821  -0.693  1.00 85.33           C  
ATOM   3603  CB  LEU A 490       9.171   5.066  -2.920  1.00 85.33           C  
ATOM   3604  O   LEU A 490       9.242   5.870   0.259  1.00 85.33           O  
ATOM   3605  CG  LEU A 490       7.965   4.270  -2.417  1.00 85.33           C  
ATOM   3606  CD1 LEU A 490       6.739   5.172  -2.319  1.00 85.33           C  
ATOM   3607  CD2 LEU A 490       7.689   3.082  -3.332  1.00 85.33           C  
ATOM   3608  N   ARG A 491      11.220   5.472  -0.519  1.00 84.56           N  
ATOM   3609  CA  ARG A 491      11.797   5.069   0.759  1.00 84.56           C  
ATOM   3610  C   ARG A 491      11.814   6.233   1.744  1.00 84.56           C  
ATOM   3611  CB  ARG A 491      13.215   4.529   0.562  1.00 84.56           C  
ATOM   3612  O   ARG A 491      11.456   6.071   2.912  1.00 84.56           O  
ATOM   3613  CG  ARG A 491      13.880   4.059   1.847  1.00 84.56           C  
ATOM   3614  CD  ARG A 491      15.281   3.522   1.593  1.00 84.56           C  
ATOM   3615  NE  ARG A 491      15.996   3.270   2.841  1.00 84.56           N  
ATOM   3616  NH1 ARG A 491      17.271   1.536   2.003  1.00 84.56           N  
ATOM   3617  NH2 ARG A 491      17.512   2.190   4.186  1.00 84.56           N  
ATOM   3618  CZ  ARG A 491      16.925   2.333   3.007  1.00 84.56           C  
ATOM   3619  N   ARG A 492      12.251   7.300   1.343  1.00 81.67           N  
ATOM   3620  CA  ARG A 492      12.306   8.499   2.172  1.00 81.67           C  
ATOM   3621  C   ARG A 492      10.908   8.939   2.593  1.00 81.67           C  
ATOM   3622  CB  ARG A 492      13.011   9.636   1.429  1.00 81.67           C  
ATOM   3623  O   ARG A 492      10.697   9.339   3.740  1.00 81.67           O  
ATOM   3624  CG  ARG A 492      14.516   9.455   1.312  1.00 81.67           C  
ATOM   3625  CD  ARG A 492      15.172  10.631   0.601  1.00 81.67           C  
ATOM   3626  NE  ARG A 492      16.605  10.419   0.419  1.00 81.67           N  
ATOM   3627  NH1 ARG A 492      16.923  12.291  -0.898  1.00 81.67           N  
ATOM   3628  NH2 ARG A 492      18.694  10.926  -0.390  1.00 81.67           N  
ATOM   3629  CZ  ARG A 492      17.404  11.213  -0.290  1.00 81.67           C  
ATOM   3630  N   LEU A 493      10.005   8.805   1.712  1.00 80.59           N  
ATOM   3631  CA  LEU A 493       8.619   9.193   1.947  1.00 80.59           C  
ATOM   3632  C   LEU A 493       7.952   8.251   2.943  1.00 80.59           C  
ATOM   3633  CB  LEU A 493       7.835   9.203   0.632  1.00 80.59           C  
ATOM   3634  O   LEU A 493       7.255   8.699   3.857  1.00 80.59           O  
ATOM   3635  CG  LEU A 493       6.387   9.688   0.710  1.00 80.59           C  
ATOM   3636  CD1 LEU A 493       6.343  11.207   0.840  1.00 80.59           C  
ATOM   3637  CD2 LEU A 493       5.602   9.229  -0.515  1.00 80.59           C  
ATOM   3638  N   LEU A 494       8.164   6.932   2.813  1.00 83.33           N  
ATOM   3639  CA  LEU A 494       7.490   5.917   3.615  1.00 83.33           C  
ATOM   3640  C   LEU A 494       8.165   5.761   4.973  1.00 83.33           C  
ATOM   3641  CB  LEU A 494       7.478   4.574   2.880  1.00 83.33           C  
ATOM   3642  O   LEU A 494       7.489   5.606   5.993  1.00 83.33           O  
ATOM   3643  CG  LEU A 494       6.584   4.486   1.643  1.00 83.33           C  
ATOM   3644  CD1 LEU A 494       6.738   3.124   0.973  1.00 83.33           C  
ATOM   3645  CD2 LEU A 494       5.128   4.742   2.016  1.00 83.33           C  
ATOM   3646  N   LEU A 495       9.502   5.918   5.025  1.00 82.36           N  
ATOM   3647  CA  LEU A 495      10.236   5.520   6.221  1.00 82.36           C  
ATOM   3648  C   LEU A 495      10.748   6.742   6.977  1.00 82.36           C  
ATOM   3649  CB  LEU A 495      11.407   4.606   5.852  1.00 82.36           C  
ATOM   3650  O   LEU A 495      10.984   6.675   8.185  1.00 82.36           O  
ATOM   3651  CG  LEU A 495      11.045   3.265   5.210  1.00 82.36           C  
ATOM   3652  CD1 LEU A 495      12.308   2.473   4.888  1.00 82.36           C  
ATOM   3653  CD2 LEU A 495      10.125   2.465   6.126  1.00 82.36           C  
ATOM   3654  N   GLU A 496      10.729   7.993   6.387  1.00 77.46           N  
ATOM   3655  CA  GLU A 496      11.361   9.139   7.033  1.00 77.46           C  
ATOM   3656  C   GLU A 496      10.357  10.265   7.266  1.00 77.46           C  
ATOM   3657  CB  GLU A 496      12.537   9.648   6.196  1.00 77.46           C  
ATOM   3658  O   GLU A 496      10.263  10.802   8.372  1.00 77.46           O  
ATOM   3659  CG  GLU A 496      13.712   8.684   6.135  1.00 77.46           C  
ATOM   3660  CD  GLU A 496      14.876   9.207   5.310  1.00 77.46           C  
ATOM   3661  OE1 GLU A 496      15.896   8.493   5.177  1.00 77.46           O  
ATOM   3662  OE2 GLU A 496      14.768  10.342   4.792  1.00 77.46           O  
ATOM   3663  N   GLU A 497       9.454  10.638   6.310  1.00 71.82           N  
ATOM   3664  CA  GLU A 497       8.737  11.906   6.404  1.00 71.82           C  
ATOM   3665  C   GLU A 497       7.229  11.696   6.291  1.00 71.82           C  
ATOM   3666  CB  GLU A 497       9.215  12.875   5.320  1.00 71.82           C  
ATOM   3667  O   GLU A 497       6.453  12.347   6.993  1.00 71.82           O  
ATOM   3668  CG  GLU A 497      10.650  13.347   5.507  1.00 71.82           C  
ATOM   3669  CD  GLU A 497      11.086  14.368   4.468  1.00 71.82           C  
ATOM   3670  OE1 GLU A 497      12.220  14.888   4.567  1.00 71.82           O  
ATOM   3671  OE2 GLU A 497      10.286  14.650   3.547  1.00 71.82           O  
ATOM   3672  N   GLY A 498       6.806  10.664   5.506  1.00 71.71           N  
ATOM   3673  CA  GLY A 498       5.417  10.583   5.083  1.00 71.71           C  
ATOM   3674  C   GLY A 498       4.602   9.596   5.898  1.00 71.71           C  
ATOM   3675  O   GLY A 498       3.381   9.518   5.747  1.00 71.71           O  
ATOM   3676  N   PHE A 499       5.163   8.883   6.905  1.00 79.86           N  
ATOM   3677  CA  PHE A 499       4.452   7.800   7.573  1.00 79.86           C  
ATOM   3678  C   PHE A 499       3.520   8.347   8.648  1.00 79.86           C  
ATOM   3679  CB  PHE A 499       5.440   6.807   8.192  1.00 79.86           C  
ATOM   3680  O   PHE A 499       2.467   7.765   8.919  1.00 79.86           O  
ATOM   3681  CG  PHE A 499       6.151   7.336   9.409  1.00 79.86           C  
ATOM   3682  CD1 PHE A 499       7.372   7.989   9.289  1.00 79.86           C  
ATOM   3683  CD2 PHE A 499       5.598   7.181  10.673  1.00 79.86           C  
ATOM   3684  CE1 PHE A 499       8.032   8.480  10.413  1.00 79.86           C  
ATOM   3685  CE2 PHE A 499       6.251   7.669  11.801  1.00 79.86           C  
ATOM   3686  CZ  PHE A 499       7.469   8.317  11.669  1.00 79.86           C  
ATOM   3687  N   GLN A 500       3.755   9.516   9.225  1.00 80.86           N  
ATOM   3688  CA  GLN A 500       2.881  10.125  10.222  1.00 80.86           C  
ATOM   3689  C   GLN A 500       1.590  10.632   9.585  1.00 80.86           C  
ATOM   3690  CB  GLN A 500       3.598  11.271  10.938  1.00 80.86           C  
ATOM   3691  O   GLN A 500       0.509  10.486  10.160  1.00 80.86           O  
ATOM   3692  CG  GLN A 500       4.693  10.811  11.891  1.00 80.86           C  
ATOM   3693  CD  GLN A 500       5.435  11.967  12.534  1.00 80.86           C  
ATOM   3694  NE2 GLN A 500       6.602  11.681  13.102  1.00 80.86           N  
ATOM   3695  OE1 GLN A 500       4.965  13.109  12.520  1.00 80.86           O  
ATOM   3696  N   ASP A 501       1.726  11.183   8.495  1.00 78.74           N  
ATOM   3697  CA  ASP A 501       0.573  11.670   7.743  1.00 78.74           C  
ATOM   3698  C   ASP A 501      -0.312  10.512   7.285  1.00 78.74           C  
ATOM   3699  CB  ASP A 501       1.027  12.494   6.537  1.00 78.74           C  
ATOM   3700  O   ASP A 501      -1.540  10.609   7.326  1.00 78.74           O  
ATOM   3701  CG  ASP A 501       1.679  13.809   6.929  1.00 78.74           C  
ATOM   3702  OD1 ASP A 501       1.443  14.294   8.056  1.00 78.74           O  
ATOM   3703  OD2 ASP A 501       2.432  14.365   6.101  1.00 78.74           O  
ATOM   3704  N   LEU A 502       0.304   9.484   6.828  1.00 81.24           N  
ATOM   3705  CA  LEU A 502      -0.400   8.285   6.387  1.00 81.24           C  
ATOM   3706  C   LEU A 502      -1.102   7.605   7.557  1.00 81.24           C  
ATOM   3707  CB  LEU A 502       0.572   7.308   5.721  1.00 81.24           C  
ATOM   3708  O   LEU A 502      -2.233   7.133   7.419  1.00 81.24           O  
ATOM   3709  CG  LEU A 502       1.092   7.704   4.338  1.00 81.24           C  
ATOM   3710  CD1 LEU A 502       2.261   6.812   3.936  1.00 81.24           C  
ATOM   3711  CD2 LEU A 502      -0.027   7.627   3.305  1.00 81.24           C  
ATOM   3712  N   LYS A 503      -0.552   7.649   8.626  1.00 83.17           N  
ATOM   3713  CA  LYS A 503      -1.132   7.089   9.843  1.00 83.17           C  
ATOM   3714  C   LYS A 503      -2.340   7.901  10.301  1.00 83.17           C  
ATOM   3715  CB  LYS A 503      -0.087   7.030  10.958  1.00 83.17           C  
ATOM   3716  O   LYS A 503      -3.357   7.335  10.708  1.00 83.17           O  
ATOM   3717  CG  LYS A 503       0.839   5.825  10.876  1.00 83.17           C  
ATOM   3718  CD  LYS A 503       1.741   5.728  12.100  1.00 83.17           C  
ATOM   3719  CE  LYS A 503       1.686   4.343  12.728  1.00 83.17           C  
ATOM   3720  NZ  LYS A 503       2.633   4.217  13.876  1.00 83.17           N  
ATOM   3721  N   GLU A 504      -2.224   9.145  10.336  1.00 82.31           N  
ATOM   3722  CA  GLU A 504      -3.303  10.046  10.729  1.00 82.31           C  
ATOM   3723  C   GLU A 504      -4.506   9.906   9.800  1.00 82.31           C  
ATOM   3724  CB  GLU A 504      -2.815  11.497  10.743  1.00 82.31           C  
ATOM   3725  O   GLU A 504      -5.652   9.923  10.254  1.00 82.31           O  
ATOM   3726  CG  GLU A 504      -3.826  12.481  11.313  1.00 82.31           C  
ATOM   3727  CD  GLU A 504      -3.257  13.876  11.515  1.00 82.31           C  
ATOM   3728  OE1 GLU A 504      -3.901  14.701  12.203  1.00 82.31           O  
ATOM   3729  OE2 GLU A 504      -2.158  14.148  10.981  1.00 82.31           O  
ATOM   3730  N   ARG A 505      -4.236   9.779   8.625  1.00 76.69           N  
ATOM   3731  CA  ARG A 505      -5.290   9.621   7.628  1.00 76.69           C  
ATOM   3732  C   ARG A 505      -6.028   8.300   7.817  1.00 76.69           C  
ATOM   3733  CB  ARG A 505      -4.711   9.701   6.214  1.00 76.69           C  
ATOM   3734  O   ARG A 505      -7.255   8.247   7.706  1.00 76.69           O  
ATOM   3735  CG  ARG A 505      -5.751   9.961   5.136  1.00 76.69           C  
ATOM   3736  CD  ARG A 505      -5.109  10.412   3.831  1.00 76.69           C  
ATOM   3737  NE  ARG A 505      -6.106  10.620   2.785  1.00 76.69           N  
ATOM   3738  NH1 ARG A 505      -4.595  11.378   1.210  1.00 76.69           N  
ATOM   3739  NH2 ARG A 505      -6.822  11.227   0.689  1.00 76.69           N  
ATOM   3740  CZ  ARG A 505      -5.839  11.075   1.563  1.00 76.69           C  
ATOM   3741  N   THR A 506      -5.319   7.352   7.910  1.00 82.36           N  
ATOM   3742  CA  THR A 506      -5.924   6.047   8.147  1.00 82.36           C  
ATOM   3743  C   THR A 506      -6.770   6.066   9.417  1.00 82.36           C  
ATOM   3744  CB  THR A 506      -4.854   4.946   8.257  1.00 82.36           C  
ATOM   3745  O   THR A 506      -7.887   5.543   9.433  1.00 82.36           O  
ATOM   3746  CG2 THR A 506      -5.493   3.574   8.445  1.00 82.36           C  
ATOM   3747  OG1 THR A 506      -4.065   4.934   7.061  1.00 82.36           O  
ATOM   3748  N   ARG A 507      -6.291   6.730  10.426  1.00 83.31           N  
ATOM   3749  CA  ARG A 507      -6.960   6.791  11.721  1.00 83.31           C  
ATOM   3750  C   ARG A 507      -8.220   7.647  11.647  1.00 83.31           C  
ATOM   3751  CB  ARG A 507      -6.014   7.343  12.790  1.00 83.31           C  
ATOM   3752  O   ARG A 507      -9.287   7.231  12.103  1.00 83.31           O  
ATOM   3753  CG  ARG A 507      -6.630   7.418  14.178  1.00 83.31           C  
ATOM   3754  CD  ARG A 507      -5.652   7.983  15.199  1.00 83.31           C  
ATOM   3755  NE  ARG A 507      -6.278   8.156  16.506  1.00 83.31           N  
ATOM   3756  NH1 ARG A 507      -4.344   8.839  17.571  1.00 83.31           N  
ATOM   3757  NH2 ARG A 507      -6.309   8.682  18.742  1.00 83.31           N  
ATOM   3758  CZ  ARG A 507      -5.642   8.559  17.603  1.00 83.31           C  
ATOM   3759  N   GLU A 508      -8.161   8.830  11.140  1.00 80.29           N  
ATOM   3760  CA  GLU A 508      -9.193   9.859  11.222  1.00 80.29           C  
ATOM   3761  C   GLU A 508     -10.254   9.664  10.143  1.00 80.29           C  
ATOM   3762  CB  GLU A 508      -8.573  11.254  11.103  1.00 80.29           C  
ATOM   3763  O   GLU A 508     -11.436   9.927  10.372  1.00 80.29           O  
ATOM   3764  CG  GLU A 508      -7.778  11.680  12.329  1.00 80.29           C  
ATOM   3765  CD  GLU A 508      -7.139  13.052  12.183  1.00 80.29           C  
ATOM   3766  OE1 GLU A 508      -6.482  13.520  13.140  1.00 80.29           O  
ATOM   3767  OE2 GLU A 508      -7.298  13.664  11.103  1.00 80.29           O  
ATOM   3768  N   ARG A 509      -9.894   9.080   9.118  1.00 79.79           N  
ATOM   3769  CA  ARG A 509     -10.834   9.092   8.001  1.00 79.79           C  
ATOM   3770  C   ARG A 509     -11.316   7.682   7.676  1.00 79.79           C  
ATOM   3771  CB  ARG A 509     -10.191   9.724   6.764  1.00 79.79           C  
ATOM   3772  O   ARG A 509     -12.518   7.411   7.701  1.00 79.79           O  
ATOM   3773  CG  ARG A 509     -11.176  10.033   5.648  1.00 79.79           C  
ATOM   3774  CD  ARG A 509     -10.499  10.730   4.476  1.00 79.79           C  
ATOM   3775  NE  ARG A 509     -11.391  10.836   3.325  1.00 79.79           N  
ATOM   3776  NH1 ARG A 509     -10.679  12.946   2.707  1.00 79.79           N  
ATOM   3777  NH2 ARG A 509     -12.304  11.878   1.493  1.00 79.79           N  
ATOM   3778  CZ  ARG A 509     -11.456  11.886   2.511  1.00 79.79           C  
ATOM   3779  N   LEU A 510     -10.468   6.771   7.483  1.00 82.28           N  
ATOM   3780  CA  LEU A 510     -10.830   5.458   6.961  1.00 82.28           C  
ATOM   3781  C   LEU A 510     -11.263   4.525   8.087  1.00 82.28           C  
ATOM   3782  CB  LEU A 510      -9.655   4.843   6.197  1.00 82.28           C  
ATOM   3783  O   LEU A 510     -12.277   3.833   7.970  1.00 82.28           O  
ATOM   3784  CG  LEU A 510      -9.266   5.527   4.885  1.00 82.28           C  
ATOM   3785  CD1 LEU A 510      -7.973   4.931   4.339  1.00 82.28           C  
ATOM   3786  CD2 LEU A 510     -10.391   5.405   3.864  1.00 82.28           C  
ATOM   3787  N   TYR A 511     -10.513   4.528   9.166  1.00 86.18           N  
ATOM   3788  CA  TYR A 511     -10.882   3.686  10.298  1.00 86.18           C  
ATOM   3789  C   TYR A 511     -12.139   4.210  10.981  1.00 86.18           C  
ATOM   3790  CB  TYR A 511      -9.732   3.611  11.308  1.00 86.18           C  
ATOM   3791  O   TYR A 511     -13.044   3.438  11.307  1.00 86.18           O  
ATOM   3792  CG  TYR A 511     -10.097   2.904  12.591  1.00 86.18           C  
ATOM   3793  CD1 TYR A 511     -10.246   3.611  13.782  1.00 86.18           C  
ATOM   3794  CD2 TYR A 511     -10.293   1.527  12.615  1.00 86.18           C  
ATOM   3795  CE1 TYR A 511     -10.580   2.963  14.966  1.00 86.18           C  
ATOM   3796  CE2 TYR A 511     -10.627   0.869  13.794  1.00 86.18           C  
ATOM   3797  OH  TYR A 511     -11.099   0.948  16.132  1.00 86.18           O  
ATOM   3798  CZ  TYR A 511     -10.768   1.594  14.962  1.00 86.18           C  
ATOM   3799  N   GLU A 512     -12.208   5.499  11.220  1.00 84.74           N  
ATOM   3800  CA  GLU A 512     -13.376   6.117  11.839  1.00 84.74           C  
ATOM   3801  C   GLU A 512     -14.618   5.945  10.969  1.00 84.74           C  
ATOM   3802  CB  GLU A 512     -13.121   7.603  12.104  1.00 84.74           C  
ATOM   3803  O   GLU A 512     -15.716   5.721  11.483  1.00 84.74           O  
ATOM   3804  CG  GLU A 512     -12.178   7.867  13.268  1.00 84.74           C  
ATOM   3805  CD  GLU A 512     -11.947   9.347  13.530  1.00 84.74           C  
ATOM   3806  OE1 GLU A 512     -11.257   9.689  14.517  1.00 84.74           O  
ATOM   3807  OE2 GLU A 512     -12.461  10.172  12.741  1.00 84.74           O  
ATOM   3808  N   ALA A 513     -14.472   6.172   9.729  1.00 83.46           N  
ATOM   3809  CA  ALA A 513     -15.555   5.935   8.778  1.00 83.46           C  
ATOM   3810  C   ALA A 513     -16.018   4.481   8.825  1.00 83.46           C  
ATOM   3811  CB  ALA A 513     -15.113   6.304   7.365  1.00 83.46           C  
ATOM   3812  O   ALA A 513     -17.218   4.203   8.780  1.00 83.46           O  
ATOM   3813  N   TRP A 514     -15.031   3.558   8.733  1.00 85.93           N  
ATOM   3814  CA  TRP A 514     -15.318   2.132   8.843  1.00 85.93           C  
ATOM   3815  C   TRP A 514     -16.020   1.817  10.160  1.00 85.93           C  
ATOM   3816  CB  TRP A 514     -14.030   1.313   8.728  1.00 85.93           C  
ATOM   3817  O   TRP A 514     -16.965   1.025  10.193  1.00 85.93           O  
ATOM   3818  CG  TRP A 514     -14.225  -0.161   8.923  1.00 85.93           C  
ATOM   3819  CD1 TRP A 514     -14.575  -1.078   7.972  1.00 85.93           C  
ATOM   3820  CD2 TRP A 514     -14.085  -0.886  10.149  1.00 85.93           C  
ATOM   3821  CE2 TRP A 514     -14.365  -2.241   9.866  1.00 85.93           C  
ATOM   3822  CE3 TRP A 514     -13.748  -0.521  11.459  1.00 85.93           C  
ATOM   3823  NE1 TRP A 514     -14.661  -2.332   8.533  1.00 85.93           N  
ATOM   3824  CH2 TRP A 514     -13.987  -2.850  12.122  1.00 85.93           C  
ATOM   3825  CZ2 TRP A 514     -14.319  -3.234  10.848  1.00 85.93           C  
ATOM   3826  CZ3 TRP A 514     -13.703  -1.510  12.435  1.00 85.93           C  
ATOM   3827  N   ARG A 515     -15.525   2.353  11.334  1.00 83.71           N  
ATOM   3828  CA  ARG A 515     -16.099   2.190  12.666  1.00 83.71           C  
ATOM   3829  C   ARG A 515     -17.534   2.704  12.711  1.00 83.71           C  
ATOM   3830  CB  ARG A 515     -15.249   2.917  13.710  1.00 83.71           C  
ATOM   3831  O   ARG A 515     -18.401   2.086  13.332  1.00 83.71           O  
ATOM   3832  CG  ARG A 515     -15.681   2.658  15.145  1.00 83.71           C  
ATOM   3833  CD  ARG A 515     -14.825   3.429  16.140  1.00 83.71           C  
ATOM   3834  NE  ARG A 515     -15.359   3.336  17.496  1.00 83.71           N  
ATOM   3835  NH1 ARG A 515     -13.979   4.968  18.372  1.00 83.71           N  
ATOM   3836  NH2 ARG A 515     -15.500   3.903  19.717  1.00 83.71           N  
ATOM   3837  CZ  ARG A 515     -14.944   4.069  18.525  1.00 83.71           C  
ATOM   3838  N   ARG A 516     -17.811   3.841  12.101  1.00 81.48           N  
ATOM   3839  CA  ARG A 516     -19.136   4.450  12.039  1.00 81.48           C  
ATOM   3840  C   ARG A 516     -20.094   3.594  11.218  1.00 81.48           C  
ATOM   3841  CB  ARG A 516     -19.053   5.859  11.447  1.00 81.48           C  
ATOM   3842  O   ARG A 516     -21.274   3.476  11.555  1.00 81.48           O  
ATOM   3843  CG  ARG A 516     -18.480   6.895  12.400  1.00 81.48           C  
ATOM   3844  CD  ARG A 516     -18.600   8.305  11.839  1.00 81.48           C  
ATOM   3845  NE  ARG A 516     -17.290   8.910  11.617  1.00 81.48           N  
ATOM   3846  NH1 ARG A 516     -17.433   8.869   9.311  1.00 81.48           N  
ATOM   3847  NH2 ARG A 516     -15.565   9.717  10.333  1.00 81.48           N  
ATOM   3848  CZ  ARG A 516     -16.766   9.164  10.421  1.00 81.48           C  
ATOM   3849  N   GLN A 517     -19.575   3.055  10.191  1.00 77.96           N  
ATOM   3850  CA  GLN A 517     -20.365   2.217   9.295  1.00 77.96           C  
ATOM   3851  C   GLN A 517     -20.682   0.870   9.939  1.00 77.96           C  
ATOM   3852  CB  GLN A 517     -19.631   2.005   7.970  1.00 77.96           C  
ATOM   3853  O   GLN A 517     -21.730   0.280   9.670  1.00 77.96           O  
ATOM   3854  CG  GLN A 517     -20.489   1.366   6.887  1.00 77.96           C  
ATOM   3855  CD  GLN A 517     -19.844   1.426   5.515  1.00 77.96           C  
ATOM   3856  NE2 GLN A 517     -20.663   1.362   4.471  1.00 77.96           N  
ATOM   3857  OE1 GLN A 517     -18.619   1.531   5.395  1.00 77.96           O  
ATOM   3858  N   GLY A 518     -19.713   0.236  10.651  1.00 68.42           N  
ATOM   3859  CA  GLY A 518     -19.841  -1.020  11.373  1.00 68.42           C  
ATOM   3860  C   GLY A 518     -20.733  -0.918  12.596  1.00 68.42           C  
ATOM   3861  O   GLY A 518     -21.338  -1.907  13.014  1.00 68.42           O  
ATOM   3862  N   ARG A 519     -20.988   0.298  13.174  1.00 55.05           N  
ATOM   3863  CA  ARG A 519     -21.852   0.625  14.304  1.00 55.05           C  
ATOM   3864  C   ARG A 519     -23.273   0.925  13.837  1.00 55.05           C  
ATOM   3865  CB  ARG A 519     -21.293   1.818  15.082  1.00 55.05           C  
ATOM   3866  O   ARG A 519     -24.204   0.950  14.644  1.00 55.05           O  
ATOM   3867  CG  ARG A 519     -20.156   1.460  16.026  1.00 55.05           C  
ATOM   3868  CD  ARG A 519     -19.799   2.620  16.944  1.00 55.05           C  
ATOM   3869  NE  ARG A 519     -18.591   2.343  17.717  1.00 55.05           N  
ATOM   3870  NH1 ARG A 519     -19.436   3.140  19.713  1.00 55.05           N  
ATOM   3871  NH2 ARG A 519     -17.303   2.305  19.618  1.00 55.05           N  
ATOM   3872  CZ  ARG A 519     -18.446   2.597  19.014  1.00 55.05           C  
ATOM   3873  N   ARG A 520     -23.463   1.184  12.541  1.00 50.08           N  
ATOM   3874  CA  ARG A 520     -24.744   1.552  11.948  1.00 50.08           C  
ATOM   3875  C   ARG A 520     -25.664   0.341  11.836  1.00 50.08           C  
ATOM   3876  CB  ARG A 520     -24.537   2.182  10.569  1.00 50.08           C  
ATOM   3877  O   ARG A 520     -26.872   0.450  12.059  1.00 50.08           O  
ATOM   3878  CG  ARG A 520     -23.998   3.603  10.615  1.00 50.08           C  
ATOM   3879  CD  ARG A 520     -23.971   4.242   9.233  1.00 50.08           C  
ATOM   3880  NE  ARG A 520     -23.513   5.627   9.289  1.00 50.08           N  
ATOM   3881  NH1 ARG A 520     -23.697   5.996   7.015  1.00 50.08           N  
ATOM   3882  NH2 ARG A 520     -22.967   7.672   8.398  1.00 50.08           N  
ATOM   3883  CZ  ARG A 520     -23.393   6.428   8.234  1.00 50.08           C  
ATOM   3884  N   PRO A 521     -25.084  -0.862  11.684  1.00 48.73           N  
ATOM   3885  CA  PRO A 521     -26.007  -2.000  11.718  1.00 48.73           C  
ATOM   3886  C   PRO A 521     -26.241  -2.527  13.131  1.00 48.73           C  
ATOM   3887  CB  PRO A 521     -25.304  -3.049  10.853  1.00 48.73           C  
ATOM   3888  O   PRO A 521     -27.348  -2.966  13.454  1.00 48.73           O  
ATOM   3889  CG  PRO A 521     -23.909  -2.537  10.689  1.00 48.73           C  
ATOM   3890  CD  PRO A 521     -23.881  -1.091  11.093  1.00 48.73           C  
ATOM   3891  N   ALA A 522     -25.408  -2.276  14.146  1.00 43.40           N  
ATOM   3892  CA  ALA A 522     -25.517  -2.682  15.544  1.00 43.40           C  
ATOM   3893  C   ALA A 522     -26.097  -1.558  16.398  1.00 43.40           C  
ATOM   3894  CB  ALA A 522     -24.154  -3.106  16.084  1.00 43.40           C  
ATOM   3895  O   ALA A 522     -26.872  -1.810  17.324  1.00 43.40           O  
ATOM   3896  N   ALA A 523     -25.902  -0.341  16.193  1.00 41.79           N  
ATOM   3897  CA  ALA A 523     -26.408   0.867  16.839  1.00 41.79           C  
ATOM   3898  C   ALA A 523     -27.778   1.251  16.288  1.00 41.79           C  
ATOM   3899  CB  ALA A 523     -25.423   2.019  16.657  1.00 41.79           C  
ATOM   3900  O   ALA A 523     -28.635   1.743  17.025  1.00 41.79           O  
ATOM   3901  N   ARG A 524     -28.109   1.069  14.949  1.00 41.47           N  
ATOM   3902  CA  ARG A 524     -29.411   1.193  14.302  1.00 41.47           C  
ATOM   3903  C   ARG A 524     -30.351   0.078  14.748  1.00 41.47           C  
ATOM   3904  CB  ARG A 524     -29.260   1.174  12.780  1.00 41.47           C  
ATOM   3905  O   ARG A 524     -31.538   0.316  14.980  1.00 41.47           O  
ATOM   3906  CG  ARG A 524     -30.531   1.540  12.030  1.00 41.47           C  
ATOM   3907  CD  ARG A 524     -30.260   1.800  10.555  1.00 41.47           C  
ATOM   3908  NE  ARG A 524     -31.450   2.293   9.867  1.00 41.47           N  
ATOM   3909  NH1 ARG A 524     -30.319   3.007   7.984  1.00 41.47           N  
ATOM   3910  NH2 ARG A 524     -32.591   3.268   8.129  1.00 41.47           N  
ATOM   3911  CZ  ARG A 524     -31.451   2.855   8.661  1.00 41.47           C  
ATOM   3912  N   VAL A 525     -29.764  -1.142  14.931  1.00 50.65           N  
ATOM   3913  CA  VAL A 525     -30.477  -2.304  15.453  1.00 50.65           C  
ATOM   3914  C   VAL A 525     -30.709  -2.137  16.953  1.00 50.65           C  
ATOM   3915  CB  VAL A 525     -29.708  -3.614  15.175  1.00 50.65           C  
ATOM   3916  O   VAL A 525     -31.786  -2.460  17.461  1.00 50.65           O  
ATOM   3917  CG1 VAL A 525     -30.397  -4.799  15.850  1.00 50.65           C  
ATOM   3918  CG2 VAL A 525     -29.583  -3.851  13.671  1.00 50.65           C  
ATOM   3919  N   GLN A 526     -29.854  -1.506  17.735  1.00 50.52           N  
ATOM   3920  CA  GLN A 526     -29.959  -1.201  19.158  1.00 50.52           C  
ATOM   3921  C   GLN A 526     -30.835   0.026  19.394  1.00 50.52           C  
ATOM   3922  CB  GLN A 526     -28.572  -0.980  19.764  1.00 50.52           C  
ATOM   3923  O   GLN A 526     -31.626   0.058  20.339  1.00 50.52           O  
ATOM   3924  CG  GLN A 526     -28.531  -1.133  21.279  1.00 50.52           C  
ATOM   3925  CD  GLN A 526     -27.120  -1.278  21.816  1.00 50.52           C  
ATOM   3926  NE2 GLN A 526     -26.980  -1.228  23.137  1.00 50.52           N  
ATOM   3927  OE1 GLN A 526     -26.163  -1.434  21.051  1.00 50.52           O  
ATOM   3928  N   ARG A 527     -30.781   1.067  18.526  1.00 49.96           N  
ATOM   3929  CA  ARG A 527     -31.595   2.278  18.562  1.00 49.96           C  
ATOM   3930  C   ARG A 527     -33.016   1.997  18.088  1.00 49.96           C  
ATOM   3931  CB  ARG A 527     -30.963   3.376  17.704  1.00 49.96           C  
ATOM   3932  O   ARG A 527     -33.979   2.525  18.649  1.00 49.96           O  
ATOM   3933  CG  ARG A 527     -29.856   4.146  18.405  1.00 49.96           C  
ATOM   3934  CD  ARG A 527     -29.368   5.320  17.568  1.00 49.96           C  
ATOM   3935  NE  ARG A 527     -28.298   6.054  18.240  1.00 49.96           N  
ATOM   3936  NH1 ARG A 527     -28.054   7.634  16.573  1.00 49.96           N  
ATOM   3937  NH2 ARG A 527     -26.737   7.725  18.447  1.00 49.96           N  
ATOM   3938  CZ  ARG A 527     -27.699   7.136  17.751  1.00 49.96           C  
ATOM   3939  N   LEU A 528     -33.086   1.186  17.023  1.00 52.99           N  
ATOM   3940  CA  LEU A 528     -34.385   0.737  16.536  1.00 52.99           C  
ATOM   3941  C   LEU A 528     -35.020  -0.250  17.510  1.00 52.99           C  
ATOM   3942  CB  LEU A 528     -34.245   0.090  15.155  1.00 52.99           C  
ATOM   3943  O   LEU A 528     -36.238  -0.243  17.702  1.00 52.99           O  
ATOM   3944  CG  LEU A 528     -33.972   1.038  13.986  1.00 52.99           C  
ATOM   3945  CD1 LEU A 528     -33.665   0.245  12.721  1.00 52.99           C  
ATOM   3946  CD2 LEU A 528     -35.159   1.970  13.765  1.00 52.99           C  
ATOM   3947  N   ALA A 529     -34.215  -1.096  18.174  1.00 50.27           N  
ATOM   3948  CA  ALA A 529     -34.620  -2.003  19.245  1.00 50.27           C  
ATOM   3949  C   ALA A 529     -34.966  -1.232  20.516  1.00 50.27           C  
ATOM   3950  CB  ALA A 529     -33.516  -3.019  19.528  1.00 50.27           C  
ATOM   3951  O   ALA A 529     -35.944  -1.551  21.196  1.00 50.27           O  
ATOM   3952  N   SER A 530     -34.261  -0.173  20.933  1.00 58.02           N  
ATOM   3953  CA  SER A 530     -34.505   0.691  22.084  1.00 58.02           C  
ATOM   3954  C   SER A 530     -35.657   1.654  21.818  1.00 58.02           C  
ATOM   3955  CB  SER A 530     -33.243   1.478  22.441  1.00 58.02           C  
ATOM   3956  O   SER A 530     -36.432   1.967  22.724  1.00 58.02           O  
ATOM   3957  OG  SER A 530     -32.919   2.400  21.415  1.00 58.02           O  
ATOM   3958  N   ALA A 531     -35.797   2.213  20.596  1.00 60.83           N  
ATOM   3959  CA  ALA A 531     -36.898   3.066  20.157  1.00 60.83           C  
ATOM   3960  C   ALA A 531     -38.192   2.268  20.025  1.00 60.83           C  
ATOM   3961  CB  ALA A 531     -36.553   3.739  18.830  1.00 60.83           C  
ATOM   3962  O   ALA A 531     -39.267   2.754  20.383  1.00 60.83           O  
ATOM   3963  N   ALA A 532     -38.150   1.088  19.505  1.00 57.88           N  
ATOM   3964  CA  ALA A 532     -39.259   0.142  19.413  1.00 57.88           C  
ATOM   3965  C   ALA A 532     -39.683  -0.341  20.797  1.00 57.88           C  
ATOM   3966  CB  ALA A 532     -38.875  -1.045  18.533  1.00 57.88           C  
ATOM   3967  O   ALA A 532     -40.876  -0.500  21.068  1.00 57.88           O  
ATOM   3968  N   THR A 533     -38.714  -0.588  21.747  1.00 56.17           N  
ATOM   3969  CA  THR A 533     -38.930  -0.925  23.150  1.00 56.17           C  
ATOM   3970  C   THR A 533     -39.520   0.262  23.907  1.00 56.17           C  
ATOM   3971  CB  THR A 533     -37.620  -1.369  23.826  1.00 56.17           C  
ATOM   3972  O   THR A 533     -40.413   0.092  24.740  1.00 56.17           O  
ATOM   3973  CG2 THR A 533     -37.871  -2.486  24.833  1.00 56.17           C  
ATOM   3974  OG1 THR A 533     -36.708  -1.839  22.825  1.00 56.17           O  
ATOM   3975  N   ALA A 534     -39.142   1.499  23.719  1.00 57.92           N  
ATOM   3976  CA  ALA A 534     -39.628   2.740  24.318  1.00 57.92           C  
ATOM   3977  C   ALA A 534     -41.026   3.083  23.810  1.00 57.92           C  
ATOM   3978  CB  ALA A 534     -38.662   3.886  24.025  1.00 57.92           C  
ATOM   3979  O   ALA A 534     -41.882   3.522  24.581  1.00 57.92           O  
ATOM   3980  N   ARG A 535     -41.388   2.884  22.507  1.00 61.29           N  
ATOM   3981  CA  ARG A 535     -42.696   3.105  21.899  1.00 61.29           C  
ATOM   3982  C   ARG A 535     -43.695   2.044  22.350  1.00 61.29           C  
ATOM   3983  CB  ARG A 535     -42.588   3.107  20.373  1.00 61.29           C  
ATOM   3984  O   ARG A 535     -44.870   2.344  22.571  1.00 61.29           O  
ATOM   3985  CG  ARG A 535     -42.594   4.498  19.758  1.00 61.29           C  
ATOM   3986  CD  ARG A 535     -42.619   4.441  18.237  1.00 61.29           C  
ATOM   3987  NE  ARG A 535     -42.237   5.720  17.643  1.00 61.29           N  
ATOM   3988  NH1 ARG A 535     -40.937   4.792  15.974  1.00 61.29           N  
ATOM   3989  NH2 ARG A 535     -41.165   7.068  16.125  1.00 61.29           N  
ATOM   3990  CZ  ARG A 535     -41.447   5.857  16.582  1.00 61.29           C  
ATOM   3991  N   ALA A 536     -43.260   0.847  22.506  1.00 57.45           N  
ATOM   3992  CA  ALA A 536     -44.043  -0.280  23.006  1.00 57.45           C  
ATOM   3993  C   ALA A 536     -44.335  -0.128  24.496  1.00 57.45           C  
ATOM   3994  CB  ALA A 536     -43.311  -1.594  22.742  1.00 57.45           C  
ATOM   3995  O   ALA A 536     -45.437  -0.438  24.954  1.00 57.45           O  
ATOM   3996  N   LEU A 537     -43.446   0.389  25.358  1.00 55.07           N  
ATOM   3997  CA  LEU A 537     -43.611   0.707  26.772  1.00 55.07           C  
ATOM   3998  C   LEU A 537     -44.529   1.910  26.956  1.00 55.07           C  
ATOM   3999  CB  LEU A 537     -42.252   0.982  27.421  1.00 55.07           C  
ATOM   4000  O   LEU A 537     -45.350   1.935  27.875  1.00 55.07           O  
ATOM   4001  CG  LEU A 537     -42.221   0.996  28.951  1.00 55.07           C  
ATOM   4002  CD1 LEU A 537     -42.214  -0.430  29.493  1.00 55.07           C  
ATOM   4003  CD2 LEU A 537     -41.009   1.771  29.455  1.00 55.07           C  
ATOM   4004  N   ALA A 538     -44.466   2.899  26.097  1.00 59.41           N  
ATOM   4005  CA  ALA A 538     -45.319   4.085  26.093  1.00 59.41           C  
ATOM   4006  C   ALA A 538     -46.740   3.737  25.660  1.00 59.41           C  
ATOM   4007  CB  ALA A 538     -44.734   5.157  25.176  1.00 59.41           C  
ATOM   4008  O   ALA A 538     -47.710   4.257  26.217  1.00 59.41           O  
ATOM   4009  N   ALA A 539     -46.954   2.835  24.702  1.00 58.36           N  
ATOM   4010  CA  ALA A 539     -48.241   2.332  24.226  1.00 58.36           C  
ATOM   4011  C   ALA A 539     -48.887   1.413  25.259  1.00 58.36           C  
ATOM   4012  CB  ALA A 539     -48.067   1.597  22.899  1.00 58.36           C  
ATOM   4013  O   ALA A 539     -50.105   1.445  25.451  1.00 58.36           O  
ATOM   4014  N   ALA A 540     -48.138   0.594  25.989  1.00 52.15           N  
ATOM   4015  CA  ALA A 540     -48.553  -0.278  27.084  1.00 52.15           C  
ATOM   4016  C   ALA A 540     -48.923   0.534  28.322  1.00 52.15           C  
ATOM   4017  CB  ALA A 540     -47.447  -1.276  27.418  1.00 52.15           C  
ATOM   4018  O   ALA A 540     -49.896   0.219  29.011  1.00 52.15           O  
ATOM   4019  N   ALA A 541     -48.280   1.591  28.640  1.00 53.67           N  
ATOM   4020  CA  ALA A 541     -48.547   2.530  29.727  1.00 53.67           C  
ATOM   4021  C   ALA A 541     -49.783   3.374  29.431  1.00 53.67           C  
ATOM   4022  CB  ALA A 541     -47.336   3.430  29.962  1.00 53.67           C  
ATOM   4023  O   ALA A 541     -50.582   3.651  30.328  1.00 53.67           O  
ATOM   4024  N   ALA A 542     -49.994   3.764  28.181  1.00 58.43           N  
ATOM   4025  CA  ALA A 542     -51.162   4.508  27.717  1.00 58.43           C  
ATOM   4026  C   ALA A 542     -52.410   3.629  27.721  1.00 58.43           C  
ATOM   4027  CB  ALA A 542     -50.915   5.069  26.319  1.00 58.43           C  
ATOM   4028  O   ALA A 542     -53.504   4.094  28.047  1.00 58.43           O  
ATOM   4029  N   SER A 543     -52.315   2.332  27.411  1.00 55.50           N  
ATOM   4030  CA  SER A 543     -53.387   1.342  27.423  1.00 55.50           C  
ATOM   4031  C   SER A 543     -53.759   0.947  28.848  1.00 55.50           C  
ATOM   4032  CB  SER A 543     -52.977   0.099  26.632  1.00 55.50           C  
ATOM   4033  O   SER A 543     -54.928   0.691  29.142  1.00 55.50           O  
ATOM   4034  OG  SER A 543     -51.940  -0.602  27.297  1.00 55.50           O  
ATOM   4035  N   VAL A 544     -52.822   0.936  29.813  1.00 53.54           N  
ATOM   4036  CA  VAL A 544     -52.995   0.673  31.237  1.00 53.54           C  
ATOM   4037  C   VAL A 544     -53.601   1.898  31.919  1.00 53.54           C  
ATOM   4038  CB  VAL A 544     -51.658   0.294  31.912  1.00 53.54           C  
ATOM   4039  O   VAL A 544     -54.460   1.768  32.795  1.00 53.54           O  
ATOM   4040  CG1 VAL A 544     -51.826   0.193  33.427  1.00 53.54           C  
ATOM   4041  CG2 VAL A 544     -51.126  -1.019  31.342  1.00 53.54           C  
ATOM   4042  N   ALA A 545     -53.265   3.122  31.507  1.00 53.47           N  
ATOM   4043  CA  ALA A 545     -53.789   4.395  31.994  1.00 53.47           C  
ATOM   4044  C   ALA A 545     -55.202   4.642  31.471  1.00 53.47           C  
ATOM   4045  CB  ALA A 545     -52.866   5.541  31.587  1.00 53.47           C  
ATOM   4046  O   ALA A 545     -56.057   5.155  32.196  1.00 53.47           O  
ATOM   4047  N   ALA A 546     -55.534   4.225  30.253  1.00 53.60           N  
ATOM   4048  CA  ALA A 546     -56.844   4.303  29.612  1.00 53.60           C  
ATOM   4049  C   ALA A 546     -57.790   3.241  30.166  1.00 53.60           C  
ATOM   4050  CB  ALA A 546     -56.707   4.151  28.099  1.00 53.60           C  
ATOM   4051  O   ALA A 546     -58.988   3.489  30.324  1.00 53.60           O  
ATOM   4052  N   ALA A 547     -57.306   2.063  30.601  1.00 48.71           N  
ATOM   4053  CA  ALA A 547     -58.024   0.933  31.186  1.00 48.71           C  
ATOM   4054  C   ALA A 547     -58.222   1.127  32.687  1.00 48.71           C  
ATOM   4055  CB  ALA A 547     -57.277  -0.370  30.915  1.00 48.71           C  
ATOM   4056  O   ALA A 547     -59.226   0.683  33.249  1.00 48.71           O  
ATOM   4057  N   ALA A 548     -57.362   1.946  33.359  1.00 47.85           N  
ATOM   4058  CA  ALA A 548     -57.445   2.370  34.754  1.00 47.85           C  
ATOM   4059  C   ALA A 548     -58.455   3.501  34.924  1.00 47.85           C  
ATOM   4060  CB  ALA A 548     -56.072   2.807  35.260  1.00 47.85           C  
ATOM   4061  O   ALA A 548     -59.098   3.615  35.971  1.00 47.85           O  
ATOM   4062  N   ALA A 549     -58.822   4.214  33.805  1.00 51.24           N  
ATOM   4063  CA  ALA A 549     -59.743   5.347  33.755  1.00 51.24           C  
ATOM   4064  C   ALA A 549     -61.151   4.893  33.378  1.00 51.24           C  
ATOM   4065  CB  ALA A 549     -59.243   6.396  32.765  1.00 51.24           C  
ATOM   4066  O   ALA A 549     -62.139   5.500  33.797  1.00 51.24           O  
ATOM   4067  N   SER A 550     -61.366   3.526  33.026  1.00 47.91           N  
ATOM   4068  CA  SER A 550     -62.685   3.116  32.555  1.00 47.91           C  
ATOM   4069  C   SER A 550     -63.027   1.706  33.026  1.00 47.91           C  
ATOM   4070  CB  SER A 550     -62.754   3.184  31.029  1.00 47.91           C  
ATOM   4071  O   SER A 550     -64.195   1.312  33.024  1.00 47.91           O  
ATOM   4072  OG  SER A 550     -61.873   2.241  30.443  1.00 47.91           O  
ATOM   4073  N   ALA A 551     -62.485   1.122  34.385  1.00 40.61           N  
ATOM   4074  CA  ALA A 551     -63.169  -0.105  34.783  1.00 40.61           C  
ATOM   4075  C   ALA A 551     -62.276  -0.967  35.671  1.00 40.61           C  
ATOM   4076  CB  ALA A 551     -63.610  -0.893  33.552  1.00 40.61           C  
ATOM   4077  O   ALA A 551     -61.077  -1.101  35.413  1.00 40.61           O  
ATOM   4078  N   GLY A 552     -62.222  -0.920  37.037  1.00 52.02           N  
ATOM   4079  CA  GLY A 552     -61.934  -1.844  38.122  1.00 52.02           C  
ATOM   4080  C   GLY A 552     -60.692  -2.680  37.881  1.00 52.02           C  
ATOM   4081  O   GLY A 552     -60.198  -2.757  36.754  1.00 52.02           O  
ATOM   4082  N   ARG A 553     -59.732  -3.031  38.917  1.00 48.38           N  
ATOM   4083  CA  ARG A 553     -58.460  -3.667  39.243  1.00 48.38           C  
ATOM   4084  C   ARG A 553     -58.267  -4.948  38.439  1.00 48.38           C  
ATOM   4085  CB  ARG A 553     -58.379  -3.971  40.741  1.00 48.38           C  
ATOM   4086  O   ARG A 553     -57.148  -5.267  38.029  1.00 48.38           O  
ATOM   4087  CG  ARG A 553     -57.988  -2.774  41.592  1.00 48.38           C  
ATOM   4088  CD  ARG A 553     -57.898  -3.137  43.068  1.00 48.38           C  
ATOM   4089  NE  ARG A 553     -57.436  -2.010  43.873  1.00 48.38           N  
ATOM   4090  NH1 ARG A 553     -58.438  -2.728  45.827  1.00 48.38           N  
ATOM   4091  NH2 ARG A 553     -57.231  -0.779  45.801  1.00 48.38           N  
ATOM   4092  CZ  ARG A 553     -57.703  -1.842  45.165  1.00 48.38           C  
ATOM   4093  N   ALA A 554     -59.312  -5.560  37.794  1.00 45.33           N  
ATOM   4094  CA  ALA A 554     -59.310  -6.772  36.980  1.00 45.33           C  
ATOM   4095  C   ALA A 554     -59.133  -6.440  35.501  1.00 45.33           C  
ATOM   4096  CB  ALA A 554     -60.602  -7.558  37.194  1.00 45.33           C  
ATOM   4097  O   ALA A 554     -58.428  -7.149  34.779  1.00 45.33           O  
ATOM   4098  N   ALA A 555     -59.475  -5.304  35.034  1.00 44.91           N  
ATOM   4099  CA  ALA A 555     -59.301  -4.740  33.698  1.00 44.91           C  
ATOM   4100  C   ALA A 555     -57.938  -4.067  33.561  1.00 44.91           C  
ATOM   4101  CB  ALA A 555     -60.416  -3.744  33.391  1.00 44.91           C  
ATOM   4102  O   ALA A 555     -57.335  -4.086  32.485  1.00 44.91           O  
ATOM   4103  N   ALA A 556     -57.277  -3.717  34.650  1.00 43.71           N  
ATOM   4104  CA  ALA A 556     -55.937  -3.149  34.777  1.00 43.71           C  
ATOM   4105  C   ALA A 556     -54.872  -4.241  34.737  1.00 43.71           C  
ATOM   4106  CB  ALA A 556     -55.821  -2.343  36.069  1.00 43.71           C  
ATOM   4107  O   ALA A 556     -53.812  -4.062  34.134  1.00 43.71           O  
ATOM   4108  N   LEU A 557     -55.124  -5.446  35.220  1.00 46.67           N  
ATOM   4109  CA  LEU A 557     -54.267  -6.626  35.205  1.00 46.67           C  
ATOM   4110  C   LEU A 557     -54.313  -7.314  33.845  1.00 46.67           C  
ATOM   4111  CB  LEU A 557     -54.686  -7.608  36.302  1.00 46.67           C  
ATOM   4112  O   LEU A 557     -53.286  -7.776  33.343  1.00 46.67           O  
ATOM   4113  CG  LEU A 557     -53.719  -7.768  37.475  1.00 46.67           C  
ATOM   4114  CD1 LEU A 557     -54.391  -8.524  38.617  1.00 46.67           C  
ATOM   4115  CD2 LEU A 557     -52.449  -8.484  37.028  1.00 46.67           C  
ATOM   4116  N   VAL A 558     -55.461  -7.335  33.126  1.00 50.40           N  
ATOM   4117  CA  VAL A 558     -55.661  -7.836  31.770  1.00 50.40           C  
ATOM   4118  C   VAL A 558     -55.055  -6.860  30.764  1.00 50.40           C  
ATOM   4119  CB  VAL A 558     -57.159  -8.058  31.462  1.00 50.40           C  
ATOM   4120  O   VAL A 558     -54.429  -7.276  29.786  1.00 50.40           O  
ATOM   4121  CG1 VAL A 558     -57.362  -8.401  29.987  1.00 50.40           C  
ATOM   4122  CG2 VAL A 558     -57.729  -9.159  32.353  1.00 50.40           C  
ATOM   4123  N   ALA A 559     -55.028  -5.657  31.017  1.00 47.38           N  
ATOM   4124  CA  ALA A 559     -54.408  -4.585  30.243  1.00 47.38           C  
ATOM   4125  C   ALA A 559     -52.900  -4.544  30.471  1.00 47.38           C  
ATOM   4126  CB  ALA A 559     -55.033  -3.239  30.603  1.00 47.38           C  
ATOM   4127  O   ALA A 559     -52.131  -4.293  29.540  1.00 47.38           O  
ATOM   4128  N   ALA A 560     -52.380  -4.912  31.646  1.00 47.37           N  
ATOM   4129  CA  ALA A 560     -50.977  -5.055  32.025  1.00 47.37           C  
ATOM   4130  C   ALA A 560     -50.373  -6.322  31.426  1.00 47.37           C  
ATOM   4131  CB  ALA A 560     -50.835  -5.070  33.545  1.00 47.37           C  
ATOM   4132  O   ALA A 560     -49.236  -6.309  30.948  1.00 47.37           O  
ATOM   4133  N   LEU A 561     -51.078  -7.419  31.348  1.00 52.24           N  
ATOM   4134  CA  LEU A 561     -50.715  -8.684  30.717  1.00 52.24           C  
ATOM   4135  C   LEU A 561     -50.770  -8.569  29.198  1.00 52.24           C  
ATOM   4136  CB  LEU A 561     -51.645  -9.805  31.190  1.00 52.24           C  
ATOM   4137  O   LEU A 561     -49.927  -9.135  28.497  1.00 52.24           O  
ATOM   4138  CG  LEU A 561     -51.356 -10.387  32.574  1.00 52.24           C  
ATOM   4139  CD1 LEU A 561     -52.480 -11.326  32.999  1.00 52.24           C  
ATOM   4140  CD2 LEU A 561     -50.015 -11.112  32.580  1.00 52.24           C  
ATOM   4141  N   ALA A 562     -51.668  -7.824  28.587  1.00 51.02           N  
ATOM   4142  CA  ALA A 562     -51.776  -7.471  27.174  1.00 51.02           C  
ATOM   4143  C   ALA A 562     -50.655  -6.523  26.758  1.00 51.02           C  
ATOM   4144  CB  ALA A 562     -53.136  -6.840  26.886  1.00 51.02           C  
ATOM   4145  O   ALA A 562     -50.130  -6.622  25.646  1.00 51.02           O  
ATOM   4146  N   ALA A 563     -50.122  -5.689  27.665  1.00 48.73           N  
ATOM   4147  CA  ALA A 563     -49.015  -4.750  27.502  1.00 48.73           C  
ATOM   4148  C   ALA A 563     -47.672  -5.471  27.564  1.00 48.73           C  
ATOM   4149  CB  ALA A 563     -49.081  -3.660  28.569  1.00 48.73           C  
ATOM   4150  O   ALA A 563     -46.755  -5.154  26.802  1.00 48.73           O  
ATOM   4151  N   VAL A 564     -47.491  -6.452  28.397  1.00 50.04           N  
ATOM   4152  CA  VAL A 564     -46.328  -7.323  28.534  1.00 50.04           C  
ATOM   4153  C   VAL A 564     -46.265  -8.290  27.354  1.00 50.04           C  
ATOM   4154  CB  VAL A 564     -46.361  -8.108  29.865  1.00 50.04           C  
ATOM   4155  O   VAL A 564     -45.187  -8.554  26.817  1.00 50.04           O  
ATOM   4156  CG1 VAL A 564     -45.230  -9.133  29.915  1.00 50.04           C  
ATOM   4157  CG2 VAL A 564     -46.270  -7.149  31.051  1.00 50.04           C  
ATOM   4158  N   ALA A 565     -47.366  -8.731  26.836  1.00 50.78           N  
ATOM   4159  CA  ALA A 565     -47.535  -9.573  25.654  1.00 50.78           C  
ATOM   4160  C   ALA A 565     -47.269  -8.782  24.376  1.00 50.78           C  
ATOM   4161  CB  ALA A 565     -48.938 -10.173  25.623  1.00 50.78           C  
ATOM   4162  O   ALA A 565     -46.656  -9.296  23.437  1.00 50.78           O  
ATOM   4163  N   ALA A 566     -47.590  -7.533  24.259  1.00 49.51           N  
ATOM   4164  CA  ALA A 566     -47.290  -6.590  23.186  1.00 49.51           C  
ATOM   4165  C   ALA A 566     -45.817  -6.191  23.202  1.00 49.51           C  
ATOM   4166  CB  ALA A 566     -48.174  -5.351  23.303  1.00 49.51           C  
ATOM   4167  O   ALA A 566     -45.207  -6.001  22.147  1.00 49.51           O  
ATOM   4168  N   TYR A 567     -45.183  -6.138  24.400  1.00 49.97           N  
ATOM   4169  CA  TYR A 567     -43.768  -5.905  24.671  1.00 49.97           C  
ATOM   4170  C   TYR A 567     -42.924  -7.089  24.214  1.00 49.97           C  
ATOM   4171  CB  TYR A 567     -43.542  -5.648  26.164  1.00 49.97           C  
ATOM   4172  O   TYR A 567     -41.897  -6.909  23.555  1.00 49.97           O  
ATOM   4173  CG  TYR A 567     -42.087  -5.522  26.545  1.00 49.97           C  
ATOM   4174  CD1 TYR A 567     -41.419  -6.568  27.176  1.00 49.97           C  
ATOM   4175  CD2 TYR A 567     -41.379  -4.356  26.275  1.00 49.97           C  
ATOM   4176  CE1 TYR A 567     -40.078  -6.455  27.530  1.00 49.97           C  
ATOM   4177  CE2 TYR A 567     -40.038  -4.232  26.625  1.00 49.97           C  
ATOM   4178  OH  TYR A 567     -38.070  -5.168  27.599  1.00 49.97           O  
ATOM   4179  CZ  TYR A 567     -39.397  -5.285  27.251  1.00 49.97           C  
ATOM   4180  N   VAL A 568     -43.284  -8.270  24.430  1.00 48.72           N  
ATOM   4181  CA  VAL A 568     -42.625  -9.527  24.089  1.00 48.72           C  
ATOM   4182  C   VAL A 568     -42.797  -9.814  22.599  1.00 48.72           C  
ATOM   4183  CB  VAL A 568     -43.177 -10.702  24.926  1.00 48.72           C  
ATOM   4184  O   VAL A 568     -41.855 -10.247  21.931  1.00 48.72           O  
ATOM   4185  CG1 VAL A 568     -42.591 -12.029  24.446  1.00 48.72           C  
ATOM   4186  CG2 VAL A 568     -42.878 -10.488  26.409  1.00 48.72           C  
ATOM   4187  N   SER A 569     -43.873  -9.483  21.911  1.00 47.91           N  
ATOM   4188  CA  SER A 569     -44.167  -9.597  20.486  1.00 47.91           C  
ATOM   4189  C   SER A 569     -43.411  -8.547  19.679  1.00 47.91           C  
ATOM   4190  CB  SER A 569     -45.669  -9.461  20.236  1.00 47.91           C  
ATOM   4191  O   SER A 569     -42.918  -8.832  18.586  1.00 47.91           O  
ATOM   4192  OG  SER A 569     -45.946  -9.414  18.846  1.00 47.91           O  
ATOM   4193  N   ALA A 570     -43.194  -7.387  20.146  1.00 48.19           N  
ATOM   4194  CA  ALA A 570     -42.453  -6.277  19.551  1.00 48.19           C  
ATOM   4195  C   ALA A 570     -40.948  -6.518  19.629  1.00 48.19           C  
ATOM   4196  CB  ALA A 570     -42.815  -4.965  20.243  1.00 48.19           C  
ATOM   4197  O   ALA A 570     -40.216  -6.220  18.682  1.00 48.19           O  
ATOM   4198  N   VAL A 571     -40.430  -7.094  20.683  1.00 48.32           N  
ATOM   4199  CA  VAL A 571     -39.041  -7.483  20.904  1.00 48.32           C  
ATOM   4200  C   VAL A 571     -38.696  -8.685  20.028  1.00 48.32           C  
ATOM   4201  CB  VAL A 571     -38.774  -7.811  22.390  1.00 48.32           C  
ATOM   4202  O   VAL A 571     -37.622  -8.733  19.424  1.00 48.32           O  
ATOM   4203  CG1 VAL A 571     -37.385  -8.424  22.566  1.00 48.32           C  
ATOM   4204  CG2 VAL A 571     -38.920  -6.556  23.247  1.00 48.32           C  
ATOM   4205  N   LEU A 572     -39.549  -9.592  19.853  1.00 49.77           N  
ATOM   4206  CA  LEU A 572     -39.416 -10.779  19.015  1.00 49.77           C  
ATOM   4207  C   LEU A 572     -39.542 -10.420  17.538  1.00 49.77           C  
ATOM   4208  CB  LEU A 572     -40.472 -11.822  19.391  1.00 49.77           C  
ATOM   4209  O   LEU A 572     -38.841 -10.984  16.695  1.00 49.77           O  
ATOM   4210  CG  LEU A 572     -40.219 -12.610  20.677  1.00 49.77           C  
ATOM   4211  CD1 LEU A 572     -41.440 -13.452  21.031  1.00 49.77           C  
ATOM   4212  CD2 LEU A 572     -38.982 -13.489  20.531  1.00 49.77           C  
ATOM   4213  N   ALA A 573     -40.315  -9.435  17.105  1.00 48.22           N  
ATOM   4214  CA  ALA A 573     -40.470  -8.892  15.758  1.00 48.22           C  
ATOM   4215  C   ALA A 573     -39.256  -8.057  15.361  1.00 48.22           C  
ATOM   4216  CB  ALA A 573     -41.742  -8.053  15.666  1.00 48.22           C  
ATOM   4217  O   ALA A 573     -38.812  -8.103  14.211  1.00 48.22           O  
ATOM   4218  N   ALA A 574     -38.653  -7.293  16.240  1.00 47.02           N  
ATOM   4219  CA  ALA A 574     -37.443  -6.493  16.071  1.00 47.02           C  
ATOM   4220  C   ALA A 574     -36.208  -7.382  15.961  1.00 47.02           C  
ATOM   4221  CB  ALA A 574     -37.287  -5.513  17.232  1.00 47.02           C  
ATOM   4222  O   ALA A 574     -35.315  -7.117  15.153  1.00 47.02           O  
ATOM   4223  N   LEU A 575     -36.159  -8.394  16.699  1.00 47.77           N  
ATOM   4224  CA  LEU A 575     -35.112  -9.408  16.635  1.00 47.77           C  
ATOM   4225  C   LEU A 575     -35.237 -10.239  15.362  1.00 47.77           C  
ATOM   4226  CB  LEU A 575     -35.175 -10.322  17.863  1.00 47.77           C  
ATOM   4227  O   LEU A 575     -34.229 -10.622  14.765  1.00 47.77           O  
ATOM   4228  CG  LEU A 575     -34.576  -9.763  19.155  1.00 47.77           C  
ATOM   4229  CD1 LEU A 575     -35.134 -10.509  20.363  1.00 47.77           C  
ATOM   4230  CD2 LEU A 575     -33.055  -9.852  19.121  1.00 47.77           C  
ATOM   4231  N   GLY A 576     -36.529 -10.478  14.844  1.00 44.31           N  
ATOM   4232  CA  GLY A 576     -36.863 -11.127  13.586  1.00 44.31           C  
ATOM   4233  C   GLY A 576     -36.535 -10.280  12.372  1.00 44.31           C  
ATOM   4234  O   GLY A 576     -36.037 -10.792  11.367  1.00 44.31           O  
ATOM   4235  N   ALA A 577     -36.672  -8.936  12.331  1.00 46.39           N  
ATOM   4236  CA  ALA A 577     -36.366  -7.966  11.284  1.00 46.39           C  
ATOM   4237  C   ALA A 577     -34.862  -7.726  11.180  1.00 46.39           C  
ATOM   4238  CB  ALA A 577     -37.094  -6.651  11.547  1.00 46.39           C  
ATOM   4239  O   ALA A 577     -34.326  -7.570  10.081  1.00 46.39           O  
ATOM   4240  N   ALA A 578     -34.131  -7.748  12.233  1.00 43.07           N  
ATOM   4241  CA  ALA A 578     -32.679  -7.635  12.348  1.00 43.07           C  
ATOM   4242  C   ALA A 578     -31.989  -8.907  11.864  1.00 43.07           C  
ATOM   4243  CB  ALA A 578     -32.282  -7.333  13.791  1.00 43.07           C  
ATOM   4244  O   ALA A 578     -30.948  -8.844  11.207  1.00 43.07           O  
ATOM   4245  N   ALA A 579     -32.626  -9.931  11.957  1.00 43.33           N  
ATOM   4246  CA  ALA A 579     -32.188 -11.262  11.543  1.00 43.33           C  
ATOM   4247  C   ALA A 579     -32.478 -11.499  10.064  1.00 43.33           C  
ATOM   4248  CB  ALA A 579     -32.867 -12.333  12.394  1.00 43.33           C  
ATOM   4249  O   ALA A 579     -31.671 -12.108   9.357  1.00 43.33           O  
ATOM   4250  N   LYS A 580     -33.590 -11.019   9.461  1.00 43.70           N  
ATOM   4251  CA  LYS A 580     -33.957 -11.001   8.048  1.00 43.70           C  
ATOM   4252  C   LYS A 580     -33.059 -10.053   7.259  1.00 43.70           C  
ATOM   4253  CB  LYS A 580     -35.423 -10.598   7.880  1.00 43.70           C  
ATOM   4254  O   LYS A 580     -32.671 -10.354   6.128  1.00 43.70           O  
ATOM   4255  CG  LYS A 580     -36.017 -10.976   6.531  1.00 43.70           C  
ATOM   4256  CD  LYS A 580     -37.519 -10.727   6.493  1.00 43.70           C  
ATOM   4257  CE  LYS A 580     -38.112 -11.082   5.136  1.00 43.70           C  
ATOM   4258  NZ  LYS A 580     -39.604 -11.021   5.150  1.00 43.70           N  
ATOM   4259  N   ALA A 581     -32.618  -8.966   7.807  1.00 45.65           N  
ATOM   4260  CA  ALA A 581     -31.706  -7.968   7.254  1.00 45.65           C  
ATOM   4261  C   ALA A 581     -30.273  -8.492   7.225  1.00 45.65           C  
ATOM   4262  CB  ALA A 581     -31.780  -6.674   8.061  1.00 45.65           C  
ATOM   4263  O   ALA A 581     -29.535  -8.245   6.268  1.00 45.65           O  
ATOM   4264  N   GLN A 582     -29.914  -9.340   8.211  1.00 43.24           N  
ATOM   4265  CA  GLN A 582     -28.624 -10.017   8.299  1.00 43.24           C  
ATOM   4266  C   GLN A 582     -28.587 -11.249   7.399  1.00 43.24           C  
ATOM   4267  CB  GLN A 582     -28.323 -10.414   9.745  1.00 43.24           C  
ATOM   4268  O   GLN A 582     -27.564 -11.538   6.775  1.00 43.24           O  
ATOM   4269  CG  GLN A 582     -26.863 -10.768   9.994  1.00 43.24           C  
ATOM   4270  CD  GLN A 582     -26.538 -10.913  11.469  1.00 43.24           C  
ATOM   4271  NE2 GLN A 582     -25.460 -11.628  11.771  1.00 43.24           N  
ATOM   4272  OE1 GLN A 582     -27.249 -10.384  12.329  1.00 43.24           O  
ATOM   4273  N   ALA A 583     -29.710 -11.970   7.137  1.00 42.60           N  
ATOM   4274  CA  ALA A 583     -29.925 -13.109   6.249  1.00 42.60           C  
ATOM   4275  C   ALA A 583     -29.995 -12.663   4.792  1.00 42.60           C  
ATOM   4276  CB  ALA A 583     -31.200 -13.854   6.637  1.00 42.60           C  
ATOM   4277  O   ALA A 583     -29.464 -13.335   3.904  1.00 42.60           O  
ATOM   4278  N   GLN A 584     -30.487 -11.508   4.434  1.00 46.38           N  
ATOM   4279  CA  GLN A 584     -30.551 -10.903   3.108  1.00 46.38           C  
ATOM   4280  C   GLN A 584     -29.212 -10.283   2.720  1.00 46.38           C  
ATOM   4281  CB  GLN A 584     -31.655  -9.845   3.052  1.00 46.38           C  
ATOM   4282  O   GLN A 584     -28.820 -10.317   1.552  1.00 46.38           O  
ATOM   4283  CG  GLN A 584     -33.063 -10.425   3.056  1.00 46.38           C  
ATOM   4284  CD  GLN A 584     -34.136  -9.358   2.946  1.00 46.38           C  
ATOM   4285  NE2 GLN A 584     -35.293  -9.734   2.411  1.00 46.38           N  
ATOM   4286  OE1 GLN A 584     -33.929  -8.207   3.341  1.00 46.38           O  
ATOM   4287  N   ALA A 585     -28.420  -9.835   3.704  1.00 44.06           N  
ATOM   4288  CA  ALA A 585     -27.066  -9.303   3.573  1.00 44.06           C  
ATOM   4289  C   ALA A 585     -26.050 -10.427   3.389  1.00 44.06           C  
ATOM   4290  CB  ALA A 585     -26.705  -8.460   4.794  1.00 44.06           C  
ATOM   4291  O   ALA A 585     -25.112 -10.301   2.599  1.00 44.06           O  
ATOM   4292  N   LEU A 586     -26.383 -11.572   3.931  1.00 39.88           N  
ATOM   4293  CA  LEU A 586     -25.548 -12.767   3.875  1.00 39.88           C  
ATOM   4294  C   LEU A 586     -25.934 -13.645   2.690  1.00 39.88           C  
ATOM   4295  CB  LEU A 586     -25.666 -13.565   5.176  1.00 39.88           C  
ATOM   4296  O   LEU A 586     -25.077 -14.298   2.091  1.00 39.88           O  
ATOM   4297  CG  LEU A 586     -24.781 -13.106   6.336  1.00 39.88           C  
ATOM   4298  CD1 LEU A 586     -25.353 -13.593   7.664  1.00 39.88           C  
ATOM   4299  CD2 LEU A 586     -23.352 -13.604   6.149  1.00 39.88           C  
ATOM   4300  N   ALA A 587     -27.235 -13.657   2.117  1.00 41.66           N  
ATOM   4301  CA  ALA A 587     -27.783 -14.258   0.904  1.00 41.66           C  
ATOM   4302  C   ALA A 587     -27.382 -13.460  -0.333  1.00 41.66           C  
ATOM   4303  CB  ALA A 587     -29.304 -14.357   0.999  1.00 41.66           C  
ATOM   4304  O   ALA A 587     -27.132 -14.034  -1.396  1.00 41.66           O  
ATOM   4305  N   ALA A 588     -27.126 -12.199  -0.246  1.00 43.53           N  
ATOM   4306  CA  ALA A 588     -26.593 -11.319  -1.283  1.00 43.53           C  
ATOM   4307  C   ALA A 588     -25.084 -11.488  -1.425  1.00 43.53           C  
ATOM   4308  CB  ALA A 588     -26.936  -9.863  -0.973  1.00 43.53           C  
ATOM   4309  O   ALA A 588     -24.539 -11.362  -2.524  1.00 43.53           O  
ATOM   4310  N   ALA A 589     -24.465 -12.006  -0.326  1.00 39.21           N  
ATOM   4311  CA  ALA A 589     -23.042 -12.322  -0.249  1.00 39.21           C  
ATOM   4312  C   ALA A 589     -22.773 -13.756  -0.695  1.00 39.21           C  
ATOM   4313  CB  ALA A 589     -22.524 -12.103   1.171  1.00 39.21           C  
ATOM   4314  O   ALA A 589     -21.709 -14.054  -1.242  1.00 39.21           O  
ATOM   4315  N   GLY A 590     -23.787 -14.678  -0.781  1.00 35.51           N  
ATOM   4316  CA  GLY A 590     -23.791 -16.087  -1.141  1.00 35.51           C  
ATOM   4317  C   GLY A 590     -24.320 -16.344  -2.539  1.00 35.51           C  
ATOM   4318  O   GLY A 590     -23.990 -17.359  -3.157  1.00 35.51           O  
ATOM   4319  N   LYS A 591     -24.906 -15.528  -3.321  1.00 40.47           N  
ATOM   4320  CA  LYS A 591     -25.337 -15.591  -4.714  1.00 40.47           C  
ATOM   4321  C   LYS A 591     -24.230 -15.121  -5.654  1.00 40.47           C  
ATOM   4322  CB  LYS A 591     -26.596 -14.748  -4.926  1.00 40.47           C  
ATOM   4323  O   LYS A 591     -24.133 -15.590  -6.790  1.00 40.47           O  
ATOM   4324  CG  LYS A 591     -27.882 -15.560  -4.983  1.00 40.47           C  
ATOM   4325  CD  LYS A 591     -29.096 -14.669  -5.209  1.00 40.47           C  
ATOM   4326  CE  LYS A 591     -30.395 -15.460  -5.126  1.00 40.47           C  
ATOM   4327  NZ  LYS A 591     -31.583 -14.608  -5.433  1.00 40.47           N  
ATOM   4328  N   GLU A 592     -23.044 -14.777  -5.045  1.00 39.10           N  
ATOM   4329  CA  GLU A 592     -21.862 -14.401  -5.816  1.00 39.10           C  
ATOM   4330  C   GLU A 592     -20.712 -15.374  -5.573  1.00 39.10           C  
ATOM   4331  CB  GLU A 592     -21.427 -12.975  -5.471  1.00 39.10           C  
ATOM   4332  O   GLU A 592     -19.765 -15.433  -6.360  1.00 39.10           O  
ATOM   4333  CG  GLU A 592     -22.157 -11.900  -6.264  1.00 39.10           C  
ATOM   4334  CD  GLU A 592     -21.342 -10.629  -6.443  1.00 39.10           C  
ATOM   4335  OE1 GLU A 592     -21.718  -9.781  -7.283  1.00 39.10           O  
ATOM   4336  OE2 GLU A 592     -20.318 -10.482  -5.739  1.00 39.10           O  
ATOM   4337  N   ALA A 593     -20.935 -16.473  -4.791  1.00 35.06           N  
ATOM   4338  CA  ALA A 593     -19.882 -17.466  -4.595  1.00 35.06           C  
ATOM   4339  C   ALA A 593     -20.318 -18.837  -5.104  1.00 35.06           C  
ATOM   4340  CB  ALA A 593     -19.495 -17.547  -3.121  1.00 35.06           C  
ATOM   4341  O   ALA A 593     -21.285 -19.413  -4.601  1.00 35.06           O  
ATOM   4342  N   GLY A 594     -20.648 -18.993  -6.384  1.00 31.91           N  
ATOM   4343  CA  GLY A 594     -20.741 -20.140  -7.272  1.00 31.91           C  
ATOM   4344  C   GLY A 594     -19.480 -20.983  -7.291  1.00 31.91           C  
ATOM   4345  O   GLY A 594     -18.371 -20.452  -7.201  1.00 31.91           O  
ATOM   4346  N   LYS A 595     -19.400 -22.282  -6.763  1.00 32.33           N  
ATOM   4347  CA  LYS A 595     -19.150 -23.694  -7.034  1.00 32.33           C  
ATOM   4348  C   LYS A 595     -17.681 -24.045  -6.812  1.00 32.33           C  
ATOM   4349  CB  LYS A 595     -19.562 -24.047  -8.464  1.00 32.33           C  
ATOM   4350  O   LYS A 595     -16.800 -23.505  -7.483  1.00 32.33           O  
ATOM   4351  CG  LYS A 595     -21.044 -24.353  -8.624  1.00 32.33           C  
ATOM   4352  CD  LYS A 595     -21.387 -24.722 -10.061  1.00 32.33           C  
ATOM   4353  CE  LYS A 595     -22.880 -24.965 -10.235  1.00 32.33           C  
ATOM   4354  NZ  LYS A 595     -23.212 -25.401 -11.625  1.00 32.33           N  
ATOM   4355  N   GLY A 596     -17.200 -24.423  -5.547  1.00 32.19           N  
ATOM   4356  CA  GLY A 596     -16.150 -25.423  -5.437  1.00 32.19           C  
ATOM   4357  C   GLY A 596     -15.833 -25.799  -4.002  1.00 32.19           C  
ATOM   4358  O   GLY A 596     -15.918 -24.962  -3.101  1.00 32.19           O  
ATOM   4359  N   LEU A 597     -16.266 -26.934  -3.540  1.00 30.98           N  
ATOM   4360  CA  LEU A 597     -16.114 -28.218  -2.866  1.00 30.98           C  
ATOM   4361  C   LEU A 597     -15.195 -28.091  -1.655  1.00 30.98           C  
ATOM   4362  CB  LEU A 597     -15.561 -29.269  -3.833  1.00 30.98           C  
ATOM   4363  O   LEU A 597     -14.678 -29.093  -1.155  1.00 30.98           O  
ATOM   4364  CG  LEU A 597     -16.293 -30.611  -3.865  1.00 30.98           C  
ATOM   4365  CD1 LEU A 597     -17.403 -30.584  -4.911  1.00 30.98           C  
ATOM   4366  CD2 LEU A 597     -15.315 -31.747  -4.146  1.00 30.98           C  
ATOM   4367  N   ALA A 598     -15.293 -26.892  -0.827  1.00 42.72           N  
ATOM   4368  CA  ALA A 598     -14.838 -26.716   0.549  1.00 42.72           C  
ATOM   4369  C   ALA A 598     -15.905 -26.029   1.397  1.00 42.72           C  
ATOM   4370  CB  ALA A 598     -13.539 -25.914   0.582  1.00 42.72           C  
ATOM   4371  O   ALA A 598     -15.714 -25.821   2.597  1.00 42.72           O  
ATOM   4372  N   GLY A 599     -17.232 -26.176   0.990  1.00 40.23           N  
ATOM   4373  CA  GLY A 599     -18.434 -25.472   1.407  1.00 40.23           C  
ATOM   4374  C   GLY A 599     -19.546 -26.401   1.855  1.00 40.23           C  
ATOM   4375  O   GLY A 599     -20.626 -25.946   2.236  1.00 40.23           O  
ATOM   4376  N   HIS A 600     -19.195 -27.704   2.130  1.00 38.88           N  
ATOM   4377  CA  HIS A 600     -20.291 -28.574   2.542  1.00 38.88           C  
ATOM   4378  C   HIS A 600     -20.357 -28.696   4.060  1.00 38.88           C  
ATOM   4379  CB  HIS A 600     -20.142 -29.959   1.910  1.00 38.88           C  
ATOM   4380  O   HIS A 600     -21.446 -28.711   4.639  1.00 38.88           O  
ATOM   4381  CG  HIS A 600     -21.442 -30.580   1.510  1.00 38.88           C  
ATOM   4382  CD2 HIS A 600     -22.128 -31.623   2.033  1.00 38.88           C  
ATOM   4383  ND1 HIS A 600     -22.187 -30.124   0.443  1.00 38.88           N  
ATOM   4384  CE1 HIS A 600     -23.278 -30.862   0.329  1.00 38.88           C  
ATOM   4385  NE2 HIS A 600     -23.266 -31.779   1.281  1.00 38.88           N  
ATOM   4386  N   SER A 601     -19.365 -28.294   4.821  1.00 42.87           N  
ATOM   4387  CA  SER A 601     -19.340 -28.319   6.280  1.00 42.87           C  
ATOM   4388  C   SER A 601     -19.594 -26.932   6.861  1.00 42.87           C  
ATOM   4389  CB  SER A 601     -18.000 -28.855   6.784  1.00 42.87           C  
ATOM   4390  O   SER A 601     -20.262 -26.796   7.888  1.00 42.87           O  
ATOM   4391  OG  SER A 601     -16.955 -27.938   6.509  1.00 42.87           O  
ATOM   4392  N   GLN A 602     -19.354 -25.865   5.993  1.00 46.04           N  
ATOM   4393  CA  GLN A 602     -19.696 -24.469   6.246  1.00 46.04           C  
ATOM   4394  C   GLN A 602     -21.104 -24.150   5.753  1.00 46.04           C  
ATOM   4395  CB  GLN A 602     -18.683 -23.537   5.580  1.00 46.04           C  
ATOM   4396  O   GLN A 602     -21.825 -23.369   6.378  1.00 46.04           O  
ATOM   4397  CG  GLN A 602     -17.673 -22.934   6.547  1.00 46.04           C  
ATOM   4398  CD  GLN A 602     -16.782 -21.895   5.893  1.00 46.04           C  
ATOM   4399  NE2 GLN A 602     -15.734 -21.484   6.599  1.00 46.04           N  
ATOM   4400  OE1 GLN A 602     -17.034 -21.465   4.763  1.00 46.04           O  
ATOM   4401  N   TRP A 603     -21.602 -25.007   4.756  1.00 39.91           N  
ATOM   4402  CA  TRP A 603     -22.963 -24.970   4.230  1.00 39.91           C  
ATOM   4403  C   TRP A 603     -23.923 -25.716   5.151  1.00 39.91           C  
ATOM   4404  CB  TRP A 603     -23.013 -25.573   2.823  1.00 39.91           C  
ATOM   4405  O   TRP A 603     -25.039 -25.253   5.400  1.00 39.91           O  
ATOM   4406  CG  TRP A 603     -24.219 -25.168   2.030  1.00 39.91           C  
ATOM   4407  CD1 TRP A 603     -24.435 -23.966   1.416  1.00 39.91           C  
ATOM   4408  CD2 TRP A 603     -25.377 -25.966   1.770  1.00 39.91           C  
ATOM   4409  CE2 TRP A 603     -26.257 -25.184   0.990  1.00 39.91           C  
ATOM   4410  CE3 TRP A 603     -25.757 -27.269   2.120  1.00 39.91           C  
ATOM   4411  NE1 TRP A 603     -25.660 -23.969   0.788  1.00 39.91           N  
ATOM   4412  CH2 TRP A 603     -27.842 -26.940   0.910  1.00 39.91           C  
ATOM   4413  CZ2 TRP A 603     -27.495 -25.663   0.554  1.00 39.91           C  
ATOM   4414  CZ3 TRP A 603     -26.989 -27.744   1.685  1.00 39.91           C  
ATOM   4415  N   VAL A 604     -23.472 -26.732   5.901  1.00 42.03           N  
ATOM   4416  CA  VAL A 604     -24.256 -27.532   6.837  1.00 42.03           C  
ATOM   4417  C   VAL A 604     -24.332 -26.823   8.186  1.00 42.03           C  
ATOM   4418  CB  VAL A 604     -23.661 -28.947   7.011  1.00 42.03           C  
ATOM   4419  O   VAL A 604     -25.379 -26.824   8.838  1.00 42.03           O  
ATOM   4420  CG1 VAL A 604     -24.403 -29.715   8.103  1.00 42.03           C  
ATOM   4421  CG2 VAL A 604     -23.708 -29.712   5.690  1.00 42.03           C  
ATOM   4422  N   ALA A 605     -23.375 -25.920   8.576  1.00 44.76           N  
ATOM   4423  CA  ALA A 605     -23.329 -25.040   9.742  1.00 44.76           C  
ATOM   4424  C   ALA A 605     -24.093 -23.745   9.482  1.00 44.76           C  
ATOM   4425  CB  ALA A 605     -21.882 -24.734  10.120  1.00 44.76           C  
ATOM   4426  O   ALA A 605     -24.782 -23.236  10.369  1.00 44.76           O  
ATOM   4427  N   LYS A 606     -24.174 -23.369   8.222  1.00 43.50           N  
ATOM   4428  CA  LYS A 606     -24.855 -22.197   7.680  1.00 43.50           C  
ATOM   4429  C   LYS A 606     -26.307 -22.515   7.335  1.00 43.50           C  
ATOM   4430  CB  LYS A 606     -24.124 -21.676   6.441  1.00 43.50           C  
ATOM   4431  O   LYS A 606     -27.194 -21.683   7.535  1.00 43.50           O  
ATOM   4432  CG  LYS A 606     -22.867 -20.877   6.754  1.00 43.50           C  
ATOM   4433  CD  LYS A 606     -22.214 -20.342   5.486  1.00 43.50           C  
ATOM   4434  CE  LYS A 606     -20.928 -19.587   5.794  1.00 43.50           C  
ATOM   4435  NZ  LYS A 606     -20.202 -19.200   4.548  1.00 43.50           N  
ATOM   4436  N   ALA A 607     -26.674 -23.808   7.157  1.00 37.68           N  
ATOM   4437  CA  ALA A 607     -28.005 -24.369   6.935  1.00 37.68           C  
ATOM   4438  C   ALA A 607     -28.648 -24.792   8.253  1.00 37.68           C  
ATOM   4439  CB  ALA A 607     -27.929 -25.556   5.978  1.00 37.68           C  
ATOM   4440  O   ALA A 607     -29.862 -24.661   8.428  1.00 37.68           O  
ATOM   4441  N   ALA A 608     -27.883 -25.027   9.340  1.00 40.14           N  
ATOM   4442  CA  ALA A 608     -28.302 -25.371  10.696  1.00 40.14           C  
ATOM   4443  C   ALA A 608     -28.576 -24.117  11.521  1.00 40.14           C  
ATOM   4444  CB  ALA A 608     -27.241 -26.231  11.379  1.00 40.14           C  
ATOM   4445  O   ALA A 608     -29.482 -24.102  12.357  1.00 40.14           O  
ATOM   4446  N   ALA A 609     -27.986 -22.916  11.149  1.00 43.58           N  
ATOM   4447  CA  ALA A 609     -28.223 -21.586  11.702  1.00 43.58           C  
ATOM   4448  C   ALA A 609     -29.469 -20.951  11.091  1.00 43.58           C  
ATOM   4449  CB  ALA A 609     -27.008 -20.690  11.475  1.00 43.58           C  
ATOM   4450  O   ALA A 609     -30.242 -20.290  11.787  1.00 43.58           O  
ATOM   4451  N   VAL A 610     -29.811 -21.369   9.919  1.00 41.74           N  
ATOM   4452  CA  VAL A 610     -31.007 -20.956   9.193  1.00 41.74           C  
ATOM   4453  C   VAL A 610     -32.186 -21.842   9.590  1.00 41.74           C  
ATOM   4454  CB  VAL A 610     -30.791 -21.011   7.664  1.00 41.74           C  
ATOM   4455  O   VAL A 610     -33.308 -21.357   9.750  1.00 41.74           O  
ATOM   4456  CG1 VAL A 610     -32.103 -20.762   6.923  1.00 41.74           C  
ATOM   4457  CG2 VAL A 610     -29.732 -19.995   7.238  1.00 41.74           C  
ATOM   4458  N   GLU A 611     -32.048 -23.125  10.044  1.00 42.90           N  
ATOM   4459  CA  GLU A 611     -33.038 -24.064  10.562  1.00 42.90           C  
ATOM   4460  C   GLU A 611     -33.333 -23.799  12.035  1.00 42.90           C  
ATOM   4461  CB  GLU A 611     -32.562 -25.507  10.372  1.00 42.90           C  
ATOM   4462  O   GLU A 611     -34.469 -23.962  12.486  1.00 42.90           O  
ATOM   4463  CG  GLU A 611     -32.994 -26.128   9.052  1.00 42.90           C  
ATOM   4464  CD  GLU A 611     -32.637 -27.602   8.938  1.00 42.90           C  
ATOM   4465  OE1 GLU A 611     -33.033 -28.247   7.940  1.00 42.90           O  
ATOM   4466  OE2 GLU A 611     -31.957 -28.116   9.854  1.00 42.90           O  
ATOM   4467  N   ALA A 612     -32.345 -23.250  12.755  1.00 43.78           N  
ATOM   4468  CA  ALA A 612     -32.419 -22.824  14.150  1.00 43.78           C  
ATOM   4469  C   ALA A 612     -33.187 -21.513  14.284  1.00 43.78           C  
ATOM   4470  CB  ALA A 612     -31.017 -22.678  14.737  1.00 43.78           C  
ATOM   4471  O   ALA A 612     -33.965 -21.335  15.224  1.00 43.78           O  
ATOM   4472  N   TRP A 613     -33.292 -20.812  13.236  1.00 49.20           N  
ATOM   4473  CA  TRP A 613     -33.925 -19.498  13.224  1.00 49.20           C  
ATOM   4474  C   TRP A 613     -35.323 -19.573  12.620  1.00 49.20           C  
ATOM   4475  CB  TRP A 613     -33.071 -18.496  12.442  1.00 49.20           C  
ATOM   4476  O   TRP A 613     -36.220 -18.827  13.020  1.00 49.20           O  
ATOM   4477  CG  TRP A 613     -31.785 -18.131  13.122  1.00 49.20           C  
ATOM   4478  CD1 TRP A 613     -30.529 -18.558  12.792  1.00 49.20           C  
ATOM   4479  CD2 TRP A 613     -31.632 -17.267  14.252  1.00 49.20           C  
ATOM   4480  CE2 TRP A 613     -30.253 -17.215  14.555  1.00 49.20           C  
ATOM   4481  CE3 TRP A 613     -32.528 -16.531  15.039  1.00 49.20           C  
ATOM   4482  NE1 TRP A 613     -29.603 -18.010  13.650  1.00 49.20           N  
ATOM   4483  CH2 TRP A 613     -30.647 -15.743  16.366  1.00 49.20           C  
ATOM   4484  CZ2 TRP A 613     -29.749 -16.454  15.612  1.00 49.20           C  
ATOM   4485  CZ3 TRP A 613     -32.024 -15.774  16.091  1.00 49.20           C  
ATOM   4486  N   ASP A 614     -35.730 -20.665  11.800  1.00 43.40           N  
ATOM   4487  CA  ASP A 614     -37.040 -21.092  11.317  1.00 43.40           C  
ATOM   4488  C   ASP A 614     -37.837 -21.775  12.426  1.00 43.40           C  
ATOM   4489  CB  ASP A 614     -36.890 -22.033  10.120  1.00 43.40           C  
ATOM   4490  O   ASP A 614     -39.057 -21.615  12.509  1.00 43.40           O  
ATOM   4491  CG  ASP A 614     -36.814 -21.298   8.794  1.00 43.40           C  
ATOM   4492  OD1 ASP A 614     -37.174 -20.102   8.738  1.00 43.40           O  
ATOM   4493  OD2 ASP A 614     -36.395 -21.921   7.795  1.00 43.40           O  
ATOM   4494  N   ARG A 615     -37.118 -22.300  13.453  1.00 44.82           N  
ATOM   4495  CA  ARG A 615     -37.697 -22.967  14.615  1.00 44.82           C  
ATOM   4496  C   ARG A 615     -38.036 -21.961  15.711  1.00 44.82           C  
ATOM   4497  CB  ARG A 615     -36.739 -24.030  15.158  1.00 44.82           C  
ATOM   4498  O   ARG A 615     -39.037 -22.116  16.413  1.00 44.82           O  
ATOM   4499  CG  ARG A 615     -36.663 -25.284  14.303  1.00 44.82           C  
ATOM   4500  CD  ARG A 615     -35.798 -26.357  14.950  1.00 44.82           C  
ATOM   4501  NE  ARG A 615     -35.670 -27.534  14.097  1.00 44.82           N  
ATOM   4502  NH1 ARG A 615     -33.801 -28.365  15.170  1.00 44.82           N  
ATOM   4503  NH2 ARG A 615     -34.701 -29.493  13.389  1.00 44.82           N  
ATOM   4504  CZ  ARG A 615     -34.724 -28.461  14.221  1.00 44.82           C  
ATOM   4505  N   LEU A 616     -37.358 -20.801  15.757  1.00 43.37           N  
ATOM   4506  CA  LEU A 616     -37.617 -19.655  16.622  1.00 43.37           C  
ATOM   4507  C   LEU A 616     -38.750 -18.799  16.065  1.00 43.37           C  
ATOM   4508  CB  LEU A 616     -36.352 -18.807  16.781  1.00 43.37           C  
ATOM   4509  O   LEU A 616     -39.585 -18.298  16.822  1.00 43.37           O  
ATOM   4510  CG  LEU A 616     -36.099 -18.220  18.170  1.00 43.37           C  
ATOM   4511  CD1 LEU A 616     -34.689 -18.559  18.640  1.00 43.37           C  
ATOM   4512  CD2 LEU A 616     -36.317 -16.711  18.162  1.00 43.37           C  
ATOM   4513  N   ALA A 617     -38.895 -18.689  14.828  1.00 43.29           N  
ATOM   4514  CA  ALA A 617     -40.000 -18.052  14.115  1.00 43.29           C  
ATOM   4515  C   ALA A 617     -41.264 -18.903  14.188  1.00 43.29           C  
ATOM   4516  CB  ALA A 617     -39.617 -17.796  12.660  1.00 43.29           C  
ATOM   4517  O   ALA A 617     -42.368 -18.375  14.340  1.00 43.29           O  
ATOM   4518  N   ALA A 618     -41.271 -20.268  14.228  1.00 48.22           N  
ATOM   4519  CA  ALA A 618     -42.359 -21.226  14.403  1.00 48.22           C  
ATOM   4520  C   ALA A 618     -42.804 -21.291  15.861  1.00 48.22           C  
ATOM   4521  CB  ALA A 618     -41.932 -22.610  13.917  1.00 48.22           C  
ATOM   4522  O   ALA A 618     -43.996 -21.421  16.147  1.00 48.22           O  
ATOM   4523  N   ALA A 619     -41.895 -21.081  16.795  1.00 43.72           N  
ATOM   4524  CA  ALA A 619     -42.134 -21.003  18.234  1.00 43.72           C  
ATOM   4525  C   ALA A 619     -42.762 -19.665  18.614  1.00 43.72           C  
ATOM   4526  CB  ALA A 619     -40.831 -21.213  19.002  1.00 43.72           C  
ATOM   4527  O   ALA A 619     -43.634 -19.607  19.484  1.00 43.72           O  
ATOM   4528  N   ALA A 620     -42.458 -18.593  17.922  1.00 43.32           N  
ATOM   4529  CA  ALA A 620     -43.046 -17.261  18.036  1.00 43.32           C  
ATOM   4530  C   ALA A 620     -44.441 -17.222  17.417  1.00 43.32           C  
ATOM   4531  CB  ALA A 620     -42.144 -16.223  17.372  1.00 43.32           C  
ATOM   4532  O   ALA A 620     -45.350 -16.590  17.960  1.00 43.32           O  
ATOM   4533  N   ALA A 621     -44.735 -17.983  16.386  1.00 45.61           N  
ATOM   4534  CA  ALA A 621     -46.023 -18.156  15.721  1.00 45.61           C  
ATOM   4535  C   ALA A 621     -46.942 -19.065  16.531  1.00 45.61           C  
ATOM   4536  CB  ALA A 621     -45.825 -18.721  14.316  1.00 45.61           C  
ATOM   4537  O   ALA A 621     -48.151 -18.836  16.599  1.00 45.61           O  
ATOM   4538  N   SER A 622     -46.422 -20.071  17.243  1.00 46.75           N  
ATOM   4539  CA  SER A 622     -47.136 -20.965  18.149  1.00 46.75           C  
ATOM   4540  C   SER A 622     -47.487 -20.262  19.456  1.00 46.75           C  
ATOM   4541  CB  SER A 622     -46.302 -22.213  18.440  1.00 46.75           C  
ATOM   4542  O   SER A 622     -48.553 -20.498  20.028  1.00 46.75           O  
ATOM   4543  OG  SER A 622     -46.473 -22.631  19.783  1.00 46.75           O  
ATOM   4544  N   ALA A 623     -46.691 -19.309  19.945  1.00 43.39           N  
ATOM   4545  CA  ALA A 623     -46.893 -18.436  21.099  1.00 43.39           C  
ATOM   4546  C   ALA A 623     -47.945 -17.371  20.804  1.00 43.39           C  
ATOM   4547  CB  ALA A 623     -45.575 -17.780  21.506  1.00 43.39           C  
ATOM   4548  O   ALA A 623     -48.751 -17.028  21.672  1.00 43.39           O  
ATOM   4549  N   GLN A 624     -48.056 -16.863  19.593  1.00 45.58           N  
ATOM   4550  CA  GLN A 624     -49.069 -15.935  19.101  1.00 45.58           C  
ATOM   4551  C   GLN A 624     -50.419 -16.628  18.942  1.00 45.58           C  
ATOM   4552  CB  GLN A 624     -48.634 -15.321  17.770  1.00 45.58           C  
ATOM   4553  O   GLN A 624     -51.464 -16.036  19.221  1.00 45.58           O  
ATOM   4554  CG  GLN A 624     -49.164 -13.912  17.540  1.00 45.58           C  
ATOM   4555  CD  GLN A 624     -48.461 -13.199  16.400  1.00 45.58           C  
ATOM   4556  NE2 GLN A 624     -49.196 -12.350  15.688  1.00 45.58           N  
ATOM   4557  OE1 GLN A 624     -47.268 -13.409  16.161  1.00 45.58           O  
ATOM   4558  N   GLU A 625     -50.487 -17.895  18.533  1.00 50.06           N  
ATOM   4559  CA  GLU A 625     -51.669 -18.745  18.432  1.00 50.06           C  
ATOM   4560  C   GLU A 625     -52.215 -19.098  19.812  1.00 50.06           C  
ATOM   4561  CB  GLU A 625     -51.347 -20.022  17.651  1.00 50.06           C  
ATOM   4562  O   GLU A 625     -53.431 -19.123  20.016  1.00 50.06           O  
ATOM   4563  CG  GLU A 625     -52.577 -20.824  17.251  1.00 50.06           C  
ATOM   4564  CD  GLU A 625     -52.254 -22.008  16.352  1.00 50.06           C  
ATOM   4565  OE1 GLU A 625     -53.180 -22.776  16.004  1.00 50.06           O  
ATOM   4566  OE2 GLU A 625     -51.066 -22.170  15.995  1.00 50.06           O  
ATOM   4567  N   THR A 626     -51.399 -19.440  20.777  1.00 46.94           N  
ATOM   4568  CA  THR A 626     -51.733 -19.716  22.170  1.00 46.94           C  
ATOM   4569  C   THR A 626     -52.237 -18.455  22.865  1.00 46.94           C  
ATOM   4570  CB  THR A 626     -50.521 -20.278  22.935  1.00 46.94           C  
ATOM   4571  O   THR A 626     -53.164 -18.515  23.676  1.00 46.94           O  
ATOM   4572  CG2 THR A 626     -50.132 -21.657  22.413  1.00 46.94           C  
ATOM   4573  OG1 THR A 626     -49.409 -19.388  22.775  1.00 46.94           O  
ATOM   4574  N   GLN A 627     -51.823 -17.305  22.502  1.00 46.04           N  
ATOM   4575  CA  GLN A 627     -52.229 -15.963  22.906  1.00 46.04           C  
ATOM   4576  C   GLN A 627     -53.604 -15.612  22.346  1.00 46.04           C  
ATOM   4577  CB  GLN A 627     -51.197 -14.929  22.451  1.00 46.04           C  
ATOM   4578  O   GLN A 627     -54.438 -15.036  23.048  1.00 46.04           O  
ATOM   4579  CG  GLN A 627     -51.473 -13.520  22.959  1.00 46.04           C  
ATOM   4580  CD  GLN A 627     -50.471 -12.504  22.443  1.00 46.04           C  
ATOM   4581  NE2 GLN A 627     -50.828 -11.227  22.523  1.00 46.04           N  
ATOM   4582  OE1 GLN A 627     -49.385 -12.864  21.978  1.00 46.04           O  
ATOM   4583  N   ASP A 628     -53.946 -15.922  21.113  1.00 48.56           N  
ATOM   4584  CA  ASP A 628     -55.228 -15.723  20.444  1.00 48.56           C  
ATOM   4585  C   ASP A 628     -56.296 -16.655  21.013  1.00 48.56           C  
ATOM   4586  CB  ASP A 628     -55.087 -15.943  18.936  1.00 48.56           C  
ATOM   4587  O   ASP A 628     -57.461 -16.271  21.135  1.00 48.56           O  
ATOM   4588  CG  ASP A 628     -54.442 -14.768  18.223  1.00 48.56           C  
ATOM   4589  OD1 ASP A 628     -54.435 -13.647  18.777  1.00 48.56           O  
ATOM   4590  OD2 ASP A 628     -53.938 -14.964  17.096  1.00 48.56           O  
ATOM   4591  N   LYS A 629     -55.909 -17.759  21.508  1.00 53.58           N  
ATOM   4592  CA  LYS A 629     -56.781 -18.733  22.157  1.00 53.58           C  
ATOM   4593  C   LYS A 629     -57.093 -18.321  23.593  1.00 53.58           C  
ATOM   4594  CB  LYS A 629     -56.142 -20.123  22.138  1.00 53.58           C  
ATOM   4595  O   LYS A 629     -58.212 -18.517  24.071  1.00 53.58           O  
ATOM   4596  CG  LYS A 629     -56.178 -20.802  20.777  1.00 53.58           C  
ATOM   4597  CD  LYS A 629     -55.574 -22.199  20.834  1.00 53.58           C  
ATOM   4598  CE  LYS A 629     -55.527 -22.846  19.456  1.00 53.58           C  
ATOM   4599  NZ  LYS A 629     -54.875 -24.189  19.496  1.00 53.58           N  
ATOM   4600  N   LEU A 630     -56.121 -17.711  24.277  1.00 46.74           N  
ATOM   4601  CA  LEU A 630     -56.260 -17.185  25.630  1.00 46.74           C  
ATOM   4602  C   LEU A 630     -57.084 -15.902  25.632  1.00 46.74           C  
ATOM   4603  CB  LEU A 630     -54.884 -16.922  26.247  1.00 46.74           C  
ATOM   4604  O   LEU A 630     -57.882 -15.673  26.545  1.00 46.74           O  
ATOM   4605  CG  LEU A 630     -54.139 -18.143  26.789  1.00 46.74           C  
ATOM   4606  CD1 LEU A 630     -52.712 -17.767  27.174  1.00 46.74           C  
ATOM   4607  CD2 LEU A 630     -54.881 -18.736  27.982  1.00 46.74           C  
ATOM   4608  N   LEU A 631     -57.006 -15.029  24.634  1.00 48.10           N  
ATOM   4609  CA  LEU A 631     -57.791 -13.819  24.414  1.00 48.10           C  
ATOM   4610  C   LEU A 631     -59.210 -14.164  23.975  1.00 48.10           C  
ATOM   4611  CB  LEU A 631     -57.122 -12.929  23.363  1.00 48.10           C  
ATOM   4612  O   LEU A 631     -60.167 -13.496  24.372  1.00 48.10           O  
ATOM   4613  CG  LEU A 631     -56.744 -11.517  23.812  1.00 48.10           C  
ATOM   4614  CD1 LEU A 631     -55.435 -11.086  23.159  1.00 48.10           C  
ATOM   4615  CD2 LEU A 631     -57.862 -10.534  23.480  1.00 48.10           C  
ATOM   4616  N   ALA A 632     -59.468 -15.268  23.260  1.00 52.92           N  
ATOM   4617  CA  ALA A 632     -60.763 -15.802  22.846  1.00 52.92           C  
ATOM   4618  C   ALA A 632     -61.469 -16.493  24.009  1.00 52.92           C  
ATOM   4619  CB  ALA A 632     -60.591 -16.773  21.680  1.00 52.92           C  
ATOM   4620  O   ALA A 632     -62.693 -16.411  24.138  1.00 52.92           O  
ATOM   4621  N   ALA A 633     -60.731 -17.106  24.938  1.00 46.36           N  
ATOM   4622  CA  ALA A 633     -61.209 -17.747  26.160  1.00 46.36           C  
ATOM   4623  C   ALA A 633     -61.587 -16.709  27.212  1.00 46.36           C  
ATOM   4624  CB  ALA A 633     -60.149 -18.697  26.712  1.00 46.36           C  
ATOM   4625  O   ALA A 633     -62.520 -16.917  27.992  1.00 46.36           O  
ATOM   4626  N   ALA A 634     -60.943 -15.559  27.205  1.00 43.93           N  
ATOM   4627  CA  ALA A 634     -61.196 -14.414  28.076  1.00 43.93           C  
ATOM   4628  C   ALA A 634     -62.405 -13.616  27.597  1.00 43.93           C  
ATOM   4629  CB  ALA A 634     -59.963 -13.516  28.145  1.00 43.93           C  
ATOM   4630  O   ALA A 634     -63.146 -13.053  28.406  1.00 43.93           O  
ATOM   4631  N   LYS A 635     -62.771 -13.598  26.331  1.00 46.97           N  
ATOM   4632  CA  LYS A 635     -63.913 -12.954  25.689  1.00 46.97           C  
ATOM   4633  C   LYS A 635     -65.165 -13.818  25.799  1.00 46.97           C  
ATOM   4634  CB  LYS A 635     -63.607 -12.659  24.220  1.00 46.97           C  
ATOM   4635  O   LYS A 635     -66.281 -13.298  25.862  1.00 46.97           O  
ATOM   4636  CG  LYS A 635     -62.751 -11.419  24.003  1.00 46.97           C  
ATOM   4637  CD  LYS A 635     -62.534 -11.143  22.520  1.00 46.97           C  
ATOM   4638  CE  LYS A 635     -61.634  -9.934  22.302  1.00 46.97           C  
ATOM   4639  NZ  LYS A 635     -61.398  -9.674  20.851  1.00 46.97           N  
ATOM   4640  N   GLU A 636     -65.077 -15.123  26.004  1.00 45.37           N  
ATOM   4641  CA  GLU A 636     -66.162 -16.091  26.126  1.00 45.37           C  
ATOM   4642  C   GLU A 636     -66.595 -16.255  27.581  1.00 45.37           C  
ATOM   4643  CB  GLU A 636     -65.744 -17.445  25.546  1.00 45.37           C  
ATOM   4644  O   GLU A 636     -67.742 -16.613  27.856  1.00 45.37           O  
ATOM   4645  CG  GLU A 636     -66.561 -17.875  24.337  1.00 45.37           C  
ATOM   4646  CD  GLU A 636     -66.127 -19.216  23.766  1.00 45.37           C  
ATOM   4647  OE1 GLU A 636     -66.757 -19.694  22.795  1.00 45.37           O  
ATOM   4648  OE2 GLU A 636     -65.151 -19.793  24.294  1.00 45.37           O  
ATOM   4649  N   ARG A 637     -65.929 -15.594  28.616  1.00 43.93           N  
ATOM   4650  CA  ARG A 637     -66.278 -15.757  30.024  1.00 43.93           C  
ATOM   4651  C   ARG A 637     -67.026 -14.535  30.548  1.00 43.93           C  
ATOM   4652  CB  ARG A 637     -65.024 -16.003  30.864  1.00 43.93           C  
ATOM   4653  O   ARG A 637     -67.477 -14.522  31.695  1.00 43.93           O  
ATOM   4654  CG  ARG A 637     -64.689 -17.474  31.055  1.00 43.93           C  
ATOM   4655  CD  ARG A 637     -63.554 -17.670  32.050  1.00 43.93           C  
ATOM   4656  NE  ARG A 637     -63.279 -19.085  32.282  1.00 43.93           N  
ATOM   4657  NH1 ARG A 637     -61.964 -18.736  34.150  1.00 43.93           N  
ATOM   4658  NH2 ARG A 637     -62.345 -20.865  33.393  1.00 43.93           N  
ATOM   4659  CZ  ARG A 637     -62.530 -19.559  33.274  1.00 43.93           C  
ATOM   4660  N   LYS A 638     -67.495 -13.588  29.550  1.00 40.58           N  
ATOM   4661  CA  LYS A 638     -68.362 -12.432  29.757  1.00 40.58           C  
ATOM   4662  C   LYS A 638     -69.830 -12.804  29.565  1.00 40.58           C  
ATOM   4663  CB  LYS A 638     -67.981 -11.297  28.805  1.00 40.58           C  
ATOM   4664  O   LYS A 638     -70.696 -11.928  29.508  1.00 40.58           O  
ATOM   4665  CG  LYS A 638     -67.143 -10.203  29.450  1.00 40.58           C  
ATOM   4666  CD  LYS A 638     -66.849  -9.073  28.472  1.00 40.58           C  
ATOM   4667  CE  LYS A 638     -66.025  -7.970  29.121  1.00 40.58           C  
ATOM   4668  NZ  LYS A 638     -65.747  -6.853  28.170  1.00 40.58           N  
ATOM   4669  N   LYS A 639     -70.307 -14.065  29.946  1.00 33.55           N  
ATOM   4670  CA  LYS A 639     -71.739 -14.206  30.194  1.00 33.55           C  
ATOM   4671  C   LYS A 639     -72.024 -14.387  31.683  1.00 33.55           C  
ATOM   4672  CB  LYS A 639     -72.306 -15.387  29.405  1.00 33.55           C  
ATOM   4673  O   LYS A 639     -71.514 -15.318  32.309  1.00 33.55           O  
ATOM   4674  CG  LYS A 639     -72.965 -14.995  28.091  1.00 33.55           C  
ATOM   4675  CD  LYS A 639     -73.474 -16.215  27.334  1.00 33.55           C  
ATOM   4676  CE  LYS A 639     -74.016 -15.837  25.962  1.00 33.55           C  
ATOM   4677  NZ  LYS A 639     -74.582 -17.019  25.245  1.00 33.55           N  
ATOM   4678  N   PRO A 640     -72.528 -13.369  32.474  1.00 34.34           N  
ATOM   4679  CA  PRO A 640     -72.603 -13.329  33.936  1.00 34.34           C  
ATOM   4680  C   PRO A 640     -73.895 -13.939  34.477  1.00 34.34           C  
ATOM   4681  CB  PRO A 640     -72.532 -11.833  34.252  1.00 34.34           C  
ATOM   4682  O   PRO A 640     -74.937 -13.870  33.821  1.00 34.34           O  
ATOM   4683  CG  PRO A 640     -73.248 -11.169  33.121  1.00 34.34           C  
ATOM   4684  CD  PRO A 640     -73.599 -12.213  32.100  1.00 34.34           C  
ATOM   4685  N   SER A 641     -73.922 -15.114  35.293  1.00 32.35           N  
ATOM   4686  CA  SER A 641     -75.058 -15.388  36.166  1.00 32.35           C  
ATOM   4687  C   SER A 641     -74.709 -15.123  37.627  1.00 32.35           C  
ATOM   4688  CB  SER A 641     -75.526 -16.834  36.000  1.00 32.35           C  
ATOM   4689  O   SER A 641     -73.666 -15.566  38.112  1.00 32.35           O  
ATOM   4690  OG  SER A 641     -74.837 -17.692  36.893  1.00 32.35           O  
ATOM   4691  N   ALA A 642     -75.159 -13.970  38.304  1.00 31.96           N  
ATOM   4692  CA  ALA A 642     -75.998 -13.317  39.306  1.00 31.96           C  
ATOM   4693  C   ALA A 642     -75.924 -14.047  40.644  1.00 31.96           C  
ATOM   4694  CB  ALA A 642     -77.444 -13.243  38.823  1.00 31.96           C  
ATOM   4695  O   ALA A 642     -76.047 -15.273  40.697  1.00 31.96           O  
ATOM   4696  N   PHE A 643     -75.393 -13.468  41.842  1.00 32.89           N  
ATOM   4697  CA  PHE A 643     -76.135 -13.080  43.035  1.00 32.89           C  
ATOM   4698  C   PHE A 643     -75.312 -13.337  44.292  1.00 32.89           C  
ATOM   4699  CB  PHE A 643     -77.464 -13.837  43.114  1.00 32.89           C  
ATOM   4700  O   PHE A 643     -74.817 -14.446  44.500  1.00 32.89           O  
ATOM   4701  CG  PHE A 643     -78.587 -13.032  43.710  1.00 32.89           C  
ATOM   4702  CD1 PHE A 643     -78.897 -13.139  45.060  1.00 32.89           C  
ATOM   4703  CD2 PHE A 643     -79.333 -12.167  42.920  1.00 32.89           C  
ATOM   4704  CE1 PHE A 643     -79.936 -12.395  45.615  1.00 32.89           C  
ATOM   4705  CE2 PHE A 643     -80.372 -11.420  43.467  1.00 32.89           C  
ATOM   4706  CZ  PHE A 643     -80.673 -11.536  44.815  1.00 32.89           C  
ATOM   4707  N   ALA A 644     -74.853 -12.297  45.146  1.00 33.88           N  
ATOM   4708  CA  ALA A 644     -75.063 -11.479  46.338  1.00 33.88           C  
ATOM   4709  C   ALA A 644     -74.595 -12.209  47.593  1.00 33.88           C  
ATOM   4710  CB  ALA A 644     -76.535 -11.095  46.467  1.00 33.88           C  
ATOM   4711  O   ALA A 644     -74.949 -13.371  47.812  1.00 33.88           O  
ATOM   4712  N   SER A 645     -73.464 -11.718  48.419  1.00 34.36           N  
ATOM   4713  CA  SER A 645     -73.629 -11.391  49.831  1.00 34.36           C  
ATOM   4714  C   SER A 645     -72.299 -11.007  50.469  1.00 34.36           C  
ATOM   4715  CB  SER A 645     -74.244 -12.571  50.586  1.00 34.36           C  
ATOM   4716  O   SER A 645     -71.274 -11.640  50.209  1.00 34.36           O  
ATOM   4717  OG  SER A 645     -73.409 -13.712  50.502  1.00 34.36           O  
ATOM   4718  N   GLY A 646     -72.039  -9.684  50.951  1.00 43.04           N  
ATOM   4719  CA  GLY A 646     -71.608  -8.759  51.988  1.00 43.04           C  
ATOM   4720  C   GLY A 646     -70.102  -8.588  52.047  1.00 43.04           C  
ATOM   4721  O   GLY A 646     -69.355  -9.482  51.645  1.00 43.04           O  
ATOM   4722  N   PRO A 647     -69.671  -7.207  52.301  1.00 50.31           N  
ATOM   4723  CA  PRO A 647     -68.417  -6.501  52.031  1.00 50.31           C  
ATOM   4724  C   PRO A 647     -67.291  -6.916  52.975  1.00 50.31           C  
ATOM   4725  CB  PRO A 647     -68.788  -5.030  52.238  1.00 50.31           C  
ATOM   4726  O   PRO A 647     -66.118  -6.889  52.592  1.00 50.31           O  
ATOM   4727  CG  PRO A 647     -70.134  -5.064  52.887  1.00 50.31           C  
ATOM   4728  CD  PRO A 647     -70.612  -6.487  52.921  1.00 50.31           C  
ATOM   4729  N   GLU A 648     -67.601  -8.030  53.856  1.00 49.21           N  
ATOM   4730  CA  GLU A 648     -66.459  -8.336  54.711  1.00 49.21           C  
ATOM   4731  C   GLU A 648     -66.034  -9.794  54.564  1.00 49.21           C  
ATOM   4732  CB  GLU A 648     -66.785  -8.029  56.175  1.00 49.21           C  
ATOM   4733  O   GLU A 648     -64.844 -10.110  54.630  1.00 49.21           O  
ATOM   4734  CG  GLU A 648     -65.885  -6.971  56.797  1.00 49.21           C  
ATOM   4735  CD  GLU A 648     -66.033  -6.869  58.306  1.00 49.21           C  
ATOM   4736  OE1 GLU A 648     -65.190  -6.210  58.956  1.00 49.21           O  
ATOM   4737  OE2 GLU A 648     -67.000  -7.454  58.844  1.00 49.21           O  
ATOM   4738  N   GLU A 649     -66.850 -10.669  53.972  1.00 50.78           N  
ATOM   4739  CA  GLU A 649     -66.583 -12.053  53.591  1.00 50.78           C  
ATOM   4740  C   GLU A 649     -66.250 -12.161  52.106  1.00 50.78           C  
ATOM   4741  CB  GLU A 649     -67.780 -12.945  53.928  1.00 50.78           C  
ATOM   4742  O   GLU A 649     -65.481 -13.034  51.699  1.00 50.78           O  
ATOM   4743  CG  GLU A 649     -67.566 -13.826  55.150  1.00 50.78           C  
ATOM   4744  CD  GLU A 649     -68.796 -14.636  55.528  1.00 50.78           C  
ATOM   4745  OE1 GLU A 649     -68.740 -15.397  56.521  1.00 50.78           O  
ATOM   4746  OE2 GLU A 649     -69.823 -14.510  54.826  1.00 50.78           O  
ATOM   4747  N   SER A 650     -66.429 -11.028  51.316  1.00 51.86           N  
ATOM   4748  CA  SER A 650     -66.153 -10.809  49.900  1.00 51.86           C  
ATOM   4749  C   SER A 650     -64.750 -10.250  49.690  1.00 51.86           C  
ATOM   4750  CB  SER A 650     -67.186  -9.860  49.292  1.00 51.86           C  
ATOM   4751  O   SER A 650     -64.073 -10.605  48.723  1.00 51.86           O  
ATOM   4752  OG  SER A 650     -66.731  -9.349  48.051  1.00 51.86           O  
ATOM   4753  N   GLN A 651     -64.255  -9.644  50.810  1.00 52.61           N  
ATOM   4754  CA  GLN A 651     -62.902  -9.102  50.733  1.00 52.61           C  
ATOM   4755  C   GLN A 651     -61.871 -10.130  51.191  1.00 52.61           C  
ATOM   4756  CB  GLN A 651     -62.784  -7.830  51.573  1.00 52.61           C  
ATOM   4757  O   GLN A 651     -60.777 -10.213  50.629  1.00 52.61           O  
ATOM   4758  CG  GLN A 651     -62.704  -6.553  50.747  1.00 52.61           C  
ATOM   4759  CD  GLN A 651     -62.722  -5.299  51.601  1.00 52.61           C  
ATOM   4760  NE2 GLN A 651     -62.808  -4.142  50.955  1.00 52.61           N  
ATOM   4761  OE1 GLN A 651     -62.659  -5.371  52.833  1.00 52.61           O  
ATOM   4762  N   ALA A 652     -62.262 -10.981  52.095  1.00 57.07           N  
ATOM   4763  CA  ALA A 652     -61.418 -12.073  52.574  1.00 57.07           C  
ATOM   4764  C   ALA A 652     -61.452 -13.255  51.610  1.00 57.07           C  
ATOM   4765  CB  ALA A 652     -61.857 -12.514  53.968  1.00 57.07           C  
ATOM   4766  O   ALA A 652     -60.435 -13.921  51.398  1.00 57.07           O  
ATOM   4767  N   ARG A 653     -62.560 -13.459  50.810  1.00 55.00           N  
ATOM   4768  CA  ARG A 653     -62.723 -14.460  49.761  1.00 55.00           C  
ATOM   4769  C   ARG A 653     -62.095 -13.989  48.453  1.00 55.00           C  
ATOM   4770  CB  ARG A 653     -64.204 -14.778  49.546  1.00 55.00           C  
ATOM   4771  O   ARG A 653     -61.512 -14.787  47.716  1.00 55.00           O  
ATOM   4772  CG  ARG A 653     -64.725 -15.905  50.423  1.00 55.00           C  
ATOM   4773  CD  ARG A 653     -66.171 -16.251  50.097  1.00 55.00           C  
ATOM   4774  NE  ARG A 653     -66.789 -17.043  51.157  1.00 55.00           N  
ATOM   4775  NH1 ARG A 653     -68.781 -17.371  50.035  1.00 55.00           N  
ATOM   4776  NH2 ARG A 653     -68.477 -18.262  52.125  1.00 55.00           N  
ATOM   4777  CZ  ARG A 653     -68.014 -17.557  51.103  1.00 55.00           C  
ATOM   4778  N   SER A 654     -61.993 -12.659  48.271  1.00 58.37           N  
ATOM   4779  CA  SER A 654     -61.326 -12.008  47.148  1.00 58.37           C  
ATOM   4780  C   SER A 654     -59.814 -11.981  47.344  1.00 58.37           C  
ATOM   4781  CB  SER A 654     -61.851 -10.584  46.966  1.00 58.37           C  
ATOM   4782  O   SER A 654     -59.056 -12.133  46.383  1.00 58.37           O  
ATOM   4783  OG  SER A 654     -61.475  -9.765  48.060  1.00 58.37           O  
ATOM   4784  N   ALA A 655     -59.393 -11.948  48.597  1.00 62.88           N  
ATOM   4785  CA  ALA A 655     -57.971 -11.994  48.928  1.00 62.88           C  
ATOM   4786  C   ALA A 655     -57.443 -13.424  48.883  1.00 62.88           C  
ATOM   4787  CB  ALA A 655     -57.725 -11.382  50.305  1.00 62.88           C  
ATOM   4788  O   ALA A 655     -56.323 -13.665  48.425  1.00 62.88           O  
ATOM   4789  N   ARG A 656     -58.293 -14.414  49.268  1.00 63.83           N  
ATOM   4790  CA  ARG A 656     -57.955 -15.831  49.190  1.00 63.83           C  
ATOM   4791  C   ARG A 656     -58.041 -16.337  47.754  1.00 63.83           C  
ATOM   4792  CB  ARG A 656     -58.876 -16.655  50.092  1.00 63.83           C  
ATOM   4793  O   ARG A 656     -57.233 -17.167  47.333  1.00 63.83           O  
ATOM   4794  CG  ARG A 656     -58.385 -16.781  51.525  1.00 63.83           C  
ATOM   4795  CD  ARG A 656     -59.303 -17.662  52.361  1.00 63.83           C  
ATOM   4796  NE  ARG A 656     -58.969 -17.593  53.781  1.00 63.83           N  
ATOM   4797  NH1 ARG A 656     -60.529 -19.166  54.435  1.00 63.83           N  
ATOM   4798  NH2 ARG A 656     -59.178 -18.168  55.995  1.00 63.83           N  
ATOM   4799  CZ  ARG A 656     -59.560 -18.309  54.734  1.00 63.83           C  
ATOM   4800  N   ALA A 657     -58.893 -15.731  46.918  1.00 62.47           N  
ATOM   4801  CA  ALA A 657     -59.051 -15.996  45.490  1.00 62.47           C  
ATOM   4802  C   ALA A 657     -57.929 -15.348  44.684  1.00 62.47           C  
ATOM   4803  CB  ALA A 657     -60.409 -15.496  45.004  1.00 62.47           C  
ATOM   4804  O   ALA A 657     -57.457 -15.916  43.697  1.00 62.47           O  
ATOM   4805  N   ARG A 658     -57.356 -14.195  45.195  1.00 57.53           N  
ATOM   4806  CA  ARG A 658     -56.205 -13.512  44.613  1.00 57.53           C  
ATOM   4807  C   ARG A 658     -54.913 -14.267  44.907  1.00 57.53           C  
ATOM   4808  CB  ARG A 658     -56.106 -12.079  45.143  1.00 57.53           C  
ATOM   4809  O   ARG A 658     -54.051 -14.395  44.035  1.00 57.53           O  
ATOM   4810  CG  ARG A 658     -56.582 -11.024  44.158  1.00 57.53           C  
ATOM   4811  CD  ARG A 658     -56.436  -9.618  44.723  1.00 57.53           C  
ATOM   4812  NE  ARG A 658     -56.714  -8.600  43.714  1.00 57.53           N  
ATOM   4813  NH1 ARG A 658     -57.403  -6.995  45.225  1.00 57.53           N  
ATOM   4814  NH2 ARG A 658     -57.386  -6.530  42.981  1.00 57.53           N  
ATOM   4815  CZ  ARG A 658     -57.167  -7.377  43.976  1.00 57.53           C  
ATOM   4816  N   GLU A 659     -54.854 -14.865  46.038  1.00 61.96           N  
ATOM   4817  CA  GLU A 659     -53.708 -15.667  46.454  1.00 61.96           C  
ATOM   4818  C   GLU A 659     -53.720 -17.037  45.784  1.00 61.96           C  
ATOM   4819  CB  GLU A 659     -53.687 -15.826  47.977  1.00 61.96           C  
ATOM   4820  O   GLU A 659     -52.669 -17.559  45.406  1.00 61.96           O  
ATOM   4821  CG  GLU A 659     -52.400 -15.343  48.629  1.00 61.96           C  
ATOM   4822  CD  GLU A 659     -52.424 -15.436  50.146  1.00 61.96           C  
ATOM   4823  OE1 GLU A 659     -51.401 -15.112  50.791  1.00 61.96           O  
ATOM   4824  OE2 GLU A 659     -53.475 -15.838  50.695  1.00 61.96           O  
ATOM   4825  N   SER A 660     -54.924 -17.559  45.549  1.00 61.81           N  
ATOM   4826  CA  SER A 660     -55.095 -18.813  44.823  1.00 61.81           C  
ATOM   4827  C   SER A 660     -54.860 -18.622  43.328  1.00 61.81           C  
ATOM   4828  CB  SER A 660     -56.494 -19.384  45.059  1.00 61.81           C  
ATOM   4829  O   SER A 660     -54.296 -19.496  42.666  1.00 61.81           O  
ATOM   4830  OG  SER A 660     -57.023 -19.929  43.863  1.00 61.81           O  
ATOM   4831  N   ARG A 661     -55.110 -17.364  42.715  1.00 50.93           N  
ATOM   4832  CA  ARG A 661     -54.903 -16.935  41.336  1.00 50.93           C  
ATOM   4833  C   ARG A 661     -53.434 -16.621  41.075  1.00 50.93           C  
ATOM   4834  CB  ARG A 661     -55.765 -15.711  41.018  1.00 50.93           C  
ATOM   4835  O   ARG A 661     -52.901 -16.958  40.016  1.00 50.93           O  
ATOM   4836  CG  ARG A 661     -57.200 -16.048  40.646  1.00 50.93           C  
ATOM   4837  CD  ARG A 661     -58.010 -14.798  40.333  1.00 50.93           C  
ATOM   4838  NE  ARG A 661     -59.439 -15.089  40.248  1.00 50.93           N  
ATOM   4839  NH1 ARG A 661     -60.075 -12.896  39.896  1.00 50.93           N  
ATOM   4840  NH2 ARG A 661     -61.656 -14.553  39.982  1.00 50.93           N  
ATOM   4841  CZ  ARG A 661     -60.387 -14.178  40.042  1.00 50.93           C  
ATOM   4842  N   GLN A 662     -52.699 -16.139  42.059  1.00 53.48           N  
ATOM   4843  CA  GLN A 662     -51.265 -15.874  42.017  1.00 53.48           C  
ATOM   4844  C   GLN A 662     -50.463 -17.162  42.175  1.00 53.48           C  
ATOM   4845  CB  GLN A 662     -50.872 -14.874  43.106  1.00 53.48           C  
ATOM   4846  O   GLN A 662     -49.440 -17.348  41.512  1.00 53.48           O  
ATOM   4847  CG  GLN A 662     -50.925 -13.421  42.654  1.00 53.48           C  
ATOM   4848  CD  GLN A 662     -50.468 -12.454  43.730  1.00 53.48           C  
ATOM   4849  NE2 GLN A 662     -50.507 -11.162  43.423  1.00 53.48           N  
ATOM   4850  OE1 GLN A 662     -50.083 -12.866  44.829  1.00 53.48           O  
ATOM   4851  N   THR A 663     -51.086 -18.095  42.865  1.00 62.05           N  
ATOM   4852  CA  THR A 663     -50.466 -19.396  43.087  1.00 62.05           C  
ATOM   4853  C   THR A 663     -50.691 -20.314  41.889  1.00 62.05           C  
ATOM   4854  CB  THR A 663     -51.016 -20.066  44.360  1.00 62.05           C  
ATOM   4855  O   THR A 663     -49.801 -21.078  41.510  1.00 62.05           O  
ATOM   4856  CG2 THR A 663     -49.884 -20.532  45.270  1.00 62.05           C  
ATOM   4857  OG1 THR A 663     -51.831 -19.128  45.073  1.00 62.05           O  
ATOM   4858  N   GLN A 664     -51.795 -20.124  41.149  1.00 54.74           N  
ATOM   4859  CA  GLN A 664     -52.141 -20.889  39.956  1.00 54.74           C  
ATOM   4860  C   GLN A 664     -51.378 -20.380  38.736  1.00 54.74           C  
ATOM   4861  CB  GLN A 664     -53.647 -20.828  39.696  1.00 54.74           C  
ATOM   4862  O   GLN A 664     -50.926 -21.171  37.906  1.00 54.74           O  
ATOM   4863  CG  GLN A 664     -54.171 -21.974  38.841  1.00 54.74           C  
ATOM   4864  CD  GLN A 664     -55.677 -22.132  38.930  1.00 54.74           C  
ATOM   4865  NE2 GLN A 664     -56.246 -22.912  38.017  1.00 54.74           N  
ATOM   4866  OE1 GLN A 664     -56.324 -21.560  39.813  1.00 54.74           O  
ATOM   4867  N   VAL A 665     -51.125 -19.064  38.615  1.00 49.49           N  
ATOM   4868  CA  VAL A 665     -50.311 -18.422  37.588  1.00 49.49           C  
ATOM   4869  C   VAL A 665     -48.837 -18.745  37.821  1.00 49.49           C  
ATOM   4870  CB  VAL A 665     -50.525 -16.892  37.569  1.00 49.49           C  
ATOM   4871  O   VAL A 665     -48.103 -19.041  36.874  1.00 49.49           O  
ATOM   4872  CG1 VAL A 665     -49.519 -16.217  36.638  1.00 49.49           C  
ATOM   4873  CG2 VAL A 665     -51.955 -16.558  37.148  1.00 49.49           C  
ATOM   4874  N   ARG A 666     -48.405 -18.903  39.029  1.00 52.15           N  
ATOM   4875  CA  ARG A 666     -47.053 -19.309  39.396  1.00 52.15           C  
ATOM   4876  C   ARG A 666     -46.839 -20.797  39.140  1.00 52.15           C  
ATOM   4877  CB  ARG A 666     -46.775 -18.986  40.866  1.00 52.15           C  
ATOM   4878  O   ARG A 666     -45.773 -21.205  38.674  1.00 52.15           O  
ATOM   4879  CG  ARG A 666     -45.783 -17.852  41.070  1.00 52.15           C  
ATOM   4880  CD  ARG A 666     -45.435 -17.665  42.541  1.00 52.15           C  
ATOM   4881  NE  ARG A 666     -44.598 -16.487  42.751  1.00 52.15           N  
ATOM   4882  NH1 ARG A 666     -45.096 -16.279  44.997  1.00 52.15           N  
ATOM   4883  NH2 ARG A 666     -43.668 -14.793  43.992  1.00 52.15           N  
ATOM   4884  CZ  ARG A 666     -44.456 -15.856  43.913  1.00 52.15           C  
ATOM   4885  N   ARG A 667     -47.940 -21.580  39.215  1.00 54.48           N  
ATOM   4886  CA  ARG A 667     -47.894 -23.024  39.011  1.00 54.48           C  
ATOM   4887  C   ARG A 667     -47.910 -23.367  37.525  1.00 54.48           C  
ATOM   4888  CB  ARG A 667     -49.069 -23.704  39.718  1.00 54.48           C  
ATOM   4889  O   ARG A 667     -47.282 -24.340  37.101  1.00 54.48           O  
ATOM   4890  CG  ARG A 667     -48.727 -24.244  41.097  1.00 54.48           C  
ATOM   4891  CD  ARG A 667     -49.890 -25.018  41.704  1.00 54.48           C  
ATOM   4892  NE  ARG A 667     -49.614 -25.413  43.082  1.00 54.48           N  
ATOM   4893  NH1 ARG A 667     -51.824 -25.804  43.630  1.00 54.48           N  
ATOM   4894  NH2 ARG A 667     -50.178 -26.118  45.194  1.00 54.48           N  
ATOM   4895  CZ  ARG A 667     -50.539 -25.777  43.966  1.00 54.48           C  
ATOM   4896  N   THR A 668     -48.443 -22.372  36.681  1.00 51.00           N  
ATOM   4897  CA  THR A 668     -48.525 -22.561  35.237  1.00 51.00           C  
ATOM   4898  C   THR A 668     -47.312 -21.951  34.541  1.00 51.00           C  
ATOM   4899  CB  THR A 668     -49.814 -21.941  34.666  1.00 51.00           C  
ATOM   4900  O   THR A 668     -46.835 -22.481  33.536  1.00 51.00           O  
ATOM   4901  CG2 THR A 668     -51.051 -22.665  35.188  1.00 51.00           C  
ATOM   4902  OG1 THR A 668     -49.884 -20.562  35.047  1.00 51.00           O  
ATOM   4903  N   LEU A 669     -46.674 -20.931  35.110  1.00 48.16           N  
ATOM   4904  CA  LEU A 669     -45.559 -20.201  34.517  1.00 48.16           C  
ATOM   4905  C   LEU A 669     -44.225 -20.795  34.957  1.00 48.16           C  
ATOM   4906  CB  LEU A 669     -45.623 -18.720  34.900  1.00 48.16           C  
ATOM   4907  O   LEU A 669     -43.239 -20.733  34.219  1.00 48.16           O  
ATOM   4908  CG  LEU A 669     -46.588 -17.852  34.090  1.00 48.16           C  
ATOM   4909  CD1 LEU A 669     -46.635 -16.439  34.661  1.00 48.16           C  
ATOM   4910  CD2 LEU A 669     -46.181 -17.827  32.621  1.00 48.16           C  
ATOM   4911  N   GLN A 670     -44.189 -21.619  35.969  1.00 53.67           N  
ATOM   4912  CA  GLN A 670     -42.982 -22.193  36.556  1.00 53.67           C  
ATOM   4913  C   GLN A 670     -42.470 -23.366  35.725  1.00 53.67           C  
ATOM   4914  CB  GLN A 670     -43.245 -22.644  37.993  1.00 53.67           C  
ATOM   4915  O   GLN A 670     -41.267 -23.483  35.481  1.00 53.67           O  
ATOM   4916  CG  GLN A 670     -42.658 -21.714  39.047  1.00 53.67           C  
ATOM   4917  CD  GLN A 670     -42.733 -22.292  40.447  1.00 53.67           C  
ATOM   4918  NE2 GLN A 670     -41.885 -21.794  41.341  1.00 53.67           N  
ATOM   4919  OE1 GLN A 670     -43.547 -23.179  40.724  1.00 53.67           O  
ATOM   4920  N   PRO A 671     -43.323 -24.179  35.130  1.00 53.73           N  
ATOM   4921  CA  PRO A 671     -42.832 -25.246  34.256  1.00 53.73           C  
ATOM   4922  C   PRO A 671     -42.383 -24.730  32.890  1.00 53.73           C  
ATOM   4923  CB  PRO A 671     -44.041 -26.174  34.118  1.00 53.73           C  
ATOM   4924  O   PRO A 671     -41.439 -25.265  32.304  1.00 53.73           O  
ATOM   4925  CG  PRO A 671     -45.137 -25.488  34.867  1.00 53.73           C  
ATOM   4926  CD  PRO A 671     -44.585 -24.228  35.471  1.00 53.73           C  
ATOM   4927  N   ALA A 672     -43.018 -23.570  32.395  1.00 48.18           N  
ATOM   4928  CA  ALA A 672     -42.646 -22.909  31.147  1.00 48.18           C  
ATOM   4929  C   ALA A 672     -41.321 -22.167  31.293  1.00 48.18           C  
ATOM   4930  CB  ALA A 672     -43.746 -21.945  30.707  1.00 48.18           C  
ATOM   4931  O   ALA A 672     -40.483 -22.196  30.388  1.00 48.18           O  
ATOM   4932  N   ARG A 673     -41.040 -21.553  32.416  1.00 50.59           N  
ATOM   4933  CA  ARG A 673     -39.764 -20.922  32.739  1.00 50.59           C  
ATOM   4934  C   ARG A 673     -38.668 -21.966  32.920  1.00 50.59           C  
ATOM   4935  CB  ARG A 673     -39.890 -20.069  34.003  1.00 50.59           C  
ATOM   4936  O   ARG A 673     -37.544 -21.782  32.448  1.00 50.59           O  
ATOM   4937  CG  ARG A 673     -38.682 -19.186  34.272  1.00 50.59           C
[truncated: 16,930 more chars]
