# Supplementary material for: The evolutionary origins and ancestral features of septins
Source: Front Cell Dev Biol. 2024 Jun 26;12:1406966. doi: 10.3389/fcell.2024.1406966 (PMC11238149; doi:10.3389/fcell.2024.1406966)
Supplement: Supplementary file 1 [file DataSheet3.zip › Delic_Shuman_Supp_File6/AncGroup6_450_1150_73d48.result/AncGeneralChlorophyte_450_1150_73d48_unrelaxed_rank_3_model_2.pdb]

MODEL     1                                                                     
ATOM      1  N   ALA A   1     -29.549 -46.019 -14.587  1.00 32.24           N  
ATOM      2  CA  ALA A   1     -29.696 -47.470 -14.675  1.00 32.24           C  
ATOM      3  C   ALA A   1     -28.431 -48.179 -14.199  1.00 32.24           C  
ATOM      4  CB  ALA A   1     -30.028 -47.886 -16.106  1.00 32.24           C  
ATOM      5  O   ALA A   1     -27.364 -48.029 -14.800  1.00 32.24           O  
ATOM      6  N   ASN A   2     -28.320 -48.036 -12.782  1.00 28.37           N  
ATOM      7  CA  ASN A   2     -27.854 -48.965 -11.758  1.00 28.37           C  
ATOM      8  C   ASN A   2     -26.693 -49.818 -12.260  1.00 28.37           C  
ATOM      9  CB  ASN A   2     -29.001 -49.857 -11.280  1.00 28.37           C  
ATOM     10  O   ASN A   2     -26.808 -50.486 -13.289  1.00 28.37           O  
ATOM     11  CG  ASN A   2     -29.498 -49.481  -9.898  1.00 28.37           C  
ATOM     12  ND2 ASN A   2     -30.664 -49.995  -9.526  1.00 28.37           N  
ATOM     13  OD1 ASN A   2     -28.839 -48.733  -9.171  1.00 28.37           O  
ATOM     14  N   PRO A   3     -25.684 -50.030 -11.427  1.00 65.30           N  
ATOM     15  CA  PRO A   3     -24.552 -50.255 -10.526  1.00 65.30           C  
ATOM     16  C   PRO A   3     -24.493 -51.686  -9.996  1.00 65.30           C  
ATOM     17  CB  PRO A   3     -24.803 -49.261  -9.389  1.00 65.30           C  
ATOM     18  O   PRO A   3     -25.274 -52.539 -10.425  1.00 65.30           O  
ATOM     19  CG  PRO A   3     -26.290 -49.220  -9.240  1.00 65.30           C  
ATOM     20  CD  PRO A   3     -26.903 -50.026 -10.349  1.00 65.30           C  
ATOM     21  N   GLU A   4     -23.295 -52.245  -9.832  1.00 33.28           N  
ATOM     22  CA  GLU A   4     -23.207 -53.315  -8.842  1.00 33.28           C  
ATOM     23  C   GLU A   4     -21.760 -53.749  -8.625  1.00 33.28           C  
ATOM     24  CB  GLU A   4     -24.057 -54.514  -9.269  1.00 33.28           C  
ATOM     25  O   GLU A   4     -21.038 -54.024  -9.586  1.00 33.28           O  
ATOM     26  CG  GLU A   4     -25.257 -54.769  -8.368  1.00 33.28           C  
ATOM     27  CD  GLU A   4     -25.955 -56.088  -8.657  1.00 33.28           C  
ATOM     28  OE1 GLU A   4     -26.486 -56.714  -7.712  1.00 33.28           O  
ATOM     29  OE2 GLU A   4     -25.970 -56.500  -9.839  1.00 33.28           O  
ATOM     30  N   LEU A   5     -21.313 -53.522  -7.368  1.00 37.20           N  
ATOM     31  CA  LEU A   5     -21.319 -54.444  -6.238  1.00 37.20           C  
ATOM     32  C   LEU A   5     -19.910 -54.644  -5.691  1.00 37.20           C  
ATOM     33  CB  LEU A   5     -21.917 -55.792  -6.648  1.00 37.20           C  
ATOM     34  O   LEU A   5     -18.996 -55.005  -6.437  1.00 37.20           O  
ATOM     35  CG  LEU A   5     -23.408 -55.986  -6.369  1.00 37.20           C  
ATOM     36  CD1 LEU A   5     -24.040 -56.861  -7.447  1.00 37.20           C  
ATOM     37  CD2 LEU A   5     -23.619 -56.596  -4.987  1.00 37.20           C  
ATOM     38  N   ALA A   6     -19.777 -54.183  -4.395  1.00 33.16           N  
ATOM     39  CA  ALA A   6     -19.899 -54.752  -3.055  1.00 33.16           C  
ATOM     40  C   ALA A   6     -18.581 -55.374  -2.601  1.00 33.16           C  
ATOM     41  CB  ALA A   6     -21.016 -55.792  -3.018  1.00 33.16           C  
ATOM     42  O   ALA A   6     -17.949 -56.119  -3.353  1.00 33.16           O  
ATOM     43  N   SER A   7     -18.157 -54.838  -1.453  1.00 30.86           N  
ATOM     44  CA  SER A   7     -18.321 -55.181  -0.044  1.00 30.86           C  
ATOM     45  C   SER A   7     -17.148 -56.013   0.462  1.00 30.86           C  
ATOM     46  CB  SER A   7     -19.629 -55.943   0.173  1.00 30.86           C  
ATOM     47  O   SER A   7     -16.677 -56.918  -0.230  1.00 30.86           O  
ATOM     48  OG  SER A   7     -19.521 -57.273  -0.303  1.00 30.86           O  
ATOM     49  N   SER A   8     -16.509 -55.507   1.531  1.00 29.62           N  
ATOM     50  CA  SER A   8     -16.565 -55.933   2.926  1.00 29.62           C  
ATOM     51  C   SER A   8     -15.166 -56.137   3.498  1.00 29.62           C  
ATOM     52  CB  SER A   8     -17.372 -57.225   3.059  1.00 29.62           C  
ATOM     53  O   SER A   8     -14.305 -56.736   2.850  1.00 29.62           O  
ATOM     54  OG  SER A   8     -16.810 -58.254   2.263  1.00 29.62           O  
ATOM     55  N   GLY A   9     -14.854 -55.345   4.547  1.00 26.71           N  
ATOM     56  CA  GLY A   9     -14.845 -55.501   5.993  1.00 26.71           C  
ATOM     57  C   GLY A   9     -13.621 -56.235   6.507  1.00 26.71           C  
ATOM     58  O   GLY A   9     -13.193 -57.228   5.916  1.00 26.71           O  
ATOM     59  N   SER A  10     -12.810 -55.560   7.335  1.00 28.45           N  
ATOM     60  CA  SER A  10     -12.602 -55.920   8.734  1.00 28.45           C  
ATOM     61  C   SER A  10     -11.134 -55.791   9.126  1.00 28.45           C  
ATOM     62  CB  SER A  10     -13.085 -57.347   8.997  1.00 28.45           C  
ATOM     63  O   SER A  10     -10.252 -56.283   8.419  1.00 28.45           O  
ATOM     64  OG  SER A  10     -12.124 -58.292   8.558  1.00 28.45           O  
ATOM     65  N   THR A  11     -10.731 -54.782   9.870  1.00 31.41           N  
ATOM     66  CA  THR A  11      -9.739 -54.539  10.911  1.00 31.41           C  
ATOM     67  C   THR A  11      -9.575 -55.770  11.799  1.00 31.41           C  
ATOM     68  CB  THR A  11     -10.125 -53.326  11.778  1.00 31.41           C  
ATOM     69  O   THR A  11     -10.516 -56.546  11.973  1.00 31.41           O  
ATOM     70  CG2 THR A  11      -9.676 -52.021  11.129  1.00 31.41           C  
ATOM     71  OG1 THR A  11     -11.548 -53.298  11.945  1.00 31.41           O  
ATOM     72  N   PRO A  12      -8.433 -55.936  12.590  1.00 44.73           N  
ATOM     73  CA  PRO A  12      -7.737 -55.115  13.583  1.00 44.73           C  
ATOM     74  C   PRO A  12      -6.408 -55.724  14.026  1.00 44.73           C  
ATOM     75  CB  PRO A  12      -8.727 -55.058  14.750  1.00 44.73           C  
ATOM     76  O   PRO A  12      -6.002 -56.769  13.512  1.00 44.73           O  
ATOM     77  CG  PRO A  12      -9.395 -56.395  14.749  1.00 44.73           C  
ATOM     78  CD  PRO A  12      -8.937 -57.157  13.539  1.00 44.73           C  
ATOM     79  N   ALA A  13      -5.371 -54.925  14.292  1.00 26.56           N  
ATOM     80  CA  ALA A  13      -4.664 -54.782  15.562  1.00 26.56           C  
ATOM     81  C   ALA A  13      -3.311 -55.487  15.519  1.00 26.56           C  
ATOM     82  CB  ALA A  13      -5.511 -55.331  16.707  1.00 26.56           C  
ATOM     83  O   ALA A  13      -3.210 -56.622  15.047  1.00 26.56           O  
ATOM     84  N   ALA A  14      -2.194 -54.785  15.696  1.00 28.01           N  
ATOM     85  CA  ALA A  14      -1.228 -54.985  16.772  1.00 28.01           C  
ATOM     86  C   ALA A  14       0.187 -54.647  16.309  1.00 28.01           C  
ATOM     87  CB  ALA A  14      -1.288 -56.423  17.282  1.00 28.01           C  
ATOM     88  O   ALA A  14       0.597 -55.036  15.213  1.00 28.01           O  
ATOM     89  N   THR A  15       0.795 -53.615  16.900  1.00 28.47           N  
ATOM     90  CA  THR A  15       1.847 -53.319  17.866  1.00 28.47           C  
ATOM     91  C   THR A  15       3.096 -54.146  17.575  1.00 28.47           C  
ATOM     92  CB  THR A  15       1.374 -53.588  19.306  1.00 28.47           C  
ATOM     93  O   THR A  15       3.010 -55.358  17.368  1.00 28.47           O  
ATOM     94  CG2 THR A  15       2.242 -52.846  20.317  1.00 28.47           C  
ATOM     95  OG1 THR A  15       0.016 -53.150  19.447  1.00 28.47           O  
ATOM     96  N   HIS A  16       4.275 -53.510  17.213  1.00 31.25           N  
ATOM     97  CA  HIS A  16       5.597 -53.672  17.807  1.00 31.25           C  
ATOM     98  C   HIS A  16       6.628 -52.796  17.104  1.00 31.25           C  
ATOM     99  CB  HIS A  16       6.031 -55.138  17.756  1.00 31.25           C  
ATOM    100  O   HIS A  16       6.684 -52.763  15.872  1.00 31.25           O  
ATOM    101  CG  HIS A  16       5.475 -55.968  18.869  1.00 31.25           C  
ATOM    102  CD2 HIS A  16       4.493 -56.900  18.879  1.00 31.25           C  
ATOM    103  ND1 HIS A  16       5.936 -55.879  20.165  1.00 31.25           N  
ATOM    104  CE1 HIS A  16       5.260 -56.725  20.925  1.00 31.25           C  
ATOM    105  NE2 HIS A  16       4.378 -57.356  20.169  1.00 31.25           N  
ATOM    106  N   GLN A  17       7.147 -51.737  17.720  1.00 26.29           N  
ATOM    107  CA  GLN A  17       8.356 -51.283  18.398  1.00 26.29           C  
ATOM    108  C   GLN A  17       9.596 -51.970  17.832  1.00 26.29           C  
ATOM    109  CB  GLN A  17       8.256 -51.538  19.903  1.00 26.29           C  
ATOM    110  O   GLN A  17       9.601 -53.186  17.631  1.00 26.29           O  
ATOM    111  CG  GLN A  17       7.765 -50.336  20.699  1.00 26.29           C  
ATOM    112  CD  GLN A  17       7.731 -50.596  22.193  1.00 26.29           C  
ATOM    113  NE2 GLN A  17       6.906 -49.839  22.908  1.00 26.29           N  
ATOM    114  OE1 GLN A  17       8.439 -51.472  22.701  1.00 26.29           O  
ATOM    115  N   SER A  18      10.608 -51.274  17.267  1.00 27.98           N  
ATOM    116  CA  SER A  18      11.942 -50.875  17.703  1.00 27.98           C  
ATOM    117  C   SER A  18      13.009 -51.347  16.721  1.00 27.98           C  
ATOM    118  CB  SER A  18      12.239 -51.430  19.096  1.00 27.98           C  
ATOM    119  O   SER A  18      12.964 -52.483  16.246  1.00 27.98           O  
ATOM    120  OG  SER A  18      12.182 -50.402  20.070  1.00 27.98           O  
ATOM    121  N   ALA A  19      13.871 -50.446  16.145  1.00 27.62           N  
ATOM    122  CA  ALA A  19      15.255 -50.051  16.397  1.00 27.62           C  
ATOM    123  C   ALA A  19      16.194 -50.647  15.352  1.00 27.62           C  
ATOM    124  CB  ALA A  19      15.683 -50.479  17.799  1.00 27.62           C  
ATOM    125  O   ALA A  19      16.067 -51.819  14.991  1.00 27.62           O  
ATOM    126  N   SER A  20      16.962 -49.827  14.576  1.00 28.92           N  
ATOM    127  CA  SER A  20      18.418 -49.755  14.644  1.00 28.92           C  
ATOM    128  C   SER A  20      19.031 -49.624  13.254  1.00 28.92           C  
ATOM    129  CB  SER A  20      18.983 -50.991  15.346  1.00 28.92           C  
ATOM    130  O   SER A  20      18.682 -50.377  12.343  1.00 28.92           O  
ATOM    131  OG  SER A  20      19.589 -51.867  14.410  1.00 28.92           O  
ATOM    132  N   ALA A  21      19.481 -48.438  12.816  1.00 32.56           N  
ATOM    133  CA  ALA A  21      20.662 -47.968  12.097  1.00 32.56           C  
ATOM    134  C   ALA A  21      21.907 -48.741  12.523  1.00 32.56           C  
ATOM    135  CB  ALA A  21      20.864 -46.472  12.325  1.00 32.56           C  
ATOM    136  O   ALA A  21      22.023 -49.155  13.679  1.00 32.56           O  
ATOM    137  N   PRO A  22      23.038 -48.622  11.682  1.00 45.54           N  
ATOM    138  CA  PRO A  22      23.777 -47.754  10.762  1.00 45.54           C  
ATOM    139  C   PRO A  22      24.758 -48.526   9.882  1.00 45.54           C  
ATOM    140  CB  PRO A  22      24.520 -46.798  11.699  1.00 45.54           C  
ATOM    141  O   PRO A  22      25.005 -49.711  10.119  1.00 45.54           O  
ATOM    142  CG  PRO A  22      24.870 -47.627  12.892  1.00 45.54           C  
ATOM    143  CD  PRO A  22      24.222 -48.974  12.743  1.00 45.54           C  
ATOM    144  N   ALA A  23      25.005 -47.979   8.644  1.00 28.26           N  
ATOM    145  CA  ALA A  23      25.884 -47.516   7.574  1.00 28.26           C  
ATOM    146  C   ALA A  23      26.876 -48.603   7.170  1.00 28.26           C  
ATOM    147  CB  ALA A  23      26.629 -46.255   8.004  1.00 28.26           C  
ATOM    148  O   ALA A  23      27.307 -49.401   8.006  1.00 28.26           O  
ATOM    149  N   PRO A  24      27.867 -48.357   6.032  1.00 49.82           N  
ATOM    150  CA  PRO A  24      28.132 -47.909   4.663  1.00 49.82           C  
ATOM    151  C   PRO A  24      29.239 -48.713   3.983  1.00 49.82           C  
ATOM    152  CB  PRO A  24      28.551 -46.448   4.845  1.00 49.82           C  
ATOM    153  O   PRO A  24      29.819 -49.613   4.596  1.00 49.82           O  
ATOM    154  CG  PRO A  24      29.308 -46.425   6.133  1.00 49.82           C  
ATOM    155  CD  PRO A  24      29.202 -47.779   6.773  1.00 49.82           C  
ATOM    156  N   VAL A  25      29.233 -48.732   2.577  1.00 30.45           N  
ATOM    157  CA  VAL A  25      30.452 -49.011   1.826  1.00 30.45           C  
ATOM    158  C   VAL A  25      30.323 -48.460   0.407  1.00 30.45           C  
ATOM    159  CB  VAL A  25      30.760 -50.525   1.783  1.00 30.45           C  
ATOM    160  O   VAL A  25      29.324 -48.706  -0.272  1.00 30.45           O  
ATOM    161  CG1 VAL A  25      32.227 -50.768   1.436  1.00 30.45           C  
ATOM    162  CG2 VAL A  25      30.407 -51.178   3.119  1.00 30.45           C  
ATOM    163  N   SER A  26      31.243 -47.477  -0.046  1.00 29.92           N  
ATOM    164  CA  SER A  26      32.208 -46.953  -1.008  1.00 29.92           C  
ATOM    165  C   SER A  26      32.992 -48.080  -1.674  1.00 29.92           C  
ATOM    166  CB  SER A  26      33.175 -45.984  -0.325  1.00 29.92           C  
ATOM    167  O   SER A  26      33.402 -49.035  -1.010  1.00 29.92           O  
ATOM    168  OG  SER A  26      32.474 -44.887   0.234  1.00 29.92           O  
ATOM    169  N   ALA A  27      33.196 -48.032  -3.044  1.00 30.37           N  
ATOM    170  CA  ALA A  27      34.397 -48.389  -3.796  1.00 30.37           C  
ATOM    171  C   ALA A  27      34.442 -47.659  -5.136  1.00 30.37           C  
ATOM    172  CB  ALA A  27      34.460 -49.898  -4.013  1.00 30.37           C  
ATOM    173  O   ALA A  27      33.455 -47.644  -5.875  1.00 30.37           O  
ATOM    174  N   GLN A  28      35.478 -46.792  -5.379  1.00 27.97           N  
ATOM    175  CA  GLN A  28      36.556 -46.259  -6.206  1.00 27.97           C  
ATOM    176  C   GLN A  28      37.392 -47.382  -6.811  1.00 27.97           C  
ATOM    177  CB  GLN A  28      37.447 -45.322  -5.389  1.00 27.97           C  
ATOM    178  O   GLN A  28      37.718 -48.357  -6.130  1.00 27.97           O  
ATOM    179  CG  GLN A  28      37.153 -43.845  -5.610  1.00 27.97           C  
ATOM    180  CD  GLN A  28      38.066 -42.938  -4.807  1.00 27.97           C  
ATOM    181  NE2 GLN A  28      37.768 -41.643  -4.811  1.00 27.97           N  
ATOM    182  OE1 GLN A  28      39.031 -43.397  -4.188  1.00 27.97           O  
ATOM    183  N   THR A  29      37.817 -47.289  -8.124  1.00 29.79           N  
ATOM    184  CA  THR A  29      39.129 -47.456  -8.739  1.00 29.79           C  
ATOM    185  C   THR A  29      39.219 -46.669 -10.044  1.00 29.79           C  
ATOM    186  CB  THR A  29      39.435 -48.941  -9.010  1.00 29.79           C  
ATOM    187  O   THR A  29      38.295 -46.702 -10.859  1.00 29.79           O  
ATOM    188  CG2 THR A  29      39.909 -49.645  -7.743  1.00 29.79           C  
ATOM    189  OG1 THR A  29      38.248 -49.587  -9.487  1.00 29.79           O  
ATOM    190  N   SER A  30      40.244 -45.718 -10.263  1.00 30.33           N  
ATOM    191  CA  SER A  30      41.407 -45.033 -10.819  1.00 30.33           C  
ATOM    192  C   SER A  30      42.093 -45.884 -11.882  1.00 30.33           C  
ATOM    193  CB  SER A  30      42.403 -44.683  -9.713  1.00 30.33           C  
ATOM    194  O   SER A  30      42.135 -47.111 -11.772  1.00 30.33           O  
ATOM    195  OG  SER A  30      42.751 -45.836  -8.966  1.00 30.33           O  
ATOM    196  N   ARG A  31      42.619 -45.150 -12.976  1.00 28.61           N  
ATOM    197  CA  ARG A  31      43.985 -44.808 -13.359  1.00 28.61           C  
ATOM    198  C   ARG A  31      44.054 -44.391 -14.824  1.00 28.61           C  
ATOM    199  CB  ARG A  31      44.926 -45.987 -13.104  1.00 28.61           C  
ATOM    200  O   ARG A  31      43.454 -45.034 -15.687  1.00 28.61           O  
ATOM    201  CG  ARG A  31      45.483 -46.036 -11.690  1.00 28.61           C  
ATOM    202  CD  ARG A  31      46.481 -47.172 -11.517  1.00 28.61           C  
ATOM    203  NE  ARG A  31      47.008 -47.224 -10.156  1.00 28.61           N  
ATOM    204  NH1 ARG A  31      49.144 -47.837 -10.784  1.00 28.61           N  
ATOM    205  NH2 ARG A  31      48.633 -47.555  -8.567  1.00 28.61           N  
ATOM    206  CZ  ARG A  31      48.260 -47.539  -9.839  1.00 28.61           C  
ATOM    207  N   SER A  32      44.820 -43.194 -15.198  1.00 31.32           N  
ATOM    208  CA  SER A  32      46.094 -42.520 -15.426  1.00 31.32           C  
ATOM    209  C   SER A  32      46.327 -42.266 -16.912  1.00 31.32           C  
ATOM    210  CB  SER A  32      47.247 -43.346 -14.854  1.00 31.32           C  
ATOM    211  O   SER A  32      45.975 -43.097 -17.751  1.00 31.32           O  
ATOM    212  OG  SER A  32      47.375 -44.577 -15.545  1.00 31.32           O  
ATOM    213  N   SER A  33      46.866 -41.007 -17.358  1.00 30.39           N  
ATOM    214  CA  SER A  33      48.071 -40.232 -17.636  1.00 30.39           C  
ATOM    215  C   SER A  33      48.248 -40.005 -19.134  1.00 30.39           C  
ATOM    216  CB  SER A  33      49.305 -40.936 -17.070  1.00 30.39           C  
ATOM    217  O   SER A  33      47.988 -40.902 -19.938  1.00 30.39           O  
ATOM    218  OG  SER A  33      49.438 -42.236 -17.618  1.00 30.39           O  
ATOM    219  N   GLY A  34      48.475 -38.715 -19.614  1.00 26.20           N  
ATOM    220  CA  GLY A  34      49.676 -38.196 -20.248  1.00 26.20           C  
ATOM    221  C   GLY A  34      49.397 -37.066 -21.221  1.00 26.20           C  
ATOM    222  O   GLY A  34      48.434 -37.124 -21.989  1.00 26.20           O  
ATOM    223  N   SER A  35      49.863 -35.811 -21.018  1.00 31.18           N  
ATOM    224  CA  SER A  35      50.370 -34.756 -21.890  1.00 31.18           C  
ATOM    225  C   SER A  35      51.841 -34.976 -22.227  1.00 31.18           C  
ATOM    226  CB  SER A  35      50.188 -33.386 -21.235  1.00 31.18           C  
ATOM    227  O   SER A  35      52.558 -35.654 -21.488  1.00 31.18           O  
ATOM    228  OG  SER A  35      50.977 -33.280 -20.062  1.00 31.18           O  
ATOM    229  N   PRO A  36      52.345 -34.088 -23.319  1.00 48.86           N  
ATOM    230  CA  PRO A  36      52.621 -32.661 -23.498  1.00 48.86           C  
ATOM    231  C   PRO A  36      52.730 -32.261 -24.968  1.00 48.86           C  
ATOM    232  CB  PRO A  36      53.959 -32.468 -22.779  1.00 48.86           C  
ATOM    233  O   PRO A  36      52.830 -33.127 -25.841  1.00 48.86           O  
ATOM    234  CG  PRO A  36      54.705 -33.742 -23.012  1.00 48.86           C  
ATOM    235  CD  PRO A  36      53.793 -34.708 -23.713  1.00 48.86           C  
ATOM    236  N   THR A  37      52.287 -30.990 -25.419  1.00 36.58           N  
ATOM    237  CA  THR A  37      52.364 -29.740 -26.167  1.00 36.58           C  
ATOM    238  C   THR A  37      53.164 -29.927 -27.453  1.00 36.58           C  
ATOM    239  CB  THR A  37      53.001 -28.622 -25.321  1.00 36.58           C  
ATOM    240  O   THR A  37      54.095 -30.735 -27.499  1.00 36.58           O  
ATOM    241  CG2 THR A  37      51.972 -27.559 -24.950  1.00 36.58           C  
ATOM    242  OG1 THR A  37      53.542 -29.188 -24.121  1.00 36.58           O  
ATOM    243  N   PRO A  38      53.180 -28.802 -28.421  1.00 44.42           N  
ATOM    244  CA  PRO A  38      53.316 -27.343 -28.443  1.00 44.42           C  
ATOM    245  C   PRO A  38      52.677 -26.710 -29.678  1.00 44.42           C  
ATOM    246  CB  PRO A  38      54.832 -27.130 -28.443  1.00 44.42           C  
ATOM    247  O   PRO A  38      52.262 -27.422 -30.596  1.00 44.42           O  
ATOM    248  CG  PRO A  38      55.377 -28.264 -29.250  1.00 44.42           C  
ATOM    249  CD  PRO A  38      54.250 -29.201 -29.579  1.00 44.42           C  
ATOM    250  N   SER A  39      52.059 -25.454 -29.579  1.00 32.11           N  
ATOM    251  CA  SER A  39      51.856 -24.174 -30.251  1.00 32.11           C  
ATOM    252  C   SER A  39      52.491 -24.172 -31.638  1.00 32.11           C  
ATOM    253  CB  SER A  39      52.434 -23.032 -29.415  1.00 32.11           C  
ATOM    254  O   SER A  39      53.551 -24.768 -31.842  1.00 32.11           O  
ATOM    255  OG  SER A  39      51.735 -22.902 -28.189  1.00 32.11           O  
ATOM    256  N   PRO A  40      52.048 -23.199 -32.543  1.00 40.13           N  
ATOM    257  CA  PRO A  40      52.540 -21.852 -32.839  1.00 40.13           C  
ATOM    258  C   PRO A  40      51.481 -20.968 -33.495  1.00 40.13           C  
ATOM    259  CB  PRO A  40      53.708 -22.105 -33.795  1.00 40.13           C  
ATOM    260  O   PRO A  40      50.474 -21.474 -33.996  1.00 40.13           O  
ATOM    261  CG  PRO A  40      53.295 -23.298 -34.595  1.00 40.13           C  
ATOM    262  CD  PRO A  40      52.001 -23.821 -34.039  1.00 40.13           C  
ATOM    263  N   GLN A  41      51.257 -19.650 -33.115  1.00 30.03           N  
ATOM    264  CA  GLN A  41      50.882 -18.365 -33.695  1.00 30.03           C  
ATOM    265  C   GLN A  41      51.674 -18.086 -34.970  1.00 30.03           C  
ATOM    266  CB  GLN A  41      51.098 -17.236 -32.686  1.00 30.03           C  
ATOM    267  O   GLN A  41      52.843 -18.462 -35.076  1.00 30.03           O  
ATOM    268  CG  GLN A  41      49.957 -17.077 -31.689  1.00 30.03           C  
ATOM    269  CD  GLN A  41      49.956 -15.719 -31.012  1.00 30.03           C  
ATOM    270  NE2 GLN A  41      48.795 -15.307 -30.512  1.00 30.03           N  
ATOM    271  OE1 GLN A  41      50.989 -15.047 -30.937  1.00 30.03           O  
ATOM    272  N   PRO A  42      51.328 -16.899 -35.748  1.00 52.52           N  
ATOM    273  CA  PRO A  42      50.437 -16.200 -36.678  1.00 52.52           C  
ATOM    274  C   PRO A  42      51.146 -15.763 -37.958  1.00 52.52           C  
ATOM    275  CB  PRO A  42      49.968 -14.986 -35.872  1.00 52.52           C  
ATOM    276  O   PRO A  42      52.332 -16.049 -38.139  1.00 52.52           O  
ATOM    277  CG  PRO A  42      51.149 -14.600 -35.041  1.00 52.52           C  
ATOM    278  CD  PRO A  42      52.218 -15.639 -35.219  1.00 52.52           C  
ATOM    279  N   PRO A  43      50.430 -15.183 -39.022  1.00 43.54           N  
ATOM    280  CA  PRO A  43      51.189 -14.066 -39.590  1.00 43.54           C  
ATOM    281  C   PRO A  43      50.294 -12.916 -40.047  1.00 43.54           C  
ATOM    282  CB  PRO A  43      51.913 -14.701 -40.781  1.00 43.54           C  
ATOM    283  O   PRO A  43      49.092 -13.107 -40.248  1.00 43.54           O  
ATOM    284  CG  PRO A  43      50.979 -15.758 -41.275  1.00 43.54           C  
ATOM    285  CD  PRO A  43      49.936 -16.004 -40.223  1.00 43.54           C  
ATOM    286  N   SER A  44      50.724 -11.582 -39.847  1.00 30.28           N  
ATOM    287  CA  SER A  44      50.798 -10.234 -40.400  1.00 30.28           C  
ATOM    288  C   SER A  44      51.324 -10.252 -41.831  1.00 30.28           C  
ATOM    289  CB  SER A  44      51.689  -9.346 -39.531  1.00 30.28           C  
ATOM    290  O   SER A  44      52.168 -11.081 -42.178  1.00 30.28           O  
ATOM    291  OG  SER A  44      52.986  -9.904 -39.406  1.00 30.28           O  
ATOM    292  N   SER A  45      50.777  -9.381 -42.807  1.00 29.97           N  
ATOM    293  CA  SER A  45      51.121  -8.185 -43.568  1.00 29.97           C  
ATOM    294  C   SER A  45      50.650  -8.295 -45.014  1.00 29.97           C  
ATOM    295  CB  SER A  45      52.630  -7.942 -43.532  1.00 29.97           C  
ATOM    296  O   SER A  45      50.682  -9.378 -45.602  1.00 29.97           O  
ATOM    297  OG  SER A  45      53.332  -9.059 -44.049  1.00 29.97           O  
ATOM    298  N   SER A  46      49.989  -7.207 -45.644  1.00 28.64           N  
ATOM    299  CA  SER A  46      50.172  -6.068 -46.537  1.00 28.64           C  
ATOM    300  C   SER A  46      49.785  -6.420 -47.969  1.00 28.64           C  
ATOM    301  CB  SER A  46      51.622  -5.582 -46.496  1.00 28.64           C  
ATOM    302  O   SER A  46      50.004  -7.547 -48.417  1.00 28.64           O  
ATOM    303  OG  SER A  46      52.509  -6.615 -46.887  1.00 28.64           O  
ATOM    304  N   THR A  47      48.985  -5.573 -48.682  1.00 28.13           N  
ATOM    305  CA  THR A  47      49.056  -4.595 -49.762  1.00 28.13           C  
ATOM    306  C   THR A  47      48.580  -5.206 -51.077  1.00 28.13           C  
ATOM    307  CB  THR A  47      50.488  -4.055 -49.933  1.00 28.13           C  
ATOM    308  O   THR A  47      48.877  -6.365 -51.373  1.00 28.13           O  
ATOM    309  CG2 THR A  47      50.890  -3.178 -48.752  1.00 28.13           C  
ATOM    310  OG1 THR A  47      51.400  -5.156 -50.029  1.00 28.13           O  
ATOM    311  N   SER A  48      47.628  -4.553 -51.802  1.00 28.32           N  
ATOM    312  CA  SER A  48      47.536  -3.751 -53.018  1.00 28.32           C  
ATOM    313  C   SER A  48      46.816  -4.510 -54.127  1.00 28.32           C  
ATOM    314  CB  SER A  48      48.929  -3.337 -53.494  1.00 28.32           C  
ATOM    315  O   SER A  48      47.028  -5.712 -54.303  1.00 28.32           O  
ATOM    316  OG  SER A  48      49.728  -4.477 -53.762  1.00 28.32           O  
ATOM    317  N   ASP A  49      45.704  -3.949 -54.659  1.00 27.61           N  
ATOM    318  CA  ASP A  49      45.571  -3.569 -56.063  1.00 27.61           C  
ATOM    319  C   ASP A  49      44.194  -3.944 -56.605  1.00 27.61           C  
ATOM    320  CB  ASP A  49      46.665  -4.231 -56.903  1.00 27.61           C  
ATOM    321  O   ASP A  49      43.814  -5.117 -56.594  1.00 27.61           O  
ATOM    322  CG  ASP A  49      47.804  -3.286 -57.245  1.00 27.61           C  
ATOM    323  OD1 ASP A  49      47.614  -2.052 -57.176  1.00 27.61           O  
ATOM    324  OD2 ASP A  49      48.900  -3.779 -57.588  1.00 27.61           O  
ATOM    325  N   ALA A  50      43.274  -2.994 -56.694  1.00 28.74           N  
ATOM    326  CA  ALA A  50      42.314  -2.449 -57.650  1.00 28.74           C  
ATOM    327  C   ALA A  50      42.321  -3.249 -58.950  1.00 28.74           C  
ATOM    328  CB  ALA A  50      42.618  -0.980 -57.931  1.00 28.74           C  
ATOM    329  O   ALA A  50      43.348  -3.816 -59.332  1.00 28.74           O  
ATOM    330  N   PRO A  51      41.292  -3.033 -59.860  1.00 43.30           N  
ATOM    331  CA  PRO A  51      40.480  -1.959 -60.436  1.00 43.30           C  
ATOM    332  C   PRO A  51      39.198  -2.472 -61.089  1.00 43.30           C  
ATOM    333  CB  PRO A  51      41.410  -1.333 -61.478  1.00 43.30           C  
ATOM    334  O   PRO A  51      38.973  -3.684 -61.145  1.00 43.30           O  
ATOM    335  CG  PRO A  51      42.200  -2.479 -62.022  1.00 43.30           C  
ATOM    336  CD  PRO A  51      41.870  -3.708 -61.224  1.00 43.30           C  
ATOM    337  N   ALA A  52      38.171  -1.625 -61.008  1.00 28.48           N  
ATOM    338  CA  ALA A  52      37.500  -0.690 -61.908  1.00 28.48           C  
ATOM    339  C   ALA A  52      36.537  -1.421 -62.840  1.00 28.48           C  
ATOM    340  CB  ALA A  52      38.526   0.097 -62.719  1.00 28.48           C  
ATOM    341  O   ALA A  52      36.868  -2.480 -63.378  1.00 28.48           O  
ATOM    342  N   SER A  53      35.277  -0.985 -62.830  1.00 31.11           N  
ATOM    343  CA  SER A  53      34.560  -0.308 -63.905  1.00 31.11           C  
ATOM    344  C   SER A  53      33.181   0.154 -63.446  1.00 31.11           C  
ATOM    345  CB  SER A  53      34.420  -1.228 -65.119  1.00 31.11           C  
ATOM    346  O   SER A  53      32.405  -0.636 -62.902  1.00 31.11           O  
ATOM    347  OG  SER A  53      34.257  -2.576 -64.713  1.00 31.11           O  
ATOM    348  N   ASP A  54      33.065   1.535 -63.328  1.00 28.44           N  
ATOM    349  CA  ASP A  54      32.768   2.690 -64.171  1.00 28.44           C  
ATOM    350  C   ASP A  54      31.412   2.535 -64.855  1.00 28.44           C  
ATOM    351  CB  ASP A  54      33.866   2.887 -65.218  1.00 28.44           C  
ATOM    352  O   ASP A  54      31.122   1.490 -65.442  1.00 28.44           O  
ATOM    353  CG  ASP A  54      34.300   4.336 -65.356  1.00 28.44           C  
ATOM    354  OD1 ASP A  54      33.711   5.215 -64.690  1.00 28.44           O  
ATOM    355  OD2 ASP A  54      35.236   4.601 -66.140  1.00 28.44           O  
ATOM    356  N   GLU A  55      30.607   3.464 -64.469  1.00 31.91           N  
ATOM    357  CA  GLU A  55      30.247   4.657 -65.229  1.00 31.91           C  
ATOM    358  C   GLU A  55      28.807   5.078 -64.949  1.00 31.91           C  
ATOM    359  CB  GLU A  55      30.443   4.418 -66.729  1.00 31.91           C  
ATOM    360  O   GLU A  55      27.881   4.279 -65.105  1.00 31.91           O  
ATOM    361  CG  GLU A  55      31.777   4.920 -67.262  1.00 31.91           C  
ATOM    362  CD  GLU A  55      31.637   5.812 -68.486  1.00 31.91           C  
ATOM    363  OE1 GLU A  55      32.366   6.825 -68.586  1.00 31.91           O  
ATOM    364  OE2 GLU A  55      30.790   5.496 -69.351  1.00 31.91           O  
ATOM    365  N   ALA A  56      28.811   6.327 -64.351  1.00 30.75           N  
ATOM    366  CA  ALA A  56      28.905   7.703 -64.832  1.00 30.75           C  
ATOM    367  C   ALA A  56      27.557   8.194 -65.353  1.00 30.75           C  
ATOM    368  CB  ALA A  56      29.966   7.814 -65.924  1.00 30.75           C  
ATOM    369  O   ALA A  56      26.875   7.484 -66.096  1.00 30.75           O  
ATOM    370  N   LEU A  57      27.187   9.274 -64.705  1.00 33.23           N  
ATOM    371  CA  LEU A  57      27.314  10.643 -65.193  1.00 33.23           C  
ATOM    372  C   LEU A  57      26.012  11.413 -64.998  1.00 33.23           C  
ATOM    373  CB  LEU A  57      27.707  10.650 -66.673  1.00 33.23           C  
ATOM    374  O   LEU A  57      24.942  10.939 -65.385  1.00 33.23           O  
ATOM    375  CG  LEU A  57      29.198  10.493 -66.979  1.00 33.23           C  
ATOM    376  CD1 LEU A  57      29.394   9.946 -68.389  1.00 33.23           C  
ATOM    377  CD2 LEU A  57      29.921  11.825 -66.811  1.00 33.23           C  
ATOM    378  N   GLY A  58      26.332  12.484 -64.239  1.00 27.26           N  
ATOM    379  CA  GLY A  58      26.624  13.817 -64.740  1.00 27.26           C  
ATOM    380  C   GLY A  58      25.749  14.892 -64.122  1.00 27.26           C  
ATOM    381  O   GLY A  58      24.525  14.754 -64.078  1.00 27.26           O  
ATOM    382  N   GLN A  59      26.571  15.731 -63.415  1.00 31.52           N  
ATOM    383  CA  GLN A  59      27.329  16.949 -63.682  1.00 31.52           C  
ATOM    384  C   GLN A  59      26.446  18.186 -63.549  1.00 31.52           C  
ATOM    385  CB  GLN A  59      27.955  16.898 -65.077  1.00 31.52           C  
ATOM    386  O   GLN A  59      25.363  18.248 -64.135  1.00 31.52           O  
ATOM    387  CG  GLN A  59      29.284  16.156 -65.127  1.00 31.52           C  
ATOM    388  CD  GLN A  59      29.842  16.047 -66.534  1.00 31.52           C  
ATOM    389  NE2 GLN A  59      30.888  15.243 -66.696  1.00 31.52           N  
ATOM    390  OE1 GLN A  59      29.337  16.679 -67.467  1.00 31.52           O  
ATOM    391  N   SER A  60      27.012  19.047 -62.665  1.00 29.76           N  
ATOM    392  CA  SER A  60      28.006  20.114 -62.720  1.00 29.76           C  
ATOM    393  C   SER A  60      27.345  21.488 -62.699  1.00 29.76           C  
ATOM    394  CB  SER A  60      28.873  19.975 -63.972  1.00 29.76           C  
ATOM    395  O   SER A  60      26.341  21.710 -63.378  1.00 29.76           O  
ATOM    396  OG  SER A  60      28.199  20.484 -65.110  1.00 29.76           O  
ATOM    397  N   ALA A  61      27.963  22.295 -61.798  1.00 30.40           N  
ATOM    398  CA  ALA A  61      29.010  23.283 -62.045  1.00 30.40           C  
ATOM    399  C   ALA A  61      28.720  24.586 -61.306  1.00 30.40           C  
ATOM    400  CB  ALA A  61      29.151  23.544 -63.543  1.00 30.40           C  
ATOM    401  O   ALA A  61      27.618  25.130 -61.402  1.00 30.40           O  
ATOM    402  N   ALA A  62      29.686  25.036 -60.473  1.00 30.71           N  
ATOM    403  CA  ALA A  62      30.964  25.741 -60.415  1.00 30.71           C  
ATOM    404  C   ALA A  62      30.754  27.249 -60.307  1.00 30.71           C  
ATOM    405  CB  ALA A  62      31.809  25.411 -61.643  1.00 30.71           C  
ATOM    406  O   ALA A  62      29.889  27.812 -60.982  1.00 30.71           O  
ATOM    407  N   ARG A  63      31.542  27.865 -59.411  1.00 27.14           N  
ATOM    408  CA  ARG A  63      32.739  28.676 -59.604  1.00 27.14           C  
ATOM    409  C   ARG A  63      32.910  29.679 -58.468  1.00 27.14           C  
ATOM    410  CB  ARG A  63      32.683  29.410 -60.946  1.00 27.14           C  
ATOM    411  O   ARG A  63      31.989  30.437 -58.158  1.00 27.14           O  
ATOM    412  CG  ARG A  63      33.366  28.667 -62.083  1.00 27.14           C  
ATOM    413  CD  ARG A  63      33.619  29.575 -63.278  1.00 27.14           C  
ATOM    414  NE  ARG A  63      34.758  29.119 -64.070  1.00 27.14           N  
ATOM    415  NH1 ARG A  63      33.750  29.493 -66.115  1.00 27.14           N  
ATOM    416  NH2 ARG A  63      35.882  28.656 -66.018  1.00 27.14           N  
ATOM    417  CZ  ARG A  63      34.794  29.090 -65.399  1.00 27.14           C  
ATOM    418  N   GLU A  64      34.058  29.727 -57.795  1.00 30.42           N  
ATOM    419  CA  GLU A  64      35.330  30.243 -57.297  1.00 30.42           C  
ATOM    420  C   GLU A  64      35.551  31.687 -57.739  1.00 30.42           C  
ATOM    421  CB  GLU A  64      36.490  29.364 -57.771  1.00 30.42           C  
ATOM    422  O   GLU A  64      35.290  32.035 -58.892  1.00 30.42           O  
ATOM    423  CG  GLU A  64      36.857  28.253 -56.799  1.00 30.42           C  
ATOM    424  CD  GLU A  64      38.255  27.698 -57.022  1.00 30.42           C  
ATOM    425  OE1 GLU A  64      38.822  27.087 -56.088  1.00 30.42           O  
ATOM    426  OE2 GLU A  64      38.789  27.878 -58.139  1.00 30.42           O  
ATOM    427  N   ASP A  65      36.084  32.593 -56.855  1.00 25.67           N  
ATOM    428  CA  ASP A  65      37.315  33.376 -56.895  1.00 25.67           C  
ATOM    429  C   ASP A  65      37.296  34.485 -55.845  1.00 25.67           C  
ATOM    430  CB  ASP A  65      37.525  33.974 -58.288  1.00 25.67           C  
ATOM    431  O   ASP A  65      36.322  35.234 -55.744  1.00 25.67           O  
ATOM    432  CG  ASP A  65      38.355  33.085 -59.196  1.00 25.67           C  
ATOM    433  OD1 ASP A  65      39.078  32.200 -58.689  1.00 25.67           O  
ATOM    434  OD2 ASP A  65      38.288  33.273 -60.431  1.00 25.67           O  
ATOM    435  N   LEU A  66      38.321  34.619 -54.899  1.00 29.10           N  
ATOM    436  CA  LEU A  66      39.598  35.151 -54.435  1.00 29.10           C  
ATOM    437  C   LEU A  66      39.502  36.653 -54.188  1.00 29.10           C  
ATOM    438  CB  LEU A  66      40.703  34.860 -55.454  1.00 29.10           C  
ATOM    439  O   LEU A  66      39.009  37.397 -55.038  1.00 29.10           O  
ATOM    440  CG  LEU A  66      41.259  33.435 -55.462  1.00 29.10           C  
ATOM    441  CD1 LEU A  66      42.224  33.249 -56.628  1.00 29.10           C  
ATOM    442  CD2 LEU A  66      41.947  33.122 -54.137  1.00 29.10           C  
ATOM    443  N   LEU A  67      39.981  37.181 -52.970  1.00 26.80           N  
ATOM    444  CA  LEU A  67      41.119  38.040 -52.663  1.00 26.80           C  
ATOM    445  C   LEU A  67      40.789  38.989 -51.515  1.00 26.80           C  
ATOM    446  CB  LEU A  67      41.536  38.841 -53.899  1.00 26.80           C  
ATOM    447  O   LEU A  67      39.762  39.672 -51.545  1.00 26.80           O  
ATOM    448  CG  LEU A  67      42.523  38.158 -54.848  1.00 26.80           C  
ATOM    449  CD1 LEU A  67      42.260  38.590 -56.286  1.00 26.80           C  
ATOM    450  CD2 LEU A  67      43.959  38.473 -54.443  1.00 26.80           C  
ATOM    451  N   ALA A  68      41.401  38.956 -50.301  1.00 29.46           N  
ATOM    452  CA  ALA A  68      41.786  39.801 -49.173  1.00 29.46           C  
ATOM    453  C   ALA A  68      42.580  41.015 -49.644  1.00 29.46           C  
ATOM    454  CB  ALA A  68      42.597  38.998 -48.159  1.00 29.46           C  
ATOM    455  O   ALA A  68      43.320  40.938 -50.628  1.00 29.46           O  
ATOM    456  N   PRO A  69      42.862  42.225 -48.742  1.00 45.49           N  
ATOM    457  CA  PRO A  69      42.893  42.768 -47.381  1.00 45.49           C  
ATOM    458  C   PRO A  69      42.884  44.294 -47.354  1.00 45.49           C  
ATOM    459  CB  PRO A  69      44.204  42.219 -46.813  1.00 45.49           C  
ATOM    460  O   PRO A  69      42.832  44.934 -48.408  1.00 45.49           O  
ATOM    461  CG  PRO A  69      45.144  42.195 -47.976  1.00 45.49           C  
ATOM    462  CD  PRO A  69      44.379  42.566 -49.214  1.00 45.49           C  
ATOM    463  N   PHE A  70      42.301  44.901 -46.318  1.00 25.45           N  
ATOM    464  CA  PHE A  70      42.729  46.054 -45.534  1.00 25.45           C  
ATOM    465  C   PHE A  70      41.773  46.305 -44.374  1.00 25.45           C  
ATOM    466  CB  PHE A  70      42.822  47.302 -46.418  1.00 25.45           C  
ATOM    467  O   PHE A  70      40.555  46.320 -44.559  1.00 25.45           O  
ATOM    468  CG  PHE A  70      44.233  47.729 -46.718  1.00 25.45           C  
ATOM    469  CD1 PHE A  70      44.926  48.555 -45.841  1.00 25.45           C  
ATOM    470  CD2 PHE A  70      44.867  47.306 -47.879  1.00 25.45           C  
ATOM    471  CE1 PHE A  70      46.232  48.952 -46.117  1.00 25.45           C  
ATOM    472  CE2 PHE A  70      46.173  47.698 -48.161  1.00 25.45           C  
ATOM    473  CZ  PHE A  70      46.853  48.523 -47.279  1.00 25.45           C  
ATOM    474  N   ALA A  71      42.130  46.148 -43.061  1.00 25.50           N  
ATOM    475  CA  ALA A  71      42.513  46.840 -41.833  1.00 25.50           C  
ATOM    476  C   ALA A  71      41.480  47.897 -41.453  1.00 25.50           C  
ATOM    477  CB  ALA A  71      43.891  47.479 -41.990  1.00 25.50           C  
ATOM    478  O   ALA A  71      41.022  48.660 -42.306  1.00 25.50           O  
ATOM    479  N   SER A  72      40.840  47.780 -40.284  1.00 25.47           N  
ATOM    480  CA  SER A  72      40.922  48.529 -39.034  1.00 25.47           C  
ATOM    481  C   SER A  72      39.559  48.625 -38.357  1.00 25.47           C  
ATOM    482  CB  SER A  72      41.476  49.932 -39.285  1.00 25.47           C  
ATOM    483  O   SER A  72      38.550  48.886 -39.016  1.00 25.47           O  
ATOM    484  OG  SER A  72      42.876  49.889 -39.499  1.00 25.47           O  
ATOM    485  N   ALA A  73      39.266  47.879 -37.300  1.00 26.20           N  
ATOM    486  CA  ALA A  73      39.038  48.461 -35.980  1.00 26.20           C  
ATOM    487  C   ALA A  73      38.080  47.602 -35.160  1.00 26.20           C  
ATOM    488  CB  ALA A  73      38.495  49.882 -36.112  1.00 26.20           C  
ATOM    489  O   ALA A  73      36.951  47.343 -35.584  1.00 26.20           O  
ATOM    490  N   GLN A  74      38.567  46.682 -34.358  1.00 29.61           N  
ATOM    491  CA  GLN A  74      38.050  45.974 -33.192  1.00 29.61           C  
ATOM    492  C   GLN A  74      38.053  46.872 -31.958  1.00 29.61           C  
ATOM    493  CB  GLN A  74      38.869  44.711 -32.923  1.00 29.61           C  
ATOM    494  O   GLN A  74      39.022  47.593 -31.710  1.00 29.61           O  
ATOM    495  CG  GLN A  74      38.517  43.544 -33.836  1.00 29.61           C  
ATOM    496  CD  GLN A  74      38.645  42.199 -33.146  1.00 29.61           C  
ATOM    497  NE2 GLN A  74      37.675  41.320 -33.375  1.00 29.61           N  
ATOM    498  OE1 GLN A  74      39.608  41.952 -32.413  1.00 29.61           O  
ATOM    499  N   PRO A  75      37.003  46.761 -31.068  1.00 34.11           N  
ATOM    500  CA  PRO A  75      37.429  47.053 -29.698  1.00 34.11           C  
ATOM    501  C   PRO A  75      37.271  45.856 -28.762  1.00 34.11           C  
ATOM    502  CB  PRO A  75      36.506  48.200 -29.278  1.00 34.11           C  
ATOM    503  O   PRO A  75      36.366  45.039 -28.948  1.00 34.11           O  
ATOM    504  CG  PRO A  75      35.274  48.021 -30.106  1.00 34.11           C  
ATOM    505  CD  PRO A  75      35.522  46.919 -31.097  1.00 34.11           C  
ATOM    506  N   GLY A  76      38.423  45.333 -28.112  1.00 23.72           N  
ATOM    507  CA  GLY A  76      39.064  44.832 -26.907  1.00 23.72           C  
ATOM    508  C   GLY A  76      38.761  45.668 -25.678  1.00 23.72           C  
ATOM    509  O   GLY A  76      38.683  46.896 -25.760  1.00 23.72           O  
ATOM    510  N   SER A  77      38.185  45.108 -24.629  1.00 30.03           N  
ATOM    511  CA  SER A  77      38.296  45.059 -23.174  1.00 30.03           C  
ATOM    512  C   SER A  77      39.345  46.043 -22.666  1.00 30.03           C  
ATOM    513  CB  SER A  77      38.645  43.645 -22.710  1.00 30.03           C  
ATOM    514  O   SER A  77      40.278  46.393 -23.392  1.00 30.03           O  
ATOM    515  OG  SER A  77      38.368  42.699 -23.728  1.00 30.03           O  
ATOM    516  N   PRO A  78      39.374  46.495 -21.313  1.00 38.19           N  
ATOM    517  CA  PRO A  78      39.717  45.943 -20.001  1.00 38.19           C  
ATOM    518  C   PRO A  78      39.508  46.944 -18.866  1.00 38.19           C  
ATOM    519  CB  PRO A  78      41.198  45.584 -20.146  1.00 38.19           C  
ATOM    520  O   PRO A  78      39.097  48.081 -19.109  1.00 38.19           O  
ATOM    521  CG  PRO A  78      41.761  46.639 -21.043  1.00 38.19           C  
ATOM    522  CD  PRO A  78      40.632  47.499 -21.535  1.00 38.19           C  
ATOM    523  N   GLN A  79      39.212  46.478 -17.565  1.00 26.31           N  
ATOM    524  CA  GLN A  79      39.960  46.244 -16.334  1.00 26.31           C  
ATOM    525  C   GLN A  79      39.741  47.375 -15.334  1.00 26.31           C  
ATOM    526  CB  GLN A  79      41.452  46.089 -16.634  1.00 26.31           C  
ATOM    527  O   GLN A  79      39.794  48.551 -15.697  1.00 26.31           O  
ATOM    528  CG  GLN A  79      41.795  44.827 -17.413  1.00 26.31           C  
ATOM    529  CD  GLN A  79      43.252  44.427 -17.271  1.00 26.31           C  
ATOM    530  NE2 GLN A  79      43.542  43.151 -17.502  1.00 26.31           N  
ATOM    531  OE1 GLN A  79      44.109  45.258 -16.957  1.00 26.31           O  
ATOM    532  N   ASN A  80      39.423  47.040 -13.997  1.00 26.75           N  
ATOM    533  CA  ASN A  80      40.134  46.806 -12.744  1.00 26.75           C  
ATOM    534  C   ASN A  80      39.942  47.961 -11.766  1.00 26.75           C  
ATOM    535  CB  ASN A  80      41.623  46.574 -13.007  1.00 26.75           C  
ATOM    536  O   ASN A  80      40.114  49.125 -12.133  1.00 26.75           O  
ATOM    537  CG  ASN A  80      42.031  45.126 -12.819  1.00 26.75           C  
ATOM    538  ND2 ASN A  80      43.308  44.836 -13.042  1.00 26.75           N  
ATOM    539  OD1 ASN A  80      41.206  44.276 -12.476  1.00 26.75           O  
ATOM    540  N   SER A  81      39.546  47.664 -10.519  1.00 32.60           N  
ATOM    541  CA  SER A  81      39.848  47.473  -9.104  1.00 32.60           C  
ATOM    542  C   SER A  81      40.675  48.630  -8.555  1.00 32.60           C  
ATOM    543  CB  SER A  81      40.593  46.155  -8.888  1.00 32.60           C  
ATOM    544  O   SER A  81      41.567  49.141  -9.235  1.00 32.60           O  
ATOM    545  OG  SER A  81      41.661  46.024  -9.811  1.00 32.60           O  
ATOM    546  N   VAL A  82      40.338  49.080  -7.333  1.00 27.75           N  
ATOM    547  CA  VAL A  82      41.173  49.261  -6.151  1.00 27.75           C  
ATOM    548  C   VAL A  82      40.339  49.846  -5.013  1.00 27.75           C  
ATOM    549  CB  VAL A  82      42.386  50.172  -6.446  1.00 27.75           C  
ATOM    550  O   VAL A  82      39.613  50.824  -5.207  1.00 27.75           O  
ATOM    551  CG1 VAL A  82      43.570  49.799  -5.556  1.00 27.75           C  
ATOM    552  CG2 VAL A  82      42.773  50.083  -7.921  1.00 27.75           C  
ATOM    553  N   LEU A  83      40.349  49.162  -3.750  1.00 28.08           N  
ATOM    554  CA  LEU A  83      40.984  48.978  -2.449  1.00 28.08           C  
ATOM    555  C   LEU A  83      40.564  50.078  -1.479  1.00 28.08           C  
ATOM    556  CB  LEU A  83      42.508  48.964  -2.593  1.00 28.08           C  
ATOM    557  O   LEU A  83      40.616  51.263  -1.817  1.00 28.08           O  
ATOM    558  CG  LEU A  83      43.141  47.624  -2.973  1.00 28.08           C  
ATOM    559  CD1 LEU A  83      44.401  47.849  -3.801  1.00 28.08           C  
ATOM    560  CD2 LEU A  83      43.454  46.808  -1.724  1.00 28.08           C  
ATOM    561  N   SER A  84      40.134  49.708  -0.203  1.00 26.29           N  
ATOM    562  CA  SER A  84      40.661  49.642   1.156  1.00 26.29           C  
ATOM    563  C   SER A  84      40.231  50.854   1.976  1.00 26.29           C  
ATOM    564  CB  SER A  84      42.188  49.546   1.135  1.00 26.29           C  
ATOM    565  O   SER A  84      40.282  51.987   1.492  1.00 26.29           O  
ATOM    566  OG  SER A  84      42.690  49.247   2.426  1.00 26.29           O  
ATOM    567  N   GLY A  85      39.668  50.576   3.216  1.00 24.34           N  
ATOM    568  CA  GLY A  85      40.128  50.794   4.578  1.00 24.34           C  
ATOM    569  C   GLY A  85      39.080  51.439   5.466  1.00 24.34           C  
ATOM    570  O   GLY A  85      38.406  52.385   5.052  1.00 24.34           O  
ATOM    571  N   ALA A  86      38.622  50.784   6.614  1.00 27.84           N  
ATOM    572  CA  ALA A  86      38.815  50.764   8.062  1.00 27.84           C  
ATOM    573  C   ALA A  86      38.548  52.138   8.670  1.00 27.84           C  
ATOM    574  CB  ALA A  86      40.229  50.300   8.404  1.00 27.84           C  
ATOM    575  O   ALA A  86      38.997  53.157   8.139  1.00 27.84           O  
ATOM    576  N   ASP A  87      37.642  52.195   9.729  1.00 25.23           N  
ATOM    577  CA  ASP A  87      37.823  52.541  11.136  1.00 25.23           C  
ATOM    578  C   ASP A  87      36.504  52.981  11.767  1.00 25.23           C  
ATOM    579  CB  ASP A  87      38.872  53.645  11.286  1.00 25.23           C  
ATOM    580  O   ASP A  87      35.800  53.832  11.218  1.00 25.23           O  
ATOM    581  CG  ASP A  87      40.200  53.133  11.813  1.00 25.23           C  
ATOM    582  OD1 ASP A  87      40.212  52.146  12.580  1.00 25.23           O  
ATOM    583  OD2 ASP A  87      41.244  53.724  11.461  1.00 25.23           O  
ATOM    584  N   ALA A  88      36.025  52.235  12.881  1.00 28.07           N  
ATOM    585  CA  ALA A  88      36.134  52.278  14.337  1.00 28.07           C  
ATOM    586  C   ALA A  88      34.929  52.977  14.957  1.00 28.07           C  
ATOM    587  CB  ALA A  88      37.425  52.979  14.753  1.00 28.07           C  
ATOM    588  O   ALA A  88      34.542  54.064  14.522  1.00 28.07           O  
ATOM    589  N   SER A  89      34.187  52.246  15.832  1.00 28.42           N  
ATOM    590  CA  SER A  89      33.896  52.014  17.243  1.00 28.42           C  
ATOM    591  C   SER A  89      33.447  53.298  17.933  1.00 28.42           C  
ATOM    592  CB  SER A  89      35.123  51.445  17.957  1.00 28.42           C  
ATOM    593  O   SER A  89      34.057  54.354  17.748  1.00 28.42           O  
ATOM    594  OG  SER A  89      35.963  50.759  17.044  1.00 28.42           O  
ATOM    595  N   GLN A  90      32.244  53.270  18.532  1.00 28.78           N  
ATOM    596  CA  GLN A  90      31.992  53.701  19.903  1.00 28.78           C  
ATOM    597  C   GLN A  90      30.555  53.402  20.318  1.00 28.78           C  
ATOM    598  CB  GLN A  90      32.284  55.194  20.059  1.00 28.78           C  
ATOM    599  O   GLN A  90      29.612  53.746  19.602  1.00 28.78           O  
ATOM    600  CG  GLN A  90      33.706  55.500  20.510  1.00 28.78           C  
ATOM    601  CD  GLN A  90      33.975  56.987  20.637  1.00 28.78           C  
ATOM    602  NE2 GLN A  90      35.221  57.386  20.409  1.00 28.78           N  
ATOM    603  OE1 GLN A  90      33.069  57.772  20.937  1.00 28.78           O  
ATOM    604  N   MET A  91      30.316  52.402  21.232  1.00 27.37           N  
ATOM    605  CA  MET A  91      29.994  52.077  22.619  1.00 27.37           C  
ATOM    606  C   MET A  91      28.900  52.994  23.153  1.00 27.37           C  
ATOM    607  CB  MET A  91      31.241  52.181  23.499  1.00 27.37           C  
ATOM    608  O   MET A  91      28.970  54.213  22.986  1.00 27.37           O  
ATOM    609  CG  MET A  91      32.111  50.935  23.481  1.00 27.37           C  
ATOM    610  SD  MET A  91      32.863  50.578  25.116  1.00 27.37           S  
ATOM    611  CE  MET A  91      34.163  49.413  24.623  1.00 27.37           C  
ATOM    612  N   ALA A  92      27.784  52.386  23.629  1.00 26.80           N  
ATOM    613  CA  ALA A  92      27.327  52.492  25.012  1.00 26.80           C  
ATOM    614  C   ALA A  92      25.910  51.947  25.165  1.00 26.80           C  
ATOM    615  CB  ALA A  92      27.389  53.943  25.484  1.00 26.80           C  
ATOM    616  O   ALA A  92      25.017  52.296  24.389  1.00 26.80           O  
ATOM    617  N   SER A  93      25.726  50.793  25.865  1.00 26.51           N  
ATOM    618  CA  SER A  93      25.342  50.184  27.134  1.00 26.51           C  
ATOM    619  C   SER A  93      24.193  50.945  27.788  1.00 26.51           C  
ATOM    620  CB  SER A  93      26.537  50.131  28.088  1.00 26.51           C  
ATOM    621  O   SER A  93      24.182  52.178  27.794  1.00 26.51           O  
ATOM    622  OG  SER A  93      26.725  51.382  28.727  1.00 26.51           O  
ATOM    623  N   SER A  94      23.123  50.252  28.165  1.00 27.56           N  
ATOM    624  CA  SER A  94      22.579  49.826  29.451  1.00 27.56           C  
ATOM    625  C   SER A  94      21.226  50.476  29.721  1.00 27.56           C  
ATOM    626  CB  SER A  94      23.551  50.163  30.582  1.00 27.56           C  
ATOM    627  O   SER A  94      21.045  51.670  29.476  1.00 27.56           O  
ATOM    628  OG  SER A  94      23.537  51.553  30.860  1.00 27.56           O  
ATOM    629  N   GLY A  95      20.204  49.623  30.032  1.00 24.11           N  
ATOM    630  CA  GLY A  95      19.596  49.325  31.319  1.00 24.11           C  
ATOM    631  C   GLY A  95      18.330  50.119  31.579  1.00 24.11           C  
ATOM    632  O   GLY A  95      18.264  51.311  31.271  1.00 24.11           O  
ATOM    633  N   TYR A  96      17.160  49.446  31.825  1.00 28.16           N  
ATOM    634  CA  TYR A  96      16.326  49.230  33.002  1.00 28.16           C  
ATOM    635  C   TYR A  96      14.939  49.830  32.805  1.00 28.16           C  
ATOM    636  CB  TYR A  96      16.984  49.834  34.246  1.00 28.16           C  
ATOM    637  O   TYR A  96      14.805  50.952  32.310  1.00 28.16           O  
ATOM    638  CG  TYR A  96      17.997  48.925  34.898  1.00 28.16           C  
ATOM    639  CD1 TYR A  96      17.599  47.927  35.785  1.00 28.16           C  
ATOM    640  CD2 TYR A  96      19.355  49.063  34.631  1.00 28.16           C  
ATOM    641  CE1 TYR A  96      18.529  47.088  36.390  1.00 28.16           C  
ATOM    642  CE2 TYR A  96      20.294  48.230  35.230  1.00 28.16           C  
ATOM    643  OH  TYR A  96      20.798  46.420  36.702  1.00 28.16           O  
ATOM    644  CZ  TYR A  96      19.873  47.247  36.106  1.00 28.16           C  
ATOM    645  N   GLU A  97      13.890  49.044  33.006  1.00 24.53           N  
ATOM    646  CA  GLU A  97      12.897  48.776  34.042  1.00 24.53           C  
ATOM    647  C   GLU A  97      11.659  49.649  33.859  1.00 24.53           C  
ATOM    648  CB  GLU A  97      13.497  49.000  35.433  1.00 24.53           C  
ATOM    649  O   GLU A  97      11.767  50.870  33.730  1.00 24.53           O  
ATOM    650  CG  GLU A  97      14.198  47.777  36.005  1.00 24.53           C  
ATOM    651  CD  GLU A  97      14.803  48.019  37.378  1.00 24.53           C  
ATOM    652  OE1 GLU A  97      15.021  47.040  38.127  1.00 24.53           O  
ATOM    653  OE2 GLU A  97      15.061  49.198  37.709  1.00 24.53           O  
ATOM    654  N   ASN A  98      10.512  49.089  33.686  1.00 26.04           N  
ATOM    655  CA  ASN A  98       9.084  48.998  33.970  1.00 26.04           C  
ATOM    656  C   ASN A  98       8.571  50.250  34.675  1.00 26.04           C  
ATOM    657  CB  ASN A  98       8.782  47.755  34.809  1.00 26.04           C  
ATOM    658  O   ASN A  98       9.263  50.819  35.521  1.00 26.04           O  
ATOM    659  CG  ASN A  98       8.487  46.534  33.960  1.00 26.04           C  
ATOM    660  ND2 ASN A  98       8.458  45.366  34.591  1.00 26.04           N  
ATOM    661  OD1 ASN A  98       8.288  46.640  32.747  1.00 26.04           O  
ATOM    662  N   PRO A  99       7.114  50.473  34.838  1.00 46.68           N  
ATOM    663  CA  PRO A  99       5.684  50.268  34.596  1.00 46.68           C  
ATOM    664  C   PRO A  99       4.828  51.424  35.108  1.00 46.68           C  
ATOM    665  CB  PRO A  99       5.378  48.979  35.362  1.00 46.68           C  
ATOM    666  O   PRO A  99       5.360  52.414  35.616  1.00 46.68           O  
ATOM    667  CG  PRO A  99       6.265  49.030  36.564  1.00 46.68           C  
ATOM    668  CD  PRO A  99       7.169  50.223  36.440  1.00 46.68           C  
ATOM    669  N   ASN A 100       3.725  51.915  34.383  1.00 25.75           N  
ATOM    670  CA  ASN A 100       2.441  52.271  34.977  1.00 25.75           C  
ATOM    671  C   ASN A 100       1.965  53.641  34.502  1.00 25.75           C  
ATOM    672  CB  ASN A 100       2.528  52.240  36.504  1.00 25.75           C  
ATOM    673  O   ASN A 100       2.718  54.615  34.546  1.00 25.75           O  
ATOM    674  CG  ASN A 100       1.356  51.519  37.141  1.00 25.75           C  
ATOM    675  ND2 ASN A 100       1.281  51.566  38.466  1.00 25.75           N  
ATOM    676  OD1 ASN A 100       0.526  50.925  36.449  1.00 25.75           O  
ATOM    677  N   MET A 101       0.760  53.775  33.788  1.00 28.13           N  
ATOM    678  CA  MET A 101      -0.358  54.593  34.248  1.00 28.13           C  
ATOM    679  C   MET A 101      -1.282  54.954  33.089  1.00 28.13           C  
ATOM    680  CB  MET A 101       0.151  55.866  34.927  1.00 28.13           C  
ATOM    681  O   MET A 101      -0.828  55.466  32.064  1.00 28.13           O  
ATOM    682  CG  MET A 101      -0.751  56.368  36.043  1.00 28.13           C  
ATOM    683  SD  MET A 101      -0.553  58.166  36.352  1.00 28.13           S  
ATOM    684  CE  MET A 101       0.971  58.156  37.335  1.00 28.13           C  
ATOM    685  N   ALA A 102      -2.431  54.317  32.962  1.00 26.53           N  
ATOM    686  CA  ALA A 102      -3.876  54.516  33.030  1.00 26.53           C  
ATOM    687  C   ALA A 102      -4.227  56.001  33.020  1.00 26.53           C  
ATOM    688  CB  ALA A 102      -4.448  53.846  34.277  1.00 26.53           C  
ATOM    689  O   ALA A 102      -3.610  56.796  33.733  1.00 26.53           O  
ATOM    690  N   ALA A 103      -4.959  56.499  31.986  1.00 25.26           N  
ATOM    691  CA  ALA A 103      -6.306  57.064  31.989  1.00 25.26           C  
ATOM    692  C   ALA A 103      -6.300  58.499  31.470  1.00 25.26           C  
ATOM    693  CB  ALA A 103      -6.901  57.013  33.394  1.00 25.26           C  
ATOM    694  O   ALA A 103      -5.462  59.309  31.874  1.00 25.26           O  
ATOM    695  N   ALA A 104      -6.984  58.798  30.326  1.00 28.59           N  
ATOM    696  CA  ALA A 104      -8.158  59.665  30.275  1.00 28.59           C  
ATOM    697  C   ALA A 104      -8.030  60.695  29.155  1.00 28.59           C  
ATOM    698  CB  ALA A 104      -8.362  60.364  31.616  1.00 28.59           C  
ATOM    699  O   ALA A 104      -6.996  61.354  29.025  1.00 28.59           O  
ATOM    700  N   THR A 105      -8.865  60.627  28.132  1.00 30.16           N  
ATOM    701  CA  THR A 105     -10.052  61.365  27.715  1.00 30.16           C  
ATOM    702  C   THR A 105      -9.738  62.264  26.522  1.00 30.16           C  
ATOM    703  CB  THR A 105     -10.614  62.217  28.868  1.00 30.16           C  
ATOM    704  O   THR A 105      -8.707  62.939  26.501  1.00 30.16           O  
ATOM    705  CG2 THR A 105     -11.260  61.339  29.936  1.00 30.16           C  
ATOM    706  OG1 THR A 105      -9.549  62.968  29.464  1.00 30.16           O  
ATOM    707  N   GLY A 106     -10.349  62.013  25.357  1.00 27.93           N  
ATOM    708  CA  GLY A 106     -11.385  62.843  24.762  1.00 27.93           C  
ATOM    709  C   GLY A 106     -11.183  63.076  23.277  1.00 27.93           C  
ATOM    710  O   GLY A 106     -10.129  63.558  22.856  1.00 27.93           O  
ATOM    711  N   ALA A 107     -11.794  62.347  22.381  1.00 27.61           N  
ATOM    712  CA  ALA A 107     -12.875  62.462  21.405  1.00 27.61           C  
ATOM    713  C   ALA A 107     -12.464  63.348  20.233  1.00 27.61           C  
ATOM    714  CB  ALA A 107     -14.134  63.014  22.069  1.00 27.61           C  
ATOM    715  O   ALA A 107     -11.937  64.445  20.431  1.00 27.61           O  
ATOM    716  N   THR A 108     -12.409  62.773  18.975  1.00 32.59           N  
ATOM    717  CA  THR A 108     -13.251  63.176  17.854  1.00 32.59           C  
ATOM    718  C   THR A 108     -12.820  62.468  16.573  1.00 32.59           C  
ATOM    719  CB  THR A 108     -13.206  64.700  17.641  1.00 32.59           C  
ATOM    720  O   THR A 108     -11.630  62.418  16.255  1.00 32.59           O  
ATOM    721  CG2 THR A 108     -13.916  65.435  18.774  1.00 32.59           C  
ATOM    722  OG1 THR A 108     -11.840  65.130  17.590  1.00 32.59           O  
ATOM    723  N   HIS A 109     -13.570  61.360  16.101  1.00 28.67           N  
ATOM    724  CA  HIS A 109     -14.108  61.342  14.745  1.00 28.67           C  
ATOM    725  C   HIS A 109     -14.357  59.914  14.270  1.00 28.67           C  
ATOM    726  CB  HIS A 109     -13.158  62.058  13.783  1.00 28.67           C  
ATOM    727  O   HIS A 109     -13.464  59.067  14.342  1.00 28.67           O  
ATOM    728  CG  HIS A 109     -13.860  62.804  12.693  1.00 28.67           C  
ATOM    729  CD2 HIS A 109     -14.023  64.133  12.488  1.00 28.67           C  
ATOM    730  ND1 HIS A 109     -14.499  62.171  11.649  1.00 28.67           N  
ATOM    731  CE1 HIS A 109     -15.027  63.081  10.847  1.00 28.67           C  
ATOM    732  NE2 HIS A 109     -14.752  64.279  11.334  1.00 28.67           N  
ATOM    733  N   ARG A 110     -15.616  59.348  14.191  1.00 27.58           N  
ATOM    734  CA  ARG A 110     -16.478  58.381  13.519  1.00 27.58           C  
ATOM    735  C   ARG A 110     -15.985  58.098  12.104  1.00 27.58           C  
ATOM    736  CB  ARG A 110     -17.923  58.885  13.479  1.00 27.58           C  
ATOM    737  O   ARG A 110     -15.549  59.010  11.399  1.00 27.58           O  
ATOM    738  CG  ARG A 110     -18.779  58.392  14.634  1.00 27.58           C  
ATOM    739  CD  ARG A 110     -20.235  58.807  14.474  1.00 27.58           C  
ATOM    740  NE  ARG A 110     -21.096  58.143  15.449  1.00 27.58           N  
ATOM    741  NH1 ARG A 110     -22.854  59.622  15.214  1.00 27.58           N  
ATOM    742  NH2 ARG A 110     -23.016  57.867  16.679  1.00 27.58           N  
ATOM    743  CZ  ARG A 110     -22.320  58.545  15.778  1.00 27.58           C  
ATOM    744  N   PRO A 111     -16.356  56.942  11.509  1.00 34.07           N  
ATOM    745  CA  PRO A 111     -16.496  55.485  11.466  1.00 34.07           C  
ATOM    746  C   PRO A 111     -15.971  54.880  10.165  1.00 34.07           C  
ATOM    747  CB  PRO A 111     -18.006  55.272  11.596  1.00 34.07           C  
ATOM    748  O   PRO A 111     -16.066  55.506   9.106  1.00 34.07           O  
ATOM    749  CG  PRO A 111     -18.619  56.429  10.874  1.00 34.07           C  
ATOM    750  CD  PRO A 111     -17.521  57.362  10.450  1.00 34.07           C  
ATOM    751  N   GLY A 112     -14.785  54.227  10.171  1.00 27.84           N  
ATOM    752  CA  GLY A 112     -14.323  53.404   9.065  1.00 27.84           C  
ATOM    753  C   GLY A 112     -13.801  52.050   9.506  1.00 27.84           C  
ATOM    754  O   GLY A 112     -13.282  51.910  10.616  1.00 27.84           O  
ATOM    755  N   VAL A 113     -14.635  51.021   9.652  1.00 34.41           N  
ATOM    756  CA  VAL A 113     -14.556  49.622   9.244  1.00 34.41           C  
ATOM    757  C   VAL A 113     -13.314  48.975   9.853  1.00 34.41           C  
ATOM    758  CB  VAL A 113     -14.532  49.480   7.706  1.00 34.41           C  
ATOM    759  O   VAL A 113     -12.198  49.464   9.668  1.00 34.41           O  
ATOM    760  CG1 VAL A 113     -14.443  48.010   7.301  1.00 34.41           C  
ATOM    761  CG2 VAL A 113     -15.768  50.134   7.091  1.00 34.41           C  
ATOM    762  N   ARG A 114     -13.322  48.524  11.116  1.00 28.89           N  
ATOM    763  CA  ARG A 114     -12.424  47.605  11.808  1.00 28.89           C  
ATOM    764  C   ARG A 114     -12.068  46.416  10.922  1.00 28.89           C  
ATOM    765  CB  ARG A 114     -13.056  47.116  13.113  1.00 28.89           C  
ATOM    766  O   ARG A 114     -12.950  45.792  10.327  1.00 28.89           O  
ATOM    767  CG  ARG A 114     -13.210  48.200  14.167  1.00 28.89           C  
ATOM    768  CD  ARG A 114     -13.628  47.624  15.513  1.00 28.89           C  
ATOM    769  NE  ARG A 114     -14.941  48.112  15.924  1.00 28.89           N  
ATOM    770  NH1 ARG A 114     -14.760  47.377  18.107  1.00 28.89           N  
ATOM    771  NH2 ARG A 114     -16.654  48.466  17.412  1.00 28.89           N  
ATOM    772  CZ  ARG A 114     -15.448  47.984  17.147  1.00 28.89           C  
ATOM    773  N   PRO A 115     -10.880  46.274  10.275  1.00 33.52           N  
ATOM    774  CA  PRO A 115     -10.511  44.895   9.949  1.00 33.52           C  
ATOM    775  C   PRO A 115     -10.254  44.043  11.190  1.00 33.52           C  
ATOM    776  CB  PRO A 115      -9.232  45.057   9.124  1.00 33.52           C  
ATOM    777  O   PRO A 115      -9.751  44.548  12.197  1.00 33.52           O  
ATOM    778  CG  PRO A 115      -8.750  46.438   9.435  1.00 33.52           C  
ATOM    779  CD  PRO A 115      -9.846  47.176  10.148  1.00 33.52           C  
ATOM    780  N   ALA A 116     -11.257  43.269  11.704  1.00 33.36           N  
ATOM    781  CA  ALA A 116     -11.168  41.998  12.416  1.00 33.36           C  
ATOM    782  C   ALA A 116      -9.718  41.542  12.545  1.00 33.36           C  
ATOM    783  CB  ALA A 116     -11.997  40.930  11.706  1.00 33.36           C  
ATOM    784  O   ALA A 116      -8.930  41.685  11.608  1.00 33.36           O  
ATOM    785  N   PRO A 117      -9.025  41.540  13.727  1.00 37.56           N  
ATOM    786  CA  PRO A 117      -7.685  40.970  13.886  1.00 37.56           C  
ATOM    787  C   PRO A 117      -7.560  39.578  13.270  1.00 37.56           C  
ATOM    788  CB  PRO A 117      -7.505  40.913  15.405  1.00 37.56           C  
ATOM    789  O   PRO A 117      -8.408  38.715  13.507  1.00 37.56           O  
ATOM    790  CG  PRO A 117      -8.894  40.902  15.955  1.00 37.56           C  
ATOM    791  CD  PRO A 117      -9.825  41.446  14.909  1.00 37.56           C  
ATOM    792  N   LEU A 118      -7.475  39.405  11.933  1.00 40.90           N  
ATOM    793  CA  LEU A 118      -6.744  38.310  11.305  1.00 40.90           C  
ATOM    794  C   LEU A 118      -5.369  38.139  11.942  1.00 40.90           C  
ATOM    795  CB  LEU A 118      -6.595  38.557   9.802  1.00 40.90           C  
ATOM    796  O   LEU A 118      -4.538  39.048  11.890  1.00 40.90           O  
ATOM    797  CG  LEU A 118      -7.865  38.407   8.961  1.00 40.90           C  
ATOM    798  CD1 LEU A 118      -7.734  39.193   7.661  1.00 40.90           C  
ATOM    799  CD2 LEU A 118      -8.148  36.936   8.677  1.00 40.90           C  
ATOM    800  N   SER A 119      -5.262  37.807  13.157  1.00 48.60           N  
ATOM    801  CA  SER A 119      -3.996  37.098  13.316  1.00 48.60           C  
ATOM    802  C   SER A 119      -3.836  36.563  14.735  1.00 48.60           C  
ATOM    803  CB  SER A 119      -2.821  38.014  12.973  1.00 48.60           C  
ATOM    804  O   SER A 119      -2.721  36.493  15.256  1.00 48.60           O  
ATOM    805  OG  SER A 119      -2.652  39.009  13.968  1.00 48.60           O  
ATOM    806  N   ALA A 120      -4.810  35.972  15.245  1.00 36.25           N  
ATOM    807  CA  ALA A 120      -4.498  35.013  16.303  1.00 36.25           C  
ATOM    808  C   ALA A 120      -4.748  33.582  15.836  1.00 36.25           C  
ATOM    809  CB  ALA A 120      -5.322  35.314  17.553  1.00 36.25           C  
ATOM    810  O   ALA A 120      -4.258  32.629  16.446  1.00 36.25           O  
ATOM    811  N   ARG A 121      -5.324  33.451  14.561  1.00 38.40           N  
ATOM    812  CA  ARG A 121      -5.409  32.144  13.916  1.00 38.40           C  
ATOM    813  C   ARG A 121      -4.216  31.909  12.997  1.00 38.40           C  
ATOM    814  CB  ARG A 121      -6.713  32.019  13.125  1.00 38.40           C  
ATOM    815  O   ARG A 121      -3.833  30.763  12.749  1.00 38.40           O  
ATOM    816  CG  ARG A 121      -7.142  30.583  12.869  1.00 38.40           C  
ATOM    817  CD  ARG A 121      -8.554  30.509  12.304  1.00 38.40           C  
ATOM    818  NE  ARG A 121      -9.009  29.128  12.169  1.00 38.40           N  
ATOM    819  NH1 ARG A 121     -11.216  29.676  11.764  1.00 38.40           N  
ATOM    820  NH2 ARG A 121     -10.567  27.478  11.813  1.00 38.40           N  
ATOM    821  CZ  ARG A 121     -10.263  28.764  11.916  1.00 38.40           C  
ATOM    822  N   ALA A 122      -3.433  32.986  12.650  1.00 36.16           N  
ATOM    823  CA  ALA A 122      -2.267  32.887  11.776  1.00 36.16           C  
ATOM    824  C   ALA A 122      -0.983  32.753  12.590  1.00 36.16           C  
ATOM    825  CB  ALA A 122      -2.186  34.102  10.856  1.00 36.16           C  
ATOM    826  O   ALA A 122       0.008  32.196  12.111  1.00 36.16           O  
ATOM    827  N   MET A 123      -1.050  32.878  13.969  1.00 36.64           N  
ATOM    828  CA  MET A 123       0.158  32.672  14.763  1.00 36.64           C  
ATOM    829  C   MET A 123       0.039  31.415  15.618  1.00 36.64           C  
ATOM    830  CB  MET A 123       0.432  33.886  15.653  1.00 36.64           C  
ATOM    831  O   MET A 123       1.046  30.878  16.083  1.00 36.64           O  
ATOM    832  CG  MET A 123       1.050  35.061  14.913  1.00 36.64           C  
ATOM    833  SD  MET A 123       2.058  36.131  16.011  1.00 36.64           S  
ATOM    834  CE  MET A 123       2.990  37.074  14.772  1.00 36.64           C  
ATOM    835  N   LYS A 124      -1.144  30.738  15.635  1.00 36.78           N  
ATOM    836  CA  LYS A 124      -1.290  29.436  16.280  1.00 36.78           C  
ATOM    837  C   LYS A 124      -1.221  28.305  15.257  1.00 36.78           C  
ATOM    838  CB  LYS A 124      -2.607  29.364  17.053  1.00 36.78           C  
ATOM    839  O   LYS A 124      -1.089  27.136  15.625  1.00 36.78           O  
ATOM    840  CG  LYS A 124      -2.466  28.819  18.467  1.00 36.78           C  
ATOM    841  CD  LYS A 124      -3.500  29.427  19.406  1.00 36.78           C  
ATOM    842  CE  LYS A 124      -3.312  28.941  20.837  1.00 36.78           C  
ATOM    843  NZ  LYS A 124      -4.386  29.450  21.741  1.00 36.78           N  
ATOM    844  N   SER A 125      -1.055  28.711  14.005  1.00 39.88           N  
ATOM    845  CA  SER A 125      -1.006  27.786  12.877  1.00 39.88           C  
ATOM    846  C   SER A 125       0.422  27.602  12.375  1.00 39.88           C  
ATOM    847  CB  SER A 125      -1.895  28.284  11.737  1.00 39.88           C  
ATOM    848  O   SER A 125       0.655  26.892  11.395  1.00 39.88           O  
ATOM    849  OG  SER A 125      -1.950  27.331  10.689  1.00 39.88           O  
ATOM    850  N   GLN A 126       1.440  28.150  13.117  1.00 39.27           N  
ATOM    851  CA  GLN A 126       2.806  28.101  12.609  1.00 39.27           C  
ATOM    852  C   GLN A 126       3.640  27.073  13.369  1.00 39.27           C  
ATOM    853  CB  GLN A 126       3.463  29.479  12.700  1.00 39.27           C  
ATOM    854  O   GLN A 126       4.702  26.659  12.901  1.00 39.27           O  
ATOM    855  CG  GLN A 126       3.327  30.310  11.431  1.00 39.27           C  
ATOM    856  CD  GLN A 126       3.963  31.682  11.557  1.00 39.27           C  
ATOM    857  NE2 GLN A 126       3.994  32.424  10.456  1.00 39.27           N  
ATOM    858  OE1 GLN A 126       4.421  32.072  12.636  1.00 39.27           O  
ATOM    859  N   MET A 127       2.886  26.074  14.089  1.00 43.72           N  
ATOM    860  CA  MET A 127       3.691  24.965  14.593  1.00 43.72           C  
ATOM    861  C   MET A 127       2.893  23.666  14.583  1.00 43.72           C  
ATOM    862  CB  MET A 127       4.190  25.262  16.008  1.00 43.72           C  
ATOM    863  O   MET A 127       2.249  23.320  15.575  1.00 43.72           O  
ATOM    864  CG  MET A 127       5.652  24.908  16.229  1.00 43.72           C  
ATOM    865  SD  MET A 127       6.784  26.273  15.758  1.00 43.72           S  
ATOM    866  CE  MET A 127       8.084  26.055  17.005  1.00 43.72           C  
ATOM    867  N   THR A 128       1.978  23.530  13.562  1.00 54.99           N  
ATOM    868  CA  THR A 128       1.216  22.287  13.615  1.00 54.99           C  
ATOM    869  C   THR A 128       2.019  21.135  13.018  1.00 54.99           C  
ATOM    870  CB  THR A 128      -0.125  22.422  12.870  1.00 54.99           C  
ATOM    871  O   THR A 128       2.767  21.325  12.057  1.00 54.99           O  
ATOM    872  CG2 THR A 128      -0.977  23.537  13.468  1.00 54.99           C  
ATOM    873  OG1 THR A 128       0.129  22.717  11.491  1.00 54.99           O  
ATOM    874  N   ASN A 129       2.444  20.247  13.899  1.00 66.24           N  
ATOM    875  CA  ASN A 129       3.057  18.978  13.521  1.00 66.24           C  
ATOM    876  C   ASN A 129       2.115  18.130  12.672  1.00 66.24           C  
ATOM    877  CB  ASN A 129       3.495  18.202  14.765  1.00 66.24           C  
ATOM    878  O   ASN A 129       0.972  17.886  13.062  1.00 66.24           O  
ATOM    879  CG  ASN A 129       4.635  18.877  15.503  1.00 66.24           C  
ATOM    880  ND2 ASN A 129       4.616  18.793  16.828  1.00 66.24           N  
ATOM    881  OD1 ASN A 129       5.526  19.468  14.887  1.00 66.24           O  
ATOM    882  N   THR A 130       2.404  18.054  11.411  1.00 73.70           N  
ATOM    883  CA  THR A 130       1.635  17.205  10.508  1.00 73.70           C  
ATOM    884  C   THR A 130       2.227  15.800  10.451  1.00 73.70           C  
ATOM    885  CB  THR A 130       1.584  17.801   9.089  1.00 73.70           C  
ATOM    886  O   THR A 130       3.442  15.638  10.322  1.00 73.70           O  
ATOM    887  CG2 THR A 130       0.637  17.009   8.193  1.00 73.70           C  
ATOM    888  OG1 THR A 130       1.130  19.159   9.163  1.00 73.70           O  
ATOM    889  N   TYR A 131       1.347  14.783  10.719  1.00 82.66           N  
ATOM    890  CA  TYR A 131       1.755  13.383  10.685  1.00 82.66           C  
ATOM    891  C   TYR A 131       1.197  12.682   9.453  1.00 82.66           C  
ATOM    892  CB  TYR A 131       1.294  12.658  11.953  1.00 82.66           C  
ATOM    893  O   TYR A 131       0.006  12.795   9.153  1.00 82.66           O  
ATOM    894  CG  TYR A 131       1.827  13.266  13.228  1.00 82.66           C  
ATOM    895  CD1 TYR A 131       3.070  12.892  13.735  1.00 82.66           C  
ATOM    896  CD2 TYR A 131       1.090  14.214  13.928  1.00 82.66           C  
ATOM    897  CE1 TYR A 131       3.564  13.448  14.910  1.00 82.66           C  
ATOM    898  CE2 TYR A 131       1.574  14.777  15.105  1.00 82.66           C  
ATOM    899  OH  TYR A 131       3.295  14.942  16.751  1.00 82.66           O  
ATOM    900  CZ  TYR A 131       2.810  14.388  15.587  1.00 82.66           C  
ATOM    901  N   PHE A 132       2.041  12.098   8.778  1.00 86.24           N  
ATOM    902  CA  PHE A 132       1.656  11.364   7.579  1.00 86.24           C  
ATOM    903  C   PHE A 132       2.245   9.958   7.592  1.00 86.24           C  
ATOM    904  CB  PHE A 132       2.110  12.111   6.321  1.00 86.24           C  
ATOM    905  O   PHE A 132       3.465   9.791   7.666  1.00 86.24           O  
ATOM    906  CG  PHE A 132       1.596  11.511   5.040  1.00 86.24           C  
ATOM    907  CD1 PHE A 132       2.456  10.848   4.173  1.00 86.24           C  
ATOM    908  CD2 PHE A 132       0.253  11.610   4.703  1.00 86.24           C  
ATOM    909  CE1 PHE A 132       1.983  10.291   2.987  1.00 86.24           C  
ATOM    910  CE2 PHE A 132      -0.227  11.056   3.519  1.00 86.24           C  
ATOM    911  CZ  PHE A 132       0.640  10.398   2.662  1.00 86.24           C  
ATOM    912  N   LYS A 133       1.340   8.928   7.567  1.00 88.80           N  
ATOM    913  CA  LYS A 133       1.770   7.535   7.645  1.00 88.80           C  
ATOM    914  C   LYS A 133       1.528   6.811   6.323  1.00 88.80           C  
ATOM    915  CB  LYS A 133       1.044   6.811   8.780  1.00 88.80           C  
ATOM    916  O   LYS A 133       0.407   6.801   5.811  1.00 88.80           O  
ATOM    917  CG  LYS A 133       1.618   5.440   9.106  1.00 88.80           C  
ATOM    918  CD  LYS A 133       0.863   4.777  10.251  1.00 88.80           C  
ATOM    919  CE  LYS A 133       1.216   5.406  11.592  1.00 88.80           C  
ATOM    920  NZ  LYS A 133       2.099   4.518  12.406  1.00 88.80           N  
ATOM    921  N   ILE A 134       2.596   6.214   5.789  1.00 90.73           N  
ATOM    922  CA  ILE A 134       2.544   5.494   4.521  1.00 90.73           C  
ATOM    923  C   ILE A 134       2.867   4.020   4.752  1.00 90.73           C  
ATOM    924  CB  ILE A 134       3.519   6.101   3.487  1.00 90.73           C  
ATOM    925  O   ILE A 134       3.889   3.689   5.359  1.00 90.73           O  
ATOM    926  CG1 ILE A 134       3.245   7.599   3.311  1.00 90.73           C  
ATOM    927  CG2 ILE A 134       3.413   5.364   2.149  1.00 90.73           C  
ATOM    928  CD1 ILE A 134       4.365   8.354   2.608  1.00 90.73           C  
ATOM    929  N   MET A 135       1.944   3.216   4.299  1.00 91.63           N  
ATOM    930  CA  MET A 135       2.150   1.775   4.403  1.00 91.63           C  
ATOM    931  C   MET A 135       2.535   1.181   3.052  1.00 91.63           C  
ATOM    932  CB  MET A 135       0.891   1.088   4.937  1.00 91.63           C  
ATOM    933  O   MET A 135       1.927   1.506   2.031  1.00 91.63           O  
ATOM    934  CG  MET A 135       1.044  -0.412   5.125  1.00 91.63           C  
ATOM    935  SD  MET A 135      -0.478  -1.197   5.785  1.00 91.63           S  
ATOM    936  CE  MET A 135      -0.055  -1.282   7.547  1.00 91.63           C  
ATOM    937  N   VAL A 136       3.550   0.295   3.083  1.00 92.26           N  
ATOM    938  CA  VAL A 136       4.010  -0.350   1.857  1.00 92.26           C  
ATOM    939  C   VAL A 136       3.699  -1.844   1.912  1.00 92.26           C  
ATOM    940  CB  VAL A 136       5.522  -0.127   1.632  1.00 92.26           C  
ATOM    941  O   VAL A 136       4.068  -2.526   2.871  1.00 92.26           O  
ATOM    942  CG1 VAL A 136       5.964  -0.732   0.301  1.00 92.26           C  
ATOM    943  CG2 VAL A 136       5.855   1.363   1.682  1.00 92.26           C  
ATOM    944  N   VAL A 137       2.935  -2.285   0.844  1.00 91.51           N  
ATOM    945  CA  VAL A 137       2.524  -3.684   0.802  1.00 91.51           C  
ATOM    946  C   VAL A 137       2.851  -4.278  -0.566  1.00 91.51           C  
ATOM    947  CB  VAL A 137       1.017  -3.842   1.105  1.00 91.51           C  
ATOM    948  O   VAL A 137       2.690  -3.613  -1.593  1.00 91.51           O  
ATOM    949  CG1 VAL A 137       0.606  -5.312   1.049  1.00 91.51           C  
ATOM    950  CG2 VAL A 137       0.682  -3.241   2.469  1.00 91.51           C  
ATOM    951  N   GLY A 138       3.298  -5.576  -0.607  1.00 91.01           N  
ATOM    952  CA  GLY A 138       3.576  -6.277  -1.850  1.00 91.01           C  
ATOM    953  C   GLY A 138       4.228  -7.630  -1.639  1.00 91.01           C  
ATOM    954  O   GLY A 138       4.483  -8.031  -0.502  1.00 91.01           O  
ATOM    955  N   GLU A 139       4.351  -8.351  -2.769  1.00 89.80           N  
ATOM    956  CA  GLU A 139       5.017  -9.650  -2.740  1.00 89.80           C  
ATOM    957  C   GLU A 139       6.459  -9.519  -2.258  1.00 89.80           C  
ATOM    958  CB  GLU A 139       4.982 -10.304  -4.124  1.00 89.80           C  
ATOM    959  O   GLU A 139       7.083  -8.469  -2.426  1.00 89.80           O  
ATOM    960  CG  GLU A 139       5.549 -11.716  -4.151  1.00 89.80           C  
ATOM    961  CD  GLU A 139       5.545 -12.336  -5.539  1.00 89.80           C  
ATOM    962  OE1 GLU A 139       6.103 -13.444  -5.710  1.00 89.80           O  
ATOM    963  OE2 GLU A 139       4.982 -11.709  -6.464  1.00 89.80           O  
ATOM    964  N   SER A 140       6.910 -10.615  -1.628  1.00 88.33           N  
ATOM    965  CA  SER A 140       8.290 -10.614  -1.153  1.00 88.33           C  
ATOM    966  C   SER A 140       9.275 -10.586  -2.316  1.00 88.33           C  
ATOM    967  CB  SER A 140       8.557 -11.839  -0.277  1.00 88.33           C  
ATOM    968  O   SER A 140       9.043 -11.218  -3.349  1.00 88.33           O  
ATOM    969  OG  SER A 140       9.889 -11.832   0.206  1.00 88.33           O  
ATOM    970  N   GLY A 141      10.314  -9.687  -2.207  1.00 86.06           N  
ATOM    971  CA  GLY A 141      11.385  -9.669  -3.190  1.00 86.06           C  
ATOM    972  C   GLY A 141      11.198  -8.606  -4.257  1.00 86.06           C  
ATOM    973  O   GLY A 141      11.881  -8.623  -5.283  1.00 86.06           O  
ATOM    974  N   LEU A 142      10.284  -7.687  -4.070  1.00 89.01           N  
ATOM    975  CA  LEU A 142      10.022  -6.648  -5.060  1.00 89.01           C  
ATOM    976  C   LEU A 142      10.821  -5.388  -4.750  1.00 89.01           C  
ATOM    977  CB  LEU A 142       8.527  -6.320  -5.110  1.00 89.01           C  
ATOM    978  O   LEU A 142      10.840  -4.447  -5.548  1.00 89.01           O  
ATOM    979  CG  LEU A 142       7.612  -7.408  -5.672  1.00 89.01           C  
ATOM    980  CD1 LEU A 142       6.154  -6.970  -5.589  1.00 89.01           C  
ATOM    981  CD2 LEU A 142       7.995  -7.739  -7.111  1.00 89.01           C  
ATOM    982  N   GLY A 143      11.550  -5.456  -3.649  1.00 86.96           N  
ATOM    983  CA  GLY A 143      12.418  -4.331  -3.339  1.00 86.96           C  
ATOM    984  C   GLY A 143      11.726  -3.248  -2.533  1.00 86.96           C  
ATOM    985  O   GLY A 143      11.988  -2.059  -2.726  1.00 86.96           O  
ATOM    986  N   LYS A 144      10.778  -3.503  -1.643  1.00 88.83           N  
ATOM    987  CA  LYS A 144       9.998  -2.571  -0.834  1.00 88.83           C  
ATOM    988  C   LYS A 144      10.892  -1.805   0.137  1.00 88.83           C  
ATOM    989  CB  LYS A 144       8.903  -3.312  -0.065  1.00 88.83           C  
ATOM    990  O   LYS A 144      10.830  -0.576   0.209  1.00 88.83           O  
ATOM    991  CG  LYS A 144       7.911  -4.046  -0.955  1.00 88.83           C  
ATOM    992  CD  LYS A 144       6.825  -4.731  -0.134  1.00 88.83           C  
ATOM    993  CE  LYS A 144       7.397  -5.846   0.731  1.00 88.83           C  
ATOM    994  NZ  LYS A 144       7.882  -6.994  -0.094  1.00 88.83           N  
ATOM    995  N   THR A 145      11.734  -2.514   0.752  1.00 85.50           N  
ATOM    996  CA  THR A 145      12.619  -1.874   1.719  1.00 85.50           C  
ATOM    997  C   THR A 145      13.624  -0.966   1.014  1.00 85.50           C  
ATOM    998  CB  THR A 145      13.372  -2.918   2.564  1.00 85.50           C  
ATOM    999  O   THR A 145      13.908   0.137   1.485  1.00 85.50           O  
ATOM   1000  CG2 THR A 145      14.210  -2.248   3.648  1.00 85.50           C  
ATOM   1001  OG1 THR A 145      12.423  -3.796   3.184  1.00 85.50           O  
ATOM   1002  N   THR A 146      14.064  -1.474  -0.104  1.00 87.85           N  
ATOM   1003  CA  THR A 146      14.995  -0.675  -0.893  1.00 87.85           C  
ATOM   1004  C   THR A 146      14.320   0.595  -1.402  1.00 87.85           C  
ATOM   1005  CB  THR A 146      15.550  -1.478  -2.084  1.00 87.85           C  
ATOM   1006  O   THR A 146      14.932   1.665  -1.421  1.00 87.85           O  
ATOM   1007  CG2 THR A 146      16.611  -0.682  -2.836  1.00 87.85           C  
ATOM   1008  OG1 THR A 146      16.133  -2.695  -1.602  1.00 87.85           O  
ATOM   1009  N   PHE A 147      13.101   0.489  -1.766  1.00 88.50           N  
ATOM   1010  CA  PHE A 147      12.319   1.635  -2.213  1.00 88.50           C  
ATOM   1011  C   PHE A 147      12.224   2.687  -1.114  1.00 88.50           C  
ATOM   1012  CB  PHE A 147      10.916   1.196  -2.642  1.00 88.50           C  
ATOM   1013  O   PHE A 147      12.378   3.882  -1.376  1.00 88.50           O  
ATOM   1014  CG  PHE A 147       9.982   2.341  -2.928  1.00 88.50           C  
ATOM   1015  CD1 PHE A 147       9.041   2.741  -1.988  1.00 88.50           C  
ATOM   1016  CD2 PHE A 147      10.046   3.019  -4.139  1.00 88.50           C  
ATOM   1017  CE1 PHE A 147       8.176   3.800  -2.250  1.00 88.50           C  
ATOM   1018  CE2 PHE A 147       9.185   4.078  -4.408  1.00 88.50           C  
ATOM   1019  CZ  PHE A 147       8.250   4.467  -3.463  1.00 88.50           C  
ATOM   1020  N   ILE A 148      12.022   2.235   0.083  1.00 87.15           N  
ATOM   1021  CA  ILE A 148      11.872   3.135   1.221  1.00 87.15           C  
ATOM   1022  C   ILE A 148      13.163   3.923   1.428  1.00 87.15           C  
ATOM   1023  CB  ILE A 148      11.504   2.362   2.507  1.00 87.15           C  
ATOM   1024  O   ILE A 148      13.128   5.135   1.658  1.00 87.15           O  
ATOM   1025  CG1 ILE A 148      10.108   1.743   2.377  1.00 87.15           C  
ATOM   1026  CG2 ILE A 148      11.583   3.281   3.730  1.00 87.15           C  
ATOM   1027  CD1 ILE A 148       9.740   0.800   3.514  1.00 87.15           C  
ATOM   1028  N   ASN A 149      14.232   3.274   1.291  1.00 84.80           N  
ATOM   1029  CA  ASN A 149      15.536   3.911   1.442  1.00 84.80           C  
ATOM   1030  C   ASN A 149      15.775   4.962   0.361  1.00 84.80           C  
ATOM   1031  CB  ASN A 149      16.651   2.864   1.419  1.00 84.80           C  
ATOM   1032  O   ASN A 149      16.281   6.049   0.647  1.00 84.80           O  
ATOM   1033  CG  ASN A 149      16.657   1.990   2.658  1.00 84.80           C  
ATOM   1034  ND2 ASN A 149      17.222   0.795   2.538  1.00 84.80           N  
ATOM   1035  OD1 ASN A 149      16.157   2.386   3.714  1.00 84.80           O  
ATOM   1036  N   ASN A 150      15.365   4.656  -0.852  1.00 84.50           N  
ATOM   1037  CA  ASN A 150      15.529   5.558  -1.987  1.00 84.50           C  
ATOM   1038  C   ASN A 150      14.581   6.750  -1.898  1.00 84.50           C  
ATOM   1039  CB  ASN A 150      15.317   4.808  -3.304  1.00 84.50           C  
ATOM   1040  O   ASN A 150      14.922   7.854  -2.327  1.00 84.50           O  
ATOM   1041  CG  ASN A 150      16.500   3.936  -3.676  1.00 84.50           C  
ATOM   1042  ND2 ASN A 150      16.387   2.639  -3.413  1.00 84.50           N  
ATOM   1043  OD1 ASN A 150      17.507   4.424  -4.195  1.00 84.50           O  
ATOM   1044  N   LEU A 151      13.412   6.567  -1.321  1.00 83.85           N  
ATOM   1045  CA  LEU A 151      12.408   7.617  -1.183  1.00 83.85           C  
ATOM   1046  C   LEU A 151      12.893   8.711  -0.238  1.00 83.85           C  
ATOM   1047  CB  LEU A 151      11.088   7.033  -0.673  1.00 83.85           C  
ATOM   1048  O   LEU A 151      12.711   9.899  -0.513  1.00 83.85           O  
ATOM   1049  CG  LEU A 151       9.902   7.996  -0.606  1.00 83.85           C  
ATOM   1050  CD1 LEU A 151       9.538   8.487  -2.003  1.00 83.85           C  
ATOM   1051  CD2 LEU A 151       8.705   7.325   0.059  1.00 83.85           C  
ATOM   1052  N   PHE A 152      13.809   8.263   0.784  1.00 77.03           N  
ATOM   1053  CA  PHE A 152      14.173   9.227   1.816  1.00 77.03           C  
ATOM   1054  C   PHE A 152      15.644   9.611   1.704  1.00 77.03           C  
ATOM   1055  CB  PHE A 152      13.883   8.661   3.209  1.00 77.03           C  
ATOM   1056  O   PHE A 152      16.168  10.335   2.552  1.00 77.03           O  
ATOM   1057  CG  PHE A 152      12.416   8.560   3.529  1.00 77.03           C  
ATOM   1058  CD1 PHE A 152      11.666   9.701   3.786  1.00 77.03           C  
ATOM   1059  CD2 PHE A 152      11.786   7.322   3.573  1.00 77.03           C  
ATOM   1060  CE1 PHE A 152      10.308   9.610   4.083  1.00 77.03           C  
ATOM   1061  CE2 PHE A 152      10.430   7.224   3.869  1.00 77.03           C  
ATOM   1062  CZ  PHE A 152       9.692   8.369   4.125  1.00 77.03           C  
ATOM   1063  N   SER A 153      16.330   9.127   0.798  1.00 68.26           N  
ATOM   1064  CA  SER A 153      17.759   9.367   0.626  1.00 68.26           C  
ATOM   1065  C   SER A 153      18.050  10.851   0.427  1.00 68.26           C  
ATOM   1066  CB  SER A 153      18.297   8.570  -0.563  1.00 68.26           C  
ATOM   1067  O   SER A 153      19.060  11.362   0.916  1.00 68.26           O  
ATOM   1068  OG  SER A 153      18.161   7.178  -0.338  1.00 68.26           O  
ATOM   1069  N   SER A 154      17.184  11.674  -0.057  1.00 57.99           N  
ATOM   1070  CA  SER A 154      17.392  13.094  -0.321  1.00 57.99           C  
ATOM   1071  C   SER A 154      17.056  13.939   0.903  1.00 57.99           C  
ATOM   1072  CB  SER A 154      16.545  13.547  -1.511  1.00 57.99           C  
ATOM   1073  O   SER A 154      17.649  14.999   1.114  1.00 57.99           O  
ATOM   1074  OG  SER A 154      16.915  12.848  -2.687  1.00 57.99           O  
ATOM   1075  N   TYR A 155      16.251  13.371   1.834  1.00 56.66           N  
ATOM   1076  CA  TYR A 155      15.770  14.125   2.986  1.00 56.66           C  
ATOM   1077  C   TYR A 155      16.650  13.879   4.205  1.00 56.66           C  
ATOM   1078  CB  TYR A 155      14.319  13.751   3.306  1.00 56.66           C  
ATOM   1079  O   TYR A 155      16.781  14.748   5.070  1.00 56.66           O  
ATOM   1080  CG  TYR A 155      13.315  14.337   2.343  1.00 56.66           C  
ATOM   1081  CD1 TYR A 155      12.899  15.662   2.460  1.00 56.66           C  
ATOM   1082  CD2 TYR A 155      12.779  13.568   1.316  1.00 56.66           C  
ATOM   1083  CE1 TYR A 155      11.973  16.205   1.576  1.00 56.66           C  
ATOM   1084  CE2 TYR A 155      11.852  14.101   0.427  1.00 56.66           C  
ATOM   1085  OH  TYR A 155      10.539  15.952  -0.313  1.00 56.66           O  
ATOM   1086  CZ  TYR A 155      11.456  15.419   0.564  1.00 56.66           C  
ATOM   1087  N   THR A 156      17.354  12.809   4.322  1.00 51.42           N  
ATOM   1088  CA  THR A 156      18.225  12.444   5.434  1.00 51.42           C  
ATOM   1089  C   THR A 156      19.644  12.954   5.200  1.00 51.42           C  
ATOM   1090  CB  THR A 156      18.253  10.919   5.644  1.00 51.42           C  
ATOM   1091  O   THR A 156      20.358  13.278   6.151  1.00 51.42           O  
ATOM   1092  CG2 THR A 156      16.879  10.394   6.049  1.00 51.42           C  
ATOM   1093  OG1 THR A 156      18.656  10.282   4.426  1.00 51.42           O  
ATOM   1094  N   LYS A 157      19.969  13.290   4.063  1.00 48.91           N  
ATOM   1095  CA  LYS A 157      21.370  13.589   3.780  1.00 48.91           C  
ATOM   1096  C   LYS A 157      21.586  15.089   3.603  1.00 48.91           C  
ATOM   1097  CB  LYS A 157      21.837  12.841   2.531  1.00 48.91           C  
ATOM   1098  O   LYS A 157      22.718  15.572   3.683  1.00 48.91           O  
ATOM   1099  CG  LYS A 157      22.198  11.384   2.781  1.00 48.91           C  
ATOM   1100  CD  LYS A 157      22.617  10.683   1.495  1.00 48.91           C  
ATOM   1101  CE  LYS A 157      22.806   9.187   1.708  1.00 48.91           C  
ATOM   1102  NZ  LYS A 157      23.196   8.493   0.445  1.00 48.91           N  
ATOM   1103  N   GLY A 158      20.540  15.958   3.563  1.00 38.18           N  
ATOM   1104  CA  GLY A 158      20.582  17.407   3.439  1.00 38.18           C  
ATOM   1105  C   GLY A 158      20.706  18.117   4.774  1.00 38.18           C  
ATOM   1106  O   GLY A 158      21.012  19.310   4.822  1.00 38.18           O  
ATOM   1107  N   ARG A 159      20.972  17.388   5.959  1.00 33.49           N  
ATOM   1108  CA  ARG A 159      21.089  18.067   7.245  1.00 33.49           C  
ATOM   1109  C   ARG A 159      22.428  17.761   7.907  1.00 33.49           C  
ATOM   1110  CB  ARG A 159      19.941  17.663   8.174  1.00 33.49           C  
ATOM   1111  O   ARG A 159      22.739  18.299   8.971  1.00 33.49           O  
ATOM   1112  CG  ARG A 159      19.214  18.840   8.804  1.00 33.49           C  
ATOM   1113  CD  ARG A 159      18.021  18.387   9.633  1.00 33.49           C  
ATOM   1114  NE  ARG A 159      17.923  19.129  10.887  1.00 33.49           N  
ATOM   1115  NH1 ARG A 159      15.641  18.854  11.112  1.00 33.49           N  
ATOM   1116  NH2 ARG A 159      16.821  20.023  12.692  1.00 33.49           N  
ATOM   1117  CZ  ARG A 159      16.795  19.334  11.561  1.00 33.49           C  
ATOM   1118  N   GLU A 160      23.485  17.410   7.229  1.00 31.44           N  
ATOM   1119  CA  GLU A 160      24.799  17.418   7.865  1.00 31.44           C  
ATOM   1120  C   GLU A 160      25.783  18.287   7.087  1.00 31.44           C  
ATOM   1121  CB  GLU A 160      25.343  15.993   7.994  1.00 31.44           C  
ATOM   1122  O   GLU A 160      26.212  17.920   5.992  1.00 31.44           O  
ATOM   1123  CG  GLU A 160      24.895  15.276   9.259  1.00 31.44           C  
ATOM   1124  CD  GLU A 160      25.526  13.902   9.425  1.00 31.44           C  
ATOM   1125  OE1 GLU A 160      25.306  13.256  10.475  1.00 31.44           O  
ATOM   1126  OE2 GLU A 160      26.246  13.469   8.498  1.00 31.44           O  
ATOM   1127  N   LEU A 161      25.577  19.594   6.816  1.00 35.16           N  
ATOM   1128  CA  LEU A 161      26.797  20.354   6.566  1.00 35.16           C  
ATOM   1129  C   LEU A 161      26.645  21.796   7.036  1.00 35.16           C  
ATOM   1130  CB  LEU A 161      27.151  20.325   5.077  1.00 35.16           C  
ATOM   1131  O   LEU A 161      25.884  22.569   6.449  1.00 35.16           O  
ATOM   1132  CG  LEU A 161      27.764  19.027   4.550  1.00 35.16           C  
ATOM   1133  CD1 LEU A 161      27.485  18.875   3.059  1.00 35.16           C  
ATOM   1134  CD2 LEU A 161      29.264  18.994   4.825  1.00 35.16           C  
ATOM   1135  N   SER A 162      26.691  22.094   8.332  1.00 25.66           N  
ATOM   1136  CA  SER A 162      27.257  23.350   8.814  1.00 25.66           C  
ATOM   1137  C   SER A 162      28.222  23.113   9.971  1.00 25.66           C  
ATOM   1138  CB  SER A 162      26.146  24.305   9.253  1.00 25.66           C  
ATOM   1139  O   SER A 162      27.814  22.667  11.046  1.00 25.66           O  
ATOM   1140  OG  SER A 162      25.607  23.909  10.502  1.00 25.66           O  
ATOM   1141  N   GLU A 163      29.381  22.483   9.764  1.00 27.50           N  
ATOM   1142  CA  GLU A 163      30.471  22.745  10.698  1.00 27.50           C  
ATOM   1143  C   GLU A 163      31.318  23.929  10.240  1.00 27.50           C  
ATOM   1144  CB  GLU A 163      31.349  21.502  10.862  1.00 27.50           C  
ATOM   1145  O   GLU A 163      31.818  23.942   9.113  1.00 27.50           O  
ATOM   1146  CG  GLU A 163      30.768  20.458  11.805  1.00 27.50           C  
ATOM   1147  CD  GLU A 163      31.666  19.245  11.984  1.00 27.50           C  
ATOM   1148  OE1 GLU A 163      31.321  18.347  12.785  1.00 27.50           O  
ATOM   1149  OE2 GLU A 163      32.724  19.191  11.317  1.00 27.50           O  
ATOM   1150  N   SER A 164      30.943  25.224  10.515  1.00 24.55           N  
ATOM   1151  CA  SER A 164      31.683  26.442  10.825  1.00 24.55           C  
ATOM   1152  C   SER A 164      32.527  26.271  12.084  1.00 24.55           C  
ATOM   1153  CB  SER A 164      30.726  27.622  11.000  1.00 24.55           C  
ATOM   1154  O   SER A 164      32.045  25.759  13.096  1.00 24.55           O  
ATOM   1155  OG  SER A 164      31.338  28.661  11.745  1.00 24.55           O  
ATOM   1156  N   SER A 165      33.898  26.158  11.939  1.00 26.81           N  
ATOM   1157  CA  SER A 165      35.060  27.012  12.162  1.00 26.81           C  
ATOM   1158  C   SER A 165      35.855  26.557  13.381  1.00 26.81           C  
ATOM   1159  CB  SER A 165      34.628  28.468  12.338  1.00 26.81           C  
ATOM   1160  O   SER A 165      35.344  26.573  14.503  1.00 26.81           O  
ATOM   1161  OG  SER A 165      33.753  28.603  13.445  1.00 26.81           O  
ATOM   1162  N   ALA A 166      37.046  25.932  13.262  1.00 24.00           N  
ATOM   1163  CA  ALA A 166      38.504  25.905  13.351  1.00 24.00           C  
ATOM   1164  C   ALA A 166      38.964  25.855  14.806  1.00 24.00           C  
ATOM   1165  CB  ALA A 166      39.102  27.121  12.649  1.00 24.00           C  
ATOM   1166  O   ALA A 166      38.360  26.485  15.676  1.00 24.00           O  
ATOM   1167  N   PRO A 167      40.449  25.646  15.112  1.00 35.96           N  
ATOM   1168  CA  PRO A 167      41.684  25.242  14.437  1.00 35.96           C  
ATOM   1169  C   PRO A 167      42.612  24.432  15.339  1.00 35.96           C  
ATOM   1170  CB  PRO A 167      42.326  26.576  14.049  1.00 35.96           C  
ATOM   1171  O   PRO A 167      42.246  24.102  16.470  1.00 35.96           O  
ATOM   1172  CG  PRO A 167      41.977  27.507  15.165  1.00 35.96           C  
ATOM   1173  CD  PRO A 167      41.032  26.802  16.095  1.00 35.96           C  
ATOM   1174  N   ALA A 168      43.398  23.477  14.741  1.00 23.69           N  
ATOM   1175  CA  ALA A 168      44.832  23.271  14.557  1.00 23.69           C  
ATOM   1176  C   ALA A 168      45.474  22.719  15.827  1.00 23.69           C  
ATOM   1177  CB  ALA A 168      45.509  24.577  14.147  1.00 23.69           C  
ATOM   1178  O   ALA A 168      45.284  23.268  16.915  1.00 23.69           O  
ATOM   1179  N   ASN A 169      45.873  21.496  15.868  1.00 27.27           N  
ATOM   1180  CA  ASN A 169      47.221  21.177  16.324  1.00 27.27           C  
ATOM   1181  C   ASN A 169      47.634  19.767  15.909  1.00 27.27           C  
ATOM   1182  CB  ASN A 169      47.327  21.336  17.842  1.00 27.27           C  
ATOM   1183  O   ASN A 169      46.938  18.797  16.215  1.00 27.27           O  
ATOM   1184  CG  ASN A 169      48.743  21.624  18.301  1.00 27.27           C  
ATOM   1185  ND2 ASN A 169      48.924  21.770  19.609  1.00 27.27           N  
ATOM   1186  OD1 ASN A 169      49.666  21.716  17.488  1.00 27.27           O  
ATOM   1187  N   GLU A 170      48.424  19.673  14.841  1.00 24.87           N  
ATOM   1188  CA  GLU A 170      49.765  19.246  14.453  1.00 24.87           C  
ATOM   1189  C   GLU A 170      50.418  18.410  15.550  1.00 24.87           C  
ATOM   1190  CB  GLU A 170      50.641  20.458  14.123  1.00 24.87           C  
ATOM   1191  O   GLU A 170      50.456  18.822  16.711  1.00 24.87           O  
ATOM   1192  CG  GLU A 170      50.250  21.167  12.835  1.00 24.87           C  
ATOM   1193  CD  GLU A 170      51.222  22.266  12.436  1.00 24.87           C  
ATOM   1194  OE1 GLU A 170      51.072  22.838  11.332  1.00 24.87           O  
ATOM   1195  OE2 GLU A 170      52.141  22.557  13.233  1.00 24.87           O  
ATOM   1196  N   THR A 171      50.481  17.106  15.383  1.00 27.20           N  
ATOM   1197  CA  THR A 171      51.740  16.440  15.696  1.00 27.20           C  
ATOM   1198  C   THR A 171      51.803  15.065  15.037  1.00 27.20           C  
ATOM   1199  CB  THR A 171      51.931  16.293  17.217  1.00 27.20           C  
ATOM   1200  O   THR A 171      50.895  14.248  15.206  1.00 27.20           O  
ATOM   1201  CG2 THR A 171      53.405  16.124  17.572  1.00 27.20           C  
ATOM   1202  OG1 THR A 171      51.424  17.462  17.872  1.00 27.20           O  
ATOM   1203  N   LYS A 172      52.484  14.923  13.917  1.00 24.08           N  
ATOM   1204  CA  LYS A 172      53.697  14.280  13.419  1.00 24.08           C  
ATOM   1205  C   LYS A 172      54.008  13.009  14.204  1.00 24.08           C  
ATOM   1206  CB  LYS A 172      54.883  15.244  13.492  1.00 24.08           C  
ATOM   1207  O   LYS A 172      54.115  13.041  15.432  1.00 24.08           O  
ATOM   1208  CG  LYS A 172      55.693  15.326  12.206  1.00 24.08           C  
ATOM   1209  CD  LYS A 172      56.819  16.345  12.319  1.00 24.08           C  
ATOM   1210  CE  LYS A 172      57.613  16.449  11.024  1.00 24.08           C  
ATOM   1211  NZ  LYS A 172      58.749  17.410  11.146  1.00 24.08           N  
ATOM   1212  N   GLY A 173      53.833  11.780  13.659  1.00 24.21           N  
ATOM   1213  CA  GLY A 173      54.882  10.776  13.742  1.00 24.21           C  
ATOM   1214  C   GLY A 173      54.519   9.475  13.051  1.00 24.21           C  
ATOM   1215  O   GLY A 173      53.395   8.987  13.186  1.00 24.21           O  
ATOM   1216  N   THR A 174      55.007   9.222  11.832  1.00 24.73           N  
ATOM   1217  CA  THR A 174      55.975   8.357  11.165  1.00 24.73           C  
ATOM   1218  C   THR A 174      55.655   6.888  11.425  1.00 24.73           C  
ATOM   1219  CB  THR A 174      57.411   8.663  11.630  1.00 24.73           C  
ATOM   1220  O   THR A 174      55.321   6.509  12.549  1.00 24.73           O  
ATOM   1221  CG2 THR A 174      57.851  10.051  11.177  1.00 24.73           C  
ATOM   1222  OG1 THR A 174      57.468   8.599  13.060  1.00 24.73           O  
ATOM   1223  N   ALA A 175      55.333   6.131  10.377  1.00 24.04           N  
ATOM   1224  CA  ALA A 175      55.970   5.026   9.666  1.00 24.04           C  
ATOM   1225  C   ALA A 175      55.485   3.680  10.197  1.00 24.04           C  
ATOM   1226  CB  ALA A 175      57.489   5.124   9.781  1.00 24.04           C  
ATOM   1227  O   ALA A 175      55.439   3.465  11.410  1.00 24.04           O  
ATOM   1228  N   LYS A 176      54.762   2.893   9.381  1.00 25.56           N  
ATOM   1229  CA  LYS A 176      55.233   1.561   9.012  1.00 25.56           C  
ATOM   1230  C   LYS A 176      54.063   0.602   8.806  1.00 25.56           C  
ATOM   1231  CB  LYS A 176      56.180   1.011  10.079  1.00 25.56           C  
ATOM   1232  O   LYS A 176      53.216   0.451   9.688  1.00 25.56           O  
ATOM   1233  CG  LYS A 176      57.592   0.747   9.576  1.00 25.56           C  
ATOM   1234  CD  LYS A 176      58.505   0.271  10.699  1.00 25.56           C  
ATOM   1235  CE  LYS A 176      59.916   0.000  10.196  1.00 25.56           C  
ATOM   1236  NZ  LYS A 176      60.822  -0.441  11.298  1.00 25.56           N  
ATOM   1237  N   THR A 177      53.676   0.295   7.557  1.00 24.85           N  
ATOM   1238  CA  THR A 177      53.316  -0.981   6.949  1.00 24.85           C  
ATOM   1239  C   THR A 177      54.239  -2.093   7.438  1.00 24.85           C  
ATOM   1240  CB  THR A 177      53.372  -0.903   5.412  1.00 24.85           C  
ATOM   1241  O   THR A 177      55.453  -1.901   7.537  1.00 24.85           O  
ATOM   1242  CG2 THR A 177      52.288  -1.768   4.777  1.00 24.85           C  
ATOM   1243  OG1 THR A 177      53.183   0.457   5.001  1.00 24.85           O  
ATOM   1244  N   PRO A 178      53.692  -3.348   7.691  1.00 32.37           N  
ATOM   1245  CA  PRO A 178      53.836  -4.397   6.679  1.00 32.37           C  
ATOM   1246  C   PRO A 178      52.691  -5.406   6.706  1.00 32.37           C  
ATOM   1247  CB  PRO A 178      55.162  -5.066   7.051  1.00 32.37           C  
ATOM   1248  O   PRO A 178      51.875  -5.394   7.631  1.00 32.37           O  
ATOM   1249  CG  PRO A 178      55.215  -5.005   8.543  1.00 32.37           C  
ATOM   1250  CD  PRO A 178      54.046  -4.196   9.029  1.00 32.37           C  
ATOM   1251  N   ALA A 179      52.167  -5.723   5.530  1.00 23.12           N  
ATOM   1252  CA  ALA A 179      51.934  -6.919   4.723  1.00 23.12           C  
ATOM   1253  C   ALA A 179      52.512  -8.158   5.400  1.00 23.12           C  
ATOM   1254  CB  ALA A 179      52.538  -6.747   3.331  1.00 23.12           C  
ATOM   1255  O   ALA A 179      53.653  -8.143   5.867  1.00 23.12           O  
ATOM   1256  N   GLY A 180      51.731  -9.228   5.875  1.00 23.47           N  
ATOM   1257  CA  GLY A 180      51.836 -10.645   5.566  1.00 23.47           C  
ATOM   1258  C   GLY A 180      51.460 -11.540   6.732  1.00 23.47           C  
ATOM   1259  O   GLY A 180      51.884 -11.303   7.865  1.00 23.47           O  
ATOM   1260  N   THR A 181      50.308 -12.214   6.800  1.00 28.13           N  
ATOM   1261  CA  THR A 181      50.237 -13.654   7.023  1.00 28.13           C  
ATOM   1262  C   THR A 181      48.827 -14.067   7.436  1.00 28.13           C  
ATOM   1263  CB  THR A 181      51.242 -14.103   8.100  1.00 28.13           C  
ATOM   1264  O   THR A 181      48.219 -13.438   8.304  1.00 28.13           O  
ATOM   1265  CG2 THR A 181      52.587 -14.466   7.479  1.00 28.13           C  
ATOM   1266  OG1 THR A 181      51.434 -13.038   9.040  1.00 28.13           O  
ATOM   1267  N   GLU A 182      47.924 -14.576   6.560  1.00 25.66           N  
ATOM   1268  CA  GLU A 182      46.903 -15.554   6.921  1.00 25.66           C  
ATOM   1269  C   GLU A 182      47.533 -16.878   7.347  1.00 25.66           C  
ATOM   1270  CB  GLU A 182      45.940 -15.782   5.753  1.00 25.66           C  
ATOM   1271  O   GLU A 182      48.542 -17.301   6.781  1.00 25.66           O  
ATOM   1272  CG  GLU A 182      45.066 -14.578   5.433  1.00 25.66           C  
ATOM   1273  CD  GLU A 182      43.589 -14.822   5.696  1.00 25.66           C  
ATOM   1274  OE1 GLU A 182      42.850 -13.846   5.957  1.00 25.66           O  
ATOM   1275  OE2 GLU A 182      43.167 -15.999   5.642  1.00 25.66           O  
ATOM   1276  N   PRO A 183      46.751 -17.820   8.091  1.00 40.65           N  
ATOM   1277  CA  PRO A 183      45.489 -18.331   8.631  1.00 40.65           C  
ATOM   1278  C   PRO A 183      45.694 -19.418   9.683  1.00 40.65           C  
ATOM   1279  CB  PRO A 183      44.779 -18.892   7.397  1.00 40.65           C  
ATOM   1280  O   PRO A 183      46.819 -19.884   9.883  1.00 40.65           O  
ATOM   1281  CG  PRO A 183      45.876 -19.438   6.541  1.00 40.65           C  
ATOM   1282  CD  PRO A 183      47.193 -19.085   7.170  1.00 40.65           C  
ATOM   1283  N   THR A 184      44.951 -19.351  10.817  1.00 28.38           N  
ATOM   1284  CA  THR A 184      44.596 -20.640  11.400  1.00 28.38           C  
ATOM   1285  C   THR A 184      43.495 -20.476  12.444  1.00 28.38           C  
ATOM   1286  CB  THR A 184      45.820 -21.318  12.043  1.00 28.38           C  
ATOM   1287  O   THR A 184      43.533 -19.546  13.253  1.00 28.38           O  
ATOM   1288  CG2 THR A 184      46.818 -21.771  10.983  1.00 28.38           C  
ATOM   1289  OG1 THR A 184      46.465 -20.390  12.925  1.00 28.38           O  
ATOM   1290  N   ASP A 185      42.318 -21.070  12.155  1.00 23.66           N  
ATOM   1291  CA  ASP A 185      41.316 -22.052  12.559  1.00 23.66           C  
ATOM   1292  C   ASP A 185      41.393 -22.329  14.059  1.00 23.66           C  
ATOM   1293  CB  ASP A 185      41.493 -23.353  11.774  1.00 23.66           C  
ATOM   1294  O   ASP A 185      42.472 -22.601  14.591  1.00 23.66           O  
ATOM   1295  CG  ASP A 185      41.055 -23.235  10.325  1.00 23.66           C  
ATOM   1296  OD1 ASP A 185      40.196 -22.382  10.014  1.00 23.66           O  
ATOM   1297  OD2 ASP A 185      41.572 -24.005   9.486  1.00 23.66           O  
ATOM   1298  N   GLY A 186      40.396 -21.942  14.840  1.00 22.84           N  
ATOM   1299  CA  GLY A 186      39.690 -22.855  15.725  1.00 22.84           C  
ATOM   1300  C   GLY A 186      39.391 -22.255  17.086  1.00 22.84           C  
ATOM   1301  O   GLY A 186      40.292 -21.746  17.757  1.00 22.84           O  
ATOM   1302  N   ALA A 187      38.164 -21.704  17.291  1.00 25.53           N  
ATOM   1303  CA  ALA A 187      37.545 -22.094  18.556  1.00 25.53           C  
ATOM   1304  C   ALA A 187      36.371 -21.180  18.895  1.00 25.53           C  
ATOM   1305  CB  ALA A 187      38.575 -22.072  19.682  1.00 25.53           C  
ATOM   1306  O   ALA A 187      36.506 -19.954  18.883  1.00 25.53           O  
ATOM   1307  N   ALA A 188      35.107 -21.588  18.570  1.00 23.68           N  
ATOM   1308  CA  ALA A 188      33.892 -21.496  19.375  1.00 23.68           C  
ATOM   1309  C   ALA A 188      34.222 -21.455  20.864  1.00 23.68           C  
ATOM   1310  CB  ALA A 188      32.963 -22.670  19.072  1.00 23.68           C  
ATOM   1311  O   ALA A 188      35.078 -22.205  21.338  1.00 23.68           O  
ATOM   1312  N   PRO A 189      33.495 -20.568  21.636  1.00 31.83           N  
ATOM   1313  CA  PRO A 189      32.620 -21.152  22.655  1.00 31.83           C  
ATOM   1314  C   PRO A 189      31.341 -20.345  22.868  1.00 31.83           C  
ATOM   1315  CB  PRO A 189      33.489 -21.140  23.915  1.00 31.83           C  
ATOM   1316  O   PRO A 189      31.242 -19.205  22.405  1.00 31.83           O  
ATOM   1317  CG  PRO A 189      34.314 -19.899  23.798  1.00 31.83           C  
ATOM   1318  CD  PRO A 189      34.082 -19.298  22.442  1.00 31.83           C  
ATOM   1319  N   VAL A 190      30.116 -21.060  22.912  1.00 24.76           N  
ATOM   1320  CA  VAL A 190      28.991 -21.457  23.751  1.00 24.76           C  
ATOM   1321  C   VAL A 190      28.807 -20.448  24.883  1.00 24.76           C  
ATOM   1322  CB  VAL A 190      29.187 -22.876  24.330  1.00 24.76           C  
ATOM   1323  O   VAL A 190      29.765 -20.111  25.583  1.00 24.76           O  
ATOM   1324  CG1 VAL A 190      27.924 -23.345  25.051  1.00 24.76           C  
ATOM   1325  CG2 VAL A 190      29.568 -23.856  23.221  1.00 24.76           C  
ATOM   1326  N   ALA A 191      27.722 -19.651  24.954  1.00 26.63           N  
ATOM   1327  CA  ALA A 191      26.543 -19.300  25.741  1.00 26.63           C  
ATOM   1328  C   ALA A 191      26.904 -19.097  27.210  1.00 26.63           C  
ATOM   1329  CB  ALA A 191      25.471 -20.379  25.605  1.00 26.63           C  
ATOM   1330  O   ALA A 191      27.634 -19.901  27.793  1.00 26.63           O  
ATOM   1331  N   SER A 192      26.719 -17.869  27.766  1.00 24.64           N  
ATOM   1332  CA  SER A 192      26.016 -17.663  29.028  1.00 24.64           C  
ATOM   1333  C   SER A 192      25.952 -16.183  29.390  1.00 24.64           C  
ATOM   1334  CB  SER A 192      26.697 -18.442  30.154  1.00 24.64           C  
ATOM   1335  O   SER A 192      26.953 -15.470  29.291  1.00 24.64           O  
ATOM   1336  OG  SER A 192      28.013 -17.964  30.373  1.00 24.64           O  
ATOM   1337  N   ARG A 193      24.675 -15.642  29.478  1.00 22.25           N  
ATOM   1338  CA  ARG A 193      23.821 -15.290  30.608  1.00 22.25           C  
ATOM   1339  C   ARG A 193      23.892 -13.796  30.904  1.00 22.25           C  
ATOM   1340  CB  ARG A 193      24.216 -16.090  31.851  1.00 22.25           C  
ATOM   1341  O   ARG A 193      24.982 -13.236  31.036  1.00 22.25           O  
ATOM   1342  CG  ARG A 193      23.087 -16.269  32.853  1.00 22.25           C  
ATOM   1343  CD  ARG A 193      23.391 -17.375  33.854  1.00 22.25           C  
ATOM   1344  NE  ARG A 193      22.708 -17.155  35.125  1.00 22.25           N  
ATOM   1345  NH1 ARG A 193      23.307 -19.191  36.037  1.00 22.25           N  
ATOM   1346  NH2 ARG A 193      22.031 -17.720  37.246  1.00 22.25           N  
ATOM   1347  CZ  ARG A 193      22.683 -18.023  36.133  1.00 22.25           C  
ATOM   1348  N   ALA A 194      22.767 -13.044  30.686  1.00 22.45           N  
ATOM   1349  CA  ALA A 194      21.794 -12.327  31.506  1.00 22.45           C  
ATOM   1350  C   ALA A 194      22.447 -11.154  32.232  1.00 22.45           C  
ATOM   1351  CB  ALA A 194      21.142 -13.274  32.510  1.00 22.45           C  
ATOM   1352  O   ALA A 194      23.442 -11.330  32.939  1.00 22.45           O  
ATOM   1353  N   ALA A 195      22.140  -9.938  31.699  1.00 21.78           N  
ATOM   1354  CA  ALA A 195      21.859  -8.853  32.635  1.00 21.78           C  
ATOM   1355  C   ALA A 195      21.225  -7.663  31.921  1.00 21.78           C  
ATOM   1356  CB  ALA A 195      23.138  -8.422  33.349  1.00 21.78           C  
ATOM   1357  O   ALA A 195      21.724  -7.214  30.886  1.00 21.78           O  
ATOM   1358  N   SER A 196      19.832  -7.532  31.957  1.00 22.19           N  
ATOM   1359  CA  SER A 196      19.093  -6.283  32.103  1.00 22.19           C  
ATOM   1360  C   SER A 196      19.984  -5.175  32.654  1.00 22.19           C  
ATOM   1361  CB  SER A 196      17.883  -6.478  33.019  1.00 22.19           C  
ATOM   1362  O   SER A 196      20.806  -5.415  33.541  1.00 22.19           O  
ATOM   1363  OG  SER A 196      16.865  -7.210  32.358  1.00 22.19           O  
ATOM   1364  N   PRO A 197      19.808  -3.824  32.193  1.00 30.21           N  
ATOM   1365  CA  PRO A 197      18.956  -2.790  32.784  1.00 30.21           C  
ATOM   1366  C   PRO A 197      18.685  -1.631  31.828  1.00 30.21           C  
ATOM   1367  CB  PRO A 197      19.761  -2.321  33.998  1.00 30.21           C  
ATOM   1368  O   PRO A 197      19.330  -1.525  30.782  1.00 30.21           O  
ATOM   1369  CG  PRO A 197      21.190  -2.422  33.571  1.00 30.21           C  
ATOM   1370  CD  PRO A 197      21.237  -3.059  32.212  1.00 30.21           C  
ATOM   1371  N   GLN A 198      17.378  -1.183  31.555  1.00 21.16           N  
ATOM   1372  CA  GLN A 198      16.758   0.068  31.980  1.00 21.16           C  
ATOM   1373  C   GLN A 198      16.841   1.124  30.882  1.00 21.16           C  
ATOM   1374  CB  GLN A 198      17.417   0.587  33.259  1.00 21.16           C  
ATOM   1375  O   GLN A 198      17.917   1.374  30.334  1.00 21.16           O  
ATOM   1376  CG  GLN A 198      16.619   0.298  34.523  1.00 21.16           C  
ATOM   1377  CD  GLN A 198      17.000   1.204  35.678  1.00 21.16           C  
ATOM   1378  NE2 GLN A 198      16.053   1.449  36.578  1.00 21.16           N  
ATOM   1379  OE1 GLN A 198      18.137   1.680  35.762  1.00 21.16           O  
ATOM   1380  N   ALA A 199      15.714   1.428  30.129  1.00 27.38           N  
ATOM   1381  CA  ALA A 199      14.906   2.611  29.844  1.00 27.38           C  
ATOM   1382  C   ALA A 199      15.760   3.876  29.863  1.00 27.38           C  
ATOM   1383  CB  ALA A 199      13.763   2.730  30.849  1.00 27.38           C  
ATOM   1384  O   ALA A 199      16.443   4.156  30.850  1.00 27.38           O  
ATOM   1385  N   SER A 200      16.138   4.266  28.606  1.00 24.20           N  
ATOM   1386  CA  SER A 200      16.186   5.686  28.272  1.00 24.20           C  
ATOM   1387  C   SER A 200      16.219   5.898  26.763  1.00 24.20           C  
ATOM   1388  CB  SER A 200      17.405   6.348  28.916  1.00 24.20           C  
ATOM   1389  O   SER A 200      17.040   5.299  26.064  1.00 24.20           O  
ATOM   1390  OG  SER A 200      18.606   5.808  28.391  1.00 24.20           O  
ATOM   1391  N   SER A 201      15.013   6.019  26.161  1.00 34.88           N  
ATOM   1392  CA  SER A 201      14.323   6.863  25.191  1.00 34.88           C  
ATOM   1393  C   SER A 201      15.166   8.077  24.815  1.00 34.88           C  
ATOM   1394  CB  SER A 201      12.973   7.322  25.745  1.00 34.88           C  
ATOM   1395  O   SER A 201      15.394   8.962  25.642  1.00 34.88           O  
ATOM   1396  OG  SER A 201      12.593   8.565  25.179  1.00 34.88           O  
ATOM   1397  N   GLY A 202      16.085   7.807  23.835  1.00 25.17           N  
ATOM   1398  CA  GLY A 202      16.634   8.846  22.979  1.00 25.17           C  
ATOM   1399  C   GLY A 202      16.657   8.460  21.512  1.00 25.17           C  
ATOM   1400  O   GLY A 202      16.517   7.284  21.172  1.00 25.17           O  
ATOM   1401  N   PRO A 203      16.371   9.442  20.527  1.00 32.00           N  
ATOM   1402  CA  PRO A 203      16.191   9.220  19.090  1.00 32.00           C  
ATOM   1403  C   PRO A 203      17.474   8.763  18.399  1.00 32.00           C  
ATOM   1404  CB  PRO A 203      15.751  10.592  18.573  1.00 32.00           C  
ATOM   1405  O   PRO A 203      18.569   9.181  18.783  1.00 32.00           O  
ATOM   1406  CG  PRO A 203      16.333  11.570  19.543  1.00 32.00           C  
ATOM   1407  CD  PRO A 203      16.937  10.806  20.686  1.00 32.00           C  
ATOM   1408  N   VAL A 204      17.694   7.449  18.144  1.00 30.30           N  
ATOM   1409  CA  VAL A 204      18.769   6.778  17.421  1.00 30.30           C  
ATOM   1410  C   VAL A 204      18.823   7.291  15.983  1.00 30.30           C  
ATOM   1411  CB  VAL A 204      18.590   5.243  17.433  1.00 30.30           C  
ATOM   1412  O   VAL A 204      17.797   7.358  15.302  1.00 30.30           O  
ATOM   1413  CG1 VAL A 204      19.827   4.560  18.011  1.00 30.30           C  
ATOM   1414  CG2 VAL A 204      17.342   4.859  18.226  1.00 30.30           C  
ATOM   1415  N   LEU A 205      19.652   8.272  15.569  1.00 31.71           N  
ATOM   1416  CA  LEU A 205      20.485   8.825  14.507  1.00 31.71           C  
ATOM   1417  C   LEU A 205      21.075   7.714  13.645  1.00 31.71           C  
ATOM   1418  CB  LEU A 205      21.609   9.680  15.098  1.00 31.71           C  
ATOM   1419  O   LEU A 205      21.651   6.757  14.167  1.00 31.71           O  
ATOM   1420  CG  LEU A 205      21.879  11.017  14.406  1.00 31.71           C  
ATOM   1421  CD1 LEU A 205      21.143  12.143  15.124  1.00 31.71           C  
ATOM   1422  CD2 LEU A 205      23.377  11.298  14.352  1.00 31.71           C  
ATOM   1423  N   PHE A 206      20.398   7.195  12.509  1.00 40.53           N  
ATOM   1424  CA  PHE A 206      20.438   6.635  11.163  1.00 40.53           C  
ATOM   1425  C   PHE A 206      21.867   6.289  10.763  1.00 40.53           C  
ATOM   1426  CB  PHE A 206      19.833   7.615  10.153  1.00 40.53           C  
ATOM   1427  O   PHE A 206      22.087   5.571   9.785  1.00 40.53           O  
ATOM   1428  CG  PHE A 206      19.004   6.953   9.086  1.00 40.53           C  
ATOM   1429  CD1 PHE A 206      19.557   6.643   7.850  1.00 40.53           C  
ATOM   1430  CD2 PHE A 206      17.672   6.640   9.319  1.00 40.53           C  
ATOM   1431  CE1 PHE A 206      18.793   6.030   6.860  1.00 40.53           C  
ATOM   1432  CE2 PHE A 206      16.901   6.027   8.335  1.00 40.53           C  
ATOM   1433  CZ  PHE A 206      17.463   5.724   7.106  1.00 40.53           C  
ATOM   1434  N   SER A 207      22.884   6.137  11.555  1.00 33.69           N  
ATOM   1435  CA  SER A 207      24.118   5.615  10.977  1.00 33.69           C  
ATOM   1436  C   SER A 207      24.437   4.225  11.517  1.00 33.69           C  
ATOM   1437  CB  SER A 207      25.286   6.561  11.259  1.00 33.69           C  
ATOM   1438  O   SER A 207      24.955   3.374  10.790  1.00 33.69           O  
ATOM   1439  OG  SER A 207      26.261   5.929  12.070  1.00 33.69           O  
ATOM   1440  N   GLN A 208      23.597   3.777  12.399  1.00 28.79           N  
ATOM   1441  CA  GLN A 208      23.824   2.425  12.899  1.00 28.79           C  
ATOM   1442  C   GLN A 208      22.650   1.510  12.563  1.00 28.79           C  
ATOM   1443  CB  GLN A 208      24.060   2.443  14.410  1.00 28.79           C  
ATOM   1444  O   GLN A 208      22.819   0.296  12.435  1.00 28.79           O  
ATOM   1445  CG  GLN A 208      25.139   1.475  14.875  1.00 28.79           C  
ATOM   1446  CD  GLN A 208      25.532   1.686  16.325  1.00 28.79           C  
ATOM   1447  NE2 GLN A 208      26.823   1.564  16.614  1.00 28.79           N  
ATOM   1448  OE1 GLN A 208      24.682   1.959  17.179  1.00 28.79           O  
ATOM   1449  N   ALA A 209      21.475   2.040  12.008  1.00 34.65           N  
ATOM   1450  CA  ALA A 209      20.314   1.280  11.554  1.00 34.65           C  
ATOM   1451  C   ALA A 209      20.366   1.046  10.047  1.00 34.65           C  
ATOM   1452  CB  ALA A 209      19.023   2.003  11.932  1.00 34.65           C  
ATOM   1453  O   ALA A 209      19.795   0.076   9.543  1.00 34.65           O  
ATOM   1454  N   ALA A 210      21.216   1.789   9.296  1.00 33.82           N  
ATOM   1455  CA  ALA A 210      21.395   1.628   7.856  1.00 33.82           C  
ATOM   1456  C   ALA A 210      22.410   0.531   7.548  1.00 33.82           C  
ATOM   1457  CB  ALA A 210      21.835   2.947   7.224  1.00 33.82           C  
ATOM   1458  O   ALA A 210      22.243  -0.227   6.590  1.00 33.82           O  
ATOM   1459  N   ALA A 211      23.323   0.262   8.510  1.00 29.82           N  
ATOM   1460  CA  ALA A 211      24.250  -0.856   8.365  1.00 29.82           C  
ATOM   1461  C   ALA A 211      23.640  -2.148   8.901  1.00 29.82           C  
ATOM   1462  CB  ALA A 211      25.564  -0.555   9.081  1.00 29.82           C  
ATOM   1463  O   ALA A 211      23.896  -3.231   8.368  1.00 29.82           O  
ATOM   1464  N   ALA A 212      22.598  -2.076   9.683  1.00 28.66           N  
ATOM   1465  CA  ALA A 212      21.888  -3.237  10.214  1.00 28.66           C  
ATOM   1466  C   ALA A 212      20.695  -3.599   9.335  1.00 28.66           C  
ATOM   1467  CB  ALA A 212      21.429  -2.971  11.646  1.00 28.66           C  
ATOM   1468  O   ALA A 212      20.342  -4.774   9.210  1.00 28.66           O  
ATOM   1469  N   VAL A 213      20.262  -2.665   8.392  1.00 40.57           N  
ATOM   1470  CA  VAL A 213      19.178  -2.901   7.444  1.00 40.57           C  
ATOM   1471  C   VAL A 213      19.755  -3.301   6.088  1.00 40.57           C  
ATOM   1472  CB  VAL A 213      18.274  -1.657   7.293  1.00 40.57           C  
ATOM   1473  O   VAL A 213      19.136  -4.064   5.343  1.00 40.57           O  
ATOM   1474  CG1 VAL A 213      17.197  -1.897   6.237  1.00 40.57           C  
ATOM   1475  CG2 VAL A 213      17.640  -1.293   8.634  1.00 40.57           C  
ATOM   1476  N   ALA A 214      21.043  -2.914   5.829  1.00 36.13           N  
ATOM   1477  CA  ALA A 214      21.760  -3.342   4.631  1.00 36.13           C  
ATOM   1478  C   ALA A 214      22.275  -4.770   4.780  1.00 36.13           C  
ATOM   1479  CB  ALA A 214      22.917  -2.390   4.335  1.00 36.13           C  
ATOM   1480  O   ALA A 214      22.353  -5.515   3.800  1.00 36.13           O  
ATOM   1481  N   ALA A 215      22.212  -5.215   6.105  1.00 35.75           N  
ATOM   1482  CA  ALA A 215      22.544  -6.595   6.447  1.00 35.75           C  
ATOM   1483  C   ALA A 215      21.424  -7.245   7.254  1.00 35.75           C  
ATOM   1484  CB  ALA A 215      23.856  -6.649   7.226  1.00 35.75           C  
ATOM   1485  O   ALA A 215      21.610  -8.317   7.835  1.00 35.75           O  
ATOM   1486  N   SER A 216      20.034  -7.069   7.000  1.00 41.63           N  
ATOM   1487  CA  SER A 216      19.045  -7.759   7.821  1.00 41.63           C  
ATOM   1488  C   SER A 216      18.101  -8.596   6.964  1.00 41.63           C  
ATOM   1489  CB  SER A 216      18.240  -6.756   8.649  1.00 41.63           C  
ATOM   1490  O   SER A 216      17.767  -8.210   5.842  1.00 41.63           O  
ATOM   1491  OG  SER A 216      18.746  -5.443   8.479  1.00 41.63           O  
ATOM   1492  N   PRO A 217      17.831  -9.884   7.348  1.00 48.70           N  
ATOM   1493  CA  PRO A 217      17.061 -11.092   7.043  1.00 48.70           C  
ATOM   1494  C   PRO A 217      15.585 -10.801   6.783  1.00 48.70           C  
ATOM   1495  CB  PRO A 217      17.235 -11.948   8.300  1.00 48.70           C  
ATOM   1496  O   PRO A 217      15.104  -9.707   7.091  1.00 48.70           O  
ATOM   1497  CG  PRO A 217      17.389 -10.964   9.414  1.00 48.70           C  
ATOM   1498  CD  PRO A 217      17.816  -9.648   8.832  1.00 48.70           C  
ATOM   1499  N   LYS A 218      15.112 -10.882   5.588  1.00 51.09           N  
ATOM   1500  CA  LYS A 218      13.704 -11.015   5.226  1.00 51.09           C  
ATOM   1501  C   LYS A 218      12.799 -10.480   6.331  1.00 51.09           C  
ATOM   1502  CB  LYS A 218      13.362 -12.476   4.929  1.00 51.09           C  
ATOM   1503  O   LYS A 218      13.033 -10.741   7.513  1.00 51.09           O  
ATOM   1504  CG  LYS A 218      13.879 -12.973   3.587  1.00 51.09           C  
ATOM   1505  CD  LYS A 218      13.462 -14.415   3.326  1.00 51.09           C  
ATOM   1506  CE  LYS A 218      14.117 -14.968   2.068  1.00 51.09           C  
ATOM   1507  NZ  LYS A 218      13.871 -16.433   1.914  1.00 51.09           N  
ATOM   1508  N   THR A 219      12.160  -9.193   6.112  1.00 59.44           N  
ATOM   1509  CA  THR A 219      11.246  -8.577   7.067  1.00 59.44           C  
ATOM   1510  C   THR A 219      10.133  -9.548   7.453  1.00 59.44           C  
ATOM   1511  CB  THR A 219      10.629  -7.286   6.498  1.00 59.44           C  
ATOM   1512  O   THR A 219       9.429 -10.070   6.587  1.00 59.44           O  
ATOM   1513  CG2 THR A 219      10.149  -6.367   7.616  1.00 59.44           C  
ATOM   1514  OG1 THR A 219      11.613  -6.597   5.717  1.00 59.44           O  
ATOM   1515  N   VAL A 220      10.144 -10.108   8.618  1.00 57.82           N  
ATOM   1516  CA  VAL A 220       9.223 -11.111   9.142  1.00 57.82           C  
ATOM   1517  C   VAL A 220       8.105 -10.427   9.925  1.00 57.82           C  
ATOM   1518  CB  VAL A 220       9.951 -12.137  10.038  1.00 57.82           C  
ATOM   1519  O   VAL A 220       6.957 -10.878   9.902  1.00 57.82           O  
ATOM   1520  CG1 VAL A 220       8.966 -13.162  10.596  1.00 57.82           C  
ATOM   1521  CG2 VAL A 220      11.064 -12.833   9.256  1.00 57.82           C  
ATOM   1522  N   GLN A 221       8.405  -8.975  10.343  1.00 69.06           N  
ATOM   1523  CA  GLN A 221       7.410  -8.255  11.130  1.00 69.06           C  
ATOM   1524  C   GLN A 221       7.214  -6.836  10.604  1.00 69.06           C  
ATOM   1525  CB  GLN A 221       7.817  -8.217  12.604  1.00 69.06           C  
ATOM   1526  O   GLN A 221       8.068  -6.310   9.888  1.00 69.06           O  
ATOM   1527  CG  GLN A 221       7.822  -9.583  13.277  1.00 69.06           C  
ATOM   1528  CD  GLN A 221       8.089  -9.502  14.768  1.00 69.06           C  
ATOM   1529  NE2 GLN A 221       8.013 -10.642  15.446  1.00 69.06           N  
ATOM   1530  OE1 GLN A 221       8.362  -8.425  15.306  1.00 69.06           O  
ATOM   1531  N   ILE A 222       5.922  -6.234  10.822  1.00 79.41           N  
ATOM   1532  CA  ILE A 222       5.582  -4.877  10.409  1.00 79.41           C  
ATOM   1533  C   ILE A 222       6.465  -3.876  11.151  1.00 79.41           C  
ATOM   1534  CB  ILE A 222       4.090  -4.567  10.662  1.00 79.41           C  
ATOM   1535  O   ILE A 222       6.513  -3.875  12.383  1.00 79.41           O  
ATOM   1536  CG1 ILE A 222       3.202  -5.550   9.891  1.00 79.41           C  
ATOM   1537  CG2 ILE A 222       3.767  -3.120  10.277  1.00 79.41           C  
ATOM   1538  CD1 ILE A 222       1.729  -5.481  10.269  1.00 79.41           C  
ATOM   1539  N   THR A 223       7.407  -3.198  10.479  1.00 78.60           N  
ATOM   1540  CA  THR A 223       8.337  -2.220  11.031  1.00 78.60           C  
ATOM   1541  C   THR A 223       7.936  -0.804  10.629  1.00 78.60           C  
ATOM   1542  CB  THR A 223       9.780  -2.499  10.569  1.00 78.60           C  
ATOM   1543  O   THR A 223       7.546  -0.565   9.484  1.00 78.60           O  
ATOM   1544  CG2 THR A 223      10.773  -1.593  11.289  1.00 78.60           C  
ATOM   1545  OG1 THR A 223      10.109  -3.866  10.846  1.00 78.60           O  
ATOM   1546  N   GLU A 224       7.926   0.126  11.652  1.00 81.62           N  
ATOM   1547  CA  GLU A 224       7.592   1.529  11.425  1.00 81.62           C  
ATOM   1548  C   GLU A 224       8.839   2.407  11.478  1.00 81.62           C  
ATOM   1549  CB  GLU A 224       6.565   2.011  12.453  1.00 81.62           C  
ATOM   1550  O   GLU A 224       9.660   2.275  12.388  1.00 81.62           O  
ATOM   1551  CG  GLU A 224       5.239   1.267  12.392  1.00 81.62           C  
ATOM   1552  CD  GLU A 224       4.255   1.707  13.464  1.00 81.62           C  
ATOM   1553  OE1 GLU A 224       3.133   1.154  13.522  1.00 81.62           O  
ATOM   1554  OE2 GLU A 224       4.608   2.612  14.252  1.00 81.62           O  
ATOM   1555  N   THR A 225       9.046   3.139  10.469  1.00 78.57           N  
ATOM   1556  CA  THR A 225      10.127   4.118  10.425  1.00 78.57           C  
ATOM   1557  C   THR A 225       9.571   5.535  10.334  1.00 78.57           C  
ATOM   1558  CB  THR A 225      11.069   3.856   9.234  1.00 78.57           C  
ATOM   1559  O   THR A 225       8.724   5.822   9.485  1.00 78.57           O  
ATOM   1560  CG2 THR A 225      12.283   4.778   9.280  1.00 78.57           C  
ATOM   1561  OG1 THR A 225      11.515   2.495   9.276  1.00 78.57           O  
ATOM   1562  N   THR A 226       9.963   6.399  11.313  1.00 77.23           N  
ATOM   1563  CA  THR A 226       9.460   7.768  11.345  1.00 77.23           C  
ATOM   1564  C   THR A 226      10.556   8.756  10.956  1.00 77.23           C  
ATOM   1565  CB  THR A 226       8.910   8.129  12.737  1.00 77.23           C  
ATOM   1566  O   THR A 226      11.699   8.630  11.398  1.00 77.23           O  
ATOM   1567  CG2 THR A 226       8.259   9.508  12.731  1.00 77.23           C  
ATOM   1568  OG1 THR A 226       7.935   7.154  13.127  1.00 77.23           O  
ATOM   1569  N   VAL A 227      10.222   9.627   9.985  1.00 77.08           N  
ATOM   1570  CA  VAL A 227      11.130  10.681   9.545  1.00 77.08           C  
ATOM   1571  C   VAL A 227      10.485  12.047   9.770  1.00 77.08           C  
ATOM   1572  CB  VAL A 227      11.517  10.513   8.059  1.00 77.08           C  
ATOM   1573  O   VAL A 227       9.337  12.270   9.379  1.00 77.08           O  
ATOM   1574  CG1 VAL A 227      12.455  11.634   7.614  1.00 77.08           C  
ATOM   1575  CG2 VAL A 227      12.164   9.148   7.827  1.00 77.08           C  
ATOM   1576  N   THR A 228      11.209  12.886  10.475  1.00 75.34           N  
ATOM   1577  CA  THR A 228      10.718  14.235  10.736  1.00 75.34           C  
ATOM   1578  C   THR A 228      11.393  15.244   9.812  1.00 75.34           C  
ATOM   1579  CB  THR A 228      10.954  14.640  12.203  1.00 75.34           C  
ATOM   1580  O   THR A 228      12.621  15.272   9.705  1.00 75.34           O  
ATOM   1581  CG2 THR A 228      10.243  15.949  12.533  1.00 75.34           C  
ATOM   1582  OG1 THR A 228      10.455  13.608  13.064  1.00 75.34           O  
ATOM   1583  N   VAL A 229      10.522  15.819   8.958  1.00 73.87           N  
ATOM   1584  CA  VAL A 229      11.039  16.823   8.033  1.00 73.87           C  
ATOM   1585  C   VAL A 229      10.484  18.197   8.399  1.00 73.87           C  
ATOM   1586  CB  VAL A 229      10.688  16.479   6.569  1.00 73.87           C  
ATOM   1587  O   VAL A 229       9.290  18.339   8.674  1.00 73.87           O  
ATOM   1588  CG1 VAL A 229      11.244  17.536   5.617  1.00 73.87           C  
ATOM   1589  CG2 VAL A 229      11.220  15.094   6.204  1.00 73.87           C  
ATOM   1590  N   GLU A 230      11.413  19.204   8.476  1.00 73.13           N  
ATOM   1591  CA  GLU A 230      11.006  20.577   8.758  1.00 73.13           C  
ATOM   1592  C   GLU A 230      10.912  21.399   7.475  1.00 73.13           C  
ATOM   1593  CB  GLU A 230      11.981  21.237   9.736  1.00 73.13           C  
ATOM   1594  O   GLU A 230      11.901  21.548   6.754  1.00 73.13           O  
ATOM   1595  CG  GLU A 230      11.431  22.490  10.401  1.00 73.13           C  
ATOM   1596  CD  GLU A 230      12.400  23.120  11.389  1.00 73.13           C  
ATOM   1597  OE1 GLU A 230      12.145  24.256  11.849  1.00 73.13           O  
ATOM   1598  OE2 GLU A 230      13.423  22.472  11.705  1.00 73.13           O  
ATOM   1599  N   GLU A 231       9.690  21.639   6.937  1.00 66.81           N  
ATOM   1600  CA  GLU A 231       9.493  22.444   5.736  1.00 66.81           C  
ATOM   1601  C   GLU A 231       8.663  23.690   6.036  1.00 66.81           C  
ATOM   1602  CB  GLU A 231       8.820  21.616   4.638  1.00 66.81           C  
ATOM   1603  O   GLU A 231       7.594  23.598   6.643  1.00 66.81           O  
ATOM   1604  CG  GLU A 231       9.102  22.118   3.229  1.00 66.81           C  
ATOM   1605  CD  GLU A 231       8.476  21.253   2.147  1.00 66.81           C  
ATOM   1606  OE1 GLU A 231       8.501  21.651   0.961  1.00 66.81           O  
ATOM   1607  OE2 GLU A 231       7.955  20.168   2.489  1.00 66.81           O  
ATOM   1608  N   ASP A 232       9.210  24.970   5.831  1.00 60.85           N  
ATOM   1609  CA  ASP A 232       8.488  26.238   5.859  1.00 60.85           C  
ATOM   1610  C   ASP A 232       7.935  26.526   7.253  1.00 60.85           C  
ATOM   1611  CB  ASP A 232       7.351  26.231   4.834  1.00 60.85           C  
ATOM   1612  O   ASP A 232       6.777  26.923   7.397  1.00 60.85           O  
ATOM   1613  CG  ASP A 232       7.848  26.195   3.399  1.00 60.85           C  
ATOM   1614  OD1 ASP A 232       8.926  26.759   3.112  1.00 60.85           O  
ATOM   1615  OD2 ASP A 232       7.152  25.601   2.547  1.00 60.85           O  
ATOM   1616  N   GLY A 233       8.703  26.092   8.397  1.00 63.04           N  
ATOM   1617  CA  GLY A 233       8.305  26.424   9.756  1.00 63.04           C  
ATOM   1618  C   GLY A 233       7.291  25.455  10.334  1.00 63.04           C  
ATOM   1619  O   GLY A 233       6.797  25.656  11.445  1.00 63.04           O  
ATOM   1620  N   GLN A 234       6.922  24.322   9.553  1.00 69.68           N  
ATOM   1621  CA  GLN A 234       6.083  23.206   9.977  1.00 69.68           C  
ATOM   1622  C   GLN A 234       6.883  21.908  10.036  1.00 69.68           C  
ATOM   1623  CB  GLN A 234       4.889  23.043   9.035  1.00 69.68           C  
ATOM   1624  O   GLN A 234       7.711  21.642   9.162  1.00 69.68           O  
ATOM   1625  CG  GLN A 234       3.903  24.203   9.086  1.00 69.68           C  
ATOM   1626  CD  GLN A 234       2.700  23.990   8.187  1.00 69.68           C  
ATOM   1627  NE2 GLN A 234       1.679  24.823   8.356  1.00 69.68           N  
ATOM   1628  OE1 GLN A 234       2.689  23.086   7.346  1.00 69.68           O  
ATOM   1629  N   ASN A 235       6.819  21.167  11.174  1.00 73.40           N  
ATOM   1630  CA  ASN A 235       7.441  19.852  11.292  1.00 73.40           C  
ATOM   1631  C   ASN A 235       6.550  18.757  10.713  1.00 73.40           C  
ATOM   1632  CB  ASN A 235       7.778  19.546  12.753  1.00 73.40           C  
ATOM   1633  O   ASN A 235       5.414  18.576  11.155  1.00 73.40           O  
ATOM   1634  CG  ASN A 235       8.744  20.549  13.352  1.00 73.40           C  
ATOM   1635  ND2 ASN A 235       8.804  20.595  14.678  1.00 73.40           N  
ATOM   1636  OD1 ASN A 235       9.430  21.277  12.629  1.00 73.40           O  
ATOM   1637  N   LEU A 236       6.923  18.297   9.506  1.00 77.20           N  
ATOM   1638  CA  LEU A 236       6.203  17.181   8.902  1.00 77.20           C  
ATOM   1639  C   LEU A 236       6.811  15.849   9.328  1.00 77.20           C  
ATOM   1640  CB  LEU A 236       6.218  17.297   7.376  1.00 77.20           C  
ATOM   1641  O   LEU A 236       8.006  15.616   9.133  1.00 77.20           O  
ATOM   1642  CG  LEU A 236       5.597  18.565   6.786  1.00 77.20           C  
ATOM   1643  CD1 LEU A 236       5.917  18.670   5.299  1.00 77.20           C  
ATOM   1644  CD2 LEU A 236       4.089  18.579   7.016  1.00 77.20           C  
ATOM   1645  N   ASN A 237       6.024  15.048  10.046  1.00 82.46           N  
ATOM   1646  CA  ASN A 237       6.455  13.725  10.484  1.00 82.46           C  
ATOM   1647  C   ASN A 237       5.925  12.629   9.564  1.00 82.46           C  
ATOM   1648  CB  ASN A 237       6.015  13.467  11.927  1.00 82.46           C  
ATOM   1649  O   ASN A 237       4.713  12.436   9.457  1.00 82.46           O  
ATOM   1650  CG  ASN A 237       6.639  14.437  12.910  1.00 82.46           C  
ATOM   1651  ND2 ASN A 237       5.831  14.951  13.830  1.00 82.46           N  
ATOM   1652  OD1 ASN A 237       7.838  14.723  12.844  1.00 82.46           O  
ATOM   1653  N   PHE A 238       6.779  12.032   8.797  1.00 83.40           N  
ATOM   1654  CA  PHE A 238       6.410  10.929   7.918  1.00 83.40           C  
ATOM   1655  C   PHE A 238       6.737   9.588   8.564  1.00 83.40           C  
ATOM   1656  CB  PHE A 238       7.127  11.051   6.570  1.00 83.40           C  
ATOM   1657  O   PHE A 238       7.859   9.375   9.030  1.00 83.40           O  
ATOM   1658  CG  PHE A 238       6.788  12.307   5.814  1.00 83.40           C  
ATOM   1659  CD1 PHE A 238       5.592  12.413   5.115  1.00 83.40           C  
ATOM   1660  CD2 PHE A 238       7.667  13.383   5.801  1.00 83.40           C  
ATOM   1661  CE1 PHE A 238       5.275  13.574   4.414  1.00 83.40           C  
ATOM   1662  CE2 PHE A 238       7.358  14.546   5.103  1.00 83.40           C  
ATOM   1663  CZ  PHE A 238       6.162  14.640   4.409  1.00 83.40           C  
ATOM   1664  N   THR A 239       5.706   8.739   8.775  1.00 85.68           N  
ATOM   1665  CA  THR A 239       5.896   7.389   9.295  1.00 85.68           C  
ATOM   1666  C   THR A 239       5.692   6.352   8.194  1.00 85.68           C  
ATOM   1667  CB  THR A 239       4.933   7.099  10.461  1.00 85.68           C  
ATOM   1668  O   THR A 239       4.648   6.331   7.539  1.00 85.68           O  
ATOM   1669  CG2 THR A 239       5.210   5.732  11.077  1.00 85.68           C  
ATOM   1670  OG1 THR A 239       5.095   8.106  11.468  1.00 85.68           O  
ATOM   1671  N   LEU A 240       6.749   5.606   7.940  1.00 87.08           N  
ATOM   1672  CA  LEU A 240       6.666   4.548   6.939  1.00 87.08           C  
ATOM   1673  C   LEU A 240       6.524   3.182   7.602  1.00 87.08           C  
ATOM   1674  CB  LEU A 240       7.904   4.565   6.038  1.00 87.08           C  
ATOM   1675  O   LEU A 240       7.318   2.826   8.476  1.00 87.08           O  
ATOM   1676  CG  LEU A 240       7.894   3.596   4.854  1.00 87.08           C  
ATOM   1677  CD1 LEU A 240       6.834   4.011   3.839  1.00 87.08           C  
ATOM   1678  CD2 LEU A 240       9.271   3.535   4.202  1.00 87.08           C  
ATOM   1679  N   VAL A 241       5.495   2.529   7.174  1.00 87.77           N  
ATOM   1680  CA  VAL A 241       5.206   1.206   7.717  1.00 87.77           C  
ATOM   1681  C   VAL A 241       5.582   0.135   6.696  1.00 87.77           C  
ATOM   1682  CB  VAL A 241       3.719   1.067   8.112  1.00 87.77           C  
ATOM   1683  O   VAL A 241       5.020   0.090   5.598  1.00 87.77           O  
ATOM   1684  CG1 VAL A 241       3.444  -0.316   8.700  1.00 87.77           C  
ATOM   1685  CG2 VAL A 241       3.327   2.160   9.104  1.00 87.77           C  
ATOM   1686  N   ASP A 242       6.635  -0.575   7.055  1.00 87.37           N  
ATOM   1687  CA  ASP A 242       7.076  -1.684   6.215  1.00 87.37           C  
ATOM   1688  C   ASP A 242       6.413  -2.992   6.640  1.00 87.37           C  
ATOM   1689  CB  ASP A 242       8.598  -1.824   6.266  1.00 87.37           C  
ATOM   1690  O   ASP A 242       6.454  -3.361   7.816  1.00 87.37           O  
ATOM   1691  CG  ASP A 242       9.142  -2.775   5.214  1.00 87.37           C  
ATOM   1692  OD1 ASP A 242       8.402  -3.129   4.271  1.00 87.37           O  
ATOM   1693  OD2 ASP A 242      10.320  -3.177   5.331  1.00 87.37           O  
ATOM   1694  N   THR A 243       5.711  -3.650   5.574  1.00 86.16           N  
ATOM   1695  CA  THR A 243       5.006  -4.900   5.839  1.00 86.16           C  
ATOM   1696  C   THR A 243       5.741  -6.080   5.211  1.00 86.16           C  
ATOM   1697  CB  THR A 243       3.561  -4.850   5.308  1.00 86.16           C  
ATOM   1698  O   THR A 243       6.512  -5.905   4.265  1.00 86.16           O  
ATOM   1699  CG2 THR A 243       2.769  -3.728   5.972  1.00 86.16           C  
ATOM   1700  OG1 THR A 243       3.587  -4.629   3.892  1.00 86.16           O  
ATOM   1701  N   PRO A 244       5.675  -7.209   5.930  1.00 81.61           N  
ATOM   1702  CA  PRO A 244       6.262  -8.396   5.303  1.00 81.61           C  
ATOM   1703  C   PRO A 244       5.617  -8.734   3.961  1.00 81.61           C  
ATOM   1704  CB  PRO A 244       6.002  -9.502   6.329  1.00 81.61           C  
ATOM   1705  O   PRO A 244       4.437  -8.445   3.749  1.00 81.61           O  
ATOM   1706  CG  PRO A 244       4.874  -8.990   7.166  1.00 81.61           C  
ATOM   1707  CD  PRO A 244       4.846  -7.492   7.062  1.00 81.61           C  
ATOM   1708  N   GLY A 245       6.530  -9.060   2.973  1.00 79.83           N  
ATOM   1709  CA  GLY A 245       5.999  -9.492   1.691  1.00 79.83           C  
ATOM   1710  C   GLY A 245       5.207 -10.783   1.777  1.00 79.83           C  
ATOM   1711  O   GLY A 245       5.429 -11.594   2.679  1.00 79.83           O  
ATOM   1712  N   TYR A 246       4.108 -10.801   0.995  1.00 81.58           N  
ATOM   1713  CA  TYR A 246       3.318 -12.026   0.937  1.00 81.58           C  
ATOM   1714  C   TYR A 246       3.827 -12.951  -0.161  1.00 81.58           C  
ATOM   1715  CB  TYR A 246       1.839 -11.701   0.703  1.00 81.58           C  
ATOM   1716  O   TYR A 246       4.665 -12.556  -0.976  1.00 81.58           O  
ATOM   1717  CG  TYR A 246       1.572 -10.994  -0.603  1.00 81.58           C  
ATOM   1718  CD1 TYR A 246       1.528  -9.603  -0.668  1.00 81.58           C  
ATOM   1719  CD2 TYR A 246       1.363 -11.714  -1.774  1.00 81.58           C  
ATOM   1720  CE1 TYR A 246       1.280  -8.947  -1.870  1.00 81.58           C  
ATOM   1721  CE2 TYR A 246       1.114 -11.069  -2.981  1.00 81.58           C  
ATOM   1722  OH  TYR A 246       0.830  -9.043  -4.211  1.00 81.58           O  
ATOM   1723  CZ  TYR A 246       1.076  -9.687  -3.019  1.00 81.58           C  
ATOM   1724  N   GLY A 247       3.666 -14.270  -0.093  1.00 74.21           N  
ATOM   1725  CA  GLY A 247       4.132 -15.194  -1.114  1.00 74.21           C  
ATOM   1726  C   GLY A 247       5.161 -16.183  -0.600  1.00 74.21           C  
ATOM   1727  O   GLY A 247       5.540 -17.118  -1.308  1.00 74.21           O  
ATOM   1728  N   ASP A 248       5.609 -15.979   0.691  1.00 70.63           N  
ATOM   1729  CA  ASP A 248       6.509 -16.924   1.345  1.00 70.63           C  
ATOM   1730  C   ASP A 248       5.726 -18.003   2.089  1.00 70.63           C  
ATOM   1731  CB  ASP A 248       7.446 -16.194   2.310  1.00 70.63           C  
ATOM   1732  O   ASP A 248       6.171 -19.149   2.180  1.00 70.63           O  
ATOM   1733  CG  ASP A 248       8.470 -15.326   1.600  1.00 70.63           C  
ATOM   1734  OD1 ASP A 248       8.732 -15.551   0.398  1.00 70.63           O  
ATOM   1735  OD2 ASP A 248       9.022 -14.411   2.248  1.00 70.63           O  
ATOM   1736  N   ASP A 249       4.476 -17.604   2.405  1.00 71.61           N  
ATOM   1737  CA  ASP A 249       3.600 -18.520   3.129  1.00 71.61           C  
ATOM   1738  C   ASP A 249       2.572 -19.152   2.193  1.00 71.61           C  
ATOM   1739  CB  ASP A 249       2.892 -17.794   4.275  1.00 71.61           C  
ATOM   1740  O   ASP A 249       2.240 -18.581   1.152  1.00 71.61           O  
ATOM   1741  CG  ASP A 249       3.844 -17.343   5.369  1.00 71.61           C  
ATOM   1742  OD1 ASP A 249       4.866 -18.022   5.606  1.00 71.61           O  
ATOM   1743  OD2 ASP A 249       3.568 -16.300   6.001  1.00 71.61           O  
ATOM   1744  N   VAL A 250       2.203 -20.429   2.337  1.00 72.67           N  
ATOM   1745  CA  VAL A 250       1.312 -21.231   1.506  1.00 72.67           C  
ATOM   1746  C   VAL A 250      -0.117 -20.705   1.622  1.00 72.67           C  
ATOM   1747  CB  VAL A 250       1.363 -22.725   1.897  1.00 72.67           C  
ATOM   1748  O   VAL A 250      -0.852 -20.661   0.633  1.00 72.67           O  
ATOM   1749  CG1 VAL A 250       0.419 -23.545   1.019  1.00 72.67           C  
ATOM   1750  CG2 VAL A 250       2.792 -23.255   1.791  1.00 72.67           C  
ATOM   1751  N   ASP A 251      -0.381 -19.973   2.803  1.00 75.72           N  
ATOM   1752  CA  ASP A 251      -1.732 -19.446   2.971  1.00 75.72           C  
ATOM   1753  C   ASP A 251      -1.748 -17.925   2.848  1.00 75.72           C  
ATOM   1754  CB  ASP A 251      -2.310 -19.871   4.323  1.00 75.72           C  
ATOM   1755  O   ASP A 251      -1.124 -17.225   3.649  1.00 75.72           O  
ATOM   1756  CG  ASP A 251      -2.571 -21.364   4.414  1.00 75.72           C  
ATOM   1757  OD1 ASP A 251      -2.877 -21.994   3.379  1.00 75.72           O  
ATOM   1758  OD2 ASP A 251      -2.473 -21.915   5.532  1.00 75.72           O  
ATOM   1759  N   ILE A 252      -2.322 -17.377   1.877  1.00 73.87           N  
ATOM   1760  CA  ILE A 252      -2.377 -15.966   1.510  1.00 73.87           C  
ATOM   1761  C   ILE A 252      -3.317 -15.223   2.457  1.00 73.87           C  
ATOM   1762  CB  ILE A 252      -2.834 -15.779   0.046  1.00 73.87           C  
ATOM   1763  O   ILE A 252      -3.075 -14.062   2.798  1.00 73.87           O  
ATOM   1764  CG1 ILE A 252      -1.850 -16.462  -0.911  1.00 73.87           C  
ATOM   1765  CG2 ILE A 252      -2.982 -14.292  -0.288  1.00 73.87           C  
ATOM   1766  CD1 ILE A 252      -2.388 -16.644  -2.324  1.00 73.87           C  
ATOM   1767  N   GLN A 253      -4.353 -15.892   2.915  1.00 78.10           N  
ATOM   1768  CA  GLN A 253      -5.305 -15.276   3.832  1.00 78.10           C  
ATOM   1769  C   GLN A 253      -4.644 -14.938   5.166  1.00 78.10           C  
ATOM   1770  CB  GLN A 253      -6.505 -16.197   4.060  1.00 78.10           C  
ATOM   1771  O   GLN A 253      -4.987 -13.936   5.798  1.00 78.10           O  
ATOM   1772  CG  GLN A 253      -7.416 -16.330   2.847  1.00 78.10           C  
ATOM   1773  CD  GLN A 253      -8.070 -15.018   2.457  1.00 78.10           C  
ATOM   1774  NE2 GLN A 253      -8.140 -14.754   1.157  1.00 78.10           N  
ATOM   1775  OE1 GLN A 253      -8.510 -14.249   3.317  1.00 78.10           O  
ATOM   1776  N   ASN A 254      -3.690 -15.703   5.513  1.00 78.44           N  
ATOM   1777  CA  ASN A 254      -2.949 -15.479   6.749  1.00 78.44           C  
ATOM   1778  C   ASN A 254      -2.005 -14.286   6.629  1.00 78.44           C  
ATOM   1779  CB  ASN A 254      -2.169 -16.736   7.143  1.00 78.44           C  
ATOM   1780  O   ASN A 254      -1.667 -13.653   7.630  1.00 78.44           O  
ATOM   1781  CG  ASN A 254      -3.070 -17.851   7.636  1.00 78.44           C  
ATOM   1782  ND2 ASN A 254      -2.538 -19.067   7.681  1.00 78.44           N  
ATOM   1783  OD1 ASN A 254      -4.235 -17.623   7.972  1.00 78.44           O  
ATOM   1784  N   SER A 255      -1.761 -13.904   5.355  1.00 80.33           N  
ATOM   1785  CA  SER A 255      -0.854 -12.780   5.151  1.00 80.33           C  
ATOM   1786  C   SER A 255      -1.617 -11.464   5.049  1.00 80.33           C  
ATOM   1787  CB  SER A 255      -0.014 -12.990   3.890  1.00 80.33           C  
ATOM   1788  O   SER A 255      -1.131 -10.422   5.494  1.00 80.33           O  
ATOM   1789  OG  SER A 255       0.771 -14.165   3.999  1.00 80.33           O  
ATOM   1790  N   ILE A 256      -2.909 -11.599   4.662  1.00 84.22           N  
ATOM   1791  CA  ILE A 256      -3.740 -10.421   4.441  1.00 84.22           C  
ATOM   1792  C   ILE A 256      -4.320  -9.942   5.769  1.00 84.22           C  
ATOM   1793  CB  ILE A 256      -4.875 -10.711   3.433  1.00 84.22           C  
ATOM   1794  O   ILE A 256      -4.356  -8.739   6.041  1.00 84.22           O  
ATOM   1795  CG1 ILE A 256      -4.292 -11.082   2.064  1.00 84.22           C  
ATOM   1796  CG2 ILE A 256      -5.816  -9.508   3.319  1.00 84.22           C  
ATOM   1797  CD1 ILE A 256      -5.319 -11.626   1.081  1.00 84.22           C  
ATOM   1798  N   GLN A 257      -4.666 -10.858   6.621  1.00 86.95           N  
ATOM   1799  CA  GLN A 257      -5.420 -10.565   7.835  1.00 86.95           C  
ATOM   1800  C   GLN A 257      -4.587  -9.744   8.815  1.00 86.95           C  
ATOM   1801  CB  GLN A 257      -5.891 -11.858   8.501  1.00 86.95           C  
ATOM   1802  O   GLN A 257      -5.085  -8.788   9.412  1.00 86.95           O  
ATOM   1803  CG  GLN A 257      -7.263 -11.751   9.152  1.00 86.95           C  
ATOM   1804  CD  GLN A 257      -8.310 -11.169   8.222  1.00 86.95           C  
ATOM   1805  NE2 GLN A 257      -9.532 -11.022   8.722  1.00 86.95           N  
ATOM   1806  OE1 GLN A 257      -8.023 -10.853   7.062  1.00 86.95           O  
ATOM   1807  N   PRO A 258      -3.344 -10.070   8.957  1.00 88.09           N  
ATOM   1808  CA  PRO A 258      -2.540  -9.289   9.900  1.00 88.09           C  
ATOM   1809  C   PRO A 258      -2.414  -7.822   9.494  1.00 88.09           C  
ATOM   1810  CB  PRO A 258      -1.177  -9.985   9.862  1.00 88.09           C  
ATOM   1811  O   PRO A 258      -2.370  -6.941  10.357  1.00 88.09           O  
ATOM   1812  CG  PRO A 258      -1.467 -11.367   9.371  1.00 88.09           C  
ATOM   1813  CD  PRO A 258      -2.675 -11.312   8.480  1.00 88.09           C  
ATOM   1814  N   ILE A 259      -2.417  -7.574   8.188  1.00 89.29           N  
ATOM   1815  CA  ILE A 259      -2.301  -6.208   7.688  1.00 89.29           C  
ATOM   1816  C   ILE A 259      -3.608  -5.457   7.931  1.00 89.29           C  
ATOM   1817  CB  ILE A 259      -1.941  -6.185   6.186  1.00 89.29           C  
ATOM   1818  O   ILE A 259      -3.597  -4.313   8.392  1.00 89.29           O  
ATOM   1819  CG1 ILE A 259      -0.581  -6.854   5.952  1.00 89.29           C  
ATOM   1820  CG2 ILE A 259      -1.944  -4.749   5.652  1.00 89.29           C  
ATOM   1821  CD1 ILE A 259      -0.239  -7.064   4.484  1.00 89.29           C  
ATOM   1822  N   VAL A 260      -4.656  -6.080   7.663  1.00 89.02           N  
ATOM   1823  CA  VAL A 260      -5.967  -5.477   7.878  1.00 89.02           C  
ATOM   1824  C   VAL A 260      -6.185  -5.232   9.369  1.00 89.02           C  
ATOM   1825  CB  VAL A 260      -7.100  -6.364   7.312  1.00 89.02           C  
ATOM   1826  O   VAL A 260      -6.676  -4.172   9.765  1.00 89.02           O  
ATOM   1827  CG1 VAL A 260      -8.468  -5.802   7.695  1.00 89.02           C  
ATOM   1828  CG2 VAL A 260      -6.974  -6.485   5.795  1.00 89.02           C  
ATOM   1829  N   ASP A 261      -5.833  -6.222  10.179  1.00 88.91           N  
ATOM   1830  CA  ASP A 261      -5.964  -6.104  11.628  1.00 88.91           C  
ATOM   1831  C   ASP A 261      -5.120  -4.949  12.163  1.00 88.91           C  
ATOM   1832  CB  ASP A 261      -5.560  -7.412  12.312  1.00 88.91           C  
ATOM   1833  O   ASP A 261      -5.545  -4.230  13.069  1.00 88.91           O  
ATOM   1834  CG  ASP A 261      -6.562  -8.531  12.090  1.00 88.91           C  
ATOM   1835  OD1 ASP A 261      -7.698  -8.254  11.648  1.00 88.91           O  
ATOM   1836  OD2 ASP A 261      -6.213  -9.700  12.362  1.00 88.91           O  
ATOM   1837  N   TYR A 262      -3.948  -4.850  11.593  1.00 90.21           N  
ATOM   1838  CA  TYR A 262      -3.076  -3.751  11.990  1.00 90.21           C  
ATOM   1839  C   TYR A 262      -3.737  -2.404  11.721  1.00 90.21           C  
ATOM   1840  CB  TYR A 262      -1.737  -3.832  11.250  1.00 90.21           C  
ATOM   1841  O   TYR A 262      -3.723  -1.516  12.577  1.00 90.21           O  
ATOM   1842  CG  TYR A 262      -0.836  -2.646  11.493  1.00 90.21           C  
ATOM   1843  CD1 TYR A 262      -0.763  -1.601  10.574  1.00 90.21           C  
ATOM   1844  CD2 TYR A 262      -0.055  -2.567  12.642  1.00 90.21           C  
ATOM   1845  CE1 TYR A 262       0.068  -0.507  10.794  1.00 90.21           C  
ATOM   1846  CE2 TYR A 262       0.779  -1.478  12.871  1.00 90.21           C  
ATOM   1847  OH  TYR A 262       1.657   0.626  12.166  1.00 90.21           O  
ATOM   1848  CZ  TYR A 262       0.833  -0.455  11.943  1.00 90.21           C  
ATOM   1849  N   ILE A 263      -4.345  -2.211  10.571  1.00 90.15           N  
ATOM   1850  CA  ILE A 263      -4.988  -0.959  10.187  1.00 90.15           C  
ATOM   1851  C   ILE A 263      -6.191  -0.698  11.090  1.00 90.15           C  
ATOM   1852  CB  ILE A 263      -5.425  -0.979   8.705  1.00 90.15           C  
ATOM   1853  O   ILE A 263      -6.398   0.427  11.550  1.00 90.15           O  
ATOM   1854  CG1 ILE A 263      -4.201  -1.091   7.789  1.00 90.15           C  
ATOM   1855  CG2 ILE A 263      -6.250   0.266   8.368  1.00 90.15           C  
ATOM   1856  CD1 ILE A 263      -4.543  -1.309   6.321  1.00 90.15           C  
ATOM   1857  N   GLU A 264      -6.943  -1.723  11.333  1.00 88.80           N  
ATOM   1858  CA  GLU A 264      -8.101  -1.597  12.212  1.00 88.80           C  
ATOM   1859  C   GLU A 264      -7.680  -1.209  13.627  1.00 88.80           C  
ATOM   1860  CB  GLU A 264      -8.900  -2.902  12.240  1.00 88.80           C  
ATOM   1861  O   GLU A 264      -8.337  -0.390  14.274  1.00 88.80           O  
ATOM   1862  CG  GLU A 264      -9.735  -3.138  10.990  1.00 88.80           C  
ATOM   1863  CD  GLU A 264     -10.486  -4.460  11.011  1.00 88.80           C  
ATOM   1864  OE1 GLU A 264     -11.252  -4.739  10.060  1.00 88.80           O  
ATOM   1865  OE2 GLU A 264     -10.307  -5.224  11.986  1.00 88.80           O  
ATOM   1866  N   GLN A 265      -6.653  -1.816  14.076  1.00 89.11           N  
ATOM   1867  CA  GLN A 265      -6.125  -1.488  15.396  1.00 89.11           C  
ATOM   1868  C   GLN A 265      -5.694  -0.026  15.469  1.00 89.11           C  
ATOM   1869  CB  GLN A 265      -4.948  -2.400  15.745  1.00 89.11           C  
ATOM   1870  O   GLN A 265      -5.906   0.640  16.484  1.00 89.11           O  
ATOM   1871  CG  GLN A 265      -4.458  -2.250  17.179  1.00 89.11           C  
ATOM   1872  CD  GLN A 265      -3.312  -3.189  17.509  1.00 89.11           C  
ATOM   1873  NE2 GLN A 265      -3.053  -3.378  18.799  1.00 89.11           N  
ATOM   1874  OE1 GLN A 265      -2.666  -3.740  16.613  1.00 89.11           O  
ATOM   1875  N   GLN A 266      -5.130   0.435  14.359  1.00 88.58           N  
ATOM   1876  CA  GLN A 266      -4.726   1.836  14.304  1.00 88.58           C  
ATOM   1877  C   GLN A 266      -5.940   2.760  14.344  1.00 88.58           C  
ATOM   1878  CB  GLN A 266      -3.900   2.108  13.046  1.00 88.58           C  
ATOM   1879  O   GLN A 266      -5.911   3.803  15.000  1.00 88.58           O  
ATOM   1880  CG  GLN A 266      -2.550   1.405  13.032  1.00 88.58           C  
ATOM   1881  CD  GLN A 266      -1.688   1.766  14.228  1.00 88.58           C  
ATOM   1882  NE2 GLN A 266      -1.150   0.753  14.898  1.00 88.58           N  
ATOM   1883  OE1 GLN A 266      -1.507   2.946  14.546  1.00 88.58           O  
ATOM   1884  N   HIS A 267      -6.936   2.385  13.635  1.00 87.73           N  
ATOM   1885  CA  HIS A 267      -8.174   3.156  13.670  1.00 87.73           C  
ATOM   1886  C   HIS A 267      -8.773   3.174  15.073  1.00 87.73           C  
ATOM   1887  CB  HIS A 267      -9.187   2.587  12.674  1.00 87.73           C  
ATOM   1888  O   HIS A 267      -9.258   4.210  15.532  1.00 87.73           O  
ATOM   1889  CG  HIS A 267      -8.874   2.913  11.249  1.00 87.73           C  
ATOM   1890  CD2 HIS A 267      -7.969   3.763  10.709  1.00 87.73           C  
ATOM   1891  ND1 HIS A 267      -9.538   2.333  10.190  1.00 87.73           N  
ATOM   1892  CE1 HIS A 267      -9.053   2.812   9.057  1.00 87.73           C  
ATOM   1893  NE2 HIS A 267      -8.100   3.682   9.344  1.00 87.73           N  
ATOM   1894  N   GLN A 268      -8.753   2.058  15.718  1.00 86.33           N  
ATOM   1895  CA  GLN A 268      -9.272   1.931  17.076  1.00 86.33           C  
ATOM   1896  C   GLN A 268      -8.490   2.812  18.047  1.00 86.33           C  
ATOM   1897  CB  GLN A 268      -9.225   0.473  17.535  1.00 86.33           C  
ATOM   1898  O   GLN A 268      -9.078   3.463  18.913  1.00 86.33           O  
ATOM   1899  CG  GLN A 268      -9.863   0.237  18.897  1.00 86.33           C  
ATOM   1900  CD  GLN A 268     -11.361   0.480  18.893  1.00 86.33           C  
ATOM   1901  NE2 GLN A 268     -11.950   0.571  20.081  1.00 86.33           N  
ATOM   1902  OE1 GLN A 268     -11.983   0.587  17.832  1.00 86.33           O  
ATOM   1903  N   LYS A 269      -7.271   2.764  17.898  1.00 86.36           N  
ATOM   1904  CA  LYS A 269      -6.410   3.591  18.739  1.00 86.36           C  
ATOM   1905  C   LYS A 269      -6.740   5.072  18.575  1.00 86.36           C  
ATOM   1906  CB  LYS A 269      -4.938   3.343  18.407  1.00 86.36           C  
ATOM   1907  O   LYS A 269      -6.786   5.815  19.558  1.00 86.36           O  
ATOM   1908  CG  LYS A 269      -4.400   2.019  18.931  1.00 86.36           C  
ATOM   1909  CD  LYS A 269      -2.909   1.872  18.654  1.00 86.36           C  
ATOM   1910  CE  LYS A 269      -2.389   0.511  19.096  1.00 86.36           C  
ATOM   1911  NZ  LYS A 269      -0.952   0.324  18.735  1.00 86.36           N  
ATOM   1912  N   TYR A 270      -6.944   5.371  17.350  1.00 84.58           N  
ATOM   1913  CA  TYR A 270      -7.302   6.756  17.066  1.00 84.58           C  
ATOM   1914  C   TYR A 270      -8.666   7.098  17.654  1.00 84.58           C  
ATOM   1915  CB  TYR A 270      -7.306   7.012  15.556  1.00 84.58           C  
ATOM   1916  O   TYR A 270      -8.860   8.190  18.192  1.00 84.58           O  
ATOM   1917  CG  TYR A 270      -7.630   8.438  15.182  1.00 84.58           C  
ATOM   1918  CD1 TYR A 270      -8.875   8.776  14.657  1.00 84.58           C  
ATOM   1919  CD2 TYR A 270      -6.691   9.450  15.354  1.00 84.58           C  
ATOM   1920  CE1 TYR A 270      -9.177  10.088  14.309  1.00 84.58           C  
ATOM   1921  CE2 TYR A 270      -6.982  10.766  15.010  1.00 84.58           C  
ATOM   1922  OH  TYR A 270      -8.519  12.376  14.148  1.00 84.58           O  
ATOM   1923  CZ  TYR A 270      -8.226  11.075  14.490  1.00 84.58           C  
ATOM   1924  N   LEU A 271      -9.591   6.238  17.562  1.00 85.09           N  
ATOM   1925  CA  LEU A 271     -10.929   6.433  18.109  1.00 85.09           C  
ATOM   1926  C   LEU A 271     -10.877   6.618  19.622  1.00 85.09           C  
ATOM   1927  CB  LEU A 271     -11.829   5.245  17.759  1.00 85.09           C  
ATOM   1928  O   LEU A 271     -11.587   7.463  20.173  1.00 85.09           O  
ATOM   1929  CG  LEU A 271     -13.286   5.341  18.215  1.00 85.09           C  
ATOM   1930  CD1 LEU A 271     -13.989   6.492  17.503  1.00 85.09           C  
ATOM   1931  CD2 LEU A 271     -14.014   4.025  17.961  1.00 85.09           C  
ATOM   1932  N   GLU A 272     -10.148   5.821  20.281  1.00 83.22           N  
ATOM   1933  CA  GLU A 272      -9.981   5.912  21.728  1.00 83.22           C  
ATOM   1934  C   GLU A 272      -9.439   7.278  22.136  1.00 83.22           C  
ATOM   1935  CB  GLU A 272      -9.052   4.805  22.233  1.00 83.22           C  
ATOM   1936  O   GLU A 272      -9.843   7.832  23.161  1.00 83.22           O  
ATOM   1937  CG  GLU A 272      -9.668   3.414  22.181  1.00 83.22           C  
ATOM   1938  CD  GLU A 272      -8.678   2.307  22.508  1.00 83.22           C  
ATOM   1939  OE1 GLU A 272      -9.057   1.116  22.445  1.00 83.22           O  
ATOM   1940  OE2 GLU A 272      -7.514   2.634  22.832  1.00 83.22           O  
ATOM   1941  N   GLN A 273      -8.598   7.718  21.232  1.00 77.71           N  
ATOM   1942  CA  GLN A 273      -8.030   9.042  21.468  1.00 77.71           C  
ATOM   1943  C   GLN A 273      -9.086  10.131  21.302  1.00 77.71           C  
ATOM   1944  CB  GLN A 273      -6.857   9.300  20.521  1.00 77.71           C  
ATOM   1945  O   GLN A 273      -9.083  11.122  22.035  1.00 77.71           O  
ATOM   1946  CG  GLN A 273      -5.627   8.453  20.821  1.00 77.71           C  
ATOM   1947  CD  GLN A 273      -4.549   8.589  19.762  1.00 77.71           C  
ATOM   1948  NE2 GLN A 273      -3.443   7.876  19.946  1.00 77.71           N  
ATOM   1949  OE1 GLN A 273      -4.709   9.329  18.786  1.00 77.71           O  
ATOM   1950  N   GLU A 274      -9.909   9.905  20.389  1.00 78.21           N  
ATOM   1951  CA  GLU A 274     -10.979  10.866  20.136  1.00 78.21           C  
ATOM   1952  C   GLU A 274     -11.991  10.880  21.278  1.00 78.21           C  
ATOM   1953  CB  GLU A 274     -11.683  10.551  18.813  1.00 78.21           C  
ATOM   1954  O   GLU A 274     -12.563  11.924  21.595  1.00 78.21           O  
ATOM   1955  CG  GLU A 274     -10.939  11.057  17.585  1.00 78.21           C  
ATOM   1956  CD  GLU A 274     -11.771  10.996  16.314  1.00 78.21           C  
ATOM   1957  OE1 GLU A 274     -11.649  11.909  15.465  1.00 78.21           O  
ATOM   1958  OE2 GLU A 274     -12.550  10.029  16.165  1.00 78.21           O  
ATOM   1959  N   GLN A 275     -12.267   9.811  21.902  1.00 78.26           N  
ATOM   1960  CA  GLN A 275     -13.282   9.638  22.936  1.00 78.26           C  
ATOM   1961  C   GLN A 275     -12.746  10.042  24.306  1.00 78.26           C  
ATOM   1962  CB  GLN A 275     -13.772   8.189  22.970  1.00 78.26           C  
ATOM   1963  O   GLN A 275     -13.511  10.174  25.264  1.00 78.26           O  
ATOM   1964  CG  GLN A 275     -14.590   7.788  21.750  1.00 78.26           C  
ATOM   1965  CD  GLN A 275     -15.053   6.344  21.802  1.00 78.26           C  
ATOM   1966  NE2 GLN A 275     -15.962   5.980  20.905  1.00 78.26           N  
ATOM   1967  OE1 GLN A 275     -14.595   5.562  22.641  1.00 78.26           O  
ATOM   1968  N   SER A 276     -11.433  10.297  24.397  1.00 75.04           N  
ATOM   1969  CA  SER A 276     -10.841  10.667  25.679  1.00 75.04           C  
ATOM   1970  C   SER A 276     -11.166  12.113  26.041  1.00 75.04           C  
ATOM   1971  CB  SER A 276      -9.325  10.469  25.647  1.00 75.04           C  
ATOM   1972  O   SER A 276     -11.671  12.868  25.208  1.00 75.04           O  
ATOM   1973  OG  SER A 276      -8.737  11.256  24.625  1.00 75.04           O  
ATOM   1974  N   THR A 277     -11.269  12.493  27.290  1.00 68.53           N  
ATOM   1975  CA  THR A 277     -11.603  13.787  27.874  1.00 68.53           C  
ATOM   1976  C   THR A 277     -10.859  14.911  27.160  1.00 68.53           C  
ATOM   1977  CB  THR A 277     -11.272  13.823  29.378  1.00 68.53           C  
ATOM   1978  O   THR A 277      -9.800  14.685  26.571  1.00 68.53           O  
ATOM   1979  CG2 THR A 277     -12.353  13.124  30.196  1.00 68.53           C  
ATOM   1980  OG1 THR A 277     -10.019  13.164  29.601  1.00 68.53           O  
ATOM   1981  N   PRO A 278     -11.564  16.040  26.873  1.00 62.98           N  
ATOM   1982  CA  PRO A 278     -11.075  17.222  26.160  1.00 62.98           C  
ATOM   1983  C   PRO A 278      -9.722  17.706  26.677  1.00 62.98           C  
ATOM   1984  CB  PRO A 278     -12.164  18.265  26.418  1.00 62.98           C  
ATOM   1985  O   PRO A 278      -8.889  18.173  25.896  1.00 62.98           O  
ATOM   1986  CG  PRO A 278     -13.314  17.488  26.973  1.00 62.98           C  
ATOM   1987  CD  PRO A 278     -12.808  16.152  27.434  1.00 62.98           C  
ATOM   1988  N   GLU A 279      -9.318  17.406  28.014  1.00 58.69           N  
ATOM   1989  CA  GLU A 279      -8.038  17.750  28.627  1.00 58.69           C  
ATOM   1990  C   GLU A 279      -6.944  16.773  28.207  1.00 58.69           C  
ATOM   1991  CB  GLU A 279      -8.162  17.777  30.152  1.00 58.69           C  
ATOM   1992  O   GLU A 279      -5.812  17.179  27.937  1.00 58.69           O  
ATOM   1993  CG  GLU A 279      -8.993  18.937  30.682  1.00 58.69           C  
ATOM   1994  CD  GLU A 279      -9.097  18.958  32.198  1.00 58.69           C  
ATOM   1995  OE1 GLU A 279      -9.687  19.912  32.753  1.00 58.69           O  
ATOM   1996  OE2 GLU A 279      -8.583  18.013  32.837  1.00 58.69           O  
ATOM   1997  N   GLU A 280      -7.288  15.549  27.991  1.00 57.63           N  
ATOM   1998  CA  GLU A 280      -6.438  14.463  27.512  1.00 57.63           C  
ATOM   1999  C   GLU A 280      -6.310  14.492  25.991  1.00 57.63           C  
ATOM   2000  CB  GLU A 280      -6.987  13.109  27.967  1.00 57.63           C  
ATOM   2001  O   GLU A 280      -5.261  14.145  25.444  1.00 57.63           O  
ATOM   2002  CG  GLU A 280      -6.680  12.778  29.421  1.00 57.63           C  
ATOM   2003  CD  GLU A 280      -7.383  11.523  29.912  1.00 57.63           C  
ATOM   2004  OE1 GLU A 280      -7.162  11.119  31.076  1.00 57.63           O  
ATOM   2005  OE2 GLU A 280      -8.162  10.939  29.127  1.00 57.63           O  
ATOM   2006  N   ARG A 281      -7.300  15.016  25.255  1.00 58.12           N  
ATOM   2007  CA  ARG A 281      -7.309  15.300  23.823  1.00 58.12           C  
ATOM   2008  C   ARG A 281      -6.303  16.392  23.475  1.00 58.12           C  
ATOM   2009  CB  ARG A 281      -8.710  15.712  23.366  1.00 58.12           C  
ATOM   2010  O   ARG A 281      -5.577  16.282  22.485  1.00 58.12           O  
ATOM   2011  CG  ARG A 281      -8.857  15.825  21.857  1.00 58.12           C  
ATOM   2012  CD  ARG A 281     -10.246  16.306  21.460  1.00 58.12           C  
ATOM   2013  NE  ARG A 281     -11.246  15.255  21.621  1.00 58.12           N  
ATOM   2014  NH1 ARG A 281     -12.993  16.700  22.065  1.00 58.12           N  
ATOM   2015  NH2 ARG A 281     -13.353  14.437  22.030  1.00 58.12           N  
ATOM   2016  CZ  ARG A 281     -12.528  15.467  21.905  1.00 58.12           C  
ATOM   2017  N   ALA A 282      -6.262  17.462  24.240  1.00 55.22           N  
ATOM   2018  CA  ALA A 282      -5.375  18.608  24.053  1.00 55.22           C  
ATOM   2019  C   ALA A 282      -3.934  18.249  24.406  1.00 55.22           C  
ATOM   2020  CB  ALA A 282      -5.848  19.789  24.896  1.00 55.22           C  
ATOM   2021  O   ALA A 282      -2.996  18.693  23.740  1.00 55.22           O  
ATOM   2022  N   ARG A 283      -3.692  17.297  25.359  1.00 52.96           N  
ATOM   2023  CA  ARG A 283      -2.381  16.817  25.783  1.00 52.96           C  
ATOM   2024  C   ARG A 283      -1.868  15.727  24.847  1.00 52.96           C  
ATOM   2025  CB  ARG A 283      -2.439  16.290  27.218  1.00 52.96           C  
ATOM   2026  O   ARG A 283      -0.679  15.687  24.525  1.00 52.96           O  
ATOM   2027  CG  ARG A 283      -2.513  17.383  28.273  1.00 52.96           C  
ATOM   2028  CD  ARG A 283      -2.456  16.812  29.683  1.00 52.96           C  
ATOM   2029  NE  ARG A 283      -2.652  17.848  30.692  1.00 52.96           N  
ATOM   2030  NH1 ARG A 283      -2.406  16.426  32.497  1.00 52.96           N  
ATOM   2031  NH2 ARG A 283      -2.814  18.656  32.836  1.00 52.96           N  
ATOM   2032  CZ  ARG A 283      -2.623  17.641  32.006  1.00 52.96           C  
ATOM   2033  N   GLN A 284      -2.747  14.907  24.301  1.00 50.58           N  
ATOM   2034  CA  GLN A 284      -2.439  13.779  23.428  1.00 50.58           C  
ATOM   2035  C   GLN A 284      -2.348  14.221  21.970  1.00 50.58           C  
ATOM   2036  CB  GLN A 284      -3.491  12.679  23.579  1.00 50.58           C  
ATOM   2037  O   GLN A 284      -1.565  13.666  21.196  1.00 50.58           O  
ATOM   2038  CG  GLN A 284      -3.295  11.804  24.810  1.00 50.58           C  
ATOM   2039  CD  GLN A 284      -4.411  10.794  24.996  1.00 50.58           C  
ATOM   2040  NE2 GLN A 284      -4.577  10.313  26.223  1.00 50.58           N  
ATOM   2041  OE1 GLN A 284      -5.119  10.449  24.045  1.00 50.58           O  
ATOM   2042  N   MET A 285      -3.042  15.295  21.586  1.00 50.95           N  
ATOM   2043  CA  MET A 285      -2.932  15.925  20.273  1.00 50.95           C  
ATOM   2044  C   MET A 285      -1.608  16.670  20.136  1.00 50.95           C  
ATOM   2045  CB  MET A 285      -4.099  16.885  20.037  1.00 50.95           C  
ATOM   2046  O   MET A 285      -1.035  16.731  19.047  1.00 50.95           O  
ATOM   2047  CG  MET A 285      -5.211  16.298  19.182  1.00 50.95           C  
ATOM   2048  SD  MET A 285      -6.661  17.416  19.052  1.00 50.95           S  
ATOM   2049  CE  MET A 285      -6.712  17.666  17.256  1.00 50.95           C  
ATOM   2050  N   THR A 286      -1.000  17.086  21.274  1.00 49.07           N  
ATOM   2051  CA  THR A 286       0.275  17.792  21.353  1.00 49.07           C  
ATOM   2052  C   THR A 286       1.432  16.805  21.483  1.00 49.07           C  
ATOM   2053  CB  THR A 286       0.297  18.773  22.540  1.00 49.07           C  
ATOM   2054  O   THR A 286       2.490  17.000  20.882  1.00 49.07           O  
ATOM   2055  CG2 THR A 286       1.285  19.909  22.297  1.00 49.07           C  
ATOM   2056  OG1 THR A 286      -1.013  19.324  22.722  1.00 49.07           O  
ATOM   2057  N   GLU A 287       1.177  15.472  21.923  1.00 48.65           N  
ATOM   2058  CA  GLU A 287       2.207  14.504  22.287  1.00 48.65           C  
ATOM   2059  C   GLU A 287       2.033  13.197  21.520  1.00 48.65           C  
ATOM   2060  CB  GLU A 287       2.186  14.237  23.794  1.00 48.65           C  
ATOM   2061  O   GLU A 287       3.016  12.572  21.117  1.00 48.65           O  
ATOM   2062  CG  GLU A 287       2.946  15.270  24.613  1.00 48.65           C  
ATOM   2063  CD  GLU A 287       2.886  15.011  26.110  1.00 48.65           C  
ATOM   2064  OE1 GLU A 287       3.494  15.785  26.885  1.00 48.65           O  
ATOM   2065  OE2 GLU A 287       2.228  14.026  26.512  1.00 48.65           O  
ATOM   2066  N   GLU A 288       0.825  12.839  20.874  1.00 53.62           N  
ATOM   2067  CA  GLU A 288       0.603  11.490  20.362  1.00 53.62           C  
ATOM   2068  C   GLU A 288       0.133  11.520  18.911  1.00 53.62           C  
ATOM   2069  CB  GLU A 288      -0.415  10.746  21.230  1.00 53.62           C  
ATOM   2070  O   GLU A 288      -0.728  12.325  18.549  1.00 53.62           O  
ATOM   2071  CG  GLU A 288       0.155  10.236  22.546  1.00 53.62           C  
ATOM   2072  CD  GLU A 288      -0.887   9.574  23.434  1.00 53.62           C  
ATOM   2073  OE1 GLU A 288      -0.533   9.110  24.542  1.00 53.62           O  
ATOM   2074  OE2 GLU A 288      -2.066   9.518  23.018  1.00 53.62           O  
ATOM   2075  N   GLN A 289       0.943  11.259  18.011  1.00 62.20           N  
ATOM   2076  CA  GLN A 289       1.064  10.866  16.611  1.00 62.20           C  
ATOM   2077  C   GLN A 289      -0.258  10.326  16.074  1.00 62.20           C  
ATOM   2078  CB  GLN A 289       2.166   9.819  16.441  1.00 62.20           C  
ATOM   2079  O   GLN A 289      -1.027   9.707  16.812  1.00 62.20           O  
ATOM   2080  CG  GLN A 289       3.545  10.302  16.869  1.00 62.20           C  
ATOM   2081  CD  GLN A 289       4.635   9.283  16.596  1.00 62.20           C  
ATOM   2082  NE2 GLN A 289       5.886   9.684  16.795  1.00 62.20           N  
ATOM   2083  OE1 GLN A 289       4.356   8.143  16.210  1.00 62.20           O  
ATOM   2084  N   ASP A 290      -0.924  11.008  15.158  1.00 72.63           N  
ATOM   2085  CA  ASP A 290      -1.985  10.431  14.338  1.00 72.63           C  
ATOM   2086  C   ASP A 290      -1.653   8.993  13.944  1.00 72.63           C  
ATOM   2087  CB  ASP A 290      -2.218  11.279  13.086  1.00 72.63           C  
ATOM   2088  O   ASP A 290      -0.667   8.747  13.246  1.00 72.63           O  
ATOM   2089  CG  ASP A 290      -3.512  10.936  12.370  1.00 72.63           C  
ATOM   2090  OD1 ASP A 290      -4.092   9.862  12.638  1.00 72.63           O  
ATOM   2091  OD2 ASP A 290      -3.955  11.746  11.526  1.00 72.63           O  
ATOM   2092  N   SER A 291      -2.370   7.933  14.689  1.00 79.94           N  
ATOM   2093  CA  SER A 291      -2.115   6.508  14.505  1.00 79.94           C  
ATOM   2094  C   SER A 291      -2.735   5.998  13.209  1.00 79.94           C  
ATOM   2095  CB  SER A 291      -2.659   5.708  15.690  1.00 79.94           C  
ATOM   2096  O   SER A 291      -2.440   4.884  12.769  1.00 79.94           O  
ATOM   2097  OG  SER A 291      -4.054   5.912  15.836  1.00 79.94           O  
ATOM   2098  N   ARG A 292      -3.419   6.844  12.429  1.00 85.63           N  
ATOM   2099  CA  ARG A 292      -4.122   6.414  11.225  1.00 85.63           C  
ATOM   2100  C   ARG A 292      -3.156   6.244  10.057  1.00 85.63           C  
ATOM   2101  CB  ARG A 292      -5.219   7.415  10.856  1.00 85.63           C  
ATOM   2102  O   ARG A 292      -2.218   7.029   9.902  1.00 85.63           O  
ATOM   2103  CG  ARG A 292      -6.325   7.526  11.894  1.00 85.63           C  
ATOM   2104  CD  ARG A 292      -7.401   8.515  11.467  1.00 85.63           C  
ATOM   2105  NE  ARG A 292      -6.904   9.888  11.470  1.00 85.63           N  
ATOM   2106  NH1 ARG A 292      -8.848  10.813  10.632  1.00 85.63           N  
ATOM   2107  NH2 ARG A 292      -7.053  12.153  11.120  1.00 85.63           N  
ATOM   2108  CZ  ARG A 292      -7.603  10.948  11.074  1.00 85.63           C  
ATOM   2109  N   VAL A 293      -3.483   5.166   9.344  1.00 88.20           N  
ATOM   2110  CA  VAL A 293      -2.719   4.966   8.117  1.00 88.20           C  
ATOM   2111  C   VAL A 293      -3.345   5.771   6.981  1.00 88.20           C  
ATOM   2112  CB  VAL A 293      -2.643   3.471   7.732  1.00 88.20           C  
ATOM   2113  O   VAL A 293      -4.532   5.617   6.683  1.00 88.20           O  
ATOM   2114  CG1 VAL A 293      -1.858   3.287   6.435  1.00 88.20           C  
ATOM   2115  CG2 VAL A 293      -2.012   2.661   8.863  1.00 88.20           C  
ATOM   2116  N   ASP A 294      -2.535   6.676   6.340  1.00 87.59           N  
ATOM   2117  CA  ASP A 294      -3.062   7.648   5.386  1.00 87.59           C  
ATOM   2118  C   ASP A 294      -3.056   7.084   3.967  1.00 87.59           C  
ATOM   2119  CB  ASP A 294      -2.253   8.946   5.439  1.00 87.59           C  
ATOM   2120  O   ASP A 294      -3.966   7.355   3.181  1.00 87.59           O  
ATOM   2121  CG  ASP A 294      -2.335   9.640   6.787  1.00 87.59           C  
ATOM   2122  OD1 ASP A 294      -3.457   9.928   7.258  1.00 87.59           O  
ATOM   2123  OD2 ASP A 294      -1.269   9.905   7.383  1.00 87.59           O  
ATOM   2124  N   CYS A 295      -2.071   6.296   3.630  1.00 89.08           N  
ATOM   2125  CA  CYS A 295      -1.992   5.739   2.284  1.00 89.08           C  
ATOM   2126  C   CYS A 295      -1.201   4.436   2.279  1.00 89.08           C  
ATOM   2127  CB  CYS A 295      -1.348   6.740   1.327  1.00 89.08           C  
ATOM   2128  O   CYS A 295      -0.321   4.236   3.117  1.00 89.08           O  
ATOM   2129  SG  CYS A 295      -0.999   6.061  -0.310  1.00 89.08           S  
ATOM   2130  N   CYS A 296      -1.688   3.571   1.334  1.00 91.21           N  
ATOM   2131  CA  CYS A 296      -0.992   2.300   1.162  1.00 91.21           C  
ATOM   2132  C   CYS A 296      -0.461   2.157  -0.259  1.00 91.21           C  
ATOM   2133  CB  CYS A 296      -1.922   1.132   1.489  1.00 91.21           C  
ATOM   2134  O   CYS A 296      -1.214   2.296  -1.225  1.00 91.21           O  
ATOM   2135  SG  CYS A 296      -1.150  -0.489   1.291  1.00 91.21           S  
ATOM   2136  N   LEU A 297       0.873   1.977  -0.318  1.00 92.12           N  
ATOM   2137  CA  LEU A 297       1.495   1.683  -1.604  1.00 92.12           C  
ATOM   2138  C   LEU A 297       1.524   0.180  -1.862  1.00 92.12           C  
ATOM   2139  CB  LEU A 297       2.917   2.248  -1.654  1.00 92.12           C  
ATOM   2140  O   LEU A 297       2.111  -0.577  -1.086  1.00 92.12           O  
ATOM   2141  CG  LEU A 297       3.058   3.750  -1.405  1.00 92.12           C  
ATOM   2142  CD1 LEU A 297       4.531   4.142  -1.347  1.00 92.12           C  
ATOM   2143  CD2 LEU A 297       2.331   4.543  -2.486  1.00 92.12           C  
ATOM   2144  N   TYR A 298       0.798  -0.171  -2.952  1.00 92.59           N  
ATOM   2145  CA  TYR A 298       0.779  -1.591  -3.286  1.00 92.59           C  
ATOM   2146  C   TYR A 298       1.724  -1.892  -4.443  1.00 92.59           C  
ATOM   2147  CB  TYR A 298      -0.641  -2.042  -3.640  1.00 92.59           C  
ATOM   2148  O   TYR A 298       1.554  -1.364  -5.544  1.00 92.59           O  
ATOM   2149  CG  TYR A 298      -0.786  -3.538  -3.778  1.00 92.59           C  
ATOM   2150  CD1 TYR A 298      -0.675  -4.157  -5.021  1.00 92.59           C  
ATOM   2151  CD2 TYR A 298      -1.036  -4.335  -2.666  1.00 92.59           C  
ATOM   2152  CE1 TYR A 298      -0.811  -5.535  -5.152  1.00 92.59           C  
ATOM   2153  CE2 TYR A 298      -1.173  -5.714  -2.786  1.00 92.59           C  
ATOM   2154  OH  TYR A 298      -1.193  -7.669  -4.155  1.00 92.59           O  
ATOM   2155  CZ  TYR A 298      -1.058  -6.304  -4.031  1.00 92.59           C  
ATOM   2156  N   PHE A 299       2.737  -2.812  -4.152  1.00 93.50           N  
ATOM   2157  CA  PHE A 299       3.728  -3.162  -5.163  1.00 93.50           C  
ATOM   2158  C   PHE A 299       3.261  -4.355  -5.988  1.00 93.50           C  
ATOM   2159  CB  PHE A 299       5.078  -3.473  -4.509  1.00 93.50           C  
ATOM   2160  O   PHE A 299       2.905  -5.398  -5.436  1.00 93.50           O  
ATOM   2161  CG  PHE A 299       5.883  -2.249  -4.167  1.00 93.50           C  
ATOM   2162  CD1 PHE A 299       7.038  -1.940  -4.874  1.00 93.50           C  
ATOM   2163  CD2 PHE A 299       5.484  -1.407  -3.137  1.00 93.50           C  
ATOM   2164  CE1 PHE A 299       7.786  -0.807  -4.560  1.00 93.50           C  
ATOM   2165  CE2 PHE A 299       6.226  -0.273  -2.817  1.00 93.50           C  
ATOM   2166  CZ  PHE A 299       7.377   0.025  -3.529  1.00 93.50           C  
ATOM   2167  N   ILE A 300       3.297  -4.074  -7.284  1.00 92.73           N  
ATOM   2168  CA  ILE A 300       2.910  -5.113  -8.232  1.00 92.73           C  
ATOM   2169  C   ILE A 300       4.150  -5.655  -8.939  1.00 92.73           C  
ATOM   2170  CB  ILE A 300       1.892  -4.583  -9.267  1.00 92.73           C  
ATOM   2171  O   ILE A 300       5.035  -4.889  -9.329  1.00 92.73           O  
ATOM   2172  CG1 ILE A 300       0.645  -4.039  -8.560  1.00 92.73           C  
ATOM   2173  CG2 ILE A 300       1.519  -5.680 -10.269  1.00 92.73           C  
ATOM   2174  CD1 ILE A 300      -0.267  -3.217  -9.460  1.00 92.73           C  
ATOM   2175  N   ALA A 301       4.155  -6.985  -8.995  1.00 92.30           N  
ATOM   2176  CA  ALA A 301       5.259  -7.630  -9.702  1.00 92.30           C  
ATOM   2177  C   ALA A 301       5.264  -7.245 -11.179  1.00 92.30           C  
ATOM   2178  CB  ALA A 301       5.173  -9.147  -9.552  1.00 92.30           C  
ATOM   2179  O   ALA A 301       4.208  -6.994 -11.765  1.00 92.30           O  
ATOM   2180  N   PRO A 302       6.486  -7.149 -11.766  1.00 90.38           N  
ATOM   2181  CA  PRO A 302       6.584  -6.770 -13.177  1.00 90.38           C  
ATOM   2182  C   PRO A 302       6.089  -7.866 -14.118  1.00 90.38           C  
ATOM   2183  CB  PRO A 302       8.081  -6.519 -13.371  1.00 90.38           C  
ATOM   2184  O   PRO A 302       6.040  -9.038 -13.735  1.00 90.38           O  
ATOM   2185  CG  PRO A 302       8.750  -7.402 -12.368  1.00 90.38           C  
ATOM   2186  CD  PRO A 302       7.863  -7.510 -11.161  1.00 90.38           C  
ATOM   2187  N   HIS A 303       5.432  -7.553 -15.291  1.00 88.71           N  
ATOM   2188  CA  HIS A 303       5.085  -8.388 -16.435  1.00 88.71           C  
ATOM   2189  C   HIS A 303       3.745  -9.084 -16.223  1.00 88.71           C  
ATOM   2190  CB  HIS A 303       6.180  -9.424 -16.693  1.00 88.71           C  
ATOM   2191  O   HIS A 303       2.995  -9.300 -17.178  1.00 88.71           O  
ATOM   2192  CG  HIS A 303       7.470  -8.830 -17.160  1.00 88.71           C  
ATOM   2193  CD2 HIS A 303       8.705  -8.838 -16.605  1.00 88.71           C  
ATOM   2194  ND1 HIS A 303       7.581  -8.121 -18.337  1.00 88.71           N  
ATOM   2195  CE1 HIS A 303       8.832  -7.719 -18.485  1.00 88.71           C  
ATOM   2196  NE2 HIS A 303       9.534  -8.140 -17.448  1.00 88.71           N  
ATOM   2197  N   ARG A 304       3.408  -9.430 -14.850  1.00 88.51           N  
ATOM   2198  CA  ARG A 304       2.164 -10.162 -14.639  1.00 88.51           C  
ATOM   2199  C   ARG A 304       1.441  -9.666 -13.391  1.00 88.51           C  
ATOM   2200  CB  ARG A 304       2.437 -11.664 -14.524  1.00 88.51           C  
ATOM   2201  O   ARG A 304       2.052  -9.522 -12.330  1.00 88.51           O  
ATOM   2202  CG  ARG A 304       2.928 -12.301 -15.813  1.00 88.51           C  
ATOM   2203  CD  ARG A 304       3.093 -13.808 -15.671  1.00 88.51           C  
ATOM   2204  NE  ARG A 304       3.773 -14.387 -16.826  1.00 88.51           N  
ATOM   2205  NH1 ARG A 304       3.499 -16.579 -16.148  1.00 88.51           N  
ATOM   2206  NH2 ARG A 304       4.582 -16.109 -18.113  1.00 88.51           N  
ATOM   2207  CZ  ARG A 304       3.950 -15.690 -17.026  1.00 88.51           C  
ATOM   2208  N   LEU A 305       0.100  -9.419 -13.640  1.00 90.07           N  
ATOM   2209  CA  LEU A 305      -0.764  -9.126 -12.501  1.00 90.07           C  
ATOM   2210  C   LEU A 305      -1.432 -10.395 -11.985  1.00 90.07           C  
ATOM   2211  CB  LEU A 305      -1.828  -8.095 -12.886  1.00 90.07           C  
ATOM   2212  O   LEU A 305      -2.189 -11.043 -12.712  1.00 90.07           O  
ATOM   2213  CG  LEU A 305      -2.745  -7.614 -11.761  1.00 90.07           C  
ATOM   2214  CD1 LEU A 305      -1.964  -6.760 -10.768  1.00 90.07           C  
ATOM   2215  CD2 LEU A 305      -3.927  -6.836 -12.329  1.00 90.07           C  
ATOM   2216  N   LYS A 306      -1.113 -10.738 -10.785  1.00 89.77           N  
ATOM   2217  CA  LYS A 306      -1.662 -11.947 -10.179  1.00 89.77           C  
ATOM   2218  C   LYS A 306      -3.067 -11.701  -9.636  1.00 89.77           C  
ATOM   2219  CB  LYS A 306      -0.749 -12.450  -9.060  1.00 89.77           C  
ATOM   2220  O   LYS A 306      -3.373 -10.603  -9.167  1.00 89.77           O  
ATOM   2221  CG  LYS A 306       0.631 -12.883  -9.535  1.00 89.77           C  
ATOM   2222  CD  LYS A 306       1.499 -13.354  -8.375  1.00 89.77           C  
ATOM   2223  CE  LYS A 306       2.916 -13.674  -8.831  1.00 89.77           C  
ATOM   2224  NZ  LYS A 306       3.762 -14.168  -7.704  1.00 89.77           N  
ATOM   2225  N   PRO A 307      -3.913 -12.680  -9.856  1.00 88.27           N  
ATOM   2226  CA  PRO A 307      -5.274 -12.541  -9.334  1.00 88.27           C  
ATOM   2227  C   PRO A 307      -5.306 -12.313  -7.824  1.00 88.27           C  
ATOM   2228  CB  PRO A 307      -5.931 -13.874  -9.698  1.00 88.27           C  
ATOM   2229  O   PRO A 307      -6.197 -11.624  -7.319  1.00 88.27           O  
ATOM   2230  CG  PRO A 307      -5.115 -14.404 -10.834  1.00 88.27           C  
ATOM   2231  CD  PRO A 307      -3.703 -13.919 -10.673  1.00 88.27           C  
ATOM   2232  N   ILE A 308      -4.332 -12.854  -7.238  1.00 87.77           N  
ATOM   2233  CA  ILE A 308      -4.237 -12.681  -5.793  1.00 87.77           C  
ATOM   2234  C   ILE A 308      -4.040 -11.203  -5.462  1.00 87.77           C  
ATOM   2235  CB  ILE A 308      -3.085 -13.521  -5.198  1.00 87.77           C  
ATOM   2236  O   ILE A 308      -4.512 -10.724  -4.428  1.00 87.77           O  
ATOM   2237  CG1 ILE A 308      -3.116 -13.461  -3.666  1.00 87.77           C  
ATOM   2238  CG2 ILE A 308      -1.733 -13.043  -5.737  1.00 87.77           C  
ATOM   2239  CD1 ILE A 308      -2.496 -14.674  -2.987  1.00 87.77           C  
ATOM   2240  N   ASP A 309      -3.335 -10.569  -6.216  1.00 89.59           N  
ATOM   2241  CA  ASP A 309      -3.092  -9.141  -6.035  1.00 89.59           C  
ATOM   2242  C   ASP A 309      -4.395  -8.348  -6.114  1.00 89.59           C  
ATOM   2243  CB  ASP A 309      -2.100  -8.628  -7.081  1.00 89.59           C  
ATOM   2244  O   ASP A 309      -4.616  -7.428  -5.324  1.00 89.59           O  
ATOM   2245  CG  ASP A 309      -0.678  -9.097  -6.829  1.00 89.59           C  
ATOM   2246  OD1 ASP A 309      -0.317  -9.351  -5.660  1.00 89.59           O  
ATOM   2247  OD2 ASP A 309       0.091  -9.210  -7.809  1.00 89.59           O  
ATOM   2248  N   ILE A 310      -5.278  -8.754  -6.971  1.00 89.23           N  
ATOM   2249  CA  ILE A 310      -6.556  -8.075  -7.151  1.00 89.23           C  
ATOM   2250  C   ILE A 310      -7.425  -8.271  -5.911  1.00 89.23           C  
ATOM   2251  CB  ILE A 310      -7.294  -8.585  -8.409  1.00 89.23           C  
ATOM   2252  O   ILE A 310      -8.029  -7.319  -5.412  1.00 89.23           O  
ATOM   2253  CG1 ILE A 310      -6.469  -8.291  -9.668  1.00 89.23           C  
ATOM   2254  CG2 ILE A 310      -8.688  -7.958  -8.509  1.00 89.23           C  
ATOM   2255  CD1 ILE A 310      -7.037  -8.910 -10.938  1.00 89.23           C  
ATOM   2256  N   GLU A 311      -7.431  -9.484  -5.450  1.00 87.07           N  
ATOM   2257  CA  GLU A 311      -8.195  -9.783  -4.243  1.00 87.07           C  
ATOM   2258  C   GLU A 311      -7.642  -9.026  -3.038  1.00 87.07           C  
ATOM   2259  CB  GLU A 311      -8.194 -11.288  -3.964  1.00 87.07           C  
ATOM   2260  O   GLU A 311      -8.405  -8.510  -2.219  1.00 87.07           O  
ATOM   2261  CG  GLU A 311      -9.085 -11.699  -2.800  1.00 87.07           C  
ATOM   2262  CD  GLU A 311     -10.554 -11.379  -3.027  1.00 87.07           C  
ATOM   2263  OE1 GLU A 311     -11.305 -11.242  -2.035  1.00 87.07           O  
ATOM   2264  OE2 GLU A 311     -10.957 -11.265  -4.206  1.00 87.07           O  
ATOM   2265  N   PHE A 312      -6.343  -8.996  -2.998  1.00 89.06           N  
ATOM   2266  CA  PHE A 312      -5.681  -8.286  -1.910  1.00 89.06           C  
ATOM   2267  C   PHE A 312      -6.043  -6.806  -1.929  1.00 89.06           C  
ATOM   2268  CB  PHE A 312      -4.161  -8.456  -2.003  1.00 89.06           C  
ATOM   2269  O   PHE A 312      -6.397  -6.235  -0.896  1.00 89.06           O  
ATOM   2270  CG  PHE A 312      -3.444  -8.226  -0.700  1.00 89.06           C  
ATOM   2271  CD1 PHE A 312      -3.212  -6.937  -0.236  1.00 89.06           C  
ATOM   2272  CD2 PHE A 312      -3.003  -9.300   0.062  1.00 89.06           C  
ATOM   2273  CE1 PHE A 312      -2.549  -6.722   0.970  1.00 89.06           C  
ATOM   2274  CE2 PHE A 312      -2.339  -9.093   1.268  1.00 89.06           C  
ATOM   2275  CZ  PHE A 312      -2.112  -7.803   1.719  1.00 89.06           C  
ATOM   2276  N   MET A 313      -6.003  -6.249  -2.997  1.00 89.30           N  
ATOM   2277  CA  MET A 313      -6.292  -4.826  -3.153  1.00 89.30           C  
ATOM   2278  C   MET A 313      -7.770  -4.541  -2.910  1.00 89.30           C  
ATOM   2279  CB  MET A 313      -5.888  -4.344  -4.547  1.00 89.30           C  
ATOM   2280  O   MET A 313      -8.124  -3.489  -2.375  1.00 89.30           O  
ATOM   2281  CG  MET A 313      -4.386  -4.215  -4.740  1.00 89.30           C  
ATOM   2282  SD  MET A 313      -3.947  -3.438  -6.343  1.00 89.30           S  
ATOM   2283  CE  MET A 313      -4.237  -4.834  -7.466  1.00 89.30           C  
ATOM   2284  N   LYS A 314      -8.589  -5.475  -3.273  1.00 87.84           N  
ATOM   2285  CA  LYS A 314     -10.023  -5.338  -3.035  1.00 87.84           C  
ATOM   2286  C   LYS A 314     -10.328  -5.257  -1.542  1.00 87.84           C  
ATOM   2287  CB  LYS A 314     -10.786  -6.506  -3.663  1.00 87.84           C  
ATOM   2288  O   LYS A 314     -11.134  -4.430  -1.111  1.00 87.84           O  
ATOM   2289  CG  LYS A 314     -10.961  -6.391  -5.170  1.00 87.84           C  
ATOM   2290  CD  LYS A 314     -11.789  -7.544  -5.726  1.00 87.84           C  
ATOM   2291  CE  LYS A 314     -11.962  -7.432  -7.234  1.00 87.84           C  
ATOM   2292  NZ  LYS A 314     -12.733  -8.585  -7.790  1.00 87.84           N  
ATOM   2293  N   GLN A 315      -9.721  -6.059  -0.810  1.00 86.97           N  
ATOM   2294  CA  GLN A 315      -9.931  -6.101   0.634  1.00 86.97           C  
ATOM   2295  C   GLN A 315      -9.324  -4.878   1.314  1.00 86.97           C  
ATOM   2296  CB  GLN A 315      -9.338  -7.380   1.226  1.00 86.97           C  
ATOM   2297  O   GLN A 315      -9.910  -4.325   2.247  1.00 86.97           O  
ATOM   2298  CG  GLN A 315     -10.091  -8.645   0.837  1.00 86.97           C  
ATOM   2299  CD  GLN A 315      -9.513  -9.893   1.477  1.00 86.97           C  
ATOM   2300  NE2 GLN A 315      -9.865 -11.055   0.936  1.00 86.97           N  
ATOM   2301  OE1 GLN A 315      -8.755  -9.814   2.449  1.00 86.97           O  
ATOM   2302  N   LEU A 316      -8.242  -4.441   0.815  1.00 88.20           N  
ATOM   2303  CA  LEU A 316      -7.523  -3.325   1.420  1.00 88.20           C  
ATOM   2304  C   LEU A 316      -8.167  -1.995   1.044  1.00 88.20           C  
ATOM   2305  CB  LEU A 316      -6.055  -3.335   0.986  1.00 88.20           C  
ATOM   2306  O   LEU A 316      -8.093  -1.028   1.805  1.00 88.20           O  
ATOM   2307  CG  LEU A 316      -5.152  -4.363   1.671  1.00 88.20           C  
ATOM   2308  CD1 LEU A 316      -3.761  -4.346   1.046  1.00 88.20           C  
ATOM   2309  CD2 LEU A 316      -5.074  -4.091   3.169  1.00 88.20           C  
ATOM   2310  N   SER A 317      -8.729  -1.996  -0.113  1.00 86.51           N  
ATOM   2311  CA  SER A 317      -9.344  -0.773  -0.617  1.00 86.51           C  
ATOM   2312  C   SER A 317     -10.488  -0.317   0.283  1.00 86.51           C  
ATOM   2313  CB  SER A 317      -9.856  -0.978  -2.043  1.00 86.51           C  
ATOM   2314  O   SER A 317     -10.840   0.864   0.298  1.00 86.51           O  
ATOM   2315  OG  SER A 317     -10.974  -1.849  -2.055  1.00 86.51           O  
ATOM   2316  N   LYS A 318     -11.052  -1.211   1.122  1.00 84.68           N  
ATOM   2317  CA  LYS A 318     -12.151  -0.888   2.026  1.00 84.68           C  
ATOM   2318  C   LYS A 318     -11.650  -0.130   3.252  1.00 84.68           C  
ATOM   2319  CB  LYS A 318     -12.882  -2.160   2.459  1.00 84.68           C  
ATOM   2320  O   LYS A 318     -12.386   0.666   3.840  1.00 84.68           O  
ATOM   2321  CG  LYS A 318     -13.580  -2.890   1.321  1.00 84.68           C  
ATOM   2322  CD  LYS A 318     -14.275  -4.154   1.811  1.00 84.68           C  
ATOM   2323  CE  LYS A 318     -14.909  -4.926   0.662  1.00 84.68           C  
ATOM   2324  NZ  LYS A 318     -15.492  -6.222   1.120  1.00 84.68           N  
ATOM   2325  N   VAL A 319     -10.391  -0.337   3.506  1.00 84.91           N  
ATOM   2326  CA  VAL A 319      -9.906   0.165   4.787  1.00 84.91           C  
ATOM   2327  C   VAL A 319      -8.958   1.339   4.557  1.00 84.91           C  
ATOM   2328  CB  VAL A 319      -9.196  -0.943   5.598  1.00 84.91           C  
ATOM   2329  O   VAL A 319      -8.915   2.277   5.358  1.00 84.91           O  
ATOM   2330  CG1 VAL A 319      -9.134  -0.572   7.079  1.00 84.91           C  
ATOM   2331  CG2 VAL A 319      -9.908  -2.281   5.409  1.00 84.91           C  
ATOM   2332  N   VAL A 320      -8.168   1.318   3.438  1.00 87.06           N  
ATOM   2333  CA  VAL A 320      -7.171   2.356   3.197  1.00 87.06           C  
ATOM   2334  C   VAL A 320      -7.103   2.671   1.704  1.00 87.06           C  
ATOM   2335  CB  VAL A 320      -5.778   1.937   3.717  1.00 87.06           C  
ATOM   2336  O   VAL A 320      -7.353   1.800   0.867  1.00 87.06           O  
ATOM   2337  CG1 VAL A 320      -4.718   2.956   3.304  1.00 87.06           C  
ATOM   2338  CG2 VAL A 320      -5.804   1.772   5.236  1.00 87.06           C  
ATOM   2339  N   PRO A 321      -6.785   3.991   1.400  1.00 86.46           N  
ATOM   2340  CA  PRO A 321      -6.542   4.326  -0.005  1.00 86.46           C  
ATOM   2341  C   PRO A 321      -5.268   3.686  -0.552  1.00 86.46           C  
ATOM   2342  CB  PRO A 321      -6.421   5.852   0.013  1.00 86.46           C  
ATOM   2343  O   PRO A 321      -4.222   3.728   0.100  1.00 86.46           O  
ATOM   2344  CG  PRO A 321      -7.025   6.268   1.315  1.00 86.46           C  
ATOM   2345  CD  PRO A 321      -6.899   5.128   2.285  1.00 86.46           C  
ATOM   2346  N   ILE A 322      -5.462   3.089  -1.765  1.00 88.17           N  
ATOM   2347  CA  ILE A 322      -4.361   2.306  -2.315  1.00 88.17           C  
ATOM   2348  C   ILE A 322      -3.792   3.009  -3.546  1.00 88.17           C  
ATOM   2349  CB  ILE A 322      -4.811   0.873  -2.677  1.00 88.17           C  
ATOM   2350  O   ILE A 322      -4.544   3.487  -4.398  1.00 88.17           O  
ATOM   2351  CG1 ILE A 322      -5.323   0.143  -1.430  1.00 88.17           C  
ATOM   2352  CG2 ILE A 322      -3.666   0.097  -3.335  1.00 88.17           C  
ATOM   2353  CD1 ILE A 322      -6.070  -1.148  -1.732  1.00 88.17           C  
ATOM   2354  N   ILE A 323      -2.421   3.065  -3.621  1.00 88.76           N  
ATOM   2355  CA  ILE A 323      -1.689   3.535  -4.792  1.00 88.76           C  
ATOM   2356  C   ILE A 323      -0.907   2.378  -5.410  1.00 88.76           C  
ATOM   2357  CB  ILE A 323      -0.735   4.696  -4.434  1.00 88.76           C  
ATOM   2358  O   ILE A 323       0.063   1.893  -4.823  1.00 88.76           O  
ATOM   2359  CG1 ILE A 323      -1.518   5.859  -3.813  1.00 88.76           C  
ATOM   2360  CG2 ILE A 323       0.042   5.157  -5.671  1.00 88.76           C  
ATOM   2361  CD1 ILE A 323      -0.638   6.956  -3.230  1.00 88.76           C  
ATOM   2362  N   PRO A 324      -1.373   1.962  -6.576  1.00 89.98           N  
ATOM   2363  CA  PRO A 324      -0.657   0.859  -7.221  1.00 89.98           C  
ATOM   2364  C   PRO A 324       0.693   1.288  -7.793  1.00 89.98           C  
ATOM   2365  CB  PRO A 324      -1.610   0.425  -8.337  1.00 89.98           C  
ATOM   2366  O   PRO A 324       0.784   2.319  -8.464  1.00 89.98           O  
ATOM   2367  CG  PRO A 324      -2.417   1.644  -8.646  1.00 89.98           C  
ATOM   2368  CD  PRO A 324      -2.529   2.471  -7.398  1.00 89.98           C  
ATOM   2369  N   VAL A 325       1.737   0.434  -7.450  1.00 90.95           N  
ATOM   2370  CA  VAL A 325       3.091   0.708  -7.921  1.00 90.95           C  
ATOM   2371  C   VAL A 325       3.667  -0.537  -8.592  1.00 90.95           C  
ATOM   2372  CB  VAL A 325       4.011   1.166  -6.767  1.00 90.95           C  
ATOM   2373  O   VAL A 325       3.635  -1.629  -8.020  1.00 90.95           O  
ATOM   2374  CG1 VAL A 325       5.431   1.412  -7.275  1.00 90.95           C  
ATOM   2375  CG2 VAL A 325       3.451   2.423  -6.105  1.00 90.95           C  
ATOM   2376  N   ILE A 326       4.153  -0.305  -9.835  1.00 92.11           N  
ATOM   2377  CA  ILE A 326       4.831  -1.390 -10.536  1.00 92.11           C  
ATOM   2378  C   ILE A 326       6.310  -1.405 -10.156  1.00 92.11           C  
ATOM   2379  CB  ILE A 326       4.673  -1.259 -12.068  1.00 92.11           C  
ATOM   2380  O   ILE A 326       7.015  -0.410 -10.340  1.00 92.11           O  
ATOM   2381  CG1 ILE A 326       3.189  -1.242 -12.451  1.00 92.11           C  
ATOM   2382  CG2 ILE A 326       5.412  -2.392 -12.786  1.00 92.11           C  
ATOM   2383  CD1 ILE A 326       2.930  -0.895 -13.911  1.00 92.11           C  
ATOM   2384  N   ALA A 327       6.738  -2.544  -9.588  1.00 91.91           N  
ATOM   2385  CA  ALA A 327       8.117  -2.664  -9.123  1.00 91.91           C  
ATOM   2386  C   ALA A 327       9.038  -3.130 -10.247  1.00 91.91           C  
ATOM   2387  CB  ALA A 327       8.198  -3.626  -7.940  1.00 91.91           C  
ATOM   2388  O   ALA A 327       8.568  -3.576 -11.297  1.00 91.91           O  
ATOM   2389  N   LYS A 328      10.339  -2.847 -10.088  1.00 90.24           N  
ATOM   2390  CA  LYS A 328      11.375  -3.290 -11.017  1.00 90.24           C  
ATOM   2391  C   LYS A 328      11.012  -2.933 -12.456  1.00 90.24           C  
ATOM   2392  CB  LYS A 328      11.600  -4.797 -10.892  1.00 90.24           C  
ATOM   2393  O   LYS A 328      10.959  -3.808 -13.323  1.00 90.24           O  
ATOM   2394  CG  LYS A 328      12.088  -5.238  -9.519  1.00 90.24           C  
ATOM   2395  CD  LYS A 328      12.419  -6.725  -9.495  1.00 90.24           C  
ATOM   2396  CE  LYS A 328      12.908  -7.167  -8.123  1.00 90.24           C  
ATOM   2397  NZ  LYS A 328      13.284  -8.613  -8.108  1.00 90.24           N  
ATOM   2398  N   ALA A 329      10.704  -1.744 -12.694  1.00 88.65           N  
ATOM   2399  CA  ALA A 329      10.269  -1.273 -14.007  1.00 88.65           C  
ATOM   2400  C   ALA A 329      11.392  -1.398 -15.033  1.00 88.65           C  
ATOM   2401  CB  ALA A 329       9.790   0.174 -13.921  1.00 88.65           C  
ATOM   2402  O   ALA A 329      11.138  -1.423 -16.239  1.00 88.65           O  
ATOM   2403  N   ASP A 330      12.569  -1.547 -14.574  1.00 88.23           N  
ATOM   2404  CA  ASP A 330      13.720  -1.644 -15.465  1.00 88.23           C  
ATOM   2405  C   ASP A 330      13.743  -2.988 -16.190  1.00 88.23           C  
ATOM   2406  CB  ASP A 330      15.021  -1.447 -14.684  1.00 88.23           C  
ATOM   2407  O   ASP A 330      14.488  -3.166 -17.155  1.00 88.23           O  
ATOM   2408  CG  ASP A 330      15.155  -2.394 -13.505  1.00 88.23           C  
ATOM   2409  OD1 ASP A 330      14.157  -2.621 -12.788  1.00 88.23           O  
ATOM   2410  OD2 ASP A 330      16.270  -2.917 -13.290  1.00 88.23           O  
ATOM   2411  N   THR A 331      12.883  -3.895 -15.868  1.00 89.19           N  
ATOM   2412  CA  THR A 331      12.827  -5.214 -16.487  1.00 89.19           C  
ATOM   2413  C   THR A 331      11.915  -5.199 -17.710  1.00 89.19           C  
ATOM   2414  CB  THR A 331      12.335  -6.279 -15.489  1.00 89.19           C  
ATOM   2415  O   THR A 331      11.836  -6.186 -18.445  1.00 89.19           O  
ATOM   2416  CG2 THR A 331      13.194  -6.290 -14.229  1.00 89.19           C  
ATOM   2417  OG1 THR A 331      10.978  -5.995 -15.127  1.00 89.19           O  
ATOM   2418  N   MET A 332      11.272  -4.138 -18.000  1.00 87.76           N  
ATOM   2419  CA  MET A 332      10.354  -4.009 -19.129  1.00 87.76           C  
ATOM   2420  C   MET A 332      10.779  -2.868 -20.047  1.00 87.76           C  
ATOM   2421  CB  MET A 332       8.924  -3.779 -18.636  1.00 87.76           C  
ATOM   2422  O   MET A 332      11.426  -1.917 -19.605  1.00 87.76           O  
ATOM   2423  CG  MET A 332       8.419  -4.862 -17.696  1.00 87.76           C  
ATOM   2424  SD  MET A 332       6.748  -4.492 -17.032  1.00 87.76           S  
ATOM   2425  CE  MET A 332       5.760  -4.650 -18.546  1.00 87.76           C  
ATOM   2426  N   THR A 333      10.502  -3.084 -21.307  1.00 88.07           N  
ATOM   2427  CA  THR A 333      10.730  -2.009 -22.267  1.00 88.07           C  
ATOM   2428  C   THR A 333       9.646  -0.941 -22.150  1.00 88.07           C  
ATOM   2429  CB  THR A 333      10.771  -2.547 -23.709  1.00 88.07           C  
ATOM   2430  O   THR A 333       8.628  -1.153 -21.488  1.00 88.07           O  
ATOM   2431  CG2 THR A 333      11.849  -3.614 -23.867  1.00 88.07           C  
ATOM   2432  OG1 THR A 333       9.498  -3.117 -24.037  1.00 88.07           O  
ATOM   2433  N   ALA A 334       9.825   0.217 -22.684  1.00 85.08           N  
ATOM   2434  CA  ALA A 334       8.869   1.318 -22.602  1.00 85.08           C  
ATOM   2435  C   ALA A 334       7.513   0.911 -23.171  1.00 85.08           C  
ATOM   2436  CB  ALA A 334       9.404   2.544 -23.337  1.00 85.08           C  
ATOM   2437  O   ALA A 334       6.469   1.263 -22.616  1.00 85.08           O  
ATOM   2438  N   ASP A 335       7.550   0.085 -24.251  1.00 87.51           N  
ATOM   2439  CA  ASP A 335       6.319  -0.373 -24.888  1.00 87.51           C  
ATOM   2440  C   ASP A 335       5.604  -1.408 -24.022  1.00 87.51           C  
ATOM   2441  CB  ASP A 335       6.616  -0.960 -26.270  1.00 87.51           C  
ATOM   2442  O   ASP A 335       4.380  -1.371 -23.885  1.00 87.51           O  
ATOM   2443  CG  ASP A 335       7.103   0.080 -27.264  1.00 87.51           C  
ATOM   2444  OD1 ASP A 335       6.761   1.273 -27.115  1.00 87.51           O  
ATOM   2445  OD2 ASP A 335       7.834  -0.297 -28.205  1.00 87.51           O  
ATOM   2446  N   GLU A 336       6.405  -2.273 -23.436  1.00 89.10           N  
ATOM   2447  CA  GLU A 336       5.862  -3.289 -22.540  1.00 89.10           C  
ATOM   2448  C   GLU A 336       5.230  -2.656 -21.304  1.00 89.10           C  
ATOM   2449  CB  GLU A 336       6.954  -4.279 -22.125  1.00 89.10           C  
ATOM   2450  O   GLU A 336       4.181  -3.104 -20.838  1.00 89.10           O  
ATOM   2451  CG  GLU A 336       7.395  -5.213 -23.242  1.00 89.10           C  
ATOM   2452  CD  GLU A 336       8.564  -6.104 -22.852  1.00 89.10           C  
ATOM   2453  OE1 GLU A 336       8.938  -6.996 -23.647  1.00 89.10           O  
ATOM   2454  OE2 GLU A 336       9.111  -5.907 -21.744  1.00 89.10           O  
ATOM   2455  N   LEU A 337       5.807  -1.662 -20.817  1.00 86.83           N  
ATOM   2456  CA  LEU A 337       5.322  -0.946 -19.642  1.00 86.83           C  
ATOM   2457  C   LEU A 337       3.976  -0.287 -19.925  1.00 86.83           C  
ATOM   2458  CB  LEU A 337       6.338   0.111 -19.201  1.00 86.83           C  
ATOM   2459  O   LEU A 337       3.066  -0.343 -19.094  1.00 86.83           O  
ATOM   2460  CG  LEU A 337       5.991   0.899 -17.937  1.00 86.83           C  
ATOM   2461  CD1 LEU A 337       5.946  -0.030 -16.729  1.00 86.83           C  
ATOM   2462  CD2 LEU A 337       6.997   2.024 -17.715  1.00 86.83           C  
ATOM   2463  N   LYS A 338       3.876   0.249 -21.083  1.00 85.66           N  
ATOM   2464  CA  LYS A 338       2.628   0.897 -21.476  1.00 85.66           C  
ATOM   2465  C   LYS A 338       1.487  -0.112 -21.561  1.00 85.66           C  
ATOM   2466  CB  LYS A 338       2.794   1.614 -22.817  1.00 85.66           C  
ATOM   2467  O   LYS A 338       0.379   0.154 -21.091  1.00 85.66           O  
ATOM   2468  CG  LYS A 338       1.605   2.478 -23.209  1.00 85.66           C  
ATOM   2469  CD  LYS A 338       1.847   3.198 -24.529  1.00 85.66           C  
ATOM   2470  CE  LYS A 338       0.626   3.997 -24.964  1.00 85.66           C  
ATOM   2471  NZ  LYS A 338       0.850   4.683 -26.272  1.00 85.66           N  
ATOM   2472  N   GLU A 339       1.769  -1.185 -22.159  1.00 89.30           N  
ATOM   2473  CA  GLU A 339       0.777  -2.250 -22.280  1.00 89.30           C  
ATOM   2474  C   GLU A 339       0.382  -2.795 -20.911  1.00 89.30           C  
ATOM   2475  CB  GLU A 339       1.308  -3.381 -23.164  1.00 89.30           C  
ATOM   2476  O   GLU A 339      -0.798  -3.042 -20.652  1.00 89.30           O  
ATOM   2477  CG  GLU A 339       1.414  -3.013 -24.637  1.00 89.30           C  
ATOM   2478  CD  GLU A 339       2.014  -4.119 -25.490  1.00 89.30           C  
ATOM   2479  OE1 GLU A 339       2.267  -3.888 -26.694  1.00 89.30           O  
ATOM   2480  OE2 GLU A 339       2.232  -5.227 -24.951  1.00 89.30           O  
ATOM   2481  N   PHE A 340       1.380  -2.986 -20.152  1.00 89.80           N  
ATOM   2482  CA  PHE A 340       1.148  -3.532 -18.819  1.00 89.80           C  
ATOM   2483  C   PHE A 340       0.367  -2.546 -17.959  1.00 89.80           C  
ATOM   2484  CB  PHE A 340       2.477  -3.881 -18.142  1.00 89.80           C  
ATOM   2485  O   PHE A 340      -0.518  -2.943 -17.199  1.00 89.80           O  
ATOM   2486  CG  PHE A 340       2.318  -4.596 -16.827  1.00 89.80           C  
ATOM   2487  CD1 PHE A 340       2.811  -4.040 -15.653  1.00 89.80           C  
ATOM   2488  CD2 PHE A 340       1.675  -5.826 -16.766  1.00 89.80           C  
ATOM   2489  CE1 PHE A 340       2.666  -4.700 -14.435  1.00 89.80           C  
ATOM   2490  CE2 PHE A 340       1.526  -6.491 -15.552  1.00 89.80           C  
ATOM   2491  CZ  PHE A 340       2.023  -5.927 -14.388  1.00 89.80           C  
ATOM   2492  N   ARG A 341       0.556  -1.336 -18.041  1.00 87.22           N  
ATOM   2493  CA  ARG A 341      -0.193  -0.299 -17.339  1.00 87.22           C  
ATOM   2494  C   ARG A 341      -1.678  -0.369 -17.680  1.00 87.22           C  
ATOM   2495  CB  ARG A 341       0.358   1.087 -17.680  1.00 87.22           C  
ATOM   2496  O   ARG A 341      -2.529  -0.276 -16.793  1.00 87.22           O  
ATOM   2497  CG  ARG A 341       1.627   1.449 -16.925  1.00 87.22           C  
ATOM   2498  CD  ARG A 341       2.040   2.893 -17.175  1.00 87.22           C  
ATOM   2499  NE  ARG A 341       3.307   3.211 -16.523  1.00 87.22           N  
ATOM   2500  NH1 ARG A 341       3.906   4.857 -18.031  1.00 87.22           N  
ATOM   2501  NH2 ARG A 341       5.289   4.345 -16.276  1.00 87.22           N  
ATOM   2502  CZ  ARG A 341       4.165   4.137 -16.945  1.00 87.22           C  
ATOM   2503  N   GLN A 342      -1.868  -0.514 -18.916  1.00 86.61           N  
ATOM   2504  CA  GLN A 342      -3.249  -0.597 -19.382  1.00 86.61           C  
ATOM   2505  C   GLN A 342      -3.927  -1.864 -18.869  1.00 86.61           C  
ATOM   2506  CB  GLN A 342      -3.304  -0.554 -20.910  1.00 86.61           C  
ATOM   2507  O   GLN A 342      -5.092  -1.831 -18.466  1.00 86.61           O  
ATOM   2508  CG  GLN A 342      -4.699  -0.306 -21.468  1.00 86.61           C  
ATOM   2509  CD  GLN A 342      -4.688   0.023 -22.949  1.00 86.61           C  
ATOM   2510  NE2 GLN A 342      -5.850   0.377 -23.486  1.00 86.61           N  
ATOM   2511  OE1 GLN A 342      -3.643  -0.040 -23.605  1.00 86.61           O  
ATOM   2512  N   GLU A 343      -3.185  -2.854 -18.880  1.00 88.94           N  
ATOM   2513  CA  GLU A 343      -3.707  -4.126 -18.388  1.00 88.94           C  
ATOM   2514  C   GLU A 343      -4.075  -4.037 -16.910  1.00 88.94           C  
ATOM   2515  CB  GLU A 343      -2.689  -5.247 -18.610  1.00 88.94           C  
ATOM   2516  O   GLU A 343      -5.134  -4.516 -16.498  1.00 88.94           O  
ATOM   2517  CG  GLU A 343      -3.211  -6.631 -18.253  1.00 88.94           C  
ATOM   2518  CD  GLU A 343      -2.208  -7.740 -18.529  1.00 88.94           C  
ATOM   2519  OE1 GLU A 343      -2.475  -8.906 -18.160  1.00 88.94           O  
ATOM   2520  OE2 GLU A 343      -1.145  -7.440 -19.118  1.00 88.94           O  
ATOM   2521  N   VAL A 344      -3.235  -3.483 -16.154  1.00 89.13           N  
ATOM   2522  CA  VAL A 344      -3.459  -3.341 -14.719  1.00 89.13           C  
ATOM   2523  C   VAL A 344      -4.669  -2.444 -14.470  1.00 89.13           C  
ATOM   2524  CB  VAL A 344      -2.215  -2.768 -14.004  1.00 89.13           C  
ATOM   2525  O   VAL A 344      -5.519  -2.755 -13.633  1.00 89.13           O  
ATOM   2526  CG1 VAL A 344      -2.535  -2.430 -12.549  1.00 89.13           C  
ATOM   2527  CG2 VAL A 344      -1.052  -3.756 -14.083  1.00 89.13           C  
ATOM   2528  N   MET A 345      -4.757  -1.472 -15.196  1.00 85.84           N  
ATOM   2529  CA  MET A 345      -5.872  -0.541 -15.051  1.00 85.84           C  
ATOM   2530  C   MET A 345      -7.194  -1.217 -15.395  1.00 85.84           C  
ATOM   2531  CB  MET A 345      -5.666   0.688 -15.939  1.00 85.84           C  
ATOM   2532  O   MET A 345      -8.197  -1.014 -14.709  1.00 85.84           O  
ATOM   2533  CG  MET A 345      -4.629   1.663 -15.406  1.00 85.84           C  
ATOM   2534  SD  MET A 345      -5.029   2.262 -13.718  1.00 85.84           S  
ATOM   2535  CE  MET A 345      -6.371   3.421 -14.100  1.00 85.84           C  
ATOM   2536  N   ASP A 346      -7.204  -1.959 -16.437  1.00 86.63           N  
ATOM   2537  CA  ASP A 346      -8.401  -2.682 -16.855  1.00 86.63           C  
ATOM   2538  C   ASP A 346      -8.839  -3.683 -15.788  1.00 86.63           C  
ATOM   2539  CB  ASP A 346      -8.157  -3.402 -18.183  1.00 86.63           C  
ATOM   2540  O   ASP A 346     -10.025  -3.776 -15.466  1.00 86.63           O  
ATOM   2541  CG  ASP A 346      -8.031  -2.450 -19.359  1.00 86.63           C  
ATOM   2542  OD1 ASP A 346      -8.434  -1.273 -19.237  1.00 86.63           O  
ATOM   2543  OD2 ASP A 346      -7.527  -2.881 -20.419  1.00 86.63           O  
ATOM   2544  N   GLU A 347      -7.908  -4.335 -15.265  1.00 88.31           N  
ATOM   2545  CA  GLU A 347      -8.200  -5.352 -14.260  1.00 88.31           C  
ATOM   2546  C   GLU A 347      -8.685  -4.720 -12.958  1.00 88.31           C  
ATOM   2547  CB  GLU A 347      -6.965  -6.218 -13.996  1.00 88.31           C  
ATOM   2548  O   GLU A 347      -9.545  -5.277 -12.274  1.00 88.31           O  
ATOM   2549  CG  GLU A 347      -6.691  -7.246 -15.084  1.00 88.31           C  
ATOM   2550  CD  GLU A 347      -5.589  -8.227 -14.719  1.00 88.31           C  
ATOM   2551  OE1 GLU A 347      -5.174  -9.026 -15.589  1.00 88.31           O  
ATOM   2552  OE2 GLU A 347      -5.136  -8.196 -13.553  1.00 88.31           O  
ATOM   2553  N   LEU A 348      -8.122  -3.646 -12.651  1.00 85.40           N  
ATOM   2554  CA  LEU A 348      -8.528  -2.940 -11.441  1.00 85.40           C  
ATOM   2555  C   LEU A 348      -9.948  -2.402 -11.576  1.00 85.40           C  
ATOM   2556  CB  LEU A 348      -7.561  -1.791 -11.140  1.00 85.40           C  
ATOM   2557  O   LEU A 348     -10.727  -2.447 -10.621  1.00 85.40           O  
ATOM   2558  CG  LEU A 348      -6.170  -2.188 -10.643  1.00 85.40           C  
ATOM   2559  CD1 LEU A 348      -5.283  -0.955 -10.513  1.00 85.40           C  
ATOM   2560  CD2 LEU A 348      -6.268  -2.925  -9.312  1.00 85.40           C  
ATOM   2561  N   GLN A 349     -10.239  -1.960 -12.738  1.00 83.90           N  
ATOM   2562  CA  GLN A 349     -11.586  -1.466 -13.005  1.00 83.90           C  
ATOM   2563  C   GLN A 349     -12.607  -2.600 -12.960  1.00 83.90           C  
ATOM   2564  CB  GLN A 349     -11.641  -0.763 -14.362  1.00 83.90           C  
ATOM   2565  O   GLN A 349     -13.706  -2.432 -12.428  1.00 83.90           O  
ATOM   2566  CG  GLN A 349     -10.934   0.585 -14.385  1.00 83.90           C  
ATOM   2567  CD  GLN A 349     -10.963   1.239 -15.754  1.00 83.90           C  
ATOM   2568  NE2 GLN A 349     -10.462   2.468 -15.835  1.00 83.90           N  
ATOM   2569  OE1 GLN A 349     -11.430   0.645 -16.731  1.00 83.90           O  
ATOM   2570  N   ASN A 350     -12.162  -3.666 -13.485  1.00 86.04           N  
ATOM   2571  CA  ASN A 350     -13.023  -4.843 -13.459  1.00 86.04           C  
ATOM   2572  C   ASN A 350     -13.234  -5.352 -12.036  1.00 86.04           C  
ATOM   2573  CB  ASN A 350     -12.442  -5.953 -14.339  1.00 86.04           C  
ATOM   2574  O   ASN A 350     -14.289  -5.906 -11.721  1.00 86.04           O  
ATOM   2575  CG  ASN A 350     -12.538  -5.635 -15.819  1.00 86.04           C  
ATOM   2576  ND2 ASN A 350     -11.858  -6.426 -16.640  1.00 86.04           N  
ATOM   2577  OD1 ASN A 350     -13.216  -4.685 -16.220  1.00 86.04           O  
ATOM   2578  N   GLY A 351     -12.305  -5.181 -11.243  1.00 79.07           N  
ATOM   2579  CA  GLY A 351     -12.324  -5.634  -9.861  1.00 79.07           C  
ATOM   2580  C   GLY A 351     -12.996  -4.652  -8.921  1.00 79.07           C  
ATOM   2581  O   GLY A 351     -13.230  -4.964  -7.751  1.00 79.07           O  
ATOM   2582  N   GLY A 352     -13.523  -3.522  -9.488  1.00 77.88           N  
ATOM   2583  CA  GLY A 352     -14.253  -2.503  -8.750  1.00 77.88           C  
ATOM   2584  C   GLY A 352     -13.408  -1.805  -7.701  1.00 77.88           C  
ATOM   2585  O   GLY A 352     -13.909  -1.441  -6.635  1.00 77.88           O  
ATOM   2586  N   ILE A 353     -12.109  -1.765  -7.889  1.00 77.48           N  
ATOM   2587  CA  ILE A 353     -11.216  -1.089  -6.955  1.00 77.48           C  
ATOM   2588  C   ILE A 353     -11.123   0.393  -7.310  1.00 77.48           C  
ATOM   2589  CB  ILE A 353      -9.809  -1.729  -6.954  1.00 77.48           C  
ATOM   2590  O   ILE A 353     -10.906   0.747  -8.472  1.00 77.48           O  
ATOM   2591  CG1 ILE A 353      -9.902  -3.222  -6.618  1.00 77.48           C  
ATOM   2592  CG2 ILE A 353      -8.887  -1.003  -5.970  1.00 77.48           C  
ATOM   2593  CD1 ILE A 353      -8.633  -4.005  -6.924  1.00 77.48           C  
ATOM   2594  N   GLU A 354     -11.519   1.207  -6.374  1.00 65.39           N  
ATOM   2595  CA  GLU A 354     -11.473   2.653  -6.571  1.00 65.39           C  
ATOM   2596  C   GLU A 354     -10.034   3.158  -6.621  1.00 65.39           C  
ATOM   2597  CB  GLU A 354     -12.244   3.372  -5.461  1.00 65.39           C  
ATOM   2598  O   GLU A 354      -9.284   3.008  -5.654  1.00 65.39           O  
ATOM   2599  CG  GLU A 354     -13.745   3.127  -5.496  1.00 65.39           C  
ATOM   2600  CD  GLU A 354     -14.502   3.880  -4.414  1.00 65.39           C  
ATOM   2601  OE1 GLU A 354     -15.750   3.783  -4.366  1.00 65.39           O  
ATOM   2602  OE2 GLU A 354     -13.843   4.572  -3.607  1.00 65.39           O  
ATOM   2603  N   ILE A 355      -9.516   3.260  -7.826  1.00 64.67           N  
ATOM   2604  CA  ILE A 355      -8.146   3.738  -7.979  1.00 64.67           C  
ATOM   2605  C   ILE A 355      -8.147   5.251  -8.184  1.00 64.67           C  
ATOM   2606  CB  ILE A 355      -7.433   3.038  -9.158  1.00 64.67           C  
ATOM   2607  O   ILE A 355      -9.158   5.828  -8.592  1.00 64.67           O  
ATOM   2608  CG1 ILE A 355      -7.450   1.517  -8.965  1.00 64.67           C  
ATOM   2609  CG2 ILE A 355      -5.998   3.555  -9.304  1.00 64.67           C  
ATOM   2610  CD1 ILE A 355      -7.073   0.731 -10.214  1.00 64.67           C  
ATOM   2611  N   PHE A 356      -6.998   5.823  -7.712  1.00 59.87           N  
ATOM   2612  CA  PHE A 356      -6.690   7.241  -7.862  1.00 59.87           C  
ATOM   2613  C   PHE A 356      -6.585   7.620  -9.334  1.00 59.87           C  
ATOM   2614  CB  PHE A 356      -5.387   7.589  -7.136  1.00 59.87           C  
ATOM   2615  O   PHE A 356      -5.797   7.032 -10.077  1.00 59.87           O  
ATOM   2616  CG  PHE A 356      -5.108   9.066  -7.063  1.00 59.87           C  
ATOM   2617  CD1 PHE A 356      -4.238   9.668  -7.964  1.00 59.87           C  
ATOM   2618  CD2 PHE A 356      -5.717   9.853  -6.094  1.00 59.87           C  
ATOM   2619  CE1 PHE A 356      -3.978  11.035  -7.899  1.00 59.87           C  
ATOM   2620  CE2 PHE A 356      -5.463  11.220  -6.024  1.00 59.87           C  
ATOM   2621  CZ  PHE A 356      -4.592  11.809  -6.926  1.00 59.87           C  
ATOM   2622  N   ASP A 357      -7.637   8.313  -9.824  1.00 54.91           N  
ATOM   2623  CA  ASP A 357      -7.625   8.725 -11.224  1.00 54.91           C  
ATOM   2624  C   ASP A 357      -7.073  10.141 -11.375  1.00 54.91           C  
ATOM   2625  CB  ASP A 357      -9.031   8.643 -11.821  1.00 54.91           C  
ATOM   2626  O   ASP A 357      -7.522  11.064 -10.693  1.00 54.91           O  
ATOM   2627  CG  ASP A 357      -9.046   8.808 -13.330  1.00 54.91           C  
ATOM   2628  OD1 ASP A 357      -7.962   8.914 -13.943  1.00 54.91           O  
ATOM   2629  OD2 ASP A 357     -10.152   8.836 -13.912  1.00 54.91           O  
ATOM   2630  N   PHE A 358      -5.851  10.267 -12.064  1.00 52.87           N  
ATOM   2631  CA  PHE A 358      -5.171  11.523 -12.355  1.00 52.87           C  
ATOM   2632  C   PHE A 358      -5.674  12.120 -13.664  1.00 52.87           C  
ATOM   2633  CB  PHE A 358      -3.655  11.311 -12.423  1.00 52.87           C  
ATOM   2634  O   PHE A 358      -5.229  13.195 -14.073  1.00 52.87           O  
ATOM   2635  CG  PHE A 358      -3.044  10.871 -11.120  1.00 52.87           C  
ATOM   2636  CD1 PHE A 358      -2.766  11.794 -10.119  1.00 52.87           C  
ATOM   2637  CD2 PHE A 358      -2.748   9.532 -10.896  1.00 52.87           C  
ATOM   2638  CE1 PHE A 358      -2.201  11.389  -8.912  1.00 52.87           C  
ATOM   2639  CE2 PHE A 358      -2.184   9.120  -9.692  1.00 52.87           C  
ATOM   2640  CZ  PHE A 358      -1.910  10.050  -8.702  1.00 52.87           C  
ATOM   2641  N   SER A 359      -6.652  11.376 -14.327  1.00 44.90           N  
ATOM   2642  CA  SER A 359      -7.049  11.691 -15.695  1.00 44.90           C  
ATOM   2643  C   SER A 359      -8.348  12.490 -15.724  1.00 44.90           C  
ATOM   2644  CB  SER A 359      -7.212  10.410 -16.515  1.00 44.90           C  
ATOM   2645  O   SER A 359      -8.635  13.183 -16.702  1.00 44.90           O  
ATOM   2646  OG  SER A 359      -7.897  10.672 -17.727  1.00 44.90           O  
ATOM   2647  N   SER A 360      -8.880  12.988 -14.549  1.00 41.55           N  
ATOM   2648  CA  SER A 360     -10.110  13.718 -14.838  1.00 41.55           C  
ATOM   2649  C   SER A 360     -10.152  15.048 -14.094  1.00 41.55           C  
ATOM   2650  CB  SER A 360     -11.333  12.877 -14.467  1.00 41.55           C  
ATOM   2651  O   SER A 360     -10.153  15.075 -12.861  1.00 41.55           O  
ATOM   2652  OG  SER A 360     -11.305  12.529 -13.094  1.00 41.55           O  
ATOM   2653  N   GLY A 361      -9.348  15.934 -14.382  1.00 40.06           N  
ATOM   2654  CA  GLY A 361      -9.671  17.332 -14.143  1.00 40.06           C  
ATOM   2655  C   GLY A 361     -11.046  17.722 -14.652  1.00 40.06           C  
ATOM   2656  O   GLY A 361     -11.552  17.129 -15.607  1.00 40.06           O  
ATOM   2657  N   GLU A 362     -12.119  17.508 -13.938  1.00 46.15           N  
ATOM   2658  CA  GLU A 362     -13.431  18.144 -14.016  1.00 46.15           C  
ATOM   2659  C   GLU A 362     -13.578  18.952 -15.302  1.00 46.15           C  
ATOM   2660  CB  GLU A 362     -13.665  19.045 -12.800  1.00 46.15           C  
ATOM   2661  O   GLU A 362     -14.679  19.069 -15.845  1.00 46.15           O  
ATOM   2662  CG  GLU A 362     -14.210  18.309 -11.585  1.00 46.15           C  
ATOM   2663  CD  GLU A 362     -14.537  19.231 -10.421  1.00 46.15           C  
ATOM   2664  OE1 GLU A 362     -15.114  18.759  -9.416  1.00 46.15           O  
ATOM   2665  OE2 GLU A 362     -14.214  20.436 -10.516  1.00 46.15           O  
ATOM   2666  N   ASP A 363     -12.460  18.905 -16.274  1.00 45.12           N  
ATOM   2667  CA  ASP A 363     -12.665  19.740 -17.453  1.00 45.12           C  
ATOM   2668  C   ASP A 363     -12.540  18.920 -18.735  1.00 45.12           C  
ATOM   2669  CB  ASP A 363     -11.667  20.900 -17.470  1.00 45.12           C  
ATOM   2670  O   ASP A 363     -13.053  19.315 -19.784  1.00 45.12           O  
ATOM   2671  CG  ASP A 363     -11.926  21.920 -16.376  1.00 45.12           C  
ATOM   2672  OD1 ASP A 363     -13.073  22.017 -15.890  1.00 45.12           O  
ATOM   2673  OD2 ASP A 363     -10.973  22.637 -15.998  1.00 45.12           O  
ATOM   2674  N   THR A 364     -12.206  17.559 -18.682  1.00 43.62           N  
ATOM   2675  CA  THR A 364     -12.008  16.846 -19.939  1.00 43.62           C  
ATOM   2676  C   THR A 364     -13.041  15.733 -20.098  1.00 43.62           C  
ATOM   2677  CB  THR A 364     -10.591  16.250 -20.026  1.00 43.62           C  
ATOM   2678  O   THR A 364     -13.322  15.295 -21.215  1.00 43.62           O  
ATOM   2679  CG2 THR A 364      -9.567  17.320 -20.390  1.00 43.62           C  
ATOM   2680  OG1 THR A 364     -10.240  15.680 -18.760  1.00 43.62           O  
ATOM   2681  N   ALA A 365     -13.708  15.195 -19.014  1.00 42.24           N  
ATOM   2682  CA  ALA A 365     -14.738  14.164 -19.113  1.00 42.24           C  
ATOM   2683  C   ALA A 365     -16.039  14.739 -19.664  1.00 42.24           C  
ATOM   2684  CB  ALA A 365     -14.979  13.520 -17.750  1.00 42.24           C  
ATOM   2685  O   ALA A 365     -16.753  14.069 -20.414  1.00 42.24           O  
ATOM   2686  N   ALA A 366     -16.271  16.027 -19.505  1.00 40.92           N  
ATOM   2687  CA  ALA A 366     -17.409  16.732 -20.087  1.00 40.92           C  
ATOM   2688  C   ALA A 366     -17.141  17.099 -21.544  1.00 40.92           C  
ATOM   2689  CB  ALA A 366     -17.730  17.985 -19.277  1.00 40.92           C  
ATOM   2690  O   ALA A 366     -18.041  17.027 -22.384  1.00 40.92           O  
ATOM   2691  N   ASP A 367     -15.817  17.228 -21.976  1.00 44.78           N  
ATOM   2692  CA  ASP A 367     -15.398  17.572 -23.331  1.00 44.78           C  
ATOM   2693  C   ASP A 367     -15.293  16.325 -24.206  1.00 44.78           C  
ATOM   2694  CB  ASP A 367     -14.059  18.312 -23.308  1.00 44.78           C  
ATOM   2695  O   ASP A 367     -15.620  16.365 -25.395  1.00 44.78           O  
ATOM   2696  CG  ASP A 367     -14.209  19.802 -23.056  1.00 44.78           C  
ATOM   2697  OD1 ASP A 367     -15.345  20.320 -23.120  1.00 44.78           O  
ATOM   2698  OD2 ASP A 367     -13.182  20.465 -22.795  1.00 44.78           O  
ATOM   2699  N   GLU A 368     -14.969  15.124 -23.613  1.00 46.05           N  
ATOM   2700  CA  GLU A 368     -14.869  13.841 -24.304  1.00 46.05           C  
ATOM   2701  C   GLU A 368     -16.241  13.195 -24.470  1.00 46.05           C  
ATOM   2702  CB  GLU A 368     -13.930  12.896 -23.549  1.00 46.05           C  
ATOM   2703  O   GLU A 368     -16.520  12.573 -25.497  1.00 46.05           O  
ATOM   2704  CG  GLU A 368     -12.491  12.937 -24.040  1.00 46.05           C  
ATOM   2705  CD  GLU A 368     -11.586  11.943 -23.330  1.00 46.05           C  
ATOM   2706  OE1 GLU A 368     -10.379  11.880 -23.657  1.00 46.05           O  
ATOM   2707  OE2 GLU A 368     -12.088  11.220 -22.441  1.00 46.05           O  
ATOM   2708  N   CYS A 369     -17.191  13.369 -23.518  1.00 41.11           N  
ATOM   2709  CA  CYS A 369     -18.580  12.934 -23.609  1.00 41.11           C  
ATOM   2710  C   CYS A 369     -19.368  13.821 -24.565  1.00 41.11           C  
ATOM   2711  CB  CYS A 369     -19.237  12.946 -22.229  1.00 41.11           C  
ATOM   2712  O   CYS A 369     -20.183  13.328 -25.347  1.00 41.11           O  
ATOM   2713  SG  CYS A 369     -18.801  11.526 -21.202  1.00 41.11           S  
ATOM   2714  N   VAL A 370     -18.965  15.133 -24.686  1.00 44.45           N  
ATOM   2715  CA  VAL A 370     -19.515  16.086 -25.645  1.00 44.45           C  
ATOM   2716  C   VAL A 370     -18.930  15.821 -27.030  1.00 44.45           C  
ATOM   2717  CB  VAL A 370     -19.236  17.544 -25.218  1.00 44.45           C  
ATOM   2718  O   VAL A 370     -19.640  15.897 -28.036  1.00 44.45           O  
ATOM   2719  CG1 VAL A 370     -19.697  18.520 -26.299  1.00 44.45           C  
ATOM   2720  CG2 VAL A 370     -19.922  17.851 -23.889  1.00 44.45           C  
ATOM   2721  N   ALA A 371     -17.676  15.276 -27.165  1.00 44.35           N  
ATOM   2722  CA  ALA A 371     -16.989  14.910 -28.401  1.00 44.35           C  
ATOM   2723  C   ALA A 371     -17.474  13.559 -28.918  1.00 44.35           C  
ATOM   2724  CB  ALA A 371     -15.478  14.882 -28.182  1.00 44.35           C  
ATOM   2725  O   ALA A 371     -17.581  13.353 -30.129  1.00 44.35           O  
ATOM   2726  N   ALA A 372     -17.872  12.618 -28.026  1.00 43.15           N  
ATOM   2727  CA  ALA A 372     -18.422  11.309 -28.370  1.00 43.15           C  
ATOM   2728  C   ALA A 372     -19.876  11.426 -28.818  1.00 43.15           C  
ATOM   2729  CB  ALA A 372     -18.309  10.356 -27.182  1.00 43.15           C  
ATOM   2730  O   ALA A 372     -20.333  10.660 -29.669  1.00 43.15           O  
ATOM   2731  N   LEU A 373     -20.591  12.505 -28.416  1.00 43.72           N  
ATOM   2732  CA  LEU A 373     -21.943  12.781 -28.891  1.00 43.72           C  
ATOM   2733  C   LEU A 373     -21.910  13.535 -30.216  1.00 43.72           C  
ATOM   2734  CB  LEU A 373     -22.722  13.589 -27.849  1.00 43.72           C  
ATOM   2735  O   LEU A 373     -22.854  13.454 -31.005  1.00 43.72           O  
ATOM   2736  CG  LEU A 373     -23.313  12.798 -26.681  1.00 43.72           C  
ATOM   2737  CD1 LEU A 373     -23.554  13.716 -25.488  1.00 43.72           C  
ATOM   2738  CD2 LEU A 373     -24.607  12.110 -27.103  1.00 43.72           C  
ATOM   2739  N   HIS A 374     -20.707  14.079 -30.672  1.00 39.67           N  
ATOM   2740  CA  HIS A 374     -20.516  14.817 -31.915  1.00 39.67           C  
ATOM   2741  C   HIS A 374     -19.792  13.968 -32.955  1.00 39.67           C  
ATOM   2742  CB  HIS A 374     -19.737  16.109 -31.658  1.00 39.67           C  
ATOM   2743  O   HIS A 374     -19.752  14.324 -34.134  1.00 39.67           O  
ATOM   2744  CG  HIS A 374     -20.592  17.239 -31.180  1.00 39.67           C  
ATOM   2745  CD2 HIS A 374     -21.247  18.208 -31.862  1.00 39.67           C  
ATOM   2746  ND1 HIS A 374     -20.847  17.467 -29.845  1.00 39.67           N  
ATOM   2747  CE1 HIS A 374     -21.625  18.529 -29.726  1.00 39.67           C  
ATOM   2748  NE2 HIS A 374     -21.882  18.998 -30.935  1.00 39.67           N  
ATOM   2749  N   VAL A 375     -19.535  12.571 -32.764  1.00 38.00           N  
ATOM   2750  CA  VAL A 375     -18.808  11.845 -33.800  1.00 38.00           C  
ATOM   2751  C   VAL A 375     -19.623  10.637 -34.254  1.00 38.00           C  
ATOM   2752  CB  VAL A 375     -17.416  11.393 -33.305  1.00 38.00           C  
ATOM   2753  O   VAL A 375     -19.185   9.873 -35.117  1.00 38.00           O  
ATOM   2754  CG1 VAL A 375     -16.725  10.524 -34.354  1.00 38.00           C  
ATOM   2755  CG2 VAL A 375     -16.553  12.605 -32.959  1.00 38.00           C  
ATOM   2756  N   GLU A 376     -20.921  10.705 -34.469  1.00 38.57           N  
ATOM   2757  CA  GLU A 376     -21.453   9.702 -35.386  1.00 38.57           C  
ATOM   2758  C   GLU A 376     -22.006  10.350 -36.652  1.00 38.57           C  
ATOM   2759  CB  GLU A 376     -22.541   8.871 -34.702  1.00 38.57           C  
ATOM   2760  O   GLU A 376     -23.032  11.032 -36.609  1.00 38.57           O  
ATOM   2761  CG  GLU A 376     -22.005   7.874 -33.685  1.00 38.57           C  
ATOM   2762  CD  GLU A 376     -22.775   6.562 -33.668  1.00 38.57           C  
ATOM   2763  OE1 GLU A 376     -22.250   5.558 -33.136  1.00 38.57           O  
ATOM   2764  OE2 GLU A 376     -23.911   6.539 -34.191  1.00 38.57           O  
ATOM   2765  N   GLN A 377     -21.301  11.166 -37.397  1.00 35.27           N  
ATOM   2766  CA  GLN A 377     -21.807  11.198 -38.765  1.00 35.27           C  
ATOM   2767  C   GLN A 377     -20.662  11.215 -39.774  1.00 35.27           C  
ATOM   2768  CB  GLN A 377     -22.711  12.414 -38.976  1.00 35.27           C  
ATOM   2769  O   GLN A 377     -19.916  12.193 -39.857  1.00 35.27           O  
ATOM   2770  CG  GLN A 377     -24.198  12.086 -38.950  1.00 35.27           C  
ATOM   2771  CD  GLN A 377     -25.062  13.246 -39.406  1.00 35.27           C  
ATOM   2772  NE2 GLN A 377     -26.367  13.011 -39.503  1.00 35.27           N  
ATOM   2773  OE1 GLN A 377     -24.562  14.345 -39.668  1.00 35.27           O  
ATOM   2774  N   GLU A 378     -19.872  10.238 -39.799  1.00 34.38           N  
ATOM   2775  CA  GLU A 378     -19.200  10.108 -41.089  1.00 34.38           C  
ATOM   2776  C   GLU A 378     -19.651   8.847 -41.821  1.00 34.38           C  
ATOM   2777  CB  GLU A 378     -17.680  10.094 -40.905  1.00 34.38           C  
ATOM   2778  O   GLU A 378     -19.552   7.742 -41.285  1.00 34.38           O  
ATOM   2779  CG  GLU A 378     -16.990  11.357 -41.399  1.00 34.38           C  
ATOM   2780  CD  GLU A 378     -15.532  11.448 -40.977  1.00 34.38           C  
ATOM   2781  OE1 GLU A 378     -14.907  12.514 -41.177  1.00 34.38           O  
ATOM   2782  OE2 GLU A 378     -15.010  10.443 -40.444  1.00 34.38           O  
ATOM   2783  N   PHE A 379     -20.700   8.909 -42.715  1.00 28.82           N  
ATOM   2784  CA  PHE A 379     -20.622   8.070 -43.905  1.00 28.82           C  
ATOM   2785  C   PHE A 379     -20.584   8.922 -45.167  1.00 28.82           C  
ATOM   2786  CB  PHE A 379     -21.807   7.101 -43.960  1.00 28.82           C  
ATOM   2787  O   PHE A 379     -21.238   9.964 -45.239  1.00 28.82           O  
ATOM   2788  CG  PHE A 379     -21.545   5.781 -43.288  1.00 28.82           C  
ATOM   2789  CD1 PHE A 379     -20.946   4.738 -43.984  1.00 28.82           C  
ATOM   2790  CD2 PHE A 379     -21.896   5.583 -41.959  1.00 28.82           C  
ATOM   2791  CE1 PHE A 379     -20.702   3.514 -43.364  1.00 28.82           C  
ATOM   2792  CE2 PHE A 379     -21.655   4.363 -41.333  1.00 28.82           C  
ATOM   2793  CZ  PHE A 379     -21.059   3.330 -42.037  1.00 28.82           C  
ATOM   2794  N   PRO A 380     -19.868   8.355 -46.283  1.00 40.31           N  
ATOM   2795  CA  PRO A 380     -19.021   8.430 -47.476  1.00 40.31           C  
ATOM   2796  C   PRO A 380     -19.772   8.943 -48.702  1.00 40.31           C  
ATOM   2797  CB  PRO A 380     -18.568   6.982 -47.679  1.00 40.31           C  
ATOM   2798  O   PRO A 380     -21.006   8.954 -48.715  1.00 40.31           O  
ATOM   2799  CG  PRO A 380     -19.730   6.153 -47.236  1.00 40.31           C  
ATOM   2800  CD  PRO A 380     -20.776   7.065 -46.662  1.00 40.31           C  
ATOM   2801  N   ALA A 381     -19.307   9.922 -49.444  1.00 40.01           N  
ATOM   2802  CA  ALA A 381     -19.062  10.535 -50.747  1.00 40.01           C  
ATOM   2803  C   ALA A 381     -20.317  10.500 -51.614  1.00 40.01           C  
ATOM   2804  CB  ALA A 381     -17.908   9.832 -51.458  1.00 40.01           C  
ATOM   2805  O   ALA A 381     -20.968   9.459 -51.734  1.00 40.01           O  
ATOM   2806  N   TYR A 382     -20.976  11.696 -52.045  1.00 31.85           N  
ATOM   2807  CA  TYR A 382     -21.570  11.892 -53.362  1.00 31.85           C  
ATOM   2808  C   TYR A 382     -22.332  13.210 -53.427  1.00 31.85           C  
ATOM   2809  CB  TYR A 382     -22.507  10.730 -53.708  1.00 31.85           C  
ATOM   2810  O   TYR A 382     -23.084  13.546 -52.510  1.00 31.85           O  
ATOM   2811  CG  TYR A 382     -22.833  10.630 -55.178  1.00 31.85           C  
ATOM   2812  CD1 TYR A 382     -24.075  11.028 -55.666  1.00 31.85           C  
ATOM   2813  CD2 TYR A 382     -21.899  10.135 -56.082  1.00 31.85           C  
ATOM   2814  CE1 TYR A 382     -24.380  10.935 -57.020  1.00 31.85           C  
ATOM   2815  CE2 TYR A 382     -22.193  10.037 -57.438  1.00 31.85           C  
ATOM   2816  OH  TYR A 382     -23.731  10.345 -59.238  1.00 31.85           O  
ATOM   2817  CZ  TYR A 382     -23.434  10.440 -57.897  1.00 31.85           C  
ATOM   2818  N   ASP A 383     -21.874  14.241 -54.159  1.00 30.97           N  
ATOM   2819  CA  ASP A 383     -22.083  15.200 -55.239  1.00 30.97           C  
ATOM   2820  C   ASP A 383     -23.428  15.908 -55.091  1.00 30.97           C  
ATOM   2821  CB  ASP A 383     -22.002  14.503 -56.599  1.00 30.97           C  
ATOM   2822  O   ASP A 383     -24.446  15.269 -54.815  1.00 30.97           O  
ATOM   2823  CG  ASP A 383     -20.962  15.118 -57.519  1.00 30.97           C  
ATOM   2824  OD1 ASP A 383     -20.350  16.143 -57.149  1.00 30.97           O  
ATOM   2825  OD2 ASP A 383     -20.756  14.575 -58.625  1.00 30.97           O  
ATOM   2826  N   SER A 384     -23.462  17.228 -54.781  1.00 38.32           N  
ATOM   2827  CA  SER A 384     -23.988  18.457 -55.365  1.00 38.32           C  
ATOM   2828  C   SER A 384     -25.504  18.537 -55.213  1.00 38.32           C  
ATOM   2829  CB  SER A 384     -23.610  18.553 -56.844  1.00 38.32           C  
ATOM   2830  O   SER A 384     -26.210  17.559 -55.466  1.00 38.32           O  
ATOM   2831  OG  SER A 384     -24.182  17.485 -57.579  1.00 38.32           O  
ATOM   2832  N   ASP A 385     -26.041  19.444 -54.265  1.00 38.48           N  
ATOM   2833  CA  ASP A 385     -27.093  20.450 -54.367  1.00 38.48           C  
ATOM   2834  C   ASP A 385     -28.148  20.255 -53.281  1.00 38.48           C  
ATOM   2835  CB  ASP A 385     -27.747  20.405 -55.750  1.00 38.48           C  
ATOM   2836  O   ASP A 385     -28.839  19.234 -53.256  1.00 38.48           O  
ATOM   2837  CG  ASP A 385     -26.969  21.179 -56.800  1.00 38.48           C  
ATOM   2838  OD1 ASP A 385     -26.091  21.990 -56.433  1.00 38.48           O  
ATOM   2839  OD2 ASP A 385     -27.238  20.978 -58.004  1.00 38.48           O  
ATOM   2840  N   ALA A 386     -27.919  20.785 -52.059  1.00 32.35           N  
ATOM   2841  CA  ALA A 386     -29.084  21.328 -51.365  1.00 32.35           C  
ATOM   2842  C   ALA A 386     -28.700  21.873 -49.992  1.00 32.35           C  
ATOM   2843  CB  ALA A 386     -30.166  20.260 -51.226  1.00 32.35           C  
ATOM   2844  O   ALA A 386     -28.338  21.110 -49.094  1.00 32.35           O  
ATOM   2845  N   ALA A 387     -27.910  22.942 -49.860  1.00 40.58           N  
ATOM   2846  CA  ALA A 387     -27.873  24.213 -49.141  1.00 40.58           C  
ATOM   2847  C   ALA A 387     -29.282  24.695 -48.806  1.00 40.58           C  
ATOM   2848  CB  ALA A 387     -27.135  25.267 -49.962  1.00 40.58           C  
ATOM   2849  O   ALA A 387     -30.098  24.918 -49.702  1.00 40.58           O  
ATOM   2850  N   GLN A 388     -29.987  23.946 -47.939  1.00 36.72           N  
ATOM   2851  CA  GLN A 388     -30.970  24.686 -47.154  1.00 36.72           C  
ATOM   2852  C   GLN A 388     -31.798  23.746 -46.283  1.00 36.72           C  
ATOM   2853  CB  GLN A 388     -31.887  25.498 -48.070  1.00 36.72           C  
ATOM   2854  O   GLN A 388     -32.572  22.936 -46.796  1.00 36.72           O  
ATOM   2855  CG  GLN A 388     -31.404  26.921 -48.319  1.00 36.72           C  
ATOM   2856  CD  GLN A 388     -32.345  27.713 -49.207  1.00 36.72           C  
ATOM   2857  NE2 GLN A 388     -32.111  29.017 -49.304  1.00 36.72           N  
ATOM   2858  OE1 GLN A 388     -33.274  27.157 -49.801  1.00 36.72           O  
ATOM   2859  N   ALA A 389     -31.215  22.983 -45.386  1.00 35.47           N  
ATOM   2860  CA  ALA A 389     -32.043  22.531 -44.271  1.00 35.47           C  
ATOM   2861  C   ALA A 389     -31.233  22.460 -42.980  1.00 35.47           C  
ATOM   2862  CB  ALA A 389     -32.660  21.170 -44.583  1.00 35.47           C  
ATOM   2863  O   ALA A 389     -31.215  21.427 -42.307  1.00 35.47           O  
ATOM   2864  N   SER A 390     -30.254  23.383 -42.738  1.00 39.85           N  
ATOM   2865  CA  SER A 390     -29.542  23.689 -41.502  1.00 39.85           C  
ATOM   2866  C   SER A 390     -30.336  24.658 -40.631  1.00 39.85           C  
ATOM   2867  CB  SER A 390     -28.164  24.278 -41.808  1.00 39.85           C  
ATOM   2868  O   SER A 390     -29.804  25.213 -39.668  1.00 39.85           O  
ATOM   2869  OG  SER A 390     -28.283  25.582 -42.350  1.00 39.85           O  
ATOM   2870  N   GLU A 391     -31.571  24.301 -40.197  1.00 41.30           N  
ATOM   2871  CA  GLU A 391     -31.970  25.085 -39.032  1.00 41.30           C  
ATOM   2872  C   GLU A 391     -33.018  24.348 -38.203  1.00 41.30           C  
ATOM   2873  CB  GLU A 391     -32.506  26.453 -39.462  1.00 41.30           C  
ATOM   2874  O   GLU A 391     -33.387  24.799 -37.116  1.00 41.30           O  
ATOM   2875  CG  GLU A 391     -31.450  27.549 -39.481  1.00 41.30           C  
ATOM   2876  CD  GLU A 391     -31.984  28.888 -39.966  1.00 41.30           C  
ATOM   2877  OE1 GLU A 391     -31.207  29.868 -40.018  1.00 41.30           O  
ATOM   2878  OE2 GLU A 391     -33.189  28.957 -40.296  1.00 41.30           O  
ATOM   2879  N   SER A 392     -33.055  22.985 -38.195  1.00 39.36           N  
ATOM   2880  CA  SER A 392     -33.978  22.458 -37.194  1.00 39.36           C  
ATOM   2881  C   SER A 392     -33.410  21.213 -36.521  1.00 39.36           C  
ATOM   2882  CB  SER A 392     -35.329  22.131 -37.831  1.00 39.36           C  
ATOM   2883  O   SER A 392     -34.082  20.582 -35.703  1.00 39.36           O  
ATOM   2884  OG  SER A 392     -35.202  21.077 -38.769  1.00 39.36           O  
ATOM   2885  N   ALA A 393     -32.090  21.044 -36.419  1.00 38.40           N  
ATOM   2886  CA  ALA A 393     -31.526  19.950 -35.633  1.00 38.40           C  
ATOM   2887  C   ALA A 393     -30.618  20.481 -34.528  1.00 38.40           C  
ATOM   2888  CB  ALA A 393     -30.756  18.988 -36.534  1.00 38.40           C  
ATOM   2889  O   ALA A 393     -30.031  19.704 -33.770  1.00 38.40           O  
ATOM   2890  N   ALA A 394     -30.746  21.794 -34.139  1.00 37.97           N  
ATOM   2891  CA  ALA A 394     -30.032  22.412 -33.025  1.00 37.97           C  
ATOM   2892  C   ALA A 394     -30.954  22.611 -31.826  1.00 37.97           C  
ATOM   2893  CB  ALA A 394     -29.428  23.747 -33.456  1.00 37.97           C  
ATOM   2894  O   ALA A 394     -30.554  23.201 -30.819  1.00 37.97           O  
ATOM   2895  N   ALA A 395     -31.966  21.799 -31.624  1.00 41.94           N  
ATOM   2896  CA  ALA A 395     -32.609  22.040 -30.335  1.00 41.94           C  
ATOM   2897  C   ALA A 395     -32.570  20.790 -29.460  1.00 41.94           C  
ATOM   2898  CB  ALA A 395     -34.051  22.500 -30.536  1.00 41.94           C  
ATOM   2899  O   ALA A 395     -33.349  19.856 -29.667  1.00 41.94           O  
ATOM   2900  N   MET A 396     -31.466  20.091 -29.307  1.00 45.16           N  
ATOM   2901  CA  MET A 396     -31.453  19.207 -28.145  1.00 45.16           C  
ATOM   2902  C   MET A 396     -31.196  19.995 -26.865  1.00 45.16           C  
ATOM   2903  CB  MET A 396     -30.393  18.117 -28.310  1.00 45.16           C  
ATOM   2904  O   MET A 396     -30.416  20.949 -26.864  1.00 45.16           O  
ATOM   2905  CG  MET A 396     -30.893  16.880 -29.037  1.00 45.16           C  
ATOM   2906  SD  MET A 396     -30.369  15.323 -28.219  1.00 45.16           S  
ATOM   2907  CE  MET A 396     -31.692  14.211 -28.770  1.00 45.16           C  
ATOM   2908  N   ASP A 397     -32.263  20.280 -26.050  1.00 54.35           N  
ATOM   2909  CA  ASP A 397     -32.548  20.868 -24.745  1.00 54.35           C  
ATOM   2910  C   ASP A 397     -31.342  20.751 -23.815  1.00 54.35           C  
ATOM   2911  CB  ASP A 397     -33.768  20.198 -24.110  1.00 54.35           C  
ATOM   2912  O   ASP A 397     -30.764  19.672 -23.672  1.00 54.35           O  
ATOM   2913  CG  ASP A 397     -35.083  20.692 -24.687  1.00 54.35           C  
ATOM   2914  OD1 ASP A 397     -35.176  21.880 -25.063  1.00 54.35           O  
ATOM   2915  OD2 ASP A 397     -36.035  19.886 -24.765  1.00 54.35           O  
ATOM   2916  N   ASP A 398     -30.459  21.627 -23.748  1.00 56.79           N  
ATOM   2917  CA  ASP A 398     -29.406  21.932 -22.784  1.00 56.79           C  
ATOM   2918  C   ASP A 398     -29.722  21.329 -21.417  1.00 56.79           C  
ATOM   2919  CB  ASP A 398     -29.214  23.445 -22.660  1.00 56.79           C  
ATOM   2920  O   ASP A 398     -28.823  20.856 -20.719  1.00 56.79           O  
ATOM   2921  CG  ASP A 398     -28.393  24.033 -23.794  1.00 56.79           C  
ATOM   2922  OD1 ASP A 398     -27.719  23.270 -24.519  1.00 56.79           O  
ATOM   2923  OD2 ASP A 398     -28.418  25.272 -23.963  1.00 56.79           O  
ATOM   2924  N   ASP A 399     -30.975  20.882 -21.190  1.00 55.46           N  
ATOM   2925  CA  ASP A 399     -31.407  20.297 -19.924  1.00 55.46           C  
ATOM   2926  C   ASP A 399     -31.282  18.776 -19.950  1.00 55.46           C  
ATOM   2927  CB  ASP A 399     -32.850  20.701 -19.612  1.00 55.46           C  
ATOM   2928  O   ASP A 399     -30.953  18.157 -18.936  1.00 55.46           O  
ATOM   2929  CG  ASP A 399     -32.948  21.767 -18.534  1.00 55.46           C  
ATOM   2930  OD1 ASP A 399     -31.901  22.193 -18.001  1.00 55.46           O  
ATOM   2931  OD2 ASP A 399     -34.082  22.182 -18.214  1.00 55.46           O  
ATOM   2932  N   ALA A 400     -31.253  18.135 -21.100  1.00 54.66           N  
ATOM   2933  CA  ALA A 400     -31.133  16.691 -21.283  1.00 54.66           C  
ATOM   2934  C   ALA A 400     -29.669  16.262 -21.317  1.00 54.66           C  
ATOM   2935  CB  ALA A 400     -31.841  16.256 -22.564  1.00 54.66           C  
ATOM   2936  O   ALA A 400     -29.310  15.211 -20.780  1.00 54.66           O  
ATOM   2937  N   VAL A 401     -28.750  17.140 -21.790  1.00 54.51           N  
ATOM   2938  CA  VAL A 401     -27.302  16.957 -21.789  1.00 54.51           C  
ATOM   2939  C   VAL A 401     -26.756  17.159 -20.378  1.00 54.51           C  
ATOM   2940  CB  VAL A 401     -26.608  17.926 -22.773  1.00 54.51           C  
ATOM   2941  O   VAL A 401     -25.916  16.384 -19.914  1.00 54.51           O  
ATOM   2942  CG1 VAL A 401     -25.089  17.813 -22.660  1.00 54.51           C  
ATOM   2943  CG2 VAL A 401     -27.063  17.649 -24.204  1.00 54.51           C  
ATOM   2944  N   LEU A 402     -27.438  18.028 -19.593  1.00 59.39           N  
ATOM   2945  CA  LEU A 402     -27.074  18.267 -18.201  1.00 59.39           C  
ATOM   2946  C   LEU A 402     -27.568  17.135 -17.307  1.00 59.39           C  
ATOM   2947  CB  LEU A 402     -27.650  19.602 -17.719  1.00 59.39           C  
ATOM   2948  O   LEU A 402     -26.867  16.717 -16.383  1.00 59.39           O  
ATOM   2949  CG  LEU A 402     -26.895  20.295 -16.584  1.00 59.39           C  
ATOM   2950  CD1 LEU A 402     -25.669  21.021 -17.129  1.00 59.39           C  
ATOM   2951  CD2 LEU A 402     -27.811  21.264 -15.845  1.00 59.39           C  
ATOM   2952  N   ALA A 403     -28.602  16.519 -17.598  1.00 56.10           N  
ATOM   2953  CA  ALA A 403     -29.164  15.392 -16.858  1.00 56.10           C  
ATOM   2954  C   ALA A 403     -28.376  14.112 -17.125  1.00 56.10           C  
ATOM   2955  CB  ALA A 403     -30.633  15.194 -17.225  1.00 56.10           C  
ATOM   2956  O   ALA A 403     -28.138  13.321 -16.209  1.00 56.10           O  
ATOM   2957  N   CYS A 404     -27.810  13.934 -18.318  1.00 50.86           N  
ATOM   2958  CA  CYS A 404     -27.000  12.787 -18.713  1.00 50.86           C  
ATOM   2959  C   CYS A 404     -25.588  12.897 -18.151  1.00 50.86           C  
ATOM   2960  CB  CYS A 404     -26.945  12.669 -20.236  1.00 50.86           C  
ATOM   2961  O   CYS A 404     -25.006  11.899 -17.722  1.00 50.86           O  
ATOM   2962  SG  CYS A 404     -28.493  12.112 -20.980  1.00 50.86           S  
ATOM   2963  N   VAL A 405     -25.076  14.202 -18.101  1.00 51.96           N  
ATOM   2964  CA  VAL A 405     -23.801  14.491 -17.452  1.00 51.96           C  
ATOM   2965  C   VAL A 405     -23.927  14.270 -15.946  1.00 51.96           C  
ATOM   2966  CB  VAL A 405     -23.330  15.933 -17.742  1.00 51.96           C  
ATOM   2967  O   VAL A 405     -23.030  13.702 -15.318  1.00 51.96           O  
ATOM   2968  CG1 VAL A 405     -22.119  16.289 -16.882  1.00 51.96           C  
ATOM   2969  CG2 VAL A 405     -23.004  16.099 -19.225  1.00 51.96           C  
ATOM   2970  N   GLU A 406     -25.085  14.572 -15.354  1.00 52.37           N  
ATOM   2971  CA  GLU A 406     -25.379  14.394 -13.935  1.00 52.37           C  
ATOM   2972  C   GLU A 406     -25.586  12.920 -13.596  1.00 52.37           C  
ATOM   2973  CB  GLU A 406     -26.615  15.204 -13.536  1.00 52.37           C  
ATOM   2974  O   GLU A 406     -25.157  12.455 -12.538  1.00 52.37           O  
ATOM   2975  CG  GLU A 406     -26.290  16.534 -12.872  1.00 52.37           C  
ATOM   2976  CD  GLU A 406     -27.522  17.375 -12.577  1.00 52.37           C  
ATOM   2977  OE1 GLU A 406     -27.377  18.499 -12.047  1.00 52.37           O  
ATOM   2978  OE2 GLU A 406     -28.642  16.904 -12.879  1.00 52.37           O  
ATOM   2979  N   LEU A 407     -26.194  12.196 -14.501  1.00 49.71           N  
ATOM   2980  CA  LEU A 407     -26.420  10.762 -14.354  1.00 49.71           C  
ATOM   2981  C   LEU A 407     -25.125   9.984 -14.567  1.00 49.71           C  
ATOM   2982  CB  LEU A 407     -27.486  10.283 -15.343  1.00 49.71           C  
ATOM   2983  O   LEU A 407     -24.867   8.999 -13.872  1.00 49.71           O  
ATOM   2984  CG  LEU A 407     -28.330   9.086 -14.902  1.00 49.71           C  
ATOM   2985  CD1 LEU A 407     -29.706   9.550 -14.436  1.00 49.71           C  
ATOM   2986  CD2 LEU A 407     -28.457   8.074 -16.036  1.00 49.71           C  
ATOM   2987  N   ALA A 408     -24.199  10.434 -15.472  1.00 46.90           N  
ATOM   2988  CA  ALA A 408     -22.861   9.885 -15.679  1.00 46.90           C  
ATOM   2989  C   ALA A 408     -21.956  10.181 -14.487  1.00 46.90           C  
ATOM   2990  CB  ALA A 408     -22.249  10.446 -16.961  1.00 46.90           C  
ATOM   2991  O   ALA A 408     -21.120   9.356 -14.115  1.00 46.90           O  
ATOM   2992  N   LYS A 409     -22.227  11.251 -13.763  1.00 44.92           N  
ATOM   2993  CA  LYS A 409     -21.585  11.643 -12.511  1.00 44.92           C  
ATOM   2994  C   LYS A 409     -22.033  10.749 -11.359  1.00 44.92           C  
ATOM   2995  CB  LYS A 409     -21.888  13.107 -12.188  1.00 44.92           C  
ATOM   2996  O   LYS A 409     -21.228  10.383 -10.501  1.00 44.92           O  
ATOM   2997  CG  LYS A 409     -20.712  14.046 -12.407  1.00 44.92           C  
ATOM   2998  CD  LYS A 409     -21.074  15.485 -12.062  1.00 44.92           C  
ATOM   2999  CE  LYS A 409     -19.930  16.441 -12.375  1.00 44.92           C  
ATOM   3000  NZ  LYS A 409     -20.306  17.861 -12.107  1.00 44.92           N  
ATOM   3001  N   GLU A 410     -23.270  10.276 -11.458  1.00 41.70           N  
ATOM   3002  CA  GLU A 410     -23.865   9.449 -10.414  1.00 41.70           C  
ATOM   3003  C   GLU A 410     -23.535   7.973 -10.623  1.00 41.70           C  
ATOM   3004  CB  GLU A 410     -25.383   9.647 -10.370  1.00 41.70           C  
ATOM   3005  O   GLU A 410     -23.368   7.226  -9.657  1.00 41.70           O  
ATOM   3006  CG  GLU A 410     -25.831  10.758  -9.433  1.00 41.70           C  
ATOM   3007  CD  GLU A 410     -27.343  10.902  -9.352  1.00 41.70           C  
ATOM   3008  OE1 GLU A 410     -27.831  11.756  -8.577  1.00 41.70           O  
ATOM   3009  OE2 GLU A 410     -28.045  10.154 -10.069  1.00 41.70           O  
ATOM   3010  N   LEU A 411     -23.158   7.557 -11.934  1.00 39.34           N  
ATOM   3011  CA  LEU A 411     -22.904   6.169 -12.304  1.00 39.34           C  
ATOM   3012  C   LEU A 411     -21.406   5.899 -12.402  1.00 39.34           C  
ATOM   3013  CB  LEU A 411     -23.582   5.837 -13.636  1.00 39.34           C  
ATOM   3014  O   LEU A 411     -20.978   4.742 -12.400  1.00 39.34           O  
ATOM   3015  CG  LEU A 411     -24.730   4.828 -13.578  1.00 39.34           C  
ATOM   3016  CD1 LEU A 411     -26.067   5.535 -13.774  1.00 39.34           C  
ATOM   3017  CD2 LEU A 411     -24.537   3.737 -14.627  1.00 39.34           C  
ATOM   3018  N   SER A 412     -20.476   7.022 -12.345  1.00 37.37           N  
ATOM   3019  CA  SER A 412     -19.023   6.884 -12.340  1.00 37.37           C  
ATOM   3020  C   SER A 412     -18.503   6.560 -10.944  1.00 37.37           C  
ATOM   3021  CB  SER A 412     -18.361   8.163 -12.855  1.00 37.37           C  
ATOM   3022  O   SER A 412     -18.970   7.128  -9.954  1.00 37.37           O  
ATOM   3023  OG  SER A 412     -18.286   8.155 -14.271  1.00 37.37           O  
ATOM   3024  N   LEU A 413     -18.537   5.369 -10.506  1.00 39.61           N  
ATOM   3025  CA  LEU A 413     -17.729   4.865  -9.400  1.00 39.61           C  
ATOM   3026  C   LEU A 413     -16.736   5.921  -8.927  1.00 39.61           C  
ATOM   3027  CB  LEU A 413     -16.981   3.596  -9.817  1.00 39.61           C  
ATOM   3028  O   LEU A 413     -16.077   6.570  -9.742  1.00 39.61           O  
ATOM   3029  CG  LEU A 413     -17.554   2.273  -9.307  1.00 39.61           C  
ATOM   3030  CD1 LEU A 413     -17.530   1.223 -10.413  1.00 39.61           C  
ATOM   3031  CD2 LEU A 413     -16.778   1.789  -8.086  1.00 39.61           C  
ATOM   3032  N   GLU A 414     -17.087   6.844  -8.070  1.00 39.05           N  
ATOM   3033  CA  GLU A 414     -16.383   7.857  -7.289  1.00 39.05           C  
ATOM   3034  C   GLU A 414     -14.871   7.664  -7.371  1.00 39.05           C  
ATOM   3035  CB  GLU A 414     -16.839   7.823  -5.828  1.00 39.05           C  
ATOM   3036  O   GLU A 414     -14.318   6.772  -6.724  1.00 39.05           O  
ATOM   3037  CG  GLU A 414     -18.267   8.306  -5.619  1.00 39.05           C  
ATOM   3038  CD  GLU A 414     -18.618   8.522  -4.155  1.00 39.05           C  
ATOM   3039  OE1 GLU A 414     -19.727   9.025  -3.866  1.00 39.05           O  
ATOM   3040  OE2 GLU A 414     -17.777   8.186  -3.292  1.00 39.05           O  
ATOM   3041  N   THR A 415     -14.327   7.621  -8.528  1.00 45.84           N  
ATOM   3042  CA  THR A 415     -12.896   7.667  -8.805  1.00 45.84           C  
ATOM   3043  C   THR A 415     -12.288   8.970  -8.295  1.00 45.84           C  
ATOM   3044  CB  THR A 415     -12.614   7.520 -10.311  1.00 45.84           C  
ATOM   3045  O   THR A 415     -12.908  10.031  -8.394  1.00 45.84           O  
ATOM   3046  CG2 THR A 415     -11.120   7.364 -10.579  1.00 45.84           C  
ATOM   3047  OG1 THR A 415     -13.300   6.365 -10.810  1.00 45.84           O  
ATOM   3048  N   PHE A 416     -11.465   8.985  -7.238  1.00 48.27           N  
ATOM   3049  CA  PHE A 416     -10.677  10.020  -6.579  1.00 48.27           C  
ATOM   3050  C   PHE A 416      -9.761  10.721  -7.575  1.00 48.27           C  
ATOM   3051  CB  PHE A 416      -9.849   9.421  -5.437  1.00 48.27           C  
ATOM   3052  O   PHE A 416      -8.924  10.080  -8.214  1.00 48.27           O  
ATOM   3053  CG  PHE A 416      -9.057  10.440  -4.663  1.00 48.27           C  
ATOM   3054  CD1 PHE A 416      -7.685  10.560  -4.848  1.00 48.27           C  
ATOM   3055  CD2 PHE A 416      -9.684  11.277  -3.750  1.00 48.27           C  
ATOM   3056  CE1 PHE A 416      -6.949  11.502  -4.133  1.00 48.27           C  
ATOM   3057  CE2 PHE A 416      -8.955  12.220  -3.031  1.00 48.27           C  
ATOM   3058  CZ  PHE A 416      -7.587  12.331  -3.224  1.00 48.27           C  
ATOM   3059  N   ASN A 417     -10.079  12.038  -7.895  1.00 56.91           N  
ATOM   3060  CA  ASN A 417      -9.300  12.900  -8.777  1.00 56.91           C  
ATOM   3061  C   ASN A 417      -8.583  13.998  -7.997  1.00 56.91           C  
ATOM   3062  CB  ASN A 417     -10.195  13.514  -9.856  1.00 56.91           C  
ATOM   3063  O   ASN A 417      -9.104  14.499  -7.000  1.00 56.91           O  
ATOM   3064  CG  ASN A 417      -9.463  13.740 -11.164  1.00 56.91           C  
ATOM   3065  ND2 ASN A 417      -9.929  14.707 -11.945  1.00 56.91           N  
ATOM   3066  OD1 ASN A 417      -8.487  13.050 -11.470  1.00 56.91           O  
ATOM   3067  N   PHE A 418      -7.206  14.141  -8.113  1.00 53.13           N  
ATOM   3068  CA  PHE A 418      -6.505  15.287  -7.545  1.00 53.13           C  
ATOM   3069  C   PHE A 418      -7.005  16.588  -8.162  1.00 53.13           C  
ATOM   3070  CB  PHE A 418      -4.994  15.152  -7.757  1.00 53.13           C  
ATOM   3071  O   PHE A 418      -7.357  16.627  -9.342  1.00 53.13           O  
ATOM   3072  CG  PHE A 418      -4.332  14.187  -6.811  1.00 53.13           C  
ATOM   3073  CD1 PHE A 418      -4.057  14.556  -5.500  1.00 53.13           C  
ATOM   3074  CD2 PHE A 418      -3.984  12.911  -7.233  1.00 53.13           C  
ATOM   3075  CE1 PHE A 418      -3.444  13.665  -4.622  1.00 53.13           C  
ATOM   3076  CE2 PHE A 418      -3.372  12.015  -6.362  1.00 53.13           C  
ATOM   3077  CZ  PHE A 418      -3.102  12.394  -5.057  1.00 53.13           C  
ATOM   3078  N   PRO A 419      -7.307  17.514  -7.259  1.00 55.56           N  
ATOM   3079  CA  PRO A 419      -7.614  18.827  -7.830  1.00 55.56           C  
ATOM   3080  C   PRO A 419      -6.560  19.297  -8.830  1.00 55.56           C  
ATOM   3081  CB  PRO A 419      -7.650  19.744  -6.604  1.00 55.56           C  
ATOM   3082  O   PRO A 419      -5.393  18.910  -8.730  1.00 55.56           O  
ATOM   3083  CG  PRO A 419      -7.599  18.818  -5.433  1.00 55.56           C  
ATOM   3084  CD  PRO A 419      -7.186  17.458  -5.917  1.00 55.56           C  
ATOM   3085  N   SER A 420      -6.975  19.708 -10.060  1.00 55.22           N  
ATOM   3086  CA  SER A 420      -6.177  20.197 -11.179  1.00 55.22           C  
ATOM   3087  C   SER A 420      -5.041  21.094 -10.698  1.00 55.22           C  
ATOM   3088  CB  SER A 420      -7.055  20.961 -12.171  1.00 55.22           C  
ATOM   3089  O   SER A 420      -3.935  21.048 -11.241  1.00 55.22           O  
ATOM   3090  OG  SER A 420      -6.312  21.333 -13.319  1.00 55.22           O  
ATOM   3091  N   ASP A 421      -5.140  21.669  -9.564  1.00 53.65           N  
ATOM   3092  CA  ASP A 421      -4.155  22.589  -9.004  1.00 53.65           C  
ATOM   3093  C   ASP A 421      -2.979  21.829  -8.394  1.00 53.65           C  
ATOM   3094  CB  ASP A 421      -4.801  23.492  -7.952  1.00 53.65           C  
ATOM   3095  O   ASP A 421      -1.826  22.239  -8.539  1.00 53.65           O  
ATOM   3096  CG  ASP A 421      -4.006  24.759  -7.690  1.00 53.65           C  
ATOM   3097  OD1 ASP A 421      -3.031  25.031  -8.423  1.00 53.65           O  
ATOM   3098  OD2 ASP A 421      -4.356  25.491  -6.739  1.00 53.65           O  
ATOM   3099  N   THR A 422      -3.257  20.692  -7.797  1.00 57.08           N  
ATOM   3100  CA  THR A 422      -2.236  19.828  -7.213  1.00 57.08           C  
ATOM   3101  C   THR A 422      -1.453  19.103  -8.304  1.00 57.08           C  
ATOM   3102  CB  THR A 422      -2.859  18.797  -6.254  1.00 57.08           C  
ATOM   3103  O   THR A 422      -0.232  18.963  -8.209  1.00 57.08           O  
ATOM   3104  CG2 THR A 422      -1.782  18.050  -5.474  1.00 57.08           C  
ATOM   3105  OG1 THR A 422      -3.720  19.473  -5.329  1.00 57.08           O  
ATOM   3106  N   LEU A 423      -2.123  18.840  -9.342  1.00 59.06           N  
ATOM   3107  CA  LEU A 423      -1.525  18.153 -10.482  1.00 59.06           C  
ATOM   3108  C   LEU A 423      -0.599  19.085 -11.255  1.00 59.06           C  
ATOM   3109  CB  LEU A 423      -2.614  17.610 -11.412  1.00 59.06           C  
ATOM   3110  O   LEU A 423       0.455  18.662 -11.736  1.00 59.06           O  
ATOM   3111  CG  LEU A 423      -3.290  16.309 -10.977  1.00 59.06           C  
ATOM   3112  CD1 LEU A 423      -4.716  16.248 -11.513  1.00 59.06           C  
ATOM   3113  CD2 LEU A 423      -2.484  15.103 -11.448  1.00 59.06           C  
ATOM   3114  N   GLU A 424      -0.919  20.315 -11.341  1.00 58.18           N  
ATOM   3115  CA  GLU A 424      -0.096  21.349 -11.961  1.00 58.18           C  
ATOM   3116  C   GLU A 424       1.173  21.603 -11.152  1.00 58.18           C  
ATOM   3117  CB  GLU A 424      -0.890  22.649 -12.114  1.00 58.18           C  
ATOM   3118  O   GLU A 424       2.251  21.786 -11.720  1.00 58.18           O  
ATOM   3119  CG  GLU A 424      -0.220  23.676 -13.015  1.00 58.18           C  
ATOM   3120  CD  GLU A 424      -1.045  24.940 -13.201  1.00 58.18           C  
ATOM   3121  OE1 GLU A 424      -0.559  25.892 -13.853  1.00 58.18           O  
ATOM   3122  OE2 GLU A 424      -2.187  24.978 -12.691  1.00 58.18           O  
ATOM   3123  N   ARG A 425       1.069  21.501  -9.940  1.00 57.41           N  
ATOM   3124  CA  ARG A 425       2.183  21.767  -9.035  1.00 57.41           C  
ATOM   3125  C   ARG A 425       3.138  20.580  -8.978  1.00 57.41           C  
ATOM   3126  CB  ARG A 425       1.669  22.094  -7.631  1.00 57.41           C  
ATOM   3127  O   ARG A 425       4.345  20.755  -8.797  1.00 57.41           O  
ATOM   3128  CG  ARG A 425       1.053  23.478  -7.508  1.00 57.41           C  
ATOM   3129  CD  ARG A 425       0.766  23.841  -6.057  1.00 57.41           C  
ATOM   3130  NE  ARG A 425      -0.423  23.159  -5.555  1.00 57.41           N  
ATOM   3131  NH1 ARG A 425      -0.717  24.562  -3.744  1.00 57.41           N  
ATOM   3132  NH2 ARG A 425      -2.169  22.825  -4.101  1.00 57.41           N  
ATOM   3133  CZ  ARG A 425      -1.100  23.517  -4.468  1.00 57.41           C  
ATOM   3134  N   VAL A 426       2.583  19.396  -9.284  1.00 54.47           N  
ATOM   3135  CA  VAL A 426       3.338  18.147  -9.261  1.00 54.47           C  
ATOM   3136  C   VAL A 426       4.020  17.930 -10.610  1.00 54.47           C  
ATOM   3137  CB  VAL A 426       2.431  16.943  -8.923  1.00 54.47           C  
ATOM   3138  O   VAL A 426       5.086  17.315 -10.682  1.00 54.47           O  
ATOM   3139  CG1 VAL A 426       3.205  15.632  -9.050  1.00 54.47           C  
ATOM   3140  CG2 VAL A 426       1.851  17.091  -7.517  1.00 54.47           C  
ATOM   3141  N   GLY A 427       3.792  18.931 -11.614  1.00 52.38           N  
ATOM   3142  CA  GLY A 427       4.481  18.889 -12.894  1.00 52.38           C  
ATOM   3143  C   GLY A 427       3.869  17.900 -13.869  1.00 52.38           C  
ATOM   3144  O   GLY A 427       4.539  17.439 -14.796  1.00 52.38           O  
ATOM   3145  N   ALA A 428       2.664  17.364 -13.647  1.00 52.22           N  
ATOM   3146  CA  ALA A 428       1.974  16.351 -14.441  1.00 52.22           C  
ATOM   3147  C   ALA A 428       1.416  16.950 -15.729  1.00 52.22           C  
ATOM   3148  CB  ALA A 428       0.853  15.709 -13.627  1.00 52.22           C  
ATOM   3149  O   ALA A 428       1.301  16.258 -16.743  1.00 52.22           O  
ATOM   3150  N   GLN A 429       1.487  18.426 -16.061  1.00 44.51           N  
ATOM   3151  CA  GLN A 429       0.956  19.019 -17.284  1.00 44.51           C  
ATOM   3152  C   GLN A 429       2.072  19.623 -18.132  1.00 44.51           C  
ATOM   3153  CB  GLN A 429      -0.089  20.086 -16.954  1.00 44.51           C  
ATOM   3154  O   GLN A 429       1.865  19.943 -19.304  1.00 44.51           O  
ATOM   3155  CG  GLN A 429      -1.364  19.528 -16.338  1.00 44.51           C  
ATOM   3156  CD  GLN A 429      -2.554  19.609 -17.276  1.00 44.51           C  
ATOM   3157  NE2 GLN A 429      -3.494  18.683 -17.122  1.00 44.51           N  
ATOM   3158  OE1 GLN A 429      -2.627  20.496 -18.131  1.00 44.51           O  
ATOM   3159  N   ALA A 430       3.428  19.720 -17.717  1.00 37.71           N  
ATOM   3160  CA  ALA A 430       4.457  20.353 -18.537  1.00 37.71           C  
ATOM   3161  C   ALA A 430       5.125  19.339 -19.460  1.00 37.71           C  
ATOM   3162  CB  ALA A 430       5.501  21.030 -17.651  1.00 37.71           C  
ATOM   3163  O   ALA A 430       5.771  19.714 -20.441  1.00 37.71           O  
ATOM   3164  N   SER A 431       4.452  18.157 -19.776  1.00 40.56           N  
ATOM   3165  CA  SER A 431       4.993  17.399 -20.899  1.00 40.56           C  
ATOM   3166  C   SER A 431       3.878  16.781 -21.737  1.00 40.56           C  
ATOM   3167  CB  SER A 431       5.936  16.303 -20.402  1.00 40.56           C  
ATOM   3168  O   SER A 431       3.126  15.934 -21.250  1.00 40.56           O  
ATOM   3169  OG  SER A 431       5.517  15.813 -19.140  1.00 40.56           O  
ATOM   3170  N   SER A 432       2.874  17.440 -22.213  1.00 38.76           N  
ATOM   3171  CA  SER A 432       1.896  17.196 -23.268  1.00 38.76           C  
ATOM   3172  C   SER A 432       2.356  16.082 -24.202  1.00 38.76           C  
ATOM   3173  CB  SER A 432       1.642  18.473 -24.070  1.00 38.76           C  
ATOM   3174  O   SER A 432       1.537  15.314 -24.711  1.00 38.76           O  
ATOM   3175  OG  SER A 432       0.522  18.316 -24.924  1.00 38.76           O  
ATOM   3176  N   ALA A 433       3.527  15.320 -23.915  1.00 37.80           N  
ATOM   3177  CA  ALA A 433       3.925  14.034 -24.483  1.00 37.80           C  
ATOM   3178  C   ALA A 433       4.018  12.962 -23.401  1.00 37.80           C  
ATOM   3179  CB  ALA A 433       5.259  14.165 -25.214  1.00 37.80           C  
ATOM   3180  O   ALA A 433       4.077  11.768 -23.705  1.00 37.80           O  
ATOM   3181  N   LEU A 434       3.766  13.242 -22.143  1.00 37.25           N  
ATOM   3182  CA  LEU A 434       3.734  12.608 -20.830  1.00 37.25           C  
ATOM   3183  C   LEU A 434       2.298  12.387 -20.367  1.00 37.25           C  
ATOM   3184  CB  LEU A 434       4.487  13.461 -19.805  1.00 37.25           C  
ATOM   3185  O   LEU A 434       2.034  12.309 -19.165  1.00 37.25           O  
ATOM   3186  CG  LEU A 434       5.766  12.854 -19.226  1.00 37.25           C  
ATOM   3187  CD1 LEU A 434       6.990  13.599 -19.747  1.00 37.25           C  
ATOM   3188  CD2 LEU A 434       5.727  12.878 -17.702  1.00 37.25           C  
ATOM   3189  N   THR A 435       1.245  12.693 -21.157  1.00 41.72           N  
ATOM   3190  CA  THR A 435      -0.145  12.253 -21.111  1.00 41.72           C  
ATOM   3191  C   THR A 435      -0.228  10.740 -20.933  1.00 41.72           C  
ATOM   3192  CB  THR A 435      -0.903  12.665 -22.387  1.00 41.72           C  
ATOM   3193  O   THR A 435      -1.300  10.201 -20.650  1.00 41.72           O  
ATOM   3194  CG2 THR A 435      -2.395  12.823 -22.113  1.00 41.72           C  
ATOM   3195  OG1 THR A 435      -0.381  13.911 -22.864  1.00 41.72           O  
ATOM   3196  N   GLN A 436       0.842   9.970 -20.330  1.00 46.30           N  
ATOM   3197  CA  GLN A 436       0.907   8.531 -20.096  1.00 46.30           C  
ATOM   3198  C   GLN A 436       1.285   8.225 -18.650  1.00 46.30           C  
ATOM   3199  CB  GLN A 436       1.908   7.877 -21.051  1.00 46.30           C  
ATOM   3200  O   GLN A 436       1.468   7.062 -18.284  1.00 46.30           O  
ATOM   3201  CG  GLN A 436       1.321   7.525 -22.411  1.00 46.30           C  
ATOM   3202  CD  GLN A 436       2.334   6.882 -23.339  1.00 46.30           C  
ATOM   3203  NE2 GLN A 436       1.884   6.483 -24.523  1.00 46.30           N  
ATOM   3204  OE1 GLN A 436       3.512   6.745 -22.994  1.00 46.30           O  
ATOM   3205  N   GLN A 437       1.259   9.121 -17.724  1.00 50.08           N  
ATOM   3206  CA  GLN A 437       1.750   8.778 -16.393  1.00 50.08           C  
ATOM   3207  C   GLN A 437       0.605   8.704 -15.387  1.00 50.08           C  
ATOM   3208  CB  GLN A 437       2.794   9.794 -15.928  1.00 50.08           C  
ATOM   3209  O   GLN A 437       0.322   9.680 -14.688  1.00 50.08           O  
ATOM   3210  CG  GLN A 437       4.088   9.758 -16.730  1.00 50.08           C  
ATOM   3211  CD  GLN A 437       5.288  10.230 -15.930  1.00 50.08           C  
ATOM   3212  NE2 GLN A 437       6.483   9.997 -16.462  1.00 50.08           N  
ATOM   3213  OE1 GLN A 437       5.142  10.799 -14.844  1.00 50.08           O  
ATOM   3214  N   VAL A 438      -0.459   8.055 -15.860  1.00 55.82           N  
ATOM   3215  CA  VAL A 438      -1.601   7.638 -15.053  1.00 55.82           C  
ATOM   3216  C   VAL A 438      -1.237   6.396 -14.244  1.00 55.82           C  
ATOM   3217  CB  VAL A 438      -2.843   7.359 -15.929  1.00 55.82           C  
ATOM   3218  O   VAL A 438      -0.376   5.612 -14.652  1.00 55.82           O  
ATOM   3219  CG1 VAL A 438      -4.068   7.089 -15.057  1.00 55.82           C  
ATOM   3220  CG2 VAL A 438      -3.103   8.531 -16.874  1.00 55.82           C  
ATOM   3221  N   PRO A 439      -1.364   6.408 -12.926  1.00 61.61           N  
ATOM   3222  CA  PRO A 439      -1.275   5.137 -12.203  1.00 61.61           C  
ATOM   3223  C   PRO A 439      -1.822   3.960 -13.009  1.00 61.61           C  
ATOM   3224  CB  PRO A 439      -2.121   5.382 -10.952  1.00 61.61           C  
ATOM   3225  O   PRO A 439      -2.770   4.124 -13.781  1.00 61.61           O  
ATOM   3226  CG  PRO A 439      -2.791   6.696 -11.195  1.00 61.61           C  
ATOM   3227  CD  PRO A 439      -2.221   7.297 -12.448  1.00 61.61           C  
ATOM   3228  N   PRO A 440      -0.869   2.975 -12.994  1.00 78.62           N  
ATOM   3229  CA  PRO A 440       0.061   2.602 -11.926  1.00 78.62           C  
ATOM   3230  C   PRO A 440       1.464   3.165 -12.142  1.00 78.62           C  
ATOM   3231  CB  PRO A 440       0.070   1.073 -11.985  1.00 78.62           C  
ATOM   3232  O   PRO A 440       1.885   3.360 -13.285  1.00 78.62           O  
ATOM   3233  CG  PRO A 440      -0.368   0.741 -13.375  1.00 78.62           C  
ATOM   3234  CD  PRO A 440      -1.188   1.884 -13.902  1.00 78.62           C  
ATOM   3235  N   PHE A 441       2.178   3.719 -10.953  1.00 87.24           N  
ATOM   3236  CA  PHE A 441       3.537   4.246 -10.991  1.00 87.24           C  
ATOM   3237  C   PHE A 441       4.549   3.121 -11.172  1.00 87.24           C  
ATOM   3238  CB  PHE A 441       3.847   5.030  -9.712  1.00 87.24           C  
ATOM   3239  O   PHE A 441       4.412   2.053 -10.572  1.00 87.24           O  
ATOM   3240  CG  PHE A 441       2.990   6.253  -9.528  1.00 87.24           C  
ATOM   3241  CD1 PHE A 441       3.251   7.416 -10.243  1.00 87.24           C  
ATOM   3242  CD2 PHE A 441       1.924   6.241  -8.638  1.00 87.24           C  
ATOM   3243  CE1 PHE A 441       2.459   8.550 -10.075  1.00 87.24           C  
ATOM   3244  CE2 PHE A 441       1.129   7.370  -8.464  1.00 87.24           C  
ATOM   3245  CZ  PHE A 441       1.399   8.524  -9.183  1.00 87.24           C  
ATOM   3246  N   ALA A 442       5.424   3.400 -12.104  1.00 88.03           N  
ATOM   3247  CA  ALA A 442       6.502   2.449 -12.363  1.00 88.03           C  
ATOM   3248  C   ALA A 442       7.809   2.915 -11.728  1.00 88.03           C  
ATOM   3249  CB  ALA A 442       6.685   2.248 -13.865  1.00 88.03           C  
ATOM   3250  O   ALA A 442       8.351   3.957 -12.104  1.00 88.03           O  
ATOM   3251  N   VAL A 443       8.298   2.045 -10.735  1.00 89.51           N  
ATOM   3252  CA  VAL A 443       9.418   2.525  -9.933  1.00 89.51           C  
ATOM   3253  C   VAL A 443      10.581   1.540 -10.029  1.00 89.51           C  
ATOM   3254  CB  VAL A 443       9.013   2.728  -8.456  1.00 89.51           C  
ATOM   3255  O   VAL A 443      10.371   0.334 -10.177  1.00 89.51           O  
ATOM   3256  CG1 VAL A 443      10.219   3.149  -7.618  1.00 89.51           C  
ATOM   3257  CG2 VAL A 443       7.896   3.765  -8.348  1.00 89.51           C  
ATOM   3258  N   VAL A 444      11.734   2.144 -10.013  1.00 87.87           N  
ATOM   3259  CA  VAL A 444      12.984   1.397  -9.930  1.00 87.87           C  
ATOM   3260  C   VAL A 444      13.716   1.756  -8.639  1.00 87.87           C  
ATOM   3261  CB  VAL A 444      13.891   1.672 -11.151  1.00 87.87           C  
ATOM   3262  O   VAL A 444      13.815   2.932  -8.280  1.00 87.87           O  
ATOM   3263  CG1 VAL A 444      15.192   0.878 -11.047  1.00 87.87           C  
ATOM   3264  CG2 VAL A 444      13.157   1.333 -12.447  1.00 87.87           C  
ATOM   3265  N   ALA A 445      14.159   0.720  -7.900  1.00 86.76           N  
ATOM   3266  CA  ALA A 445      14.882   0.966  -6.655  1.00 86.76           C  
ATOM   3267  C   ALA A 445      16.239   0.267  -6.661  1.00 86.76           C  
ATOM   3268  CB  ALA A 445      14.054   0.504  -5.459  1.00 86.76           C  
ATOM   3269  O   ALA A 445      16.387  -0.809  -7.245  1.00 86.76           O  
ATOM   3270  N   SER A 446      17.195   0.994  -6.134  1.00 84.91           N  
ATOM   3271  CA  SER A 446      18.538   0.426  -6.086  1.00 84.91           C  
ATOM   3272  C   SER A 446      19.248   0.796  -4.788  1.00 84.91           C  
ATOM   3273  CB  SER A 446      19.365   0.902  -7.281  1.00 84.91           C  
ATOM   3274  O   SER A 446      19.023   1.875  -4.237  1.00 84.91           O  
ATOM   3275  OG  SER A 446      20.667   0.343  -7.246  1.00 84.91           O  
ATOM   3276  N   ASN A 447      20.138  -0.225  -4.284  1.00 80.74           N  
ATOM   3277  CA  ASN A 447      20.984   0.048  -3.127  1.00 80.74           C  
ATOM   3278  C   ASN A 447      22.350   0.584  -3.546  1.00 80.74           C  
ATOM   3279  CB  ASN A 447      21.146  -1.209  -2.271  1.00 80.74           C  
ATOM   3280  O   ASN A 447      23.074   1.157  -2.730  1.00 80.74           O  
ATOM   3281  CG  ASN A 447      19.847  -1.645  -1.621  1.00 80.74           C  
ATOM   3282  ND2 ASN A 447      19.783  -2.906  -1.211  1.00 80.74           N  
ATOM   3283  OD1 ASN A 447      18.909  -0.854  -1.489  1.00 80.74           O  
ATOM   3284  N   ASN A 448      22.590   0.434  -4.808  1.00 76.84           N  
ATOM   3285  CA  ASN A 448      23.900   0.838  -5.308  1.00 76.84           C  
ATOM   3286  C   ASN A 448      23.930   2.320  -5.669  1.00 76.84           C  
ATOM   3287  CB  ASN A 448      24.300  -0.012  -6.516  1.00 76.84           C  
ATOM   3288  O   ASN A 448      22.963   2.848  -6.221  1.00 76.84           O  
ATOM   3289  CG  ASN A 448      24.511  -1.470  -6.160  1.00 76.84           C  
ATOM   3290  ND2 ASN A 448      24.618  -2.319  -7.175  1.00 76.84           N  
ATOM   3291  OD1 ASN A 448      24.576  -1.832  -4.982  1.00 76.84           O  
ATOM   3292  N   MET A 449      24.956   3.018  -5.117  1.00 69.34           N  
ATOM   3293  CA  MET A 449      25.155   4.441  -5.378  1.00 69.34           C  
ATOM   3294  C   MET A 449      26.160   4.651  -6.506  1.00 69.34           C  
ATOM   3295  CB  MET A 449      25.630   5.159  -4.114  1.00 69.34           C  
ATOM   3296  O   MET A 449      27.273   4.125  -6.458  1.00 69.34           O  
ATOM   3297  CG  MET A 449      24.626   5.121  -2.973  1.00 69.34           C  
ATOM   3298  SD  MET A 449      23.099   6.067  -3.350  1.00 69.34           S  
ATOM   3299  CE  MET A 449      21.872   5.055  -2.477  1.00 69.34           C  
ATOM   3300  N   ASP A 450      25.582   5.055  -7.681  1.00 66.96           N  
ATOM   3301  CA  ASP A 450      26.470   5.277  -8.818  1.00 66.96           C  
ATOM   3302  C   ASP A 450      26.520   6.755  -9.195  1.00 66.96           C  
ATOM   3303  CB  ASP A 450      26.022   4.442 -10.020  1.00 66.96           C  
ATOM   3304  O   ASP A 450      25.583   7.505  -8.913  1.00 66.96           O  
ATOM   3305  CG  ASP A 450      26.116   2.947  -9.771  1.00 66.96           C  
ATOM   3306  OD1 ASP A 450      27.103   2.492  -9.153  1.00 66.96           O  
ATOM   3307  OD2 ASP A 450      25.197   2.216 -10.201  1.00 66.96           O  
ATOM   3308  N   PRO A 451      27.805   7.202  -9.717  1.00 63.75           N  
ATOM   3309  CA  PRO A 451      27.913   8.594 -10.162  1.00 63.75           C  
ATOM   3310  C   PRO A 451      26.971   8.919 -11.318  1.00 63.75           C  
ATOM   3311  CB  PRO A 451      29.375   8.711 -10.599  1.00 63.75           C  
ATOM   3312  O   PRO A 451      26.676   8.049 -12.142  1.00 63.75           O  
ATOM   3313  CG  PRO A 451      29.842   7.299 -10.754  1.00 63.75           C  
ATOM   3314  CD  PRO A 451      28.901   6.401 -10.005  1.00 63.75           C  
ATOM   3315  N   ALA A 452      26.150   9.953 -11.081  1.00 61.31           N  
ATOM   3316  CA  ALA A 452      25.153  10.399 -12.051  1.00 61.31           C  
ATOM   3317  C   ALA A 452      25.786  10.635 -13.419  1.00 61.31           C  
ATOM   3318  CB  ALA A 452      24.463  11.669 -11.560  1.00 61.31           C  
ATOM   3319  O   ALA A 452      26.813  11.309 -13.526  1.00 61.31           O  
ATOM   3320  N   GLU A 453      25.502   9.832 -14.414  1.00 62.32           N  
ATOM   3321  CA  GLU A 453      25.992   9.990 -15.780  1.00 62.32           C  
ATOM   3322  C   GLU A 453      25.240  11.099 -16.511  1.00 62.32           C  
ATOM   3323  CB  GLU A 453      25.869   8.674 -16.552  1.00 62.32           C  
ATOM   3324  O   GLU A 453      25.804  11.774 -17.375  1.00 62.32           O  
ATOM   3325  CG  GLU A 453      26.797   7.578 -16.050  1.00 62.32           C  
ATOM   3326  CD  GLU A 453      26.809   6.346 -16.942  1.00 62.32           C  
ATOM   3327  OE1 GLU A 453      27.592   5.408 -16.671  1.00 62.32           O  
ATOM   3328  OE2 GLU A 453      26.029   6.320 -17.921  1.00 62.32           O  
ATOM   3329  N   ASN A 454      24.052  11.562 -16.017  1.00 62.83           N  
ATOM   3330  CA  ASN A 454      23.250  12.619 -16.623  1.00 62.83           C  
ATOM   3331  C   ASN A 454      23.544  13.977 -15.992  1.00 62.83           C  
ATOM   3332  CB  ASN A 454      21.759  12.293 -16.511  1.00 62.83           C  
ATOM   3333  O   ASN A 454      23.539  14.111 -14.767  1.00 62.83           O  
ATOM   3334  CG  ASN A 454      20.913  13.081 -17.491  1.00 62.83           C  
ATOM   3335  ND2 ASN A 454      19.710  12.591 -17.764  1.00 62.83           N  
ATOM   3336  OD1 ASN A 454      21.338  14.122 -17.999  1.00 62.83           O  
ATOM   3337  N   PRO A 455      23.905  15.025 -16.848  1.00 56.21           N  
ATOM   3338  CA  PRO A 455      24.305  16.366 -16.414  1.00 56.21           C  
ATOM   3339  C   PRO A 455      23.175  17.122 -15.718  1.00 56.21           C  
ATOM   3340  CB  PRO A 455      24.699  17.056 -17.722  1.00 56.21           C  
ATOM   3341  O   PRO A 455      23.431  17.943 -14.834  1.00 56.21           O  
ATOM   3342  CG  PRO A 455      24.082  16.220 -18.797  1.00 56.21           C  
ATOM   3343  CD  PRO A 455      23.870  14.834 -18.260  1.00 56.21           C  
ATOM   3344  N   ALA A 456      21.761  16.893 -15.950  1.00 56.07           N  
ATOM   3345  CA  ALA A 456      20.588  17.548 -15.377  1.00 56.07           C  
ATOM   3346  C   ALA A 456      20.348  17.085 -13.943  1.00 56.07           C  
ATOM   3347  CB  ALA A 456      19.355  17.277 -16.234  1.00 56.07           C  
ATOM   3348  O   ALA A 456      19.975  17.883 -13.080  1.00 56.07           O  
ATOM   3349  N   LEU A 457      20.700  15.894 -13.624  1.00 56.68           N  
ATOM   3350  CA  LEU A 457      20.558  15.324 -12.289  1.00 56.68           C  
ATOM   3351  C   LEU A 457      21.815  15.565 -11.459  1.00 56.68           C  
ATOM   3352  CB  LEU A 457      20.269  13.823 -12.374  1.00 56.68           C  
ATOM   3353  O   LEU A 457      21.751  15.618 -10.229  1.00 56.68           O  
ATOM   3354  CG  LEU A 457      18.857  13.428 -12.808  1.00 56.68           C  
ATOM   3355  CD1 LEU A 457      18.841  11.990 -13.317  1.00 56.68           C  
ATOM   3356  CD2 LEU A 457      17.874  13.604 -11.656  1.00 56.68           C  
ATOM   3357  N   ALA A 458      22.913  15.717 -12.176  1.00 53.15           N  
ATOM   3358  CA  ALA A 458      24.205  16.068 -11.592  1.00 53.15           C  
ATOM   3359  C   ALA A 458      24.180  17.480 -11.013  1.00 53.15           C  
ATOM   3360  CB  ALA A 458      25.312  15.945 -12.636  1.00 53.15           C  
ATOM   3361  O   ALA A 458      24.897  17.778 -10.055  1.00 53.15           O  
ATOM   3362  N   ALA A 459      23.283  18.366 -11.595  1.00 52.18           N  
ATOM   3363  CA  ALA A 459      23.105  19.752 -11.170  1.00 52.18           C  
ATOM   3364  C   ALA A 459      22.354  19.826  -9.843  1.00 52.18           C  
ATOM   3365  CB  ALA A 459      22.365  20.546 -12.242  1.00 52.18           C  
ATOM   3366  O   ALA A 459      22.564  20.751  -9.055  1.00 52.18           O  
ATOM   3367  N   GLU A 460      21.501  18.861  -9.523  1.00 53.20           N  
ATOM   3368  CA  GLU A 460      20.692  18.773  -8.311  1.00 53.20           C  
ATOM   3369  C   GLU A 460      21.472  18.123  -7.173  1.00 53.20           C  
ATOM   3370  CB  GLU A 460      19.404  17.990  -8.580  1.00 53.20           C  
ATOM   3371  O   GLU A 460      21.203  18.386  -5.999  1.00 53.20           O  
ATOM   3372  CG  GLU A 460      18.414  18.722  -9.475  1.00 53.20           C  
ATOM   3373  CD  GLU A 460      17.071  18.019  -9.585  1.00 53.20           C  
ATOM   3374  OE1 GLU A 460      16.135  18.589 -10.189  1.00 53.20           O  
ATOM   3375  OE2 GLU A 460      16.953  16.888  -9.061  1.00 53.20           O  
ATOM   3376  N   VAL A 461      22.618  17.556  -7.476  1.00 54.88           N  
ATOM   3377  CA  VAL A 461      23.453  16.896  -6.477  1.00 54.88           C  
ATOM   3378  C   VAL A 461      24.748  17.681  -6.286  1.00 54.88           C  
ATOM   3379  CB  VAL A 461      23.768  15.437  -6.876  1.00 54.88           C  
ATOM   3380  O   VAL A 461      25.344  18.155  -7.256  1.00 54.88           O  
ATOM   3381  CG1 VAL A 461      24.591  14.746  -5.791  1.00 54.88           C  
ATOM   3382  CG2 VAL A 461      22.476  14.666  -7.143  1.00 54.88           C  
ATOM   3383  N   PRO A 462      25.059  18.299  -5.083  1.00 52.27           N  
ATOM   3384  CA  PRO A 462      26.330  18.981  -4.827  1.00 52.27           C  
ATOM   3385  C   PRO A 462      27.536  18.184  -5.317  1.00 52.27           C  
ATOM   3386  CB  PRO A 462      26.352  19.125  -3.303  1.00 52.27           C  
ATOM   3387  O   PRO A 462      27.479  16.953  -5.391  1.00 52.27           O  
ATOM   3388  CG  PRO A 462      25.023  18.613  -2.852  1.00 52.27           C  
ATOM   3389  CD  PRO A 462      24.336  17.971  -4.023  1.00 52.27           C  
ATOM   3390  N   SER A 463      28.330  18.675  -6.313  1.00 41.13           N  
ATOM   3391  CA  SER A 463      29.555  18.258  -6.988  1.00 41.13           C  
ATOM   3392  C   SER A 463      30.278  17.171  -6.199  1.00 41.13           C  
ATOM   3393  CB  SER A 463      30.486  19.453  -7.196  1.00 41.13           C  
ATOM   3394  O   SER A 463      30.492  17.310  -4.993  1.00 41.13           O  
ATOM   3395  OG  SER A 463      30.037  20.259  -8.272  1.00 41.13           O  
ATOM   3396  N   GLY A 464      29.960  15.778  -6.565  1.00 51.26           N  
ATOM   3397  CA  GLY A 464      30.683  14.617  -6.072  1.00 51.26           C  
ATOM   3398  C   GLY A 464      29.780  13.577  -5.436  1.00 51.26           C  
ATOM   3399  O   GLY A 464      30.257  12.556  -4.936  1.00 51.26           O  
ATOM   3400  N   LYS A 465      28.432  13.728  -5.575  1.00 54.87           N  
ATOM   3401  CA  LYS A 465      27.509  12.830  -4.886  1.00 54.87           C  
ATOM   3402  C   LYS A 465      26.839  11.872  -5.867  1.00 54.87           C  
ATOM   3403  CB  LYS A 465      26.448  13.630  -4.128  1.00 54.87           C  
ATOM   3404  O   LYS A 465      26.556  12.242  -7.009  1.00 54.87           O  
ATOM   3405  CG  LYS A 465      26.860  14.020  -2.716  1.00 54.87           C  
ATOM   3406  CD  LYS A 465      25.799  14.880  -2.042  1.00 54.87           C  
ATOM   3407  CE  LYS A 465      26.284  15.423  -0.704  1.00 54.87           C  
ATOM   3408  NZ  LYS A 465      25.246  16.265  -0.038  1.00 54.87           N  
ATOM   3409  N   THR A 466      26.972  10.474  -5.601  1.00 64.75           N  
ATOM   3410  CA  THR A 466      26.468   9.292  -6.291  1.00 64.75           C  
ATOM   3411  C   THR A 466      24.969   9.127  -6.057  1.00 64.75           C  
ATOM   3412  CB  THR A 466      27.204   8.020  -5.831  1.00 64.75           C  
ATOM   3413  O   THR A 466      24.446   9.556  -5.027  1.00 64.75           O  
ATOM   3414  CG2 THR A 466      28.679   8.069  -6.217  1.00 64.75           C  
ATOM   3415  OG1 THR A 466      27.098   7.902  -4.407  1.00 64.75           O  
ATOM   3416  N   LEU A 467      24.210   9.004  -7.185  1.00 68.95           N  
ATOM   3417  CA  LEU A 467      22.775   8.740  -7.163  1.00 68.95           C  
ATOM   3418  C   LEU A 467      22.498   7.241  -7.211  1.00 68.95           C  
ATOM   3419  CB  LEU A 467      22.084   9.436  -8.338  1.00 68.95           C  
ATOM   3420  O   LEU A 467      23.310   6.471  -7.731  1.00 68.95           O  
ATOM   3421  CG  LEU A 467      22.130  10.965  -8.343  1.00 68.95           C  
ATOM   3422  CD1 LEU A 467      21.669  11.505  -9.692  1.00 68.95           C  
ATOM   3423  CD2 LEU A 467      21.275  11.530  -7.214  1.00 68.95           C  
ATOM   3424  N   PRO A 468      21.457   6.864  -6.458  1.00 76.77           N  
ATOM   3425  CA  PRO A 468      21.088   5.450  -6.553  1.00 76.77           C  
ATOM   3426  C   PRO A 468      20.748   5.024  -7.979  1.00 76.77           C  
ATOM   3427  CB  PRO A 468      19.862   5.344  -5.643  1.00 76.77           C  
ATOM   3428  O   PRO A 468      20.017   5.729  -8.680  1.00 76.77           O  
ATOM   3429  CG  PRO A 468      19.339   6.740  -5.543  1.00 76.77           C  
ATOM   3430  CD  PRO A 468      20.455   7.692  -5.867  1.00 76.77           C  
ATOM   3431  N   GLY A 469      21.522   4.035  -8.412  1.00 82.73           N  
ATOM   3432  CA  GLY A 469      21.287   3.518  -9.751  1.00 82.73           C  
ATOM   3433  C   GLY A 469      21.773   2.093  -9.933  1.00 82.73           C  
ATOM   3434  O   GLY A 469      22.546   1.586  -9.117  1.00 82.73           O  
ATOM   3435  N   ARG A 470      21.084   1.406 -10.908  1.00 84.11           N  
ATOM   3436  CA  ARG A 470      21.488   0.051 -11.271  1.00 84.11           C  
ATOM   3437  C   ARG A 470      22.333   0.054 -12.540  1.00 84.11           C  
ATOM   3438  CB  ARG A 470      20.262  -0.844 -11.459  1.00 84.11           C  
ATOM   3439  O   ARG A 470      21.976   0.698 -13.529  1.00 84.11           O  
ATOM   3440  CG  ARG A 470      19.496  -1.118 -10.175  1.00 84.11           C  
ATOM   3441  CD  ARG A 470      18.370  -2.119 -10.393  1.00 84.11           C  
ATOM   3442  NE  ARG A 470      17.688  -2.443  -9.143  1.00 84.11           N  
ATOM   3443  NH1 ARG A 470      16.387  -4.124 -10.048  1.00 84.11           N  
ATOM   3444  NH2 ARG A 470      16.205  -3.599  -7.824  1.00 84.11           N  
ATOM   3445  CZ  ARG A 470      16.761  -3.388  -9.008  1.00 84.11           C  
ATOM   3446  N   ARG A 471      23.501  -0.690 -12.456  1.00 83.52           N  
ATOM   3447  CA  ARG A 471      24.390  -0.773 -13.611  1.00 83.52           C  
ATOM   3448  C   ARG A 471      24.202  -2.092 -14.353  1.00 83.52           C  
ATOM   3449  CB  ARG A 471      25.850  -0.619 -13.178  1.00 83.52           C  
ATOM   3450  O   ARG A 471      24.212  -3.162 -13.741  1.00 83.52           O  
ATOM   3451  CG  ARG A 471      26.812  -0.379 -14.330  1.00 83.52           C  
ATOM   3452  CD  ARG A 471      28.229  -0.121 -13.837  1.00 83.52           C  
ATOM   3453  NE  ARG A 471      28.437   1.286 -13.508  1.00 83.52           N  
ATOM   3454  NH1 ARG A 471      30.696   1.065 -13.076  1.00 83.52           N  
ATOM   3455  NH2 ARG A 471      29.681   3.111 -12.876  1.00 83.52           N  
ATOM   3456  CZ  ARG A 471      29.604   1.818 -13.154  1.00 83.52           C  
ATOM   3457  N   TYR A 472      23.886  -1.884 -15.626  1.00 86.12           N  
ATOM   3458  CA  TYR A 472      23.808  -3.020 -16.537  1.00 86.12           C  
ATOM   3459  C   TYR A 472      24.937  -2.977 -17.560  1.00 86.12           C  
ATOM   3460  CB  TYR A 472      22.454  -3.043 -17.254  1.00 86.12           C  
ATOM   3461  O   TYR A 472      25.548  -1.927 -17.775  1.00 86.12           O  
ATOM   3462  CG  TYR A 472      21.274  -3.144 -16.318  1.00 86.12           C  
ATOM   3463  CD1 TYR A 472      20.900  -4.367 -15.766  1.00 86.12           C  
ATOM   3464  CD2 TYR A 472      20.530  -2.017 -15.985  1.00 86.12           C  
ATOM   3465  CE1 TYR A 472      19.812  -4.465 -14.905  1.00 86.12           C  
ATOM   3466  CE2 TYR A 472      19.440  -2.104 -15.125  1.00 86.12           C  
ATOM   3467  OH  TYR A 472      18.012  -3.421 -13.739  1.00 86.12           O  
ATOM   3468  CZ  TYR A 472      19.090  -3.330 -14.591  1.00 86.12           C  
ATOM   3469  N   PRO A 473      25.283  -4.145 -18.169  1.00 85.28           N  
ATOM   3470  CA  PRO A 473      26.339  -4.128 -19.184  1.00 85.28           C  
ATOM   3471  C   PRO A 473      26.047  -3.154 -20.323  1.00 85.28           C  
ATOM   3472  CB  PRO A 473      26.360  -5.572 -19.693  1.00 85.28           C  
ATOM   3473  O   PRO A 473      26.975  -2.606 -20.924  1.00 85.28           O  
ATOM   3474  CG  PRO A 473      25.841  -6.387 -18.553  1.00 85.28           C  
ATOM   3475  CD  PRO A 473      24.804  -5.581 -17.825  1.00 85.28           C  
ATOM   3476  N   TRP A 474      24.836  -2.835 -20.524  1.00 83.24           N  
ATOM   3477  CA  TRP A 474      24.441  -2.008 -21.659  1.00 83.24           C  
ATOM   3478  C   TRP A 474      24.098  -0.592 -21.209  1.00 83.24           C  
ATOM   3479  CB  TRP A 474      23.246  -2.630 -22.387  1.00 83.24           C  
ATOM   3480  O   TRP A 474      23.725   0.252 -22.027  1.00 83.24           O  
ATOM   3481  CG  TRP A 474      22.110  -3.004 -21.483  1.00 83.24           C  
ATOM   3482  CD1 TRP A 474      21.106  -2.189 -21.040  1.00 83.24           C  
ATOM   3483  CD2 TRP A 474      21.866  -4.291 -20.907  1.00 83.24           C  
ATOM   3484  CE2 TRP A 474      20.694  -4.183 -20.125  1.00 83.24           C  
ATOM   3485  CE3 TRP A 474      22.524  -5.526 -20.976  1.00 83.24           C  
ATOM   3486  NE1 TRP A 474      20.251  -2.892 -20.223  1.00 83.24           N  
ATOM   3487  CH2 TRP A 474      20.830  -6.463 -19.503  1.00 83.24           C  
ATOM   3488  CZ2 TRP A 474      20.166  -5.266 -19.417  1.00 83.24           C  
ATOM   3489  CZ3 TRP A 474      21.997  -6.602 -20.271  1.00 83.24           C  
ATOM   3490  N   GLY A 475      24.162  -0.284 -19.971  1.00 83.77           N  
ATOM   3491  CA  GLY A 475      23.908   1.064 -19.489  1.00 83.77           C  
ATOM   3492  C   GLY A 475      23.537   1.111 -18.019  1.00 83.77           C  
ATOM   3493  O   GLY A 475      23.522   0.080 -17.343  1.00 83.77           O  
ATOM   3494  N   THR A 476      23.386   2.400 -17.512  1.00 82.65           N  
ATOM   3495  CA  THR A 476      23.045   2.623 -16.111  1.00 82.65           C  
ATOM   3496  C   THR A 476      21.628   3.176 -15.982  1.00 82.65           C  
ATOM   3497  CB  THR A 476      24.039   3.588 -15.440  1.00 82.65           C  
ATOM   3498  O   THR A 476      21.233   4.067 -16.736  1.00 82.65           O  
ATOM   3499  CG2 THR A 476      23.764   3.710 -13.945  1.00 82.65           C  
ATOM   3500  OG1 THR A 476      25.373   3.100 -15.631  1.00 82.65           O  
ATOM   3501  N   CYS A 477      20.895   2.450 -15.159  1.00 84.10           N  
ATOM   3502  CA  CYS A 477      19.541   2.895 -14.852  1.00 84.10           C  
ATOM   3503  C   CYS A 477      19.517   3.732 -13.579  1.00 84.10           C  
ATOM   3504  CB  CYS A 477      18.604   1.697 -14.703  1.00 84.10           C  
ATOM   3505  O   CYS A 477      19.816   3.229 -12.494  1.00 84.10           O  
ATOM   3506  SG  CYS A 477      16.877   2.152 -14.435  1.00 84.10           S  
ATOM   3507  N   GLU A 478      19.200   5.003 -13.843  1.00 83.92           N  
ATOM   3508  CA  GLU A 478      19.129   5.925 -12.714  1.00 83.92           C  
ATOM   3509  C   GLU A 478      17.723   5.968 -12.123  1.00 83.92           C  
ATOM   3510  CB  GLU A 478      19.565   7.330 -13.139  1.00 83.92           C  
ATOM   3511  O   GLU A 478      16.739   6.086 -12.857  1.00 83.92           O  
ATOM   3512  CG  GLU A 478      21.006   7.408 -13.620  1.00 83.92           C  
ATOM   3513  CD  GLU A 478      21.384   8.776 -14.165  1.00 83.92           C  
ATOM   3514  OE1 GLU A 478      22.527   8.943 -14.647  1.00 83.92           O  
ATOM   3515  OE2 GLU A 478      20.529   9.689 -14.110  1.00 83.92           O  
ATOM   3516  N   VAL A 479      17.599   5.918 -10.838  1.00 85.18           N  
ATOM   3517  CA  VAL A 479      16.340   5.788 -10.112  1.00 85.18           C  
ATOM   3518  C   VAL A 479      15.594   7.120 -10.130  1.00 85.18           C  
ATOM   3519  CB  VAL A 479      16.569   5.324  -8.656  1.00 85.18           C  
ATOM   3520  O   VAL A 479      14.366   7.150 -10.235  1.00 85.18           O  
ATOM   3521  CG1 VAL A 479      15.239   5.191  -7.917  1.00 85.18           C  
ATOM   3522  CG2 VAL A 479      17.332   4.001  -8.632  1.00 85.18           C  
ATOM   3523  N   MET A 480      16.228   8.244 -10.129  1.00 78.29           N  
ATOM   3524  CA  MET A 480      15.616   9.562  -9.979  1.00 78.29           C  
ATOM   3525  C   MET A 480      15.360  10.200 -11.341  1.00 78.29           C  
ATOM   3526  CB  MET A 480      16.505  10.475  -9.133  1.00 78.29           C  
ATOM   3527  O   MET A 480      14.697  11.235 -11.431  1.00 78.29           O  
ATOM   3528  CG  MET A 480      16.691   9.994  -7.703  1.00 78.29           C  
ATOM   3529  SD  MET A 480      15.105   9.878  -6.788  1.00 78.29           S  
ATOM   3530  CE  MET A 480      14.770  11.638  -6.501  1.00 78.29           C  
ATOM   3531  N   ASN A 481      15.754   9.503 -12.320  1.00 81.76           N  
ATOM   3532  CA  ASN A 481      15.476   9.971 -13.674  1.00 81.76           C  
ATOM   3533  C   ASN A 481      14.042   9.662 -14.091  1.00 81.76           C  
ATOM   3534  CB  ASN A 481      16.463   9.355 -14.668  1.00 81.76           C  
ATOM   3535  O   ASN A 481      13.591   8.520 -13.981  1.00 81.76           O  
ATOM   3536  CG  ASN A 481      16.421  10.028 -16.026  1.00 81.76           C  
ATOM   3537  ND2 ASN A 481      17.419   9.750 -16.856  1.00 81.76           N  
ATOM   3538  OD1 ASN A 481      15.500  10.792 -16.325  1.00 81.76           O  
ATOM   3539  N   PRO A 482      13.268  10.764 -14.599  1.00 79.41           N  
ATOM   3540  CA  PRO A 482      11.865  10.591 -14.984  1.00 79.41           C  
ATOM   3541  C   PRO A 482      11.696   9.701 -16.214  1.00 79.41           C  
ATOM   3542  CB  PRO A 482      11.401  12.020 -15.277  1.00 79.41           C  
ATOM   3543  O   PRO A 482      10.622   9.131 -16.425  1.00 79.41           O  
ATOM   3544  CG  PRO A 482      12.660  12.787 -15.524  1.00 79.41           C  
ATOM   3545  CD  PRO A 482      13.771  12.144 -14.745  1.00 79.41           C  
ATOM   3546  N   GLU A 483      12.747   9.568 -16.958  1.00 78.60           N  
ATOM   3547  CA  GLU A 483      12.660   8.725 -18.147  1.00 78.60           C  
ATOM   3548  C   GLU A 483      12.740   7.246 -17.781  1.00 78.60           C  
ATOM   3549  CB  GLU A 483      13.768   9.082 -19.141  1.00 78.60           C  
ATOM   3550  O   GLU A 483      12.153   6.400 -18.460  1.00 78.60           O  
ATOM   3551  CG  GLU A 483      13.612  10.460 -19.767  1.00 78.60           C  
ATOM   3552  CD  GLU A 483      14.616  10.733 -20.876  1.00 78.60           C  
ATOM   3553  OE1 GLU A 483      14.460  11.742 -21.601  1.00 78.60           O  
ATOM   3554  OE2 GLU A 483      15.565   9.930 -21.022  1.00 78.60           O  
ATOM   3555  N   HIS A 484      13.396   6.896 -16.717  1.00 78.45           N  
ATOM   3556  CA  HIS A 484      13.666   5.522 -16.309  1.00 78.45           C  
ATOM   3557  C   HIS A 484      12.726   5.085 -15.191  1.00 78.45           C  
ATOM   3558  CB  HIS A 484      15.121   5.371 -15.862  1.00 78.45           C  
ATOM   3559  O   HIS A 484      12.304   3.927 -15.145  1.00 78.45           O  
ATOM   3560  CG  HIS A 484      16.111   5.559 -16.967  1.00 78.45           C  
ATOM   3561  CD2 HIS A 484      15.934   5.758 -18.294  1.00 78.45           C  
ATOM   3562  ND1 HIS A 484      17.473   5.550 -16.756  1.00 78.45           N  
ATOM   3563  CE1 HIS A 484      18.092   5.737 -17.909  1.00 78.45           C  
ATOM   3564  NE2 HIS A 484      17.182   5.866 -18.858  1.00 78.45           N  
ATOM   3565  N   SER A 485      12.344   6.081 -14.290  1.00 85.27           N  
ATOM   3566  CA  SER A 485      11.519   5.746 -13.133  1.00 85.27           C  
ATOM   3567  C   SER A 485      10.588   6.896 -12.765  1.00 85.27           C  
ATOM   3568  CB  SER A 485      12.398   5.386 -11.934  1.00 85.27           C  
ATOM   3569  O   SER A 485      10.897   8.060 -13.030  1.00 85.27           O  
ATOM   3570  OG  SER A 485      11.605   5.135 -10.787  1.00 85.27           O  
ATOM   3571  N   ASP A 486       9.410   6.508 -12.244  1.00 86.12           N  
ATOM   3572  CA  ASP A 486       8.425   7.485 -11.792  1.00 86.12           C  
ATOM   3573  C   ASP A 486       8.606   7.802 -10.310  1.00 86.12           C  
ATOM   3574  CB  ASP A 486       7.005   6.976 -12.052  1.00 86.12           C  
ATOM   3575  O   ASP A 486       7.725   8.396  -9.684  1.00 86.12           O  
ATOM   3576  CG  ASP A 486       6.664   6.901 -13.530  1.00 86.12           C  
ATOM   3577  OD1 ASP A 486       7.290   7.619 -14.338  1.00 86.12           O  
ATOM   3578  OD2 ASP A 486       5.757   6.118 -13.888  1.00 86.12           O  
ATOM   3579  N   LEU A 487       9.694   7.462  -9.793  1.00 85.87           N  
ATOM   3580  CA  LEU A 487       9.961   7.654  -8.372  1.00 85.87           C  
ATOM   3581  C   LEU A 487      10.009   9.138  -8.023  1.00 85.87           C  
ATOM   3582  CB  LEU A 487      11.280   6.982  -7.978  1.00 85.87           C  
ATOM   3583  O   LEU A 487       9.520   9.548  -6.968  1.00 85.87           O  
ATOM   3584  CG  LEU A 487      11.659   7.048  -6.498  1.00 85.87           C  
ATOM   3585  CD1 LEU A 487      10.638   6.291  -5.655  1.00 85.87           C  
ATOM   3586  CD2 LEU A 487      13.061   6.489  -6.280  1.00 85.87           C  
ATOM   3587  N   ALA A 488      10.544   9.963  -8.867  1.00 82.12           N  
ATOM   3588  CA  ALA A 488      10.621  11.405  -8.646  1.00 82.12           C  
ATOM   3589  C   ALA A 488       9.228  12.020  -8.551  1.00 82.12           C  
ATOM   3590  CB  ALA A 488      11.420  12.073  -9.763  1.00 82.12           C  
ATOM   3591  O   ALA A 488       8.968  12.850  -7.676  1.00 82.12           O  
ATOM   3592  N   LEU A 489       8.423  11.530  -9.407  1.00 82.29           N  
ATOM   3593  CA  LEU A 489       7.039  11.993  -9.412  1.00 82.29           C  
ATOM   3594  C   LEU A 489       6.302  11.517  -8.165  1.00 82.29           C  
ATOM   3595  CB  LEU A 489       6.314  11.499 -10.667  1.00 82.29           C  
ATOM   3596  O   LEU A 489       5.548  12.280  -7.556  1.00 82.29           O  
ATOM   3597  CG  LEU A 489       6.732  12.145 -11.989  1.00 82.29           C  
ATOM   3598  CD1 LEU A 489       6.064  11.433 -13.161  1.00 82.29           C  
ATOM   3599  CD2 LEU A 489       6.387  13.630 -11.992  1.00 82.29           C  
ATOM   3600  N   LEU A 490       6.465  10.247  -7.865  1.00 84.78           N  
ATOM   3601  CA  LEU A 490       5.837   9.658  -6.687  1.00 84.78           C  
ATOM   3602  C   LEU A 490       6.309  10.353  -5.414  1.00 84.78           C  
ATOM   3603  CB  LEU A 490       6.143   8.160  -6.608  1.00 84.78           C  
ATOM   3604  O   LEU A 490       5.511  10.613  -4.511  1.00 84.78           O  
ATOM   3605  CG  LEU A 490       5.472   7.390  -5.470  1.00 84.78           C  
ATOM   3606  CD1 LEU A 490       3.955   7.510  -5.571  1.00 84.78           C  
ATOM   3607  CD2 LEU A 490       5.900   5.926  -5.489  1.00 84.78           C  
ATOM   3608  N   ARG A 491       7.494  10.738  -5.399  1.00 84.43           N  
ATOM   3609  CA  ARG A 491       8.072  11.454  -4.266  1.00 84.43           C  
ATOM   3610  C   ARG A 491       7.435  12.831  -4.106  1.00 84.43           C  
ATOM   3611  CB  ARG A 491       9.587  11.594  -4.433  1.00 84.43           C  
ATOM   3612  O   ARG A 491       7.082  13.232  -2.995  1.00 84.43           O  
ATOM   3613  CG  ARG A 491      10.268  12.327  -3.289  1.00 84.43           C  
ATOM   3614  CD  ARG A 491      11.767  12.461  -3.519  1.00 84.43           C  
ATOM   3615  NE  ARG A 491      12.391  13.318  -2.514  1.00 84.43           N  
ATOM   3616  NH1 ARG A 491      14.387  12.155  -2.464  1.00 84.43           N  
ATOM   3617  NH2 ARG A 491      14.091  13.990  -1.123  1.00 84.43           N  
ATOM   3618  CZ  ARG A 491      13.622  13.152  -2.036  1.00 84.43           C  
ATOM   3619  N   ARG A 492       7.315  13.523  -5.145  1.00 81.26           N  
ATOM   3620  CA  ARG A 492       6.686  14.840  -5.130  1.00 81.26           C  
ATOM   3621  C   ARG A 492       5.230  14.746  -4.686  1.00 81.26           C  
ATOM   3622  CB  ARG A 492       6.771  15.493  -6.511  1.00 81.26           C  
ATOM   3623  O   ARG A 492       4.757  15.581  -3.912  1.00 81.26           O  
ATOM   3624  CG  ARG A 492       6.332  16.948  -6.533  1.00 81.26           C  
ATOM   3625  CD  ARG A 492       6.479  17.562  -7.918  1.00 81.26           C  
ATOM   3626  NE  ARG A 492       5.897  18.899  -7.980  1.00 81.26           N  
ATOM   3627  NH1 ARG A 492       6.694  19.373 -10.096  1.00 81.26           N  
ATOM   3628  NH2 ARG A 492       5.442  20.924  -8.965  1.00 81.26           N  
ATOM   3629  CZ  ARG A 492       6.012  19.729  -9.014  1.00 81.26           C  
ATOM   3630  N   LEU A 493       4.609  13.690  -5.127  1.00 82.47           N  
ATOM   3631  CA  LEU A 493       3.206  13.475  -4.792  1.00 82.47           C  
ATOM   3632  C   LEU A 493       3.043  13.153  -3.310  1.00 82.47           C  
ATOM   3633  CB  LEU A 493       2.619  12.343  -5.640  1.00 82.47           C  
ATOM   3634  O   LEU A 493       2.175  13.717  -2.640  1.00 82.47           O  
ATOM   3635  CG  LEU A 493       1.160  11.977  -5.365  1.00 82.47           C  
ATOM   3636  CD1 LEU A 493       0.234  13.086  -5.854  1.00 82.47           C  
ATOM   3637  CD2 LEU A 493       0.808  10.649  -6.027  1.00 82.47           C  
ATOM   3638  N   LEU A 494       3.927  12.314  -2.732  1.00 83.33           N  
ATOM   3639  CA  LEU A 494       3.765  11.806  -1.374  1.00 83.33           C  
ATOM   3640  C   LEU A 494       4.324  12.793  -0.354  1.00 83.33           C  
ATOM   3641  CB  LEU A 494       4.459  10.450  -1.222  1.00 83.33           C  
ATOM   3642  O   LEU A 494       3.713  13.023   0.692  1.00 83.33           O  
ATOM   3643  CG  LEU A 494       3.820   9.275  -1.964  1.00 83.33           C  
ATOM   3644  CD1 LEU A 494       4.685   8.026  -1.824  1.00 83.33           C  
ATOM   3645  CD2 LEU A 494       2.410   9.016  -1.443  1.00 83.33           C  
ATOM   3646  N   LEU A 495       5.439  13.468  -0.713  1.00 81.48           N  
ATOM   3647  CA  LEU A 495       6.166  14.186   0.328  1.00 81.48           C  
ATOM   3648  C   LEU A 495       6.009  15.693   0.160  1.00 81.48           C  
ATOM   3649  CB  LEU A 495       7.650  13.810   0.303  1.00 81.48           C  
ATOM   3650  O   LEU A 495       6.135  16.447   1.128  1.00 81.48           O  
ATOM   3651  CG  LEU A 495       7.982  12.343   0.580  1.00 81.48           C  
ATOM   3652  CD1 LEU A 495       9.486  12.110   0.471  1.00 81.48           C  
ATOM   3653  CD2 LEU A 495       7.471  11.929   1.956  1.00 81.48           C  
ATOM   3654  N   GLU A 496       5.541  16.181  -1.009  1.00 77.17           N  
ATOM   3655  CA  GLU A 496       5.542  17.625  -1.222  1.00 77.17           C  
ATOM   3656  C   GLU A 496       4.121  18.162  -1.367  1.00 77.17           C  
ATOM   3657  CB  GLU A 496       6.369  17.987  -2.458  1.00 77.17           C  
ATOM   3658  O   GLU A 496       3.709  19.053  -0.621  1.00 77.17           O  
ATOM   3659  CG  GLU A 496       7.860  17.725  -2.298  1.00 77.17           C  
ATOM   3660  CD  GLU A 496       8.663  18.043  -3.549  1.00 77.17           C  
ATOM   3661  OE1 GLU A 496       9.894  17.820  -3.553  1.00 77.17           O  
ATOM   3662  OE2 GLU A 496       8.055  18.519  -4.534  1.00 77.17           O  
ATOM   3663  N   GLU A 497       3.254  17.518  -2.247  1.00 73.31           N  
ATOM   3664  CA  GLU A 497       2.034  18.212  -2.650  1.00 73.31           C  
ATOM   3665  C   GLU A 497       0.796  17.376  -2.337  1.00 73.31           C  
ATOM   3666  CB  GLU A 497       2.076  18.551  -4.142  1.00 73.31           C  
ATOM   3667  O   GLU A 497      -0.241  17.916  -1.947  1.00 73.31           O  
ATOM   3668  CG  GLU A 497       3.146  19.568  -4.511  1.00 73.31           C  
ATOM   3669  CD  GLU A 497       3.094  19.991  -5.971  1.00 73.31           C  
ATOM   3670  OE1 GLU A 497       3.868  20.891  -6.370  1.00 73.31           O  
ATOM   3671  OE2 GLU A 497       2.273  19.419  -6.721  1.00 73.31           O  
ATOM   3672  N   GLY A 498       0.899  16.035  -2.442  1.00 71.56           N  
ATOM   3673  CA  GLY A 498      -0.297  15.208  -2.451  1.00 71.56           C  
ATOM   3674  C   GLY A 498      -0.654  14.658  -1.083  1.00 71.56           C  
ATOM   3675  O   GLY A 498      -1.719  14.064  -0.905  1.00 71.56           O  
ATOM   3676  N   PHE A 499       0.056  14.884  -0.030  1.00 79.39           N  
ATOM   3677  CA  PHE A 499      -0.163  14.213   1.246  1.00 79.39           C  
ATOM   3678  C   PHE A 499      -1.369  14.802   1.967  1.00 79.39           C  
ATOM   3679  CB  PHE A 499       1.082  14.320   2.132  1.00 79.39           C  
ATOM   3680  O   PHE A 499      -2.092  14.087   2.665  1.00 79.39           O  
ATOM   3681  CG  PHE A 499       1.324  15.702   2.675  1.00 79.39           C  
ATOM   3682  CD1 PHE A 499       2.088  16.620   1.964  1.00 79.39           C  
ATOM   3683  CD2 PHE A 499       0.786  16.084   3.897  1.00 79.39           C  
ATOM   3684  CE1 PHE A 499       2.313  17.900   2.465  1.00 79.39           C  
ATOM   3685  CE2 PHE A 499       1.007  17.362   4.404  1.00 79.39           C  
ATOM   3686  CZ  PHE A 499       1.772  18.268   3.686  1.00 79.39           C  
ATOM   3687  N   GLN A 500      -1.688  16.068   1.764  1.00 80.87           N  
ATOM   3688  CA  GLN A 500      -2.846  16.673   2.415  1.00 80.87           C  
ATOM   3689  C   GLN A 500      -4.149  16.109   1.856  1.00 80.87           C  
ATOM   3690  CB  GLN A 500      -2.819  18.194   2.252  1.00 80.87           C  
ATOM   3691  O   GLN A 500      -5.087  15.838   2.608  1.00 80.87           O  
ATOM   3692  CG  GLN A 500      -3.800  18.926   3.158  1.00 80.87           C  
ATOM   3693  CD  GLN A 500      -3.500  18.725   4.632  1.00 80.87           C  
ATOM   3694  NE2 GLN A 500      -4.478  19.020   5.482  1.00 80.87           N  
ATOM   3695  OE1 GLN A 500      -2.399  18.306   5.003  1.00 80.87           O  
ATOM   3696  N   ASP A 501      -4.166  15.976   0.603  1.00 79.73           N  
ATOM   3697  CA  ASP A 501      -5.351  15.437  -0.056  1.00 79.73           C  
ATOM   3698  C   ASP A 501      -5.595  13.986   0.351  1.00 79.73           C  
ATOM   3699  CB  ASP A 501      -5.213  15.540  -1.577  1.00 79.73           C  
ATOM   3700  O   ASP A 501      -6.737  13.583   0.579  1.00 79.73           O  
ATOM   3701  CG  ASP A 501      -5.245  16.973  -2.079  1.00 79.73           C  
ATOM   3702  OD1 ASP A 501      -5.773  17.857  -1.370  1.00 79.73           O  
ATOM   3703  OD2 ASP A 501      -4.739  17.220  -3.196  1.00 79.73           O  
ATOM   3704  N   LEU A 502      -4.524  13.238   0.436  1.00 80.93           N  
ATOM   3705  CA  LEU A 502      -4.622  11.839   0.836  1.00 80.93           C  
ATOM   3706  C   LEU A 502      -5.082  11.718   2.285  1.00 80.93           C  
ATOM   3707  CB  LEU A 502      -3.274  11.135   0.656  1.00 80.93           C  
ATOM   3708  O   LEU A 502      -5.899  10.855   2.611  1.00 80.93           O  
ATOM   3709  CG  LEU A 502      -2.842  10.856  -0.784  1.00 80.93           C  
ATOM   3710  CD1 LEU A 502      -1.385  10.407  -0.823  1.00 80.93           C  
ATOM   3711  CD2 LEU A 502      -3.747   9.806  -1.421  1.00 80.93           C  
ATOM   3712  N   LYS A 503      -4.657  12.595   3.029  1.00 83.32           N  
ATOM   3713  CA  LYS A 503      -5.037  12.619   4.439  1.00 83.32           C  
ATOM   3714  C   LYS A 503      -6.517  12.953   4.603  1.00 83.32           C  
ATOM   3715  CB  LYS A 503      -4.184  13.629   5.208  1.00 83.32           C  
ATOM   3716  O   LYS A 503      -7.213  12.332   5.410  1.00 83.32           O  
ATOM   3717  CG  LYS A 503      -4.228  13.452   6.719  1.00 83.32           C  
ATOM   3718  CD  LYS A 503      -3.208  14.344   7.415  1.00 83.32           C  
ATOM   3719  CE  LYS A 503      -3.291  14.212   8.930  1.00 83.32           C  
ATOM   3720  NZ  LYS A 503      -2.210  14.984   9.613  1.00 83.32           N  
ATOM   3721  N   GLU A 504      -6.990  13.883   3.942  1.00 82.08           N  
ATOM   3722  CA  GLU A 504      -8.386  14.303   4.013  1.00 82.08           C  
ATOM   3723  C   GLU A 504      -9.321  13.189   3.549  1.00 82.08           C  
ATOM   3724  CB  GLU A 504      -8.612  15.563   3.173  1.00 82.08           C  
ATOM   3725  O   GLU A 504     -10.374  12.965   4.150  1.00 82.08           O  
ATOM   3726  CG  GLU A 504      -9.978  16.202   3.380  1.00 82.08           C  
ATOM   3727  CD  GLU A 504     -10.112  17.560   2.708  1.00 82.08           C  
ATOM   3728  OE1 GLU A 504     -11.118  18.263   2.957  1.00 82.08           O  
ATOM   3729  OE2 GLU A 504      -9.205  17.922   1.926  1.00 82.08           O  
ATOM   3730  N   ARG A 505      -8.946  12.506   2.618  1.00 77.02           N  
ATOM   3731  CA  ARG A 505      -9.769  11.412   2.112  1.00 77.02           C  
ATOM   3732  C   ARG A 505      -9.854  10.276   3.127  1.00 77.02           C  
ATOM   3733  CB  ARG A 505      -9.212  10.889   0.786  1.00 77.02           C  
ATOM   3734  O   ARG A 505     -10.922   9.693   3.326  1.00 77.02           O  
ATOM   3735  CG  ARG A 505     -10.158   9.955   0.047  1.00 77.02           C  
ATOM   3736  CD  ARG A 505      -9.702   9.709  -1.385  1.00 77.02           C  
ATOM   3737  NE  ARG A 505     -10.628   8.838  -2.103  1.00 77.02           N  
ATOM   3738  NH1 ARG A 505      -9.350   8.718  -4.024  1.00 77.02           N  
ATOM   3739  NH2 ARG A 505     -11.347   7.599  -3.899  1.00 77.02           N  
ATOM   3740  CZ  ARG A 505     -10.440   8.387  -3.340  1.00 77.02           C  
ATOM   3741  N   THR A 506      -8.740   9.975   3.542  1.00 81.89           N  
ATOM   3742  CA  THR A 506      -8.733   8.912   4.540  1.00 81.89           C  
ATOM   3743  C   THR A 506      -9.640   9.267   5.715  1.00 81.89           C  
ATOM   3744  CB  THR A 506      -7.308   8.636   5.053  1.00 81.89           C  
ATOM   3745  O   THR A 506     -10.420   8.432   6.178  1.00 81.89           O  
ATOM   3746  CG2 THR A 506      -7.295   7.481   6.049  1.00 81.89           C  
ATOM   3747  OG1 THR A 506      -6.462   8.307   3.944  1.00 81.89           O  
ATOM   3748  N   ARG A 507      -9.632  10.487   6.067  1.00 82.90           N  
ATOM   3749  CA  ARG A 507     -10.405  10.950   7.215  1.00 82.90           C  
ATOM   3750  C   ARG A 507     -11.898  10.954   6.904  1.00 82.90           C  
ATOM   3751  CB  ARG A 507      -9.954  12.350   7.637  1.00 82.90           C  
ATOM   3752  O   ARG A 507     -12.700  10.429   7.680  1.00 82.90           O  
ATOM   3753  CG  ARG A 507     -10.699  12.900   8.843  1.00 82.90           C  
ATOM   3754  CD  ARG A 507     -10.200  14.285   9.231  1.00 82.90           C  
ATOM   3755  NE  ARG A 507     -10.979  14.851  10.329  1.00 82.90           N  
ATOM   3756  NH1 ARG A 507      -9.730  16.787  10.491  1.00 82.90           N  
ATOM   3757  NH2 ARG A 507     -11.510  16.445  11.894  1.00 82.90           N  
ATOM   3758  CZ  ARG A 507     -10.738  16.026  10.902  1.00 82.90           C  
ATOM   3759  N   GLU A 508     -12.337  11.467   5.787  1.00 81.13           N  
ATOM   3760  CA  GLU A 508     -13.738  11.733   5.475  1.00 81.13           C  
ATOM   3761  C   GLU A 508     -14.442  10.472   4.984  1.00 81.13           C  
ATOM   3762  CB  GLU A 508     -13.854  12.842   4.426  1.00 81.13           C  
ATOM   3763  O   GLU A 508     -15.599  10.225   5.331  1.00 81.13           O  
ATOM   3764  CG  GLU A 508     -13.505  14.226   4.954  1.00 81.13           C  
ATOM   3765  CD  GLU A 508     -13.559  15.307   3.885  1.00 81.13           C  
ATOM   3766  OE1 GLU A 508     -13.286  16.487   4.201  1.00 81.13           O  
ATOM   3767  OE2 GLU A 508     -13.878  14.971   2.723  1.00 81.13           O  
ATOM   3768  N   ARG A 509     -13.729   9.692   4.340  1.00 78.86           N  
ATOM   3769  CA  ARG A 509     -14.429   8.599   3.675  1.00 78.86           C  
ATOM   3770  C   ARG A 509     -14.212   7.281   4.411  1.00 78.86           C  
ATOM   3771  CB  ARG A 509     -13.968   8.470   2.221  1.00 78.86           C  
ATOM   3772  O   ARG A 509     -15.174   6.623   4.814  1.00 78.86           O  
ATOM   3773  CG  ARG A 509     -14.843   7.558   1.376  1.00 78.86           C  
ATOM   3774  CD  ARG A 509     -14.414   7.561  -0.085  1.00 78.86           C  
ATOM   3775  NE  ARG A 509     -15.118   6.539  -0.855  1.00 78.86           N  
ATOM   3776  NH1 ARG A 509     -15.081   7.718  -2.842  1.00 78.86           N  
ATOM   3777  NH2 ARG A 509     -16.062   5.648  -2.749  1.00 78.86           N  
ATOM   3778  CZ  ARG A 509     -15.419   6.637  -2.147  1.00 78.86           C  
ATOM   3779  N   LEU A 510     -13.007   6.981   4.665  1.00 81.24           N  
ATOM   3780  CA  LEU A 510     -12.708   5.627   5.117  1.00 81.24           C  
ATOM   3781  C   LEU A 510     -12.813   5.525   6.635  1.00 81.24           C  
ATOM   3782  CB  LEU A 510     -11.309   5.205   4.661  1.00 81.24           C  
ATOM   3783  O   LEU A 510     -13.424   4.591   7.158  1.00 81.24           O  
ATOM   3784  CG  LEU A 510     -11.119   5.003   3.156  1.00 81.24           C  
ATOM   3785  CD1 LEU A 510      -9.645   4.776   2.835  1.00 81.24           C  
ATOM   3786  CD2 LEU A 510     -11.966   3.836   2.662  1.00 81.24           C  
ATOM   3787  N   TYR A 511     -12.237   6.489   7.319  1.00 84.26           N  
ATOM   3788  CA  TYR A 511     -12.297   6.439   8.775  1.00 84.26           C  
ATOM   3789  C   TYR A 511     -13.713   6.700   9.273  1.00 84.26           C  
ATOM   3790  CB  TYR A 511     -11.332   7.458   9.388  1.00 84.26           C  
ATOM   3791  O   TYR A 511     -14.214   5.985  10.144  1.00 84.26           O  
ATOM   3792  CG  TYR A 511     -11.439   7.569  10.890  1.00 84.26           C  
ATOM   3793  CD1 TYR A 511     -11.968   8.710  11.488  1.00 84.26           C  
ATOM   3794  CD2 TYR A 511     -11.010   6.533  11.713  1.00 84.26           C  
ATOM   3795  CE1 TYR A 511     -12.067   8.817  12.871  1.00 84.26           C  
ATOM   3796  CE2 TYR A 511     -11.104   6.629  13.098  1.00 84.26           C  
ATOM   3797  OH  TYR A 511     -11.728   7.874  15.036  1.00 84.26           O  
ATOM   3798  CZ  TYR A 511     -11.633   7.773  13.666  1.00 84.26           C  
ATOM   3799  N   GLU A 512     -14.375   7.692   8.722  1.00 83.78           N  
ATOM   3800  CA  GLU A 512     -15.742   8.011   9.124  1.00 83.78           C  
ATOM   3801  C   GLU A 512     -16.692   6.859   8.812  1.00 83.78           C  
ATOM   3802  CB  GLU A 512     -16.221   9.290   8.431  1.00 83.78           C  
ATOM   3803  O   GLU A 512     -17.598   6.565   9.596  1.00 83.78           O  
ATOM   3804  CG  GLU A 512     -15.588  10.561   8.980  1.00 83.78           C  
ATOM   3805  CD  GLU A 512     -16.040  11.818   8.254  1.00 83.78           C  
ATOM   3806  OE1 GLU A 512     -15.625  12.930   8.650  1.00 83.78           O  
ATOM   3807  OE2 GLU A 512     -16.817  11.689   7.282  1.00 83.78           O  
ATOM   3808  N   ALA A 513     -16.513   6.328   7.684  1.00 82.74           N  
ATOM   3809  CA  ALA A 513     -17.309   5.163   7.307  1.00 82.74           C  
ATOM   3810  C   ALA A 513     -17.089   4.010   8.283  1.00 82.74           C  
ATOM   3811  CB  ALA A 513     -16.970   4.724   5.885  1.00 82.74           C  
ATOM   3812  O   ALA A 513     -18.042   3.337   8.682  1.00 82.74           O  
ATOM   3813  N   TRP A 514     -15.791   3.714   8.557  1.00 85.98           N  
ATOM   3814  CA  TRP A 514     -15.444   2.678   9.524  1.00 85.98           C  
ATOM   3815  C   TRP A 514     -16.030   2.995  10.895  1.00 85.98           C  
ATOM   3816  CB  TRP A 514     -13.924   2.525   9.628  1.00 85.98           C  
ATOM   3817  O   TRP A 514     -16.561   2.110  11.570  1.00 85.98           O  
ATOM   3818  CG  TRP A 514     -13.481   1.514  10.642  1.00 85.98           C  
ATOM   3819  CD1 TRP A 514     -13.348   0.166  10.457  1.00 85.98           C  
ATOM   3820  CD2 TRP A 514     -13.117   1.771  12.001  1.00 85.98           C  
ATOM   3821  CE2 TRP A 514     -12.773   0.531  12.584  1.00 85.98           C  
ATOM   3822  CE3 TRP A 514     -13.047   2.931  12.785  1.00 85.98           C  
ATOM   3823  NE1 TRP A 514     -12.922  -0.431  11.621  1.00 85.98           N  
ATOM   3824  CH2 TRP A 514     -12.306   1.569  14.659  1.00 85.98           C  
ATOM   3825  CZ2 TRP A 514     -12.365   0.419  13.915  1.00 85.98           C  
ATOM   3826  CZ3 TRP A 514     -12.641   2.817  14.109  1.00 85.98           C  
ATOM   3827  N   ARG A 515     -15.943   4.276  11.377  1.00 83.10           N  
ATOM   3828  CA  ARG A 515     -16.481   4.740  12.651  1.00 83.10           C  
ATOM   3829  C   ARG A 515     -17.993   4.548  12.709  1.00 83.10           C  
ATOM   3830  CB  ARG A 515     -16.131   6.212  12.879  1.00 83.10           C  
ATOM   3831  O   ARG A 515     -18.534   4.147  13.741  1.00 83.10           O  
ATOM   3832  CG  ARG A 515     -16.521   6.733  14.253  1.00 83.10           C  
ATOM   3833  CD  ARG A 515     -16.192   8.210  14.411  1.00 83.10           C  
ATOM   3834  NE  ARG A 515     -16.686   8.740  15.679  1.00 83.10           N  
ATOM   3835  NH1 ARG A 515     -16.094  10.928  15.232  1.00 83.10           N  
ATOM   3836  NH2 ARG A 515     -17.107  10.393  17.217  1.00 83.10           N  
ATOM   3837  CZ  ARG A 515     -16.628  10.019  16.040  1.00 83.10           C  
ATOM   3838  N   ARG A 516     -18.680   4.870  11.663  1.00 80.63           N  
ATOM   3839  CA  ARG A 516     -20.129   4.716  11.583  1.00 80.63           C  
ATOM   3840  C   ARG A 516     -20.529   3.247  11.672  1.00 80.63           C  
ATOM   3841  CB  ARG A 516     -20.664   5.327  10.286  1.00 80.63           C  
ATOM   3842  O   ARG A 516     -21.532   2.909  12.305  1.00 80.63           O  
ATOM   3843  CG  ARG A 516     -20.736   6.845  10.304  1.00 80.63           C  
ATOM   3844  CD  ARG A 516     -21.474   7.389   9.089  1.00 80.63           C  
ATOM   3845  NE  ARG A 516     -20.569   7.618   7.966  1.00 80.63           N  
ATOM   3846  NH1 ARG A 516     -21.792   6.367   6.458  1.00 80.63           N  
ATOM   3847  NH2 ARG A 516     -19.855   7.397   5.795  1.00 80.63           N  
ATOM   3848  CZ  ARG A 516     -20.741   7.126   6.742  1.00 80.63           C  
ATOM   3849  N   GLN A 517     -19.759   2.507  11.032  1.00 76.03           N  
ATOM   3850  CA  GLN A 517     -20.043   1.076  11.015  1.00 76.03           C  
ATOM   3851  C   GLN A 517     -19.788   0.448  12.383  1.00 76.03           C  
ATOM   3852  CB  GLN A 517     -19.199   0.374   9.950  1.00 76.03           C  
ATOM   3853  O   GLN A 517     -20.476  -0.496  12.776  1.00 76.03           O  
ATOM   3854  CG  GLN A 517     -19.669  -1.038   9.625  1.00 76.03           C  
ATOM   3855  CD  GLN A 517     -19.048  -1.585   8.354  1.00 76.03           C  
ATOM   3856  NE2 GLN A 517     -19.727  -2.538   7.724  1.00 76.03           N  
ATOM   3857  OE1 GLN A 517     -17.966  -1.156   7.941  1.00 76.03           O  
ATOM   3858  N   GLY A 518     -18.719   0.870  13.050  1.00 68.30           N  
ATOM   3859  CA  GLY A 518     -18.353   0.389  14.372  1.00 68.30           C  
ATOM   3860  C   GLY A 518     -19.336   0.805  15.451  1.00 68.30           C  
ATOM   3861  O   GLY A 518     -19.478   0.119  16.466  1.00 68.30           O  
ATOM   3862  N   ARG A 519     -20.190   1.823  15.351  1.00 56.92           N  
ATOM   3863  CA  ARG A 519     -21.200   2.327  16.275  1.00 56.92           C  
ATOM   3864  C   ARG A 519     -22.532   1.613  16.072  1.00 56.92           C  
ATOM   3865  CB  ARG A 519     -21.383   3.836  16.103  1.00 56.92           C  
ATOM   3866  O   ARG A 519     -23.404   1.655  16.943  1.00 56.92           O  
ATOM   3867  CG  ARG A 519     -20.331   4.670  16.818  1.00 56.92           C  
ATOM   3868  CD  ARG A 519     -20.781   6.113  16.996  1.00 56.92           C  
ATOM   3869  NE  ARG A 519     -19.671   6.979  17.385  1.00 56.92           N  
ATOM   3870  NH1 ARG A 519     -20.738   7.865  19.232  1.00 56.92           N  
ATOM   3871  NH2 ARG A 519     -18.612   8.536  18.699  1.00 56.92           N  
ATOM   3872  CZ  ARG A 519     -19.676   7.791  18.438  1.00 56.92           C  
ATOM   3873  N   ARG A 520     -22.763   0.960  14.993  1.00 52.36           N  
ATOM   3874  CA  ARG A 520     -24.047   0.344  14.677  1.00 52.36           C  
ATOM   3875  C   ARG A 520     -24.273  -0.912  15.511  1.00 52.36           C  
ATOM   3876  CB  ARG A 520     -24.129   0.005  13.187  1.00 52.36           C  
ATOM   3877  O   ARG A 520     -25.384  -1.157  15.986  1.00 52.36           O  
ATOM   3878  CG  ARG A 520     -24.323   1.217  12.289  1.00 52.36           C  
ATOM   3879  CD  ARG A 520     -24.624   0.813  10.853  1.00 52.36           C  
ATOM   3880  NE  ARG A 520     -24.865   1.977  10.004  1.00 52.36           N  
ATOM   3881  NH1 ARG A 520     -24.969   0.776   8.033  1.00 52.36           N  
ATOM   3882  NH2 ARG A 520     -25.237   3.053   8.010  1.00 52.36           N  
ATOM   3883  CZ  ARG A 520     -25.023   1.933   8.685  1.00 52.36           C  
ATOM   3884  N   PRO A 521     -23.190  -1.607  15.881  1.00 50.65           N  
ATOM   3885  CA  PRO A 521     -23.474  -2.761  16.737  1.00 50.65           C  
ATOM   3886  C   PRO A 521     -23.512  -2.401  18.220  1.00 50.65           C  
ATOM   3887  CB  PRO A 521     -22.316  -3.716  16.437  1.00 50.65           C  
ATOM   3888  O   PRO A 521     -24.299  -2.973  18.978  1.00 50.65           O  
ATOM   3889  CG  PRO A 521     -21.327  -2.892  15.677  1.00 50.65           C  
ATOM   3890  CD  PRO A 521     -22.008  -1.634  15.218  1.00 50.65           C  
ATOM   3891  N   ALA A 522     -22.872  -1.347  18.681  1.00 46.91           N  
ATOM   3892  CA  ALA A 522     -22.814  -0.899  20.070  1.00 46.91           C  
ATOM   3893  C   ALA A 522     -24.015  -0.022  20.413  1.00 46.91           C  
ATOM   3894  CB  ALA A 522     -21.514  -0.141  20.330  1.00 46.91           C  
ATOM   3895  O   ALA A 522     -24.540  -0.087  21.527  1.00 46.91           O  
ATOM   3896  N   ALA A 523     -24.536   0.745  19.529  1.00 47.23           N  
ATOM   3897  CA  ALA A 523     -25.690   1.624  19.699  1.00 47.23           C  
ATOM   3898  C   ALA A 523     -26.994   0.832  19.661  1.00 47.23           C  
ATOM   3899  CB  ALA A 523     -25.697   2.706  18.622  1.00 47.23           C  
ATOM   3900  O   ALA A 523     -27.938   1.144  20.390  1.00 47.23           O  
ATOM   3901  N   ARG A 524     -27.030  -0.267  18.820  1.00 47.39           N  
ATOM   3902  CA  ARG A 524     -28.182  -1.161  18.772  1.00 47.39           C  
ATOM   3903  C   ARG A 524     -28.263  -2.017  20.031  1.00 47.39           C  
ATOM   3904  CB  ARG A 524     -28.118  -2.056  17.533  1.00 47.39           C  
ATOM   3905  O   ARG A 524     -29.347  -2.217  20.584  1.00 47.39           O  
ATOM   3906  CG  ARG A 524     -29.415  -2.790  17.235  1.00 47.39           C  
ATOM   3907  CD  ARG A 524     -29.320  -3.608  15.954  1.00 47.39           C  
ATOM   3908  NE  ARG A 524     -30.608  -3.695  15.273  1.00 47.39           N  
ATOM   3909  NH1 ARG A 524     -29.735  -4.468  13.279  1.00 47.39           N  
ATOM   3910  NH2 ARG A 524     -31.994  -4.143  13.497  1.00 47.39           N  
ATOM   3911  CZ  ARG A 524     -30.776  -4.102  14.018  1.00 47.39           C  
ATOM   3912  N   VAL A 525     -27.090  -2.402  20.563  1.00 51.98           N  
ATOM   3913  CA  VAL A 525     -26.999  -3.202  21.780  1.00 51.98           C  
ATOM   3914  C   VAL A 525     -27.283  -2.327  22.998  1.00 51.98           C  
ATOM   3915  CB  VAL A 525     -25.612  -3.872  21.916  1.00 51.98           C  
ATOM   3916  O   VAL A 525     -27.975  -2.750  23.926  1.00 51.98           O  
ATOM   3917  CG1 VAL A 525     -25.488  -4.586  23.260  1.00 51.98           C  
ATOM   3918  CG2 VAL A 525     -25.376  -4.848  20.765  1.00 51.98           C  
ATOM   3919  N   GLN A 526     -26.938  -1.071  22.977  1.00 49.56           N  
ATOM   3920  CA  GLN A 526     -27.167  -0.122  24.062  1.00 49.56           C  
ATOM   3921  C   GLN A 526     -28.615   0.361  24.074  1.00 49.56           C  
ATOM   3922  CB  GLN A 526     -26.217   1.070  23.942  1.00 49.56           C  
ATOM   3923  O   GLN A 526     -29.213   0.519  25.140  1.00 49.56           O  
ATOM   3924  CG  GLN A 526     -25.951   1.779  25.263  1.00 49.56           C  
ATOM   3925  CD  GLN A 526     -24.631   2.528  25.272  1.00 49.56           C  
ATOM   3926  NE2 GLN A 526     -24.371   3.258  26.351  1.00 49.56           N  
ATOM   3927  OE1 GLN A 526     -23.852   2.450  24.317  1.00 49.56           O  
ATOM   3928  N   ARG A 527     -29.225   0.458  22.907  1.00 51.29           N  
ATOM   3929  CA  ARG A 527     -30.620   0.866  22.778  1.00 51.29           C  
ATOM   3930  C   ARG A 527     -31.561  -0.282  23.127  1.00 51.29           C  
ATOM   3931  CB  ARG A 527     -30.905   1.365  21.359  1.00 51.29           C  
ATOM   3932  O   ARG A 527     -32.582  -0.076  23.786  1.00 51.29           O  
ATOM   3933  CG  ARG A 527     -30.530   2.820  21.131  1.00 51.29           C  
ATOM   3934  CD  ARG A 527     -30.958   3.304  19.752  1.00 51.29           C  
ATOM   3935  NE  ARG A 527     -30.550   4.686  19.515  1.00 51.29           N  
ATOM   3936  NH1 ARG A 527     -31.538   4.837  17.432  1.00 51.29           N  
ATOM   3937  NH2 ARG A 527     -30.414   6.634  18.306  1.00 51.29           N  
ATOM   3938  CZ  ARG A 527     -30.835   5.382  18.418  1.00 51.29           C  
ATOM   3939  N   LEU A 528     -31.143  -1.464  22.752  1.00 52.47           N  
ATOM   3940  CA  LEU A 528     -31.935  -2.644  23.079  1.00 52.47           C  
ATOM   3941  C   LEU A 528     -31.764  -3.024  24.546  1.00 52.47           C  
ATOM   3942  CB  LEU A 528     -31.538  -3.822  22.186  1.00 52.47           C  
ATOM   3943  O   LEU A 528     -32.719  -3.457  25.196  1.00 52.47           O  
ATOM   3944  CG  LEU A 528     -31.952  -3.728  20.716  1.00 52.47           C  
ATOM   3945  CD1 LEU A 528     -31.326  -4.865  19.915  1.00 52.47           C  
ATOM   3946  CD2 LEU A 528     -33.471  -3.749  20.586  1.00 52.47           C  
ATOM   3947  N   ALA A 529     -30.568  -2.732  25.062  1.00 46.69           N  
ATOM   3948  CA  ALA A 529     -30.278  -2.961  26.475  1.00 46.69           C  
ATOM   3949  C   ALA A 529     -30.972  -1.923  27.352  1.00 46.69           C  
ATOM   3950  CB  ALA A 529     -28.772  -2.939  26.720  1.00 46.69           C  
ATOM   3951  O   ALA A 529     -31.515  -2.257  28.408  1.00 46.69           O  
ATOM   3952  N   SER A 530     -31.122  -0.698  26.936  1.00 53.72           N  
ATOM   3953  CA  SER A 530     -31.765   0.375  27.689  1.00 53.72           C  
ATOM   3954  C   SER A 530     -33.285   0.280  27.598  1.00 53.72           C  
ATOM   3955  CB  SER A 530     -31.300   1.740  27.181  1.00 53.72           C  
ATOM   3956  O   SER A 530     -33.990   0.588  28.561  1.00 53.72           O  
ATOM   3957  OG  SER A 530     -31.740   1.959  25.852  1.00 53.72           O  
ATOM   3958  N   ALA A 531     -33.779  -0.191  26.517  1.00 56.37           N  
ATOM   3959  CA  ALA A 531     -35.212  -0.387  26.320  1.00 56.37           C  
ATOM   3960  C   ALA A 531     -35.708  -1.613  27.081  1.00 56.37           C  
ATOM   3961  CB  ALA A 531     -35.532  -0.522  24.833  1.00 56.37           C  
ATOM   3962  O   ALA A 531     -36.789  -1.589  27.673  1.00 56.37           O  
ATOM   3963  N   ALA A 532     -34.933  -2.607  27.125  1.00 54.85           N  
ATOM   3964  CA  ALA A 532     -35.241  -3.829  27.864  1.00 54.85           C  
ATOM   3965  C   ALA A 532     -35.111  -3.608  29.368  1.00 54.85           C  
ATOM   3966  CB  ALA A 532     -34.326  -4.967  27.416  1.00 54.85           C  
ATOM   3967  O   ALA A 532     -35.922  -4.112  30.148  1.00 54.85           O  
ATOM   3968  N   THR A 533     -34.147  -2.754  29.766  1.00 53.46           N  
ATOM   3969  CA  THR A 533     -33.946  -2.366  31.158  1.00 53.46           C  
ATOM   3970  C   THR A 533     -35.059  -1.433  31.625  1.00 53.46           C  
ATOM   3971  CB  THR A 533     -32.581  -1.679  31.355  1.00 53.46           C  
ATOM   3972  O   THR A 533     -35.541  -1.549  32.754  1.00 53.46           O  
ATOM   3973  CG2 THR A 533     -31.720  -2.445  32.354  1.00 53.46           C  
ATOM   3974  OG1 THR A 533     -31.897  -1.621  30.097  1.00 53.46           O  
ATOM   3975  N   ALA A 534     -35.590  -0.620  30.832  1.00 53.05           N  
ATOM   3976  CA  ALA A 534     -36.675   0.309  31.138  1.00 53.05           C  
ATOM   3977  C   ALA A 534     -38.010  -0.422  31.246  1.00 53.05           C  
ATOM   3978  CB  ALA A 534     -36.755   1.402  30.074  1.00 53.05           C  
ATOM   3979  O   ALA A 534     -38.813  -0.133  32.136  1.00 53.05           O  
ATOM   3980  N   ARG A 535     -38.212  -1.463  30.476  1.00 59.44           N  
ATOM   3981  CA  ARG A 535     -39.432  -2.263  30.503  1.00 59.44           C  
ATOM   3982  C   ARG A 535     -39.449  -3.195  31.710  1.00 59.44           C  
ATOM   3983  CB  ARG A 535     -39.572  -3.075  29.213  1.00 59.44           C  
ATOM   3984  O   ARG A 535     -40.493  -3.388  32.338  1.00 59.44           O  
ATOM   3985  CG  ARG A 535     -40.954  -2.999  28.584  1.00 59.44           C  
ATOM   3986  CD  ARG A 535     -41.033  -3.804  27.295  1.00 59.44           C  
ATOM   3987  NE  ARG A 535     -42.286  -3.565  26.585  1.00 59.44           N  
ATOM   3988  NH1 ARG A 535     -41.306  -2.488  24.792  1.00 59.44           N  
ATOM   3989  NH2 ARG A 535     -43.579  -2.781  24.856  1.00 59.44           N  
ATOM   3990  CZ  ARG A 535     -42.388  -2.945  25.413  1.00 59.44           C  
ATOM   3991  N   ALA A 536     -38.356  -3.649  32.107  1.00 53.78           N  
ATOM   3992  CA  ALA A 536     -38.202  -4.534  33.259  1.00 53.78           C  
ATOM   3993  C   ALA A 536     -38.326  -3.757  34.567  1.00 53.78           C  
ATOM   3994  CB  ALA A 536     -36.859  -5.257  33.199  1.00 53.78           C  
ATOM   3995  O   ALA A 536     -38.939  -4.236  35.524  1.00 53.78           O  
ATOM   3996  N   LEU A 537     -37.892  -2.547  34.638  1.00 52.48           N  
ATOM   3997  CA  LEU A 537     -38.018  -1.669  35.796  1.00 52.48           C  
ATOM   3998  C   LEU A 537     -39.454  -1.177  35.951  1.00 52.48           C  
ATOM   3999  CB  LEU A 537     -37.068  -0.475  35.669  1.00 52.48           C  
ATOM   4000  O   LEU A 537     -39.963  -1.079  37.070  1.00 52.48           O  
ATOM   4001  CG  LEU A 537     -36.535   0.108  36.979  1.00 52.48           C  
ATOM   4002  CD1 LEU A 537     -35.021  -0.059  37.055  1.00 52.48           C  
ATOM   4003  CD2 LEU A 537     -36.923   1.577  37.108  1.00 52.48           C  
ATOM   4004  N   ALA A 538     -40.124  -1.013  34.841  1.00 55.74           N  
ATOM   4005  CA  ALA A 538     -41.524  -0.599  34.853  1.00 55.74           C  
ATOM   4006  C   ALA A 538     -42.432  -1.747  35.285  1.00 55.74           C  
ATOM   4007  CB  ALA A 538     -41.939  -0.086  33.476  1.00 55.74           C  
ATOM   4008  O   ALA A 538     -43.384  -1.542  36.043  1.00 55.74           O  
ATOM   4009  N   ALA A 539     -42.110  -2.947  34.935  1.00 55.84           N  
ATOM   4010  CA  ALA A 539     -42.865  -4.139  35.313  1.00 55.84           C  
ATOM   4011  C   ALA A 539     -42.615  -4.506  36.773  1.00 55.84           C  
ATOM   4012  CB  ALA A 539     -42.501  -5.310  34.403  1.00 55.84           C  
ATOM   4013  O   ALA A 539     -43.538  -4.911  37.484  1.00 55.84           O  
ATOM   4014  N   ALA A 540     -41.455  -4.259  37.252  1.00 49.24           N  
ATOM   4015  CA  ALA A 540     -41.067  -4.511  38.638  1.00 49.24           C  
ATOM   4016  C   ALA A 540     -41.657  -3.457  39.572  1.00 49.24           C  
ATOM   4017  CB  ALA A 540     -39.546  -4.541  38.768  1.00 49.24           C  
ATOM   4018  O   ALA A 540     -42.107  -3.778  40.674  1.00 49.24           O  
ATOM   4019  N   ALA A 541     -41.768  -2.272  39.144  1.00 51.45           N  
ATOM   4020  CA  ALA A 541     -42.388  -1.180  39.892  1.00 51.45           C  
ATOM   4021  C   ALA A 541     -43.900  -1.362  39.975  1.00 51.45           C  
ATOM   4022  CB  ALA A 541     -42.051   0.163  39.250  1.00 51.45           C  
ATOM   4023  O   ALA A 541     -44.509  -1.089  41.012  1.00 51.45           O  
ATOM   4024  N   ALA A 542     -44.454  -1.942  38.997  1.00 56.92           N  
ATOM   4025  CA  ALA A 542     -45.887  -2.222  38.967  1.00 56.92           C  
ATOM   4026  C   ALA A 542     -46.236  -3.393  39.882  1.00 56.92           C  
ATOM   4027  CB  ALA A 542     -46.343  -2.512  37.539  1.00 56.92           C  
ATOM   4028  O   ALA A 542     -47.273  -3.381  40.549  1.00 56.92           O  
ATOM   4029  N   SER A 543     -45.351  -4.324  40.043  1.00 55.07           N  
ATOM   4030  CA  SER A 543     -45.553  -5.505  40.875  1.00 55.07           C  
ATOM   4031  C   SER A 543     -45.313  -5.191  42.348  1.00 55.07           C  
ATOM   4032  CB  SER A 543     -44.629  -6.639  40.430  1.00 55.07           C  
ATOM   4033  O   SER A 543     -45.986  -5.740  43.223  1.00 55.07           O  
ATOM   4034  OG  SER A 543     -43.274  -6.317  40.694  1.00 55.07           O  
ATOM   4035  N   VAL A 544     -44.432  -4.211  42.584  1.00 51.64           N  
ATOM   4036  CA  VAL A 544     -44.134  -3.749  43.936  1.00 51.64           C  
ATOM   4037  C   VAL A 544     -45.245  -2.820  44.421  1.00 51.64           C  
ATOM   4038  CB  VAL A 544     -42.769  -3.027  44.002  1.00 51.64           C  
ATOM   4039  O   VAL A 544     -45.647  -2.877  45.586  1.00 51.64           O  
ATOM   4040  CG1 VAL A 544     -42.565  -2.382  45.371  1.00 51.64           C  
ATOM   4041  CG2 VAL A 544     -41.635  -4.003  43.693  1.00 51.64           C  
ATOM   4042  N   ALA A 545     -45.871  -2.075  43.552  1.00 52.89           N  
ATOM   4043  CA  ALA A 545     -46.993  -1.189  43.852  1.00 52.89           C  
ATOM   4044  C   ALA A 545     -48.273  -1.986  44.088  1.00 52.89           C  
ATOM   4045  CB  ALA A 545     -47.196  -0.185  42.721  1.00 52.89           C  
ATOM   4046  O   ALA A 545     -49.065  -1.652  44.972  1.00 52.89           O  
ATOM   4047  N   ALA A 546     -48.412  -3.126  43.483  1.00 54.30           N  
ATOM   4048  CA  ALA A 546     -49.554  -4.023  43.634  1.00 54.30           C  
ATOM   4049  C   ALA A 546     -49.440  -4.848  44.913  1.00 54.30           C  
ATOM   4050  CB  ALA A 546     -49.672  -4.943  42.420  1.00 54.30           C  
ATOM   4051  O   ALA A 546     -50.440  -5.096  45.590  1.00 54.30           O  
ATOM   4052  N   ALA A 547     -48.266  -5.090  45.403  1.00 47.94           N  
ATOM   4053  CA  ALA A 547     -47.983  -5.894  46.589  1.00 47.94           C  
ATOM   4054  C   ALA A 547     -47.956  -5.029  47.846  1.00 47.94           C  
ATOM   4055  CB  ALA A 547     -46.657  -6.633  46.427  1.00 47.94           C  
ATOM   4056  O   ALA A 547     -48.343  -5.480  48.926  1.00 47.94           O  
ATOM   4057  N   ALA A 548     -47.696  -3.704  47.705  1.00 47.74           N  
ATOM   4058  CA  ALA A 548     -47.760  -2.716  48.779  1.00 47.74           C  
ATOM   4059  C   ALA A 548     -49.206  -2.350  49.103  1.00 47.74           C  
ATOM   4060  CB  ALA A 548     -46.970  -1.466  48.400  1.00 47.74           C  
ATOM   4061  O   ALA A 548     -49.536  -2.057  50.254  1.00 47.74           O  
ATOM   4062  N   ALA A 549     -50.131  -2.697  48.211  1.00 53.52           N  
ATOM   4063  CA  ALA A 549     -51.549  -2.387  48.369  1.00 53.52           C  
ATOM   4064  C   ALA A 549     -52.297  -3.552  49.012  1.00 53.52           C  
ATOM   4065  CB  ALA A 549     -52.172  -2.039  47.019  1.00 53.52           C  
ATOM   4066  O   ALA A 549     -53.259  -3.346  49.755  1.00 53.52           O  
ATOM   4067  N   SER A 550     -51.586  -4.787  49.209  1.00 48.94           N  
ATOM   4068  CA  SER A 550     -52.357  -5.937  49.669  1.00 48.94           C  
ATOM   4069  C   SER A 550     -51.634  -6.674  50.792  1.00 48.94           C  
ATOM   4070  CB  SER A 550     -52.629  -6.898  48.510  1.00 48.94           C  
ATOM   4071  O   SER A 550     -52.269  -7.327  51.622  1.00 48.94           O  
ATOM   4072  OG  SER A 550     -51.426  -7.497  48.060  1.00 48.94           O  
ATOM   4073  N   ALA A 551     -50.555  -6.045  51.666  1.00 48.80           N  
ATOM   4074  CA  ALA A 551     -50.132  -6.853  52.806  1.00 48.80           C  
ATOM   4075  C   ALA A 551     -48.844  -6.307  53.417  1.00 48.80           C  
ATOM   4076  CB  ALA A 551     -49.942  -8.308  52.387  1.00 48.80           C  
ATOM   4077  O   ALA A 551     -47.949  -5.860  52.696  1.00 48.80           O  
ATOM   4078  N   GLY A 552     -48.828  -5.577  54.554  1.00 54.57           N  
ATOM   4079  CA  GLY A 552     -47.861  -5.260  55.592  1.00 54.57           C  
ATOM   4080  C   GLY A 552     -46.425  -5.490  55.161  1.00 54.57           C  
ATOM   4081  O   GLY A 552     -46.173  -6.148  54.149  1.00 54.57           O  
ATOM   4082  N   ARG A 553     -45.293  -4.680  55.723  1.00 49.00           N  
ATOM   4083  CA  ARG A 553     -43.887  -4.309  55.596  1.00 49.00           C  
ATOM   4084  C   ARG A 553     -43.016  -5.538  55.355  1.00 49.00           C  
ATOM   4085  CB  ARG A 553     -43.411  -3.567  56.848  1.00 49.00           C  
ATOM   4086  O   ARG A 553     -42.062  -5.486  54.577  1.00 49.00           O  
ATOM   4087  CG  ARG A 553     -43.768  -2.090  56.860  1.00 49.00           C  
ATOM   4088  CD  ARG A 553     -43.254  -1.396  58.114  1.00 49.00           C  
ATOM   4089  NE  ARG A 553     -43.558   0.032  58.104  1.00 49.00           N  
ATOM   4090  NH1 ARG A 553     -43.722   0.225  60.400  1.00 49.00           N  
ATOM   4091  NH2 ARG A 553     -44.043   2.061  59.065  1.00 49.00           N  
ATOM   4092  CZ  ARG A 553     -43.774   0.769  59.190  1.00 49.00           C  
ATOM   4093  N   ALA A 554     -43.498  -6.781  55.611  1.00 45.26           N  
ATOM   4094  CA  ALA A 554     -42.770  -8.036  55.442  1.00 45.26           C  
ATOM   4095  C   ALA A 554     -43.045  -8.650  54.073  1.00 45.26           C  
ATOM   4096  CB  ALA A 554     -43.144  -9.020  56.548  1.00 45.26           C  
ATOM   4097  O   ALA A 554     -42.136  -9.176  53.427  1.00 45.26           O  
ATOM   4098  N   ALA A 555     -44.138  -8.363  53.446  1.00 46.20           N  
ATOM   4099  CA  ALA A 555     -44.519  -8.778  52.099  1.00 46.20           C  
ATOM   4100  C   ALA A 555     -43.974  -7.810  51.052  1.00 46.20           C  
ATOM   4101  CB  ALA A 555     -46.038  -8.880  51.983  1.00 46.20           C  
ATOM   4102  O   ALA A 555     -43.607  -8.221  49.949  1.00 46.20           O  
ATOM   4103  N   ALA A 556     -43.580  -6.633  51.456  1.00 46.89           N  
ATOM   4104  CA  ALA A 556     -42.960  -5.596  50.635  1.00 46.89           C  
ATOM   4105  C   ALA A 556     -41.465  -5.849  50.468  1.00 46.89           C  
ATOM   4106  CB  ALA A 556     -43.198  -4.219  51.250  1.00 46.89           C  
ATOM   4107  O   ALA A 556     -40.912  -5.649  49.384  1.00 46.89           O  
ATOM   4108  N   LEU A 557     -40.849  -6.466  51.466  1.00 47.19           N  
ATOM   4109  CA  LEU A 557     -39.435  -6.824  51.434  1.00 47.19           C  
ATOM   4110  C   LEU A 557     -39.215  -8.096  50.622  1.00 47.19           C  
ATOM   4111  CB  LEU A 557     -38.898  -7.013  52.856  1.00 47.19           C  
ATOM   4112  O   LEU A 557     -38.258  -8.187  49.850  1.00 47.19           O  
ATOM   4113  CG  LEU A 557     -37.731  -6.113  53.264  1.00 47.19           C  
ATOM   4114  CD1 LEU A 557     -37.588  -6.088  54.782  1.00 47.19           C  
ATOM   4115  CD2 LEU A 557     -36.437  -6.584  52.608  1.00 47.19           C  
ATOM   4116  N   VAL A 558     -40.190  -9.033  50.652  1.00 46.46           N  
ATOM   4117  CA  VAL A 558     -40.150 -10.263  49.869  1.00 46.46           C  
ATOM   4118  C   VAL A 558     -40.479  -9.958  48.409  1.00 46.46           C  
ATOM   4119  CB  VAL A 558     -41.127 -11.323  50.425  1.00 46.46           C  
ATOM   4120  O   VAL A 558     -39.843 -10.493  47.498  1.00 46.46           O  
ATOM   4121  CG1 VAL A 558     -41.204 -12.530  49.491  1.00 46.46           C  
ATOM   4122  CG2 VAL A 558     -40.702 -11.755  51.827  1.00 46.46           C  
ATOM   4123  N   ALA A 559     -41.200  -8.979  48.185  1.00 48.30           N  
ATOM   4124  CA  ALA A 559     -41.550  -8.527  46.841  1.00 48.30           C  
ATOM   4125  C   ALA A 559     -40.436  -7.672  46.243  1.00 48.30           C  
ATOM   4126  CB  ALA A 559     -42.861  -7.745  46.867  1.00 48.30           C  
ATOM   4127  O   ALA A 559     -40.147  -7.766  45.048  1.00 48.30           O  
ATOM   4128  N   ALA A 560     -39.659  -6.948  47.055  1.00 48.81           N  
ATOM   4129  CA  ALA A 560     -38.484  -6.183  46.645  1.00 48.81           C  
ATOM   4130  C   ALA A 560     -37.321  -7.108  46.299  1.00 48.81           C  
ATOM   4131  CB  ALA A 560     -38.076  -5.206  47.744  1.00 48.81           C  
ATOM   4132  O   ALA A 560     -36.612  -6.884  45.315  1.00 48.81           O  
ATOM   4133  N   LEU A 561     -37.246  -8.198  46.999  1.00 49.74           N  
ATOM   4134  CA  LEU A 561     -36.217  -9.202  46.752  1.00 49.74           C  
ATOM   4135  C   LEU A 561     -36.557 -10.038  45.523  1.00 49.74           C  
ATOM   4136  CB  LEU A 561     -36.052 -10.112  47.973  1.00 49.74           C  
ATOM   4137  O   LEU A 561     -35.671 -10.385  44.739  1.00 49.74           O  
ATOM   4138  CG  LEU A 561     -35.230  -9.548  49.132  1.00 49.74           C  
ATOM   4139  CD1 LEU A 561     -35.367 -10.440  50.362  1.00 49.74           C  
ATOM   4140  CD2 LEU A 561     -33.766  -9.406  48.730  1.00 49.74           C  
ATOM   4141  N   ALA A 562     -37.809 -10.285  45.226  1.00 47.45           N  
ATOM   4142  CA  ALA A 562     -38.294 -10.953  44.021  1.00 47.45           C  
ATOM   4143  C   ALA A 562     -38.153 -10.051  42.799  1.00 47.45           C  
ATOM   4144  CB  ALA A 562     -39.749 -11.380  44.199  1.00 47.45           C  
ATOM   4145  O   ALA A 562     -37.823 -10.521  41.708  1.00 47.45           O  
ATOM   4146  N   ALA A 563     -38.192  -8.782  42.993  1.00 49.42           N  
ATOM   4147  CA  ALA A 563     -38.016  -7.784  41.942  1.00 49.42           C  
ATOM   4148  C   ALA A 563     -36.545  -7.641  41.561  1.00 49.42           C  
ATOM   4149  CB  ALA A 563     -38.580  -6.437  42.387  1.00 49.42           C  
ATOM   4150  O   ALA A 563     -36.212  -7.519  40.380  1.00 49.42           O  
ATOM   4151  N   VAL A 564     -35.698  -7.782  42.504  1.00 49.83           N  
ATOM   4152  CA  VAL A 564     -34.255  -7.739  42.290  1.00 49.83           C  
ATOM   4153  C   VAL A 564     -33.796  -9.022  41.600  1.00 49.83           C  
ATOM   4154  CB  VAL A 564     -33.490  -7.545  43.619  1.00 49.83           C  
ATOM   4155  O   VAL A 564     -32.968  -8.981  40.687  1.00 49.83           O  
ATOM   4156  CG1 VAL A 564     -31.985  -7.693  43.402  1.00 49.83           C  
ATOM   4157  CG2 VAL A 564     -33.815  -6.181  44.226  1.00 49.83           C  
ATOM   4158  N   ALA A 565     -34.439 -10.093  41.918  1.00 46.42           N  
ATOM   4159  CA  ALA A 565     -34.186 -11.382  41.280  1.00 46.42           C  
ATOM   4160  C   ALA A 565     -34.704 -11.395  39.845  1.00 46.42           C  
ATOM   4161  CB  ALA A 565     -34.828 -12.509  42.085  1.00 46.42           C  
ATOM   4162  O   ALA A 565     -34.042 -11.916  38.944  1.00 46.42           O  
ATOM   4163  N   ALA A 566     -35.757 -10.743  39.566  1.00 47.38           N  
ATOM   4164  CA  ALA A 566     -36.316 -10.603  38.224  1.00 47.38           C  
ATOM   4165  C   ALA A 566     -35.487  -9.636  37.383  1.00 47.38           C  
ATOM   4166  CB  ALA A 566     -37.766 -10.130  38.298  1.00 47.38           C  
ATOM   4167  O   ALA A 566     -35.295  -9.854  36.184  1.00 47.38           O  
ATOM   4168  N   TYR A 567     -34.893  -8.648  38.021  1.00 46.87           N  
ATOM   4169  CA  TYR A 567     -33.973  -7.692  37.415  1.00 46.87           C  
ATOM   4170  C   TYR A 567     -32.666  -8.370  37.020  1.00 46.87           C  
ATOM   4171  CB  TYR A 567     -33.691  -6.533  38.375  1.00 46.87           C  
ATOM   4172  O   TYR A 567     -32.174  -8.180  35.905  1.00 46.87           O  
ATOM   4173  CG  TYR A 567     -32.695  -5.532  37.842  1.00 46.87           C  
ATOM   4174  CD1 TYR A 567     -31.371  -5.539  38.275  1.00 46.87           C  
ATOM   4175  CD2 TYR A 567     -33.076  -4.577  36.905  1.00 46.87           C  
ATOM   4176  CE1 TYR A 567     -30.450  -4.617  37.788  1.00 46.87           C  
ATOM   4177  CE2 TYR A 567     -32.163  -3.650  36.411  1.00 46.87           C  
ATOM   4178  OH  TYR A 567     -29.948  -2.763  36.372  1.00 46.87           O  
ATOM   4179  CZ  TYR A 567     -30.855  -3.678  36.857  1.00 46.87           C  
ATOM   4180  N   VAL A 568     -32.202  -9.223  37.848  1.00 47.74           N  
ATOM   4181  CA  VAL A 568     -30.952  -9.945  37.632  1.00 47.74           C  
ATOM   4182  C   VAL A 568     -31.153 -11.017  36.563  1.00 47.74           C  
ATOM   4183  CB  VAL A 568     -30.434 -10.586  38.938  1.00 47.74           C  
ATOM   4184  O   VAL A 568     -30.306 -11.192  35.683  1.00 47.74           O  
ATOM   4185  CG1 VAL A 568     -29.222 -11.474  38.660  1.00 47.74           C  
ATOM   4186  CG2 VAL A 568     -30.085  -9.505  39.960  1.00 47.74           C  
ATOM   4187  N   SER A 569     -32.302 -11.627  36.452  1.00 44.20           N  
ATOM   4188  CA  SER A 569     -32.658 -12.619  35.442  1.00 44.20           C  
ATOM   4189  C   SER A 569     -32.896 -11.965  34.085  1.00 44.20           C  
ATOM   4190  CB  SER A 569     -33.905 -13.395  35.870  1.00 44.20           C  
ATOM   4191  O   SER A 569     -32.484 -12.499  33.053  1.00 44.20           O  
ATOM   4192  OG  SER A 569     -34.258 -14.357  34.891  1.00 44.20           O  
ATOM   4193  N   ALA A 570     -33.352 -10.867  34.051  1.00 46.33           N  
ATOM   4194  CA  ALA A 570     -33.614 -10.109  32.831  1.00 46.33           C  
ATOM   4195  C   ALA A 570     -32.324  -9.523  32.262  1.00 46.33           C  
ATOM   4196  CB  ALA A 570     -34.626  -8.998  33.100  1.00 46.33           C  
ATOM   4197  O   ALA A 570     -32.117  -9.527  31.046  1.00 46.33           O  
ATOM   4198  N   VAL A 571     -31.413  -9.125  33.110  1.00 46.33           N  
ATOM   4199  CA  VAL A 571     -30.092  -8.643  32.722  1.00 46.33           C  
ATOM   4200  C   VAL A 571     -29.261  -9.799  32.171  1.00 46.33           C  
ATOM   4201  CB  VAL A 571     -29.360  -7.977  33.909  1.00 46.33           C  
ATOM   4202  O   VAL A 571     -28.578  -9.651  31.154  1.00 46.33           O  
ATOM   4203  CG1 VAL A 571     -27.904  -7.687  33.550  1.00 46.33           C  
ATOM   4204  CG2 VAL A 571     -30.077  -6.695  34.326  1.00 46.33           C  
ATOM   4205  N   LEU A 572     -29.422 -10.893  32.713  1.00 47.35           N  
ATOM   4206  CA  LEU A 572     -28.744 -12.105  32.265  1.00 47.35           C  
ATOM   4207  C   LEU A 572     -29.340 -12.610  30.956  1.00 47.35           C  
ATOM   4208  CB  LEU A 572     -28.835 -13.196  33.335  1.00 47.35           C  
ATOM   4209  O   LEU A 572     -28.611 -13.071  30.074  1.00 47.35           O  
ATOM   4210  CG  LEU A 572     -27.903 -13.047  34.538  1.00 47.35           C  
ATOM   4211  CD1 LEU A 572     -28.262 -14.063  35.617  1.00 47.35           C  
ATOM   4212  CD2 LEU A 572     -26.448 -13.205  34.110  1.00 47.35           C  
ATOM   4213  N   ALA A 573     -30.616 -12.456  30.742  1.00 44.35           N  
ATOM   4214  CA  ALA A 573     -31.309 -12.811  29.506  1.00 44.35           C  
ATOM   4215  C   ALA A 573     -30.965 -11.834  28.385  1.00 44.35           C  
ATOM   4216  CB  ALA A 573     -32.818 -12.846  29.733  1.00 44.35           C  
ATOM   4217  O   ALA A 573     -30.772 -12.241  27.236  1.00 44.35           O  
ATOM   4218  N   ALA A 574     -30.783 -10.625  28.686  1.00 45.96           N  
ATOM   4219  CA  ALA A 574     -30.386  -9.587  27.739  1.00 45.96           C  
ATOM   4220  C   ALA A 574     -28.924  -9.745  27.331  1.00 45.96           C  
ATOM   4221  CB  ALA A 574     -30.621  -8.202  28.337  1.00 45.96           C  
ATOM   4222  O   ALA A 574     -28.578  -9.575  26.160  1.00 45.96           O  
ATOM   4223  N   LEU A 575     -28.127 -10.122  28.241  1.00 46.42           N  
ATOM   4224  CA  LEU A 575     -26.723 -10.406  27.962  1.00 46.42           C  
ATOM   4225  C   LEU A 575     -26.581 -11.677  27.131  1.00 46.42           C  
ATOM   4226  CB  LEU A 575     -25.935 -10.545  29.267  1.00 46.42           C  
ATOM   4227  O   LEU A 575     -25.729 -11.751  26.244  1.00 46.42           O  
ATOM   4228  CG  LEU A 575     -25.449  -9.243  29.907  1.00 46.42           C  
ATOM   4229  CD1 LEU A 575     -25.141  -9.462  31.385  1.00 46.42           C  
ATOM   4230  CD2 LEU A 575     -24.224  -8.711  29.173  1.00 46.42           C  
ATOM   4231  N   GLY A 576     -27.489 -12.586  27.348  1.00 42.63           N  
ATOM   4232  CA  GLY A 576     -27.593 -13.792  26.543  1.00 42.63           C  
ATOM   4233  C   GLY A 576     -28.088 -13.529  25.133  1.00 42.63           C  
ATOM   4234  O   GLY A 576     -27.563 -14.092  24.170  1.00 42.63           O  
ATOM   4235  N   ALA A 577     -29.004 -12.670  24.983  1.00 43.40           N  
ATOM   4236  CA  ALA A 577     -29.548 -12.287  23.682  1.00 43.40           C  
ATOM   4237  C   ALA A 577     -28.533 -11.477  22.880  1.00 43.40           C  
ATOM   4238  CB  ALA A 577     -30.839 -11.491  23.859  1.00 43.40           C  
ATOM   4239  O   ALA A 577     -28.423 -11.639  21.663  1.00 43.40           O  
ATOM   4240  N   ALA A 578     -27.729 -10.706  23.543  1.00 43.17           N  
ATOM   4241  CA  ALA A 578     -26.634  -9.936  22.959  1.00 43.17           C  
ATOM   4242  C   ALA A 578     -25.503 -10.851  22.499  1.00 43.17           C  
ATOM   4243  CB  ALA A 578     -26.111  -8.911  23.963  1.00 43.17           C  
ATOM   4244  O   ALA A 578     -24.921 -10.641  21.433  1.00 43.17           O  
ATOM   4245  N   ALA A 579     -25.308 -11.880  23.209  1.00 43.37           N  
ATOM   4246  CA  ALA A 579     -24.316 -12.896  22.868  1.00 43.37           C  
ATOM   4247  C   ALA A 579     -24.780 -13.741  21.685  1.00 43.37           C  
ATOM   4248  CB  ALA A 579     -24.030 -13.787  24.075  1.00 43.37           C  
ATOM   4249  O   ALA A 579     -23.987 -14.070  20.800  1.00 43.37           O  
ATOM   4250  N   LYS A 580     -26.065 -13.993  21.605  1.00 41.18           N  
ATOM   4251  CA  LYS A 580     -26.695 -14.718  20.505  1.00 41.18           C  
ATOM   4252  C   LYS A 580     -26.727 -13.870  19.236  1.00 41.18           C  
ATOM   4253  CB  LYS A 580     -28.113 -15.145  20.885  1.00 41.18           C  
ATOM   4254  O   LYS A 580     -26.492 -14.379  18.137  1.00 41.18           O  
ATOM   4255  CG  LYS A 580     -28.675 -16.265  20.022  1.00 41.18           C  
ATOM   4256  CD  LYS A 580     -30.013 -16.763  20.554  1.00 41.18           C  
ATOM   4257  CE  LYS A 580     -30.583 -17.874  19.683  1.00 41.18           C  
ATOM   4258  NZ  LYS A 580     -31.773 -18.519  20.315  1.00 41.18           N  
ATOM   4259  N   ALA A 581     -26.920 -12.601  19.326  1.00 44.30           N  
ATOM   4260  CA  ALA A 581     -26.924 -11.639  18.227  1.00 44.30           C  
ATOM   4261  C   ALA A 581     -25.517 -11.434  17.672  1.00 44.30           C  
ATOM   4262  CB  ALA A 581     -27.509 -10.306  18.688  1.00 44.30           C  
ATOM   4263  O   ALA A 581     -25.333 -11.318  16.458  1.00 44.30           O  
ATOM   4264  N   GLN A 582     -24.503 -11.506  18.521  1.00 43.41           N  
ATOM   4265  CA  GLN A 582     -23.086 -11.468  18.174  1.00 43.41           C  
ATOM   4266  C   GLN A 582     -22.657 -12.754  17.472  1.00 43.41           C  
ATOM   4267  CB  GLN A 582     -22.233 -11.243  19.423  1.00 43.41           C  
ATOM   4268  O   GLN A 582     -21.885 -12.715  16.512  1.00 43.41           O  
ATOM   4269  CG  GLN A 582     -20.800 -10.826  19.122  1.00 43.41           C  
ATOM   4270  CD  GLN A 582     -20.058 -10.343  20.354  1.00 43.41           C  
ATOM   4271  NE2 GLN A 582     -18.754 -10.598  20.399  1.00 43.41           N  
ATOM   4272  OE1 GLN A 582     -20.650  -9.744  21.257  1.00 43.41           O  
ATOM   4273  N   ALA A 583     -23.257 -13.880  17.850  1.00 43.73           N  
ATOM   4274  CA  ALA A 583     -23.012 -15.190  17.253  1.00 43.73           C  
ATOM   4275  C   ALA A 583     -23.670 -15.299  15.880  1.00 43.73           C  
ATOM   4276  CB  ALA A 583     -23.521 -16.297  18.173  1.00 43.73           C  
ATOM   4277  O   ALA A 583     -23.078 -15.838  14.942  1.00 43.73           O  
ATOM   4278  N   GLN A 584     -24.780 -14.641  15.669  1.00 43.33           N  
ATOM   4279  CA  GLN A 584     -25.538 -14.647  14.423  1.00 43.33           C  
ATOM   4280  C   GLN A 584     -24.965 -13.644  13.425  1.00 43.33           C  
ATOM   4281  CB  GLN A 584     -27.012 -14.338  14.690  1.00 43.33           C  
ATOM   4282  O   GLN A 584     -24.954 -13.898  12.219  1.00 43.33           O  
ATOM   4283  CG  GLN A 584     -27.766 -15.474  15.369  1.00 43.33           C  
ATOM   4284  CD  GLN A 584     -29.225 -15.143  15.620  1.00 43.33           C  
ATOM   4285  NE2 GLN A 584     -30.047 -16.174  15.785  1.00 43.33           N  
ATOM   4286  OE1 GLN A 584     -29.610 -13.970  15.665  1.00 43.33           O  
ATOM   4287  N   ALA A 585     -24.367 -12.558  13.908  1.00 44.16           N  
ATOM   4288  CA  ALA A 585     -23.674 -11.541  13.121  1.00 44.16           C  
ATOM   4289  C   ALA A 585     -22.325 -12.056  12.627  1.00 44.16           C  
ATOM   4290  CB  ALA A 585     -23.486 -10.269  13.943  1.00 44.16           C  
ATOM   4291  O   ALA A 585     -21.933 -11.793  11.487  1.00 44.16           O  
ATOM   4292  N   LEU A 586     -21.741 -12.933  13.395  1.00 43.43           N  
ATOM   4293  CA  LEU A 586     -20.477 -13.572  13.048  1.00 43.43           C  
ATOM   4294  C   LEU A 586     -20.706 -14.768  12.130  1.00 43.43           C  
ATOM   4295  CB  LEU A 586     -19.738 -14.020  14.312  1.00 43.43           C  
ATOM   4296  O   LEU A 586     -19.902 -15.030  11.233  1.00 43.43           O  
ATOM   4297  CG  LEU A 586     -18.864 -12.967  14.995  1.00 43.43           C  
ATOM   4298  CD1 LEU A 586     -18.781 -13.237  16.494  1.00 43.43           C  
ATOM   4299  CD2 LEU A 586     -17.471 -12.942  14.374  1.00 43.43           C  
ATOM   4300  N   ALA A 587     -21.915 -15.445  12.236  1.00 41.11           N  
ATOM   4301  CA  ALA A 587     -22.385 -16.532  11.381  1.00 41.11           C  
ATOM   4302  C   ALA A 587     -22.870 -16.000  10.035  1.00 41.11           C  
ATOM   4303  CB  ALA A 587     -23.501 -17.310  12.075  1.00 41.11           C  
ATOM   4304  O   ALA A 587     -22.641 -16.623   8.996  1.00 41.11           O  
ATOM   4305  N   ALA A 588     -23.437 -14.790   9.977  1.00 42.09           N  
ATOM   4306  CA  ALA A 588     -23.874 -14.106   8.763  1.00 42.09           C  
ATOM   4307  C   ALA A 588     -22.686 -13.514   8.010  1.00 42.09           C  
ATOM   4308  CB  ALA A 588     -24.883 -13.012   9.102  1.00 42.09           C  
ATOM   4309  O   ALA A 588     -22.676 -13.485   6.777  1.00 42.09           O  
ATOM   4310  N   ALA A 589     -21.615 -13.168   8.756  1.00 43.18           N  
ATOM   4311  CA  ALA A 589     -20.343 -12.705   8.207  1.00 43.18           C  
ATOM   4312  C   ALA A 589     -19.532 -13.870   7.646  1.00 43.18           C  
ATOM   4313  CB  ALA A 589     -19.539 -11.967   9.274  1.00 43.18           C  
ATOM   4314  O   ALA A 589     -18.793 -13.709   6.671  1.00 43.18           O  
ATOM   4315  N   GLY A 590     -19.846 -15.141   8.105  1.00 37.41           N  
ATOM   4316  CA  GLY A 590     -19.263 -16.397   7.661  1.00 37.41           C  
ATOM   4317  C   GLY A 590     -19.994 -17.010   6.481  1.00 37.41           C  
ATOM   4318  O   GLY A 590     -19.382 -17.672   5.640  1.00 37.41           O  
ATOM   4319  N   LYS A 591     -21.212 -16.696   6.136  1.00 38.84           N  
ATOM   4320  CA  LYS A 591     -22.047 -17.148   5.026  1.00 38.84           C  
ATOM   4321  C   LYS A 591     -21.790 -16.319   3.771  1.00 38.84           C  
ATOM   4322  CB  LYS A 591     -23.527 -17.079   5.405  1.00 38.84           C  
ATOM   4323  O   LYS A 591     -21.859 -16.836   2.654  1.00 38.84           O  
ATOM   4324  CG  LYS A 591     -24.152 -18.433   5.708  1.00 38.84           C  
ATOM   4325  CD  LYS A 591     -25.630 -18.302   6.055  1.00 38.84           C  
ATOM   4326  CE  LYS A 591     -26.227 -19.638   6.476  1.00 38.84           C  
ATOM   4327  NZ  LYS A 591     -27.692 -19.530   6.743  1.00 38.84           N  
ATOM   4328  N   GLU A 592     -21.085 -15.151   3.922  1.00 39.08           N  
ATOM   4329  CA  GLU A 592     -20.673 -14.326   2.791  1.00 39.08           C  
ATOM   4330  C   GLU A 592     -19.238 -14.636   2.375  1.00 39.08           C  
ATOM   4331  CB  GLU A 592     -20.812 -12.839   3.130  1.00 39.08           C  
ATOM   4332  O   GLU A 592     -18.857 -14.411   1.224  1.00 39.08           O  
ATOM   4333  CG  GLU A 592     -22.234 -12.311   3.007  1.00 39.08           C  
ATOM   4334  CD  GLU A 592     -22.304 -10.906   2.430  1.00 39.08           C  
ATOM   4335  OE1 GLU A 592     -23.399 -10.482   1.996  1.00 39.08           O  
ATOM   4336  OE2 GLU A 592     -21.255 -10.224   2.411  1.00 39.08           O  
ATOM   4337  N   ALA A 593     -18.526 -15.550   3.145  1.00 37.50           N  
ATOM   4338  CA  ALA A 593     -17.183 -16.028   2.830  1.00 37.50           C  
ATOM   4339  C   ALA A 593     -17.206 -17.498   2.420  1.00 37.50           C  
ATOM   4340  CB  ALA A 593     -16.253 -15.827   4.024  1.00 37.50           C  
ATOM   4341  O   ALA A 593     -17.786 -18.334   3.116  1.00 37.50           O  
ATOM   4342  N   GLY A 594     -18.037 -17.903   1.387  1.00 32.23           N  
ATOM   4343  CA  GLY A 594     -18.022 -19.093   0.551  1.00 32.23           C  
ATOM   4344  C   GLY A 594     -16.919 -20.068   0.919  1.00 32.23           C  
ATOM   4345  O   GLY A 594     -15.830 -19.656   1.323  1.00 32.23           O  
ATOM   4346  N   LYS A 595     -17.312 -21.353   1.325  1.00 39.78           N  
ATOM   4347  CA  LYS A 595     -17.275 -22.813   1.292  1.00 39.78           C  
ATOM   4348  C   LYS A 595     -15.840 -23.328   1.355  1.00 39.78           C  
ATOM   4349  CB  LYS A 595     -17.966 -23.339   0.033  1.00 39.78           C  
ATOM   4350  O   LYS A 595     -15.003 -22.950   0.534  1.00 39.78           O  
ATOM   4351  CG  LYS A 595     -19.459 -23.581   0.202  1.00 39.78           C  
ATOM   4352  CD  LYS A 595     -20.088 -24.108  -1.082  1.00 39.78           C  
ATOM   4353  CE  LYS A 595     -21.596 -24.267  -0.942  1.00 39.78           C  
ATOM   4354  NZ  LYS A 595     -22.203 -24.884  -2.159  1.00 39.78           N  
ATOM   4355  N   GLY A 596     -15.224 -23.299   2.578  1.00 34.95           N  
ATOM   4356  CA  GLY A 596     -14.275 -24.356   2.891  1.00 34.95           C  
ATOM   4357  C   GLY A 596     -13.469 -24.081   4.146  1.00 34.95           C  
ATOM   4358  O   GLY A 596     -12.273 -24.377   4.199  1.00 34.95           O  
ATOM   4359  N   LEU A 597     -14.070 -23.740   5.243  1.00 37.98           N  
ATOM   4360  CA  LEU A 597     -13.290 -23.828   6.473  1.00 37.98           C  
ATOM   4361  C   LEU A 597     -14.198 -23.777   7.697  1.00 37.98           C  
ATOM   4362  CB  LEU A 597     -12.263 -22.694   6.537  1.00 37.98           C  
ATOM   4363  O   LEU A 597     -14.260 -22.757   8.387  1.00 37.98           O  
ATOM   4364  CG  LEU A 597     -10.810 -23.109   6.772  1.00 37.98           C  
ATOM   4365  CD1 LEU A 597     -10.124 -23.413   5.443  1.00 37.98           C  
ATOM   4366  CD2 LEU A 597     -10.058 -22.021   7.531  1.00 37.98           C  
ATOM   4367  N   ALA A 598     -15.288 -24.454   7.700  1.00 38.87           N  
ATOM   4368  CA  ALA A 598     -16.357 -24.491   8.695  1.00 38.87           C  
ATOM   4369  C   ALA A 598     -15.986 -25.398   9.865  1.00 38.87           C  
ATOM   4370  CB  ALA A 598     -17.663 -24.958   8.057  1.00 38.87           C  
ATOM   4371  O   ALA A 598     -16.607 -25.334  10.929  1.00 38.87           O  
ATOM   4372  N   GLY A 599     -14.737 -25.565  10.243  1.00 37.49           N  
ATOM   4373  CA  GLY A 599     -14.591 -26.426  11.406  1.00 37.49           C  
ATOM   4374  C   GLY A 599     -13.722 -25.820  12.491  1.00 37.49           C  
ATOM   4375  O   GLY A 599     -13.969 -26.029  13.681  1.00 37.49           O  
ATOM   4376  N   HIS A 600     -13.088 -24.549  12.249  1.00 37.55           N  
ATOM   4377  CA  HIS A 600     -12.162 -23.970  13.216  1.00 37.55           C  
ATOM   4378  C   HIS A 600     -12.709 -22.667  13.790  1.00 37.55           C  
ATOM   4379  CB  HIS A 600     -10.796 -23.728  12.571  1.00 37.55           C  
ATOM   4380  O   HIS A 600     -12.521 -22.379  14.974  1.00 37.55           O  
ATOM   4381  CG  HIS A 600      -9.699 -24.555  13.162  1.00 37.55           C  
ATOM   4382  CD2 HIS A 600      -8.701 -24.228  14.017  1.00 37.55           C  
ATOM   4383  ND1 HIS A 600      -9.544 -25.895  12.882  1.00 37.55           N  
ATOM   4384  CE1 HIS A 600      -8.495 -26.358  13.542  1.00 37.55           C  
ATOM   4385  NE2 HIS A 600      -7.966 -25.366  14.238  1.00 37.55           N  
ATOM   4386  N   SER A 601     -13.673 -22.028  13.164  1.00 45.34           N  
ATOM   4387  CA  SER A 601     -14.366 -20.818  13.595  1.00 45.34           C  
ATOM   4388  C   SER A 601     -15.552 -21.152  14.494  1.00 45.34           C  
ATOM   4389  CB  SER A 601     -14.843 -20.014  12.385  1.00 45.34           C  
ATOM   4390  O   SER A 601     -15.854 -20.412  15.433  1.00 45.34           O  
ATOM   4391  OG  SER A 601     -15.809 -20.742  11.646  1.00 45.34           O  
ATOM   4392  N   GLN A 602     -15.996 -22.491  14.389  1.00 44.44           N  
ATOM   4393  CA  GLN A 602     -17.031 -23.035  15.261  1.00 44.44           C  
ATOM   4394  C   GLN A 602     -16.452 -23.442  16.614  1.00 44.44           C  
ATOM   4395  CB  GLN A 602     -17.716 -24.233  14.602  1.00 44.44           C  
ATOM   4396  O   GLN A 602     -17.096 -23.262  17.650  1.00 44.44           O  
ATOM   4397  CG  GLN A 602     -18.979 -23.872  13.832  1.00 44.44           C  
ATOM   4398  CD  GLN A 602     -19.667 -25.084  13.231  1.00 44.44           C  
ATOM   4399  NE2 GLN A 602     -20.613 -24.843  12.330  1.00 44.44           N  
ATOM   4400  OE1 GLN A 602     -19.349 -26.227  13.573  1.00 44.44           O  
ATOM   4401  N   TRP A 603     -15.111 -23.721  16.671  1.00 36.84           N  
ATOM   4402  CA  TRP A 603     -14.371 -24.147  17.854  1.00 36.84           C  
ATOM   4403  C   TRP A 603     -13.932 -22.946  18.685  1.00 36.84           C  
ATOM   4404  CB  TRP A 603     -13.150 -24.980  17.454  1.00 36.84           C  
ATOM   4405  O   TRP A 603     -14.032 -22.963  19.914  1.00 36.84           O  
ATOM   4406  CG  TRP A 603     -12.464 -25.649  18.607  1.00 36.84           C  
ATOM   4407  CD1 TRP A 603     -12.846 -26.801  19.237  1.00 36.84           C  
ATOM   4408  CD2 TRP A 603     -11.279 -25.202  19.271  1.00 36.84           C  
ATOM   4409  CE2 TRP A 603     -10.997 -26.134  20.295  1.00 36.84           C  
ATOM   4410  CE3 TRP A 603     -10.425 -24.104  19.099  1.00 36.84           C  
ATOM   4411  NE1 TRP A 603     -11.968 -27.098  20.253  1.00 36.84           N  
ATOM   4412  CH2 TRP A 603      -9.078 -24.916  20.955  1.00 36.84           C  
ATOM   4413  CZ2 TRP A 603      -9.897 -25.999  21.145  1.00 36.84           C  
ATOM   4414  CZ3 TRP A 603      -9.330 -23.973  19.946  1.00 36.84           C  
ATOM   4415  N   VAL A 604     -13.540 -21.780  18.053  1.00 40.89           N  
ATOM   4416  CA  VAL A 604     -13.064 -20.568  18.711  1.00 40.89           C  
ATOM   4417  C   VAL A 604     -14.251 -19.763  19.235  1.00 40.89           C  
ATOM   4418  CB  VAL A 604     -12.212 -19.701  17.757  1.00 40.89           C  
ATOM   4419  O   VAL A 604     -14.193 -19.202  20.332  1.00 40.89           O  
ATOM   4420  CG1 VAL A 604     -11.867 -18.362  18.406  1.00 40.89           C  
ATOM   4421  CG2 VAL A 604     -10.941 -20.446  17.353  1.00 40.89           C  
ATOM   4422  N   ALA A 605     -15.455 -19.991  18.642  1.00 44.31           N  
ATOM   4423  CA  ALA A 605     -16.709 -19.352  19.033  1.00 44.31           C  
ATOM   4424  C   ALA A 605     -17.389 -20.122  20.161  1.00 44.31           C  
ATOM   4425  CB  ALA A 605     -17.645 -19.237  17.832  1.00 44.31           C  
ATOM   4426  O   ALA A 605     -17.938 -19.522  21.088  1.00 44.31           O  
ATOM   4427  N   LYS A 606     -17.135 -21.463  20.206  1.00 37.74           N  
ATOM   4428  CA  LYS A 606     -17.640 -22.327  21.269  1.00 37.74           C  
ATOM   4429  C   LYS A 606     -16.737 -22.270  22.498  1.00 37.74           C  
ATOM   4430  CB  LYS A 606     -17.764 -23.769  20.776  1.00 37.74           C  
ATOM   4431  O   LYS A 606     -17.221 -22.296  23.632  1.00 37.74           O  
ATOM   4432  CG  LYS A 606     -19.090 -24.079  20.098  1.00 37.74           C  
ATOM   4433  CD  LYS A 606     -19.200 -25.554  19.734  1.00 37.74           C  
ATOM   4434  CE  LYS A 606     -20.492 -25.852  18.985  1.00 37.74           C  
ATOM   4435  NZ  LYS A 606     -20.529 -27.256  18.479  1.00 37.74           N  
ATOM   4436  N   ALA A 607     -15.458 -21.970  22.303  1.00 34.83           N  
ATOM   4437  CA  ALA A 607     -14.449 -21.833  23.350  1.00 34.83           C  
ATOM   4438  C   ALA A 607     -14.519 -20.455  24.002  1.00 34.83           C  
ATOM   4439  CB  ALA A 607     -13.054 -22.079  22.781  1.00 34.83           C  
ATOM   4440  O   ALA A 607     -14.349 -20.327  25.217  1.00 34.83           O  
ATOM   4441  N   ALA A 608     -14.976 -19.386  23.271  1.00 36.76           N  
ATOM   4442  CA  ALA A 608     -15.186 -18.023  23.752  1.00 36.76           C  
ATOM   4443  C   ALA A 608     -16.512 -17.902  24.497  1.00 36.76           C  
ATOM   4444  CB  ALA A 608     -15.141 -17.035  22.589  1.00 36.76           C  
ATOM   4445  O   ALA A 608     -16.610 -17.178  25.491  1.00 36.76           O  
ATOM   4446  N   ALA A 609     -17.492 -18.794  24.205  1.00 39.15           N  
ATOM   4447  CA  ALA A 609     -18.807 -18.882  24.835  1.00 39.15           C  
ATOM   4448  C   ALA A 609     -18.734 -19.653  26.150  1.00 39.15           C  
ATOM   4449  CB  ALA A 609     -19.807 -19.542  23.889  1.00 39.15           C  
ATOM   4450  O   ALA A 609     -19.382 -19.282  27.131  1.00 39.15           O  
ATOM   4451  N   VAL A 610     -17.760 -20.528  26.257  1.00 38.95           N  
ATOM   4452  CA  VAL A 610     -17.496 -21.324  27.451  1.00 38.95           C  
ATOM   4453  C   VAL A 610     -16.647 -20.518  28.433  1.00 38.95           C  
ATOM   4454  CB  VAL A 610     -16.789 -22.653  27.102  1.00 38.95           C  
ATOM   4455  O   VAL A 610     -16.880 -20.559  29.643  1.00 38.95           O  
ATOM   4456  CG1 VAL A 610     -16.346 -23.378  28.371  1.00 38.95           C  
ATOM   4457  CG2 VAL A 610     -17.709 -23.542  26.268  1.00 38.95           C  
ATOM   4458  N   GLU A 611     -15.795 -19.590  27.942  1.00 39.88           N  
ATOM   4459  CA  GLU A 611     -14.972 -18.687  28.741  1.00 39.88           C  
ATOM   4460  C   GLU A 611     -15.791 -17.507  29.258  1.00 39.88           C  
ATOM   4461  CB  GLU A 611     -13.780 -18.181  27.925  1.00 39.88           C  
ATOM   4462  O   GLU A 611     -15.587 -17.050  30.385  1.00 39.88           O  
ATOM   4463  CG  GLU A 611     -12.520 -19.018  28.095  1.00 39.88           C  
ATOM   4464  CD  GLU A 611     -11.323 -18.459  27.342  1.00 39.88           C  
ATOM   4465  OE1 GLU A 611     -10.213 -19.028  27.459  1.00 39.88           O  
ATOM   4466  OE2 GLU A 611     -11.495 -17.444  26.631  1.00 39.88           O  
ATOM   4467  N   ALA A 612     -16.847 -17.155  28.556  1.00 37.27           N  
ATOM   4468  CA  ALA A 612     -17.803 -16.103  28.891  1.00 37.27           C  
ATOM   4469  C   ALA A 612     -18.806 -16.586  29.934  1.00 37.27           C  
ATOM   4470  CB  ALA A 612     -18.533 -15.628  27.636  1.00 37.27           C  
ATOM   4471  O   ALA A 612     -19.172 -15.839  30.845  1.00 37.27           O  
ATOM   4472  N   TRP A 613     -19.010 -17.918  29.993  1.00 38.46           N  
ATOM   4473  CA  TRP A 613     -19.863 -18.562  30.987  1.00 38.46           C  
ATOM   4474  C   TRP A 613     -19.102 -18.798  32.287  1.00 38.46           C  
ATOM   4475  CB  TRP A 613     -20.407 -19.889  30.451  1.00 38.46           C  
ATOM   4476  O   TRP A 613     -19.660 -18.653  33.377  1.00 38.46           O  
ATOM   4477  CG  TRP A 613     -21.633 -19.745  29.599  1.00 38.46           C  
ATOM   4478  CD1 TRP A 613     -21.683 -19.654  28.236  1.00 38.46           C  
ATOM   4479  CD2 TRP A 613     -22.987 -19.670  30.056  1.00 38.46           C  
ATOM   4480  CE2 TRP A 613     -23.806 -19.535  28.914  1.00 38.46           C  
ATOM   4481  CE3 TRP A 613     -23.587 -19.705  31.322  1.00 38.46           C  
ATOM   4482  NE1 TRP A 613     -22.987 -19.528  27.817  1.00 38.46           N  
ATOM   4483  CH2 TRP A 613     -25.759 -19.472  30.251  1.00 38.46           C  
ATOM   4484  CZ2 TRP A 613     -25.197 -19.435  29.001  1.00 38.46           C  
ATOM   4485  CZ3 TRP A 613     -24.971 -19.605  31.406  1.00 38.46           C  
ATOM   4486  N   ASP A 614     -17.803 -18.961  32.250  1.00 38.02           N  
ATOM   4487  CA  ASP A 614     -16.913 -19.141  33.393  1.00 38.02           C  
ATOM   4488  C   ASP A 614     -16.618 -17.806  34.075  1.00 38.02           C  
ATOM   4489  CB  ASP A 614     -15.607 -19.808  32.957  1.00 38.02           C  
ATOM   4490  O   ASP A 614     -16.545 -17.734  35.303  1.00 38.02           O  
ATOM   4491  CG  ASP A 614     -15.687 -21.325  32.959  1.00 38.02           C  
ATOM   4492  OD1 ASP A 614     -16.623 -21.885  33.568  1.00 38.02           O  
ATOM   4493  OD2 ASP A 614     -14.803 -21.965  32.349  1.00 38.02           O  
ATOM   4494  N   ARG A 615     -16.730 -16.711  33.272  1.00 39.00           N  
ATOM   4495  CA  ARG A 615     -16.503 -15.356  33.763  1.00 39.00           C  
ATOM   4496  C   ARG A 615     -17.772 -14.777  34.380  1.00 39.00           C  
ATOM   4497  CB  ARG A 615     -16.010 -14.450  32.633  1.00 39.00           C  
ATOM   4498  O   ARG A 615     -17.711 -14.059  35.380  1.00 39.00           O  
ATOM   4499  CG  ARG A 615     -14.557 -14.678  32.249  1.00 39.00           C  
ATOM   4500  CD  ARG A 615     -14.068 -13.641  31.248  1.00 39.00           C  
ATOM   4501  NE  ARG A 615     -12.664 -13.846  30.903  1.00 39.00           N  
ATOM   4502  NH1 ARG A 615     -12.768 -12.671  28.916  1.00 39.00           N  
ATOM   4503  NH2 ARG A 615     -10.794 -13.625  29.587  1.00 39.00           N  
ATOM   4504  CZ  ARG A 615     -12.079 -13.380  29.803  1.00 39.00           C  
ATOM   4505  N   LEU A 616     -18.888 -15.264  33.921  1.00 37.94           N  
ATOM   4506  CA  LEU A 616     -20.209 -14.887  34.413  1.00 37.94           C  
ATOM   4507  C   LEU A 616     -20.578 -15.694  35.653  1.00 37.94           C  
ATOM   4508  CB  LEU A 616     -21.265 -15.090  33.323  1.00 37.94           C  
ATOM   4509  O   LEU A 616     -21.168 -15.159  36.594  1.00 37.94           O  
ATOM   4510  CG  LEU A 616     -22.022 -13.840  32.871  1.00 37.94           C  
ATOM   4511  CD1 LEU A 616     -22.198 -13.847  31.356  1.00 37.94           C  
ATOM   4512  CD2 LEU A 616     -23.373 -13.750  33.571  1.00 37.94           C  
ATOM   4513  N   ALA A 617     -20.114 -16.883  35.768  1.00 39.40           N  
ATOM   4514  CA  ALA A 617     -20.251 -17.762  36.926  1.00 39.40           C  
ATOM   4515  C   ALA A 617     -19.320 -17.329  38.056  1.00 39.40           C  
ATOM   4516  CB  ALA A 617     -19.967 -19.209  36.533  1.00 39.40           C  
ATOM   4517  O   ALA A 617     -19.701 -17.359  39.228  1.00 39.40           O  
ATOM   4518  N   ALA A 618     -18.149 -16.758  37.734  1.00 42.46           N  
ATOM   4519  CA  ALA A 618     -17.168 -16.217  38.671  1.00 42.46           C  
ATOM   4520  C   ALA A 618     -17.603 -14.851  39.193  1.00 42.46           C  
ATOM   4521  CB  ALA A 618     -15.796 -16.117  38.008  1.00 42.46           C  
ATOM   4522  O   ALA A 618     -17.416 -14.541  40.373  1.00 42.46           O  
ATOM   4523  N   ALA A 619     -18.331 -14.130  38.328  1.00 36.46           N  
ATOM   4524  CA  ALA A 619     -18.895 -12.826  38.669  1.00 36.46           C  
ATOM   4525  C   ALA A 619     -20.151 -12.978  39.522  1.00 36.46           C  
ATOM   4526  CB  ALA A 619     -19.208 -12.034  37.402  1.00 36.46           C  
ATOM   4527  O   ALA A 619     -20.378 -12.198  40.449  1.00 36.46           O  
ATOM   4528  N   ALA A 620     -20.901 -14.039  39.377  1.00 37.46           N  
ATOM   4529  CA  ALA A 620     -22.070 -14.424  40.164  1.00 37.46           C  
ATOM   4530  C   ALA A 620     -21.657 -14.977  41.525  1.00 37.46           C  
ATOM   4531  CB  ALA A 620     -22.906 -15.453  39.406  1.00 37.46           C  
ATOM   4532  O   ALA A 620     -22.302 -14.695  42.537  1.00 37.46           O  
ATOM   4533  N   ALA A 621     -20.529 -15.593  41.648  1.00 39.60           N  
ATOM   4534  CA  ALA A 621     -19.952 -16.140  42.873  1.00 39.60           C  
ATOM   4535  C   ALA A 621     -19.313 -15.041  43.718  1.00 39.60           C  
ATOM   4536  CB  ALA A 621     -18.923 -17.218  42.542  1.00 39.60           C  
ATOM   4537  O   ALA A 621     -19.412 -15.057  44.947  1.00 39.60           O  
ATOM   4538  N   SER A 622     -18.833 -14.000  43.062  1.00 38.03           N  
ATOM   4539  CA  SER A 622     -18.246 -12.832  43.712  1.00 38.03           C  
ATOM   4540  C   SER A 622     -19.324 -11.877  44.212  1.00 38.03           C  
ATOM   4541  CB  SER A 622     -17.308 -12.099  42.752  1.00 38.03           C  
ATOM   4542  O   SER A 622     -19.165 -11.247  45.259  1.00 38.03           O  
ATOM   4543  OG  SER A 622     -18.040 -11.254  41.881  1.00 38.03           O  
ATOM   4544  N   ALA A 623     -20.473 -11.874  43.589  1.00 37.03           N  
ATOM   4545  CA  ALA A 623     -21.651 -11.090  43.951  1.00 37.03           C  
ATOM   4546  C   ALA A 623     -22.401 -11.732  45.115  1.00 37.03           C  
ATOM   4547  CB  ALA A 623     -22.578 -10.934  42.748  1.00 37.03           C  
ATOM   4548  O   ALA A 623     -22.910 -11.034  45.995  1.00 37.03           O  
ATOM   4549  N   GLN A 624     -22.305 -13.009  45.284  1.00 40.46           N  
ATOM   4550  CA  GLN A 624     -22.861 -13.796  46.380  1.00 40.46           C  
ATOM   4551  C   GLN A 624     -21.995 -13.684  47.631  1.00 40.46           C  
ATOM   4552  CB  GLN A 624     -23.006 -15.262  45.970  1.00 40.46           C  
ATOM   4553  O   GLN A 624     -22.513 -13.641  48.749  1.00 40.46           O  
ATOM   4554  CG  GLN A 624     -24.193 -15.966  46.612  1.00 40.46           C  
ATOM   4555  CD  GLN A 624     -24.600 -17.226  45.871  1.00 40.46           C  
ATOM   4556  NE2 GLN A 624     -25.223 -18.158  46.584  1.00 40.46           N  
ATOM   4557  OE1 GLN A 624     -24.356 -17.360  44.668  1.00 40.46           O  
ATOM   4558  N   GLU A 625     -20.712 -13.516  47.482  1.00 41.57           N  
ATOM   4559  CA  GLU A 625     -19.736 -13.283  48.543  1.00 41.57           C  
ATOM   4560  C   GLU A 625     -19.858 -11.869  49.104  1.00 41.57           C  
ATOM   4561  CB  GLU A 625     -18.315 -13.525  48.029  1.00 41.57           C  
ATOM   4562  O   GLU A 625     -19.755 -11.665  50.315  1.00 41.57           O  
ATOM   4563  CG  GLU A 625     -17.261 -13.554  49.126  1.00 41.57           C  
ATOM   4564  CD  GLU A 625     -15.889 -13.983  48.630  1.00 41.57           C  
ATOM   4565  OE1 GLU A 625     -14.936 -14.025  49.440  1.00 41.57           O  
ATOM   4566  OE2 GLU A 625     -15.767 -14.278  47.420  1.00 41.57           O  
ATOM   4567  N   THR A 626     -20.230 -10.943  48.216  1.00 37.76           N  
ATOM   4568  CA  THR A 626     -20.460  -9.545  48.563  1.00 37.76           C  
ATOM   4569  C   THR A 626     -21.810  -9.375  49.255  1.00 37.76           C  
ATOM   4570  CB  THR A 626     -20.402  -8.642  47.317  1.00 37.76           C  
ATOM   4571  O   THR A 626     -21.933  -8.597  50.204  1.00 37.76           O  
ATOM   4572  CG2 THR A 626     -18.969  -8.486  46.818  1.00 37.76           C  
ATOM   4573  OG1 THR A 626     -21.198  -9.222  46.276  1.00 37.76           O  
ATOM   4574  N   GLN A 627     -22.817 -10.249  48.949  1.00 40.25           N  
ATOM   4575  CA  GLN A 627     -24.129 -10.379  49.574  1.00 40.25           C  
ATOM   4576  C   GLN A 627     -24.017 -11.002  50.962  1.00 40.25           C  
ATOM   4577  CB  GLN A 627     -25.061 -11.216  48.696  1.00 40.25           C  
ATOM   4578  O   GLN A 627     -24.669 -10.550  51.906  1.00 40.25           O  
ATOM   4579  CG  GLN A 627     -26.527 -11.129  49.099  1.00 40.25           C  
ATOM   4580  CD  GLN A 627     -27.428 -11.977  48.221  1.00 40.25           C  
ATOM   4581  NE2 GLN A 627     -28.648 -12.224  48.688  1.00 40.25           N  
ATOM   4582  OE1 GLN A 627     -27.033 -12.405  47.133  1.00 40.25           O  
ATOM   4583  N   ASP A 628     -23.105 -11.901  51.159  1.00 43.74           N  
ATOM   4584  CA  ASP A 628     -22.852 -12.588  52.422  1.00 43.74           C  
ATOM   4585  C   ASP A 628     -22.054 -11.703  53.377  1.00 43.74           C  
ATOM   4586  CB  ASP A 628     -22.108 -13.903  52.178  1.00 43.74           C  
ATOM   4587  O   ASP A 628     -22.289 -11.717  54.587  1.00 43.74           O  
ATOM   4588  CG  ASP A 628     -23.008 -15.002  51.642  1.00 43.74           C  
ATOM   4589  OD1 ASP A 628     -24.246 -14.902  51.787  1.00 43.74           O  
ATOM   4590  OD2 ASP A 628     -22.475 -15.978  51.072  1.00 43.74           O  
ATOM   4591  N   LYS A 629     -21.326 -10.796  52.780  1.00 42.54           N  
ATOM   4592  CA  LYS A 629     -20.516  -9.852  53.543  1.00 42.54           C  
ATOM   4593  C   LYS A 629     -21.336  -8.632  53.955  1.00 42.54           C  
ATOM   4594  CB  LYS A 629     -19.296  -9.413  52.732  1.00 42.54           C  
ATOM   4595  O   LYS A 629     -21.163  -8.105  55.056  1.00 42.54           O  
ATOM   4596  CG  LYS A 629     -18.206 -10.470  52.634  1.00 42.54           C  
ATOM   4597  CD  LYS A 629     -16.996  -9.956  51.865  1.00 42.54           C  
ATOM   4598  CE  LYS A 629     -15.938 -11.038  51.697  1.00 42.54           C  
ATOM   4599  NZ  LYS A 629     -14.763 -10.547  50.916  1.00 42.54           N  
ATOM   4600  N   LEU A 630     -22.358  -8.334  53.161  1.00 38.72           N  
ATOM   4601  CA  LEU A 630     -23.286  -7.239  53.418  1.00 38.72           C  
ATOM   4602  C   LEU A 630     -24.387  -7.673  54.380  1.00 38.72           C  
ATOM   4603  CB  LEU A 630     -23.903  -6.741  52.109  1.00 38.72           C  
ATOM   4604  O   LEU A 630     -24.814  -6.893  55.234  1.00 38.72           O  
ATOM   4605  CG  LEU A 630     -23.071  -5.741  51.304  1.00 38.72           C  
ATOM   4606  CD1 LEU A 630     -23.644  -5.584  49.899  1.00 38.72           C  
ATOM   4607  CD2 LEU A 630     -23.014  -4.395  52.017  1.00 38.72           C  
ATOM   4608  N   LEU A 631     -24.734  -8.991  54.347  1.00 42.23           N  
ATOM   4609  CA  LEU A 631     -25.677  -9.635  55.255  1.00 42.23           C  
ATOM   4610  C   LEU A 631     -25.022  -9.930  56.600  1.00 42.23           C  
ATOM   4611  CB  LEU A 631     -26.214 -10.930  54.641  1.00 42.23           C  
ATOM   4612  O   LEU A 631     -25.657  -9.797  57.648  1.00 42.23           O  
ATOM   4613  CG  LEU A 631     -27.730 -11.014  54.452  1.00 42.23           C  
ATOM   4614  CD1 LEU A 631     -28.062 -11.596  53.082  1.00 42.23           C  
ATOM   4615  CD2 LEU A 631     -28.362 -11.848  55.560  1.00 42.23           C  
ATOM   4616  N   ALA A 632     -23.662 -10.121  56.586  1.00 46.35           N  
ATOM   4617  CA  ALA A 632     -22.834 -10.300  57.776  1.00 46.35           C  
ATOM   4618  C   ALA A 632     -22.499  -8.957  58.418  1.00 46.35           C  
ATOM   4619  CB  ALA A 632     -21.552 -11.052  57.424  1.00 46.35           C  
ATOM   4620  O   ALA A 632     -22.457  -8.842  59.645  1.00 46.35           O  
ATOM   4621  N   ALA A 633     -22.466  -7.875  57.589  1.00 39.86           N  
ATOM   4622  CA  ALA A 633     -22.226  -6.494  58.001  1.00 39.86           C  
ATOM   4623  C   ALA A 633     -23.505  -5.848  58.525  1.00 39.86           C  
ATOM   4624  CB  ALA A 633     -21.661  -5.683  56.838  1.00 39.86           C  
ATOM   4625  O   ALA A 633     -23.462  -5.029  59.446  1.00 39.86           O  
ATOM   4626  N   ALA A 634     -24.707  -6.361  58.102  1.00 39.99           N  
ATOM   4627  CA  ALA A 634     -26.047  -5.952  58.515  1.00 39.99           C  
ATOM   4628  C   ALA A 634     -26.457  -6.646  59.811  1.00 39.99           C  
ATOM   4629  CB  ALA A 634     -27.059  -6.250  57.412  1.00 39.99           C  
ATOM   4630  O   ALA A 634     -27.163  -6.064  60.638  1.00 39.99           O  
ATOM   4631  N   LYS A 635     -25.808  -7.790  60.194  1.00 44.48           N  
ATOM   4632  CA  LYS A 635     -26.014  -8.567  61.413  1.00 44.48           C  
ATOM   4633  C   LYS A 635     -25.109  -8.074  62.539  1.00 44.48           C  
ATOM   4634  CB  LYS A 635     -25.763 -10.053  61.151  1.00 44.48           C  
ATOM   4635  O   LYS A 635     -25.493  -8.104  63.710  1.00 44.48           O  
ATOM   4636  CG  LYS A 635     -26.928 -10.770  60.486  1.00 44.48           C  
ATOM   4637  CD  LYS A 635     -26.629 -12.249  60.278  1.00 44.48           C  
ATOM   4638  CE  LYS A 635     -27.745 -12.943  59.509  1.00 44.48           C  
ATOM   4639  NZ  LYS A 635     -27.446 -14.389  59.282  1.00 44.48           N  
ATOM   4640  N   GLU A 636     -24.069  -7.194  62.159  1.00 39.29           N  
ATOM   4641  CA  GLU A 636     -23.117  -6.670  63.134  1.00 39.29           C  
ATOM   4642  C   GLU A 636     -23.449  -5.228  63.509  1.00 39.29           C  
ATOM   4643  CB  GLU A 636     -21.688  -6.757  62.592  1.00 39.29           C  
ATOM   4644  O   GLU A 636     -23.074  -4.759  64.586  1.00 39.29           O  
ATOM   4645  CG  GLU A 636     -20.892  -7.930  63.145  1.00 39.29           C  
ATOM   4646  CD  GLU A 636     -19.414  -7.872  62.790  1.00 39.29           C  
ATOM   4647  OE1 GLU A 636     -18.636  -8.716  63.291  1.00 39.29           O  
ATOM   4648  OE2 GLU A 636     -19.031  -6.976  62.006  1.00 39.29           O  
ATOM   4649  N   ARG A 637     -24.629  -4.605  62.966  1.00 36.03           N  
ATOM   4650  CA  ARG A 637     -25.030  -3.228  63.237  1.00 36.03           C  
ATOM   4651  C   ARG A 637     -26.295  -3.184  64.087  1.00 36.03           C  
ATOM   4652  CB  ARG A 637     -25.250  -2.465  61.929  1.00 36.03           C  
ATOM   4653  O   ARG A 637     -26.759  -2.106  64.464  1.00 36.03           O  
ATOM   4654  CG  ARG A 637     -24.052  -1.637  61.491  1.00 36.03           C  
ATOM   4655  CD  ARG A 637     -24.375  -0.776  60.278  1.00 36.03           C  
ATOM   4656  NE  ARG A 637     -23.220   0.007  59.849  1.00 36.03           N  
ATOM   4657  NH1 ARG A 637     -24.389   1.273  58.310  1.00 36.03           N  
ATOM   4658  NH2 ARG A 637     -22.142   1.613  58.610  1.00 36.03           N  
ATOM   4659  CZ  ARG A 637     -23.253   0.963  58.924  1.00 36.03           C  
ATOM   4660  N   LYS A 638     -26.684  -4.337  64.771  1.00 44.01           N  
ATOM   4661  CA  LYS A 638     -27.818  -4.231  65.685  1.00 44.01           C  
ATOM   4662  C   LYS A 638     -27.369  -4.371  67.136  1.00 44.01           C  
ATOM   4663  CB  LYS A 638     -28.872  -5.290  65.358  1.00 44.01           C  
ATOM   4664  O   LYS A 638     -26.999  -5.461  67.575  1.00 44.01           O  
ATOM   4665  CG  LYS A 638     -29.967  -4.804  64.420  1.00 44.01           C  
ATOM   4666  CD  LYS A 638     -30.998  -5.894  64.152  1.00 44.01           C  
ATOM   4667  CE  LYS A 638     -32.081  -5.417  63.194  1.00 44.01           C  
ATOM   4668  NZ  LYS A 638     -33.102  -6.477  62.940  1.00 44.01           N  
ATOM   4669  N   LYS A 639     -26.473  -3.405  67.631  1.00 38.96           N  
ATOM   4670  CA  LYS A 639     -26.447  -3.207  69.077  1.00 38.96           C  
ATOM   4671  C   LYS A 639     -27.347  -2.046  69.489  1.00 38.96           C  
ATOM   4672  CB  LYS A 639     -25.016  -2.958  69.558  1.00 38.96           C  
ATOM   4673  O   LYS A 639     -27.243  -0.947  68.940  1.00 38.96           O  
ATOM   4674  CG  LYS A 639     -24.282  -4.217  69.994  1.00 38.96           C  
ATOM   4675  CD  LYS A 639     -22.859  -3.908  70.441  1.00 38.96           C  
ATOM   4676  CE  LYS A 639     -22.071  -5.180  70.723  1.00 38.96           C  
ATOM   4677  NZ  LYS A 639     -20.690  -4.881  71.204  1.00 38.96           N  
ATOM   4678  N   PRO A 640     -28.550  -2.276  70.227  1.00 36.09           N  
ATOM   4679  CA  PRO A 640     -29.010  -1.081  70.939  1.00 36.09           C  
ATOM   4680  C   PRO A 640     -28.564  -1.057  72.400  1.00 36.09           C  
ATOM   4681  CB  PRO A 640     -30.534  -1.174  70.835  1.00 36.09           C  
ATOM   4682  O   PRO A 640     -28.270  -2.106  72.977  1.00 36.09           O  
ATOM   4683  CG  PRO A 640     -30.817  -2.629  70.646  1.00 36.09           C  
ATOM   4684  CD  PRO A 640     -29.516  -3.340  70.404  1.00 36.09           C  
ATOM   4685  N   SER A 641     -27.816  -0.018  72.942  1.00 30.57           N  
ATOM   4686  CA  SER A 641     -27.720   0.890  74.081  1.00 30.57           C  
ATOM   4687  C   SER A 641     -28.897   0.708  75.033  1.00 30.57           C  
ATOM   4688  CB  SER A 641     -27.659   2.342  73.605  1.00 30.57           C  
ATOM   4689  O   SER A 641     -30.040   0.562  74.595  1.00 30.57           O  
ATOM   4690  OG  SER A 641     -28.751   3.086  74.119  1.00 30.57           O  
ATOM   4691  N   ALA A 642     -28.711   0.336  76.410  1.00 34.05           N  
ATOM   4692  CA  ALA A 642     -28.774   0.927  77.744  1.00 34.05           C  
ATOM   4693  C   ALA A 642     -29.720   0.142  78.648  1.00 34.05           C  
ATOM   4694  CB  ALA A 642     -29.213   2.387  77.659  1.00 34.05           C  
ATOM   4695  O   ALA A 642     -30.804  -0.263  78.220  1.00 34.05           O  
ATOM   4696  N   PHE A 643     -29.300  -0.421  79.912  1.00 30.25           N  
ATOM   4697  CA  PHE A 643     -29.489  -0.232  81.346  1.00 30.25           C  
ATOM   4698  C   PHE A 643     -30.581  -1.154  81.874  1.00 30.25           C  
ATOM   4699  CB  PHE A 643     -29.837   1.227  81.655  1.00 30.25           C  
ATOM   4700  O   PHE A 643     -31.669  -1.228  81.300  1.00 30.25           O  
ATOM   4701  CG  PHE A 643     -29.147   1.770  82.878  1.00 30.25           C  
ATOM   4702  CD1 PHE A 643     -29.790   1.779  84.110  1.00 30.25           C  
ATOM   4703  CD2 PHE A 643     -27.855   2.271  82.794  1.00 30.25           C  
ATOM   4704  CE1 PHE A 643     -29.153   2.280  85.243  1.00 30.25           C  
ATOM   4705  CE2 PHE A 643     -27.212   2.774  83.922  1.00 30.25           C  
ATOM   4706  CZ  PHE A 643     -27.864   2.779  85.145  1.00 30.25           C  
ATOM   4707  N   ALA A 644     -30.325  -2.107  82.851  1.00 30.96           N  
ATOM   4708  CA  ALA A 644     -30.604  -2.345  84.265  1.00 30.96           C  
ATOM   4709  C   ALA A 644     -31.314  -3.681  84.466  1.00 30.96           C  
ATOM   4710  CB  ALA A 644     -31.445  -1.207  84.840  1.00 30.96           C  
ATOM   4711  O   ALA A 644     -32.240  -4.017  83.724  1.00 30.96           O  
ATOM   4712  N   SER A 645     -30.707  -4.708  85.194  1.00 32.99           N  
ATOM   4713  CA  SER A 645     -30.702  -5.511  86.413  1.00 32.99           C  
ATOM   4714  C   SER A 645     -31.699  -6.661  86.321  1.00 32.99           C  
ATOM   4715  CB  SER A 645     -31.025  -4.641  87.629  1.00 32.99           C  
ATOM   4716  O   SER A 645     -32.843  -6.466  85.904  1.00 32.99           O  
ATOM   4717  OG  SER A 645     -32.314  -4.064  87.507  1.00 32.99           O  
ATOM   4718  N   GLY A 646     -31.237  -7.943  86.365  1.00 34.55           N  
ATOM   4719  CA  GLY A 646     -31.421  -9.331  86.757  1.00 34.55           C  
ATOM   4720  C   GLY A 646     -32.861  -9.671  87.090  1.00 34.55           C  
ATOM   4721  O   GLY A 646     -33.648  -8.789  87.441  1.00 34.55           O  
ATOM   4722  N   PRO A 647     -33.232 -11.190  87.376  1.00 48.15           N  
ATOM   4723  CA  PRO A 647     -32.538 -12.456  87.621  1.00 48.15           C  
ATOM   4724  C   PRO A 647     -33.189 -13.635  86.902  1.00 48.15           C  
ATOM   4725  CB  PRO A 647     -32.633 -12.622  89.140  1.00 48.15           C  
ATOM   4726  O   PRO A 647     -34.290 -13.501  86.361  1.00 48.15           O  
ATOM   4727  CG  PRO A 647     -33.955 -12.027  89.507  1.00 48.15           C  
ATOM   4728  CD  PRO A 647     -34.556 -11.408  88.278  1.00 48.15           C  
ATOM   4729  N   GLU A 648     -32.486 -14.324  86.079  1.00 48.18           N  
ATOM   4730  CA  GLU A 648     -31.862 -15.572  85.650  1.00 48.18           C  
ATOM   4731  C   GLU A 648     -32.821 -16.750  85.803  1.00 48.18           C  
ATOM   4732  CB  GLU A 648     -30.579 -15.833  86.442  1.00 48.18           C  
ATOM   4733  O   GLU A 648     -32.578 -17.830  85.261  1.00 48.18           O  
ATOM   4734  CG  GLU A 648     -29.304 -15.581  85.649  1.00 48.18           C  
ATOM   4735  CD  GLU A 648     -28.064 -16.167  86.305  1.00 48.18           C  
ATOM   4736  OE1 GLU A 648     -26.995 -16.208  85.654  1.00 48.18           O  
ATOM   4737  OE2 GLU A 648     -28.162 -16.590  87.479  1.00 48.18           O  
ATOM   4738  N   GLU A 649     -34.173 -16.554  85.646  1.00 44.61           N  
ATOM   4739  CA  GLU A 649     -35.055 -17.710  85.507  1.00 44.61           C  
ATOM   4740  C   GLU A 649     -36.104 -17.476  84.424  1.00 44.61           C  
ATOM   4741  CB  GLU A 649     -35.737 -18.029  86.840  1.00 44.61           C  
ATOM   4742  O   GLU A 649     -36.667 -18.429  83.882  1.00 44.61           O  
ATOM   4743  CG  GLU A 649     -35.292 -19.347  87.458  1.00 44.61           C  
ATOM   4744  CD  GLU A 649     -35.915 -19.611  88.819  1.00 44.61           C  
ATOM   4745  OE1 GLU A 649     -35.621 -20.666  89.427  1.00 44.61           O  
ATOM   4746  OE2 GLU A 649     -36.704 -18.758  89.282  1.00 44.61           O  
ATOM   4747  N   SER A 650     -35.986 -16.385  83.629  1.00 45.78           N  
ATOM   4748  CA  SER A 650     -36.796 -15.979  82.486  1.00 45.78           C  
ATOM   4749  C   SER A 650     -35.995 -16.044  81.190  1.00 45.78           C  
ATOM   4750  CB  SER A 650     -37.339 -14.564  82.688  1.00 45.78           C  
ATOM   4751  O   SER A 650     -36.556 -16.283  80.118  1.00 45.78           O  
ATOM   4752  OG  SER A 650     -38.239 -14.217  81.650  1.00 45.78           O  
ATOM   4753  N   GLN A 651     -34.654 -16.299  81.363  1.00 46.04           N  
ATOM   4754  CA  GLN A 651     -33.685 -16.394  80.276  1.00 46.04           C  
ATOM   4755  C   GLN A 651     -33.512 -17.839  79.817  1.00 46.04           C  
ATOM   4756  CB  GLN A 651     -32.336 -15.814  80.706  1.00 46.04           C  
ATOM   4757  O   GLN A 651     -33.323 -18.100  78.627  1.00 46.04           O  
ATOM   4758  CG  GLN A 651     -32.249 -14.299  80.580  1.00 46.04           C  
ATOM   4759  CD  GLN A 651     -30.909 -13.749  81.030  1.00 46.04           C  
ATOM   4760  NE2 GLN A 651     -30.752 -12.432  80.951  1.00 46.04           N  
ATOM   4761  OE1 GLN A 651     -30.023 -14.501  81.447  1.00 46.04           O  
ATOM   4762  N   ALA A 652     -33.985 -18.718  80.707  1.00 48.62           N  
ATOM   4763  CA  ALA A 652     -33.876 -20.132  80.358  1.00 48.62           C  
ATOM   4764  C   ALA A 652     -35.144 -20.625  79.667  1.00 48.62           C  
ATOM   4765  CB  ALA A 652     -33.593 -20.968  81.604  1.00 48.62           C  
ATOM   4766  O   ALA A 652     -35.080 -21.454  78.756  1.00 48.62           O  
ATOM   4767  N   ARG A 653     -36.289 -19.860  79.841  1.00 48.48           N  
ATOM   4768  CA  ARG A 653     -37.570 -20.144  79.202  1.00 48.48           C  
ATOM   4769  C   ARG A 653     -37.664 -19.467  77.838  1.00 48.48           C  
ATOM   4770  CB  ARG A 653     -38.728 -19.689  80.093  1.00 48.48           C  
ATOM   4771  O   ARG A 653     -38.205 -20.041  76.891  1.00 48.48           O  
ATOM   4772  CG  ARG A 653     -39.127 -20.706  81.150  1.00 48.48           C  
ATOM   4773  CD  ARG A 653     -40.351 -20.253  81.935  1.00 48.48           C  
ATOM   4774  NE  ARG A 653     -40.508 -21.011  83.173  1.00 48.48           N  
ATOM   4775  NH1 ARG A 653     -42.606 -20.176  83.660  1.00 48.48           N  
ATOM   4776  NH2 ARG A 653     -41.615 -21.689  85.068  1.00 48.48           N  
ATOM   4777  CZ  ARG A 653     -41.576 -20.957  83.964  1.00 48.48           C  
ATOM   4778  N   SER A 654     -36.837 -18.371  77.644  1.00 53.33           N  
ATOM   4779  CA  SER A 654     -36.735 -17.594  76.413  1.00 53.33           C  
ATOM   4780  C   SER A 654     -35.690 -18.185  75.472  1.00 53.33           C  
ATOM   4781  CB  SER A 654     -36.387 -16.138  76.724  1.00 53.33           C  
ATOM   4782  O   SER A 654     -35.859 -18.154  74.251  1.00 53.33           O  
ATOM   4783  OG  SER A 654     -35.089 -16.040  77.284  1.00 53.33           O  
ATOM   4784  N   ALA A 655     -34.803 -18.984  76.048  1.00 54.40           N  
ATOM   4785  CA  ALA A 655     -33.780 -19.694  75.285  1.00 54.40           C  
ATOM   4786  C   ALA A 655     -34.315 -21.017  74.746  1.00 54.40           C  
ATOM   4787  CB  ALA A 655     -32.544 -19.935  76.148  1.00 54.40           C  
ATOM   4788  O   ALA A 655     -34.014 -21.402  73.614  1.00 54.40           O  
ATOM   4789  N   ARG A 656     -35.353 -21.630  75.480  1.00 51.59           N  
ATOM   4790  CA  ARG A 656     -35.995 -22.883  75.095  1.00 51.59           C  
ATOM   4791  C   ARG A 656     -37.102 -22.640  74.074  1.00 51.59           C  
ATOM   4792  CB  ARG A 656     -36.563 -23.596  76.323  1.00 51.59           C  
ATOM   4793  O   ARG A 656     -37.296 -23.442  73.158  1.00 51.59           O  
ATOM   4794  CG  ARG A 656     -35.550 -24.461  77.057  1.00 51.59           C  
ATOM   4795  CD  ARG A 656     -36.190 -25.226  78.207  1.00 51.59           C  
ATOM   4796  NE  ARG A 656     -35.190 -25.707  79.156  1.00 51.59           N  
ATOM   4797  NH1 ARG A 656     -36.668 -26.997  80.377  1.00 51.59           N  
ATOM   4798  NH2 ARG A 656     -34.455 -26.911  80.969  1.00 51.59           N  
ATOM   4799  CZ  ARG A 656     -35.440 -26.537  80.165  1.00 51.59           C  
ATOM   4800  N   ALA A 657     -37.650 -21.372  74.072  1.00 51.89           N  
ATOM   4801  CA  ALA A 657     -38.665 -20.905  73.131  1.00 51.89           C  
ATOM   4802  C   ALA A 657     -38.030 -20.453  71.819  1.00 51.89           C  
ATOM   4803  CB  ALA A 657     -39.477 -19.767  73.745  1.00 51.89           C  
ATOM   4804  O   ALA A 657     -38.589 -20.676  70.743  1.00 51.89           O  
ATOM   4805  N   ARG A 658     -36.724 -20.086  71.865  1.00 54.26           N  
ATOM   4806  CA  ARG A 658     -35.897 -19.680  70.732  1.00 54.26           C  
ATOM   4807  C   ARG A 658     -35.328 -20.895  70.007  1.00 54.26           C  
ATOM   4808  CB  ARG A 658     -34.760 -18.767  71.196  1.00 54.26           C  
ATOM   4809  O   ARG A 658     -35.285 -20.926  68.775  1.00 54.26           O  
ATOM   4810  CG  ARG A 658     -35.164 -17.309  71.345  1.00 54.26           C  
ATOM   4811  CD  ARG A 658     -33.987 -16.438  71.763  1.00 54.26           C  
ATOM   4812  NE  ARG A 658     -34.376 -15.038  71.906  1.00 54.26           N  
ATOM   4813  NH1 ARG A 658     -32.937 -14.602  73.660  1.00 54.26           N  
ATOM   4814  NH2 ARG A 658     -34.296 -12.944  72.847  1.00 54.26           N  
ATOM   4815  CZ  ARG A 658     -33.869 -14.198  72.804  1.00 54.26           C  
ATOM   4816  N   GLU A 659     -35.223 -21.956  70.778  1.00 52.24           N  
ATOM   4817  CA  GLU A 659     -34.722 -23.213  70.231  1.00 52.24           C  
ATOM   4818  C   GLU A 659     -35.848 -24.029  69.603  1.00 52.24           C  
ATOM   4819  CB  GLU A 659     -34.022 -24.032  71.319  1.00 52.24           C  
ATOM   4820  O   GLU A 659     -35.655 -24.671  68.568  1.00 52.24           O  
ATOM   4821  CG  GLU A 659     -32.510 -24.093  71.165  1.00 52.24           C  
ATOM   4822  CD  GLU A 659     -31.824 -24.865  72.281  1.00 52.24           C  
ATOM   4823  OE1 GLU A 659     -30.575 -24.960  72.275  1.00 52.24           O  
ATOM   4824  OE2 GLU A 659     -32.541 -25.380  73.168  1.00 52.24           O  
ATOM   4825  N   SER A 660     -37.064 -23.843  70.089  1.00 49.62           N  
ATOM   4826  CA  SER A 660     -38.277 -24.488  69.597  1.00 49.62           C  
ATOM   4827  C   SER A 660     -38.777 -23.824  68.319  1.00 49.62           C  
ATOM   4828  CB  SER A 660     -39.373 -24.453  70.663  1.00 49.62           C  
ATOM   4829  O   SER A 660     -39.226 -24.504  67.394  1.00 49.62           O  
ATOM   4830  OG  SER A 660     -39.990 -23.178  70.708  1.00 49.62           O  
ATOM   4831  N   ARG A 661     -38.423 -22.528  68.129  1.00 51.20           N  
ATOM   4832  CA  ARG A 661     -38.802 -21.739  66.962  1.00 51.20           C  
ATOM   4833  C   ARG A 661     -37.785 -21.902  65.837  1.00 51.20           C  
ATOM   4834  CB  ARG A 661     -38.941 -20.261  67.333  1.00 51.20           C  
ATOM   4835  O   ARG A 661     -38.156 -21.974  64.663  1.00 51.20           O  
ATOM   4836  CG  ARG A 661     -40.293 -19.899  67.926  1.00 51.20           C  
ATOM   4837  CD  ARG A 661     -40.400 -18.409  68.219  1.00 51.20           C  
ATOM   4838  NE  ARG A 661     -41.615 -18.092  68.965  1.00 51.20           N  
ATOM   4839  NH1 ARG A 661     -41.180 -15.828  69.113  1.00 51.20           N  
ATOM   4840  NH2 ARG A 661     -43.086 -16.698  70.045  1.00 51.20           N  
ATOM   4841  CZ  ARG A 661     -41.957 -16.873  69.373  1.00 51.20           C  
ATOM   4842  N   GLN A 662     -36.571 -22.203  66.225  1.00 52.25           N  
ATOM   4843  CA  GLN A 662     -35.458 -22.513  65.334  1.00 52.25           C  
ATOM   4844  C   GLN A 662     -35.556 -23.942  64.807  1.00 52.25           C  
ATOM   4845  CB  GLN A 662     -34.123 -22.309  66.051  1.00 52.25           C  
ATOM   4846  O   GLN A 662     -35.266 -24.199  63.637  1.00 52.25           O  
ATOM   4847  CG  GLN A 662     -33.593 -20.883  65.971  1.00 52.25           C  
ATOM   4848  CD  GLN A 662     -32.220 -20.731  66.597  1.00 52.25           C  
ATOM   4849  NE2 GLN A 662     -31.715 -19.502  66.629  1.00 52.25           N  
ATOM   4850  OE1 GLN A 662     -31.618 -21.709  67.050  1.00 52.25           O  
ATOM   4851  N   THR A 663     -36.213 -24.781  65.593  1.00 51.46           N  
ATOM   4852  CA  THR A 663     -36.406 -26.182  65.234  1.00 51.46           C  
ATOM   4853  C   THR A 663     -37.644 -26.349  64.357  1.00 51.46           C  
ATOM   4854  CB  THR A 663     -36.539 -27.066  66.488  1.00 51.46           C  
ATOM   4855  O   THR A 663     -37.645 -27.154  63.424  1.00 51.46           O  
ATOM   4856  CG2 THR A 663     -35.523 -28.204  66.468  1.00 51.46           C  
ATOM   4857  OG1 THR A 663     -36.320 -26.265  67.656  1.00 51.46           O  
ATOM   4858  N   GLN A 664     -38.597 -25.409  64.450  1.00 44.55           N  
ATOM   4859  CA  GLN A 664     -39.832 -25.374  63.675  1.00 44.55           C  
ATOM   4860  C   GLN A 664     -39.598 -24.768  62.294  1.00 44.55           C  
ATOM   4861  CB  GLN A 664     -40.911 -24.584  64.419  1.00 44.55           C  
ATOM   4862  O   GLN A 664     -40.142 -25.250  61.299  1.00 44.55           O  
ATOM   4863  CG  GLN A 664     -42.324 -24.850  63.917  1.00 44.55           C  
ATOM   4864  CD  GLN A 664     -43.380 -24.598  64.976  1.00 44.55           C  
ATOM   4865  NE2 GLN A 664     -44.626 -24.436  64.545  1.00 44.55           N  
ATOM   4866  OE1 GLN A 664     -43.079 -24.551  66.173  1.00 44.55           O  
ATOM   4867  N   VAL A 665     -38.667 -23.890  62.167  1.00 48.08           N  
ATOM   4868  CA  VAL A 665     -38.249 -23.238  60.930  1.00 48.08           C  
ATOM   4869  C   VAL A 665     -37.310 -24.157  60.152  1.00 48.08           C  
ATOM   4870  CB  VAL A 665     -37.559 -21.883  61.207  1.00 48.08           C  
ATOM   4871  O   VAL A 665     -37.413 -24.269  58.928  1.00 48.08           O  
ATOM   4872  CG1 VAL A 665     -36.952 -21.314  59.926  1.00 48.08           C  
ATOM   4873  CG2 VAL A 665     -38.552 -20.895  61.817  1.00 48.08           C  
ATOM   4874  N   ARG A 666     -36.592 -25.018  60.836  1.00 47.40           N  
ATOM   4875  CA  ARG A 666     -35.714 -26.027  60.252  1.00 47.40           C  
ATOM   4876  C   ARG A 666     -36.515 -27.220  59.742  1.00 47.40           C  
ATOM   4877  CB  ARG A 666     -34.674 -26.491  61.274  1.00 47.40           C  
ATOM   4878  O   ARG A 666     -36.211 -27.770  58.681  1.00 47.40           O  
ATOM   4879  CG  ARG A 666     -33.302 -25.863  61.085  1.00 47.40           C  
ATOM   4880  CD  ARG A 666     -32.280 -26.440  62.054  1.00 47.40           C  
ATOM   4881  NE  ARG A 666     -30.966 -25.828  61.880  1.00 47.40           N  
ATOM   4882  NH1 ARG A 666     -30.038 -26.790  63.764  1.00 47.40           N  
ATOM   4883  NH2 ARG A 666     -28.780 -25.402  62.443  1.00 47.40           N  
ATOM   4884  CZ  ARG A 666     -29.931 -26.008  62.696  1.00 47.40           C  
ATOM   4885  N   ARG A 667     -37.694 -27.406  60.287  1.00 46.04           N  
ATOM   4886  CA  ARG A 667     -38.580 -28.506  59.922  1.00 46.04           C  
ATOM   4887  C   ARG A 667     -39.453 -28.134  58.728  1.00 46.04           C  
ATOM   4888  CB  ARG A 667     -39.459 -28.905  61.110  1.00 46.04           C  
ATOM   4889  O   ARG A 667     -39.734 -28.975  57.872  1.00 46.04           O  
ATOM   4890  CG  ARG A 667     -39.018 -30.186  61.800  1.00 46.04           C  
ATOM   4891  CD  ARG A 667     -39.963 -30.573  62.929  1.00 46.04           C  
ATOM   4892  NE  ARG A 667     -39.506 -31.771  63.628  1.00 46.04           N  
ATOM   4893  NH1 ARG A 667     -40.894 -31.486  65.453  1.00 46.04           N  
ATOM   4894  NH2 ARG A 667     -39.473 -33.282  65.357  1.00 46.04           N  
ATOM   4895  CZ  ARG A 667     -39.958 -32.177  64.811  1.00 46.04           C  
ATOM   4896  N   THR A 668     -39.566 -26.770  58.539  1.00 45.97           N  
ATOM   4897  CA  THR A 668     -40.393 -26.278  57.442  1.00 45.97           C  
ATOM   4898  C   THR A 668     -39.543 -26.004  56.205  1.00 45.97           C  
ATOM   4899  CB  THR A 668     -41.149 -24.998  57.843  1.00 45.97           C  
ATOM   4900  O   THR A 668     -40.007 -26.173  55.076  1.00 45.97           O  
ATOM   4901  CG2 THR A 668     -42.149 -25.277  58.961  1.00 45.97           C  
ATOM   4902  OG1 THR A 668     -40.208 -24.016  58.294  1.00 45.97           O  
ATOM   4903  N   LEU A 669     -38.256 -25.937  56.337  1.00 43.97           N  
ATOM   4904  CA  LEU A 669     -37.341 -25.561  55.265  1.00 43.97           C  
ATOM   4905  C   LEU A 669     -36.580 -26.777  54.748  1.00 43.97           C  
ATOM   4906  CB  LEU A 669     -36.354 -24.496  55.752  1.00 43.97           C  
ATOM   4907  O   LEU A 669     -36.053 -26.758  53.634  1.00 43.97           O  
ATOM   4908  CG  LEU A 669     -36.838 -23.046  55.693  1.00 43.97           C  
ATOM   4909  CD1 LEU A 669     -36.045 -22.183  56.669  1.00 43.97           C  
ATOM   4910  CD2 LEU A 669     -36.724 -22.501  54.274  1.00 43.97           C  
ATOM   4911  N   GLN A 670     -36.767 -27.896  55.337  1.00 43.28           N  
ATOM   4912  CA  GLN A 670     -36.026 -29.119  55.043  1.00 43.28           C  
ATOM   4913  C   GLN A 670     -36.649 -29.871  53.871  1.00 43.28           C  
ATOM   4914  CB  GLN A 670     -35.970 -30.022  56.276  1.00 43.28           C  
ATOM   4915  O   GLN A 670     -35.937 -30.358  52.990  1.00 43.28           O  
ATOM   4916  CG  GLN A 670     -34.623 -30.013  56.985  1.00 43.28           C  
ATOM   4917  CD  GLN A 670     -34.466 -31.161  57.964  1.00 43.28           C  
ATOM   4918  NE2 GLN A 670     -33.224 -31.473  58.318  1.00 43.28           N  
ATOM   4919  OE1 GLN A 670     -35.453 -31.762  58.399  1.00 43.28           O  
ATOM   4920  N   PRO A 671     -37.942 -29.784  53.722  1.00 43.43           N  
ATOM   4921  CA  PRO A 671     -38.519 -30.452  52.553  1.00 43.43           C  
ATOM   4922  C   PRO A 671     -38.358 -29.640  51.270  1.00 43.43           C  
ATOM   4923  CB  PRO A 671     -39.997 -30.598  52.924  1.00 43.43           C  
ATOM   4924  O   PRO A 671     -38.186 -30.212  50.190  1.00 43.43           O  
ATOM   4925  CG  PRO A 671     -40.144 -29.845  54.207  1.00 43.43           C  
ATOM   4926  CD  PRO A 671     -38.779 -29.434  54.678  1.00 43.43           C  
ATOM   4927  N   ALA A 672     -38.134 -28.277  51.390  1.00 41.38           N  
ATOM   4928  CA  ALA A 672     -37.908 -27.361  50.275  1.00 41.38           C  
ATOM   4929  C   ALA A 672     -36.454 -27.407  49.815  1.00 41.38           C  
ATOM   4930  CB  ALA A 672     -38.293 -25.937  50.670  1.00 41.38           C  
ATOM   4931  O   ALA A 672     -36.175 -27.372  48.614  1.00 41.38           O  
ATOM   4932  N   ARG A 673     -35.629 -27.736  50.676  1.00 46.05           N  
ATOM   4933  CA  ARG A 673     -34.209 -27.936  50.403  1.00 46.05           C  
ATOM   4934  C   ARG A 673     -33.961 -29.301  49.770  1.00 46.05           C  
ATOM   4935  CB  ARG A 673     -33.390 -27.797  51.688  1.00 46.05           C  
ATOM   4936  O   ARG A 673     -33.178 -29.419  48.825  1.00 46.05           O  
ATOM   4937  CG  ARG A 673     -31.891 -27.704  51.456  1.00 46.05           C
[truncated: 16,930 more chars]
