# Supplementary material for: The evolutionary origins and ancestral features of septins
Source: Front Cell Dev Biol. 2024 Jun 26;12:1406966. doi: 10.3389/fcell.2024.1406966 (PMC11238149; doi:10.3389/fcell.2024.1406966)
Supplement: Supplementary file 1 [file DataSheet3.zip › Delic_Shuman_Supp_File6/AncOpis_200_900_b2ee0.result/AncOpis_200_900_b2ee0_unrelaxed_rank_3_model_1.pdb]

MODEL     1                                                                     
ATOM      1  N   ALA A   1      -2.276   1.615  45.858  1.00 33.78           N  
ATOM      2  CA  ALA A   1      -2.002   2.782  46.693  1.00 33.78           C  
ATOM      3  C   ALA A   1      -2.297   4.077  45.942  1.00 33.78           C  
ATOM      4  CB  ALA A   1      -0.551   2.766  47.169  1.00 33.78           C  
ATOM      5  O   ALA A   1      -1.672   4.365  44.918  1.00 33.78           O  
ATOM      6  N   SER A   2      -3.655   4.356  45.723  1.00 35.57           N  
ATOM      7  CA  SER A   2      -4.529   5.403  46.242  1.00 35.57           C  
ATOM      8  C   SER A   2      -4.219   6.751  45.600  1.00 35.57           C  
ATOM      9  CB  SER A   2      -4.394   5.509  47.762  1.00 35.57           C  
ATOM     10  O   SER A   2      -3.064   7.178  45.570  1.00 35.57           O  
ATOM     11  OG  SER A   2      -5.599   5.979  48.342  1.00 35.57           O  
ATOM     12  N   SER A   3      -5.162   7.230  44.683  1.00 38.64           N  
ATOM     13  CA  SER A   3      -6.210   8.193  45.003  1.00 38.64           C  
ATOM     14  C   SER A   3      -5.785   9.613  44.643  1.00 38.64           C  
ATOM     15  CB  SER A   3      -6.570   8.121  46.487  1.00 38.64           C  
ATOM     16  O   SER A   3      -4.733  10.082  45.082  1.00 38.64           O  
ATOM     17  OG  SER A   3      -5.411   8.250  47.293  1.00 38.64           O  
ATOM     18  N   GLN A   4      -6.370  10.176  43.563  1.00 48.77           N  
ATOM     19  CA  GLN A   4      -6.861  11.511  43.237  1.00 48.77           C  
ATOM     20  C   GLN A   4      -6.995  12.370  44.491  1.00 48.77           C  
ATOM     21  CB  GLN A   4      -8.206  11.426  42.512  1.00 48.77           C  
ATOM     22  O   GLN A   4      -7.289  11.856  45.572  1.00 48.77           O  
ATOM     23  CG  GLN A   4      -8.110  11.645  41.009  1.00 48.77           C  
ATOM     24  CD  GLN A   4      -9.468  11.700  40.335  1.00 48.77           C  
ATOM     25  NE2 GLN A   4      -9.469  11.838  39.014  1.00 48.77           N  
ATOM     26  OE1 GLN A   4     -10.508  11.619  40.997  1.00 48.77           O  
ATOM     27  N   PRO A   5      -7.225  13.689  44.259  1.00 44.92           N  
ATOM     28  CA  PRO A   5      -8.425  14.520  44.135  1.00 44.92           C  
ATOM     29  C   PRO A   5      -8.106  16.011  44.068  1.00 44.92           C  
ATOM     30  CB  PRO A   5      -9.217  14.187  45.402  1.00 44.92           C  
ATOM     31  O   PRO A   5      -7.026  16.435  44.486  1.00 44.92           O  
ATOM     32  CG  PRO A   5      -8.178  13.954  46.451  1.00 44.92           C  
ATOM     33  CD  PRO A   5      -6.825  14.000  45.802  1.00 44.92           C  
ATOM     34  N   GLN A   6      -8.881  16.766  43.208  1.00 46.02           N  
ATOM     35  CA  GLN A   6      -9.404  18.119  43.053  1.00 46.02           C  
ATOM     36  C   GLN A   6      -9.439  18.852  44.391  1.00 46.02           C  
ATOM     37  CB  GLN A   6     -10.803  18.088  42.435  1.00 46.02           C  
ATOM     38  O   GLN A   6      -9.570  18.225  45.444  1.00 46.02           O  
ATOM     39  CG  GLN A   6     -10.803  17.909  40.923  1.00 46.02           C  
ATOM     40  CD  GLN A   6     -12.143  18.237  40.293  1.00 46.02           C  
ATOM     41  NE2 GLN A   6     -12.149  18.437  38.979  1.00 46.02           N  
ATOM     42  OE1 GLN A   6     -13.166  18.310  40.981  1.00 46.02           O  
ATOM     43  N   PRO A   7      -9.640  20.207  44.449  1.00 47.46           N  
ATOM     44  CA  PRO A   7     -10.779  20.835  45.123  1.00 47.46           C  
ATOM     45  C   PRO A   7     -11.113  22.214  44.559  1.00 47.46           C  
ATOM     46  CB  PRO A   7     -10.315  20.937  46.578  1.00 47.46           C  
ATOM     47  O   PRO A   7     -10.270  22.840  43.911  1.00 47.46           O  
ATOM     48  CG  PRO A   7      -8.846  21.198  46.493  1.00 47.46           C  
ATOM     49  CD  PRO A   7      -8.426  21.095  45.055  1.00 47.46           C  
ATOM     50  N   ALA A   8     -12.539  22.524  44.581  1.00 42.82           N  
ATOM     51  CA  ALA A   8     -13.480  23.127  45.521  1.00 42.82           C  
ATOM     52  C   ALA A   8     -13.784  24.574  45.142  1.00 42.82           C  
ATOM     53  CB  ALA A   8     -12.930  23.058  46.944  1.00 42.82           C  
ATOM     54  O   ALA A   8     -12.868  25.373  44.934  1.00 42.82           O  
ATOM     55  N   SER A   9     -15.116  24.953  44.940  1.00 37.93           N  
ATOM     56  CA  SER A   9     -16.379  25.334  45.564  1.00 37.93           C  
ATOM     57  C   SER A   9     -16.409  26.824  45.886  1.00 37.93           C  
ATOM     58  CB  SER A   9     -16.614  24.523  46.839  1.00 37.93           C  
ATOM     59  O   SER A   9     -15.419  27.381  46.365  1.00 37.93           O  
ATOM     60  OG  SER A   9     -17.239  23.287  46.541  1.00 37.93           O  
ATOM     61  N   GLN A  10     -17.579  27.535  45.600  1.00 39.81           N  
ATOM     62  CA  GLN A  10     -18.619  27.939  46.540  1.00 39.81           C  
ATOM     63  C   GLN A  10     -19.544  28.983  45.922  1.00 39.81           C  
ATOM     64  CB  GLN A  10     -17.998  28.483  47.827  1.00 39.81           C  
ATOM     65  O   GLN A  10     -19.081  30.001  45.403  1.00 39.81           O  
ATOM     66  CG  GLN A  10     -17.983  27.482  48.974  1.00 39.81           C  
ATOM     67  CD  GLN A  10     -17.364  28.047  50.239  1.00 39.81           C  
ATOM     68  NE2 GLN A  10     -17.102  27.179  51.210  1.00 39.81           N  
ATOM     69  OE1 GLN A  10     -17.123  29.254  50.342  1.00 39.81           O  
ATOM     70  N   ARG A  11     -20.893  28.729  45.797  1.00 34.50           N  
ATOM     71  CA  ARG A  11     -22.081  28.825  46.640  1.00 34.50           C  
ATOM     72  C   ARG A  11     -23.025  29.910  46.134  1.00 34.50           C  
ATOM     73  CB  ARG A  11     -21.690  29.105  48.092  1.00 34.50           C  
ATOM     74  O   ARG A  11     -22.606  31.046  45.902  1.00 34.50           O  
ATOM     75  CG  ARG A  11     -21.718  27.876  48.986  1.00 34.50           C  
ATOM     76  CD  ARG A  11     -21.408  28.225  50.435  1.00 34.50           C  
ATOM     77  NE  ARG A  11     -21.525  27.060  51.307  1.00 34.50           N  
ATOM     78  NH1 ARG A  11     -22.145  28.264  53.178  1.00 34.50           N  
ATOM     79  NH2 ARG A  11     -21.949  25.983  53.291  1.00 34.50           N  
ATOM     80  CZ  ARG A  11     -21.873  27.105  52.590  1.00 34.50           C  
ATOM     81  N   GLN A  12     -24.356  29.560  45.799  1.00 36.69           N  
ATOM     82  CA  GLN A  12     -25.688  29.440  46.382  1.00 36.69           C  
ATOM     83  C   GLN A  12     -26.642  30.475  45.791  1.00 36.69           C  
ATOM     84  CB  GLN A  12     -25.625  29.593  47.903  1.00 36.69           C  
ATOM     85  O   GLN A  12     -26.340  31.670  45.779  1.00 36.69           O  
ATOM     86  CG  GLN A  12     -25.321  28.295  48.639  1.00 36.69           C  
ATOM     87  CD  GLN A  12     -25.386  28.447  50.147  1.00 36.69           C  
ATOM     88  NE2 GLN A  12     -25.156  27.352  50.863  1.00 36.69           N  
ATOM     89  OE1 GLN A  12     -25.640  29.539  50.664  1.00 36.69           O  
ATOM     90  N   SER A  13     -27.788  30.129  45.146  1.00 29.82           N  
ATOM     91  CA  SER A  13     -29.210  29.817  45.058  1.00 29.82           C  
ATOM     92  C   SER A  13     -30.063  30.973  45.570  1.00 29.82           C  
ATOM     93  CB  SER A  13     -29.531  28.547  45.847  1.00 29.82           C  
ATOM     94  O   SER A  13     -29.705  31.628  46.552  1.00 29.82           O  
ATOM     95  OG  SER A  13     -29.229  28.720  47.221  1.00 29.82           O  
ATOM     96  N   SER A  14     -31.106  31.464  44.794  1.00 35.79           N  
ATOM     97  CA  SER A  14     -32.521  31.410  45.147  1.00 35.79           C  
ATOM     98  C   SER A  14     -33.392  31.962  44.024  1.00 35.79           C  
ATOM     99  CB  SER A  14     -32.782  32.190  46.437  1.00 35.79           C  
ATOM    100  O   SER A  14     -33.073  32.997  43.435  1.00 35.79           O  
ATOM    101  OG  SER A  14     -32.301  33.519  46.327  1.00 35.79           O  
ATOM    102  N   HIS A  15     -34.347  31.165  43.393  1.00 37.01           N  
ATOM    103  CA  HIS A  15     -35.772  30.870  43.493  1.00 37.01           C  
ATOM    104  C   HIS A  15     -36.545  31.489  42.333  1.00 37.01           C  
ATOM    105  CB  HIS A  15     -36.331  31.374  44.825  1.00 37.01           C  
ATOM    106  O   HIS A  15     -36.415  32.685  42.063  1.00 37.01           O  
ATOM    107  CG  HIS A  15     -36.277  30.358  45.921  1.00 37.01           C  
ATOM    108  CD2 HIS A  15     -37.106  30.134  46.967  1.00 37.01           C  
ATOM    109  ND1 HIS A  15     -35.270  29.422  46.019  1.00 37.01           N  
ATOM    110  CE1 HIS A  15     -35.483  28.664  47.082  1.00 37.01           C  
ATOM    111  NE2 HIS A  15     -36.591  29.075  47.675  1.00 37.01           N  
ATOM    112  N   GLN A  16     -37.262  30.676  41.452  1.00 36.21           N  
ATOM    113  CA  GLN A  16     -38.605  30.168  41.193  1.00 36.21           C  
ATOM    114  C   GLN A  16     -39.397  31.130  40.312  1.00 36.21           C  
ATOM    115  CB  GLN A  16     -39.350  29.925  42.507  1.00 36.21           C  
ATOM    116  O   GLN A  16     -39.471  32.326  40.600  1.00 36.21           O  
ATOM    117  CG  GLN A  16     -39.518  28.453  42.856  1.00 36.21           C  
ATOM    118  CD  GLN A  16     -40.267  28.240  44.158  1.00 36.21           C  
ATOM    119  NE2 GLN A  16     -40.260  27.006  44.651  1.00 36.21           N  
ATOM    120  OE1 GLN A  16     -40.846  29.176  44.717  1.00 36.21           O  
ATOM    121  N   ASN A  17     -39.824  30.687  39.070  1.00 35.77           N  
ATOM    122  CA  ASN A  17     -41.103  30.285  38.496  1.00 35.77           C  
ATOM    123  C   ASN A  17     -41.690  31.382  37.611  1.00 35.77           C  
ATOM    124  CB  ASN A  17     -42.093  29.908  39.601  1.00 35.77           C  
ATOM    125  O   ASN A  17     -41.878  32.513  38.061  1.00 35.77           O  
ATOM    126  CG  ASN A  17     -42.304  28.411  39.710  1.00 35.77           C  
ATOM    127  ND2 ASN A  17     -43.128  27.996  40.665  1.00 35.77           N  
ATOM    128  OD1 ASN A  17     -41.730  27.633  38.943  1.00 35.77           O  
ATOM    129  N   GLN A  18     -41.722  31.301  36.284  1.00 35.62           N  
ATOM    130  CA  GLN A  18     -42.465  31.636  35.073  1.00 35.62           C  
ATOM    131  C   GLN A  18     -43.861  32.153  35.410  1.00 35.62           C  
ATOM    132  CB  GLN A  18     -42.564  30.421  34.150  1.00 35.62           C  
ATOM    133  O   GLN A  18     -44.469  31.720  36.391  1.00 35.62           O  
ATOM    134  CG  GLN A  18     -41.315  30.182  33.313  1.00 35.62           C  
ATOM    135  CD  GLN A  18     -41.574  29.292  32.112  1.00 35.62           C  
ATOM    136  NE2 GLN A  18     -40.512  28.932  31.400  1.00 35.62           N  
ATOM    137  OE1 GLN A  18     -42.720  28.929  31.827  1.00 35.62           O  
ATOM    138  N   PRO A  19     -44.639  32.870  34.388  1.00 36.82           N  
ATOM    139  CA  PRO A  19     -45.033  32.842  32.977  1.00 36.82           C  
ATOM    140  C   PRO A  19     -45.731  34.126  32.534  1.00 36.82           C  
ATOM    141  CB  PRO A  19     -45.987  31.648  32.902  1.00 36.82           C  
ATOM    142  O   PRO A  19     -46.042  34.983  33.365  1.00 36.82           O  
ATOM    143  CG  PRO A  19     -46.706  31.649  34.212  1.00 36.82           C  
ATOM    144  CD  PRO A  19     -46.095  32.704  35.090  1.00 36.82           C  
ATOM    145  N   ASN A  20     -45.640  34.500  31.219  1.00 30.11           N  
ATOM    146  CA  ASN A  20     -46.454  34.821  30.051  1.00 30.11           C  
ATOM    147  C   ASN A  20     -46.846  36.295  30.029  1.00 30.11           C  
ATOM    148  CB  ASN A  20     -47.703  33.938  30.008  1.00 30.11           C  
ATOM    149  O   ASN A  20     -47.309  36.834  31.036  1.00 30.11           O  
ATOM    150  CG  ASN A  20     -47.451  32.602  29.339  1.00 30.11           C  
ATOM    151  ND2 ASN A  20     -48.385  31.672  29.502  1.00 30.11           N  
ATOM    152  OD1 ASN A  20     -46.426  32.406  28.682  1.00 30.11           O  
ATOM    153  N   SER A  21     -46.536  37.077  28.905  1.00 36.59           N  
ATOM    154  CA  SER A  21     -47.439  37.832  28.042  1.00 36.59           C  
ATOM    155  C   SER A  21     -46.670  38.808  27.157  1.00 36.59           C  
ATOM    156  CB  SER A  21     -48.469  38.592  28.878  1.00 36.59           C  
ATOM    157  O   SER A  21     -45.766  39.501  27.628  1.00 36.59           O  
ATOM    158  OG  SER A  21     -47.836  39.562  29.695  1.00 36.59           O  
ATOM    159  N   ASP A  22     -46.558  38.608  25.822  1.00 30.66           N  
ATOM    160  CA  ASP A  22     -46.907  39.138  24.508  1.00 30.66           C  
ATOM    161  C   ASP A  22     -47.200  40.635  24.579  1.00 30.66           C  
ATOM    162  CB  ASP A  22     -48.113  38.392  23.931  1.00 30.66           C  
ATOM    163  O   ASP A  22     -47.933  41.087  25.461  1.00 30.66           O  
ATOM    164  CG  ASP A  22     -47.754  37.027  23.372  1.00 30.66           C  
ATOM    165  OD1 ASP A  22     -46.564  36.782  23.078  1.00 30.66           O  
ATOM    166  OD2 ASP A  22     -48.669  36.189  23.221  1.00 30.66           O  
ATOM    167  N   SER A  23     -46.492  41.493  23.772  1.00 35.65           N  
ATOM    168  CA  SER A  23     -46.976  42.401  22.738  1.00 35.65           C  
ATOM    169  C   SER A  23     -46.025  43.578  22.545  1.00 35.65           C  
ATOM    170  CB  SER A  23     -48.373  42.917  23.088  1.00 35.65           C  
ATOM    171  O   SER A  23     -45.530  44.149  23.519  1.00 35.65           O  
ATOM    172  OG  SER A  23     -48.373  43.545  24.358  1.00 35.65           O  
ATOM    173  N   ASN A  24     -45.410  43.761  21.319  1.00 32.12           N  
ATOM    174  CA  ASN A  24     -45.574  44.635  20.162  1.00 32.12           C  
ATOM    175  C   ASN A  24     -44.883  45.979  20.373  1.00 32.12           C  
ATOM    176  CB  ASN A  24     -47.058  44.843  19.854  1.00 32.12           C  
ATOM    177  O   ASN A  24     -45.088  46.634  21.396  1.00 32.12           O  
ATOM    178  CG  ASN A  24     -47.583  43.863  18.823  1.00 32.12           C  
ATOM    179  ND2 ASN A  24     -48.884  43.917  18.562  1.00 32.12           N  
ATOM    180  OD1 ASN A  24     -46.827  43.062  18.267  1.00 32.12           O  
ATOM    181  N   SER A  25     -43.912  46.344  19.480  1.00 33.59           N  
ATOM    182  CA  SER A  25     -43.774  47.294  18.381  1.00 33.59           C  
ATOM    183  C   SER A  25     -43.231  48.632  18.872  1.00 33.59           C  
ATOM    184  CB  SER A  25     -45.118  47.506  17.683  1.00 33.59           C  
ATOM    185  O   SER A  25     -43.635  49.123  19.928  1.00 33.59           O  
ATOM    186  OG  SER A  25     -46.044  48.134  18.554  1.00 33.59           O  
ATOM    187  N   SER A  26     -42.083  49.082  18.247  1.00 34.45           N  
ATOM    188  CA  SER A  26     -41.799  50.181  17.330  1.00 34.45           C  
ATOM    189  C   SER A  26     -40.863  51.204  17.965  1.00 34.45           C  
ATOM    190  CB  SER A  26     -43.096  50.865  16.894  1.00 34.45           C  
ATOM    191  O   SER A  26     -41.018  51.550  19.138  1.00 34.45           O  
ATOM    192  OG  SER A  26     -43.784  51.398  18.013  1.00 34.45           O  
ATOM    193  N   THR A  27     -39.691  51.427  17.310  1.00 34.16           N  
ATOM    194  CA  THR A  27     -39.266  52.571  16.512  1.00 34.16           C  
ATOM    195  C   THR A  27     -38.166  53.351  17.226  1.00 34.16           C  
ATOM    196  CB  THR A  27     -40.449  53.509  16.206  1.00 34.16           C  
ATOM    197  O   THR A  27     -38.288  53.660  18.413  1.00 34.16           O  
ATOM    198  CG2 THR A  27     -40.406  53.996  14.762  1.00 34.16           C  
ATOM    199  OG1 THR A  27     -41.678  52.805  16.425  1.00 34.16           O  
ATOM    200  N   SER A  28     -36.954  53.482  16.550  1.00 34.38           N  
ATOM    201  CA  SER A  28     -36.361  54.603  15.828  1.00 34.38           C  
ATOM    202  C   SER A  28     -35.000  54.975  16.406  1.00 34.38           C  
ATOM    203  CB  SER A  28     -37.290  55.817  15.867  1.00 34.38           C  
ATOM    204  O   SER A  28     -34.843  55.072  17.625  1.00 34.38           O  
ATOM    205  OG  SER A  28     -37.519  56.233  17.203  1.00 34.38           O  
ATOM    206  N   ALA A  29     -33.941  54.911  15.546  1.00 35.42           N  
ATOM    207  CA  ALA A  29     -33.180  55.761  14.633  1.00 35.42           C  
ATOM    208  C   ALA A  29     -32.063  56.495  15.369  1.00 35.42           C  
ATOM    209  CB  ALA A  29     -34.105  56.760  13.942  1.00 35.42           C  
ATOM    210  O   ALA A  29     -32.281  57.042  16.453  1.00 35.42           O  
ATOM    211  N   SER A  30     -30.765  56.401  14.726  1.00 36.33           N  
ATOM    212  CA  SER A  30     -30.026  57.448  14.028  1.00 36.33           C  
ATOM    213  C   SER A  30     -28.526  57.172  14.045  1.00 36.33           C  
ATOM    214  CB  SER A  30     -30.308  58.813  14.656  1.00 36.33           C  
ATOM    215  O   SER A  30     -27.965  56.824  15.087  1.00 36.33           O  
ATOM    216  OG  SER A  30     -31.697  59.093  14.648  1.00 36.33           O  
ATOM    217  N   GLN A  31     -27.866  57.101  12.759  1.00 38.49           N  
ATOM    218  CA  GLN A  31     -27.199  58.111  11.945  1.00 38.49           C  
ATOM    219  C   GLN A  31     -25.772  57.691  11.607  1.00 38.49           C  
ATOM    220  CB  GLN A  31     -27.192  59.462  12.664  1.00 38.49           C  
ATOM    221  O   GLN A  31     -24.995  57.339  12.497  1.00 38.49           O  
ATOM    222  CG  GLN A  31     -28.150  60.482  12.064  1.00 38.49           C  
ATOM    223  CD  GLN A  31     -28.114  61.816  12.787  1.00 38.49           C  
ATOM    224  NE2 GLN A  31     -29.156  62.619  12.601  1.00 38.49           N  
ATOM    225  OE1 GLN A  31     -27.158  62.121  13.507  1.00 38.49           O  
ATOM    226  N   GLU A  32     -25.432  57.590  10.209  1.00 38.15           N  
ATOM    227  CA  GLU A  32     -24.878  58.489   9.201  1.00 38.15           C  
ATOM    228  C   GLU A  32     -23.642  57.884   8.541  1.00 38.15           C  
ATOM    229  CB  GLU A  32     -24.533  59.845   9.820  1.00 38.15           C  
ATOM    230  O   GLU A  32     -22.725  57.430   9.228  1.00 38.15           O  
ATOM    231  CG  GLU A  32     -25.697  60.826   9.840  1.00 38.15           C  
ATOM    232  CD  GLU A  32     -25.256  62.278   9.935  1.00 38.15           C  
ATOM    233  OE1 GLU A  32     -26.096  63.183   9.728  1.00 38.15           O  
ATOM    234  OE2 GLU A  32     -24.059  62.513  10.218  1.00 38.15           O  
ATOM    235  N   HIS A  33     -23.639  57.715   7.104  1.00 33.91           N  
ATOM    236  CA  HIS A  33     -23.324  58.457   5.888  1.00 33.91           C  
ATOM    237  C   HIS A  33     -22.022  57.965   5.264  1.00 33.91           C  
ATOM    238  CB  HIS A  33     -23.232  59.955   6.183  1.00 33.91           C  
ATOM    239  O   HIS A  33     -21.000  57.866   5.947  1.00 33.91           O  
ATOM    240  CG  HIS A  33     -24.215  60.780   5.415  1.00 33.91           C  
ATOM    241  CD2 HIS A  33     -25.156  61.659   5.832  1.00 33.91           C  
ATOM    242  ND1 HIS A  33     -24.300  60.746   4.040  1.00 33.91           N  
ATOM    243  CE1 HIS A  33     -25.255  61.572   3.644  1.00 33.91           C  
ATOM    244  NE2 HIS A  33     -25.790  62.138   4.712  1.00 33.91           N  
ATOM    245  N   ILE A  34     -22.003  57.559   3.904  1.00 37.14           N  
ATOM    246  CA  ILE A  34     -22.039  58.061   2.535  1.00 37.14           C  
ATOM    247  C   ILE A  34     -20.740  57.702   1.819  1.00 37.14           C  
ATOM    248  CB  ILE A  34     -22.266  59.590   2.500  1.00 37.14           C  
ATOM    249  O   ILE A  34     -19.649  57.961   2.331  1.00 37.14           O  
ATOM    250  CG1 ILE A  34     -23.627  59.942   3.110  1.00 37.14           C  
ATOM    251  CG2 ILE A  34     -22.153  60.119   1.068  1.00 37.14           C  
ATOM    252  CD1 ILE A  34     -23.883  61.438   3.230  1.00 37.14           C  
ATOM    253  N   GLN A  35     -20.841  57.141   0.461  1.00 35.27           N  
ATOM    254  CA  GLN A  35     -20.801  57.746  -0.866  1.00 35.27           C  
ATOM    255  C   GLN A  35     -20.268  56.762  -1.904  1.00 35.27           C  
ATOM    256  CB  GLN A  35     -19.943  59.012  -0.855  1.00 35.27           C  
ATOM    257  O   GLN A  35     -19.221  56.144  -1.700  1.00 35.27           O  
ATOM    258  CG  GLN A  35     -20.736  60.290  -0.619  1.00 35.27           C  
ATOM    259  CD  GLN A  35     -19.851  61.518  -0.512  1.00 35.27           C  
ATOM    260  NE2 GLN A  35     -20.377  62.577   0.093  1.00 35.27           N  
ATOM    261  OE1 GLN A  35     -18.704  61.515  -0.969  1.00 35.27           O  
ATOM    262  N   THR A  36     -21.035  56.469  -3.064  1.00 33.21           N  
ATOM    263  CA  THR A  36     -21.369  56.948  -4.401  1.00 33.21           C  
ATOM    264  C   THR A  36     -20.695  56.089  -5.467  1.00 33.21           C  
ATOM    265  CB  THR A  36     -20.955  58.419  -4.587  1.00 33.21           C  
ATOM    266  O   THR A  36     -19.507  55.777  -5.361  1.00 33.21           O  
ATOM    267  CG2 THR A  36     -21.793  59.342  -3.708  1.00 33.21           C  
ATOM    268  OG1 THR A  36     -19.573  58.569  -4.236  1.00 33.21           O  
ATOM    269  N   ALA A  37     -21.474  55.506  -6.502  1.00 34.57           N  
ATOM    270  CA  ALA A  37     -22.042  55.763  -7.823  1.00 34.57           C  
ATOM    271  C   ALA A  37     -21.317  54.957  -8.897  1.00 34.57           C  
ATOM    272  CB  ALA A  37     -21.980  57.254  -8.148  1.00 34.57           C  
ATOM    273  O   ALA A  37     -20.085  54.933  -8.939  1.00 34.57           O  
ATOM    274  N   SER A  38     -22.083  54.202  -9.825  1.00 33.66           N  
ATOM    275  CA  SER A  38     -22.879  54.243 -11.047  1.00 33.66           C  
ATOM    276  C   SER A  38     -22.193  53.485 -12.179  1.00 33.66           C  
ATOM    277  CB  SER A  38     -23.135  55.689 -11.473  1.00 33.66           C  
ATOM    278  O   SER A  38     -20.972  53.558 -12.331  1.00 33.66           O  
ATOM    279  OG  SER A  38     -21.914  56.363 -11.724  1.00 33.66           O  
ATOM    280  N   SER A  39     -22.989  52.581 -12.942  1.00 36.39           N  
ATOM    281  CA  SER A  39     -23.763  52.681 -14.175  1.00 36.39           C  
ATOM    282  C   SER A  39     -23.658  51.402 -14.999  1.00 36.39           C  
ATOM    283  CB  SER A  39     -23.294  53.874 -15.008  1.00 36.39           C  
ATOM    284  O   SER A  39     -22.576  50.825 -15.124  1.00 36.39           O  
ATOM    285  OG  SER A  39     -21.947  53.704 -15.416  1.00 36.39           O  
ATOM    286  N   SER A  40     -24.810  50.746 -15.377  1.00 36.08           N  
ATOM    287  CA  SER A  40     -25.606  50.832 -16.597  1.00 36.08           C  
ATOM    288  C   SER A  40     -26.192  49.475 -16.971  1.00 36.08           C  
ATOM    289  CB  SER A  40     -24.761  51.368 -17.753  1.00 36.08           C  
ATOM    290  O   SER A  40     -25.494  48.460 -16.932  1.00 36.08           O  
ATOM    291  OG  SER A  40     -23.684  50.492 -18.036  1.00 36.08           O  
ATOM    292  N   SER A  41     -27.559  49.335 -17.049  1.00 35.63           N  
ATOM    293  CA  SER A  41     -28.609  49.564 -18.036  1.00 35.63           C  
ATOM    294  C   SER A  41     -29.071  48.254 -18.666  1.00 35.63           C  
ATOM    295  CB  SER A  41     -28.122  50.520 -19.126  1.00 35.63           C  
ATOM    296  O   SER A  41     -28.249  47.411 -19.030  1.00 35.63           O  
ATOM    297  OG  SER A  41     -27.174  49.883 -19.966  1.00 35.63           O  
ATOM    298  N   SER A  42     -30.383  47.872 -18.529  1.00 35.51           N  
ATOM    299  CA  SER A  42     -31.558  48.066 -19.372  1.00 35.51           C  
ATOM    300  C   SER A  42     -32.304  46.753 -19.592  1.00 35.51           C  
ATOM    301  CB  SER A  42     -31.158  48.666 -20.720  1.00 35.51           C  
ATOM    302  O   SER A  42     -31.694  45.736 -19.930  1.00 35.51           O  
ATOM    303  OG  SER A  42     -30.700  49.998 -20.561  1.00 35.51           O  
ATOM    304  N   LYS A  43     -33.576  46.642 -19.091  1.00 35.42           N  
ATOM    305  CA  LYS A  43     -34.908  46.942 -19.610  1.00 35.42           C  
ATOM    306  C   LYS A  43     -35.589  45.682 -20.137  1.00 35.42           C  
ATOM    307  CB  LYS A  43     -34.829  47.996 -20.715  1.00 35.42           C  
ATOM    308  O   LYS A  43     -35.011  44.947 -20.941  1.00 35.42           O  
ATOM    309  CG  LYS A  43     -35.664  49.238 -20.447  1.00 35.42           C  
ATOM    310  CD  LYS A  43     -35.436  50.306 -21.509  1.00 35.42           C  
ATOM    311  CE  LYS A  43     -36.192  51.588 -21.186  1.00 35.42           C  
ATOM    312  NZ  LYS A  43     -35.865  52.681 -22.149  1.00 35.42           N  
ATOM    313  N   ARG A  44     -36.770  45.261 -19.557  1.00 34.35           N  
ATOM    314  CA  ARG A  44     -38.160  45.529 -19.909  1.00 34.35           C  
ATOM    315  C   ARG A  44     -38.958  44.233 -20.013  1.00 34.35           C  
ATOM    316  CB  ARG A  44     -38.242  46.301 -21.228  1.00 34.35           C  
ATOM    317  O   ARG A  44     -38.543  43.296 -20.697  1.00 34.35           O  
ATOM    318  CG  ARG A  44     -38.123  47.809 -21.067  1.00 34.35           C  
ATOM    319  CD  ARG A  44     -38.342  48.535 -22.387  1.00 34.35           C  
ATOM    320  NE  ARG A  44     -38.725  49.929 -22.177  1.00 34.35           N  
ATOM    321  NH1 ARG A  44     -39.435  50.276 -24.348  1.00 34.35           N  
ATOM    322  NH2 ARG A  44     -39.548  51.976 -22.815  1.00 34.35           N  
ATOM    323  CZ  ARG A  44     -39.235  50.724 -23.114  1.00 34.35           C  
ATOM    324  N   LYS A  45     -40.100  43.993 -19.156  1.00 33.97           N  
ATOM    325  CA  LYS A  45     -41.516  44.337 -19.239  1.00 33.97           C  
ATOM    326  C   LYS A  45     -42.384  43.083 -19.299  1.00 33.97           C  
ATOM    327  CB  LYS A  45     -41.784  45.218 -20.460  1.00 33.97           C  
ATOM    328  O   LYS A  45     -42.152  42.200 -20.127  1.00 33.97           O  
ATOM    329  CG  LYS A  45     -41.892  46.702 -20.141  1.00 33.97           C  
ATOM    330  CD  LYS A  45     -42.217  47.519 -21.386  1.00 33.97           C  
ATOM    331  CE  LYS A  45     -42.286  49.008 -21.075  1.00 33.97           C  
ATOM    332  NZ  LYS A  45     -42.575  49.816 -22.298  1.00 33.97           N  
ATOM    333  N   SER A  46     -43.293  42.845 -18.268  1.00 37.66           N  
ATOM    334  CA  SER A  46     -44.741  43.011 -18.212  1.00 37.66           C  
ATOM    335  C   SER A  46     -45.388  41.938 -17.342  1.00 37.66           C  
ATOM    336  CB  SER A  46     -45.341  42.968 -19.618  1.00 37.66           C  
ATOM    337  O   SER A  46     -45.169  40.743 -17.556  1.00 37.66           O  
ATOM    338  OG  SER A  46     -45.085  41.719 -20.237  1.00 37.66           O  
ATOM    339  N   ALA A  47     -45.908  42.235 -16.054  1.00 43.01           N  
ATOM    340  CA  ALA A  47     -47.102  42.422 -15.234  1.00 43.01           C  
ATOM    341  C   ALA A  47     -48.169  41.386 -15.574  1.00 43.01           C  
ATOM    342  CB  ALA A  47     -47.657  43.833 -15.416  1.00 43.01           C  
ATOM    343  O   ALA A  47     -48.356  41.038 -16.742  1.00 43.01           O  
ATOM    344  N   PRO A  48     -49.262  41.238 -14.590  1.00 38.57           N  
ATOM    345  CA  PRO A  48     -49.687  41.562 -13.227  1.00 38.57           C  
ATOM    346  C   PRO A  48     -50.869  40.714 -12.760  1.00 38.57           C  
ATOM    347  CB  PRO A  48     -50.078  43.039 -13.321  1.00 38.57           C  
ATOM    348  O   PRO A  48     -51.365  39.873 -13.513  1.00 38.57           O  
ATOM    349  CG  PRO A  48     -50.665  43.192 -14.687  1.00 38.57           C  
ATOM    350  CD  PRO A  48     -50.485  41.900 -15.431  1.00 38.57           C  
ATOM    351  N   ARG A  49     -51.041  40.484 -11.438  1.00 33.97           N  
ATOM    352  CA  ARG A  49     -52.226  40.716 -10.618  1.00 33.97           C  
ATOM    353  C   ARG A  49     -52.286  39.733  -9.453  1.00 33.97           C  
ATOM    354  CB  ARG A  49     -53.496  40.605 -11.464  1.00 33.97           C  
ATOM    355  O   ARG A  49     -52.251  38.518  -9.657  1.00 33.97           O  
ATOM    356  CG  ARG A  49     -54.081  41.946 -11.877  1.00 33.97           C  
ATOM    357  CD  ARG A  49     -55.347  41.779 -12.705  1.00 33.97           C  
ATOM    358  NE  ARG A  49     -56.304  42.852 -12.450  1.00 33.97           N  
ATOM    359  NH1 ARG A  49     -58.172  41.580 -12.926  1.00 33.97           N  
ATOM    360  NH2 ARG A  49     -58.402  43.774 -12.305  1.00 33.97           N  
ATOM    361  CZ  ARG A  49     -57.624  42.733 -12.561  1.00 33.97           C  
ATOM    362  N   GLN A  50     -52.146  40.210  -8.157  1.00 33.52           N  
ATOM    363  CA  GLN A  50     -52.698  40.731  -6.911  1.00 33.52           C  
ATOM    364  C   GLN A  50     -53.779  39.807  -6.358  1.00 33.52           C  
ATOM    365  CB  GLN A  50     -53.267  42.136  -7.122  1.00 33.52           C  
ATOM    366  O   GLN A  50     -54.661  39.364  -7.096  1.00 33.52           O  
ATOM    367  CG  GLN A  50     -52.216  43.237  -7.082  1.00 33.52           C  
ATOM    368  CD  GLN A  50     -52.822  44.628  -7.091  1.00 33.52           C  
ATOM    369  NE2 GLN A  50     -52.065  45.601  -7.585  1.00 33.52           N  
ATOM    370  OE1 GLN A  50     -53.962  44.825  -6.659  1.00 33.52           O  
ATOM    371  N   ALA A  51     -53.638  39.341  -5.068  1.00 36.21           N  
ATOM    372  CA  ALA A  51     -54.526  39.513  -3.921  1.00 36.21           C  
ATOM    373  C   ALA A  51     -54.260  38.451  -2.858  1.00 36.21           C  
ATOM    374  CB  ALA A  51     -55.985  39.462  -4.366  1.00 36.21           C  
ATOM    375  O   ALA A  51     -54.284  37.253  -3.148  1.00 36.21           O  
ATOM    376  N   SER A  52     -53.752  38.712  -1.647  1.00 28.53           N  
ATOM    377  CA  SER A  52     -53.834  38.854  -0.197  1.00 28.53           C  
ATOM    378  C   SER A  52     -55.065  38.146   0.359  1.00 28.53           C  
ATOM    379  CB  SER A  52     -53.864  40.331   0.196  1.00 28.53           C  
ATOM    380  O   SER A  52     -56.146  38.215  -0.229  1.00 28.53           O  
ATOM    381  OG  SER A  52     -52.745  41.017  -0.337  1.00 28.53           O  
ATOM    382  N   LEU A  53     -55.028  37.236   1.473  1.00 33.98           N  
ATOM    383  CA  LEU A  53     -55.842  37.224   2.683  1.00 33.98           C  
ATOM    384  C   LEU A  53     -55.698  35.898   3.422  1.00 33.98           C  
ATOM    385  CB  LEU A  53     -57.313  37.475   2.342  1.00 33.98           C  
ATOM    386  O   LEU A  53     -55.785  34.830   2.811  1.00 33.98           O  
ATOM    387  CG  LEU A  53     -57.773  38.933   2.355  1.00 33.98           C  
ATOM    388  CD1 LEU A  53     -58.259  39.348   0.970  1.00 33.98           C  
ATOM    389  CD2 LEU A  53     -58.868  39.140   3.396  1.00 33.98           C  
ATOM    390  N   LYS A  54     -55.329  35.731   4.779  1.00 29.43           N  
ATOM    391  CA  LYS A  54     -55.885  35.489   6.107  1.00 29.43           C  
ATOM    392  C   LYS A  54     -56.233  34.016   6.298  1.00 29.43           C  
ATOM    393  CB  LYS A  54     -57.126  36.354   6.335  1.00 29.43           C  
ATOM    394  O   LYS A  54     -56.837  33.396   5.419  1.00 29.43           O  
ATOM    395  CG  LYS A  54     -56.815  37.784   6.752  1.00 29.43           C  
ATOM    396  CD  LYS A  54     -58.079  38.539   7.144  1.00 29.43           C  
ATOM    397  CE  LYS A  54     -57.779  39.991   7.490  1.00 29.43           C  
ATOM    398  NZ  LYS A  54     -58.989  40.699   8.007  1.00 29.43           N  
ATOM    399  N   LYS A  55     -55.806  33.214   7.413  1.00 30.11           N  
ATOM    400  CA  LYS A  55     -56.404  32.697   8.640  1.00 30.11           C  
ATOM    401  C   LYS A  55     -56.613  31.188   8.557  1.00 30.11           C  
ATOM    402  CB  LYS A  55     -57.735  33.395   8.924  1.00 30.11           C  
ATOM    403  O   LYS A  55     -57.145  30.683   7.566  1.00 30.11           O  
ATOM    404  CG  LYS A  55     -57.826  34.015  10.310  1.00 30.11           C  
ATOM    405  CD  LYS A  55     -59.115  34.809  10.485  1.00 30.11           C  
ATOM    406  CE  LYS A  55     -59.156  35.521  11.829  1.00 30.11           C  
ATOM    407  NZ  LYS A  55     -60.404  36.325  11.992  1.00 30.11           N  
ATOM    408  N   SER A  56     -56.145  30.286   9.487  1.00 27.52           N  
ATOM    409  CA  SER A  56     -56.509  29.275  10.475  1.00 27.52           C  
ATOM    410  C   SER A  56     -57.964  28.847  10.318  1.00 27.52           C  
ATOM    411  CB  SER A  56     -56.274  29.801  11.892  1.00 27.52           C  
ATOM    412  O   SER A  56     -58.833  29.674  10.032  1.00 27.52           O  
ATOM    413  OG  SER A  56     -57.052  30.961  12.133  1.00 27.52           O  
ATOM    414  N   GLN A  57     -58.298  27.484  10.123  1.00 34.00           N  
ATOM    415  CA  GLN A  57     -59.285  26.514  10.584  1.00 34.00           C  
ATOM    416  C   GLN A  57     -59.741  25.608   9.443  1.00 34.00           C  
ATOM    417  CB  GLN A  57     -60.489  27.225  11.203  1.00 34.00           C  
ATOM    418  O   GLN A  57     -60.082  26.089   8.361  1.00 34.00           O  
ATOM    419  CG  GLN A  57     -60.242  27.737  12.615  1.00 34.00           C  
ATOM    420  CD  GLN A  57     -61.522  27.904  13.412  1.00 34.00           C  
ATOM    421  NE2 GLN A  57     -61.384  28.164  14.708  1.00 34.00           N  
ATOM    422  OE1 GLN A  57     -62.626  27.800  12.868  1.00 34.00           O  
ATOM    423  N   SER A  58     -59.455  24.283   9.487  1.00 28.75           N  
ATOM    424  CA  SER A  58     -60.216  23.046   9.628  1.00 28.75           C  
ATOM    425  C   SER A  58     -61.373  22.993   8.635  1.00 28.75           C  
ATOM    426  CB  SER A  58     -60.750  22.905  11.054  1.00 28.75           C  
ATOM    427  O   SER A  58     -62.065  23.992   8.426  1.00 28.75           O  
ATOM    428  OG  SER A  58     -61.714  23.905  11.332  1.00 28.75           O  
ATOM    429  N   SER A  59     -61.337  21.967   7.735  1.00 30.00           N  
ATOM    430  CA  SER A  59     -62.165  20.803   7.433  1.00 30.00           C  
ATOM    431  C   SER A  59     -62.672  20.843   5.995  1.00 30.00           C  
ATOM    432  CB  SER A  59     -63.349  20.722   8.398  1.00 30.00           C  
ATOM    433  O   SER A  59     -63.231  21.851   5.557  1.00 30.00           O  
ATOM    434  OG  SER A  59     -63.270  19.552   9.194  1.00 30.00           O  
ATOM    435  N   GLN A  60     -62.286  19.870   5.164  1.00 30.99           N  
ATOM    436  CA  GLN A  60     -63.007  18.703   4.666  1.00 30.99           C  
ATOM    437  C   GLN A  60     -63.233  18.798   3.160  1.00 30.99           C  
ATOM    438  CB  GLN A  60     -64.346  18.551   5.390  1.00 30.99           C  
ATOM    439  O   GLN A  60     -63.719  19.815   2.663  1.00 30.99           O  
ATOM    440  CG  GLN A  60     -64.276  17.681   6.638  1.00 30.99           C  
ATOM    441  CD  GLN A  60     -65.639  17.423   7.251  1.00 30.99           C  
ATOM    442  NE2 GLN A  60     -65.706  16.458   8.162  1.00 30.99           N  
ATOM    443  OE1 GLN A  60     -66.624  18.087   6.910  1.00 30.99           O  
ATOM    444  N   ARG A  61     -62.565  17.784   2.445  1.00 33.22           N  
ATOM    445  CA  ARG A  61     -63.338  16.865   1.615  1.00 33.22           C  
ATOM    446  C   ARG A  61     -62.420  15.941   0.822  1.00 33.22           C  
ATOM    447  CB  ARG A  61     -64.252  17.640   0.664  1.00 33.22           C  
ATOM    448  O   ARG A  61     -61.557  16.407   0.076  1.00 33.22           O  
ATOM    449  CG  ARG A  61     -65.706  17.197   0.710  1.00 33.22           C  
ATOM    450  CD  ARG A  61     -66.581  18.036  -0.210  1.00 33.22           C  
ATOM    451  NE  ARG A  61     -67.847  17.372  -0.505  1.00 33.22           N  
ATOM    452  NH1 ARG A  61     -68.729  19.133  -1.712  1.00 33.22           N  
ATOM    453  NH2 ARG A  61     -69.948  17.214  -1.419  1.00 33.22           N  
ATOM    454  CZ  ARG A  61     -68.839  17.908  -1.211  1.00 33.22           C  
ATOM    455  N   VAL A  62     -62.358  14.572   1.134  1.00 32.63           N  
ATOM    456  CA  VAL A  62     -62.880  13.224   0.935  1.00 32.63           C  
ATOM    457  C   VAL A  62     -62.477  12.712  -0.446  1.00 32.63           C  
ATOM    458  CB  VAL A  62     -64.416  13.181   1.093  1.00 32.63           C  
ATOM    459  O   VAL A  62     -62.751  13.360  -1.459  1.00 32.63           O  
ATOM    460  CG1 VAL A  62     -64.898  11.746   1.301  1.00 32.63           C  
ATOM    461  CG2 VAL A  62     -64.858  14.070   2.254  1.00 32.63           C  
ATOM    462  N   SER A  63     -61.619  11.695  -0.450  1.00 33.15           N  
ATOM    463  CA  SER A  63     -61.929  10.321  -0.832  1.00 33.15           C  
ATOM    464  C   SER A  63     -60.903   9.345  -0.267  1.00 33.15           C  
ATOM    465  CB  SER A  63     -61.988  10.187  -2.354  1.00 33.15           C  
ATOM    466  O   SER A  63     -59.696   9.544  -0.425  1.00 33.15           O  
ATOM    467  OG  SER A  63     -60.688  10.253  -2.915  1.00 33.15           O  
ATOM    468  N   SER A  64     -61.211   8.579   0.885  1.00 31.75           N  
ATOM    469  CA  SER A  64     -61.615   7.244   1.315  1.00 31.75           C  
ATOM    470  C   SER A  64     -61.009   6.168   0.421  1.00 31.75           C  
ATOM    471  CB  SER A  64     -63.139   7.119   1.317  1.00 31.75           C  
ATOM    472  O   SER A  64     -61.108   6.245  -0.806  1.00 31.75           O  
ATOM    473  OG  SER A  64     -63.593   6.484   0.134  1.00 31.75           O  
ATOM    474  N   GLN A  65     -59.929   5.484   0.864  1.00 34.97           N  
ATOM    475  CA  GLN A  65     -60.100   4.036   0.908  1.00 34.97           C  
ATOM    476  C   GLN A  65     -58.954   3.369   1.663  1.00 34.97           C  
ATOM    477  CB  GLN A  65     -60.201   3.463  -0.506  1.00 34.97           C  
ATOM    478  O   GLN A  65     -57.783   3.600   1.354  1.00 34.97           O  
ATOM    479  CG  GLN A  65     -61.591   3.580  -1.119  1.00 34.97           C  
ATOM    480  CD  GLN A  65     -61.678   2.954  -2.499  1.00 34.97           C  
ATOM    481  NE2 GLN A  65     -62.894   2.640  -2.931  1.00 34.97           N  
ATOM    482  OE1 GLN A  65     -60.661   2.755  -3.170  1.00 34.97           O  
ATOM    483  N   LYS A  66     -59.129   2.937   2.974  1.00 31.52           N  
ATOM    484  CA  LYS A  66     -59.431   1.684   3.659  1.00 31.52           C  
ATOM    485  C   LYS A  66     -58.165   0.862   3.885  1.00 31.52           C  
ATOM    486  CB  LYS A  66     -60.450   0.868   2.863  1.00 31.52           C  
ATOM    487  O   LYS A  66     -57.440   0.555   2.936  1.00 31.52           O  
ATOM    488  CG  LYS A  66     -61.889   1.329   3.044  1.00 31.52           C  
ATOM    489  CD  LYS A  66     -62.867   0.401   2.335  1.00 31.52           C  
ATOM    490  CE  LYS A  66     -64.297   0.914   2.432  1.00 31.52           C  
ATOM    491  NZ  LYS A  66     -65.241   0.080   1.629  1.00 31.52           N  
ATOM    492  N   ALA A  67     -57.497   0.977   5.003  1.00 37.76           N  
ATOM    493  CA  ALA A  67     -57.090   0.071   6.074  1.00 37.76           C  
ATOM    494  C   ALA A  67     -57.962  -1.182   6.092  1.00 37.76           C  
ATOM    495  CB  ALA A  67     -57.154   0.779   7.424  1.00 37.76           C  
ATOM    496  O   ALA A  67     -59.191  -1.091   6.136  1.00 37.76           O  
ATOM    497  N   SER A  68     -57.589  -2.091   5.156  1.00 31.05           N  
ATOM    498  CA  SER A  68     -57.849  -3.509   5.379  1.00 31.05           C  
ATOM    499  C   SER A  68     -57.270  -4.361   4.254  1.00 31.05           C  
ATOM    500  CB  SER A  68     -59.352  -3.766   5.502  1.00 31.05           C  
ATOM    501  O   SER A  68     -57.510  -4.089   3.076  1.00 31.05           O  
ATOM    502  OG  SER A  68     -59.697  -5.017   4.932  1.00 31.05           O  
ATOM    503  N   GLY A  69     -56.015  -4.905   4.326  1.00 29.09           N  
ATOM    504  CA  GLY A  69     -55.943  -6.209   3.686  1.00 29.09           C  
ATOM    505  C   GLY A  69     -54.522  -6.660   3.409  1.00 29.09           C  
ATOM    506  O   GLY A  69     -53.697  -5.877   2.933  1.00 29.09           O  
ATOM    507  N   TYR A  70     -53.807  -7.353   4.363  1.00 37.40           N  
ATOM    508  CA  TYR A  70     -53.046  -8.597   4.345  1.00 37.40           C  
ATOM    509  C   TYR A  70     -51.548  -8.321   4.410  1.00 37.40           C  
ATOM    510  CB  TYR A  70     -53.373  -9.410   3.089  1.00 37.40           C  
ATOM    511  O   TYR A  70     -51.002  -7.619   3.556  1.00 37.40           O  
ATOM    512  CG  TYR A  70     -52.899 -10.841   3.152  1.00 37.40           C  
ATOM    513  CD1 TYR A  70     -51.788 -11.260   2.423  1.00 37.40           C  
ATOM    514  CD2 TYR A  70     -53.562 -11.778   3.938  1.00 37.40           C  
ATOM    515  CE1 TYR A  70     -51.349 -12.579   2.476  1.00 37.40           C  
ATOM    516  CE2 TYR A  70     -53.131 -13.099   3.999  1.00 37.40           C  
ATOM    517  OH  TYR A  70     -51.595 -14.796   3.322  1.00 37.40           O  
ATOM    518  CZ  TYR A  70     -52.026 -13.490   3.266  1.00 37.40           C  
ATOM    519  N   VAL A  71     -50.932  -8.148   5.608  1.00 33.72           N  
ATOM    520  CA  VAL A  71     -49.627  -8.263   6.251  1.00 33.72           C  
ATOM    521  C   VAL A  71     -48.982  -9.595   5.876  1.00 33.72           C  
ATOM    522  CB  VAL A  71     -49.738  -8.139   7.787  1.00 33.72           C  
ATOM    523  O   VAL A  71     -49.531 -10.661   6.165  1.00 33.72           O  
ATOM    524  CG1 VAL A  71     -48.354  -8.016   8.420  1.00 33.72           C  
ATOM    525  CG2 VAL A  71     -50.610  -6.942   8.163  1.00 33.72           C  
ATOM    526  N   GLY A  72     -48.572  -9.903   4.566  1.00 31.54           N  
ATOM    527  CA  GLY A  72     -47.832 -11.119   4.270  1.00 31.54           C  
ATOM    528  C   GLY A  72     -46.900 -10.978   3.082  1.00 31.54           C  
ATOM    529  O   GLY A  72     -47.234 -10.310   2.101  1.00 31.54           O  
ATOM    530  N   PHE A  73     -45.553 -10.920   3.296  1.00 41.28           N  
ATOM    531  CA  PHE A  73     -44.278 -11.316   2.709  1.00 41.28           C  
ATOM    532  C   PHE A  73     -44.478 -11.861   1.299  1.00 41.28           C  
ATOM    533  CB  PHE A  73     -43.585 -12.365   3.584  1.00 41.28           C  
ATOM    534  O   PHE A  73     -43.523 -12.308   0.660  1.00 41.28           O  
ATOM    535  CG  PHE A  73     -43.014 -11.809   4.860  1.00 41.28           C  
ATOM    536  CD1 PHE A  73     -41.817 -11.104   4.853  1.00 41.28           C  
ATOM    537  CD2 PHE A  73     -43.675 -11.991   6.068  1.00 41.28           C  
ATOM    538  CE1 PHE A  73     -41.285 -10.588   6.033  1.00 41.28           C  
ATOM    539  CE2 PHE A  73     -43.150 -11.479   7.251  1.00 41.28           C  
ATOM    540  CZ  PHE A  73     -41.955 -10.778   7.232  1.00 41.28           C  
ATOM    541  N   ALA A  74     -45.597 -11.563   0.507  1.00 42.43           N  
ATOM    542  CA  ALA A  74     -45.852 -12.227  -0.769  1.00 42.43           C  
ATOM    543  C   ALA A  74     -45.955 -11.213  -1.905  1.00 42.43           C  
ATOM    544  CB  ALA A  74     -47.126 -13.063  -0.689  1.00 42.43           C  
ATOM    545  O   ALA A  74     -45.955 -11.586  -3.080  1.00 42.43           O  
ATOM    546  N   ASN A  75     -45.503  -9.932  -1.803  1.00 41.94           N  
ATOM    547  CA  ASN A  75     -45.149  -9.047  -2.907  1.00 41.94           C  
ATOM    548  C   ASN A  75     -43.642  -8.822  -2.985  1.00 41.94           C  
ATOM    549  CB  ASN A  75     -45.879  -7.708  -2.778  1.00 41.94           C  
ATOM    550  O   ASN A  75     -43.180  -7.906  -3.668  1.00 41.94           O  
ATOM    551  CG  ASN A  75     -47.282  -7.750  -3.351  1.00 41.94           C  
ATOM    552  ND2 ASN A  75     -47.929  -6.593  -3.422  1.00 41.94           N  
ATOM    553  OD1 ASN A  75     -47.780  -8.814  -3.728  1.00 41.94           O  
ATOM    554  N   LEU A  76     -42.903  -9.792  -2.760  1.00 40.21           N  
ATOM    555  CA  LEU A  76     -41.460  -9.756  -2.971  1.00 40.21           C  
ATOM    556  C   LEU A  76     -41.094 -10.351  -4.327  1.00 40.21           C  
ATOM    557  CB  LEU A  76     -40.736 -10.514  -1.855  1.00 40.21           C  
ATOM    558  O   LEU A  76     -40.184 -11.177  -4.421  1.00 40.21           O  
ATOM    559  CG  LEU A  76     -40.502  -9.745  -0.554  1.00 40.21           C  
ATOM    560  CD1 LEU A  76     -41.298 -10.374   0.584  1.00 40.21           C  
ATOM    561  CD2 LEU A  76     -39.015  -9.706  -0.216  1.00 40.21           C  
ATOM    562  N   PRO A  77     -41.491  -9.753  -5.552  1.00 36.17           N  
ATOM    563  CA  PRO A  77     -40.468  -9.719  -6.600  1.00 36.17           C  
ATOM    564  C   PRO A  77     -40.317  -8.337  -7.232  1.00 36.17           C  
ATOM    565  CB  PRO A  77     -40.979 -10.735  -7.625  1.00 36.17           C  
ATOM    566  O   PRO A  77     -41.317  -7.687  -7.551  1.00 36.17           O  
ATOM    567  CG  PRO A  77     -42.468 -10.671  -7.517  1.00 36.17           C  
ATOM    568  CD  PRO A  77     -42.826  -9.726  -6.406  1.00 36.17           C  
ATOM    569  N   ASN A  78     -39.849  -7.305  -6.348  1.00 45.77           N  
ATOM    570  CA  ASN A  78     -39.279  -6.045  -6.814  1.00 45.77           C  
ATOM    571  C   ASN A  78     -38.932  -5.122  -5.649  1.00 45.77           C  
ATOM    572  CB  ASN A  78     -40.240  -5.345  -7.777  1.00 45.77           C  
ATOM    573  O   ASN A  78     -38.529  -3.977  -5.858  1.00 45.77           O  
ATOM    574  CG  ASN A  78     -40.408  -6.096  -9.083  1.00 45.77           C  
ATOM    575  ND2 ASN A  78     -41.535  -5.880  -9.751  1.00 45.77           N  
ATOM    576  OD1 ASN A  78     -39.532  -6.864  -9.489  1.00 45.77           O  
ATOM    577  N   THR A  79     -38.814  -5.637  -4.340  1.00 48.36           N  
ATOM    578  CA  THR A  79     -38.409  -4.891  -3.154  1.00 48.36           C  
ATOM    579  C   THR A  79     -37.050  -5.370  -2.651  1.00 48.36           C  
ATOM    580  CB  THR A  79     -39.452  -5.021  -2.029  1.00 48.36           C  
ATOM    581  O   THR A  79     -36.435  -4.726  -1.798  1.00 48.36           O  
ATOM    582  CG2 THR A  79     -40.655  -4.121  -2.287  1.00 48.36           C  
ATOM    583  OG1 THR A  79     -39.894  -6.382  -1.951  1.00 48.36           O  
ATOM    584  N   ILE A  80     -36.433  -6.538  -3.251  1.00 49.80           N  
ATOM    585  CA  ILE A  80     -35.055  -6.911  -2.952  1.00 49.80           C  
ATOM    586  C   ILE A  80     -34.097  -6.037  -3.758  1.00 49.80           C  
ATOM    587  CB  ILE A  80     -34.796  -8.405  -3.249  1.00 49.80           C  
ATOM    588  O   ILE A  80     -33.020  -5.677  -3.275  1.00 49.80           O  
ATOM    589  CG1 ILE A  80     -35.613  -9.288  -2.299  1.00 49.80           C  
ATOM    590  CG2 ILE A  80     -33.302  -8.725  -3.147  1.00 49.80           C  
ATOM    591  CD1 ILE A  80     -35.652 -10.757  -2.699  1.00 49.80           C  
ATOM    592  N   GLU A  81     -34.670  -5.499  -4.910  1.00 46.32           N  
ATOM    593  CA  GLU A  81     -33.934  -4.496  -5.674  1.00 46.32           C  
ATOM    594  C   GLU A  81     -34.077  -3.111  -5.051  1.00 46.32           C  
ATOM    595  CB  GLU A  81     -34.413  -4.471  -7.128  1.00 46.32           C  
ATOM    596  O   GLU A  81     -33.131  -2.322  -5.055  1.00 46.32           O  
ATOM    597  CG  GLU A  81     -33.283  -4.470  -8.148  1.00 46.32           C  
ATOM    598  CD  GLU A  81     -33.762  -4.250  -9.574  1.00 46.32           C  
ATOM    599  OE1 GLU A  81     -32.913  -4.112 -10.484  1.00 46.32           O  
ATOM    600  OE2 GLU A  81     -34.995  -4.215  -9.782  1.00 46.32           O  
ATOM    601  N   HIS A  82     -35.228  -2.802  -4.383  1.00 45.86           N  
ATOM    602  CA  HIS A  82     -35.498  -1.536  -3.711  1.00 45.86           C  
ATOM    603  C   HIS A  82     -34.899  -1.518  -2.309  1.00 45.86           C  
ATOM    604  CB  HIS A  82     -37.004  -1.276  -3.643  1.00 45.86           C  
ATOM    605  O   HIS A  82     -34.452  -0.471  -1.834  1.00 45.86           O  
ATOM    606  CG  HIS A  82     -37.510  -0.388  -4.734  1.00 45.86           C  
ATOM    607  CD2 HIS A  82     -38.088  -0.680  -5.923  1.00 45.86           C  
ATOM    608  ND1 HIS A  82     -37.443   0.987  -4.665  1.00 45.86           N  
ATOM    609  CE1 HIS A  82     -37.961   1.503  -5.767  1.00 45.86           C  
ATOM    610  NE2 HIS A  82     -38.360   0.512  -6.547  1.00 45.86           N  
ATOM    611  N   LEU A  83     -34.707  -2.684  -1.676  1.00 44.50           N  
ATOM    612  CA  LEU A  83     -34.027  -2.821  -0.392  1.00 44.50           C  
ATOM    613  C   LEU A  83     -32.514  -2.857  -0.579  1.00 44.50           C  
ATOM    614  CB  LEU A  83     -34.494  -4.088   0.330  1.00 44.50           C  
ATOM    615  O   LEU A  83     -31.771  -2.304   0.234  1.00 44.50           O  
ATOM    616  CG  LEU A  83     -35.895  -4.042   0.942  1.00 44.50           C  
ATOM    617  CD1 LEU A  83     -36.328  -5.438   1.379  1.00 44.50           C  
ATOM    618  CD2 LEU A  83     -35.934  -3.071   2.117  1.00 44.50           C  
ATOM    619  N   TYR A  84     -32.092  -3.496  -1.788  1.00 48.72           N  
ATOM    620  CA  TYR A  84     -30.700  -3.442  -2.219  1.00 48.72           C  
ATOM    621  C   TYR A  84     -30.324  -2.037  -2.675  1.00 48.72           C  
ATOM    622  CB  TYR A  84     -30.448  -4.442  -3.351  1.00 48.72           C  
ATOM    623  O   TYR A  84     -29.230  -1.552  -2.375  1.00 48.72           O  
ATOM    624  CG  TYR A  84     -29.092  -5.103  -3.287  1.00 48.72           C  
ATOM    625  CD1 TYR A  84     -28.019  -4.608  -4.025  1.00 48.72           C  
ATOM    626  CD2 TYR A  84     -28.881  -6.223  -2.490  1.00 48.72           C  
ATOM    627  CE1 TYR A  84     -26.768  -5.214  -3.971  1.00 48.72           C  
ATOM    628  CE2 TYR A  84     -27.635  -6.837  -2.428  1.00 48.72           C  
ATOM    629  OH  TYR A  84     -25.350  -6.930  -3.113  1.00 48.72           O  
ATOM    630  CZ  TYR A  84     -26.586  -6.326  -3.171  1.00 48.72           C  
ATOM    631  N   SER A  85     -31.268  -1.302  -3.257  1.00 50.65           N  
ATOM    632  CA  SER A  85     -31.169   0.091  -3.682  1.00 50.65           C  
ATOM    633  C   SER A  85     -31.365   1.042  -2.506  1.00 50.65           C  
ATOM    634  CB  SER A  85     -32.199   0.395  -4.771  1.00 50.65           C  
ATOM    635  O   SER A  85     -30.729   2.096  -2.441  1.00 50.65           O  
ATOM    636  OG  SER A  85     -33.515   0.160  -4.298  1.00 50.65           O  
ATOM    637  N   GLN A  86     -32.187   0.640  -1.532  1.00 47.73           N  
ATOM    638  CA  GLN A  86     -32.442   1.380  -0.300  1.00 47.73           C  
ATOM    639  C   GLN A  86     -31.280   1.236   0.679  1.00 47.73           C  
ATOM    640  CB  GLN A  86     -33.741   0.905   0.353  1.00 47.73           C  
ATOM    641  O   GLN A  86     -30.919   2.192   1.367  1.00 47.73           O  
ATOM    642  CG  GLN A  86     -34.619   2.036   0.870  1.00 47.73           C  
ATOM    643  CD  GLN A  86     -36.032   1.584   1.189  1.00 47.73           C  
ATOM    644  NE2 GLN A  86     -36.883   2.528   1.575  1.00 47.73           N  
ATOM    645  OE1 GLN A  86     -36.355   0.396   1.088  1.00 47.73           O  
ATOM    646  N   ARG A  87     -30.519   0.079   0.806  1.00 47.32           N  
ATOM    647  CA  ARG A  87     -29.289  -0.172   1.551  1.00 47.32           C  
ATOM    648  C   ARG A  87     -28.085   0.437   0.840  1.00 47.32           C  
ATOM    649  CB  ARG A  87     -29.077  -1.675   1.747  1.00 47.32           C  
ATOM    650  O   ARG A  87     -27.174   0.959   1.487  1.00 47.32           O  
ATOM    651  CG  ARG A  87     -27.981  -2.017   2.744  1.00 47.32           C  
ATOM    652  CD  ARG A  87     -27.905  -3.514   3.008  1.00 47.32           C  
ATOM    653  NE  ARG A  87     -28.789  -3.915   4.098  1.00 47.32           N  
ATOM    654  NH1 ARG A  87     -28.075  -6.112   4.145  1.00 47.32           N  
ATOM    655  NH2 ARG A  87     -29.690  -5.395   5.605  1.00 47.32           N  
ATOM    656  CZ  ARG A  87     -28.850  -5.140   4.614  1.00 47.32           C  
ATOM    657  N   ARG A  88     -28.079   0.479  -0.466  1.00 47.73           N  
ATOM    658  CA  ARG A  88     -27.094   1.125  -1.328  1.00 47.73           C  
ATOM    659  C   ARG A  88     -27.291   2.637  -1.347  1.00 47.73           C  
ATOM    660  CB  ARG A  88     -27.176   0.568  -2.751  1.00 47.73           C  
ATOM    661  O   ARG A  88     -26.323   3.393  -1.451  1.00 47.73           O  
ATOM    662  CG  ARG A  88     -26.346  -0.687  -2.970  1.00 47.73           C  
ATOM    663  CD  ARG A  88     -26.102  -0.951  -4.449  1.00 47.73           C  
ATOM    664  NE  ARG A  88     -27.178  -1.740  -5.041  1.00 47.73           N  
ATOM    665  NH1 ARG A  88     -26.543  -1.349  -7.227  1.00 47.73           N  
ATOM    666  NH2 ARG A  88     -28.376  -2.650  -6.777  1.00 47.73           N  
ATOM    667  CZ  ARG A  88     -27.363  -1.911  -6.347  1.00 47.73           C  
ATOM    668  N   ARG A  89     -28.562   3.122  -1.215  1.00 49.19           N  
ATOM    669  CA  ARG A  89     -28.937   4.532  -1.178  1.00 49.19           C  
ATOM    670  C   ARG A  89     -28.650   5.139   0.190  1.00 49.19           C  
ATOM    671  CB  ARG A  89     -30.417   4.704  -1.528  1.00 49.19           C  
ATOM    672  O   ARG A  89     -28.251   6.302   0.288  1.00 49.19           O  
ATOM    673  CG  ARG A  89     -30.726   4.525  -3.006  1.00 49.19           C  
ATOM    674  CD  ARG A  89     -32.177   4.859  -3.324  1.00 49.19           C  
ATOM    675  NE  ARG A  89     -32.476   4.668  -4.740  1.00 49.19           N  
ATOM    676  NH1 ARG A  89     -34.698   4.128  -4.409  1.00 49.19           N  
ATOM    677  NH2 ARG A  89     -33.829   4.177  -6.530  1.00 49.19           N  
ATOM    678  CZ  ARG A  89     -33.667   4.325  -5.223  1.00 49.19           C  
ATOM    679  N   LYS A  90     -28.796   4.285   1.320  1.00 49.33           N  
ATOM    680  CA  LYS A  90     -28.483   4.674   2.692  1.00 49.33           C  
ATOM    681  C   LYS A  90     -26.979   4.619   2.949  1.00 49.33           C  
ATOM    682  CB  LYS A  90     -29.217   3.774   3.686  1.00 49.33           C  
ATOM    683  O   LYS A  90     -26.444   5.428   3.710  1.00 49.33           O  
ATOM    684  CG  LYS A  90     -30.718   4.018   3.751  1.00 49.33           C  
ATOM    685  CD  LYS A  90     -31.391   3.097   4.760  1.00 49.33           C  
ATOM    686  CE  LYS A  90     -32.901   3.292   4.775  1.00 49.33           C  
ATOM    687  NZ  LYS A  90     -33.568   2.375   5.748  1.00 49.33           N  
ATOM    688  N   SER A  91     -26.228   3.722   2.280  1.00 51.22           N  
ATOM    689  CA  SER A  91     -24.775   3.590   2.293  1.00 51.22           C  
ATOM    690  C   SER A  91     -24.122   4.571   1.324  1.00 51.22           C  
ATOM    691  CB  SER A  91     -24.363   2.161   1.938  1.00 51.22           C  
ATOM    692  O   SER A  91     -23.004   5.032   1.559  1.00 51.22           O  
ATOM    693  OG  SER A  91     -22.952   2.036   1.911  1.00 51.22           O  
ATOM    694  N   VAL A  92     -24.887   5.032   0.282  1.00 54.24           N  
ATOM    695  CA  VAL A  92     -24.469   5.967  -0.758  1.00 54.24           C  
ATOM    696  C   VAL A  92     -24.579   7.399  -0.241  1.00 54.24           C  
ATOM    697  CB  VAL A  92     -25.310   5.798  -2.044  1.00 54.24           C  
ATOM    698  O   VAL A  92     -23.764   8.256  -0.590  1.00 54.24           O  
ATOM    699  CG1 VAL A  92     -24.908   6.835  -3.091  1.00 54.24           C  
ATOM    700  CG2 VAL A  92     -25.155   4.384  -2.601  1.00 54.24           C  
ATOM    701  N   LYS A  93     -25.515   7.614   0.823  1.00 54.70           N  
ATOM    702  CA  LYS A  93     -25.709   8.921   1.443  1.00 54.70           C  
ATOM    703  C   LYS A  93     -24.714   9.143   2.579  1.00 54.70           C  
ATOM    704  CB  LYS A  93     -27.140   9.062   1.965  1.00 54.70           C  
ATOM    705  O   LYS A  93     -24.286  10.273   2.825  1.00 54.70           O  
ATOM    706  CG  LYS A  93     -28.167   9.355   0.882  1.00 54.70           C  
ATOM    707  CD  LYS A  93     -29.564   9.522   1.467  1.00 54.70           C  
ATOM    708  CE  LYS A  93     -30.600   9.777   0.380  1.00 54.70           C  
ATOM    709  NZ  LYS A  93     -31.988   9.797   0.931  1.00 54.70           N  
ATOM    710  N   LYS A  94     -24.071   8.030   3.109  1.00 60.30           N  
ATOM    711  CA  LYS A  94     -23.116   7.998   4.213  1.00 60.30           C  
ATOM    712  C   LYS A  94     -21.684   7.894   3.697  1.00 60.30           C  
ATOM    713  CB  LYS A  94     -23.421   6.831   5.153  1.00 60.30           C  
ATOM    714  O   LYS A  94     -20.744   8.332   4.365  1.00 60.30           O  
ATOM    715  CG  LYS A  94     -24.541   7.110   6.143  1.00 60.30           C  
ATOM    716  CD  LYS A  94     -24.721   5.958   7.124  1.00 60.30           C  
ATOM    717  CE  LYS A  94     -25.904   6.192   8.053  1.00 60.30           C  
ATOM    718  NZ  LYS A  94     -26.151   5.019   8.943  1.00 60.30           N  
ATOM    719  N   GLY A  95     -21.367   8.419   2.448  1.00 66.99           N  
ATOM    720  CA  GLY A  95     -20.031   8.531   1.884  1.00 66.99           C  
ATOM    721  C   GLY A  95     -19.088   7.444   2.365  1.00 66.99           C  
ATOM    722  O   GLY A  95     -19.314   6.838   3.414  1.00 66.99           O  
ATOM    723  N   VAL A  96     -18.308   6.762   1.457  1.00 78.25           N  
ATOM    724  CA  VAL A  96     -17.299   5.739   1.712  1.00 78.25           C  
ATOM    725  C   VAL A  96     -15.985   6.400   2.121  1.00 78.25           C  
ATOM    726  CB  VAL A  96     -17.080   4.838   0.476  1.00 78.25           C  
ATOM    727  O   VAL A  96     -15.505   7.313   1.445  1.00 78.25           O  
ATOM    728  CG1 VAL A  96     -16.035   3.763   0.770  1.00 78.25           C  
ATOM    729  CG2 VAL A  96     -18.399   4.201   0.041  1.00 78.25           C  
ATOM    730  N   GLN A  97     -15.600   6.123   3.400  1.00 85.35           N  
ATOM    731  CA  GLN A  97     -14.313   6.627   3.866  1.00 85.35           C  
ATOM    732  C   GLN A  97     -13.193   5.633   3.571  1.00 85.35           C  
ATOM    733  CB  GLN A  97     -14.365   6.929   5.365  1.00 85.35           C  
ATOM    734  O   GLN A  97     -13.301   4.451   3.906  1.00 85.35           O  
ATOM    735  CG  GLN A  97     -15.355   8.024   5.737  1.00 85.35           C  
ATOM    736  CD  GLN A  97     -15.708   8.020   7.213  1.00 85.35           C  
ATOM    737  NE2 GLN A  97     -16.988   8.209   7.517  1.00 85.35           N  
ATOM    738  OE1 GLN A  97     -14.838   7.846   8.072  1.00 85.35           O  
ATOM    739  N   PHE A  98     -12.236   6.126   3.012  1.00 89.09           N  
ATOM    740  CA  PHE A  98     -11.073   5.309   2.687  1.00 89.09           C  
ATOM    741  C   PHE A  98      -9.783   6.029   3.061  1.00 89.09           C  
ATOM    742  CB  PHE A  98     -11.063   4.953   1.197  1.00 89.09           C  
ATOM    743  O   PHE A  98      -9.522   7.135   2.582  1.00 89.09           O  
ATOM    744  CG  PHE A  98     -10.025   3.930   0.824  1.00 89.09           C  
ATOM    745  CD1 PHE A  98      -8.944   4.277   0.022  1.00 89.09           C  
ATOM    746  CD2 PHE A  98     -10.129   2.621   1.276  1.00 89.09           C  
ATOM    747  CE1 PHE A  98      -7.981   3.332  -0.326  1.00 89.09           C  
ATOM    748  CE2 PHE A  98      -9.170   1.671   0.933  1.00 89.09           C  
ATOM    749  CZ  PHE A  98      -8.098   2.029   0.132  1.00 89.09           C  
ATOM    750  N   ASN A  99      -9.017   5.419   3.981  1.00 90.92           N  
ATOM    751  CA  ASN A  99      -7.785   6.018   4.484  1.00 90.92           C  
ATOM    752  C   ASN A  99      -6.552   5.282   3.968  1.00 90.92           C  
ATOM    753  CB  ASN A  99      -7.786   6.045   6.014  1.00 90.92           C  
ATOM    754  O   ASN A  99      -6.416   4.074   4.169  1.00 90.92           O  
ATOM    755  CG  ASN A  99      -8.995   6.759   6.585  1.00 90.92           C  
ATOM    756  ND2 ASN A  99      -9.558   6.211   7.655  1.00 90.92           N  
ATOM    757  OD1 ASN A  99      -9.421   7.795   6.068  1.00 90.92           O  
ATOM    758  N   ILE A 100      -5.654   5.986   3.287  1.00 92.03           N  
ATOM    759  CA  ILE A 100      -4.426   5.437   2.723  1.00 92.03           C  
ATOM    760  C   ILE A 100      -3.216   6.090   3.385  1.00 92.03           C  
ATOM    761  CB  ILE A 100      -4.371   5.633   1.191  1.00 92.03           C  
ATOM    762  O   ILE A 100      -3.128   7.318   3.459  1.00 92.03           O  
ATOM    763  CG1 ILE A 100      -5.591   4.988   0.525  1.00 92.03           C  
ATOM    764  CG2 ILE A 100      -3.069   5.063   0.620  1.00 92.03           C  
ATOM    765  CD1 ILE A 100      -5.771   5.369  -0.938  1.00 92.03           C  
ATOM    766  N   MET A 101      -2.355   5.259   3.888  1.00 92.35           N  
ATOM    767  CA  MET A 101      -1.115   5.738   4.492  1.00 92.35           C  
ATOM    768  C   MET A 101       0.073   5.482   3.570  1.00 92.35           C  
ATOM    769  CB  MET A 101      -0.881   5.067   5.846  1.00 92.35           C  
ATOM    770  O   MET A 101       0.233   4.377   3.050  1.00 92.35           O  
ATOM    771  CG  MET A 101       0.359   5.564   6.571  1.00 92.35           C  
ATOM    772  SD  MET A 101       0.544   4.821   8.238  1.00 92.35           S  
ATOM    773  CE  MET A 101       2.068   5.639   8.786  1.00 92.35           C  
ATOM    774  N   VAL A 102       0.897   6.520   3.331  1.00 92.09           N  
ATOM    775  CA  VAL A 102       2.090   6.405   2.498  1.00 92.09           C  
ATOM    776  C   VAL A 102       3.340   6.474   3.373  1.00 92.09           C  
ATOM    777  CB  VAL A 102       2.135   7.506   1.415  1.00 92.09           C  
ATOM    778  O   VAL A 102       3.527   7.435   4.124  1.00 92.09           O  
ATOM    779  CG1 VAL A 102       3.359   7.332   0.518  1.00 92.09           C  
ATOM    780  CG2 VAL A 102       0.853   7.489   0.585  1.00 92.09           C  
ATOM    781  N   VAL A 103       4.130   5.380   3.321  1.00 91.05           N  
ATOM    782  CA  VAL A 103       5.330   5.281   4.146  1.00 91.05           C  
ATOM    783  C   VAL A 103       6.549   5.041   3.258  1.00 91.05           C  
ATOM    784  CB  VAL A 103       5.205   4.154   5.196  1.00 91.05           C  
ATOM    785  O   VAL A 103       6.512   4.202   2.355  1.00 91.05           O  
ATOM    786  CG1 VAL A 103       6.465   4.076   6.056  1.00 91.05           C  
ATOM    787  CG2 VAL A 103       3.971   4.372   6.068  1.00 91.05           C  
ATOM    788  N   GLY A 104       7.687   5.735   3.502  1.00 89.65           N  
ATOM    789  CA  GLY A 104       8.930   5.544   2.773  1.00 89.65           C  
ATOM    790  C   GLY A 104      10.014   6.526   3.176  1.00 89.65           C  
ATOM    791  O   GLY A 104       9.765   7.451   3.952  1.00 89.65           O  
ATOM    792  N   GLU A 105      11.268   6.195   2.781  1.00 87.76           N  
ATOM    793  CA  GLU A 105      12.394   7.097   3.003  1.00 87.76           C  
ATOM    794  C   GLU A 105      12.135   8.467   2.384  1.00 87.76           C  
ATOM    795  CB  GLU A 105      13.683   6.498   2.434  1.00 87.76           C  
ATOM    796  O   GLU A 105      11.317   8.596   1.471  1.00 87.76           O  
ATOM    797  CG  GLU A 105      14.184   5.279   3.197  1.00 87.76           C  
ATOM    798  CD  GLU A 105      15.490   4.725   2.651  1.00 87.76           C  
ATOM    799  OE1 GLU A 105      16.036   3.766   3.241  1.00 87.76           O  
ATOM    800  OE2 GLU A 105      15.972   5.256   1.625  1.00 87.76           O  
ATOM    801  N   SER A 106      12.839   9.466   2.927  1.00 86.71           N  
ATOM    802  CA  SER A 106      12.697  10.808   2.373  1.00 86.71           C  
ATOM    803  C   SER A 106      13.285  10.892   0.968  1.00 86.71           C  
ATOM    804  CB  SER A 106      13.375  11.837   3.280  1.00 86.71           C  
ATOM    805  O   SER A 106      14.306  10.265   0.679  1.00 86.71           O  
ATOM    806  OG  SER A 106      13.267  13.139   2.731  1.00 86.71           O  
ATOM    807  N   GLY A 107      12.490  11.574   0.048  1.00 84.00           N  
ATOM    808  CA  GLY A 107      13.036  11.800  -1.281  1.00 84.00           C  
ATOM    809  C   GLY A 107      12.622  10.740  -2.284  1.00 84.00           C  
ATOM    810  O   GLY A 107      13.228  10.617  -3.351  1.00 84.00           O  
ATOM    811  N   LEU A 108      11.689   9.859  -1.943  1.00 87.60           N  
ATOM    812  CA  LEU A 108      11.221   8.778  -2.803  1.00 87.60           C  
ATOM    813  C   LEU A 108       9.998   9.212  -3.604  1.00 87.60           C  
ATOM    814  CB  LEU A 108      10.886   7.537  -1.971  1.00 87.60           C  
ATOM    815  O   LEU A 108       9.518   8.469  -4.463  1.00 87.60           O  
ATOM    816  CG  LEU A 108      12.062   6.854  -1.270  1.00 87.60           C  
ATOM    817  CD1 LEU A 108      11.565   5.698  -0.408  1.00 87.60           C  
ATOM    818  CD2 LEU A 108      13.083   6.365  -2.292  1.00 87.60           C  
ATOM    819  N   GLY A 109       9.608  10.512  -3.400  1.00 85.65           N  
ATOM    820  CA  GLY A 109       8.523  11.052  -4.204  1.00 85.65           C  
ATOM    821  C   GLY A 109       7.153  10.804  -3.602  1.00 85.65           C  
ATOM    822  O   GLY A 109       6.174  10.620  -4.329  1.00 85.65           O  
ATOM    823  N   LYS A 110       6.972  10.640  -2.279  1.00 87.59           N  
ATOM    824  CA  LYS A 110       5.719  10.387  -1.574  1.00 87.59           C  
ATOM    825  C   LYS A 110       4.728  11.529  -1.784  1.00 87.59           C  
ATOM    826  CB  LYS A 110       5.975  10.184  -0.080  1.00 87.59           C  
ATOM    827  O   LYS A 110       3.567  11.295  -2.124  1.00 87.59           O  
ATOM    828  CG  LYS A 110       6.916   9.031   0.236  1.00 87.59           C  
ATOM    829  CD  LYS A 110       7.086   8.843   1.738  1.00 87.59           C  
ATOM    830  CE  LYS A 110       7.794  10.031   2.374  1.00 87.59           C  
ATOM    831  NZ  LYS A 110       9.209  10.146   1.911  1.00 87.59           N  
ATOM    832  N   THR A 111       5.252  12.700  -1.611  1.00 84.24           N  
ATOM    833  CA  THR A 111       4.429  13.893  -1.778  1.00 84.24           C  
ATOM    834  C   THR A 111       4.042  14.082  -3.242  1.00 84.24           C  
ATOM    835  CB  THR A 111       5.158  15.151  -1.271  1.00 84.24           C  
ATOM    836  O   THR A 111       2.905  14.448  -3.546  1.00 84.24           O  
ATOM    837  CG2 THR A 111       4.273  16.387  -1.393  1.00 84.24           C  
ATOM    838  OG1 THR A 111       5.517  14.967   0.104  1.00 84.24           O  
ATOM    839  N   THR A 112       4.985  13.793  -4.094  1.00 85.45           N  
ATOM    840  CA  THR A 112       4.731  13.860  -5.529  1.00 85.45           C  
ATOM    841  C   THR A 112       3.712  12.804  -5.948  1.00 85.45           C  
ATOM    842  CB  THR A 112       6.029  13.674  -6.336  1.00 85.45           C  
ATOM    843  O   THR A 112       2.858  13.061  -6.799  1.00 85.45           O  
ATOM    844  CG2 THR A 112       5.777  13.842  -7.831  1.00 85.45           C  
ATOM    845  OG1 THR A 112       6.992  14.647  -5.913  1.00 85.45           O  
ATOM    846  N   PHE A 113       3.775  11.653  -5.385  1.00 87.55           N  
ATOM    847  CA  PHE A 113       2.813  10.590  -5.649  1.00 87.55           C  
ATOM    848  C   PHE A 113       1.406  11.023  -5.251  1.00 87.55           C  
ATOM    849  CB  PHE A 113       3.201   9.313  -4.898  1.00 87.55           C  
ATOM    850  O   PHE A 113       0.449  10.800  -5.995  1.00 87.55           O  
ATOM    851  CG  PHE A 113       2.174   8.217  -4.992  1.00 87.55           C  
ATOM    852  CD1 PHE A 113       1.300   7.972  -3.940  1.00 87.55           C  
ATOM    853  CD2 PHE A 113       2.082   7.432  -6.134  1.00 87.55           C  
ATOM    854  CE1 PHE A 113       0.348   6.958  -4.025  1.00 87.55           C  
ATOM    855  CE2 PHE A 113       1.133   6.417  -6.226  1.00 87.55           C  
ATOM    856  CZ  PHE A 113       0.268   6.181  -5.170  1.00 87.55           C  
ATOM    857  N   ILE A 114       1.332  11.616  -4.098  1.00 86.46           N  
ATOM    858  CA  ILE A 114       0.044  12.059  -3.575  1.00 86.46           C  
ATOM    859  C   ILE A 114      -0.550  13.120  -4.498  1.00 86.46           C  
ATOM    860  CB  ILE A 114       0.178  12.613  -2.139  1.00 86.46           C  
ATOM    861  O   ILE A 114      -1.747  13.095  -4.793  1.00 86.46           O  
ATOM    862  CG1 ILE A 114       0.594  11.497  -1.173  1.00 86.46           C  
ATOM    863  CG2 ILE A 114      -1.131  13.268  -1.688  1.00 86.46           C  
ATOM    864  CD1 ILE A 114       0.953  11.989   0.223  1.00 86.46           C  
ATOM    865  N   ASN A 115       0.245  13.934  -4.945  1.00 83.17           N  
ATOM    866  CA  ASN A 115      -0.173  14.986  -5.865  1.00 83.17           C  
ATOM    867  C   ASN A 115      -0.609  14.413  -7.211  1.00 83.17           C  
ATOM    868  CB  ASN A 115       0.951  16.005  -6.061  1.00 83.17           C  
ATOM    869  O   ASN A 115      -1.572  14.893  -7.812  1.00 83.17           O  
ATOM    870  CG  ASN A 115       1.174  16.872  -4.838  1.00 83.17           C  
ATOM    871  ND2 ASN A 115       2.372  17.431  -4.717  1.00 83.17           N  
ATOM    872  OD1 ASN A 115       0.277  17.036  -4.007  1.00 83.17           O  
ATOM    873  N   THR A 116       0.074  13.322  -7.603  1.00 82.51           N  
ATOM    874  CA  THR A 116      -0.237  12.649  -8.860  1.00 82.51           C  
ATOM    875  C   THR A 116      -1.536  11.857  -8.742  1.00 82.51           C  
ATOM    876  CB  THR A 116       0.904  11.708  -9.287  1.00 82.51           C  
ATOM    877  O   THR A 116      -2.314  11.784  -9.695  1.00 82.51           O  
ATOM    878  CG2 THR A 116       0.598  11.046 -10.627  1.00 82.51           C  
ATOM    879  OG1 THR A 116       2.117  12.461  -9.405  1.00 82.51           O  
ATOM    880  N   LEU A 117      -1.830  11.289  -7.647  1.00 80.68           N  
ATOM    881  CA  LEU A 117      -3.024  10.493  -7.385  1.00 80.68           C  
ATOM    882  C   LEU A 117      -4.273  11.368  -7.389  1.00 80.68           C  
ATOM    883  CB  LEU A 117      -2.900   9.767  -6.043  1.00 80.68           C  
ATOM    884  O   LEU A 117      -5.313  10.971  -7.919  1.00 80.68           O  
ATOM    885  CG  LEU A 117      -4.009   8.767  -5.708  1.00 80.68           C  
ATOM    886  CD1 LEU A 117      -3.985   7.601  -6.690  1.00 80.68           C  
ATOM    887  CD2 LEU A 117      -3.864   8.269  -4.274  1.00 80.68           C  
ATOM    888  N   PHE A 118      -4.149  12.710  -7.038  1.00 74.17           N  
ATOM    889  CA  PHE A 118      -5.285  13.610  -6.878  1.00 74.17           C  
ATOM    890  C   PHE A 118      -5.308  14.656  -7.986  1.00 74.17           C  
ATOM    891  CB  PHE A 118      -5.240  14.296  -5.509  1.00 74.17           C  
ATOM    892  O   PHE A 118      -6.243  15.455  -8.073  1.00 74.17           O  
ATOM    893  CG  PHE A 118      -5.556  13.378  -4.359  1.00 74.17           C  
ATOM    894  CD1 PHE A 118      -6.826  12.834  -4.214  1.00 74.17           C  
ATOM    895  CD2 PHE A 118      -4.581  13.058  -3.423  1.00 74.17           C  
ATOM    896  CE1 PHE A 118      -7.121  11.984  -3.150  1.00 74.17           C  
ATOM    897  CE2 PHE A 118      -4.868  12.209  -2.358  1.00 74.17           C  
ATOM    898  CZ  PHE A 118      -6.139  11.674  -2.223  1.00 74.17           C  
ATOM    899  N   ASN A 119      -4.420  14.373  -8.932  1.00 68.21           N  
ATOM    900  CA  ASN A 119      -4.372  15.310 -10.049  1.00 68.21           C  
ATOM    901  C   ASN A 119      -4.508  16.754  -9.575  1.00 68.21           C  
ATOM    902  CB  ASN A 119      -5.460  14.982 -11.073  1.00 68.21           C  
ATOM    903  O   ASN A 119      -5.043  17.600 -10.294  1.00 68.21           O  
ATOM    904  CG  ASN A 119      -5.147  13.737 -11.880  1.00 68.21           C  
ATOM    905  ND2 ASN A 119      -6.145  13.222 -12.587  1.00 68.21           N  
ATOM    906  OD1 ASN A 119      -4.016  13.243 -11.868  1.00 68.21           O  
ATOM    907  N   SER A 120      -4.230  16.992  -8.223  1.00 57.51           N  
ATOM    908  CA  SER A 120      -4.290  18.309  -7.596  1.00 57.51           C  
ATOM    909  C   SER A 120      -3.127  18.515  -6.630  1.00 57.51           C  
ATOM    910  CB  SER A 120      -5.616  18.491  -6.856  1.00 57.51           C  
ATOM    911  O   SER A 120      -2.652  17.562  -6.010  1.00 57.51           O  
ATOM    912  OG  SER A 120      -5.642  19.728  -6.166  1.00 57.51           O  
ATOM    913  N   GLU A 121      -2.413  19.681  -6.716  1.00 55.57           N  
ATOM    914  CA  GLU A 121      -1.267  20.032  -5.881  1.00 55.57           C  
ATOM    915  C   GLU A 121      -1.677  20.193  -4.420  1.00 55.57           C  
ATOM    916  CB  GLU A 121      -0.607  21.318  -6.387  1.00 55.57           C  
ATOM    917  O   GLU A 121      -2.244  21.219  -4.038  1.00 55.57           O  
ATOM    918  CG  GLU A 121       0.148  21.147  -7.697  1.00 55.57           C  
ATOM    919  CD  GLU A 121       0.754  22.442  -8.213  1.00 55.57           C  
ATOM    920  OE1 GLU A 121       1.304  22.449  -9.338  1.00 55.57           O  
ATOM    921  OE2 GLU A 121       0.679  23.458  -7.487  1.00 55.57           O  
ATOM    922  N   LEU A 122      -2.061  19.184  -3.665  1.00 53.76           N  
ATOM    923  CA  LEU A 122      -2.473  19.239  -2.267  1.00 53.76           C  
ATOM    924  C   LEU A 122      -1.285  19.550  -1.363  1.00 53.76           C  
ATOM    925  CB  LEU A 122      -3.117  17.916  -1.845  1.00 53.76           C  
ATOM    926  O   LEU A 122      -1.435  20.233  -0.347  1.00 53.76           O  
ATOM    927  CG  LEU A 122      -4.475  17.593  -2.471  1.00 53.76           C  
ATOM    928  CD1 LEU A 122      -4.905  16.177  -2.104  1.00 53.76           C  
ATOM    929  CD2 LEU A 122      -5.523  18.608  -2.028  1.00 53.76           C  
ATOM    930  N   PHE A 123       0.087  19.445  -1.936  1.00 53.44           N  
ATOM    931  CA  PHE A 123       1.310  19.852  -1.254  1.00 53.44           C  
ATOM    932  C   PHE A 123       2.169  20.726  -2.160  1.00 53.44           C  
ATOM    933  CB  PHE A 123       2.107  18.626  -0.798  1.00 53.44           C  
ATOM    934  O   PHE A 123       2.434  20.367  -3.309  1.00 53.44           O  
ATOM    935  CG  PHE A 123       1.417  17.815   0.266  1.00 53.44           C  
ATOM    936  CD1 PHE A 123       1.447  18.217   1.595  1.00 53.44           C  
ATOM    937  CD2 PHE A 123       0.737  16.650  -0.065  1.00 53.44           C  
ATOM    938  CE1 PHE A 123       0.809  17.468   2.582  1.00 53.44           C  
ATOM    939  CE2 PHE A 123       0.098  15.896   0.915  1.00 53.44           C  
ATOM    940  CZ  PHE A 123       0.135  16.307   2.238  1.00 53.44           C  
ATOM    941  N   PRO A 124       2.187  22.052  -1.983  1.00 45.25           N  
ATOM    942  CA  PRO A 124       2.954  22.902  -2.896  1.00 45.25           C  
ATOM    943  C   PRO A 124       4.408  22.457  -3.036  1.00 45.25           C  
ATOM    944  CB  PRO A 124       2.867  24.286  -2.246  1.00 45.25           C  
ATOM    945  O   PRO A 124       5.079  22.206  -2.033  1.00 45.25           O  
ATOM    946  CG  PRO A 124       2.408  24.022  -0.848  1.00 45.25           C  
ATOM    947  CD  PRO A 124       1.904  22.610  -0.769  1.00 45.25           C  
ATOM    948  N   ASN A 125       4.803  21.589  -4.024  1.00 44.22           N  
ATOM    949  CA  ASN A 125       6.202  21.438  -4.412  1.00 44.22           C  
ATOM    950  C   ASN A 125       6.787  22.751  -4.923  1.00 44.22           C  
ATOM    951  CB  ASN A 125       6.350  20.343  -5.470  1.00 44.22           C  
ATOM    952  O   ASN A 125       6.164  23.439  -5.734  1.00 44.22           O  
ATOM    953  CG  ASN A 125       6.038  18.961  -4.928  1.00 44.22           C  
ATOM    954  ND2 ASN A 125       5.816  18.009  -5.826  1.00 44.22           N  
ATOM    955  OD1 ASN A 125       5.996  18.753  -3.713  1.00 44.22           O  
ATOM    956  N   ASN A 126       7.058  23.686  -4.029  1.00 34.56           N  
ATOM    957  CA  ASN A 126       7.722  24.934  -4.390  1.00 34.56           C  
ATOM    958  C   ASN A 126       8.657  24.747  -5.582  1.00 34.56           C  
ATOM    959  CB  ASN A 126       8.492  25.498  -3.194  1.00 34.56           C  
ATOM    960  O   ASN A 126       9.742  24.180  -5.442  1.00 34.56           O  
ATOM    961  CG  ASN A 126       7.997  26.868  -2.774  1.00 34.56           C  
ATOM    962  ND2 ASN A 126       8.751  27.529  -1.904  1.00 34.56           N  
ATOM    963  OD1 ASN A 126       6.946  27.327  -3.226  1.00 34.56           O  
ATOM    964  N   THR A 127       8.172  24.116  -6.667  1.00 33.65           N  
ATOM    965  CA  THR A 127       9.025  24.324  -7.832  1.00 33.65           C  
ATOM    966  C   THR A 127       8.210  24.835  -9.016  1.00 33.65           C  
ATOM    967  CB  THR A 127       9.754  23.027  -8.229  1.00 33.65           C  
ATOM    968  O   THR A 127       7.288  24.161  -9.479  1.00 33.65           O  
ATOM    969  CG2 THR A 127      10.683  22.555  -7.115  1.00 33.65           C  
ATOM    970  OG1 THR A 127       8.787  22.004  -8.495  1.00 33.65           O  
ATOM    971  N   HIS A 128       7.462  25.999  -8.899  1.00 39.17           N  
ATOM    972  CA  HIS A 128       7.258  26.790 -10.107  1.00 39.17           C  
ATOM    973  C   HIS A 128       6.897  28.232  -9.767  1.00 39.17           C  
ATOM    974  CB  HIS A 128       6.164  26.167 -10.977  1.00 39.17           C  
ATOM    975  O   HIS A 128       5.823  28.496  -9.224  1.00 39.17           O  
ATOM    976  CG  HIS A 128       6.674  25.139 -11.937  1.00 39.17           C  
ATOM    977  CD2 HIS A 128       6.489  23.799 -11.986  1.00 39.17           C  
ATOM    978  ND1 HIS A 128       7.485  25.457 -13.005  1.00 39.17           N  
ATOM    979  CE1 HIS A 128       7.776  24.352 -13.672  1.00 39.17           C  
ATOM    980  NE2 HIS A 128       7.184  23.333 -13.074  1.00 39.17           N  
ATOM    981  N   THR A 129       7.729  29.029  -9.126  1.00 29.11           N  
ATOM    982  CA  THR A 129       8.047  30.364  -9.621  1.00 29.11           C  
ATOM    983  C   THR A 129       8.419  30.318 -11.101  1.00 29.11           C  
ATOM    984  CB  THR A 129       9.199  30.998  -8.819  1.00 29.11           C  
ATOM    985  O   THR A 129       9.181  29.449 -11.528  1.00 29.11           O  
ATOM    986  CG2 THR A 129       9.044  30.726  -7.326  1.00 29.11           C  
ATOM    987  OG1 THR A 129      10.444  30.448  -9.267  1.00 29.11           O  
ATOM    988  N   THR A 130       7.419  30.055 -12.036  1.00 28.15           N  
ATOM    989  CA  THR A 130       7.539  30.793 -13.288  1.00 28.15           C  
ATOM    990  C   THR A 130       6.688  30.149 -14.379  1.00 28.15           C  
ATOM    991  CB  THR A 130       9.005  30.867 -13.754  1.00 28.15           C  
ATOM    992  O   THR A 130       6.930  29.005 -14.769  1.00 28.15           O  
ATOM    993  CG2 THR A 130       9.861  31.641 -12.756  1.00 28.15           C  
ATOM    994  OG1 THR A 130       9.527  29.539 -13.884  1.00 28.15           O  
ATOM    995  N   LYS A 131       5.358  30.217 -14.422  1.00 33.94           N  
ATOM    996  CA  LYS A 131       4.786  30.387 -15.754  1.00 33.94           C  
ATOM    997  C   LYS A 131       3.873  31.609 -15.809  1.00 33.94           C  
ATOM    998  CB  LYS A 131       4.012  29.136 -16.170  1.00 33.94           C  
ATOM    999  O   LYS A 131       2.882  31.683 -15.080  1.00 33.94           O  
ATOM   1000  CG  LYS A 131       4.828  28.145 -16.987  1.00 33.94           C  
ATOM   1001  CD  LYS A 131       3.999  26.931 -17.386  1.00 33.94           C  
ATOM   1002  CE  LYS A 131       4.848  25.876 -18.081  1.00 33.94           C  
ATOM   1003  NZ  LYS A 131       4.038  24.687 -18.481  1.00 33.94           N  
ATOM   1004  N   SER A 132       4.429  32.794 -15.831  1.00 30.94           N  
ATOM   1005  CA  SER A 132       4.169  33.811 -16.844  1.00 30.94           C  
ATOM   1006  C   SER A 132       3.794  33.178 -18.180  1.00 30.94           C  
ATOM   1007  CB  SER A 132       5.390  34.714 -17.024  1.00 30.94           C  
ATOM   1008  O   SER A 132       4.443  32.231 -18.628  1.00 30.94           O  
ATOM   1009  OG  SER A 132       6.532  33.952 -17.373  1.00 30.94           O  
ATOM   1010  N   THR A 133       2.435  33.168 -18.425  1.00 33.05           N  
ATOM   1011  CA  THR A 133       1.962  33.872 -19.612  1.00 33.05           C  
ATOM   1012  C   THR A 133       0.463  34.143 -19.519  1.00 33.05           C  
ATOM   1013  CB  THR A 133       2.263  33.072 -20.893  1.00 33.05           C  
ATOM   1014  O   THR A 133      -0.309  33.262 -19.134  1.00 33.05           O  
ATOM   1015  CG2 THR A 133       3.755  33.088 -21.213  1.00 33.05           C  
ATOM   1016  OG1 THR A 133       1.839  31.715 -20.713  1.00 33.05           O  
ATOM   1017  N   PRO A 134       0.038  35.443 -20.000  1.00 33.42           N  
ATOM   1018  CA  PRO A 134      -0.345  36.857 -20.042  1.00 33.42           C  
ATOM   1019  C   PRO A 134      -1.791  37.063 -20.489  1.00 33.42           C  
ATOM   1020  CB  PRO A 134       0.631  37.456 -21.058  1.00 33.42           C  
ATOM   1021  O   PRO A 134      -2.407  36.148 -21.041  1.00 33.42           O  
ATOM   1022  CG  PRO A 134       0.851  36.371 -22.062  1.00 33.42           C  
ATOM   1023  CD  PRO A 134       0.156  35.129 -21.583  1.00 33.42           C  
ATOM   1024  N   SER A 135      -2.771  37.640 -19.616  1.00 28.10           N  
ATOM   1025  CA  SER A 135      -3.760  38.549 -20.186  1.00 28.10           C  
ATOM   1026  C   SER A 135      -5.023  38.598 -19.331  1.00 28.10           C  
ATOM   1027  CB  SER A 135      -4.116  38.129 -21.612  1.00 28.10           C  
ATOM   1028  O   SER A 135      -5.681  37.576 -19.129  1.00 28.10           O  
ATOM   1029  OG  SER A 135      -3.985  36.727 -21.771  1.00 28.10           O  
ATOM   1030  N   ASP A 136      -5.119  39.497 -18.324  1.00 33.97           N  
ATOM   1031  CA  ASP A 136      -6.248  40.421 -18.300  1.00 33.97           C  
ATOM   1032  C   ASP A 136      -6.004  41.562 -17.314  1.00 33.97           C  
ATOM   1033  CB  ASP A 136      -7.539  39.682 -17.941  1.00 33.97           C  
ATOM   1034  O   ASP A 136      -5.768  41.323 -16.128  1.00 33.97           O  
ATOM   1035  CG  ASP A 136      -8.131  38.920 -19.113  1.00 33.97           C  
ATOM   1036  OD1 ASP A 136      -7.884  39.302 -20.277  1.00 33.97           O  
ATOM   1037  OD2 ASP A 136      -8.855  37.929 -18.870  1.00 33.97           O  
ATOM   1038  N   GLN A 137      -5.313  42.617 -17.703  1.00 32.08           N  
ATOM   1039  CA  GLN A 137      -5.730  44.014 -17.771  1.00 32.08           C  
ATOM   1040  C   GLN A 137      -6.933  44.274 -16.869  1.00 32.08           C  
ATOM   1041  CB  GLN A 137      -6.060  44.407 -19.212  1.00 32.08           C  
ATOM   1042  O   GLN A 137      -7.958  43.598 -16.982  1.00 32.08           O  
ATOM   1043  CG  GLN A 137      -4.836  44.746 -20.052  1.00 32.08           C  
ATOM   1044  CD  GLN A 137      -5.197  45.240 -21.441  1.00 32.08           C  
ATOM   1045  NE2 GLN A 137      -4.222  45.235 -22.343  1.00 32.08           N  
ATOM   1046  OE1 GLN A 137      -6.342  45.622 -21.701  1.00 32.08           O  
ATOM   1047  N   GLN A 138      -6.670  44.879 -15.560  1.00 33.46           N  
ATOM   1048  CA  GLN A 138      -7.274  46.156 -15.196  1.00 33.46           C  
ATOM   1049  C   GLN A 138      -7.256  46.361 -13.683  1.00 33.46           C  
ATOM   1050  CB  GLN A 138      -8.708  46.242 -15.720  1.00 33.46           C  
ATOM   1051  O   GLN A 138      -7.787  45.538 -12.934  1.00 33.46           O  
ATOM   1052  CG  GLN A 138      -8.871  47.171 -16.915  1.00 33.46           C  
ATOM   1053  CD  GLN A 138     -10.101  46.852 -17.744  1.00 33.46           C  
ATOM   1054  NE2 GLN A 138     -10.224  47.500 -18.897  1.00 33.46           N  
ATOM   1055  OE1 GLN A 138     -10.935  46.030 -17.350  1.00 33.46           O  
ATOM   1056  N   SER A 139      -6.223  47.174 -13.120  1.00 31.65           N  
ATOM   1057  CA  SER A 139      -6.238  48.550 -12.632  1.00 31.65           C  
ATOM   1058  C   SER A 139      -6.064  48.601 -11.118  1.00 31.65           C  
ATOM   1059  CB  SER A 139      -7.542  49.244 -13.027  1.00 31.65           C  
ATOM   1060  O   SER A 139      -6.756  47.892 -10.384  1.00 31.65           O  
ATOM   1061  OG  SER A 139      -8.663  48.507 -12.572  1.00 31.65           O  
ATOM   1062  N   ALA A 140      -4.842  49.066 -10.691  1.00 32.62           N  
ATOM   1063  CA  ALA A 140      -4.591  50.449 -10.294  1.00 32.62           C  
ATOM   1064  C   ALA A 140      -4.160  50.530  -8.832  1.00 32.62           C  
ATOM   1065  CB  ALA A 140      -5.833  51.304 -10.527  1.00 32.62           C  
ATOM   1066  O   ALA A 140      -4.836  49.998  -7.949  1.00 32.62           O  
ATOM   1067  N   GLU A 141      -2.860  50.852  -8.560  1.00 31.32           N  
ATOM   1068  CA  GLU A 141      -2.192  52.109  -8.236  1.00 31.32           C  
ATOM   1069  C   GLU A 141      -2.583  52.599  -6.845  1.00 31.32           C  
ATOM   1070  CB  GLU A 141      -2.520  53.178  -9.282  1.00 31.32           C  
ATOM   1071  O   GLU A 141      -3.769  52.660  -6.513  1.00 31.32           O  
ATOM   1072  CG  GLU A 141      -1.770  53.005 -10.594  1.00 31.32           C  
ATOM   1073  CD  GLU A 141      -1.880  54.212 -11.512  1.00 31.32           C  
ATOM   1074  OE1 GLU A 141      -1.192  54.245 -12.557  1.00 31.32           O  
ATOM   1075  OE2 GLU A 141      -2.660  55.134 -11.182  1.00 31.32           O  
ATOM   1076  N   ASP A 142      -1.634  52.555  -5.888  1.00 35.39           N  
ATOM   1077  CA  ASP A 142      -1.230  53.791  -5.226  1.00 35.39           C  
ATOM   1078  C   ASP A 142      -0.975  53.560  -3.738  1.00 35.39           C  
ATOM   1079  CB  ASP A 142      -2.294  54.874  -5.415  1.00 35.39           C  
ATOM   1080  O   ASP A 142      -1.853  53.079  -3.020  1.00 35.39           O  
ATOM   1081  CG  ASP A 142      -1.949  55.858  -6.520  1.00 35.39           C  
ATOM   1082  OD1 ASP A 142      -0.774  55.916  -6.940  1.00 35.39           O  
ATOM   1083  OD2 ASP A 142      -2.861  56.584  -6.971  1.00 35.39           O  
ATOM   1084  N   ILE A 143       0.282  53.537  -3.248  1.00 35.32           N  
ATOM   1085  CA  ILE A 143       1.241  54.448  -2.631  1.00 35.32           C  
ATOM   1086  C   ILE A 143       0.744  54.861  -1.248  1.00 35.32           C  
ATOM   1087  CB  ILE A 143       1.480  55.696  -3.510  1.00 35.32           C  
ATOM   1088  O   ILE A 143      -0.371  55.369  -1.108  1.00 35.32           O  
ATOM   1089  CG1 ILE A 143       2.061  55.289  -4.869  1.00 35.32           C  
ATOM   1090  CG2 ILE A 143       2.401  56.690  -2.796  1.00 35.32           C  
ATOM   1091  CD1 ILE A 143       2.237  56.449  -5.839  1.00 35.32           C  
ATOM   1092  N   GLY A 144       1.371  54.374  -0.097  1.00 31.27           N  
ATOM   1093  CA  GLY A 144       1.913  55.371   0.813  1.00 31.27           C  
ATOM   1094  C   GLY A 144       1.872  54.938   2.266  1.00 31.27           C  
ATOM   1095  O   GLY A 144       0.814  54.571   2.780  1.00 31.27           O  
ATOM   1096  N   LYS A 145       2.992  54.434   2.888  1.00 30.39           N  
ATOM   1097  CA  LYS A 145       3.697  55.285   3.842  1.00 30.39           C  
ATOM   1098  C   LYS A 145       3.584  54.732   5.260  1.00 30.39           C  
ATOM   1099  CB  LYS A 145       3.154  56.713   3.791  1.00 30.39           C  
ATOM   1100  O   LYS A 145       2.479  54.563   5.780  1.00 30.39           O  
ATOM   1101  CG  LYS A 145       4.108  57.716   3.160  1.00 30.39           C  
ATOM   1102  CD  LYS A 145       3.481  59.102   3.068  1.00 30.39           C  
ATOM   1103  CE  LYS A 145       4.374  60.071   2.305  1.00 30.39           C  
ATOM   1104  NZ  LYS A 145       3.784  61.442   2.249  1.00 30.39           N  
ATOM   1105  N   ALA A 146       4.727  54.083   5.750  1.00 35.92           N  
ATOM   1106  CA  ALA A 146       5.635  54.603   6.769  1.00 35.92           C  
ATOM   1107  C   ALA A 146       6.329  53.468   7.516  1.00 35.92           C  
ATOM   1108  CB  ALA A 146       4.879  55.496   7.750  1.00 35.92           C  
ATOM   1109  O   ALA A 146       5.675  52.663   8.183  1.00 35.92           O  
ATOM   1110  N   LYS A 147       7.566  53.100   7.161  1.00 32.50           N  
ATOM   1111  CA  LYS A 147       8.921  53.034   7.701  1.00 32.50           C  
ATOM   1112  C   LYS A 147       8.927  53.297   9.204  1.00 32.50           C  
ATOM   1113  CB  LYS A 147       9.832  54.035   6.989  1.00 32.50           C  
ATOM   1114  O   LYS A 147       8.321  54.263   9.673  1.00 32.50           O  
ATOM   1115  CG  LYS A 147      10.792  53.400   5.994  1.00 32.50           C  
ATOM   1116  CD  LYS A 147      11.713  54.438   5.366  1.00 32.50           C  
ATOM   1117  CE  LYS A 147      12.579  53.829   4.272  1.00 32.50           C  
ATOM   1118  NZ  LYS A 147      13.622  54.785   3.793  1.00 32.50           N  
ATOM   1119  N   PRO A 148      10.085  52.787  10.110  1.00 41.21           N  
ATOM   1120  CA  PRO A 148      11.161  51.872  10.497  1.00 41.21           C  
ATOM   1121  C   PRO A 148      11.885  52.315  11.766  1.00 41.21           C  
ATOM   1122  CB  PRO A 148      12.103  51.906   9.291  1.00 41.21           C  
ATOM   1123  O   PRO A 148      11.643  53.416  12.267  1.00 41.21           O  
ATOM   1124  CG  PRO A 148      12.030  53.312   8.788  1.00 41.21           C  
ATOM   1125  CD  PRO A 148      10.967  54.040   9.561  1.00 41.21           C  
ATOM   1126  N   VAL A 149      12.448  51.365  12.668  1.00 38.93           N  
ATOM   1127  CA  VAL A 149      13.730  51.664  13.297  1.00 38.93           C  
ATOM   1128  C   VAL A 149      14.359  50.376  13.825  1.00 38.93           C  
ATOM   1129  CB  VAL A 149      13.575  52.690  14.442  1.00 38.93           C  
ATOM   1130  O   VAL A 149      13.738  49.648  14.603  1.00 38.93           O  
ATOM   1131  CG1 VAL A 149      12.496  53.717  14.104  1.00 38.93           C  
ATOM   1132  CG2 VAL A 149      13.249  51.979  15.754  1.00 38.93           C  
ATOM   1133  N   SER A 150      15.393  49.803  13.228  1.00 40.05           N  
ATOM   1134  CA  SER A 150      16.727  49.218  13.315  1.00 40.05           C  
ATOM   1135  C   SER A 150      17.356  49.477  14.680  1.00 40.05           C  
ATOM   1136  CB  SER A 150      17.630  49.776  12.214  1.00 40.05           C  
ATOM   1137  O   SER A 150      17.145  50.536  15.275  1.00 40.05           O  
ATOM   1138  OG  SER A 150      17.090  49.500  10.933  1.00 40.05           O  
ATOM   1139  N   PRO A 151      18.621  48.726  15.055  1.00 39.75           N  
ATOM   1140  CA  PRO A 151      19.859  48.475  14.315  1.00 39.75           C  
ATOM   1141  C   PRO A 151      20.719  47.388  14.954  1.00 39.75           C  
ATOM   1142  CB  PRO A 151      20.573  49.829  14.353  1.00 39.75           C  
ATOM   1143  O   PRO A 151      20.663  47.187  16.170  1.00 39.75           O  
ATOM   1144  CG  PRO A 151      20.228  50.405  15.689  1.00 39.75           C  
ATOM   1145  CD  PRO A 151      19.230  49.502  16.354  1.00 39.75           C  
ATOM   1146  N   SER A 152      21.380  46.491  14.133  1.00 31.01           N  
ATOM   1147  CA  SER A 152      22.613  45.989  13.535  1.00 31.01           C  
ATOM   1148  C   SER A 152      23.734  45.911  14.566  1.00 31.01           C  
ATOM   1149  CB  SER A 152      23.043  46.878  12.368  1.00 31.01           C  
ATOM   1150  O   SER A 152      23.848  46.778  15.434  1.00 31.01           O  
ATOM   1151  OG  SER A 152      22.588  46.346  11.136  1.00 31.01           O  
ATOM   1152  N   PRO A 153      25.108  44.993  14.276  1.00 41.88           N  
ATOM   1153  CA  PRO A 153      25.999  44.738  13.141  1.00 41.88           C  
ATOM   1154  C   PRO A 153      27.053  43.676  13.446  1.00 41.88           C  
ATOM   1155  CB  PRO A 153      26.653  46.100  12.893  1.00 41.88           C  
ATOM   1156  O   PRO A 153      27.272  43.334  14.611  1.00 41.88           O  
ATOM   1157  CG  PRO A 153      26.798  46.707  14.251  1.00 41.88           C  
ATOM   1158  CD  PRO A 153      26.123  45.811  15.249  1.00 41.88           C  
ATOM   1159  N   SER A 154      27.524  42.752  12.421  1.00 32.44           N  
ATOM   1160  CA  SER A 154      28.586  42.774  11.420  1.00 32.44           C  
ATOM   1161  C   SER A 154      29.586  41.646  11.651  1.00 32.44           C  
ATOM   1162  CB  SER A 154      29.311  44.120  11.437  1.00 32.44           C  
ATOM   1163  O   SER A 154      30.123  41.500  12.751  1.00 32.44           O  
ATOM   1164  OG  SER A 154      29.864  44.378  12.717  1.00 32.44           O  
ATOM   1165  N   HIS A 155      29.709  40.578  10.626  1.00 36.03           N  
ATOM   1166  CA  HIS A 155      30.803  40.349   9.689  1.00 36.03           C  
ATOM   1167  C   HIS A 155      30.529  39.133   8.809  1.00 36.03           C  
ATOM   1168  CB  HIS A 155      32.123  40.167  10.439  1.00 36.03           C  
ATOM   1169  O   HIS A 155      30.308  38.032   9.317  1.00 36.03           O  
ATOM   1170  CG  HIS A 155      32.924  41.424  10.558  1.00 36.03           C  
ATOM   1171  CD2 HIS A 155      33.829  41.818  11.484  1.00 36.03           C  
ATOM   1172  ND1 HIS A 155      32.833  42.453   9.645  1.00 36.03           N  
ATOM   1173  CE1 HIS A 155      33.651  43.428  10.007  1.00 36.03           C  
ATOM   1174  NE2 HIS A 155      34.267  43.068  11.120  1.00 36.03           N  
ATOM   1175  N   GLY A 156      30.238  39.295   7.460  1.00 33.20           N  
ATOM   1176  CA  GLY A 156      30.951  38.952   6.240  1.00 33.20           C  
ATOM   1177  C   GLY A 156      30.067  38.296   5.197  1.00 33.20           C  
ATOM   1178  O   GLY A 156      29.372  37.320   5.489  1.00 33.20           O  
ATOM   1179  N   GLN A 157      29.513  38.971   4.191  1.00 35.50           N  
ATOM   1180  CA  GLN A 157      28.991  38.909   2.830  1.00 35.50           C  
ATOM   1181  C   GLN A 157      29.053  37.486   2.281  1.00 35.50           C  
ATOM   1182  CB  GLN A 157      29.764  39.859   1.914  1.00 35.50           C  
ATOM   1183  O   GLN A 157      30.074  36.808   2.415  1.00 35.50           O  
ATOM   1184  CG  GLN A 157      29.061  41.188   1.672  1.00 35.50           C  
ATOM   1185  CD  GLN A 157      29.841  42.106   0.750  1.00 35.50           C  
ATOM   1186  NE2 GLN A 157      29.371  43.341   0.605  1.00 35.50           N  
ATOM   1187  OE1 GLN A 157      30.858  41.710   0.173  1.00 35.50           O  
ATOM   1188  N   PRO A 158      28.073  36.957   1.516  1.00 34.58           N  
ATOM   1189  CA  PRO A 158      27.837  37.106   0.078  1.00 34.58           C  
ATOM   1190  C   PRO A 158      26.385  36.840  -0.313  1.00 34.58           C  
ATOM   1191  CB  PRO A 158      28.769  36.062  -0.543  1.00 34.58           C  
ATOM   1192  O   PRO A 158      25.643  36.212   0.446  1.00 34.58           O  
ATOM   1193  CG  PRO A 158      28.765  34.923   0.425  1.00 34.58           C  
ATOM   1194  CD  PRO A 158      27.955  35.320   1.626  1.00 34.58           C  
ATOM   1195  N   THR A 159      25.741  37.800  -1.173  1.00 31.24           N  
ATOM   1196  CA  THR A 159      25.338  38.130  -2.535  1.00 31.24           C  
ATOM   1197  C   THR A 159      24.011  37.462  -2.883  1.00 31.24           C  
ATOM   1198  CB  THR A 159      26.412  37.706  -3.554  1.00 31.24           C  
ATOM   1199  O   THR A 159      23.797  36.291  -2.564  1.00 31.24           O  
ATOM   1200  CG2 THR A 159      27.511  38.757  -3.665  1.00 31.24           C  
ATOM   1201  OG1 THR A 159      26.993  36.464  -3.137  1.00 31.24           O  
ATOM   1202  N   LEU A 160      22.899  38.086  -2.805  1.00 41.95           N  
ATOM   1203  CA  LEU A 160      21.534  38.223  -3.302  1.00 41.95           C  
ATOM   1204  C   LEU A 160      21.240  37.181  -4.376  1.00 41.95           C  
ATOM   1205  CB  LEU A 160      21.308  39.629  -3.864  1.00 41.95           C  
ATOM   1206  O   LEU A 160      20.076  36.881  -4.653  1.00 41.95           O  
ATOM   1207  CG  LEU A 160      21.239  40.765  -2.841  1.00 41.95           C  
ATOM   1208  CD1 LEU A 160      20.936  42.087  -3.537  1.00 41.95           C  
ATOM   1209  CD2 LEU A 160      20.192  40.462  -1.775  1.00 41.95           C  
ATOM   1210  N   ALA A 161      22.159  36.042  -4.529  1.00 40.88           N  
ATOM   1211  CA  ALA A 161      21.932  34.842  -5.329  1.00 40.88           C  
ATOM   1212  C   ALA A 161      21.973  33.588  -4.460  1.00 40.88           C  
ATOM   1213  CB  ALA A 161      22.965  34.744  -6.448  1.00 40.88           C  
ATOM   1214  O   ALA A 161      21.349  32.576  -4.789  1.00 40.88           O  
ATOM   1215  N   SER A 162      22.180  33.676  -3.158  1.00 41.49           N  
ATOM   1216  CA  SER A 162      22.247  32.553  -2.229  1.00 41.49           C  
ATOM   1217  C   SER A 162      21.072  32.569  -1.257  1.00 41.49           C  
ATOM   1218  CB  SER A 162      23.563  32.579  -1.451  1.00 41.49           C  
ATOM   1219  O   SER A 162      20.758  31.551  -0.636  1.00 41.49           O  
ATOM   1220  OG  SER A 162      23.541  33.590  -0.458  1.00 41.49           O  
ATOM   1221  N   GLN A 163      20.193  33.647  -1.354  1.00 39.42           N  
ATOM   1222  CA  GLN A 163      18.997  33.680  -0.518  1.00 39.42           C  
ATOM   1223  C   GLN A 163      17.753  33.315  -1.324  1.00 39.42           C  
ATOM   1224  CB  GLN A 163      18.824  35.059   0.118  1.00 39.42           C  
ATOM   1225  O   GLN A 163      16.793  32.766  -0.779  1.00 39.42           O  
ATOM   1226  CG  GLN A 163      19.392  35.162   1.527  1.00 39.42           C  
ATOM   1227  CD  GLN A 163      19.111  36.504   2.177  1.00 39.42           C  
ATOM   1228  NE2 GLN A 163      20.140  37.104   2.767  1.00 39.42           N  
ATOM   1229  OE1 GLN A 163      17.980  36.998   2.148  1.00 39.42           O  
ATOM   1230  N   ALA A 164      17.928  33.124  -2.681  1.00 34.74           N  
ATOM   1231  CA  ALA A 164      16.915  32.558  -3.567  1.00 34.74           C  
ATOM   1232  C   ALA A 164      17.220  31.097  -3.886  1.00 34.74           C  
ATOM   1233  CB  ALA A 164      16.819  33.372  -4.855  1.00 34.74           C  
ATOM   1234  O   ALA A 164      16.305  30.295  -4.087  1.00 34.74           O  
ATOM   1235  N   ALA A 165      18.439  30.597  -3.444  1.00 37.20           N  
ATOM   1236  CA  ALA A 165      18.863  29.200  -3.497  1.00 37.20           C  
ATOM   1237  C   ALA A 165      18.700  28.526  -2.137  1.00 37.20           C  
ATOM   1238  CB  ALA A 165      20.313  29.101  -3.966  1.00 37.20           C  
ATOM   1239  O   ALA A 165      18.514  27.309  -2.059  1.00 37.20           O  
ATOM   1240  N   ALA A 166      18.408  29.345  -1.081  1.00 38.65           N  
ATOM   1241  CA  ALA A 166      18.124  28.828   0.255  1.00 38.65           C  
ATOM   1242  C   ALA A 166      16.622  28.798   0.523  1.00 38.65           C  
ATOM   1243  CB  ALA A 166      18.834  29.668   1.313  1.00 38.65           C  
ATOM   1244  O   ALA A 166      16.135  27.943   1.266  1.00 38.65           O  
ATOM   1245  N   SER A 167      15.875  29.371  -0.488  1.00 34.12           N  
ATOM   1246  CA  SER A 167      14.418  29.316  -0.438  1.00 34.12           C  
ATOM   1247  C   SER A 167      13.857  28.466  -1.574  1.00 34.12           C  
ATOM   1248  CB  SER A 167      13.825  30.724  -0.504  1.00 34.12           C  
ATOM   1249  O   SER A 167      12.689  28.075  -1.545  1.00 34.12           O  
ATOM   1250  OG  SER A 167      14.525  31.521  -1.444  1.00 34.12           O  
ATOM   1251  N   LEU A 168      14.790  27.815  -2.454  1.00 40.19           N  
ATOM   1252  CA  LEU A 168      14.584  26.866  -3.543  1.00 40.19           C  
ATOM   1253  C   LEU A 168      15.082  25.478  -3.155  1.00 40.19           C  
ATOM   1254  CB  LEU A 168      15.299  27.342  -4.811  1.00 40.19           C  
ATOM   1255  O   LEU A 168      14.765  24.491  -3.823  1.00 40.19           O  
ATOM   1256  CG  LEU A 168      14.495  27.269  -6.110  1.00 40.19           C  
ATOM   1257  CD1 LEU A 168      13.515  28.434  -6.192  1.00 40.19           C  
ATOM   1258  CD2 LEU A 168      15.428  27.262  -7.316  1.00 40.19           C  
ATOM   1259  N   ALA A 169      15.439  25.182  -1.832  1.00 34.80           N  
ATOM   1260  CA  ALA A 169      16.051  23.990  -1.251  1.00 34.80           C  
ATOM   1261  C   ALA A 169      15.307  23.550   0.007  1.00 34.80           C  
ATOM   1262  CB  ALA A 169      17.521  24.248  -0.932  1.00 34.80           C  
ATOM   1263  O   ALA A 169      15.623  22.511   0.591  1.00 34.80           O  
ATOM   1264  N   GLN A 170      13.926  23.615   0.047  1.00 33.09           N  
ATOM   1265  CA  GLN A 170      13.513  22.745   1.143  1.00 33.09           C  
ATOM   1266  C   GLN A 170      12.041  22.363   1.018  1.00 33.09           C  
ATOM   1267  CB  GLN A 170      13.767  23.422   2.491  1.00 33.09           C  
ATOM   1268  O   GLN A 170      11.164  23.229   1.054  1.00 33.09           O  
ATOM   1269  CG  GLN A 170      15.200  23.286   2.987  1.00 33.09           C  
ATOM   1270  CD  GLN A 170      15.370  23.742   4.424  1.00 33.09           C  
ATOM   1271  NE2 GLN A 170      16.502  23.396   5.027  1.00 33.09           N  
ATOM   1272  OE1 GLN A 170      14.490  24.401   4.988  1.00 33.09           O  
ATOM   1273  N   VAL A 171      11.627  21.594  -0.016  1.00 48.74           N  
ATOM   1274  CA  VAL A 171      10.375  20.894   0.250  1.00 48.74           C  
ATOM   1275  C   VAL A 171      10.209  20.686   1.754  1.00 48.74           C  
ATOM   1276  CB  VAL A 171      10.316  19.536  -0.485  1.00 48.74           C  
ATOM   1277  O   VAL A 171      11.102  20.152   2.415  1.00 48.74           O  
ATOM   1278  CG1 VAL A 171       8.963  18.861  -0.266  1.00 48.74           C  
ATOM   1279  CG2 VAL A 171      10.587  19.726  -1.977  1.00 48.74           C  
ATOM   1280  N   PRO A 172       9.491  21.609   2.576  1.00 43.98           N  
ATOM   1281  CA  PRO A 172       9.430  21.351   4.016  1.00 43.98           C  
ATOM   1282  C   PRO A 172       9.370  19.861   4.347  1.00 43.98           C  
ATOM   1283  CB  PRO A 172       8.142  22.057   4.447  1.00 43.98           C  
ATOM   1284  O   PRO A 172       8.590  19.121   3.742  1.00 43.98           O  
ATOM   1285  CG  PRO A 172       7.343  22.194   3.191  1.00 43.98           C  
ATOM   1286  CD  PRO A 172       8.280  22.121   2.019  1.00 43.98           C  
ATOM   1287  N   LYS A 173      10.469  19.205   4.508  1.00 53.06           N  
ATOM   1288  CA  LYS A 173      10.490  17.854   5.062  1.00 53.06           C  
ATOM   1289  C   LYS A 173       9.305  17.625   5.996  1.00 53.06           C  
ATOM   1290  CB  LYS A 173      11.801  17.600   5.807  1.00 53.06           C  
ATOM   1291  O   LYS A 173       8.987  18.479   6.826  1.00 53.06           O  
ATOM   1292  CG  LYS A 173      12.997  17.370   4.895  1.00 53.06           C  
ATOM   1293  CD  LYS A 173      14.250  17.030   5.691  1.00 53.06           C  
ATOM   1294  CE  LYS A 173      15.478  16.948   4.794  1.00 53.06           C  
ATOM   1295  NZ  LYS A 173      16.736  16.819   5.589  1.00 53.06           N  
ATOM   1296  N   THR A 174       8.382  16.825   5.554  1.00 57.22           N  
ATOM   1297  CA  THR A 174       7.272  16.478   6.435  1.00 57.22           C  
ATOM   1298  C   THR A 174       7.786  15.972   7.780  1.00 57.22           C  
ATOM   1299  CB  THR A 174       6.365  15.411   5.795  1.00 57.22           C  
ATOM   1300  O   THR A 174       8.519  14.983   7.838  1.00 57.22           O  
ATOM   1301  CG2 THR A 174       5.087  15.218   6.606  1.00 57.22           C  
ATOM   1302  OG1 THR A 174       6.017  15.821   4.467  1.00 57.22           O  
ATOM   1303  N   VAL A 175       7.814  16.722   8.776  1.00 55.43           N  
ATOM   1304  CA  VAL A 175       8.342  16.469  10.112  1.00 55.43           C  
ATOM   1305  C   VAL A 175       7.262  15.830  10.982  1.00 55.43           C  
ATOM   1306  CB  VAL A 175       8.861  17.765  10.773  1.00 55.43           C  
ATOM   1307  O   VAL A 175       7.559  14.989  11.834  1.00 55.43           O  
ATOM   1308  CG1 VAL A 175       9.395  17.480  12.176  1.00 55.43           C  
ATOM   1309  CG2 VAL A 175       9.941  18.410   9.907  1.00 55.43           C  
ATOM   1310  N   GLU A 176       5.893  15.900  10.462  1.00 65.58           N  
ATOM   1311  CA  GLU A 176       4.762  15.369  11.217  1.00 65.58           C  
ATOM   1312  C   GLU A 176       3.777  14.648  10.302  1.00 65.58           C  
ATOM   1313  CB  GLU A 176       4.050  16.491  11.977  1.00 65.58           C  
ATOM   1314  O   GLU A 176       3.721  14.922   9.102  1.00 65.58           O  
ATOM   1315  CG  GLU A 176       4.869  17.079  13.117  1.00 65.58           C  
ATOM   1316  CD  GLU A 176       4.130  18.158  13.893  1.00 65.58           C  
ATOM   1317  OE1 GLU A 176       4.684  18.676  14.888  1.00 65.58           O  
ATOM   1318  OE2 GLU A 176       2.988  18.486  13.502  1.00 65.58           O  
ATOM   1319  N   ILE A 177       3.224  13.490  10.854  1.00 78.25           N  
ATOM   1320  CA  ILE A 177       2.215  12.726  10.129  1.00 78.25           C  
ATOM   1321  C   ILE A 177       1.049  13.638   9.753  1.00 78.25           C  
ATOM   1322  CB  ILE A 177       1.709  11.526  10.960  1.00 78.25           C  
ATOM   1323  O   ILE A 177       0.423  14.246  10.624  1.00 78.25           O  
ATOM   1324  CG1 ILE A 177       2.874  10.595  11.316  1.00 78.25           C  
ATOM   1325  CG2 ILE A 177       0.614  10.768  10.204  1.00 78.25           C  
ATOM   1326  CD1 ILE A 177       2.523   9.530  12.347  1.00 78.25           C  
ATOM   1327  N   THR A 178       0.904  14.078   8.509  1.00 78.91           N  
ATOM   1328  CA  THR A 178      -0.162  14.943   8.017  1.00 78.91           C  
ATOM   1329  C   THR A 178      -1.213  14.132   7.264  1.00 78.91           C  
ATOM   1330  CB  THR A 178       0.393  16.047   7.098  1.00 78.91           C  
ATOM   1331  O   THR A 178      -0.874  13.254   6.468  1.00 78.91           O  
ATOM   1332  CG2 THR A 178      -0.633  17.155   6.886  1.00 78.91           C  
ATOM   1333  OG1 THR A 178       1.570  16.609   7.692  1.00 78.91           O  
ATOM   1334  N   SER A 179      -2.512  14.297   7.726  1.00 81.83           N  
ATOM   1335  CA  SER A 179      -3.633  13.641   7.061  1.00 81.83           C  
ATOM   1336  C   SER A 179      -4.392  14.615   6.166  1.00 81.83           C  
ATOM   1337  CB  SER A 179      -4.587  13.034   8.091  1.00 81.83           C  
ATOM   1338  O   SER A 179      -4.663  15.750   6.564  1.00 81.83           O  
ATOM   1339  OG  SER A 179      -5.103  14.036   8.951  1.00 81.83           O  
ATOM   1340  N   THR A 180      -4.501  14.376   4.925  1.00 82.24           N  
ATOM   1341  CA  THR A 180      -5.266  15.158   3.960  1.00 82.24           C  
ATOM   1342  C   THR A 180      -6.498  14.386   3.494  1.00 82.24           C  
ATOM   1343  CB  THR A 180      -4.406  15.540   2.741  1.00 82.24           C  
ATOM   1344  O   THR A 180      -6.390  13.236   3.064  1.00 82.24           O  
ATOM   1345  CG2 THR A 180      -5.159  16.482   1.809  1.00 82.24           C  
ATOM   1346  OG1 THR A 180      -3.210  16.188   3.193  1.00 82.24           O  
ATOM   1347  N   THR A 181      -7.612  14.971   3.772  1.00 83.05           N  
ATOM   1348  CA  THR A 181      -8.867  14.338   3.382  1.00 83.05           C  
ATOM   1349  C   THR A 181      -9.444  15.004   2.136  1.00 83.05           C  
ATOM   1350  CB  THR A 181      -9.900  14.394   4.523  1.00 83.05           C  
ATOM   1351  O   THR A 181      -9.518  16.233   2.061  1.00 83.05           O  
ATOM   1352  CG2 THR A 181     -11.163  13.621   4.159  1.00 83.05           C  
ATOM   1353  OG1 THR A 181      -9.328  13.822   5.705  1.00 83.05           O  
ATOM   1354  N   VAL A 182      -9.736  14.204   1.140  1.00 82.54           N  
ATOM   1355  CA  VAL A 182     -10.342  14.668  -0.103  1.00 82.54           C  
ATOM   1356  C   VAL A 182     -11.690  13.982  -0.310  1.00 82.54           C  
ATOM   1357  CB  VAL A 182      -9.420  14.409  -1.316  1.00 82.54           C  
ATOM   1358  O   VAL A 182     -11.804  12.764  -0.153  1.00 82.54           O  
ATOM   1359  CG1 VAL A 182     -10.077  14.892  -2.607  1.00 82.54           C  
ATOM   1360  CG2 VAL A 182      -8.068  15.091  -1.113  1.00 82.54           C  
ATOM   1361  N   GLU A 183     -12.673  14.766  -0.537  1.00 81.64           N  
ATOM   1362  CA  GLU A 183     -14.008  14.234  -0.794  1.00 81.64           C  
ATOM   1363  C   GLU A 183     -14.300  14.175  -2.290  1.00 81.64           C  
ATOM   1364  CB  GLU A 183     -15.069  15.078  -0.083  1.00 81.64           C  
ATOM   1365  O   GLU A 183     -14.199  15.186  -2.988  1.00 81.64           O  
ATOM   1366  CG  GLU A 183     -14.977  15.031   1.435  1.00 81.64           C  
ATOM   1367  CD  GLU A 183     -16.049  15.858   2.127  1.00 81.64           C  
ATOM   1368  OE1 GLU A 183     -16.118  15.839   3.377  1.00 81.64           O  
ATOM   1369  OE2 GLU A 183     -16.828  16.528   1.413  1.00 81.64           O  
ATOM   1370  N   ILE A 184     -14.316  12.925  -2.792  1.00 80.24           N  
ATOM   1371  CA  ILE A 184     -14.574  12.706  -4.211  1.00 80.24           C  
ATOM   1372  C   ILE A 184     -16.002  12.202  -4.404  1.00 80.24           C  
ATOM   1373  CB  ILE A 184     -13.566  11.705  -4.821  1.00 80.24           C  
ATOM   1374  O   ILE A 184     -16.449  11.296  -3.696  1.00 80.24           O  
ATOM   1375  CG1 ILE A 184     -12.129  12.164  -4.550  1.00 80.24           C  
ATOM   1376  CG2 ILE A 184     -13.814  11.537  -6.323  1.00 80.24           C  
ATOM   1377  CD1 ILE A 184     -11.081  11.082  -4.774  1.00 80.24           C  
ATOM   1378  N   GLU A 185     -16.791  12.877  -5.284  1.00 77.60           N  
ATOM   1379  CA  GLU A 185     -18.151  12.452  -5.599  1.00 77.60           C  
ATOM   1380  C   GLU A 185     -18.244  11.909  -7.022  1.00 77.60           C  
ATOM   1381  CB  GLU A 185     -19.133  13.612  -5.414  1.00 77.60           C  
ATOM   1382  O   GLU A 185     -17.900  12.603  -7.981  1.00 77.60           O  
ATOM   1383  CG  GLU A 185     -20.596  13.193  -5.458  1.00 77.60           C  
ATOM   1384  CD  GLU A 185     -21.558  14.347  -5.229  1.00 77.60           C  
ATOM   1385  OE1 GLU A 185     -22.785  14.155  -5.386  1.00 77.60           O  
ATOM   1386  OE2 GLU A 185     -21.081  15.454  -4.891  1.00 77.60           O  
ATOM   1387  N   GLU A 186     -18.379  10.486  -7.169  1.00 72.63           N  
ATOM   1388  CA  GLU A 186     -18.556   9.855  -8.473  1.00 72.63           C  
ATOM   1389  C   GLU A 186     -19.880   9.099  -8.546  1.00 72.63           C  
ATOM   1390  CB  GLU A 186     -17.392   8.908  -8.775  1.00 72.63           C  
ATOM   1391  O   GLU A 186     -20.181   8.280  -7.675  1.00 72.63           O  
ATOM   1392  CG  GLU A 186     -16.087   9.622  -9.099  1.00 72.63           C  
ATOM   1393  CD  GLU A 186     -14.967   8.673  -9.494  1.00 72.63           C  
ATOM   1394  OE1 GLU A 186     -13.867   9.150  -9.855  1.00 72.63           O  
ATOM   1395  OE2 GLU A 186     -15.191   7.443  -9.444  1.00 72.63           O  
ATOM   1396  N   ASP A 187     -20.759   9.389  -9.485  1.00 68.53           N  
ATOM   1397  CA  ASP A 187     -21.996   8.672  -9.777  1.00 68.53           C  
ATOM   1398  C   ASP A 187     -22.914   8.642  -8.557  1.00 68.53           C  
ATOM   1399  CB  ASP A 187     -21.693   7.246 -10.243  1.00 68.53           C  
ATOM   1400  O   ASP A 187     -23.535   7.617  -8.266  1.00 68.53           O  
ATOM   1401  CG  ASP A 187     -21.014   7.198 -11.600  1.00 68.53           C  
ATOM   1402  OD1 ASP A 187     -21.286   8.074 -12.450  1.00 68.53           O  
ATOM   1403  OD2 ASP A 187     -20.203   6.274 -11.824  1.00 68.53           O  
ATOM   1404  N   GLY A 188     -22.958   9.743  -7.714  1.00 67.32           N  
ATOM   1405  CA  GLY A 188     -23.901   9.817  -6.609  1.00 67.32           C  
ATOM   1406  C   GLY A 188     -23.378   9.181  -5.335  1.00 67.32           C  
ATOM   1407  O   GLY A 188     -24.101   9.087  -4.340  1.00 67.32           O  
ATOM   1408  N   VAL A 189     -22.080   8.674  -5.330  1.00 72.94           N  
ATOM   1409  CA  VAL A 189     -21.369   8.115  -4.185  1.00 72.94           C  
ATOM   1410  C   VAL A 189     -20.253   9.066  -3.756  1.00 72.94           C  
ATOM   1411  CB  VAL A 189     -20.787   6.720  -4.504  1.00 72.94           C  
ATOM   1412  O   VAL A 189     -19.436   9.486  -4.579  1.00 72.94           O  
ATOM   1413  CG1 VAL A 189     -20.056   6.149  -3.290  1.00 72.94           C  
ATOM   1414  CG2 VAL A 189     -21.895   5.772  -4.958  1.00 72.94           C  
ATOM   1415  N   ARG A 190     -20.370   9.615  -2.502  1.00 78.99           N  
ATOM   1416  CA  ARG A 190     -19.345  10.483  -1.932  1.00 78.99           C  
ATOM   1417  C   ARG A 190     -18.219   9.665  -1.308  1.00 78.99           C  
ATOM   1418  CB  ARG A 190     -19.954  11.419  -0.885  1.00 78.99           C  
ATOM   1419  O   ARG A 190     -18.461   8.831  -0.434  1.00 78.99           O  
ATOM   1420  CG  ARG A 190     -20.953  12.413  -1.455  1.00 78.99           C  
ATOM   1421  CD  ARG A 190     -21.504  13.339  -0.379  1.00 78.99           C  
ATOM   1422  NE  ARG A 190     -22.259  14.447  -0.957  1.00 78.99           N  
ATOM   1423  NH1 ARG A 190     -22.472  15.608   1.029  1.00 78.99           N  
ATOM   1424  NH2 ARG A 190     -23.378  16.452  -0.900  1.00 78.99           N  
ATOM   1425  CZ  ARG A 190     -22.701  15.500  -0.275  1.00 78.99           C  
ATOM   1426  N   LEU A 191     -17.066   9.698  -1.927  1.00 81.12           N  
ATOM   1427  CA  LEU A 191     -15.884   9.030  -1.391  1.00 81.12           C  
ATOM   1428  C   LEU A 191     -14.982  10.023  -0.666  1.00 81.12           C  
ATOM   1429  CB  LEU A 191     -15.105   8.338  -2.511  1.00 81.12           C  
ATOM   1430  O   LEU A 191     -14.597  11.048  -1.233  1.00 81.12           O  
ATOM   1431  CG  LEU A 191     -13.849   7.572  -2.091  1.00 81.12           C  
ATOM   1432  CD1 LEU A 191     -14.230   6.256  -1.422  1.00 81.12           C  
ATOM   1433  CD2 LEU A 191     -12.945   7.325  -3.294  1.00 81.12           C  
ATOM   1434  N   SER A 192     -14.859   9.829   0.715  1.00 85.36           N  
ATOM   1435  CA  SER A 192     -13.902  10.603   1.500  1.00 85.36           C  
ATOM   1436  C   SER A 192     -12.564   9.880   1.609  1.00 85.36           C  
ATOM   1437  CB  SER A 192     -14.456  10.881   2.898  1.00 85.36           C  
ATOM   1438  O   SER A 192     -12.452   8.870   2.307  1.00 85.36           O  
ATOM   1439  OG  SER A 192     -15.652  11.637   2.824  1.00 85.36           O  
ATOM   1440  N   LEU A 193     -11.645  10.245   0.806  1.00 85.71           N  
ATOM   1441  CA  LEU A 193     -10.314   9.647   0.787  1.00 85.71           C  
ATOM   1442  C   LEU A 193      -9.355  10.427   1.679  1.00 85.71           C  
ATOM   1443  CB  LEU A 193      -9.771   9.595  -0.644  1.00 85.71           C  
ATOM   1444  O   LEU A 193      -9.174  11.634   1.498  1.00 85.71           O  
ATOM   1445  CG  LEU A 193      -8.416   8.910  -0.830  1.00 85.71           C  
ATOM   1446  CD1 LEU A 193      -8.534   7.416  -0.544  1.00 85.71           C  
ATOM   1447  CD2 LEU A 193      -7.884   9.149  -2.238  1.00 85.71           C  
ATOM   1448  N   THR A 194      -8.894   9.832   2.762  1.00 87.63           N  
ATOM   1449  CA  THR A 194      -7.927  10.430   3.676  1.00 87.63           C  
ATOM   1450  C   THR A 194      -6.525   9.888   3.411  1.00 87.63           C  
ATOM   1451  CB  THR A 194      -8.311  10.170   5.144  1.00 87.63           C  
ATOM   1452  O   THR A 194      -6.298   8.678   3.483  1.00 87.63           O  
ATOM   1453  CG2 THR A 194      -7.367  10.895   6.097  1.00 87.63           C  
ATOM   1454  OG1 THR A 194      -9.649  10.632   5.371  1.00 87.63           O  
ATOM   1455  N   LEU A 195      -5.640  10.734   2.956  1.00 87.86           N  
ATOM   1456  CA  LEU A 195      -4.251  10.361   2.711  1.00 87.86           C  
ATOM   1457  C   LEU A 195      -3.359  10.796   3.870  1.00 87.86           C  
ATOM   1458  CB  LEU A 195      -3.750  10.984   1.406  1.00 87.86           C  
ATOM   1459  O   LEU A 195      -3.337  11.974   4.234  1.00 87.86           O  
ATOM   1460  CG  LEU A 195      -2.387  10.505   0.904  1.00 87.86           C  
ATOM   1461  CD1 LEU A 195      -2.507   9.112   0.295  1.00 87.86           C  
ATOM   1462  CD2 LEU A 195      -1.813  11.489  -0.109  1.00 87.86           C  
ATOM   1463  N   ILE A 196      -2.704   9.829   4.480  1.00 88.96           N  
ATOM   1464  CA  ILE A 196      -1.835  10.068   5.626  1.00 88.96           C  
ATOM   1465  C   ILE A 196      -0.375  10.063   5.177  1.00 88.96           C  
ATOM   1466  CB  ILE A 196      -2.057   9.014   6.734  1.00 88.96           C  
ATOM   1467  O   ILE A 196       0.125   9.051   4.681  1.00 88.96           O  
ATOM   1468  CG1 ILE A 196      -3.523   9.012   7.182  1.00 88.96           C  
ATOM   1469  CG2 ILE A 196      -1.122   9.270   7.919  1.00 88.96           C  
ATOM   1470  CD1 ILE A 196      -3.952   7.736   7.893  1.00 88.96           C  
ATOM   1471  N   ASP A 197       0.186  11.230   5.156  1.00 85.95           N  
ATOM   1472  CA  ASP A 197       1.594  11.370   4.798  1.00 85.95           C  
ATOM   1473  C   ASP A 197       2.486  11.289   6.034  1.00 85.95           C  
ATOM   1474  CB  ASP A 197       1.832  12.691   4.063  1.00 85.95           C  
ATOM   1475  O   ASP A 197       2.288  12.030   6.999  1.00 85.95           O  
ATOM   1476  CG  ASP A 197       3.212  12.780   3.436  1.00 85.95           C  
ATOM   1477  OD1 ASP A 197       3.877  11.735   3.273  1.00 85.95           O  
ATOM   1478  OD2 ASP A 197       3.640  13.907   3.105  1.00 85.95           O  
ATOM   1479  N   THR A 198       3.495  10.329   6.046  1.00 83.12           N  
ATOM   1480  CA  THR A 198       4.438  10.131   7.142  1.00 83.12           C  
ATOM   1481  C   THR A 198       5.792  10.752   6.809  1.00 83.12           C  
ATOM   1482  CB  THR A 198       4.620   8.635   7.458  1.00 83.12           C  
ATOM   1483  O   THR A 198       6.139  10.905   5.636  1.00 83.12           O  
ATOM   1484  CG2 THR A 198       3.300   7.997   7.879  1.00 83.12           C  
ATOM   1485  OG1 THR A 198       5.113   7.963   6.293  1.00 83.12           O  
ATOM   1486  N   PRO A 199       6.343  11.413   7.784  1.00 75.99           N  
ATOM   1487  CA  PRO A 199       7.698  11.910   7.534  1.00 75.99           C  
ATOM   1488  C   PRO A 199       8.656  10.810   7.083  1.00 75.99           C  
ATOM   1489  CB  PRO A 199       8.120  12.480   8.891  1.00 75.99           C  
ATOM   1490  O   PRO A 199       8.376   9.625   7.278  1.00 75.99           O  
ATOM   1491  CG  PRO A 199       7.345  11.691   9.895  1.00 75.99           C  
ATOM   1492  CD  PRO A 199       6.036  11.289   9.278  1.00 75.99           C  
ATOM   1493  N   GLY A 200       9.466  11.236   6.004  1.00 67.91           N  
ATOM   1494  CA  GLY A 200      10.468  10.294   5.530  1.00 67.91           C  
ATOM   1495  C   GLY A 200      11.218   9.606   6.654  1.00 67.91           C  
ATOM   1496  O   GLY A 200      11.662  10.257   7.602  1.00 67.91           O  
ATOM   1497  N   PHE A 201      11.073   8.246   6.740  1.00 72.50           N  
ATOM   1498  CA  PHE A 201      11.750   7.426   7.737  1.00 72.50           C  
ATOM   1499  C   PHE A 201      13.103   6.951   7.219  1.00 72.50           C  
ATOM   1500  CB  PHE A 201      10.884   6.222   8.124  1.00 72.50           C  
ATOM   1501  O   PHE A 201      13.323   6.890   6.008  1.00 72.50           O  
ATOM   1502  CG  PHE A 201      10.697   5.227   7.011  1.00 72.50           C  
ATOM   1503  CD1 PHE A 201       9.643   5.355   6.115  1.00 72.50           C  
ATOM   1504  CD2 PHE A 201      11.576   4.162   6.861  1.00 72.50           C  
ATOM   1505  CE1 PHE A 201       9.467   4.435   5.084  1.00 72.50           C  
ATOM   1506  CE2 PHE A 201      11.407   3.238   5.834  1.00 72.50           C  
ATOM   1507  CZ  PHE A 201      10.351   3.376   4.947  1.00 72.50           C  
ATOM   1508  N   GLY A 202      14.145   7.164   7.884  1.00 67.21           N  
ATOM   1509  CA  GLY A 202      15.476   6.773   7.447  1.00 67.21           C  
ATOM   1510  C   GLY A 202      16.419   7.950   7.280  1.00 67.21           C  
ATOM   1511  O   GLY A 202      17.487   7.816   6.678  1.00 67.21           O  
ATOM   1512  N   ASP A 203      16.056   9.231   7.805  1.00 70.46           N  
ATOM   1513  CA  ASP A 203      16.845  10.458   7.764  1.00 70.46           C  
ATOM   1514  C   ASP A 203      17.605  10.667   9.072  1.00 70.46           C  
ATOM   1515  CB  ASP A 203      15.948  11.664   7.479  1.00 70.46           C  
ATOM   1516  O   ASP A 203      18.549  11.457   9.128  1.00 70.46           O  
ATOM   1517  CG  ASP A 203      15.372  11.656   6.073  1.00 70.46           C  
ATOM   1518  OD1 ASP A 203      15.914  10.949   5.196  1.00 70.46           O  
ATOM   1519  OD2 ASP A 203      14.370  12.365   5.840  1.00 70.46           O  
ATOM   1520  N   ASN A 204      17.223   9.785  10.039  1.00 74.82           N  
ATOM   1521  CA  ASN A 204      17.841   9.937  11.352  1.00 74.82           C  
ATOM   1522  C   ASN A 204      19.076   9.053  11.496  1.00 74.82           C  
ATOM   1523  CB  ASN A 204      16.833   9.625  12.459  1.00 74.82           C  
ATOM   1524  O   ASN A 204      19.224   8.063  10.776  1.00 74.82           O  
ATOM   1525  CG  ASN A 204      15.694  10.624  12.511  1.00 74.82           C  
ATOM   1526  ND2 ASN A 204      14.522  10.167  12.936  1.00 74.82           N  
ATOM   1527  OD1 ASN A 204      15.865  11.798  12.171  1.00 74.82           O  
ATOM   1528  N   ILE A 205      20.154   9.540  12.198  1.00 73.50           N  
ATOM   1529  CA  ILE A 205      21.384   8.807  12.477  1.00 73.50           C  
ATOM   1530  C   ILE A 205      21.050   7.476  13.147  1.00 73.50           C  
ATOM   1531  CB  ILE A 205      22.343   9.629  13.366  1.00 73.50           C  
ATOM   1532  O   ILE A 205      21.624   6.440  12.803  1.00 73.50           O  
ATOM   1533  CG1 ILE A 205      22.754  10.923  12.655  1.00 73.50           C  
ATOM   1534  CG2 ILE A 205      23.572   8.799  13.747  1.00 73.50           C  
ATOM   1535  CD1 ILE A 205      23.509  11.904  13.540  1.00 73.50           C  
ATOM   1536  N   ASN A 206      19.921   7.545  14.020  1.00 78.04           N  
ATOM   1537  CA  ASN A 206      19.362   6.347  14.637  1.00 78.04           C  
ATOM   1538  C   ASN A 206      17.946   6.069  14.140  1.00 78.04           C  
ATOM   1539  CB  ASN A 206      19.374   6.472  16.162  1.00 78.04           C  
ATOM   1540  O   ASN A 206      17.021   6.829  14.432  1.00 78.04           O  
ATOM   1541  CG  ASN A 206      19.152   5.144  16.859  1.00 78.04           C  
ATOM   1542  ND2 ASN A 206      19.177   5.160  18.186  1.00 78.04           N  
ATOM   1543  OD1 ASN A 206      18.958   4.113  16.210  1.00 78.04           O  
ATOM   1544  N   ASN A 207      17.736   5.011  13.352  1.00 76.93           N  
ATOM   1545  CA  ASN A 207      16.468   4.694  12.704  1.00 76.93           C  
ATOM   1546  C   ASN A 207      15.770   3.518  13.382  1.00 76.93           C  
ATOM   1547  CB  ASN A 207      16.683   4.399  11.218  1.00 76.93           C  
ATOM   1548  O   ASN A 207      14.811   2.964  12.841  1.00 76.93           O  
ATOM   1549  CG  ASN A 207      17.210   5.598  10.455  1.00 76.93           C  
ATOM   1550  ND2 ASN A 207      18.237   5.379   9.642  1.00 76.93           N  
ATOM   1551  OD1 ASN A 207      16.699   6.712  10.595  1.00 76.93           O  
ATOM   1552  N   GLU A 208      16.254   3.121  14.549  1.00 76.73           N  
ATOM   1553  CA  GLU A 208      15.703   1.978  15.270  1.00 76.73           C  
ATOM   1554  C   GLU A 208      14.289   2.268  15.766  1.00 76.73           C  
ATOM   1555  CB  GLU A 208      16.606   1.598  16.446  1.00 76.73           C  
ATOM   1556  O   GLU A 208      13.431   1.384  15.762  1.00 76.73           O  
ATOM   1557  CG  GLU A 208      17.895   0.903  16.032  1.00 76.73           C  
ATOM   1558  CD  GLU A 208      18.746   0.464  17.213  1.00 76.73           C  
ATOM   1559  OE1 GLU A 208      19.794  -0.185  16.998  1.00 76.73           O  
ATOM   1560  OE2 GLU A 208      18.360   0.772  18.363  1.00 76.73           O  
ATOM   1561  N   ASP A 209      13.947   3.639  16.015  1.00 77.72           N  
ATOM   1562  CA  ASP A 209      12.655   3.985  16.600  1.00 77.72           C  
ATOM   1563  C   ASP A 209      11.786   4.744  15.600  1.00 77.72           C  
ATOM   1564  CB  ASP A 209      12.846   4.818  17.869  1.00 77.72           C  
ATOM   1565  O   ASP A 209      10.832   5.422  15.988  1.00 77.72           O  
ATOM   1566  CG  ASP A 209      13.513   4.043  18.992  1.00 77.72           C  
ATOM   1567  OD1 ASP A 209      13.298   2.816  19.097  1.00 77.72           O  
ATOM   1568  OD2 ASP A 209      14.257   4.665  19.781  1.00 77.72           O  
ATOM   1569  N   CYS A 210      12.232   4.803  14.355  1.00 77.68           N  
ATOM   1570  CA  CYS A 210      11.530   5.573  13.334  1.00 77.68           C  
ATOM   1571  C   CYS A 210      10.165   4.965  13.035  1.00 77.68           C  
ATOM   1572  CB  CYS A 210      12.359   5.644  12.052  1.00 77.68           C  
ATOM   1573  O   CYS A 210       9.243   5.671  12.622  1.00 77.68           O  
ATOM   1574  SG  CYS A 210      13.862   6.632  12.211  1.00 77.68           S  
ATOM   1575  N   PHE A 211       9.919   3.738  13.423  1.00 82.29           N  
ATOM   1576  CA  PHE A 211       8.680   3.027  13.127  1.00 82.29           C  
ATOM   1577  C   PHE A 211       7.648   3.258  14.224  1.00 82.29           C  
ATOM   1578  CB  PHE A 211       8.946   1.527  12.963  1.00 82.29           C  
ATOM   1579  O   PHE A 211       6.453   3.040  14.014  1.00 82.29           O  
ATOM   1580  CG  PHE A 211       9.697   0.915  14.115  1.00 82.29           C  
ATOM   1581  CD1 PHE A 211      11.084   0.827  14.090  1.00 82.29           C  
ATOM   1582  CD2 PHE A 211       9.016   0.427  15.222  1.00 82.29           C  
ATOM   1583  CE1 PHE A 211      11.782   0.261  15.154  1.00 82.29           C  
ATOM   1584  CE2 PHE A 211       9.707  -0.140  16.289  1.00 82.29           C  
ATOM   1585  CZ  PHE A 211      11.089  -0.223  16.253  1.00 82.29           C  
ATOM   1586  N   GLN A 212       8.060   3.686  15.478  1.00 86.51           N  
ATOM   1587  CA  GLN A 212       7.204   3.808  16.653  1.00 86.51           C  
ATOM   1588  C   GLN A 212       6.127   4.868  16.442  1.00 86.51           C  
ATOM   1589  CB  GLN A 212       8.037   4.144  17.891  1.00 86.51           C  
ATOM   1590  O   GLN A 212       4.965   4.660  16.798  1.00 86.51           O  
ATOM   1591  CG  GLN A 212       8.824   2.963  18.443  1.00 86.51           C  
ATOM   1592  CD  GLN A 212       9.469   3.262  19.783  1.00 86.51           C  
ATOM   1593  NE2 GLN A 212      10.273   2.326  20.276  1.00 86.51           N  
ATOM   1594  OE1 GLN A 212       9.247   4.326  20.370  1.00 86.51           O  
ATOM   1595  N   PRO A 213       6.461   5.996  15.909  1.00 86.50           N  
ATOM   1596  CA  PRO A 213       5.443   7.028  15.696  1.00 86.50           C  
ATOM   1597  C   PRO A 213       4.364   6.596  14.705  1.00 86.50           C  
ATOM   1598  CB  PRO A 213       6.247   8.209  15.146  1.00 86.50           C  
ATOM   1599  O   PRO A 213       3.195   6.957  14.865  1.00 86.50           O  
ATOM   1600  CG  PRO A 213       7.652   7.952  15.588  1.00 86.50           C  
ATOM   1601  CD  PRO A 213       7.832   6.473  15.770  1.00 86.50           C  
ATOM   1602  N   ILE A 214       4.764   5.775  13.720  1.00 88.21           N  
ATOM   1603  CA  ILE A 214       3.833   5.283  12.710  1.00 88.21           C  
ATOM   1604  C   ILE A 214       2.933   4.210  13.318  1.00 88.21           C  
ATOM   1605  CB  ILE A 214       4.578   4.723  11.478  1.00 88.21           C  
ATOM   1606  O   ILE A 214       1.719   4.211  13.099  1.00 88.21           O  
ATOM   1607  CG1 ILE A 214       5.373   5.836  10.784  1.00 88.21           C  
ATOM   1608  CG2 ILE A 214       3.596   4.064  10.506  1.00 88.21           C  
ATOM   1609  CD1 ILE A 214       6.322   5.336   9.703  1.00 88.21           C  
ATOM   1610  N   VAL A 215       3.470   3.323  14.042  1.00 89.82           N  
ATOM   1611  CA  VAL A 215       2.712   2.275  14.719  1.00 89.82           C  
ATOM   1612  C   VAL A 215       1.788   2.898  15.763  1.00 89.82           C  
ATOM   1613  CB  VAL A 215       3.646   1.240  15.384  1.00 89.82           C  
ATOM   1614  O   VAL A 215       0.629   2.497  15.892  1.00 89.82           O  
ATOM   1615  CG1 VAL A 215       2.843   0.252  16.229  1.00 89.82           C  
ATOM   1616  CG2 VAL A 215       4.463   0.501  14.325  1.00 89.82           C  
ATOM   1617  N   ASP A 216       2.332   3.872  16.521  1.00 89.72           N  
ATOM   1618  CA  ASP A 216       1.553   4.580  17.532  1.00 89.72           C  
ATOM   1619  C   ASP A 216       0.355   5.289  16.905  1.00 89.72           C  
ATOM   1620  CB  ASP A 216       2.430   5.588  18.277  1.00 89.72           C  
ATOM   1621  O   ASP A 216      -0.731   5.319  17.488  1.00 89.72           O  
ATOM   1622  CG  ASP A 216       3.442   4.928  19.196  1.00 89.72           C  
ATOM   1623  OD1 ASP A 216       3.308   3.719  19.483  1.00 89.72           O  
ATOM   1624  OD2 ASP A 216       4.381   5.624  19.640  1.00 89.72           O  
ATOM   1625  N   TYR A 217       0.609   5.881  15.783  1.00 90.62           N  
ATOM   1626  CA  TYR A 217      -0.463   6.562  15.066  1.00 90.62           C  
ATOM   1627  C   TYR A 217      -1.567   5.585  14.680  1.00 90.62           C  
ATOM   1628  CB  TYR A 217       0.083   7.255  13.814  1.00 90.62           C  
ATOM   1629  O   TYR A 217      -2.752   5.872  14.867  1.00 90.62           O  
ATOM   1630  CG  TYR A 217      -0.975   7.961  13.001  1.00 90.62           C  
ATOM   1631  CD1 TYR A 217      -1.520   7.366  11.865  1.00 90.62           C  
ATOM   1632  CD2 TYR A 217      -1.430   9.223  13.365  1.00 90.62           C  
ATOM   1633  CE1 TYR A 217      -2.494   8.013  11.112  1.00 90.62           C  
ATOM   1634  CE2 TYR A 217      -2.403   9.880  12.619  1.00 90.62           C  
ATOM   1635  OH  TYR A 217      -3.892   9.912  10.753  1.00 90.62           O  
ATOM   1636  CZ  TYR A 217      -2.929   9.267  11.496  1.00 90.62           C  
ATOM   1637  N   ILE A 218      -1.215   4.433  14.101  1.00 91.24           N  
ATOM   1638  CA  ILE A 218      -2.169   3.415  13.674  1.00 91.24           C  
ATOM   1639  C   ILE A 218      -2.931   2.881  14.884  1.00 91.24           C  
ATOM   1640  CB  ILE A 218      -1.465   2.257  12.931  1.00 91.24           C  
ATOM   1641  O   ILE A 218      -4.152   2.717  14.834  1.00 91.24           O  
ATOM   1642  CG1 ILE A 218      -0.832   2.764  11.630  1.00 91.24           C  
ATOM   1643  CG2 ILE A 218      -2.449   1.117  12.653  1.00 91.24           C  
ATOM   1644  CD1 ILE A 218       0.049   1.739  10.930  1.00 91.24           C  
ATOM   1645  N   GLU A 219      -2.205   2.564  15.948  1.00 91.42           N  
ATOM   1646  CA  GLU A 219      -2.814   2.061  17.176  1.00 91.42           C  
ATOM   1647  C   GLU A 219      -3.749   3.098  17.792  1.00 91.42           C  
ATOM   1648  CB  GLU A 219      -1.737   1.659  18.186  1.00 91.42           C  
ATOM   1649  O   GLU A 219      -4.793   2.748  18.348  1.00 91.42           O  
ATOM   1650  CG  GLU A 219      -0.995   0.382  17.817  1.00 91.42           C  
ATOM   1651  CD  GLU A 219       0.047  -0.025  18.847  1.00 91.42           C  
ATOM   1652  OE1 GLU A 219       0.564  -1.162  18.770  1.00 91.42           O  
ATOM   1653  OE2 GLU A 219       0.349   0.801  19.738  1.00 91.42           O  
ATOM   1654  N   SER A 220      -3.322   4.336  17.794  1.00 91.07           N  
ATOM   1655  CA  SER A 220      -4.162   5.417  18.299  1.00 91.07           C  
ATOM   1656  C   SER A 220      -5.480   5.495  17.537  1.00 91.07           C  
ATOM   1657  CB  SER A 220      -3.428   6.756  18.204  1.00 91.07           C  
ATOM   1658  O   SER A 220      -6.530   5.760  18.127  1.00 91.07           O  
ATOM   1659  OG  SER A 220      -3.289   7.157  16.852  1.00 91.07           O  
ATOM   1660  N   GLN A 221      -5.410   5.337  16.195  1.00 90.34           N  
ATOM   1661  CA  GLN A 221      -6.610   5.331  15.366  1.00 90.34           C  
ATOM   1662  C   GLN A 221      -7.512   4.150  15.712  1.00 90.34           C  
ATOM   1663  CB  GLN A 221      -6.239   5.292  13.883  1.00 90.34           C  
ATOM   1664  O   GLN A 221      -8.737   4.285  15.743  1.00 90.34           O  
ATOM   1665  CG  GLN A 221      -5.489   6.528  13.404  1.00 90.34           C  
ATOM   1666  CD  GLN A 221      -6.216   7.819  13.729  1.00 90.34           C  
ATOM   1667  NE2 GLN A 221      -5.513   8.754  14.358  1.00 90.34           N  
ATOM   1668  OE1 GLN A 221      -7.401   7.975  13.416  1.00 90.34           O  
ATOM   1669  N   PHE A 222      -6.917   3.004  15.928  1.00 90.90           N  
ATOM   1670  CA  PHE A 222      -7.666   1.819  16.327  1.00 90.90           C  
ATOM   1671  C   PHE A 222      -8.303   2.017  17.696  1.00 90.90           C  
ATOM   1672  CB  PHE A 222      -6.755   0.587  16.345  1.00 90.90           C  
ATOM   1673  O   PHE A 222      -9.440   1.598  17.924  1.00 90.90           O  
ATOM   1674  CG  PHE A 222      -6.504  -0.002  14.983  1.00 90.90           C  
ATOM   1675  CD1 PHE A 222      -7.313   0.333  13.905  1.00 90.90           C  
ATOM   1676  CD2 PHE A 222      -5.457  -0.892  14.781  1.00 90.90           C  
ATOM   1677  CE1 PHE A 222      -7.083  -0.210  12.643  1.00 90.90           C  
ATOM   1678  CE2 PHE A 222      -5.220  -1.440  13.523  1.00 90.90           C  
ATOM   1679  CZ  PHE A 222      -6.035  -1.098  12.456  1.00 90.90           C  
ATOM   1680  N   GLU A 223      -7.590   2.595  18.601  1.00 89.66           N  
ATOM   1681  CA  GLU A 223      -8.078   2.880  19.947  1.00 89.66           C  
ATOM   1682  C   GLU A 223      -9.257   3.848  19.914  1.00 89.66           C  
ATOM   1683  CB  GLU A 223      -6.954   3.450  20.817  1.00 89.66           C  
ATOM   1684  O   GLU A 223     -10.223   3.685  20.663  1.00 89.66           O  
ATOM   1685  CG  GLU A 223      -7.340   3.633  22.278  1.00 89.66           C  
ATOM   1686  CD  GLU A 223      -7.695   2.328  22.972  1.00 89.66           C  
ATOM   1687  OE1 GLU A 223      -8.497   2.350  23.933  1.00 89.66           O  
ATOM   1688  OE2 GLU A 223      -7.167   1.274  22.552  1.00 89.66           O  
ATOM   1689  N   GLN A 224      -9.086   4.890  19.131  1.00 88.25           N  
ATOM   1690  CA  GLN A 224     -10.162   5.861  18.964  1.00 88.25           C  
ATOM   1691  C   GLN A 224     -11.443   5.186  18.481  1.00 88.25           C  
ATOM   1692  CB  GLN A 224      -9.747   6.961  17.986  1.00 88.25           C  
ATOM   1693  O   GLN A 224     -12.536   5.511  18.948  1.00 88.25           O  
ATOM   1694  CG  GLN A 224      -8.728   7.938  18.555  1.00 88.25           C  
ATOM   1695  CD  GLN A 224      -8.331   9.016  17.564  1.00 88.25           C  
ATOM   1696  NE2 GLN A 224      -7.208   9.677  17.825  1.00 88.25           N  
ATOM   1697  OE1 GLN A 224      -9.027   9.252  16.571  1.00 88.25           O  
ATOM   1698  N   TYR A 225     -11.226   4.266  17.537  1.00 87.18           N  
ATOM   1699  CA  TYR A 225     -12.358   3.510  17.014  1.00 87.18           C  
ATOM   1700  C   TYR A 225     -12.931   2.580  18.076  1.00 87.18           C  
ATOM   1701  CB  TYR A 225     -11.941   2.700  15.782  1.00 87.18           C  
ATOM   1702  O   TYR A 225     -14.150   2.429  18.186  1.00 87.18           O  
ATOM   1703  CG  TYR A 225     -13.087   1.982  15.111  1.00 87.18           C  
ATOM   1704  CD1 TYR A 225     -13.301   0.622  15.321  1.00 87.18           C  
ATOM   1705  CD2 TYR A 225     -13.957   2.662  14.265  1.00 87.18           C  
ATOM   1706  CE1 TYR A 225     -14.354  -0.044  14.704  1.00 87.18           C  
ATOM   1707  CE2 TYR A 225     -15.014   2.006  13.643  1.00 87.18           C  
ATOM   1708  OH  TYR A 225     -16.248   0.000  13.254  1.00 87.18           O  
ATOM   1709  CZ  TYR A 225     -15.204   0.655  13.868  1.00 87.18           C  
ATOM   1710  N   LEU A 226     -12.107   1.900  18.803  1.00 86.69           N  
ATOM   1711  CA  LEU A 226     -12.498   1.004  19.886  1.00 86.69           C  
ATOM   1712  C   LEU A 226     -13.276   1.757  20.960  1.00 86.69           C  
ATOM   1713  CB  LEU A 226     -11.265   0.339  20.503  1.00 86.69           C  
ATOM   1714  O   LEU A 226     -14.258   1.240  21.499  1.00 86.69           O  
ATOM   1715  CG  LEU A 226     -11.530  -0.701  21.593  1.00 86.69           C  
ATOM   1716  CD1 LEU A 226     -12.319  -1.876  21.024  1.00 86.69           C  
ATOM   1717  CD2 LEU A 226     -10.218  -1.178  22.207  1.00 86.69           C  
ATOM   1718  N   GLN A 227     -12.882   2.896  21.363  1.00 84.58           N  
ATOM   1719  CA  GLN A 227     -13.538   3.738  22.358  1.00 84.58           C  
ATOM   1720  C   GLN A 227     -14.951   4.111  21.917  1.00 84.58           C  
ATOM   1721  CB  GLN A 227     -12.718   5.003  22.615  1.00 84.58           C  
ATOM   1722  O   GLN A 227     -15.873   4.146  22.735  1.00 84.58           O  
ATOM   1723  CG  GLN A 227     -11.437   4.756  23.402  1.00 84.58           C  
ATOM   1724  CD  GLN A 227     -10.578   6.000  23.529  1.00 84.58           C  
ATOM   1725  NE2 GLN A 227      -9.367   5.833  24.051  1.00 84.58           N  
ATOM   1726  OE1 GLN A 227     -10.997   7.101  23.159  1.00 84.58           O  
ATOM   1727  N   GLU A 228     -14.983   4.392  20.667  1.00 79.42           N  
ATOM   1728  CA  GLU A 228     -16.276   4.749  20.091  1.00 79.42           C  
ATOM   1729  C   GLU A 228     -17.206   3.540  20.030  1.00 79.42           C  
ATOM   1730  CB  GLU A 228     -16.096   5.346  18.693  1.00 79.42           C  
ATOM   1731  O   GLU A 228     -18.416   3.671  20.225  1.00 79.42           O  
ATOM   1732  CG  GLU A 228     -17.365   5.955  18.116  1.00 79.42           C  
ATOM   1733  CD  GLU A 228     -17.899   7.119  18.936  1.00 79.42           C  
ATOM   1734  OE1 GLU A 228     -19.135   7.316  18.978  1.00 79.42           O  
ATOM   1735  OE2 GLU A 228     -17.074   7.840  19.541  1.00 79.42           O  
ATOM   1736  N   GLU A 229     -16.588   2.420  19.639  1.00 77.52           N  
ATOM   1737  CA  GLU A 229     -17.348   1.174  19.612  1.00 77.52           C  
ATOM   1738  C   GLU A 229     -17.791   0.768  21.015  1.00 77.52           C  
ATOM   1739  CB  GLU A 229     -16.520   0.053  18.977  1.00 77.52           C  
ATOM   1740  O   GLU A 229     -18.877   0.210  21.191  1.00 77.52           O  
ATOM   1741  CG  GLU A 229     -17.305  -1.227  18.730  1.00 77.52           C  
ATOM   1742  CD  GLU A 229     -16.446  -2.367  18.208  1.00 77.52           C  
ATOM   1743  OE1 GLU A 229     -16.982  -3.474  17.974  1.00 77.52           O  
ATOM   1744  OE2 GLU A 229     -15.225  -2.152  18.033  1.00 77.52           O  
ATOM   1745  N   SER A 230     -16.904   0.906  22.017  1.00 72.46           N  
ATOM   1746  CA  SER A 230     -17.141   0.554  23.413  1.00 72.46           C  
ATOM   1747  C   SER A 230     -18.122   1.521  24.068  1.00 72.46           C  
ATOM   1748  CB  SER A 230     -15.826   0.542  24.194  1.00 72.46           C  
ATOM   1749  O   SER A 230     -18.786   1.173  25.046  1.00 72.46           O  
ATOM   1750  OG  SER A 230     -15.221   1.824  24.181  1.00 72.46           O  
ATOM   1751  N   ARG A 231     -18.249   2.780  23.625  1.00 67.41           N  
ATOM   1752  CA  ARG A 231     -19.210   3.771  24.098  1.00 67.41           C  
ATOM   1753  C   ARG A 231     -20.642   3.292  23.884  1.00 67.41           C  
ATOM   1754  CB  ARG A 231     -18.994   5.110  23.391  1.00 67.41           C  
ATOM   1755  O   ARG A 231     -21.561   3.734  24.576  1.00 67.41           O  
ATOM   1756  CG  ARG A 231     -17.753   5.857  23.852  1.00 67.41           C  
ATOM   1757  CD  ARG A 231     -17.632   7.218  23.181  1.00 67.41           C  
ATOM   1758  NE  ARG A 231     -16.475   7.961  23.673  1.00 67.41           N  
ATOM   1759  NH1 ARG A 231     -16.605   9.627  22.078  1.00 67.41           N  
ATOM   1760  NH2 ARG A 231     -14.953   9.681  23.666  1.00 67.41           N  
ATOM   1761  CZ  ARG A 231     -16.013   9.088  23.138  1.00 67.41           C  
ATOM   1762  N   VAL A 232     -20.733   2.197  23.062  1.00 55.90           N  
ATOM   1763  CA  VAL A 232     -21.989   1.549  22.700  1.00 55.90           C  
ATOM   1764  C   VAL A 232     -22.380   0.541  23.779  1.00 55.90           C  
ATOM   1765  CB  VAL A 232     -21.890   0.847  21.327  1.00 55.90           C  
ATOM   1766  O   VAL A 232     -23.567   0.342  24.050  1.00 55.90           O  
ATOM   1767  CG1 VAL A 232     -23.142   0.016  21.054  1.00 55.90           C  
ATOM   1768  CG2 VAL A 232     -21.676   1.875  20.217  1.00 55.90           C  
ATOM   1769  N   VAL A 233     -21.610   0.263  24.961  1.00 53.73           N  
ATOM   1770  CA  VAL A 233     -21.963  -0.830  25.861  1.00 53.73           C  
ATOM   1771  C   VAL A 233     -22.240  -0.281  27.258  1.00 53.73           C  
ATOM   1772  CB  VAL A 233     -20.850  -1.900  25.919  1.00 53.73           C  
ATOM   1773  O   VAL A 233     -23.102  -0.795  27.975  1.00 53.73           O  
ATOM   1774  CG1 VAL A 233     -21.178  -2.965  26.964  1.00 53.73           C  
ATOM   1775  CG2 VAL A 233     -20.651  -2.538  24.545  1.00 53.73           C  
ATOM   1776  N   GLU A 234     -22.155   1.087  27.600  1.00 53.46           N  
ATOM   1777  CA  GLU A 234     -22.457   1.570  28.945  1.00 53.46           C  
ATOM   1778  C   GLU A 234     -23.609   2.570  28.926  1.00 53.46           C  
ATOM   1779  CB  GLU A 234     -21.217   2.207  29.578  1.00 53.46           C  
ATOM   1780  O   GLU A 234     -24.220   2.840  29.962  1.00 53.46           O  
ATOM   1781  CG  GLU A 234     -20.248   1.200  30.181  1.00 53.46           C  
ATOM   1782  CD  GLU A 234     -19.207   1.838  31.087  1.00 53.46           C  
ATOM   1783  OE1 GLU A 234     -18.461   1.099  31.769  1.00 53.46           O  
ATOM   1784  OE2 GLU A 234     -19.137   3.087  31.115  1.00 53.46           O  
ATOM   1785  N   GLY A 235     -24.493   2.576  27.795  1.00 44.98           N  
ATOM   1786  CA  GLY A 235     -25.743   3.311  27.691  1.00 44.98           C  
ATOM   1787  C   GLY A 235     -26.816   2.559  26.925  1.00 44.98           C  
ATOM   1788  O   GLY A 235     -26.725   2.409  25.705  1.00 44.98           O  
ATOM   1789  N   ALA A 236     -27.127   1.157  27.009  1.00 47.10           N  
ATOM   1790  CA  ALA A 236     -28.355   0.369  26.942  1.00 47.10           C  
ATOM   1791  C   ALA A 236     -29.561   1.258  26.653  1.00 47.10           C  
ATOM   1792  CB  ALA A 236     -28.564  -0.402  28.243  1.00 47.10           C  
ATOM   1793  O   ALA A 236     -29.745   2.294  27.297  1.00 47.10           O  
ATOM   1794  N   LEU A 237     -29.912   1.845  25.399  1.00 41.17           N  
ATOM   1795  CA  LEU A 237     -31.268   2.004  24.884  1.00 41.17           C  
ATOM   1796  C   LEU A 237     -31.325   3.107  23.833  1.00 41.17           C  
ATOM   1797  CB  LEU A 237     -32.241   2.318  26.024  1.00 41.17           C  
ATOM   1798  O   LEU A 237     -32.234   3.940  23.849  1.00 41.17           O  
ATOM   1799  CG  LEU A 237     -33.001   1.129  26.613  1.00 41.17           C  
ATOM   1800  CD1 LEU A 237     -33.373   1.406  28.066  1.00 41.17           C  
ATOM   1801  CD2 LEU A 237     -34.246   0.827  25.786  1.00 41.17           C  
ATOM   1802  N   VAL A 238     -30.563   3.182  22.775  1.00 40.21           N  
ATOM   1803  CA  VAL A 238     -30.784   3.973  21.570  1.00 40.21           C  
ATOM   1804  C   VAL A 238     -30.202   3.246  20.360  1.00 40.21           C  
ATOM   1805  CB  VAL A 238     -30.163   5.383  21.694  1.00 40.21           C  
ATOM   1806  O   VAL A 238     -29.072   2.754  20.408  1.00 40.21           O  
ATOM   1807  CG1 VAL A 238     -30.316   6.157  20.386  1.00 40.21           C  
ATOM   1808  CG2 VAL A 238     -30.805   6.148  22.849  1.00 40.21           C  
ATOM   1809  N   SER A 239     -30.742   2.056  19.766  1.00 38.91           N  
ATOM   1810  CA  SER A 239     -30.917   1.728  18.355  1.00 38.91           C  
ATOM   1811  C   SER A 239     -29.586   1.758  17.611  1.00 38.91           C  
ATOM   1812  CB  SER A 239     -31.900   2.697  17.697  1.00 38.91           C  
ATOM   1813  O   SER A 239     -28.793   2.685  17.784  1.00 38.91           O  
ATOM   1814  OG  SER A 239     -33.158   2.657  18.348  1.00 38.91           O  
ATOM   1815  N   GLN A 240     -28.777   0.739  17.669  1.00 46.20           N  
ATOM   1816  CA  GLN A 240     -27.985   0.411  16.488  1.00 46.20           C  
ATOM   1817  C   GLN A 240     -28.071   1.519  15.442  1.00 46.20           C  
ATOM   1818  CB  GLN A 240     -28.444  -0.918  15.885  1.00 46.20           C  
ATOM   1819  O   GLN A 240     -27.132   1.727  14.672  1.00 46.20           O  
ATOM   1820  CG  GLN A 240     -27.914  -2.142  16.619  1.00 46.20           C  
ATOM   1821  CD  GLN A 240     -28.100  -3.425  15.830  1.00 46.20           C  
ATOM   1822  NE2 GLN A 240     -27.365  -4.465  16.209  1.00 46.20           N  
ATOM   1823  OE1 GLN A 240     -28.897  -3.480  14.889  1.00 46.20           O  
ATOM   1824  N   GLU A 241     -28.862   2.788  15.783  1.00 45.77           N  
ATOM   1825  CA  GLU A 241     -29.230   3.855  14.857  1.00 45.77           C  
ATOM   1826  C   GLU A 241     -28.864   5.225  15.419  1.00 45.77           C  
ATOM   1827  CB  GLU A 241     -30.726   3.799  14.539  1.00 45.77           C  
ATOM   1828  O   GLU A 241     -28.920   6.230  14.707  1.00 45.77           O  
ATOM   1829  CG  GLU A 241     -31.107   2.696  13.562  1.00 45.77           C  
ATOM   1830  CD  GLU A 241     -32.606   2.583  13.339  1.00 45.77           C  
ATOM   1831  OE1 GLU A 241     -33.041   1.694  12.572  1.00 45.77           O  
ATOM   1832  OE2 GLU A 241     -33.353   3.391  13.935  1.00 45.77           O  
ATOM   1833  N   LYS A 242     -28.011   5.329  16.529  1.00 41.04           N  
ATOM   1834  CA  LYS A 242     -27.595   6.679  16.898  1.00 41.04           C  
ATOM   1835  C   LYS A 242     -26.087   6.750  17.118  1.00 41.04           C  
ATOM   1836  CB  LYS A 242     -28.331   7.142  18.156  1.00 41.04           C  
ATOM   1837  O   LYS A 242     -25.622   6.783  18.259  1.00 41.04           O  
ATOM   1838  CG  LYS A 242     -29.779   7.543  17.915  1.00 41.04           C  
ATOM   1839  CD  LYS A 242     -30.447   8.024  19.197  1.00 41.04           C  
ATOM   1840  CE  LYS A 242     -31.911   8.375  18.968  1.00 41.04           C  
ATOM   1841  NZ  LYS A 242     -32.576   8.824  20.227  1.00 41.04           N  
ATOM   1842  N   ARG A 243     -25.236   6.038  16.384  1.00 47.45           N  
ATOM   1843  CA  ARG A 243     -23.843   6.364  16.097  1.00 47.45           C  
ATOM   1844  C   ARG A 243     -23.666   7.862  15.874  1.00 47.45           C  
ATOM   1845  CB  ARG A 243     -23.350   5.590  14.873  1.00 47.45           C  
ATOM   1846  O   ARG A 243     -24.549   8.522  15.321  1.00 47.45           O  
ATOM   1847  CG  ARG A 243     -23.021   4.133  15.156  1.00 47.45           C  
ATOM   1848  CD  ARG A 243     -22.450   3.435  13.930  1.00 47.45           C  
ATOM   1849  NE  ARG A 243     -22.146   2.033  14.201  1.00 47.45           N  
ATOM   1850  NH1 ARG A 243     -21.749   1.478  11.994  1.00 47.45           N  
ATOM   1851  NH2 ARG A 243     -21.562  -0.114  13.632  1.00 47.45           N  
ATOM   1852  CZ  ARG A 243     -21.819   1.136  13.275  1.00 47.45           C  
ATOM   1853  N   ASN A 244     -23.425   8.688  16.799  1.00 52.93           N  
ATOM   1854  CA  ASN A 244     -23.071  10.023  16.330  1.00 52.93           C  
ATOM   1855  C   ASN A 244     -22.917  10.061  14.812  1.00 52.93           C  
ATOM   1856  CB  ASN A 244     -21.786  10.507  17.006  1.00 52.93           C  
ATOM   1857  O   ASN A 244     -22.146   9.288  14.242  1.00 52.93           O  
ATOM   1858  CG  ASN A 244     -22.017  11.698  17.914  1.00 52.93           C  
ATOM   1859  ND2 ASN A 244     -20.935  12.347  18.328  1.00 52.93           N  
ATOM   1860  OD1 ASN A 244     -23.159  12.033  18.242  1.00 52.93           O  
ATOM   1861  N   PRO A 245     -23.953  10.305  14.042  1.00 52.98           N  
ATOM   1862  CA  PRO A 245     -23.896  10.521  12.594  1.00 52.98           C  
ATOM   1863  C   PRO A 245     -22.656  11.300  12.162  1.00 52.98           C  
ATOM   1864  CB  PRO A 245     -25.171  11.319  12.306  1.00 52.98           C  
ATOM   1865  O   PRO A 245     -22.324  11.328  10.974  1.00 52.98           O  
ATOM   1866  CG  PRO A 245     -25.678  11.727  13.652  1.00 52.98           C  
ATOM   1867  CD  PRO A 245     -24.879  11.008  14.701  1.00 52.98           C  
ATOM   1868  N   LYS A 246     -21.727  11.654  13.144  1.00 56.14           N  
ATOM   1869  CA  LYS A 246     -20.595  12.512  12.807  1.00 56.14           C  
ATOM   1870  C   LYS A 246     -19.271  11.781  13.010  1.00 56.14           C  
ATOM   1871  CB  LYS A 246     -20.621  13.790  13.647  1.00 56.14           C  
ATOM   1872  O   LYS A 246     -18.200  12.378  12.884  1.00 56.14           O  
ATOM   1873  CG  LYS A 246     -21.704  14.778  13.237  1.00 56.14           C  
ATOM   1874  CD  LYS A 246     -21.630  16.060  14.056  1.00 56.14           C  
ATOM   1875  CE  LYS A 246     -22.674  17.073  13.606  1.00 56.14           C  
ATOM   1876  NZ  LYS A 246     -22.723  18.258  14.513  1.00 56.14           N  
ATOM   1877  N   PHE A 247     -19.368  10.376  13.422  1.00 65.67           N  
ATOM   1878  CA  PHE A 247     -18.078   9.748  13.682  1.00 65.67           C  
ATOM   1879  C   PHE A 247     -17.463   9.220  12.391  1.00 65.67           C  
ATOM   1880  CB  PHE A 247     -18.226   8.610  14.697  1.00 65.67           C  
ATOM   1881  O   PHE A 247     -18.085   8.430  11.679  1.00 65.67           O  
ATOM   1882  CG  PHE A 247     -16.924   7.952  15.066  1.00 65.67           C  
ATOM   1883  CD1 PHE A 247     -16.567   6.728  14.514  1.00 65.67           C  
ATOM   1884  CD2 PHE A 247     -16.057   8.558  15.965  1.00 65.67           C  
ATOM   1885  CE1 PHE A 247     -15.362   6.116  14.853  1.00 65.67           C  
ATOM   1886  CE2 PHE A 247     -14.851   7.953  16.309  1.00 65.67           C  
ATOM   1887  CZ  PHE A 247     -14.506   6.732  15.753  1.00 65.67           C  
ATOM   1888  N   LYS A 248     -16.390   9.773  11.977  1.00 70.66           N  
ATOM   1889  CA  LYS A 248     -15.620   9.433  10.783  1.00 70.66           C  
ATOM   1890  C   LYS A 248     -14.589   8.349  11.085  1.00 70.66           C  
ATOM   1891  CB  LYS A 248     -14.926  10.674  10.220  1.00 70.66           C  
ATOM   1892  O   LYS A 248     -13.917   8.394  12.117  1.00 70.66           O  
ATOM   1893  CG  LYS A 248     -15.884  11.758   9.747  1.00 70.66           C  
ATOM   1894  CD  LYS A 248     -15.135  12.964   9.195  1.00 70.66           C  
ATOM   1895  CE  LYS A 248     -16.091  14.063   8.752  1.00 70.66           C  
ATOM   1896  NZ  LYS A 248     -15.361  15.253   8.223  1.00 70.66           N  
ATOM   1897  N   ASP A 249     -14.741   7.204  10.419  1.00 79.48           N  
ATOM   1898  CA  ASP A 249     -13.785   6.106  10.516  1.00 79.48           C  
ATOM   1899  C   ASP A 249     -12.373   6.574  10.170  1.00 79.48           C  
ATOM   1900  CB  ASP A 249     -14.196   4.953   9.598  1.00 79.48           C  
ATOM   1901  O   ASP A 249     -12.111   6.989   9.039  1.00 79.48           O  
ATOM   1902  CG  ASP A 249     -13.405   3.682   9.851  1.00 79.48           C  
ATOM   1903  OD1 ASP A 249     -12.420   3.719  10.620  1.00 79.48           O  
ATOM   1904  OD2 ASP A 249     -13.767   2.634   9.274  1.00 79.48           O  
ATOM   1905  N   ASN A 250     -11.460   6.646  11.170  1.00 83.64           N  
ATOM   1906  CA  ASN A 250     -10.082   7.078  10.961  1.00 83.64           C  
ATOM   1907  C   ASN A 250      -9.132   5.889  10.849  1.00 83.64           C  
ATOM   1908  CB  ASN A 250      -9.635   8.010  12.090  1.00 83.64           C  
ATOM   1909  O   ASN A 250      -7.918   6.044  10.986  1.00 83.64           O  
ATOM   1910  CG  ASN A 250     -10.450   9.288  12.149  1.00 83.64           C  
ATOM   1911  ND2 ASN A 250     -10.654   9.805  13.355  1.00 83.64           N  
ATOM   1912  OD1 ASN A 250     -10.892   9.805  11.120  1.00 83.64           O  
ATOM   1913  N   ARG A 251      -9.637   4.689  10.669  1.00 89.81           N  
ATOM   1914  CA  ARG A 251      -8.794   3.506  10.529  1.00 89.81           C  
ATOM   1915  C   ARG A 251      -8.028   3.532   9.211  1.00 89.81           C  
ATOM   1916  CB  ARG A 251      -9.636   2.231  10.621  1.00 89.81           C  
ATOM   1917  O   ARG A 251      -8.569   3.938   8.180  1.00 89.81           O  
ATOM   1918  CG  ARG A 251     -10.327   2.045  11.963  1.00 89.81           C  
ATOM   1919  CD  ARG A 251     -11.199   0.797  11.979  1.00 89.81           C  
ATOM   1920  NE  ARG A 251     -12.395   0.965  11.159  1.00 89.81           N  
ATOM   1921  NH1 ARG A 251     -13.278  -1.112  11.654  1.00 89.81           N  
ATOM   1922  NH2 ARG A 251     -14.401   0.311  10.251  1.00 89.81           N  
ATOM   1923  CZ  ARG A 251     -13.355   0.055  11.023  1.00 89.81           C  
ATOM   1924  N   VAL A 252      -6.819   3.116   9.383  1.00 91.89           N  
ATOM   1925  CA  VAL A 252      -5.993   3.046   8.183  1.00 91.89           C  
ATOM   1926  C   VAL A 252      -6.258   1.734   7.449  1.00 91.89           C  
ATOM   1927  CB  VAL A 252      -4.490   3.173   8.520  1.00 91.89           C  
ATOM   1928  O   VAL A 252      -6.060   0.652   8.006  1.00 91.89           O  
ATOM   1929  CG1 VAL A 252      -3.645   3.117   7.249  1.00 91.89           C  
ATOM   1930  CG2 VAL A 252      -4.224   4.468   9.286  1.00 91.89           C  
ATOM   1931  N   HIS A 253      -6.763   1.851   6.196  1.00 91.05           N  
ATOM   1932  CA  HIS A 253      -7.197   0.692   5.425  1.00 91.05           C  
ATOM   1933  C   HIS A 253      -6.046   0.109   4.612  1.00 91.05           C  
ATOM   1934  CB  HIS A 253      -8.356   1.067   4.500  1.00 91.05           C  
ATOM   1935  O   HIS A 253      -5.944  -1.111   4.459  1.00 91.05           O  
ATOM   1936  CG  HIS A 253      -9.529   1.657   5.216  1.00 91.05           C  
ATOM   1937  CD2 HIS A 253     -10.429   1.098   6.058  1.00 91.05           C  
ATOM   1938  ND1 HIS A 253      -9.884   2.983   5.097  1.00 91.05           N  
ATOM   1939  CE1 HIS A 253     -10.954   3.215   5.838  1.00 91.05           C  
ATOM   1940  NE2 HIS A 253     -11.305   2.087   6.432  1.00 91.05           N  
ATOM   1941  N   CYS A 254      -5.171   0.925   4.099  1.00 92.18           N  
ATOM   1942  CA  CYS A 254      -4.066   0.470   3.263  1.00 92.18           C  
ATOM   1943  C   CYS A 254      -2.825   1.325   3.485  1.00 92.18           C  
ATOM   1944  CB  CYS A 254      -4.461   0.503   1.787  1.00 92.18           C  
ATOM   1945  O   CYS A 254      -2.923   2.547   3.616  1.00 92.18           O  
ATOM   1946  SG  CYS A 254      -3.112   0.082   0.662  1.00 92.18           S  
ATOM   1947  N   CYS A 255      -1.642   0.638   3.607  1.00 93.26           N  
ATOM   1948  CA  CYS A 255      -0.355   1.317   3.705  1.00 93.26           C  
ATOM   1949  C   CYS A 255       0.499   1.049   2.472  1.00 93.26           C  
ATOM   1950  CB  CYS A 255       0.393   0.871   4.961  1.00 93.26           C  
ATOM   1951  O   CYS A 255       0.794  -0.105   2.155  1.00 93.26           O  
ATOM   1952  SG  CYS A 255       2.017   1.637   5.154  1.00 93.26           S  
ATOM   1953  N   LEU A 256       0.757   2.158   1.730  1.00 93.61           N  
ATOM   1954  CA  LEU A 256       1.678   2.055   0.603  1.00 93.61           C  
ATOM   1955  C   LEU A 256       3.121   2.235   1.063  1.00 93.61           C  
ATOM   1956  CB  LEU A 256       1.337   3.096  -0.466  1.00 93.61           C  
ATOM   1957  O   LEU A 256       3.484   3.293   1.582  1.00 93.61           O  
ATOM   1958  CG  LEU A 256      -0.066   3.015  -1.068  1.00 93.61           C  
ATOM   1959  CD1 LEU A 256      -0.315   4.200  -1.996  1.00 93.61           C  
ATOM   1960  CD2 LEU A 256      -0.253   1.697  -1.813  1.00 93.61           C  
ATOM   1961  N   TYR A 257       3.861   1.109   0.965  1.00 93.26           N  
ATOM   1962  CA  TYR A 257       5.258   1.179   1.379  1.00 93.26           C  
ATOM   1963  C   TYR A 257       6.168   1.449   0.186  1.00 93.26           C  
ATOM   1964  CB  TYR A 257       5.679  -0.120   2.072  1.00 93.26           C  
ATOM   1965  O   TYR A 257       6.278   0.620  -0.719  1.00 93.26           O  
ATOM   1966  CG  TYR A 257       7.070  -0.073   2.656  1.00 93.26           C  
ATOM   1967  CD1 TYR A 257       8.147  -0.650   1.987  1.00 93.26           C  
ATOM   1968  CD2 TYR A 257       7.310   0.547   3.878  1.00 93.26           C  
ATOM   1969  CE1 TYR A 257       9.431  -0.611   2.523  1.00 93.26           C  
ATOM   1970  CE2 TYR A 257       8.589   0.592   4.423  1.00 93.26           C  
ATOM   1971  OH  TYR A 257      10.910   0.053   4.273  1.00 93.26           O  
ATOM   1972  CZ  TYR A 257       9.641   0.012   3.739  1.00 93.26           C  
ATOM   1973  N   PHE A 258       6.823   2.674   0.201  1.00 93.27           N  
ATOM   1974  CA  PHE A 258       7.726   3.067  -0.874  1.00 93.27           C  
ATOM   1975  C   PHE A 258       9.123   2.502  -0.642  1.00 93.27           C  
ATOM   1976  CB  PHE A 258       7.790   4.592  -0.995  1.00 93.27           C  
ATOM   1977  O   PHE A 258       9.749   2.784   0.382  1.00 93.27           O  
ATOM   1978  CG  PHE A 258       6.615   5.194  -1.718  1.00 93.27           C  
ATOM   1979  CD1 PHE A 258       6.733   5.612  -3.038  1.00 93.27           C  
ATOM   1980  CD2 PHE A 258       5.391   5.341  -1.078  1.00 93.27           C  
ATOM   1981  CE1 PHE A 258       5.648   6.169  -3.710  1.00 93.27           C  
ATOM   1982  CE2 PHE A 258       4.302   5.896  -1.742  1.00 93.27           C  
ATOM   1983  CZ  PHE A 258       4.432   6.311  -3.058  1.00 93.27           C  
ATOM   1984  N   ILE A 259       9.523   1.651  -1.553  1.00 92.54           N  
ATOM   1985  CA  ILE A 259      10.839   1.025  -1.483  1.00 92.54           C  
ATOM   1986  C   ILE A 259      11.833   1.816  -2.331  1.00 92.54           C  
ATOM   1987  CB  ILE A 259      10.790  -0.448  -1.949  1.00 92.54           C  
ATOM   1988  O   ILE A 259      11.534   2.178  -3.472  1.00 92.54           O  
ATOM   1989  CG1 ILE A 259       9.823  -1.253  -1.074  1.00 92.54           C  
ATOM   1990  CG2 ILE A 259      12.191  -1.067  -1.931  1.00 92.54           C  
ATOM   1991  CD1 ILE A 259       9.453  -2.613  -1.650  1.00 92.54           C  
ATOM   1992  N   SER A 260      12.954   2.115  -1.745  1.00 91.04           N  
ATOM   1993  CA  SER A 260      14.010   2.823  -2.460  1.00 91.04           C  
ATOM   1994  C   SER A 260      14.568   1.979  -3.601  1.00 91.04           C  
ATOM   1995  CB  SER A 260      15.139   3.212  -1.504  1.00 91.04           C  
ATOM   1996  O   SER A 260      14.752   0.769  -3.452  1.00 91.04           O  
ATOM   1997  OG  SER A 260      14.649   4.028  -0.453  1.00 91.04           O  
ATOM   1998  N   PRO A 261      14.771   2.623  -4.766  1.00 88.43           N  
ATOM   1999  CA  PRO A 261      15.302   1.902  -5.926  1.00 88.43           C  
ATOM   2000  C   PRO A 261      16.792   1.592  -5.796  1.00 88.43           C  
ATOM   2001  CB  PRO A 261      15.044   2.864  -7.087  1.00 88.43           C  
ATOM   2002  O   PRO A 261      17.629   2.348  -6.295  1.00 88.43           O  
ATOM   2003  CG  PRO A 261      15.113   4.227  -6.477  1.00 88.43           C  
ATOM   2004  CD  PRO A 261      14.639   4.138  -5.055  1.00 88.43           C  
ATOM   2005  N   THR A 262      17.310   0.814  -4.864  1.00 85.69           N  
ATOM   2006  CA  THR A 262      18.704   0.496  -4.578  1.00 85.69           C  
ATOM   2007  C   THR A 262      19.261  -0.477  -5.614  1.00 85.69           C  
ATOM   2008  CB  THR A 262      18.862  -0.105  -3.169  1.00 85.69           C  
ATOM   2009  O   THR A 262      20.452  -0.442  -5.930  1.00 85.69           O  
ATOM   2010  CG2 THR A 262      18.637   0.952  -2.092  1.00 85.69           C  
ATOM   2011  OG1 THR A 262      17.908  -1.159  -2.995  1.00 85.69           O  
ATOM   2012  N   GLY A 263      18.316  -1.149  -6.418  1.00 80.75           N  
ATOM   2013  CA  GLY A 263      18.768  -2.102  -7.419  1.00 80.75           C  
ATOM   2014  C   GLY A 263      19.193  -3.433  -6.828  1.00 80.75           C  
ATOM   2015  O   GLY A 263      19.476  -4.382  -7.562  1.00 80.75           O  
ATOM   2016  N   HIS A 264      19.295  -3.502  -5.493  1.00 85.25           N  
ATOM   2017  CA  HIS A 264      19.552  -4.765  -4.810  1.00 85.25           C  
ATOM   2018  C   HIS A 264      18.270  -5.344  -4.223  1.00 85.25           C  
ATOM   2019  CB  HIS A 264      20.595  -4.575  -3.707  1.00 85.25           C  
ATOM   2020  O   HIS A 264      17.221  -5.327  -4.872  1.00 85.25           O  
ATOM   2021  CG  HIS A 264      21.905  -4.050  -4.204  1.00 85.25           C  
ATOM   2022  CD2 HIS A 264      22.566  -2.902  -3.925  1.00 85.25           C  
ATOM   2023  ND1 HIS A 264      22.687  -4.736  -5.108  1.00 85.25           N  
ATOM   2024  CE1 HIS A 264      23.777  -4.032  -5.362  1.00 85.25           C  
ATOM   2025  NE2 HIS A 264      23.728  -2.914  -4.657  1.00 85.25           N  
ATOM   2026  N   GLY A 265      18.152  -5.696  -3.050  1.00 88.18           N  
ATOM   2027  CA  GLY A 265      17.016  -6.215  -2.305  1.00 88.18           C  
ATOM   2028  C   GLY A 265      16.480  -5.239  -1.275  1.00 88.18           C  
ATOM   2029  O   GLY A 265      16.811  -4.052  -1.307  1.00 88.18           O  
ATOM   2030  N   LEU A 266      15.663  -5.726  -0.443  1.00 90.49           N  
ATOM   2031  CA  LEU A 266      15.045  -4.935   0.615  1.00 90.49           C  
ATOM   2032  C   LEU A 266      16.064  -4.578   1.692  1.00 90.49           C  
ATOM   2033  CB  LEU A 266      13.871  -5.695   1.237  1.00 90.49           C  
ATOM   2034  O   LEU A 266      16.876  -5.417   2.087  1.00 90.49           O  
ATOM   2035  CG  LEU A 266      12.601  -5.793   0.391  1.00 90.49           C  
ATOM   2036  CD1 LEU A 266      11.598  -6.735   1.048  1.00 90.49           C  
ATOM   2037  CD2 LEU A 266      11.989  -4.412   0.183  1.00 90.49           C  
ATOM   2038  N   LYS A 267      16.180  -3.374   2.108  1.00 89.31           N  
ATOM   2039  CA  LYS A 267      17.011  -2.946   3.230  1.00 89.31           C  
ATOM   2040  C   LYS A 267      16.529  -3.567   4.538  1.00 89.31           C  
ATOM   2041  CB  LYS A 267      17.014  -1.421   3.344  1.00 89.31           C  
ATOM   2042  O   LYS A 267      15.360  -3.935   4.663  1.00 89.31           O  
ATOM   2043  CG  LYS A 267      17.672  -0.714   2.168  1.00 89.31           C  
ATOM   2044  CD  LYS A 267      17.672   0.798   2.354  1.00 89.31           C  
ATOM   2045  CE  LYS A 267      18.267   1.510   1.147  1.00 89.31           C  
ATOM   2046  NZ  LYS A 267      18.265   2.993   1.322  1.00 89.31           N  
ATOM   2047  N   GLU A 268      17.473  -3.754   5.420  1.00 87.44           N  
ATOM   2048  CA  GLU A 268      17.162  -4.355   6.714  1.00 87.44           C  
ATOM   2049  C   GLU A 268      16.126  -3.529   7.471  1.00 87.44           C  
ATOM   2050  CB  GLU A 268      18.432  -4.506   7.556  1.00 87.44           C  
ATOM   2051  O   GLU A 268      15.262  -4.083   8.154  1.00 87.44           O  
ATOM   2052  CG  GLU A 268      18.228  -5.296   8.840  1.00 87.44           C  
ATOM   2053  CD  GLU A 268      17.946  -6.770   8.599  1.00 87.44           C  
ATOM   2054  OE1 GLU A 268      17.383  -7.435   9.498  1.00 87.44           O  
ATOM   2055  OE2 GLU A 268      18.291  -7.265   7.503  1.00 87.44           O  
ATOM   2056  N   LEU A 269      16.225  -2.293   7.298  1.00 87.75           N  
ATOM   2057  CA  LEU A 269      15.263  -1.387   7.917  1.00 87.75           C  
ATOM   2058  C   LEU A 269      13.862  -1.621   7.363  1.00 87.75           C  
ATOM   2059  CB  LEU A 269      15.678   0.070   7.691  1.00 87.75           C  
ATOM   2060  O   LEU A 269      12.884  -1.613   8.115  1.00 87.75           O  
ATOM   2061  CG  LEU A 269      16.800   0.602   8.583  1.00 87.75           C  
ATOM   2062  CD1 LEU A 269      17.215   1.999   8.136  1.00 87.75           C  
ATOM   2063  CD2 LEU A 269      16.363   0.610  10.044  1.00 87.75           C  
ATOM   2064  N   ASP A 270      13.714  -1.838   6.089  1.00 89.48           N  
ATOM   2065  CA  ASP A 270      12.450  -2.080   5.400  1.00 89.48           C  
ATOM   2066  C   ASP A 270      11.838  -3.412   5.828  1.00 89.48           C  
ATOM   2067  CB  ASP A 270      12.652  -2.057   3.884  1.00 89.48           C  
ATOM   2068  O   ASP A 270      10.623  -3.510   6.018  1.00 89.48           O  
ATOM   2069  CG  ASP A 270      12.970  -0.672   3.349  1.00 89.48           C  
ATOM   2070  OD1 ASP A 270      12.580   0.332   3.984  1.00 89.48           O  
ATOM   2071  OD2 ASP A 270      13.613  -0.583   2.280  1.00 89.48           O  
ATOM   2072  N   ILE A 271      12.678  -4.398   6.048  1.00 90.62           N  
ATOM   2073  CA  ILE A 271      12.227  -5.716   6.482  1.00 90.62           C  
ATOM   2074  C   ILE A 271      11.640  -5.623   7.888  1.00 90.62           C  
ATOM   2075  CB  ILE A 271      13.377  -6.747   6.448  1.00 90.62           C  
ATOM   2076  O   ILE A 271      10.566  -6.167   8.157  1.00 90.62           O  
ATOM   2077  CG1 ILE A 271      13.853  -6.968   5.007  1.00 90.62           C  
ATOM   2078  CG2 ILE A 271      12.937  -8.067   7.087  1.00 90.62           C  
ATOM   2079  CD1 ILE A 271      15.138  -7.778   4.898  1.00 90.62           C  
ATOM   2080  N   GLU A 272      12.369  -4.975   8.745  1.00 87.97           N  
ATOM   2081  CA  GLU A 272      11.920  -4.792  10.122  1.00 87.97           C  
ATOM   2082  C   GLU A 272      10.621  -3.993  10.177  1.00 87.97           C  
ATOM   2083  CB  GLU A 272      13.002  -4.097  10.952  1.00 87.97           C  
ATOM   2084  O   GLU A 272       9.717  -4.320  10.948  1.00 87.97           O  
ATOM   2085  CG  GLU A 272      12.710  -4.072  12.445  1.00 87.97           C  
ATOM   2086  CD  GLU A 272      13.858  -3.517  13.272  1.00 87.97           C  
ATOM   2087  OE1 GLU A 272      13.734  -3.451  14.516  1.00 87.97           O  
ATOM   2088  OE2 GLU A 272      14.891  -3.144  12.671  1.00 87.97           O  
ATOM   2089  N   PHE A 273      10.523  -2.997   9.407  1.00 88.42           N  
ATOM   2090  CA  PHE A 273       9.356  -2.124   9.358  1.00 88.42           C  
ATOM   2091  C   PHE A 273       8.146  -2.867   8.804  1.00 88.42           C  
ATOM   2092  CB  PHE A 273       9.646  -0.884   8.507  1.00 88.42           C  
ATOM   2093  O   PHE A 273       7.047  -2.772   9.355  1.00 88.42           O  
ATOM   2094  CG  PHE A 273       8.588   0.182   8.607  1.00 88.42           C  
ATOM   2095  CD1 PHE A 273       7.567   0.257   7.667  1.00 88.42           C  
ATOM   2096  CD2 PHE A 273       8.615   1.109   9.640  1.00 88.42           C  
ATOM   2097  CE1 PHE A 273       6.587   1.243   7.757  1.00 88.42           C  
ATOM   2098  CE2 PHE A 273       7.639   2.097   9.736  1.00 88.42           C  
ATOM   2099  CZ  PHE A 273       6.626   2.162   8.793  1.00 88.42           C  
ATOM   2100  N   MET A 274       8.263  -3.565   7.772  1.00 90.65           N  
ATOM   2101  CA  MET A 274       7.185  -4.306   7.124  1.00 90.65           C  
ATOM   2102  C   MET A 274       6.692  -5.440   8.016  1.00 90.65           C  
ATOM   2103  CB  MET A 274       7.649  -4.864   5.777  1.00 90.65           C  
ATOM   2104  O   MET A 274       5.497  -5.741   8.042  1.00 90.65           O  
ATOM   2105  CG  MET A 274       7.821  -3.805   4.701  1.00 90.65           C  
ATOM   2106  SD  MET A 274       8.415  -4.506   3.113  1.00 90.65           S  
ATOM   2107  CE  MET A 274       6.939  -5.425   2.596  1.00 90.65           C  
ATOM   2108  N   LYS A 275       7.604  -6.053   8.753  1.00 90.87           N  
ATOM   2109  CA  LYS A 275       7.257  -7.138   9.666  1.00 90.87           C  
ATOM   2110  C   LYS A 275       6.371  -6.637  10.803  1.00 90.87           C  
ATOM   2111  CB  LYS A 275       8.520  -7.788  10.232  1.00 90.87           C  
ATOM   2112  O   LYS A 275       5.394  -7.292  11.170  1.00 90.87           O  
ATOM   2113  CG  LYS A 275       9.204  -8.750   9.272  1.00 90.87           C  
ATOM   2114  CD  LYS A 275      10.399  -9.435   9.924  1.00 90.87           C  
ATOM   2115  CE  LYS A 275      11.091 -10.390   8.961  1.00 90.87           C  
ATOM   2116  NZ  LYS A 275      12.297 -11.020   9.577  1.00 90.87           N  
ATOM   2117  N   ARG A 276       6.655  -5.561  11.278  1.00 87.94           N  
ATOM   2118  CA  ARG A 276       5.950  -4.976  12.414  1.00 87.94           C  
ATOM   2119  C   ARG A 276       4.637  -4.338  11.973  1.00 87.94           C  
ATOM   2120  CB  ARG A 276       6.828  -3.938  13.116  1.00 87.94           C  
ATOM   2121  O   ARG A 276       3.637  -4.403  12.692  1.00 87.94           O  
ATOM   2122  CG  ARG A 276       8.009  -4.535  13.864  1.00 87.94           C  
ATOM   2123  CD  ARG A 276       8.621  -3.539  14.839  1.00 87.94           C  
ATOM   2124  NE  ARG A 276       9.930  -3.981  15.311  1.00 87.94           N  
ATOM   2125  NH1 ARG A 276      10.510  -1.949  16.243  1.00 87.94           N  
ATOM   2126  NH2 ARG A 276      11.961  -3.720  16.351  1.00 87.94           N  
ATOM   2127  CZ  ARG A 276      10.797  -3.216  15.967  1.00 87.94           C  
ATOM   2128  N   LEU A 277       4.621  -3.737  10.802  1.00 89.83           N  
ATOM   2129  CA  LEU A 277       3.454  -3.032  10.283  1.00 89.83           C  
ATOM   2130  C   LEU A 277       2.432  -4.013   9.719  1.00 89.83           C  
ATOM   2131  CB  LEU A 277       3.869  -2.032   9.201  1.00 89.83           C  
ATOM   2132  O   LEU A 277       1.235  -3.719   9.685  1.00 89.83           O  
ATOM   2133  CG  LEU A 277       2.806  -1.022   8.766  1.00 89.83           C  
ATOM   2134  CD1 LEU A 277       2.430  -0.114   9.933  1.00 89.83           C  
ATOM   2135  CD2 LEU A 277       3.300  -0.201   7.580  1.00 89.83           C  
ATOM   2136  N   SER A 278       2.926  -5.159   9.263  1.00 89.11           N  
ATOM   2137  CA  SER A 278       2.084  -6.165   8.624  1.00 89.11           C  
ATOM   2138  C   SER A 278       1.017  -6.682   9.583  1.00 89.11           C  
ATOM   2139  CB  SER A 278       2.933  -7.331   8.116  1.00 89.11           C  
ATOM   2140  O   SER A 278      -0.027  -7.176   9.151  1.00 89.11           O  
ATOM   2141  OG  SER A 278       3.557  -8.006   9.195  1.00 89.11           O  
ATOM   2142  N   LYS A 279       1.164  -6.565  10.942  1.00 88.90           N  
ATOM   2143  CA  LYS A 279       0.233  -7.054  11.955  1.00 88.90           C  
ATOM   2144  C   LYS A 279      -0.948  -6.103  12.121  1.00 88.90           C  
ATOM   2145  CB  LYS A 279       0.947  -7.241  13.295  1.00 88.90           C  
ATOM   2146  O   LYS A 279      -2.035  -6.519  12.529  1.00 88.90           O  
ATOM   2147  CG  LYS A 279       1.971  -8.368  13.299  1.00 88.90           C  
ATOM   2148  CD  LYS A 279       2.617  -8.531  14.668  1.00 88.90           C  
ATOM   2149  CE  LYS A 279       3.690  -9.611  14.656  1.00 88.90           C  
ATOM   2150  NZ  LYS A 279       4.377  -9.725  15.977  1.00 88.90           N  
ATOM   2151  N   ARG A 280      -0.785  -4.909  11.700  1.00 88.53           N  
ATOM   2152  CA  ARG A 280      -1.767  -3.884  12.040  1.00 88.53           C  
ATOM   2153  C   ARG A 280      -2.346  -3.242  10.784  1.00 88.53           C  
ATOM   2154  CB  ARG A 280      -1.139  -2.813  12.934  1.00 88.53           C  
ATOM   2155  O   ARG A 280      -3.459  -2.712  10.807  1.00 88.53           O  
ATOM   2156  CG  ARG A 280      -0.482  -3.366  14.188  1.00 88.53           C  
ATOM   2157  CD  ARG A 280      -1.513  -3.794  15.223  1.00 88.53           C  
ATOM   2158  NE  ARG A 280      -0.896  -4.062  16.520  1.00 88.53           N  
ATOM   2159  NH1 ARG A 280      -2.884  -4.525  17.602  1.00 88.53           N  
ATOM   2160  NH2 ARG A 280      -0.901  -4.624  18.746  1.00 88.53           N  
ATOM   2161  CZ  ARG A 280      -1.562  -4.403  17.620  1.00 88.53           C  
ATOM   2162  N   VAL A 281      -1.668  -3.302   9.602  1.00 92.06           N  
ATOM   2163  CA  VAL A 281      -2.163  -2.647   8.396  1.00 92.06           C  
ATOM   2164  C   VAL A 281      -1.868  -3.517   7.177  1.00 92.06           C  
ATOM   2165  CB  VAL A 281      -1.539  -1.245   8.214  1.00 92.06           C  
ATOM   2166  O   VAL A 281      -0.928  -4.315   7.188  1.00 92.06           O  
ATOM   2167  CG1 VAL A 281      -2.000  -0.615   6.902  1.00 92.06           C  
ATOM   2168  CG2 VAL A 281      -1.894  -0.346   9.397  1.00 92.06           C  
ATOM   2169  N   ASN A 282      -2.706  -3.357   6.140  1.00 92.25           N  
ATOM   2170  CA  ASN A 282      -2.457  -3.986   4.847  1.00 92.25           C  
ATOM   2171  C   ASN A 282      -1.359  -3.262   4.073  1.00 92.25           C  
ATOM   2172  CB  ASN A 282      -3.743  -4.040   4.020  1.00 92.25           C  
ATOM   2173  O   ASN A 282      -1.504  -2.086   3.736  1.00 92.25           O  
ATOM   2174  CG  ASN A 282      -4.852  -4.806   4.713  1.00 92.25           C  
ATOM   2175  ND2 ASN A 282      -6.067  -4.273   4.657  1.00 92.25           N  
ATOM   2176  OD1 ASN A 282      -4.619  -5.868   5.296  1.00 92.25           O  
ATOM   2177  N   ILE A 283      -0.249  -3.992   3.823  1.00 93.30           N  
ATOM   2178  CA  ILE A 283       0.916  -3.365   3.209  1.00 93.30           C  
ATOM   2179  C   ILE A 283       0.944  -3.680   1.715  1.00 93.30           C  
ATOM   2180  CB  ILE A 283       2.228  -3.831   3.879  1.00 93.30           C  
ATOM   2181  O   ILE A 283       0.822  -4.841   1.316  1.00 93.30           O  
ATOM   2182  CG1 ILE A 283       2.235  -3.446   5.363  1.00 93.30           C  
ATOM   2183  CG2 ILE A 283       3.443  -3.244   3.155  1.00 93.30           C  
ATOM   2184  CD1 ILE A 283       3.395  -4.039   6.151  1.00 93.30           C  
ATOM   2185  N   ILE A 284       1.113  -2.604   0.869  1.00 93.12           N  
ATOM   2186  CA  ILE A 284       1.323  -2.722  -0.570  1.00 93.12           C  
ATOM   2187  C   ILE A 284       2.702  -2.178  -0.936  1.00 93.12           C  
ATOM   2188  CB  ILE A 284       0.226  -1.980  -1.365  1.00 93.12           C  
ATOM   2189  O   ILE A 284       2.944  -0.972  -0.849  1.00 93.12           O  
ATOM   2190  CG1 ILE A 284      -1.158  -2.538  -1.013  1.00 93.12           C  
ATOM   2191  CG2 ILE A 284       0.490  -2.077  -2.870  1.00 93.12           C  
ATOM   2192  CD1 ILE A 284      -2.315  -1.732  -1.589  1.00 93.12           C  
ATOM   2193  N   PRO A 285       3.601  -3.121  -1.249  1.00 92.91           N  
ATOM   2194  CA  PRO A 285       4.949  -2.677  -1.610  1.00 92.91           C  
ATOM   2195  C   PRO A 285       4.991  -1.947  -2.951  1.00 92.91           C  
ATOM   2196  CB  PRO A 285       5.745  -3.983  -1.674  1.00 92.91           C  
ATOM   2197  O   PRO A 285       4.484  -2.459  -3.952  1.00 92.91           O  
ATOM   2198  CG  PRO A 285       4.730  -5.035  -1.983  1.00 92.91           C  
ATOM   2199  CD  PRO A 285       3.406  -4.599  -1.423  1.00 92.91           C  
ATOM   2200  N   VAL A 286       5.598  -0.703  -2.927  1.00 93.10           N  
ATOM   2201  CA  VAL A 286       5.711   0.111  -4.133  1.00 93.10           C  
ATOM   2202  C   VAL A 286       7.164   0.531  -4.339  1.00 93.10           C  
ATOM   2203  CB  VAL A 286       4.800   1.357  -4.064  1.00 93.10           C  
ATOM   2204  O   VAL A 286       7.798   1.065  -3.425  1.00 93.10           O  
ATOM   2205  CG1 VAL A 286       4.967   2.218  -5.315  1.00 93.10           C  
ATOM   2206  CG2 VAL A 286       3.341   0.942  -3.887  1.00 93.10           C  
ATOM   2207  N   ILE A 287       7.675   0.219  -5.529  1.00 93.81           N  
ATOM   2208  CA  ILE A 287       9.019   0.663  -5.879  1.00 93.81           C  
ATOM   2209  C   ILE A 287       8.974   2.109  -6.368  1.00 93.81           C  
ATOM   2210  CB  ILE A 287       9.653  -0.247  -6.955  1.00 93.81           C  
ATOM   2211  O   ILE A 287       8.268   2.424  -7.329  1.00 93.81           O  
ATOM   2212  CG1 ILE A 287       9.711  -1.697  -6.461  1.00 93.81           C  
ATOM   2213  CG2 ILE A 287      11.048   0.258  -7.336  1.00 93.81           C  
ATOM   2214  CD1 ILE A 287      10.109  -2.701  -7.534  1.00 93.81           C  
ATOM   2215  N   ALA A 288       9.680   2.968  -5.639  1.00 91.75           N  
ATOM   2216  CA  ALA A 288       9.695   4.387  -5.986  1.00 91.75           C  
ATOM   2217  C   ALA A 288      10.729   4.676  -7.070  1.00 91.75           C  
ATOM   2218  CB  ALA A 288       9.976   5.235  -4.747  1.00 91.75           C  
ATOM   2219  O   ALA A 288      11.614   3.856  -7.327  1.00 91.75           O  
ATOM   2220  N   LYS A 289      10.471   5.839  -7.869  1.00 89.11           N  
ATOM   2221  CA  LYS A 289      11.394   6.315  -8.895  1.00 89.11           C  
ATOM   2222  C   LYS A 289      11.778   5.192  -9.854  1.00 89.11           C  
ATOM   2223  CB  LYS A 289      12.650   6.909  -8.254  1.00 89.11           C  
ATOM   2224  O   LYS A 289      12.962   4.898 -10.032  1.00 89.11           O  
ATOM   2225  CG  LYS A 289      12.386   8.143  -7.404  1.00 89.11           C  
ATOM   2226  CD  LYS A 289      13.685   8.802  -6.957  1.00 89.11           C  
ATOM   2227  CE  LYS A 289      13.422  10.048  -6.123  1.00 89.11           C  
ATOM   2228  NZ  LYS A 289      14.692  10.736  -5.739  1.00 89.11           N  
ATOM   2229  N   ALA A 290      10.900   4.490 -10.464  1.00 89.91           N  
ATOM   2230  CA  ALA A 290      11.116   3.362 -11.367  1.00 89.91           C  
ATOM   2231  C   ALA A 290      11.885   3.796 -12.611  1.00 89.91           C  
ATOM   2232  CB  ALA A 290       9.782   2.734 -11.762  1.00 89.91           C  
ATOM   2233  O   ALA A 290      12.483   2.966 -13.301  1.00 89.91           O  
ATOM   2234  N   ASP A 291      11.935   5.131 -12.873  1.00 88.54           N  
ATOM   2235  CA  ASP A 291      12.650   5.658 -14.032  1.00 88.54           C  
ATOM   2236  C   ASP A 291      14.162   5.570 -13.831  1.00 88.54           C  
ATOM   2237  CB  ASP A 291      12.239   7.106 -14.303  1.00 88.54           C  
ATOM   2238  O   ASP A 291      14.927   5.663 -14.793  1.00 88.54           O  
ATOM   2239  CG  ASP A 291      12.352   7.994 -13.076  1.00 88.54           C  
ATOM   2240  OD1 ASP A 291      12.255   7.481 -11.940  1.00 88.54           O  
ATOM   2241  OD2 ASP A 291      12.538   9.219 -13.247  1.00 88.54           O  
ATOM   2242  N   THR A 292      14.642   5.251 -12.603  1.00 88.59           N  
ATOM   2243  CA  THR A 292      16.065   5.159 -12.294  1.00 88.59           C  
ATOM   2244  C   THR A 292      16.611   3.784 -12.665  1.00 88.59           C  
ATOM   2245  CB  THR A 292      16.331   5.435 -10.802  1.00 88.59           C  
ATOM   2246  O   THR A 292      17.821   3.616 -12.836  1.00 88.59           O  
ATOM   2247  CG2 THR A 292      15.891   6.844 -10.416  1.00 88.59           C  
ATOM   2248  OG1 THR A 292      15.605   4.486 -10.010  1.00 88.59           O  
ATOM   2249  N   LEU A 293      15.793   2.848 -12.871  1.00 89.25           N  
ATOM   2250  CA  LEU A 293      16.187   1.478 -13.179  1.00 89.25           C  
ATOM   2251  C   LEU A 293      15.811   1.113 -14.611  1.00 89.25           C  
ATOM   2252  CB  LEU A 293      15.530   0.499 -12.202  1.00 89.25           C  
ATOM   2253  O   LEU A 293      14.788   1.571 -15.125  1.00 89.25           O  
ATOM   2254  CG  LEU A 293      15.865   0.691 -10.722  1.00 89.25           C  
ATOM   2255  CD1 LEU A 293      14.891  -0.096  -9.851  1.00 89.25           C  
ATOM   2256  CD2 LEU A 293      17.303   0.268 -10.439  1.00 89.25           C  
ATOM   2257  N   THR A 294      16.653   0.367 -15.317  1.00 89.57           N  
ATOM   2258  CA  THR A 294      16.321  -0.198 -16.620  1.00 89.57           C  
ATOM   2259  C   THR A 294      15.242  -1.268 -16.485  1.00 89.57           C  
ATOM   2260  CB  THR A 294      17.564  -0.800 -17.301  1.00 89.57           C  
ATOM   2261  O   THR A 294      15.053  -1.836 -15.407  1.00 89.57           O  
ATOM   2262  CG2 THR A 294      18.643   0.257 -17.510  1.00 89.57           C  
ATOM   2263  OG1 THR A 294      18.091  -1.849 -16.479  1.00 89.57           O  
ATOM   2264  N   PRO A 295      14.448  -1.444 -17.488  1.00 88.29           N  
ATOM   2265  CA  PRO A 295      13.376  -2.440 -17.410  1.00 88.29           C  
ATOM   2266  C   PRO A 295      13.881  -3.819 -16.991  1.00 88.29           C  
ATOM   2267  CB  PRO A 295      12.820  -2.472 -18.836  1.00 88.29           C  
ATOM   2268  O   PRO A 295      13.180  -4.550 -16.288  1.00 88.29           O  
ATOM   2269  CG  PRO A 295      13.897  -1.871 -19.680  1.00 88.29           C  
ATOM   2270  CD  PRO A 295      14.688  -0.915 -18.834  1.00 88.29           C  
ATOM   2271  N   ASP A 296      15.142  -4.182 -17.428  1.00 91.31           N  
ATOM   2272  CA  ASP A 296      15.735  -5.460 -17.044  1.00 91.31           C  
ATOM   2273  C   ASP A 296      16.105  -5.471 -15.563  1.00 91.31           C  
ATOM   2274  CB  ASP A 296      16.971  -5.756 -17.896  1.00 91.31           C  
ATOM   2275  O   ASP A 296      15.890  -6.469 -14.871  1.00 91.31           O  
ATOM   2276  CG  ASP A 296      16.637  -6.020 -19.354  1.00 91.31           C  
ATOM   2277  OD1 ASP A 296      15.498  -6.438 -19.653  1.00 91.31           O  
ATOM   2278  OD2 ASP A 296      17.522  -5.811 -20.212  1.00 91.31           O  
ATOM   2279  N   GLU A 297      16.613  -4.351 -15.094  1.00 91.67           N  
ATOM   2280  CA  GLU A 297      16.978  -4.202 -13.689  1.00 91.67           C  
ATOM   2281  C   GLU A 297      15.742  -4.206 -12.794  1.00 91.67           C  
ATOM   2282  CB  GLU A 297      17.778  -2.914 -13.475  1.00 91.67           C  
ATOM   2283  O   GLU A 297      15.773  -4.744 -11.685  1.00 91.67           O  
ATOM   2284  CG  GLU A 297      19.191  -2.968 -14.037  1.00 91.67           C  
ATOM   2285  CD  GLU A 297      19.937  -1.649 -13.913  1.00 91.67           C  
ATOM   2286  OE1 GLU A 297      21.138  -1.595 -14.261  1.00 91.67           O  
ATOM   2287  OE2 GLU A 297      19.315  -0.661 -13.463  1.00 91.67           O  
ATOM   2288  N   LEU A 298      14.726  -3.646 -13.241  1.00 90.82           N  
ATOM   2289  CA  LEU A 298      13.464  -3.572 -12.512  1.00 90.82           C  
ATOM   2290  C   LEU A 298      12.883  -4.964 -12.288  1.00 90.82           C  
ATOM   2291  CB  LEU A 298      12.457  -2.702 -13.269  1.00 90.82           C  
ATOM   2292  O   LEU A 298      12.405  -5.274 -11.194  1.00 90.82           O  
ATOM   2293  CG  LEU A 298      11.162  -2.365 -12.530  1.00 90.82           C  
ATOM   2294  CD1 LEU A 298      10.682  -0.968 -12.911  1.00 90.82           C  
ATOM   2295  CD2 LEU A 298      10.088  -3.405 -12.831  1.00 90.82           C  
ATOM   2296  N   LYS A 299      12.948  -5.788 -13.341  1.00 90.46           N  
ATOM   2297  CA  LYS A 299      12.456  -7.159 -13.245  1.00 90.46           C  
ATOM   2298  C   LYS A 299      13.250  -7.957 -12.215  1.00 90.46           C  
ATOM   2299  CB  LYS A 299      12.522  -7.850 -14.608  1.00 90.46           C  
ATOM   2300  O   LYS A 299      12.672  -8.696 -11.415  1.00 90.46           O  
ATOM   2301  CG  LYS A 299      11.496  -7.341 -15.610  1.00 90.46           C  
ATOM   2302  CD  LYS A 299      11.583  -8.095 -16.931  1.00 90.46           C  
ATOM   2303  CE  LYS A 299      10.680  -7.477 -17.989  1.00 90.46           C  
ATOM   2304  NZ  LYS A 299      10.846  -8.142 -19.316  1.00 90.46           N  
ATOM   2305  N   GLU A 300      14.580  -7.821 -12.300  1.00 92.42           N  
ATOM   2306  CA  GLU A 300      15.452  -8.501 -11.347  1.00 92.42           C  
ATOM   2307  C   GLU A 300      15.201  -8.013  -9.923  1.00 92.42           C  
ATOM   2308  CB  GLU A 300      16.922  -8.296 -11.722  1.00 92.42           C  
ATOM   2309  O   GLU A 300      15.189  -8.809  -8.982  1.00 92.42           O  
ATOM   2310  CG  GLU A 300      17.345  -9.040 -12.980  1.00 92.42           C  
ATOM   2311  CD  GLU A 300      18.797  -8.798 -13.361  1.00 92.42           C  
ATOM   2312  OE1 GLU A 300      19.233  -9.281 -14.430  1.00 92.42           O  
ATOM   2313  OE2 GLU A 300      19.505  -8.121 -12.582  1.00 92.42           O  
ATOM   2314  N   PHE A 301      15.085  -6.754  -9.838  1.00 92.81           N  
ATOM   2315  CA  PHE A 301      14.855  -6.129  -8.541  1.00 92.81           C  
ATOM   2316  C   PHE A 301      13.524  -6.580  -7.952  1.00 92.81           C  
ATOM   2317  CB  PHE A 301      14.884  -4.603  -8.666  1.00 92.81           C  
ATOM   2318  O   PHE A 301      13.434  -6.869  -6.757  1.00 92.81           O  
ATOM   2319  CG  PHE A 301      14.848  -3.885  -7.344  1.00 92.81           C  
ATOM   2320  CD1 PHE A 301      13.837  -2.975  -7.058  1.00 92.81           C  
ATOM   2321  CD2 PHE A 301      15.825  -4.120  -6.386  1.00 92.81           C  
ATOM   2322  CE1 PHE A 301      13.801  -2.310  -5.835  1.00 92.81           C  
ATOM   2323  CE2 PHE A 301      15.796  -3.459  -5.161  1.00 92.81           C  
ATOM   2324  CZ  PHE A 301      14.783  -2.553  -4.889  1.00 92.81           C  
ATOM   2325  N   LYS A 302      12.475  -6.653  -8.702  1.00 91.69           N  
ATOM   2326  CA  LYS A 302      11.160  -7.136  -8.293  1.00 91.69           C  
ATOM   2327  C   LYS A 302      11.239  -8.565  -7.764  1.00 91.69           C  
ATOM   2328  CB  LYS A 302      10.174  -7.063  -9.460  1.00 91.69           C  
ATOM   2329  O   LYS A 302      10.618  -8.893  -6.751  1.00 91.69           O  
ATOM   2330  CG  LYS A 302       9.689  -5.655  -9.773  1.00 91.69           C  
ATOM   2331  CD  LYS A 302       8.613  -5.661 -10.851  1.00 91.69           C  
ATOM   2332  CE  LYS A 302       8.115  -4.254 -11.153  1.00 91.69           C  
ATOM   2333  NZ  LYS A 302       7.055  -4.256 -12.206  1.00 91.69           N  
ATOM   2334  N   GLN A 303      11.982  -9.363  -8.465  1.00 91.94           N  
ATOM   2335  CA  GLN A 303      12.159 -10.756  -8.071  1.00 91.94           C  
ATOM   2336  C   GLN A 303      12.908 -10.862  -6.745  1.00 91.94           C  
ATOM   2337  CB  GLN A 303      12.905 -11.532  -9.158  1.00 91.94           C  
ATOM   2338  O   GLN A 303      12.544 -11.664  -5.883  1.00 91.94           O  
ATOM   2339  CG  GLN A 303      12.972 -13.032  -8.908  1.00 91.94           C  
ATOM   2340  CD  GLN A 303      13.677 -13.782 -10.022  1.00 91.94           C  
ATOM   2341  NE2 GLN A 303      13.390 -15.074 -10.141  1.00 91.94           N  
ATOM   2342  OE1 GLN A 303      14.472 -13.206 -10.770  1.00 91.94           O  
ATOM   2343  N   ARG A 304      13.839 -10.140  -6.626  1.00 92.31           N  
ATOM   2344  CA  ARG A 304      14.646 -10.157  -5.411  1.00 92.31           C  
ATOM   2345  C   ARG A 304      13.832  -9.698  -4.205  1.00 92.31           C  
ATOM   2346  CB  ARG A 304      15.884  -9.271  -5.574  1.00 92.31           C  
ATOM   2347  O   ARG A 304      13.955 -10.262  -3.116  1.00 92.31           O  
ATOM   2348  CG  ARG A 304      16.955  -9.869  -6.472  1.00 92.31           C  
ATOM   2349  CD  ARG A 304      18.216  -9.018  -6.489  1.00 92.31           C  
ATOM   2350  NE  ARG A 304      19.097  -9.382  -7.596  1.00 92.31           N  
ATOM   2351  NH1 ARG A 304      20.356  -7.447  -7.502  1.00 92.31           N  
ATOM   2352  NH2 ARG A 304      20.833  -9.055  -9.064  1.00 92.31           N  
ATOM   2353  CZ  ARG A 304      20.094  -8.627  -8.051  1.00 92.31           C  
ATOM   2354  N   ILE A 305      13.067  -8.621  -4.365  1.00 92.40           N  
ATOM   2355  CA  ILE A 305      12.215  -8.087  -3.308  1.00 92.40           C  
ATOM   2356  C   ILE A 305      11.189  -9.139  -2.891  1.00 92.40           C  
ATOM   2357  CB  ILE A 305      11.503  -6.791  -3.755  1.00 92.40           C  
ATOM   2358  O   ILE A 305      10.936  -9.330  -1.699  1.00 92.40           O  
ATOM   2359  CG1 ILE A 305      12.518  -5.655  -3.925  1.00 92.40           C  
ATOM   2360  CG2 ILE A 305      10.409  -6.403  -2.756  1.00 92.40           C  
ATOM   2361  CD1 ILE A 305      11.933  -4.387  -4.532  1.00 92.40           C  
ATOM   2362  N   MET A 306      10.648  -9.846  -3.843  1.00 91.18           N  
ATOM   2363  CA  MET A 306       9.663 -10.886  -3.562  1.00 91.18           C  
ATOM   2364  C   MET A 306      10.304 -12.059  -2.828  1.00 91.18           C  
ATOM   2365  CB  MET A 306       9.010 -11.374  -4.856  1.00 91.18           C  
ATOM   2366  O   MET A 306       9.682 -12.666  -1.954  1.00 91.18           O  
ATOM   2367  CG  MET A 306       8.047 -10.371  -5.472  1.00 91.18           C  
ATOM   2368  SD  MET A 306       6.666  -9.938  -4.344  1.00 91.18           S  
ATOM   2369  CE  MET A 306       5.711 -11.480  -4.401  1.00 91.18           C  
ATOM   2370  N   GLU A 307      11.563 -12.372  -3.218  1.00 92.27           N  
ATOM   2371  CA  GLU A 307      12.315 -13.414  -2.525  1.00 92.27           C  
ATOM   2372  C   GLU A 307      12.566 -13.036  -1.068  1.00 92.27           C  
ATOM   2373  CB  GLU A 307      13.644 -13.681  -3.236  1.00 92.27           C  
ATOM   2374  O   GLU A 307      12.458 -13.879  -0.175  1.00 92.27           O  
ATOM   2375  CG  GLU A 307      13.493 -14.391  -4.574  1.00 92.27           C  
ATOM   2376  CD  GLU A 307      14.811 -14.563  -5.313  1.00 92.27           C  
ATOM   2377  OE1 GLU A 307      14.799 -15.042  -6.470  1.00 92.27           O  
ATOM   2378  OE2 GLU A 307      15.863 -14.217  -4.731  1.00 92.27           O  
ATOM   2379  N   ASP A 308      12.901 -11.780  -0.900  1.00 92.42           N  
ATOM   2380  CA  ASP A 308      13.161 -11.280   0.446  1.00 92.42           C  
ATOM   2381  C   ASP A 308      11.892 -11.300   1.295  1.00 92.42           C  
ATOM   2382  CB  ASP A 308      13.735  -9.863   0.391  1.00 92.42           C  
ATOM   2383  O   ASP A 308      11.934 -11.648   2.476  1.00 92.42           O  
ATOM   2384  CG  ASP A 308      15.179  -9.825  -0.075  1.00 92.42           C  
ATOM   2385  OD1 ASP A 308      15.839 -10.887  -0.104  1.00 92.42           O  
ATOM   2386  OD2 ASP A 308      15.664  -8.724  -0.413  1.00 92.42           O  
ATOM   2387  N   ILE A 309      10.804 -10.934   0.714  1.00 91.35           N  
ATOM   2388  CA  ILE A 309       9.517 -10.905   1.400  1.00 91.35           C  
ATOM   2389  C   ILE A 309       9.113 -12.322   1.800  1.00 91.35           C  
ATOM   2390  CB  ILE A 309       8.421 -10.263   0.519  1.00 91.35           C  
ATOM   2391  O   ILE A 309       8.610 -12.542   2.904  1.00 91.35           O  
ATOM   2392  CG1 ILE A 309       8.696  -8.767   0.330  1.00 91.35           C  
ATOM   2393  CG2 ILE A 309       7.035 -10.493   1.129  1.00 91.35           C  
ATOM   2394  CD1 ILE A 309       7.770  -8.089  -0.671  1.00 91.35           C  
ATOM   2395  N   GLN A 310       9.416 -13.276   0.930  1.00 91.06           N  
ATOM   2396  CA  GLN A 310       9.097 -14.675   1.195  1.00 91.06           C  
ATOM   2397  C   GLN A 310      10.042 -15.267   2.236  1.00 91.06           C  
ATOM   2398  CB  GLN A 310       9.158 -15.493  -0.096  1.00 91.06           C  
ATOM   2399  O   GLN A 310       9.618 -16.034   3.103  1.00 91.06           O  
ATOM   2400  CG  GLN A 310       8.021 -15.198  -1.066  1.00 91.06           C  
ATOM   2401  CD  GLN A 310       8.177 -15.922  -2.390  1.00 91.06           C  
ATOM   2402  NE2 GLN A 310       7.449 -15.466  -3.404  1.00 91.06           N  
ATOM   2403  OE1 GLN A 310       8.945 -16.883  -2.501  1.00 91.06           O  
ATOM   2404  N   HIS A 311      11.273 -14.890   2.101  1.00 92.67           N  
ATOM   2405  CA  HIS A 311      12.296 -15.376   3.020  1.00 92.67           C  
ATOM   2406  C   HIS A 311      12.007 -14.933   4.450  1.00 92.67           C  
ATOM   2407  CB  HIS A 311      13.680 -14.889   2.589  1.00 92.67           C  
ATOM   2408  O   HIS A 311      12.188 -15.706   5.393  1.00 92.67           O  
ATOM   2409  CG  HIS A 311      14.796 -15.440   3.418  1.00 92.67           C  
ATOM   2410  CD2 HIS A 311      15.517 -16.579   3.294  1.00 92.67           C  
ATOM   2411  ND1 HIS A 311      15.283 -14.794   4.534  1.00 92.67           N  
ATOM   2412  CE1 HIS A 311      16.259 -15.515   5.060  1.00 92.67           C  
ATOM   2413  NE2 HIS A 311      16.421 -16.602   4.327  1.00 92.67           N  
ATOM   2414  N   HIS A 312      11.507 -13.742   4.654  1.00 90.29           N  
ATOM   2415  CA  HIS A 312      11.265 -13.153   5.967  1.00 90.29           C  
ATOM   2416  C   HIS A 312       9.807 -13.314   6.382  1.00 90.29           C  
ATOM   2417  CB  HIS A 312      11.652 -11.673   5.969  1.00 90.29           C  
ATOM   2418  O   HIS A 312       9.409 -12.855   7.455  1.00 90.29           O  
ATOM   2419  CG  HIS A 312      13.126 -11.437   5.876  1.00 90.29           C  
ATOM   2420  CD2 HIS A 312      14.056 -11.234   6.839  1.00 90.29           C  
ATOM   2421  ND1 HIS A 312      13.797 -11.389   4.674  1.00 90.29           N  
ATOM   2422  CE1 HIS A 312      15.081 -11.166   4.902  1.00 90.29           C  
ATOM   2423  NE2 HIS A 312      15.264 -11.068   6.208  1.00 90.29           N  
ATOM   2424  N   ASN A 313       8.999 -14.050   5.525  1.00 89.35           N  
ATOM   2425  CA  ASN A 313       7.599 -14.375   5.775  1.00 89.35           C  
ATOM   2426  C   ASN A 313       6.799 -13.138   6.172  1.00 89.35           C  
ATOM   2427  CB  ASN A 313       7.483 -15.453   6.855  1.00 89.35           C  
ATOM   2428  O   ASN A 313       6.073 -13.157   7.168  1.00 89.35           O  
ATOM   2429  CG  ASN A 313       8.053 -16.786   6.413  1.00 89.35           C  
ATOM   2430  ND2 ASN A 313       8.710 -17.484   7.331  1.00 89.35           N  
ATOM   2431  OD1 ASN A 313       7.904 -17.186   5.255  1.00 89.35           O  
ATOM   2432  N   ILE A 314       6.915 -12.041   5.481  1.00 89.28           N  
ATOM   2433  CA  ILE A 314       6.175 -10.803   5.700  1.00 89.28           C  
ATOM   2434  C   ILE A 314       4.838 -10.865   4.966  1.00 89.28           C  
ATOM   2435  CB  ILE A 314       6.985  -9.572   5.236  1.00 89.28           C  
ATOM   2436  O   ILE A 314       4.798 -11.086   3.753  1.00 89.28           O  
ATOM   2437  CG1 ILE A 314       8.338  -9.520   5.956  1.00 89.28           C  
ATOM   2438  CG2 ILE A 314       6.190  -8.284   5.470  1.00 89.28           C  
ATOM   2439  CD1 ILE A 314       9.314  -8.511   5.366  1.00 89.28           C  
ATOM   2440  N   PRO A 315       3.713 -10.848   5.772  1.00 85.59           N  
ATOM   2441  CA  PRO A 315       2.384 -10.901   5.158  1.00 85.59           C  
ATOM   2442  C   PRO A 315       2.047  -9.637   4.371  1.00 85.59           C  
ATOM   2443  CB  PRO A 315       1.448 -11.064   6.358  1.00 85.59           C  
ATOM   2444  O   PRO A 315       2.005  -8.543   4.941  1.00 85.59           O  
ATOM   2445  CG  PRO A 315       2.192 -10.467   7.508  1.00 85.59           C  
ATOM   2446  CD  PRO A 315       3.664 -10.547   7.217  1.00 85.59           C  
ATOM   2447  N   ILE A 316       2.200  -9.651   3.087  1.00 87.92           N  
ATOM   2448  CA  ILE A 316       1.790  -8.549   2.223  1.00 87.92           C  
ATOM   2449  C   ILE A 316       0.382  -8.806   1.691  1.00 87.92           C  
ATOM   2450  CB  ILE A 316       2.778  -8.351   1.051  1.00 87.92           C  
ATOM   2451  O   ILE A 316      -0.094  -9.944   1.703  1.00 87.92           O  
ATOM   2452  CG1 ILE A 316       2.843  -9.617   0.189  1.00 87.92           C  
ATOM   2453  CG2 ILE A 316       4.167  -7.972   1.573  1.00 87.92           C  
ATOM   2454  CD1 ILE A 316       3.640  -9.449  -1.098  1.00 87.92           C  
ATOM   2455  N   TYR A 317      -0.349  -7.753   1.421  1.00 84.71           N  
ATOM   2456  CA  TYR A 317      -1.706  -7.878   0.900  1.00 84.71           C  
ATOM   2457  C   TYR A 317      -1.733  -8.755  -0.346  1.00 84.71           C  
ATOM   2458  CB  TYR A 317      -2.288  -6.498   0.579  1.00 84.71           C  
ATOM   2459  O   TYR A 317      -1.062  -8.457  -1.337  1.00 84.71           O  
ATOM   2460  CG  TYR A 317      -3.715  -6.539   0.088  1.00 84.71           C  
ATOM   2461  CD1 TYR A 317      -4.014  -6.351  -1.259  1.00 84.71           C  
ATOM   2462  CD2 TYR A 317      -4.766  -6.767   0.970  1.00 84.71           C  
ATOM   2463  CE1 TYR A 317      -5.327  -6.386  -1.716  1.00 84.71           C  
ATOM   2464  CE2 TYR A 317      -6.083  -6.804   0.524  1.00 84.71           C  
ATOM   2465  OH  TYR A 317      -7.655  -6.650  -1.266  1.00 84.71           O  
ATOM   2466  CZ  TYR A 317      -6.353  -6.614  -0.819  1.00 84.71           C  
ATOM   2467  N   ASN A 318      -2.405  -9.929  -0.149  1.00 75.80           N  
ATOM   2468  CA  ASN A 318      -2.548 -10.880  -1.246  1.00 75.80           C  
ATOM   2469  C   ASN A 318      -3.928 -10.788  -1.891  1.00 75.80           C  
ATOM   2470  CB  ASN A 318      -2.283 -12.306  -0.759  1.00 75.80           C  
ATOM   2471  O   ASN A 318      -4.935 -10.644  -1.195  1.00 75.80           O  
ATOM   2472  CG  ASN A 318      -1.807 -13.223  -1.868  1.00 75.80           C  
ATOM   2473  ND2 ASN A 318      -1.804 -14.524  -1.602  1.00 75.80           N  
ATOM   2474  OD1 ASN A 318      -1.445 -12.766  -2.956  1.00 75.80           O  
ATOM   2475  N   PHE A 319      -3.957 -10.480  -3.152  1.00 73.99           N  
ATOM   2476  CA  PHE A 319      -5.203 -10.412  -3.906  1.00 73.99           C  
ATOM   2477  C   PHE A 319      -5.913 -11.760  -3.904  1.00 73.99           C  
ATOM   2478  CB  PHE A 319      -4.938  -9.961  -5.346  1.00 73.99           C  
ATOM   2479  O   PHE A 319      -5.294 -12.794  -4.167  1.00 73.99           O  
ATOM   2480  CG  PHE A 319      -4.296  -8.603  -5.448  1.00 73.99           C  
ATOM   2481  CD1 PHE A 319      -5.061  -7.448  -5.346  1.00 73.99           C  
ATOM   2482  CD2 PHE A 319      -2.927  -8.483  -5.647  1.00 73.99           C  
ATOM   2483  CE1 PHE A 319      -4.469  -6.190  -5.441  1.00 73.99           C  
ATOM   2484  CE2 PHE A 319      -2.329  -7.230  -5.742  1.00 73.99           C  
ATOM   2485  CZ  PHE A 319      -3.102  -6.085  -5.640  1.00 73.99           C  
ATOM   2486  N   PRO A 320      -6.950 -11.867  -3.066  1.00 64.65           N  
ATOM   2487  CA  PRO A 320      -7.653 -13.150  -2.981  1.00 64.65           C  
ATOM   2488  C   PRO A 320      -7.756 -13.856  -4.331  1.00 64.65           C  
ATOM   2489  CB  PRO A 320      -9.039 -12.758  -2.462  1.00 64.65           C  
ATOM   2490  O   PRO A 320      -8.009 -13.211  -5.352  1.00 64.65           O  
ATOM   2491  CG  PRO A 320      -8.914 -11.316  -2.088  1.00 64.65           C  
ATOM   2492  CD  PRO A 320      -7.637 -10.782  -2.670  1.00 64.65           C  
ATOM   2493  N   GLU A 321      -7.007 -14.925  -4.527  1.00 59.60           N  
ATOM   2494  CA  GLU A 321      -7.149 -15.866  -5.634  1.00 59.60           C  
ATOM   2495  C   GLU A 321      -8.552 -16.464  -5.674  1.00 59.60           C  
ATOM   2496  CB  GLU A 321      -6.104 -16.980  -5.531  1.00 59.60           C  
ATOM   2497  O   GLU A 321      -9.077 -16.898  -4.646  1.00 59.60           O  
ATOM   2498  CG  GLU A 321      -4.723 -16.576  -6.027  1.00 59.60           C  
ATOM   2499  CD  GLU A 321      -3.683 -17.673  -5.865  1.00 59.60           C  
ATOM   2500  OE1 GLU A 321      -2.482 -17.411  -6.103  1.00 59.60           O  
ATOM   2501  OE2 GLU A 321      -4.072 -18.804  -5.498  1.00 59.60           O  
ATOM   2502  N   TYR A 322      -9.457 -15.880  -6.229  1.00 53.91           N  
ATOM   2503  CA  TYR A 322     -10.646 -16.698  -6.443  1.00 53.91           C  
ATOM   2504  C   TYR A 322     -10.273 -18.067  -6.998  1.00 53.91           C  
ATOM   2505  CB  TYR A 322     -11.617 -15.995  -7.397  1.00 53.91           C  
ATOM   2506  O   TYR A 322      -9.678 -18.167  -8.074  1.00 53.91           O  
ATOM   2507  CG  TYR A 322     -12.736 -15.266  -6.694  1.00 53.91           C  
ATOM   2508  CD1 TYR A 322     -13.971 -15.878  -6.490  1.00 53.91           C  
ATOM   2509  CD2 TYR A 322     -12.562 -13.966  -6.234  1.00 53.91           C  
ATOM   2510  CE1 TYR A 322     -15.007 -15.210  -5.845  1.00 53.91           C  
ATOM   2511  CE2 TYR A 322     -13.591 -13.288  -5.587  1.00 53.91           C  
ATOM   2512  OH  TYR A 322     -15.829 -13.251  -4.758  1.00 53.91           O  
ATOM   2513  CZ  TYR A 322     -14.807 -13.917  -5.397  1.00 53.91           C  
ATOM   2514  N   ASP A 323      -9.249 -18.690  -6.324  1.00 42.88           N  
ATOM   2515  CA  ASP A 323      -8.903 -20.065  -6.673  1.00 42.88           C  
ATOM   2516  C   ASP A 323     -10.045 -20.744  -7.426  1.00 42.88           C  
ATOM   2517  CB  ASP A 323      -8.551 -20.865  -5.417  1.00 42.88           C  
ATOM   2518  O   ASP A 323     -11.177 -20.787  -6.940  1.00 42.88           O  
ATOM   2519  CG  ASP A 323      -7.062 -20.876  -5.119  1.00 42.88           C  
ATOM   2520  OD1 ASP A 323      -6.265 -20.433  -5.974  1.00 42.88           O  
ATOM   2521  OD2 ASP A 323      -6.682 -21.336  -4.021  1.00 42.88           O  
ATOM   2522  N   SER A 324     -10.324 -20.393  -8.604  1.00 47.95           N  
ATOM   2523  CA  SER A 324     -10.718 -21.370  -9.614  1.00 47.95           C  
ATOM   2524  C   SER A 324     -10.645 -22.792  -9.066  1.00 47.95           C  
ATOM   2525  CB  SER A 324      -9.832 -21.247 -10.854  1.00 47.95           C  
ATOM   2526  O   SER A 324     -10.982 -23.750  -9.765  1.00 47.95           O  
ATOM   2527  OG  SER A 324      -8.464 -21.383 -10.510  1.00 47.95           O  
ATOM   2528  N   ASP A 325     -10.181 -23.074  -7.716  1.00 46.03           N  
ATOM   2529  CA  ASP A 325     -10.286 -24.419  -7.158  1.00 46.03           C  
ATOM   2530  C   ASP A 325     -11.692 -24.685  -6.626  1.00 46.03           C  
ATOM   2531  CB  ASP A 325      -9.255 -24.620  -6.045  1.00 46.03           C  
ATOM   2532  O   ASP A 325     -11.992 -25.793  -6.178  1.00 46.03           O  
ATOM   2533  CG  ASP A 325      -7.827 -24.657  -6.558  1.00 46.03           C  
ATOM   2534  OD1 ASP A 325      -7.617 -24.940  -7.757  1.00 46.03           O  
ATOM   2535  OD2 ASP A 325      -6.902 -24.403  -5.756  1.00 46.03           O  
ATOM   2536  N   ASP A 326     -12.660 -23.667  -6.688  1.00 48.81           N  
ATOM   2537  CA  ASP A 326     -14.101 -23.887  -6.760  1.00 48.81           C  
ATOM   2538  C   ASP A 326     -14.559 -24.059  -8.206  1.00 48.81           C  
ATOM   2539  CB  ASP A 326     -14.854 -22.727  -6.104  1.00 48.81           C  
ATOM   2540  O   ASP A 326     -15.737 -24.312  -8.464  1.00 48.81           O  
ATOM   2541  CG  ASP A 326     -14.911 -22.837  -4.591  1.00 48.81           C  
ATOM   2542  OD1 ASP A 326     -14.926 -23.970  -4.062  1.00 48.81           O  
ATOM   2543  OD2 ASP A 326     -14.945 -21.782  -3.922  1.00 48.81           O  
ATOM   2544  N   ALA A 327     -13.664 -23.808  -9.233  1.00 47.58           N  
ATOM   2545  CA  ALA A 327     -13.902 -24.040 -10.655  1.00 47.58           C  
ATOM   2546  C   ALA A 327     -13.395 -25.416 -11.079  1.00 47.58           C  
ATOM   2547  CB  ALA A 327     -13.235 -22.951 -11.492  1.00 47.58           C  
ATOM   2548  O   ALA A 327     -13.808 -25.945 -12.113  1.00 47.58           O  
ATOM   2549  N   ALA A 328     -12.466 -26.137 -10.234  1.00 44.70           N  
ATOM   2550  CA  ALA A 328     -12.135 -27.532 -10.511  1.00 44.70           C  
ATOM   2551  C   ALA A 328     -13.151 -28.474  -9.872  1.00 44.70           C  
ATOM   2552  CB  ALA A 328     -10.728 -27.854 -10.012  1.00 44.70           C  
ATOM   2553  O   ALA A 328     -13.250 -29.642 -10.255  1.00 44.70           O  
ATOM   2554  N   ALA A 329     -14.173 -27.982  -9.003  1.00 46.83           N  
ATOM   2555  CA  ALA A 329     -15.411 -28.624  -8.568  1.00 46.83           C  
ATOM   2556  C   ALA A 329     -16.593 -28.170  -9.420  1.00 46.83           C  
ATOM   2557  CB  ALA A 329     -15.676 -28.327  -7.094  1.00 46.83           C  
ATOM   2558  O   ALA A 329     -17.702 -28.693  -9.283  1.00 46.83           O  
ATOM   2559  N   SER A 330     -16.450 -27.307 -10.454  1.00 45.88           N  
ATOM   2560  CA  SER A 330     -17.468 -26.816 -11.377  1.00 45.88           C  
ATOM   2561  C   SER A 330     -17.148 -27.210 -12.815  1.00 45.88           C  
ATOM   2562  CB  SER A 330     -17.597 -25.296 -11.273  1.00 45.88           C  
ATOM   2563  O   SER A 330     -17.800 -26.744 -13.752  1.00 45.88           O  
ATOM   2564  OG  SER A 330     -16.717 -24.653 -12.180  1.00 45.88           O  
ATOM   2565  N   GLU A 331     -16.196 -28.262 -13.097  1.00 48.34           N  
ATOM   2566  CA  GLU A 331     -16.110 -28.938 -14.388  1.00 48.34           C  
ATOM   2567  C   GLU A 331     -17.319 -29.840 -14.621  1.00 48.34           C  
ATOM   2568  CB  GLU A 331     -14.819 -29.755 -14.483  1.00 48.34           C  
ATOM   2569  O   GLU A 331     -17.585 -30.251 -15.752  1.00 48.34           O  
ATOM   2570  CG  GLU A 331     -13.578 -28.915 -14.750  1.00 48.34           C  
ATOM   2571  CD  GLU A 331     -12.365 -29.745 -15.142  1.00 48.34           C  
ATOM   2572  OE1 GLU A 331     -11.337 -29.160 -15.551  1.00 48.34           O  
ATOM   2573  OE2 GLU A 331     -12.445 -30.989 -15.041  1.00 48.34           O  
ATOM   2574  N   SER A 332     -18.428 -29.702 -13.703  1.00 43.67           N  
ATOM   2575  CA  SER A 332     -19.722 -30.330 -13.949  1.00 43.67           C  
ATOM   2576  C   SER A 332     -20.855 -29.313 -13.868  1.00 43.67           C  
ATOM   2577  CB  SER A 332     -19.968 -31.461 -12.949  1.00 43.67           C  
ATOM   2578  O   SER A 332     -22.019 -29.653 -14.091  1.00 43.67           O  
ATOM   2579  OG  SER A 332     -20.121 -30.947 -11.637  1.00 43.67           O  
ATOM   2580  N   ALA A 333     -20.684 -27.970 -14.033  1.00 45.55           N  
ATOM   2581  CA  ALA A 333     -21.833 -27.068 -14.061  1.00 45.55           C  
ATOM   2582  C   ALA A 333     -21.798 -26.174 -15.297  1.00 45.55           C  
ATOM   2583  CB  ALA A 333     -21.874 -26.218 -12.794  1.00 45.55           C  
ATOM   2584  O   ALA A 333     -21.325 -25.036 -15.234  1.00 45.55           O  
ATOM   2585  N   SER A 334     -21.302 -26.663 -16.503  1.00 37.19           N  
ATOM   2586  CA  SER A 334     -21.566 -26.181 -17.855  1.00 37.19           C  
ATOM   2587  C   SER A 334     -23.058 -26.207 -18.170  1.00 37.19           C  
ATOM   2588  CB  SER A 334     -20.805 -27.020 -18.882  1.00 37.19           C  
ATOM   2589  O   SER A 334     -23.452 -26.464 -19.310  1.00 37.19           O  
ATOM   2590  OG  SER A 334     -21.161 -28.387 -18.779  1.00 37.19           O  
ATOM   2591  N   ALA A 335     -23.952 -25.396 -17.456  1.00 36.85           N  
ATOM   2592  CA  ALA A 335     -25.195 -25.043 -18.137  1.00 36.85           C  
ATOM   2593  C   ALA A 335     -26.054 -24.129 -17.268  1.00 36.85           C  
ATOM   2594  CB  ALA A 335     -25.973 -26.301 -18.512  1.00 36.85           C  
ATOM   2595  O   ALA A 335     -26.431 -24.496 -16.153  1.00 36.85           O  
ATOM   2596  N   MET A 336     -25.701 -22.815 -17.109  1.00 40.18           N  
ATOM   2597  CA  MET A 336     -26.832 -21.901 -16.973  1.00 40.18           C  
ATOM   2598  C   MET A 336     -26.358 -20.501 -16.598  1.00 40.18           C  
ATOM   2599  CB  MET A 336     -27.818 -22.417 -15.924  1.00 40.18           C  
ATOM   2600  O   MET A 336     -25.585 -20.335 -15.653  1.00 40.18           O  
ATOM   2601  CG  MET A 336     -28.815 -23.429 -16.466  1.00 40.18           C  
ATOM   2602  SD  MET A 336     -30.347 -22.639 -17.094  1.00 40.18           S  
ATOM   2603  CE  MET A 336     -31.219 -24.096 -17.736  1.00 40.18           C  
ATOM   2604  N   ASP A 337     -26.117 -19.532 -17.521  1.00 38.52           N  
ATOM   2605  CA  ASP A 337     -26.893 -18.365 -17.929  1.00 38.52           C  
ATOM   2606  C   ASP A 337     -26.474 -17.125 -17.142  1.00 38.52           C  
ATOM   2607  CB  ASP A 337     -28.390 -18.624 -17.744  1.00 38.52           C  
ATOM   2608  O   ASP A 337     -26.365 -17.169 -15.915  1.00 38.52           O  
ATOM   2609  CG  ASP A 337     -29.118 -18.854 -19.056  1.00 38.52           C  
ATOM   2610  OD1 ASP A 337     -28.495 -18.719 -20.131  1.00 38.52           O  
ATOM   2611  OD2 ASP A 337     -30.327 -19.170 -19.015  1.00 38.52           O  
ATOM   2612  N   ASP A 338     -25.369 -16.307 -17.509  1.00 47.28           N  
ATOM   2613  CA  ASP A 338     -25.280 -14.874 -17.774  1.00 47.28           C  
ATOM   2614  C   ASP A 338     -24.929 -14.102 -16.504  1.00 47.28           C  
ATOM   2615  CB  ASP A 338     -26.594 -14.354 -18.359  1.00 47.28           C  
ATOM   2616  O   ASP A 338     -25.030 -12.874 -16.470  1.00 47.28           O  
ATOM   2617  CG  ASP A 338     -26.760 -14.686 -19.832  1.00 47.28           C  
ATOM   2618  OD1 ASP A 338     -25.750 -14.971 -20.510  1.00 47.28           O  
ATOM   2619  OD2 ASP A 338     -27.912 -14.661 -20.318  1.00 47.28           O  
ATOM   2620  N   GLU A 339     -24.069 -14.652 -15.515  1.00 52.10           N  
ATOM   2621  CA  GLU A 339     -23.452 -13.950 -14.394  1.00 52.10           C  
ATOM   2622  C   GLU A 339     -22.029 -14.444 -14.149  1.00 52.10           C  
ATOM   2623  CB  GLU A 339     -24.292 -14.118 -13.126  1.00 52.10           C  
ATOM   2624  O   GLU A 339     -21.571 -14.492 -13.006  1.00 52.10           O  
ATOM   2625  CG  GLU A 339     -24.004 -13.075 -12.055  1.00 52.10           C  
ATOM   2626  CD  GLU A 339     -25.009 -13.094 -10.914  1.00 52.10           C  
ATOM   2627  OE1 GLU A 339     -24.854 -12.304  -9.955  1.00 52.10           O  
ATOM   2628  OE2 GLU A 339     -25.959 -13.906 -10.979  1.00 52.10           O  
ATOM   2629  N   GLU A 340     -21.299 -15.144 -15.064  1.00 49.22           N  
ATOM   2630  CA  GLU A 340     -19.999 -15.808 -15.083  1.00 49.22           C  
ATOM   2631  C   GLU A 340     -18.969 -14.983 -15.849  1.00 49.22           C  
ATOM   2632  CB  GLU A 340     -20.118 -17.204 -15.700  1.00 49.22           C  
ATOM   2633  O   GLU A 340     -17.773 -15.276 -15.802  1.00 49.22           O  
ATOM   2634  CG  GLU A 340     -20.335 -18.312 -14.679  1.00 49.22           C  
ATOM   2635  CD  GLU A 340     -19.745 -19.646 -15.106  1.00 49.22           C  
ATOM   2636  OE1 GLU A 340     -19.704 -20.584 -14.278  1.00 49.22           O  
ATOM   2637  OE2 GLU A 340     -19.320 -19.754 -16.278  1.00 49.22           O  
ATOM   2638  N   THR A 341     -19.259 -13.748 -16.414  1.00 50.24           N  
ATOM   2639  CA  THR A 341     -18.311 -12.900 -17.128  1.00 50.24           C  
ATOM   2640  C   THR A 341     -17.760 -11.812 -16.209  1.00 50.24           C  
ATOM   2641  CB  THR A 341     -18.962 -12.250 -18.363  1.00 50.24           C  
ATOM   2642  O   THR A 341     -16.615 -11.383 -16.364  1.00 50.24           O  
ATOM   2643  CG2 THR A 341     -18.224 -12.637 -19.641  1.00 50.24           C  
ATOM   2644  OG1 THR A 341     -20.324 -12.684 -18.461  1.00 50.24           O  
ATOM   2645  N   ALA A 342     -18.423 -11.553 -14.999  1.00 47.41           N  
ATOM   2646  CA  ALA A 342     -17.984 -10.519 -14.065  1.00 47.41           C  
ATOM   2647  C   ALA A 342     -17.072 -11.103 -12.990  1.00 47.41           C  
ATOM   2648  CB  ALA A 342     -19.190  -9.836 -13.423  1.00 47.41           C  
ATOM   2649  O   ALA A 342     -16.158 -10.429 -12.510  1.00 47.41           O  
ATOM   2650  N   SER A 343     -17.156 -12.480 -12.828  1.00 52.16           N  
ATOM   2651  CA  SER A 343     -16.321 -13.162 -11.845  1.00 52.16           C  
ATOM   2652  C   SER A 343     -15.051 -13.713 -12.485  1.00 52.16           C  
ATOM   2653  CB  SER A 343     -17.098 -14.296 -11.176  1.00 52.16           C  
ATOM   2654  O   SER A 343     -13.996 -13.755 -11.849  1.00 52.16           O  
ATOM   2655  OG  SER A 343     -16.260 -15.033 -10.302  1.00 52.16           O  
ATOM   2656  N   GLU A 344     -15.012 -13.941 -13.919  1.00 55.90           N  
ATOM   2657  CA  GLU A 344     -13.830 -14.332 -14.681  1.00 55.90           C  
ATOM   2658  C   GLU A 344     -12.947 -13.127 -14.987  1.00 55.90           C  
ATOM   2659  CB  GLU A 344     -14.235 -15.032 -15.981  1.00 55.90           C  
ATOM   2660  O   GLU A 344     -11.720 -13.244 -15.030  1.00 55.90           O  
ATOM   2661  CG  GLU A 344     -14.775 -16.441 -15.779  1.00 55.90           C  
ATOM   2662  CD  GLU A 344     -15.183 -17.119 -17.077  1.00 55.90           C  
ATOM   2663  OE1 GLU A 344     -15.673 -18.270 -17.033  1.00 55.90           O  
ATOM   2664  OE2 GLU A 344     -15.010 -16.494 -18.147  1.00 55.90           O  
ATOM   2665  N   THR A 345     -13.551 -11.907 -15.135  1.00 57.47           N  
ATOM   2666  CA  THR A 345     -12.856 -10.650 -15.389  1.00 57.47           C  
ATOM   2667  C   THR A 345     -12.188 -10.135 -14.117  1.00 57.47           C  
ATOM   2668  CB  THR A 345     -13.819  -9.580 -15.936  1.00 57.47           C  
ATOM   2669  O   THR A 345     -11.072  -9.613 -14.164  1.00 57.47           O  
ATOM   2670  CG2 THR A 345     -13.057  -8.352 -16.422  1.00 57.47           C  
ATOM   2671  OG1 THR A 345     -14.564 -10.130 -17.029  1.00 57.47           O  
ATOM   2672  N   GLY A 346     -12.755 -10.372 -12.937  1.00 63.55           N  
ATOM   2673  CA  GLY A 346     -12.203  -9.974 -11.652  1.00 63.55           C  
ATOM   2674  C   GLY A 346     -11.054 -10.855 -11.197  1.00 63.55           C  
ATOM   2675  O   GLY A 346     -10.071 -10.363 -10.640  1.00 63.55           O  
ATOM   2676  N   ALA A 347     -11.108 -12.175 -11.561  1.00 68.76           N  
ATOM   2677  CA  ALA A 347     -10.045 -13.131 -11.259  1.00 68.76           C  
ATOM   2678  C   ALA A 347      -8.832 -12.902 -12.156  1.00 68.76           C  
ATOM   2679  CB  ALA A 347     -10.556 -14.561 -11.415  1.00 68.76           C  
ATOM   2680  O   ALA A 347      -7.689 -13.017 -11.706  1.00 68.76           O  
ATOM   2681  N   GLN A 348      -9.094 -12.563 -13.452  1.00 69.52           N  
ATOM   2682  CA  GLN A 348      -8.037 -12.245 -14.405  1.00 69.52           C  
ATOM   2683  C   GLN A 348      -7.358 -10.924 -14.053  1.00 69.52           C  
ATOM   2684  CB  GLN A 348      -8.596 -12.184 -15.827  1.00 69.52           C  
ATOM   2685  O   GLN A 348      -6.135 -10.805 -14.148  1.00 69.52           O  
ATOM   2686  CG  GLN A 348      -8.995 -13.542 -16.390  1.00 69.52           C  
ATOM   2687  CD  GLN A 348      -9.701 -13.438 -17.729  1.00 69.52           C  
ATOM   2688  NE2 GLN A 348      -9.993 -14.584 -18.335  1.00 69.52           N  
ATOM   2689  OE1 GLN A 348      -9.983 -12.338 -18.213  1.00 69.52           O  
ATOM   2690  N   GLU A 349      -8.074  -9.962 -13.618  1.00 72.87           N  
ATOM   2691  CA  GLU A 349      -7.554  -8.668 -13.184  1.00 72.87           C  
ATOM   2692  C   GLU A 349      -6.734  -8.804 -11.905  1.00 72.87           C  
ATOM   2693  CB  GLU A 349      -8.698  -7.673 -12.973  1.00 72.87           C  
ATOM   2694  O   GLU A 349      -5.690  -8.164 -11.760  1.00 72.87           O  
ATOM   2695  CG  GLU A 349      -9.386  -7.244 -14.260  1.00 72.87           C  
ATOM   2696  CD  GLU A 349     -10.576  -6.326 -14.028  1.00 72.87           C  
ATOM   2697  OE1 GLU A 349     -11.227  -5.915 -15.014  1.00 72.87           O  
ATOM   2698  OE2 GLU A 349     -10.857  -6.014 -12.849  1.00 72.87           O  
ATOM   2699  N   ASN A 350      -7.139  -9.731 -11.046  1.00 77.29           N  
ATOM   2700  CA  ASN A 350      -6.454 -10.005  -9.788  1.00 77.29           C  
ATOM   2701  C   ASN A 350      -5.136 -10.741 -10.016  1.00 77.29           C  
ATOM   2702  CB  ASN A 350      -7.355 -10.810  -8.849  1.00 77.29           C  
ATOM   2703  O   ASN A 350      -4.150 -10.485  -9.323  1.00 77.29           O  
ATOM   2704  CG  ASN A 350      -8.493  -9.984  -8.282  1.00 77.29           C  
ATOM   2705  ND2 ASN A 350      -9.436 -10.647  -7.623  1.00 77.29           N  
ATOM   2706  OD1 ASN A 350      -8.525  -8.760  -8.436  1.00 77.29           O  
ATOM   2707  N   GLN A 351      -5.170 -11.565 -10.988  1.00 77.66           N  
ATOM   2708  CA  GLN A 351      -3.963 -12.294 -11.363  1.00 77.66           C  
ATOM   2709  C   GLN A 351      -2.937 -11.366 -12.006  1.00 77.66           C  
ATOM   2710  CB  GLN A 351      -4.303 -13.442 -12.315  1.00 77.66           C  
ATOM   2711  O   GLN A 351      -1.737 -11.489 -11.754  1.00 77.66           O  
ATOM   2712  CG  GLN A 351      -3.115 -14.335 -12.650  1.00 77.66           C  
ATOM   2713  CD  GLN A 351      -3.513 -15.568 -13.440  1.00 77.66           C  
ATOM   2714  NE2 GLN A 351      -2.573 -16.492 -13.609  1.00 77.66           N  
ATOM   2715  OE1 GLN A 351      -4.655 -15.689 -13.894  1.00 77.66           O  
ATOM   2716  N   GLU A 352      -3.406 -10.462 -12.819  1.00 80.88           N  
ATOM   2717  CA  GLU A 352      -2.554  -9.461 -13.454  1.00 80.88           C  
ATOM   2718  C   GLU A 352      -1.947  -8.517 -12.420  1.00 80.88           C  
ATOM   2719  CB  GLU A 352      -3.344  -8.664 -14.495  1.00 80.88           C  
ATOM   2720  O   GLU A 352      -0.774  -8.150 -12.518  1.00 80.88           O  
ATOM   2721  CG  GLU A 352      -3.710  -9.465 -15.735  1.00 80.88           C  
ATOM   2722  CD  GLU A 352      -4.527  -8.672 -16.743  1.00 80.88           C  
ATOM   2723  OE1 GLU A 352      -4.956  -9.251 -17.767  1.00 80.88           O  
ATOM   2724  OE2 GLU A 352      -4.738  -7.461 -16.507  1.00 80.88           O  
ATOM   2725  N   LEU A 353      -2.599  -8.216 -11.452  1.00 81.78           N  
ATOM   2726  CA  LEU A 353      -2.155  -7.314 -10.396  1.00 81.78           C  
ATOM   2727  C   LEU A 353      -1.149  -8.003  -9.480  1.00 81.78           C  
ATOM   2728  CB  LEU A 353      -3.350  -6.817  -9.578  1.00 81.78           C  
ATOM   2729  O   LEU A 353      -0.202  -7.372  -9.004  1.00 81.78           O  
ATOM   2730  CG  LEU A 353      -4.301  -5.851 -10.286  1.00 81.78           C  
ATOM   2731  CD1 LEU A 353      -5.530  -5.589  -9.422  1.00 81.78           C  
ATOM   2732  CD2 LEU A 353      -3.587  -4.545 -10.619  1.00 81.78           C  
ATOM   2733  N   ARG A 354      -1.325  -9.282  -9.360  1.00 82.24           N  
ATOM   2734  CA  ARG A 354      -0.398 -10.065  -8.550  1.00 82.24           C  
ATOM   2735  C   ARG A 354       0.962 -10.179  -9.230  1.00 82.24           C  
ATOM   2736  CB  ARG A 354      -0.966 -11.460  -8.279  1.00 82.24           C  
ATOM   2737  O   ARG A 354       1.995 -10.229  -8.560  1.00 82.24           O  
ATOM   2738  CG  ARG A 354      -2.062 -11.484  -7.224  1.00 82.24           C  
ATOM   2739  CD  ARG A 354      -2.526 -12.903  -6.927  1.00 82.24           C  
ATOM   2740  NE  ARG A 354      -3.608 -12.921  -5.946  1.00 82.24           N  
ATOM   2741  NH1 ARG A 354      -3.955 -15.202  -6.065  1.00 82.24           N  
ATOM   2742  NH2 ARG A 354      -5.230 -13.916  -4.660  1.00 82.24           N  
ATOM   2743  CZ  ARG A 354      -4.262 -14.013  -5.559  1.00 82.24           C  
ATOM   2744  N   SER A 355       0.814 -10.220 -10.538  1.00 82.58           N  
ATOM   2745  CA  SER A 355       2.047 -10.356 -11.307  1.00 82.58           C  
ATOM   2746  C   SER A 355       2.843  -9.055 -11.309  1.00 82.58           C  
ATOM   2747  CB  SER A 355       1.738 -10.776 -12.745  1.00 82.58           C  
ATOM   2748  O   SER A 355       4.055  -9.064 -11.534  1.00 82.58           O  
ATOM   2749  OG  SER A 355       1.007  -9.766 -13.418  1.00 82.58           O  
ATOM   2750  N   LEU A 356       2.183  -8.030 -10.967  1.00 84.01           N  
ATOM   2751  CA  LEU A 356       2.783  -6.703 -11.045  1.00 84.01           C  
ATOM   2752  C   LEU A 356       3.367  -6.290  -9.697  1.00 84.01           C  
ATOM   2753  CB  LEU A 356       1.748  -5.672 -11.502  1.00 84.01           C  
ATOM   2754  O   LEU A 356       4.075  -5.285  -9.605  1.00 84.01           O  
ATOM   2755  CG  LEU A 356       1.315  -5.750 -12.967  1.00 84.01           C  
ATOM   2756  CD1 LEU A 356       0.087  -4.878 -13.205  1.00 84.01           C  
ATOM   2757  CD2 LEU A 356       2.459  -5.334 -13.886  1.00 84.01           C  
ATOM   2758  N   LEU A 357       3.227  -7.064  -8.641  1.00 86.09           N  
ATOM   2759  CA  LEU A 357       3.767  -6.807  -7.311  1.00 86.09           C  
ATOM   2760  C   LEU A 357       5.235  -7.211  -7.233  1.00 86.09           C  
ATOM   2761  CB  LEU A 357       2.961  -7.561  -6.250  1.00 86.09           C  
ATOM   2762  O   LEU A 357       5.613  -8.286  -7.705  1.00 86.09           O  
ATOM   2763  CG  LEU A 357       1.572  -7.005  -5.932  1.00 86.09           C  
ATOM   2764  CD1 LEU A 357       0.835  -7.936  -4.975  1.00 86.09           C  
ATOM   2765  CD2 LEU A 357       1.679  -5.601  -5.346  1.00 86.09           C  
ATOM   2766  N   PRO A 358       5.980  -6.378  -6.713  1.00 89.15           N  
ATOM   2767  CA  PRO A 358       5.724  -5.027  -6.208  1.00 89.15           C  
ATOM   2768  C   PRO A 358       5.520  -4.007  -7.326  1.00 89.15           C  
ATOM   2769  CB  PRO A 358       6.985  -4.708  -5.401  1.00 89.15           C  
ATOM   2770  O   PRO A 358       6.073  -4.164  -8.418  1.00 89.15           O  
ATOM   2771  CG  PRO A 358       8.058  -5.541  -6.024  1.00 89.15           C  
ATOM   2772  CD  PRO A 358       7.426  -6.767  -6.617  1.00 89.15           C  
ATOM   2773  N   PHE A 359       4.529  -2.902  -7.160  1.00 91.53           N  
ATOM   2774  CA  PHE A 359       4.237  -1.890  -8.169  1.00 91.53           C  
ATOM   2775  C   PHE A 359       5.418  -0.943  -8.343  1.00 91.53           C  
ATOM   2776  CB  PHE A 359       2.981  -1.099  -7.792  1.00 91.53           C  
ATOM   2777  O   PHE A 359       6.012  -0.496  -7.360  1.00 91.53           O  
ATOM   2778  CG  PHE A 359       1.716  -1.914  -7.831  1.00 91.53           C  
ATOM   2779  CD1 PHE A 359       1.103  -2.214  -9.042  1.00 91.53           C  
ATOM   2780  CD2 PHE A 359       1.140  -2.380  -6.657  1.00 91.53           C  
ATOM   2781  CE1 PHE A 359      -0.067  -2.968  -9.081  1.00 91.53           C  
ATOM   2782  CE2 PHE A 359      -0.029  -3.134  -6.688  1.00 91.53           C  
ATOM   2783  CZ  PHE A 359      -0.632  -3.426  -7.901  1.00 91.53           C  
ATOM   2784  N   ALA A 360       5.710  -0.779  -9.546  1.00 92.55           N  
ATOM   2785  CA  ALA A 360       6.739   0.192  -9.907  1.00 92.55           C  
ATOM   2786  C   ALA A 360       6.115   1.504 -10.375  1.00 92.55           C  
ATOM   2787  CB  ALA A 360       7.651  -0.377 -10.991  1.00 92.55           C  
ATOM   2788  O   ALA A 360       5.482   1.554 -11.432  1.00 92.55           O  
ATOM   2789  N   ILE A 361       6.408   2.619  -9.568  1.00 91.98           N  
ATOM   2790  CA  ILE A 361       5.666   3.846  -9.839  1.00 91.98           C  
ATOM   2791  C   ILE A 361       6.641   4.990 -10.108  1.00 91.98           C  
ATOM   2792  CB  ILE A 361       4.725   4.208  -8.668  1.00 91.98           C  
ATOM   2793  O   ILE A 361       7.726   5.039  -9.524  1.00 91.98           O  
ATOM   2794  CG1 ILE A 361       3.743   3.062  -8.398  1.00 91.98           C  
ATOM   2795  CG2 ILE A 361       3.977   5.512  -8.961  1.00 91.98           C  
ATOM   2796  CD1 ILE A 361       3.047   3.149  -7.047  1.00 91.98           C  
ATOM   2797  N   ILE A 362       6.179   5.791 -10.990  1.00 89.57           N  
ATOM   2798  CA  ILE A 362       6.851   7.052 -11.283  1.00 89.57           C  
ATOM   2799  C   ILE A 362       5.903   8.218 -11.012  1.00 89.57           C  
ATOM   2800  CB  ILE A 362       7.354   7.099 -12.743  1.00 89.57           C  
ATOM   2801  O   ILE A 362       4.765   8.225 -11.488  1.00 89.57           O  
ATOM   2802  CG1 ILE A 362       8.306   5.929 -13.018  1.00 89.57           C  
ATOM   2803  CG2 ILE A 362       8.035   8.439 -13.037  1.00 89.57           C  
ATOM   2804  CD1 ILE A 362       8.567   5.677 -14.496  1.00 89.57           C  
ATOM   2805  N   GLY A 363       6.245   9.189 -10.162  1.00 84.78           N  
ATOM   2806  CA  GLY A 363       5.427  10.362  -9.900  1.00 84.78           C  
ATOM   2807  C   GLY A 363       5.945  11.614 -10.581  1.00 84.78           C  
ATOM   2808  O   GLY A 363       7.157  11.812 -10.689  1.00 84.78           O  
ATOM   2809  N   SER A 364       5.055  12.409 -11.187  1.00 82.81           N  
ATOM   2810  CA  SER A 364       5.474  13.674 -11.782  1.00 82.81           C  
ATOM   2811  C   SER A 364       4.420  14.757 -11.576  1.00 82.81           C  
ATOM   2812  CB  SER A 364       5.752  13.499 -13.275  1.00 82.81           C  
ATOM   2813  O   SER A 364       3.219  14.480 -11.628  1.00 82.81           O  
ATOM   2814  OG  SER A 364       6.169  14.723 -13.856  1.00 82.81           O  
ATOM   2815  N   ASP A 365       4.891  15.997 -11.247  1.00 75.79           N  
ATOM   2816  CA  ASP A 365       4.010  17.153 -11.108  1.00 75.79           C  
ATOM   2817  C   ASP A 365       3.993  17.988 -12.386  1.00 75.79           C  
ATOM   2818  CB  ASP A 365       4.440  18.016  -9.920  1.00 75.79           C  
ATOM   2819  O   ASP A 365       3.126  18.847 -12.561  1.00 75.79           O  
ATOM   2820  CG  ASP A 365       4.259  17.318  -8.583  1.00 75.79           C  
ATOM   2821  OD1 ASP A 365       3.442  16.377  -8.492  1.00 75.79           O  
ATOM   2822  OD2 ASP A 365       4.937  17.716  -7.611  1.00 75.79           O  
ATOM   2823  N   GLU A 366       4.820  17.588 -13.333  1.00 76.94           N  
ATOM   2824  CA  GLU A 366       4.995  18.356 -14.562  1.00 76.94           C  
ATOM   2825  C   GLU A 366       4.196  17.747 -15.711  1.00 76.94           C  
ATOM   2826  CB  GLU A 366       6.476  18.440 -14.938  1.00 76.94           C  
ATOM   2827  O   GLU A 366       4.145  16.525 -15.860  1.00 76.94           O  
ATOM   2828  CG  GLU A 366       7.324  19.204 -13.932  1.00 76.94           C  
ATOM   2829  CD  GLU A 366       8.785  19.314 -14.338  1.00 76.94           C  
ATOM   2830  OE1 GLU A 366       9.571  19.962 -13.610  1.00 76.94           O  
ATOM   2831  OE2 GLU A 366       9.147  18.748 -15.394  1.00 76.94           O  
ATOM   2832  N   GLU A 367       3.392  18.566 -16.430  1.00 76.72           N  
ATOM   2833  CA  GLU A 367       2.655  18.166 -17.625  1.00 76.72           C  
ATOM   2834  C   GLU A 367       3.476  18.412 -18.888  1.00 76.72           C  
ATOM   2835  CB  GLU A 367       1.322  18.915 -17.710  1.00 76.72           C  
ATOM   2836  O   GLU A 367       4.031  19.497 -19.072  1.00 76.72           O  
ATOM   2837  CG  GLU A 367       0.354  18.578 -16.585  1.00 76.72           C  
ATOM   2838  CD  GLU A 367      -0.967  19.324 -16.686  1.00 76.72           C  
ATOM   2839  OE1 GLU A 367      -1.884  19.045 -15.881  1.00 76.72           O  
ATOM   2840  OE2 GLU A 367      -1.085  20.194 -17.577  1.00 76.72           O  
ATOM   2841  N   VAL A 368       3.931  17.273 -19.523  1.00 72.09           N  
ATOM   2842  CA  VAL A 368       4.755  17.408 -20.720  1.00 72.09           C  
ATOM   2843  C   VAL A 368       3.905  17.156 -21.964  1.00 72.09           C  
ATOM   2844  CB  VAL A 368       5.959  16.441 -20.692  1.00 72.09           C  
ATOM   2845  O   VAL A 368       3.019  16.298 -21.954  1.00 72.09           O  
ATOM   2846  CG1 VAL A 368       6.818  16.611 -21.944  1.00 72.09           C  
ATOM   2847  CG2 VAL A 368       6.795  16.666 -19.433  1.00 72.09           C  
ATOM   2848  N   GLN A 369       4.046  18.047 -23.037  1.00 66.14           N  
ATOM   2849  CA  GLN A 369       3.415  17.878 -24.341  1.00 66.14           C  
ATOM   2850  C   GLN A 369       4.136  16.817 -25.168  1.00 66.14           C  
ATOM   2851  CB  GLN A 369       3.386  19.205 -25.100  1.00 66.14           C  
ATOM   2852  O   GLN A 369       5.367  16.800 -25.227  1.00 66.14           O  
ATOM   2853  CG  GLN A 369       2.419  19.220 -26.276  1.00 66.14           C  
ATOM   2854  CD  GLN A 369       1.908  20.612 -26.598  1.00 66.14           C  
ATOM   2855  NE2 GLN A 369       0.831  20.684 -27.374  1.00 66.14           N  
ATOM   2856  OE1 GLN A 369       2.475  21.615 -26.153  1.00 66.14           O  
ATOM   2857  N   ASP A 370       3.576  15.647 -25.300  1.00 58.79           N  
ATOM   2858  CA  ASP A 370       4.075  14.507 -26.063  1.00 58.79           C  
ATOM   2859  C   ASP A 370       4.782  14.966 -27.336  1.00 58.79           C  
ATOM   2860  CB  ASP A 370       2.931  13.553 -26.411  1.00 58.79           C  
ATOM   2861  O   ASP A 370       4.212  15.713 -28.134  1.00 58.79           O  
ATOM   2862  CG  ASP A 370       2.525  12.664 -25.249  1.00 58.79           C  
ATOM   2863  OD1 ASP A 370       3.293  12.552 -24.270  1.00 58.79           O  
ATOM   2864  OD2 ASP A 370       1.428  12.069 -25.314  1.00 58.79           O  
ATOM   2865  N   ARG A 371       6.114  15.219 -27.443  1.00 53.81           N  
ATOM   2866  CA  ARG A 371       6.903  15.571 -28.619  1.00 53.81           C  
ATOM   2867  C   ARG A 371       7.147  14.350 -29.500  1.00 53.81           C  
ATOM   2868  CB  ARG A 371       8.239  16.193 -28.205  1.00 53.81           C  
ATOM   2869  O   ARG A 371       7.780  14.454 -30.553  1.00 53.81           O  
ATOM   2870  CG  ARG A 371       8.252  17.713 -28.256  1.00 53.81           C  
ATOM   2871  CD  ARG A 371       9.641  18.274 -27.987  1.00 53.81           C  
ATOM   2872  NE  ARG A 371       9.655  19.732 -28.047  1.00 53.81           N  
ATOM   2873  NH1 ARG A 371      11.875  19.943 -27.443  1.00 53.81           N  
ATOM   2874  NH2 ARG A 371      10.616  21.811 -27.872  1.00 53.81           N  
ATOM   2875  CZ  ARG A 371      10.715  20.492 -27.787  1.00 53.81           C  
ATOM   2876  N   ASN A 372       6.454  13.030 -29.240  1.00 50.86           N  
ATOM   2877  CA  ASN A 372       6.651  11.960 -30.211  1.00 50.86           C  
ATOM   2878  C   ASN A 372       5.668  12.069 -31.373  1.00 50.86           C  
ATOM   2879  CB  ASN A 372       6.526  10.592 -29.537  1.00 50.86           C  
ATOM   2880  O   ASN A 372       4.453  12.024 -31.170  1.00 50.86           O  
ATOM   2881  CG  ASN A 372       7.530   9.586 -30.065  1.00 50.86           C  
ATOM   2882  ND2 ASN A 372       7.539   8.394 -29.480  1.00 50.86           N  
ATOM   2883  OD1 ASN A 372       8.291   9.878 -30.991  1.00 50.86           O  
ATOM   2884  N   PRO A 373       6.030  12.698 -32.535  1.00 42.97           N  
ATOM   2885  CA  PRO A 373       5.252  12.722 -33.776  1.00 42.97           C  
ATOM   2886  C   PRO A 373       5.283  11.388 -34.518  1.00 42.97           C  
ATOM   2887  CB  PRO A 373       5.931  13.821 -34.597  1.00 42.97           C  
ATOM   2888  O   PRO A 373       4.614  11.232 -35.543  1.00 42.97           O  
ATOM   2889  CG  PRO A 373       7.328  13.885 -34.068  1.00 42.97           C  
ATOM   2890  CD  PRO A 373       7.394  13.087 -32.797  1.00 42.97           C  
ATOM   2891  N   VAL A 374       5.297  10.086 -33.882  1.00 45.46           N  
ATOM   2892  CA  VAL A 374       5.298   8.958 -34.807  1.00 45.46           C  
ATOM   2893  C   VAL A 374       4.205   7.967 -34.414  1.00 45.46           C  
ATOM   2894  CB  VAL A 374       6.671   8.251 -34.840  1.00 45.46           C  
ATOM   2895  O   VAL A 374       3.759   7.166 -35.239  1.00 45.46           O  
ATOM   2896  CG1 VAL A 374       6.659   7.093 -35.836  1.00 45.46           C  
ATOM   2897  CG2 VAL A 374       7.775   9.248 -35.189  1.00 45.46           C  
ATOM   2898  N   ALA A 375       3.117   8.416 -33.601  1.00 44.42           N  
ATOM   2899  CA  ALA A 375       1.871   7.664 -33.477  1.00 44.42           C  
ATOM   2900  C   ALA A 375       0.663   8.596 -33.488  1.00 44.42           C  
ATOM   2901  CB  ALA A 375       1.880   6.825 -32.201  1.00 44.42           C  
ATOM   2902  O   ALA A 375      -0.324   8.352 -32.791  1.00 44.42           O  
ATOM   2903  N   ALA A 376       0.799   9.784 -34.084  1.00 35.44           N  
ATOM   2904  CA  ALA A 376      -0.195  10.837 -34.275  1.00 35.44           C  
ATOM   2905  C   ALA A 376      -1.126  10.509 -35.439  1.00 35.44           C  
ATOM   2906  CB  ALA A 376       0.491  12.181 -34.509  1.00 35.44           C  
ATOM   2907  O   ALA A 376      -0.783  10.742 -36.600  1.00 35.44           O  
ATOM   2908  N   LEU A 377      -1.728   9.354 -35.542  1.00 34.71           N  
ATOM   2909  CA  LEU A 377      -2.982   9.293 -36.286  1.00 34.71           C  
ATOM   2910  C   LEU A 377      -4.167   9.119 -35.342  1.00 34.71           C  
ATOM   2911  CB  LEU A 377      -2.948   8.144 -37.298  1.00 34.71           C  
ATOM   2912  O   LEU A 377      -4.123   8.289 -34.431  1.00 34.71           O  
ATOM   2913  CG  LEU A 377      -2.081   8.360 -38.540  1.00 34.71           C  
ATOM   2914  CD1 LEU A 377      -1.706   7.020 -39.164  1.00 34.71           C  
ATOM   2915  CD2 LEU A 377      -2.806   9.242 -39.551  1.00 34.71           C  
ATOM   2916  N   GLU A 378      -4.652  10.214 -34.582  1.00 33.03           N  
ATOM   2917  CA  GLU A 378      -6.047  10.547 -34.310  1.00 33.03           C  
ATOM   2918  C   GLU A 378      -6.337  10.531 -32.812  1.00 33.03           C  
ATOM   2919  CB  GLU A 378      -6.983   9.577 -35.037  1.00 33.03           C  
ATOM   2920  O   GLU A 378      -6.129   9.515 -32.145  1.00 33.03           O  
ATOM   2921  CG  GLU A 378      -7.155   9.883 -36.518  1.00 33.03           C  
ATOM   2922  CD  GLU A 378      -8.264   9.073 -37.172  1.00 33.03           C  
ATOM   2923  OE1 GLU A 378      -8.606   9.349 -38.344  1.00 33.03           O  
ATOM   2924  OE2 GLU A 378      -8.795   8.156 -36.507  1.00 33.03           O  
ATOM   2925  N   VAL A 379      -5.889  11.680 -31.973  1.00 35.08           N  
ATOM   2926  CA  VAL A 379      -6.835  12.121 -30.954  1.00 35.08           C  
ATOM   2927  C   VAL A 379      -6.133  13.046 -29.962  1.00 35.08           C  
ATOM   2928  CB  VAL A 379      -7.467  10.923 -30.210  1.00 35.08           C  
ATOM   2929  O   VAL A 379      -5.047  12.729 -29.470  1.00 35.08           O  
ATOM   2930  CG1 VAL A 379      -8.484  11.405 -29.177  1.00 35.08           C  
ATOM   2931  CG2 VAL A 379      -8.123   9.965 -31.203  1.00 35.08           C  
ATOM   2932  N   ASP A 380      -5.922  14.405 -30.164  1.00 39.69           N  
ATOM   2933  CA  ASP A 380      -6.021  15.621 -29.363  1.00 39.69           C  
ATOM   2934  C   ASP A 380      -4.775  15.815 -28.502  1.00 39.69           C  
ATOM   2935  CB  ASP A 380      -7.270  15.581 -28.480  1.00 39.69           C  
ATOM   2936  O   ASP A 380      -4.423  14.943 -27.705  1.00 39.69           O  
ATOM   2937  CG  ASP A 380      -8.055  16.881 -28.504  1.00 39.69           C  
ATOM   2938  OD1 ASP A 380      -7.678  17.808 -29.253  1.00 39.69           O  
ATOM   2939  OD2 ASP A 380      -9.058  16.981 -27.765  1.00 39.69           O  
ATOM   2940  N   GLY A 381      -3.562  16.141 -29.000  1.00 47.99           N  
ATOM   2941  CA  GLY A 381      -2.486  16.878 -28.356  1.00 47.99           C  
ATOM   2942  C   GLY A 381      -2.681  17.032 -26.860  1.00 47.99           C  
ATOM   2943  O   GLY A 381      -2.621  18.144 -26.332  1.00 47.99           O  
ATOM   2944  N   GLY A 382      -2.982  16.083 -26.056  1.00 59.33           N  
ATOM   2945  CA  GLY A 382      -3.345  16.149 -24.650  1.00 59.33           C  
ATOM   2946  C   GLY A 382      -2.149  16.061 -23.721  1.00 59.33           C  
ATOM   2947  O   GLY A 382      -1.144  15.427 -24.051  1.00 59.33           O  
ATOM   2948  N   LYS A 383      -1.784  17.215 -23.017  1.00 67.64           N  
ATOM   2949  CA  LYS A 383      -0.824  17.332 -21.923  1.00 67.64           C  
ATOM   2950  C   LYS A 383      -0.844  16.089 -21.039  1.00 67.64           C  
ATOM   2951  CB  LYS A 383      -1.117  18.577 -21.083  1.00 67.64           C  
ATOM   2952  O   LYS A 383      -1.906  15.662 -20.581  1.00 67.64           O  
ATOM   2953  CG  LYS A 383      -0.940  19.887 -21.836  1.00 67.64           C  
ATOM   2954  CD  LYS A 383      -1.233  21.088 -20.946  1.00 67.64           C  
ATOM   2955  CE  LYS A 383      -1.138  22.396 -21.719  1.00 67.64           C  
ATOM   2956  NZ  LYS A 383      -1.381  23.578 -20.841  1.00 67.64           N  
ATOM   2957  N   VAL A 384       0.107  15.268 -21.199  1.00 75.40           N  
ATOM   2958  CA  VAL A 384       0.231  14.065 -20.381  1.00 75.40           C  
ATOM   2959  C   VAL A 384       1.263  14.294 -19.279  1.00 75.40           C  
ATOM   2960  CB  VAL A 384       0.624  12.838 -21.233  1.00 75.40           C  
ATOM   2961  O   VAL A 384       2.217  15.054 -19.461  1.00 75.40           O  
ATOM   2962  CG1 VAL A 384      -0.502  12.465 -22.196  1.00 75.40           C  
ATOM   2963  CG2 VAL A 384       1.917  13.113 -22.000  1.00 75.40           C  
ATOM   2964  N   ARG A 385       0.919  13.920 -18.077  1.00 78.07           N  
ATOM   2965  CA  ARG A 385       1.803  14.011 -16.919  1.00 78.07           C  
ATOM   2966  C   ARG A 385       3.008  13.090 -17.076  1.00 78.07           C  
ATOM   2967  CB  ARG A 385       1.044  13.668 -15.635  1.00 78.07           C  
ATOM   2968  O   ARG A 385       2.851  11.887 -17.297  1.00 78.07           O  
ATOM   2969  CG  ARG A 385       0.072  14.747 -15.187  1.00 78.07           C  
ATOM   2970  CD  ARG A 385      -0.588  14.396 -13.861  1.00 78.07           C  
ATOM   2971  NE  ARG A 385      -1.568  15.403 -13.463  1.00 78.07           N  
ATOM   2972  NH1 ARG A 385      -2.398  14.190 -11.681  1.00 78.07           N  
ATOM   2973  NH2 ARG A 385      -3.256  16.260 -12.163  1.00 78.07           N  
ATOM   2974  CZ  ARG A 385      -2.405  15.282 -12.437  1.00 78.07           C  
ATOM   2975  N   GLY A 386       4.121  13.734 -17.148  1.00 83.81           N  
ATOM   2976  CA  GLY A 386       5.331  12.947 -17.330  1.00 83.81           C  
ATOM   2977  C   GLY A 386       6.601  13.737 -17.077  1.00 83.81           C  
ATOM   2978  O   GLY A 386       6.553  14.955 -16.891  1.00 83.81           O  
ATOM   2979  N   ARG A 387       7.680  13.049 -16.853  1.00 83.52           N  
ATOM   2980  CA  ARG A 387       8.998  13.641 -16.652  1.00 83.52           C  
ATOM   2981  C   ARG A 387       9.772  13.712 -17.964  1.00 83.52           C  
ATOM   2982  CB  ARG A 387       9.794  12.843 -15.617  1.00 83.52           C  
ATOM   2983  O   ARG A 387       9.815  12.739 -18.719  1.00 83.52           O  
ATOM   2984  CG  ARG A 387       9.229  12.926 -14.208  1.00 83.52           C  
ATOM   2985  CD  ARG A 387      10.135  12.239 -13.195  1.00 83.52           C  
ATOM   2986  NE  ARG A 387       9.623  12.375 -11.835  1.00 83.52           N  
ATOM   2987  NH1 ARG A 387      11.485  11.457 -10.822  1.00 83.52           N  
ATOM   2988  NH2 ARG A 387       9.717  12.169  -9.549  1.00 83.52           N  
ATOM   2989  CZ  ARG A 387      10.276  12.000 -10.738  1.00 83.52           C  
ATOM   2990  N   GLN A 388      10.268  14.992 -18.280  1.00 83.71           N  
ATOM   2991  CA  GLN A 388      11.039  15.187 -19.504  1.00 83.71           C  
ATOM   2992  C   GLN A 388      12.537  15.094 -19.231  1.00 83.71           C  
ATOM   2993  CB  GLN A 388      10.704  16.537 -20.140  1.00 83.71           C  
ATOM   2994  O   GLN A 388      13.058  15.786 -18.354  1.00 83.71           O  
ATOM   2995  CG  GLN A 388      11.385  16.771 -21.482  1.00 83.71           C  
ATOM   2996  CD  GLN A 388      10.660  16.100 -22.633  1.00 83.71           C  
ATOM   2997  NE2 GLN A 388      11.413  15.674 -23.641  1.00 83.71           N  
ATOM   2998  OE1 GLN A 388       9.432  15.964 -22.616  1.00 83.71           O  
ATOM   2999  N   TYR A 389      13.195  14.071 -19.843  1.00 84.91           N  
ATOM   3000  CA  TYR A 389      14.646  13.922 -19.831  1.00 84.91           C  
ATOM   3001  C   TYR A 389      15.248  14.338 -21.168  1.00 84.91           C  
ATOM   3002  CB  TYR A 389      15.036  12.476 -19.511  1.00 84.91           C  
ATOM   3003  O   TYR A 389      14.557  14.354 -22.189  1.00 84.91           O  
ATOM   3004  CG  TYR A 389      14.564  12.006 -18.156  1.00 84.91           C  
ATOM   3005  CD1 TYR A 389      15.215  12.409 -16.992  1.00 84.91           C  
ATOM   3006  CD2 TYR A 389      13.468  11.158 -18.037  1.00 84.91           C  
ATOM   3007  CE1 TYR A 389      14.785  11.977 -15.741  1.00 84.91           C  
ATOM   3008  CE2 TYR A 389      13.030  10.720 -16.792  1.00 84.91           C  
ATOM   3009  OH  TYR A 389      13.263  10.704 -14.416  1.00 84.91           O  
ATOM   3010  CZ  TYR A 389      13.693  11.135 -15.652  1.00 84.91           C  
ATOM   3011  N   PRO A 390      16.561  14.729 -21.152  1.00 81.71           N  
ATOM   3012  CA  PRO A 390      17.205  15.102 -22.414  1.00 81.71           C  
ATOM   3013  C   PRO A 390      17.150  13.988 -23.456  1.00 81.71           C  
ATOM   3014  CB  PRO A 390      18.650  15.392 -22.000  1.00 81.71           C  
ATOM   3015  O   PRO A 390      17.136  14.262 -24.659  1.00 81.71           O  
ATOM   3016  CG  PRO A 390      18.570  15.730 -20.546  1.00 81.71           C  
ATOM   3017  CD  PRO A 390      17.442  14.948 -19.936  1.00 81.71           C  
ATOM   3018  N   TRP A 391      16.968  12.681 -23.017  1.00 82.99           N  
ATOM   3019  CA  TRP A 391      16.973  11.532 -23.916  1.00 82.99           C  
ATOM   3020  C   TRP A 391      15.556  11.027 -24.162  1.00 82.99           C  
ATOM   3021  CB  TRP A 391      17.838  10.405 -23.344  1.00 82.99           C  
ATOM   3022  O   TRP A 391      15.344  10.122 -24.973  1.00 82.99           O  
ATOM   3023  CG  TRP A 391      17.542  10.078 -21.911  1.00 82.99           C  
ATOM   3024  CD1 TRP A 391      16.570   9.239 -21.442  1.00 82.99           C  
ATOM   3025  CD2 TRP A 391      18.223  10.588 -20.761  1.00 82.99           C  
ATOM   3026  CE2 TRP A 391      17.610  10.015 -19.625  1.00 82.99           C  
ATOM   3027  CE3 TRP A 391      19.293  11.474 -20.580  1.00 82.99           C  
ATOM   3028  NE1 TRP A 391      16.605   9.197 -20.067  1.00 82.99           N  
ATOM   3029  CH2 TRP A 391      19.082  11.170 -18.176  1.00 82.99           C  
ATOM   3030  CZ2 TRP A 391      18.033  10.300 -18.324  1.00 82.99           C  
ATOM   3031  CZ3 TRP A 391      19.713  11.757 -19.286  1.00 82.99           C  
ATOM   3032  N   GLY A 392      14.464  11.551 -23.482  1.00 82.18           N  
ATOM   3033  CA  GLY A 392      13.103  11.095 -23.721  1.00 82.18           C  
ATOM   3034  C   GLY A 392      12.123  11.565 -22.663  1.00 82.18           C  
ATOM   3035  O   GLY A 392      12.512  12.221 -21.695  1.00 82.18           O  
ATOM   3036  N   VAL A 393      10.802  11.304 -22.963  1.00 83.97           N  
ATOM   3037  CA  VAL A 393       9.723  11.670 -22.051  1.00 83.97           C  
ATOM   3038  C   VAL A 393       9.135  10.413 -21.414  1.00 83.97           C  
ATOM   3039  CB  VAL A 393       8.615  12.469 -22.775  1.00 83.97           C  
ATOM   3040  O   VAL A 393       8.850   9.433 -22.107  1.00 83.97           O  
ATOM   3041  CG1 VAL A 393       7.497  12.843 -21.804  1.00 83.97           C  
ATOM   3042  CG2 VAL A 393       9.200  13.719 -23.428  1.00 83.97           C  
ATOM   3043  N   VAL A 394       9.134  10.466 -20.049  1.00 86.07           N  
ATOM   3044  CA  VAL A 394       8.539   9.365 -19.298  1.00 86.07           C  
ATOM   3045  C   VAL A 394       7.120   9.736 -18.875  1.00 86.07           C  
ATOM   3046  CB  VAL A 394       9.387   9.000 -18.059  1.00 86.07           C  
ATOM   3047  O   VAL A 394       6.917  10.707 -18.142  1.00 86.07           O  
ATOM   3048  CG1 VAL A 394       8.747   7.847 -17.288  1.00 86.07           C  
ATOM   3049  CG2 VAL A 394      10.813   8.642 -18.475  1.00 86.07           C  
ATOM   3050  N   GLU A 395       6.228   9.007 -19.481  1.00 85.86           N  
ATOM   3051  CA  GLU A 395       4.816   9.226 -19.183  1.00 85.86           C  
ATOM   3052  C   GLU A 395       4.378   8.421 -17.962  1.00 85.86           C  
ATOM   3053  CB  GLU A 395       3.948   8.863 -20.391  1.00 85.86           C  
ATOM   3054  O   GLU A 395       4.640   7.220 -17.878  1.00 85.86           O  
ATOM   3055  CG  GLU A 395       4.213   9.722 -21.619  1.00 85.86           C  
ATOM   3056  CD  GLU A 395       3.382   9.317 -22.825  1.00 85.86           C  
ATOM   3057  OE1 GLU A 395       3.597   9.874 -23.926  1.00 85.86           O  
ATOM   3058  OE2 GLU A 395       2.507   8.436 -22.669  1.00 85.86           O  
ATOM   3059  N   VAL A 396       3.712   9.032 -17.002  1.00 85.83           N  
ATOM   3060  CA  VAL A 396       3.297   8.454 -15.728  1.00 85.83           C  
ATOM   3061  C   VAL A 396       2.085   7.551 -15.941  1.00 85.83           C  
ATOM   3062  CB  VAL A 396       2.970   9.549 -14.688  1.00 85.83           C  
ATOM   3063  O   VAL A 396       1.941   6.526 -15.269  1.00 85.83           O  
ATOM   3064  CG1 VAL A 396       2.466   8.926 -13.388  1.00 85.83           C  
ATOM   3065  CG2 VAL A 396       4.198  10.420 -14.426  1.00 85.83           C  
ATOM   3066  N   GLU A 397       1.258   7.769 -16.950  1.00 82.59           N  
ATOM   3067  CA  GLU A 397      -0.002   7.072 -17.185  1.00 82.59           C  
ATOM   3068  C   GLU A 397       0.165   5.962 -18.219  1.00 82.59           C  
ATOM   3069  CB  GLU A 397      -1.085   8.055 -17.638  1.00 82.59           C  
ATOM   3070  O   GLU A 397      -0.759   5.181 -18.454  1.00 82.59           O  
ATOM   3071  CG  GLU A 397      -1.574   8.982 -16.535  1.00 82.59           C  
ATOM   3072  CD  GLU A 397      -2.849   9.727 -16.899  1.00 82.59           C  
ATOM   3073  OE1 GLU A 397      -3.491  10.309 -15.996  1.00 82.59           O  
ATOM   3074  OE2 GLU A 397      -3.210   9.726 -18.097  1.00 82.59           O  
ATOM   3075  N   ASN A 398       1.371   5.895 -18.719  1.00 85.02           N  
ATOM   3076  CA  ASN A 398       1.680   4.802 -19.635  1.00 85.02           C  
ATOM   3077  C   ASN A 398       2.046   3.526 -18.882  1.00 85.02           C  
ATOM   3078  CB  ASN A 398       2.810   5.201 -20.586  1.00 85.02           C  
ATOM   3079  O   ASN A 398       2.943   3.536 -18.036  1.00 85.02           O  
ATOM   3080  CG  ASN A 398       2.943   4.255 -21.763  1.00 85.02           C  
ATOM   3081  ND2 ASN A 398       3.683   4.677 -22.782  1.00 85.02           N  
ATOM   3082  OD1 ASN A 398       2.385   3.155 -21.758  1.00 85.02           O  
ATOM   3083  N   PRO A 399       1.295   2.329 -19.122  1.00 84.42           N  
ATOM   3084  CA  PRO A 399       1.506   1.043 -18.453  1.00 84.42           C  
ATOM   3085  C   PRO A 399       2.859   0.419 -18.786  1.00 84.42           C  
ATOM   3086  CB  PRO A 399       0.360   0.177 -18.983  1.00 84.42           C  
ATOM   3087  O   PRO A 399       3.344  -0.444 -18.050  1.00 84.42           O  
ATOM   3088  CG  PRO A 399      -0.065   0.841 -20.252  1.00 84.42           C  
ATOM   3089  CD  PRO A 399       0.222   2.311 -20.141  1.00 84.42           C  
ATOM   3090  N   GLU A 400       3.523   0.927 -19.907  1.00 82.03           N  
ATOM   3091  CA  GLU A 400       4.828   0.405 -20.298  1.00 82.03           C  
ATOM   3092  C   GLU A 400       5.942   1.006 -19.445  1.00 82.03           C  
ATOM   3093  CB  GLU A 400       5.096   0.679 -21.781  1.00 82.03           C  
ATOM   3094  O   GLU A 400       6.952   0.351 -19.182  1.00 82.03           O  
ATOM   3095  CG  GLU A 400       4.183  -0.093 -22.723  1.00 82.03           C  
ATOM   3096  CD  GLU A 400       4.572   0.050 -24.186  1.00 82.03           C  
ATOM   3097  OE1 GLU A 400       4.057  -0.719 -25.029  1.00 82.03           O  
ATOM   3098  OE2 GLU A 400       5.399   0.938 -24.491  1.00 82.03           O  
ATOM   3099  N   HIS A 401       5.773   2.226 -18.867  1.00 81.18           N  
ATOM   3100  CA  HIS A 401       6.783   2.976 -18.131  1.00 81.18           C  
ATOM   3101  C   HIS A 401       6.467   3.010 -16.639  1.00 81.18           C  
ATOM   3102  CB  HIS A 401       6.896   4.401 -18.675  1.00 81.18           C  
ATOM   3103  O   HIS A 401       7.377   3.007 -15.807  1.00 81.18           O  
ATOM   3104  CG  HIS A 401       7.447   4.471 -20.064  1.00 81.18           C  
ATOM   3105  CD2 HIS A 401       6.901   4.930 -21.215  1.00 81.18           C  
ATOM   3106  ND1 HIS A 401       8.712   4.029 -20.385  1.00 81.18           N  
ATOM   3107  CE1 HIS A 401       8.921   4.215 -21.678  1.00 81.18           C  
ATOM   3108  NE2 HIS A 401       7.838   4.760 -22.204  1.00 81.18           N  
ATOM   3109  N   CYS A 402       5.072   2.935 -16.309  1.00 87.19           N  
ATOM   3110  CA  CYS A 402       4.687   3.068 -14.909  1.00 87.19           C  
ATOM   3111  C   CYS A 402       3.413   2.284 -14.617  1.00 87.19           C  
ATOM   3112  CB  CYS A 402       4.486   4.539 -14.545  1.00 87.19           C  
ATOM   3113  O   CYS A 402       2.526   2.195 -15.468  1.00 87.19           O  
ATOM   3114  SG  CYS A 402       4.114   4.813 -12.799  1.00 87.19           S  
ATOM   3115  N   ASP A 403       3.396   1.633 -13.447  1.00 89.74           N  
ATOM   3116  CA  ASP A 403       2.243   0.859 -12.997  1.00 89.74           C  
ATOM   3117  C   ASP A 403       1.269   1.732 -12.208  1.00 89.74           C  
ATOM   3118  CB  ASP A 403       2.693  -0.329 -12.145  1.00 89.74           C  
ATOM   3119  O   ASP A 403       0.380   1.219 -11.526  1.00 89.74           O  
ATOM   3120  CG  ASP A 403       3.511  -1.342 -12.925  1.00 89.74           C  
ATOM   3121  OD1 ASP A 403       3.366  -1.420 -14.164  1.00 89.74           O  
ATOM   3122  OD2 ASP A 403       4.307  -2.072 -12.295  1.00 89.74           O  
ATOM   3123  N   PHE A 404       1.426   3.046 -12.331  1.00 90.27           N  
ATOM   3124  CA  PHE A 404       0.622   4.005 -11.583  1.00 90.27           C  
ATOM   3125  C   PHE A 404      -0.856   3.852 -11.922  1.00 90.27           C  
ATOM   3126  CB  PHE A 404       1.081   5.437 -11.874  1.00 90.27           C  
ATOM   3127  O   PHE A 404      -1.709   3.881 -11.032  1.00 90.27           O  
ATOM   3128  CG  PHE A 404       0.274   6.490 -11.163  1.00 90.27           C  
ATOM   3129  CD1 PHE A 404      -0.703   7.210 -11.839  1.00 90.27           C  
ATOM   3130  CD2 PHE A 404       0.494   6.759  -9.818  1.00 90.27           C  
ATOM   3131  CE1 PHE A 404      -1.452   8.185 -11.183  1.00 90.27           C  
ATOM   3132  CE2 PHE A 404      -0.250   7.732  -9.157  1.00 90.27           C  
ATOM   3133  CZ  PHE A 404      -1.222   8.444  -9.841  1.00 90.27           C  
ATOM   3134  N   ALA A 405      -1.198   3.725 -13.199  1.00 87.28           N  
ATOM   3135  CA  ALA A 405      -2.580   3.611 -13.659  1.00 87.28           C  
ATOM   3136  C   ALA A 405      -3.250   2.367 -13.083  1.00 87.28           C  
ATOM   3137  CB  ALA A 405      -2.633   3.582 -15.185  1.00 87.28           C  
ATOM   3138  O   ALA A 405      -4.399   2.422 -12.639  1.00 87.28           O  
ATOM   3139  N   LYS A 406      -2.491   1.353 -13.039  1.00 87.74           N  
ATOM   3140  CA  LYS A 406      -2.972   0.090 -12.486  1.00 87.74           C  
ATOM   3141  C   LYS A 406      -3.117   0.174 -10.970  1.00 87.74           C  
ATOM   3142  CB  LYS A 406      -2.027  -1.053 -12.860  1.00 87.74           C  
ATOM   3143  O   LYS A 406      -4.063  -0.375 -10.401  1.00 87.74           O  
ATOM   3144  CG  LYS A 406      -2.027  -1.397 -14.342  1.00 87.74           C  
ATOM   3145  CD  LYS A 406      -1.101  -2.569 -14.644  1.00 87.74           C  
ATOM   3146  CE  LYS A 406      -1.023  -2.850 -16.139  1.00 87.74           C  
ATOM   3147  NZ  LYS A 406      -0.175  -4.043 -16.434  1.00 87.74           N  
ATOM   3148  N   LEU A 407      -2.168   0.820 -10.313  1.00 89.33           N  
ATOM   3149  CA  LEU A 407      -2.221   1.031  -8.871  1.00 89.33           C  
ATOM   3150  C   LEU A 407      -3.397   1.926  -8.495  1.00 89.33           C  
ATOM   3151  CB  LEU A 407      -0.913   1.651  -8.371  1.00 89.33           C  
ATOM   3152  O   LEU A 407      -4.113   1.646  -7.531  1.00 89.33           O  
ATOM   3153  CG  LEU A 407      -0.818   1.913  -6.867  1.00 89.33           C  
ATOM   3154  CD1 LEU A 407      -0.896   0.600  -6.095  1.00 89.33           C  
ATOM   3155  CD2 LEU A 407       0.470   2.659  -6.535  1.00 89.33           C  
ATOM   3156  N   ARG A 408      -3.624   2.937  -9.228  1.00 87.21           N  
ATOM   3157  CA  ARG A 408      -4.742   3.849  -9.011  1.00 87.21           C  
ATOM   3158  C   ARG A 408      -6.076   3.126  -9.162  1.00 87.21           C  
ATOM   3159  CB  ARG A 408      -4.672   5.027  -9.985  1.00 87.21           C  
ATOM   3160  O   ARG A 408      -6.975   3.290  -8.335  1.00 87.21           O  
ATOM   3161  CG  ARG A 408      -5.780   6.051  -9.795  1.00 87.21           C  
ATOM   3162  CD  ARG A 408      -5.632   7.227 -10.751  1.00 87.21           C  
ATOM   3163  NE  ARG A 408      -5.855   6.826 -12.137  1.00 87.21           N  
ATOM   3164  NH1 ARG A 408      -5.379   8.902 -13.031  1.00 87.21           N  
ATOM   3165  NH2 ARG A 408      -5.957   7.162 -14.407  1.00 87.21           N  
ATOM   3166  CZ  ARG A 408      -5.730   7.631 -13.189  1.00 87.21           C  
ATOM   3167  N   ASN A 409      -6.204   2.342 -10.200  1.00 86.41           N  
ATOM   3168  CA  ASN A 409      -7.416   1.570 -10.452  1.00 86.41           C  
ATOM   3169  C   ASN A 409      -7.650   0.525  -9.365  1.00 86.41           C  
ATOM   3170  CB  ASN A 409      -7.349   0.900 -11.826  1.00 86.41           C  
ATOM   3171  O   ASN A 409      -8.790   0.293  -8.957  1.00 86.41           O  
ATOM   3172  CG  ASN A 409      -7.506   1.889 -12.965  1.00 86.41           C  
ATOM   3173  ND2 ASN A 409      -7.051   1.503 -14.152  1.00 86.41           N  
ATOM   3174  OD1 ASN A 409      -8.031   2.990 -12.780  1.00 86.41           O  
ATOM   3175  N   MET A 410      -6.604  -0.037  -8.881  1.00 85.62           N  
ATOM   3176  CA  MET A 410      -6.674  -1.026  -7.810  1.00 85.62           C  
ATOM   3177  C   MET A 410      -7.134  -0.385  -6.506  1.00 85.62           C  
ATOM   3178  CB  MET A 410      -5.315  -1.701  -7.610  1.00 85.62           C  
ATOM   3179  O   MET A 410      -7.990  -0.932  -5.808  1.00 85.62           O  
ATOM   3180  CG  MET A 410      -5.312  -2.763  -6.523  1.00 85.62           C  
ATOM   3181  SD  MET A 410      -4.154  -2.367  -5.156  1.00 85.62           S  
ATOM   3182  CE  MET A 410      -2.588  -2.903  -5.898  1.00 85.62           C  
ATOM   3183  N   LEU A 411      -6.586   0.824  -6.141  1.00 86.08           N  
ATOM   3184  CA  LEU A 411      -6.835   1.511  -4.879  1.00 86.08           C  
ATOM   3185  C   LEU A 411      -8.222   2.145  -4.869  1.00 86.08           C  
ATOM   3186  CB  LEU A 411      -5.770   2.582  -4.631  1.00 86.08           C  
ATOM   3187  O   LEU A 411      -8.937   2.068  -3.867  1.00 86.08           O  
ATOM   3188  CG  LEU A 411      -4.372   2.077  -4.270  1.00 86.08           C  
ATOM   3189  CD1 LEU A 411      -3.384   3.238  -4.226  1.00 86.08           C  
ATOM   3190  CD2 LEU A 411      -4.398   1.340  -2.936  1.00 86.08           C  
ATOM   3191  N   LEU A 412      -8.737   2.695  -6.027  1.00 83.20           N  
ATOM   3192  CA  LEU A 412      -9.934   3.528  -6.061  1.00 83.20           C  
ATOM   3193  C   LEU A 412     -11.113   2.762  -6.651  1.00 83.20           C  
ATOM   3194  CB  LEU A 412      -9.679   4.800  -6.874  1.00 83.20           C  
ATOM   3195  O   LEU A 412     -12.269   3.058  -6.340  1.00 83.20           O  
ATOM   3196  CG  LEU A 412      -8.651   5.777  -6.300  1.00 83.20           C  
ATOM   3197  CD1 LEU A 412      -8.439   6.946  -7.256  1.00 83.20           C  
ATOM   3198  CD2 LEU A 412      -9.095   6.275  -4.928  1.00 83.20           C  
ATOM   3199  N   SER A 413     -10.949   1.573  -7.374  1.00 78.53           N  
ATOM   3200  CA  SER A 413     -12.055   0.984  -8.121  1.00 78.53           C  
ATOM   3201  C   SER A 413     -12.276  -0.473  -7.726  1.00 78.53           C  
ATOM   3202  CB  SER A 413     -11.797   1.078  -9.625  1.00 78.53           C  
ATOM   3203  O   SER A 413     -13.367  -0.844  -7.288  1.00 78.53           O  
ATOM   3204  OG  SER A 413     -10.593   0.416  -9.972  1.00 78.53           O  
ATOM   3205  N   SER A 414     -11.285  -1.343  -7.557  1.00 78.30           N  
ATOM   3206  CA  SER A 414     -11.492  -2.786  -7.497  1.00 78.30           C  
ATOM   3207  C   SER A 414     -11.320  -3.311  -6.075  1.00 78.30           C  
ATOM   3208  CB  SER A 414     -10.523  -3.507  -8.435  1.00 78.30           C  
ATOM   3209  O   SER A 414     -12.178  -4.036  -5.568  1.00 78.30           O  
ATOM   3210  OG  SER A 414     -10.748  -4.906  -8.412  1.00 78.30           O  
ATOM   3211  N   HIS A 415     -10.370  -2.844  -5.285  1.00 83.41           N  
ATOM   3212  CA  HIS A 415      -9.948  -3.541  -4.076  1.00 83.41           C  
ATOM   3213  C   HIS A 415     -10.191  -2.688  -2.835  1.00 83.41           C  
ATOM   3214  CB  HIS A 415      -8.470  -3.926  -4.167  1.00 83.41           C  
ATOM   3215  O   HIS A 415      -9.703  -3.010  -1.749  1.00 83.41           O  
ATOM   3216  CG  HIS A 415      -8.179  -4.944  -5.223  1.00 83.41           C  
ATOM   3217  CD2 HIS A 415      -7.873  -6.260  -5.129  1.00 83.41           C  
ATOM   3218  ND1 HIS A 415      -8.183  -4.644  -6.567  1.00 83.41           N  
ATOM   3219  CE1 HIS A 415      -7.891  -5.734  -7.257  1.00 83.41           C  
ATOM   3220  NE2 HIS A 415      -7.699  -6.729  -6.408  1.00 83.41           N  
ATOM   3221  N   MET A 416     -10.875  -1.562  -3.014  1.00 85.55           N  
ATOM   3222  CA  MET A 416     -11.166  -0.693  -1.878  1.00 85.55           C  
ATOM   3223  C   MET A 416     -12.010  -1.422  -0.838  1.00 85.55           C  
ATOM   3224  CB  MET A 416     -11.888   0.574  -2.341  1.00 85.55           C  
ATOM   3225  O   MET A 416     -11.726  -1.349   0.359  1.00 85.55           O  
ATOM   3226  CG  MET A 416     -12.114   1.590  -1.233  1.00 85.55           C  
ATOM   3227  SD  MET A 416     -13.132   3.014  -1.782  1.00 85.55           S  
ATOM   3228  CE  MET A 416     -14.718   2.181  -2.071  1.00 85.55           C  
ATOM   3229  N   GLN A 417     -13.054  -2.074  -1.224  1.00 85.13           N  
ATOM   3230  CA  GLN A 417     -13.960  -2.791  -0.333  1.00 85.13           C  
ATOM   3231  C   GLN A 417     -13.255  -3.965   0.340  1.00 85.13           C  
ATOM   3232  CB  GLN A 417     -15.188  -3.285  -1.099  1.00 85.13           C  
ATOM   3233  O   GLN A 417     -13.442  -4.206   1.534  1.00 85.13           O  
ATOM   3234  CG  GLN A 417     -16.239  -3.945  -0.217  1.00 85.13           C  
ATOM   3235  CD  GLN A 417     -16.842  -2.988   0.794  1.00 85.13           C  
ATOM   3236  NE2 GLN A 417     -17.495  -3.536   1.813  1.00 85.13           N  
ATOM   3237  OE1 GLN A 417     -16.722  -1.766   0.660  1.00 85.13           O  
ATOM   3238  N   ASP A 418     -12.474  -4.603  -0.403  1.00 87.51           N  
ATOM   3239  CA  ASP A 418     -11.713  -5.728   0.129  1.00 87.51           C  
ATOM   3240  C   ASP A 418     -10.729  -5.267   1.203  1.00 87.51           C  
ATOM   3241  CB  ASP A 418     -10.965  -6.450  -0.994  1.00 87.51           C  
ATOM   3242  O   ASP A 418     -10.593  -5.911   2.245  1.00 87.51           O  
ATOM   3243  CG  ASP A 418     -10.321  -7.748  -0.538  1.00 87.51           C  
ATOM   3244  OD1 ASP A 418     -10.932  -8.483   0.266  1.00 87.51           O  
ATOM   3245  OD2 ASP A 418      -9.190  -8.036  -0.986  1.00 87.51           O  
ATOM   3246  N   LEU A 419     -10.006  -4.218   0.909  1.00 89.32           N  
ATOM   3247  CA  LEU A 419      -9.043  -3.651   1.847  1.00 89.32           C  
ATOM   3248  C   LEU A 419      -9.737  -3.184   3.123  1.00 89.32           C  
ATOM   3249  CB  LEU A 419      -8.292  -2.482   1.204  1.00 89.32           C  
ATOM   3250  O   LEU A 419      -9.215  -3.373   4.224  1.00 89.32           O  
ATOM   3251  CG  LEU A 419      -7.284  -2.843   0.112  1.00 89.32           C  
ATOM   3252  CD1 LEU A 419      -6.865  -1.594  -0.656  1.00 89.32           C  
ATOM   3253  CD2 LEU A 419      -6.069  -3.540   0.714  1.00 89.32           C  
ATOM   3254  N   LYS A 420     -10.861  -2.707   2.964  1.00 88.50           N  
ATOM   3255  CA  LYS A 420     -11.651  -2.276   4.114  1.00 88.50           C  
ATOM   3256  C   LYS A 420     -12.136  -3.472   4.928  1.00 88.50           C  
ATOM   3257  CB  LYS A 420     -12.844  -1.433   3.659  1.00 88.50           C  
ATOM   3258  O   LYS A 420     -12.065  -3.462   6.158  1.00 88.50           O  
ATOM   3259  CG  LYS A 420     -13.554  -0.705   4.790  1.00 88.50           C  
ATOM   3260  CD  LYS A 420     -14.683   0.175   4.267  1.00 88.50           C  
ATOM   3261  CE  LYS A 420     -15.458   0.827   5.404  1.00 88.50           C  
ATOM   3262  NZ  LYS A 420     -16.538   1.724   4.896  1.00 88.50           N  
ATOM   3263  N   GLU A 421     -12.622  -4.473   4.326  1.00 88.55           N  
ATOM   3264  CA  GLU A 421     -13.127  -5.675   4.982  1.00 88.55           C  
ATOM   3265  C   GLU A 421     -12.009  -6.423   5.701  1.00 88.55           C  
ATOM   3266  CB  GLU A 421     -13.807  -6.596   3.965  1.00 88.55           C  
ATOM   3267  O   GLU A 421     -12.201  -6.917   6.814  1.00 88.55           O  
ATOM   3268  CG  GLU A 421     -15.150  -6.081   3.470  1.00 88.55           C  
ATOM   3269  CD  GLU A 421     -15.786  -6.977   2.419  1.00 88.55           C  
ATOM   3270  OE1 GLU A 421     -16.877  -6.635   1.909  1.00 88.55           O  
ATOM   3271  OE2 GLU A 421     -15.189  -8.030   2.103  1.00 88.55           O  
ATOM   3272  N   THR A 422     -10.890  -6.532   5.006  1.00 89.28           N  
ATOM   3273  CA  THR A 422      -9.739  -7.204   5.600  1.00 89.28           C  
ATOM   3274  C   THR A 422      -9.274  -6.473   6.856  1.00 89.28           C  
ATOM   3275  CB  THR A 422      -8.573  -7.303   4.599  1.00 89.28           C  
ATOM   3276  O   THR A 422      -8.917  -7.105   7.852  1.00 89.28           O  
ATOM   3277  CG2 THR A 422      -7.397  -8.068   5.199  1.00 89.28           C  
ATOM   3278  OG1 THR A 422      -9.019  -7.983   3.420  1.00 89.28           O  
ATOM   3279  N   THR A 423      -9.281  -5.195   6.788  1.00 89.54           N  
ATOM   3280  CA  THR A 423      -8.861  -4.387   7.928  1.00 89.54           C  
ATOM   3281  C   THR A 423      -9.827  -4.558   9.097  1.00 89.54           C  
ATOM   3282  CB  THR A 423      -8.766  -2.897   7.551  1.00 89.54           C  
ATOM   3283  O   THR A 423      -9.402  -4.704  10.244  1.00 89.54           O  
ATOM   3284  CG2 THR A 423      -8.288  -2.060   8.733  1.00 89.54           C  
ATOM   3285  OG1 THR A 423      -7.842  -2.743   6.466  1.00 89.54           O  
ATOM   3286  N   HIS A 424     -11.106  -4.624   8.795  1.00 89.05           N  
ATOM   3287  CA  HIS A 424     -12.138  -4.738   9.819  1.00 89.05           C  
ATOM   3288  C   HIS A 424     -12.180  -6.145  10.406  1.00 89.05           C  
ATOM   3289  CB  HIS A 424     -13.507  -4.368   9.244  1.00 89.05           C  
ATOM   3290  O   HIS A 424     -12.244  -6.312  11.626  1.00 89.05           O  
ATOM   3291  CG  HIS A 424     -14.621  -4.468  10.236  1.00 89.05           C  
ATOM   3292  CD2 HIS A 424     -15.694  -5.292  10.289  1.00 89.05           C  
ATOM   3293  ND1 HIS A 424     -14.712  -3.645  11.339  1.00 89.05           N  
ATOM   3294  CE1 HIS A 424     -15.795  -3.962  12.029  1.00 89.05           C  
ATOM   3295  NE2 HIS A 424     -16.408  -4.958  11.413  1.00 89.05           N  
ATOM   3296  N   ASP A 425     -12.134  -7.162   9.602  1.00 89.30           N  
ATOM   3297  CA  ASP A 425     -12.371  -8.549   9.990  1.00 89.30           C  
ATOM   3298  C   ASP A 425     -11.110  -9.179  10.577  1.00 89.30           C  
ATOM   3299  CB  ASP A 425     -12.858  -9.367   8.792  1.00 89.30           C  
ATOM   3300  O   ASP A 425     -11.181  -9.939  11.545  1.00 89.30           O  
ATOM   3301  CG  ASP A 425     -14.263  -8.994   8.351  1.00 89.30           C  
ATOM   3302  OD1 ASP A 425     -15.019  -8.408   9.155  1.00 89.30           O  
ATOM   3303  OD2 ASP A 425     -14.617  -9.291   7.190  1.00 89.30           O  
ATOM   3304  N   VAL A 426      -9.985  -8.823  10.003  1.00 89.63           N  
ATOM   3305  CA  VAL A 426      -8.767  -9.537  10.372  1.00 89.63           C  
ATOM   3306  C   VAL A 426      -7.911  -8.660  11.283  1.00 89.63           C  
ATOM   3307  CB  VAL A 426      -7.958  -9.961   9.126  1.00 89.63           C  
ATOM   3308  O   VAL A 426      -7.648  -9.019  12.433  1.00 89.63           O  
ATOM   3309  CG1 VAL A 426      -6.665 -10.663   9.535  1.00 89.63           C  
ATOM   3310  CG2 VAL A 426      -8.799 -10.865   8.226  1.00 89.63           C  
ATOM   3311  N   LEU A 427      -7.551  -7.435  10.832  1.00 90.29           N  
ATOM   3312  CA  LEU A 427      -6.541  -6.604  11.479  1.00 90.29           C  
ATOM   3313  C   LEU A 427      -7.110  -5.928  12.723  1.00 90.29           C  
ATOM   3314  CB  LEU A 427      -6.013  -5.546  10.507  1.00 90.29           C  
ATOM   3315  O   LEU A 427      -6.480  -5.940  13.784  1.00 90.29           O  
ATOM   3316  CG  LEU A 427      -5.289  -6.069   9.265  1.00 90.29           C  
ATOM   3317  CD1 LEU A 427      -4.936  -4.915   8.332  1.00 90.29           C  
ATOM   3318  CD2 LEU A 427      -4.038  -6.845   9.661  1.00 90.29           C  
ATOM   3319  N   TYR A 428      -8.254  -5.305  12.624  1.00 91.20           N  
ATOM   3320  CA  TYR A 428      -8.882  -4.625  13.751  1.00 91.20           C  
ATOM   3321  C   TYR A 428      -9.364  -5.627  14.793  1.00 91.20           C  
ATOM   3322  CB  TYR A 428     -10.055  -3.763  13.274  1.00 91.20           C  
ATOM   3323  O   TYR A 428      -9.197  -5.411  15.995  1.00 91.20           O  
ATOM   3324  CG  TYR A 428     -10.857  -3.153  14.398  1.00 91.20           C  
ATOM   3325  CD1 TYR A 428     -12.159  -3.575  14.659  1.00 91.20           C  
ATOM   3326  CD2 TYR A 428     -10.316  -2.155  15.200  1.00 91.20           C  
ATOM   3327  CE1 TYR A 428     -12.903  -3.015  15.692  1.00 91.20           C  
ATOM   3328  CE2 TYR A 428     -11.050  -1.587  16.236  1.00 91.20           C  
ATOM   3329  OH  TYR A 428     -13.072  -1.466  17.499  1.00 91.20           O  
ATOM   3330  CZ  TYR A 428     -12.340  -2.024  16.474  1.00 91.20           C  
ATOM   3331  N   GLU A 429      -9.974  -6.720  14.334  1.00 89.23           N  
ATOM   3332  CA  GLU A 429     -10.456  -7.764  15.233  1.00 89.23           C  
ATOM   3333  C   GLU A 429      -9.309  -8.385  16.024  1.00 89.23           C  
ATOM   3334  CB  GLU A 429     -11.200  -8.848  14.448  1.00 89.23           C  
ATOM   3335  O   GLU A 429      -9.455  -8.679  17.213  1.00 89.23           O  
ATOM   3336  CG  GLU A 429     -12.566  -8.410  13.939  1.00 89.23           C  
ATOM   3337  CD  GLU A 429     -13.567  -8.152  15.053  1.00 89.23           C  
ATOM   3338  OE1 GLU A 429     -14.597  -7.485  14.801  1.00 89.23           O  
ATOM   3339  OE2 GLU A 429     -13.320  -8.618  16.187  1.00 89.23           O  
ATOM   3340  N   ASN A 430      -8.207  -8.662  15.372  1.00 90.90           N  
ATOM   3341  CA  ASN A 430      -7.016  -9.163  16.050  1.00 90.90           C  
ATOM   3342  C   ASN A 430      -6.512  -8.176  17.099  1.00 90.90           C  
ATOM   3343  CB  ASN A 430      -5.912  -9.472  15.037  1.00 90.90           C  
ATOM   3344  O   ASN A 430      -6.100  -8.578  18.188  1.00 90.90           O  
ATOM   3345  CG  ASN A 430      -6.223 -10.687  14.186  1.00 90.90           C  
ATOM   3346  ND2 ASN A 430      -5.469 -10.866  13.108  1.00 90.90           N  
ATOM   3347  OD1 ASN A 430      -7.135 -11.459  14.494  1.00 90.90           O  
ATOM   3348  N   TYR A 431      -6.435  -6.900  16.723  1.00 90.77           N  
ATOM   3349  CA  TYR A 431      -6.011  -5.846  17.639  1.00 90.77           C  
ATOM   3350  C   TYR A 431      -6.975  -5.723  18.813  1.00 90.77           C  
ATOM   3351  CB  TYR A 431      -5.909  -4.505  16.905  1.00 90.77           C  
ATOM   3352  O   TYR A 431      -6.548  -5.584  19.962  1.00 90.77           O  
ATOM   3353  CG  TYR A 431      -5.586  -3.341  17.810  1.00 90.77           C  
ATOM   3354  CD1 TYR A 431      -6.590  -2.496  18.275  1.00 90.77           C  
ATOM   3355  CD2 TYR A 431      -4.276  -3.084  18.201  1.00 90.77           C  
ATOM   3356  CE1 TYR A 431      -6.297  -1.420  19.107  1.00 90.77           C  
ATOM   3357  CE2 TYR A 431      -3.971  -2.012  19.033  1.00 90.77           C  
ATOM   3358  OH  TYR A 431      -4.691  -0.124  20.304  1.00 90.77           O  
ATOM   3359  CZ  TYR A 431      -4.987  -1.187  19.480  1.00 90.77           C  
ATOM   3360  N   ARG A 432      -8.231  -5.756  18.523  1.00 89.08           N  
ATOM   3361  CA  ARG A 432      -9.281  -5.672  19.533  1.00 89.08           C  
ATOM   3362  C   ARG A 432      -9.146  -6.792  20.559  1.00 89.08           C  
ATOM   3363  CB  ARG A 432     -10.663  -5.725  18.877  1.00 89.08           C  
ATOM   3364  O   ARG A 432      -9.283  -6.559  21.761  1.00 89.08           O  
ATOM   3365  CG  ARG A 432     -11.815  -5.536  19.852  1.00 89.08           C  
ATOM   3366  CD  ARG A 432     -13.164  -5.605  19.150  1.00 89.08           C  
ATOM   3367  NE  ARG A 432     -14.268  -5.617  20.106  1.00 89.08           N  
ATOM   3368  NH1 ARG A 432     -15.881  -6.174  18.549  1.00 89.08           N  
ATOM   3369  NH2 ARG A 432     -16.459  -5.871  20.747  1.00 89.08           N  
ATOM   3370  CZ  ARG A 432     -15.533  -5.888  19.798  1.00 89.08           C  
ATOM   3371  N   THR A 433      -9.076  -7.992  20.037  1.00 88.05           N  
ATOM   3372  CA  THR A 433      -8.904  -9.161  20.893  1.00 88.05           C  
ATOM   3373  C   THR A 433      -7.659  -9.015  21.763  1.00 88.05           C  
ATOM   3374  CB  THR A 433      -8.804 -10.453  20.061  1.00 88.05           C  
ATOM   3375  O   THR A 433      -7.675  -9.374  22.943  1.00 88.05           O  
ATOM   3376  CG2 THR A 433      -8.685 -11.679  20.960  1.00 88.05           C  
ATOM   3377  OG1 THR A 433      -9.977 -10.583  19.248  1.00 88.05           O  
ATOM   3378  N   GLU A 434      -6.561  -8.539  21.250  1.00 89.47           N  
ATOM   3379  CA  GLU A 434      -5.300  -8.337  21.956  1.00 89.47           C  
ATOM   3380  C   GLU A 434      -5.440  -7.277  23.045  1.00 89.47           C  
ATOM   3381  CB  GLU A 434      -4.192  -7.941  20.976  1.00 89.47           C  
ATOM   3382  O   GLU A 434      -4.914  -7.438  24.147  1.00 89.47           O  
ATOM   3383  CG  GLU A 434      -2.809  -7.869  21.607  1.00 89.47           C  
ATOM   3384  CD  GLU A 434      -1.722  -7.463  20.625  1.00 89.47           C  
ATOM   3385  OE1 GLU A 434      -0.580  -7.193  21.061  1.00 89.47           O  
ATOM   3386  OE2 GLU A 434      -2.015  -7.413  19.409  1.00 89.47           O  
ATOM   3387  N   LYS A 435      -6.053  -6.183  22.713  1.00 86.62           N  
ATOM   3388  CA  LYS A 435      -6.223  -5.067  23.639  1.00 86.62           C  
ATOM   3389  C   LYS A 435      -7.181  -5.431  24.770  1.00 86.62           C  
ATOM   3390  CB  LYS A 435      -6.731  -3.828  22.899  1.00 86.62           C  
ATOM   3391  O   LYS A 435      -6.972  -5.035  25.918  1.00 86.62           O  
ATOM   3392  CG  LYS A 435      -5.646  -3.060  22.160  1.00 86.62           C  
ATOM   3393  CD  LYS A 435      -4.671  -2.400  23.127  1.00 86.62           C  
ATOM   3394  CE  LYS A 435      -3.615  -1.588  22.390  1.00 86.62           C  
ATOM   3395  NZ  LYS A 435      -2.623  -0.986  23.331  1.00 86.62           N  
ATOM   3396  N   LEU A 436      -8.310  -6.141  24.410  1.00 83.94           N  
ATOM   3397  CA  LEU A 436      -9.271  -6.602  25.406  1.00 83.94           C  
ATOM   3398  C   LEU A 436      -8.647  -7.654  26.317  1.00 83.94           C  
ATOM   3399  CB  LEU A 436     -10.517  -7.175  24.725  1.00 83.94           C  
ATOM   3400  O   LEU A 436      -8.976  -7.728  27.503  1.00 83.94           O  
ATOM   3401  CG  LEU A 436     -11.438  -6.166  24.038  1.00 83.94           C  
ATOM   3402  CD1 LEU A 436     -12.544  -6.890  23.277  1.00 83.94           C  
ATOM   3403  CD2 LEU A 436     -12.030  -5.200  25.060  1.00 83.94           C  
ATOM   3404  N   SER A 437      -7.871  -8.430  25.656  1.00 86.80           N  
ATOM   3405  CA  SER A 437      -7.156  -9.436  26.435  1.00 86.80           C  
ATOM   3406  C   SER A 437      -6.148  -8.789  27.379  1.00 86.80           C  
ATOM   3407  CB  SER A 437      -6.441 -10.422  25.511  1.00 86.80           C  
ATOM   3408  O   SER A 437      -5.935  -9.271  28.494  1.00 86.80           O  
ATOM   3409  OG  SER A 437      -5.380  -9.786  24.820  1.00 86.80           O  
ATOM   3410  N   SER A 438      -5.512  -7.680  26.966  1.00 85.18           N  
ATOM   3411  CA  SER A 438      -4.500  -6.957  27.730  1.00 85.18           C  
ATOM   3412  C   SER A 438      -5.139  -6.079  28.801  1.00 85.18           C  
ATOM   3413  CB  SER A 438      -3.639  -6.099  26.803  1.00 85.18           C  
ATOM   3414  O   SER A 438      -4.558  -5.872  29.869  1.00 85.18           O  
ATOM   3415  OG  SER A 438      -4.399  -5.037  26.250  1.00 85.18           O  
ATOM   3416  N   MET A 439      -6.344  -5.355  28.678  1.00 73.57           N  
ATOM   3417  CA  MET A 439      -7.094  -4.413  29.505  1.00 73.57           C  
ATOM   3418  C   MET A 439      -8.033  -5.150  30.454  1.00 73.57           C  
ATOM   3419  CB  MET A 439      -7.889  -3.444  28.629  1.00 73.57           C  
ATOM   3420  O   MET A 439      -8.449  -4.600  31.474  1.00 73.57           O  
ATOM   3421  CG  MET A 439      -7.032  -2.397  27.938  1.00 73.57           C  
ATOM   3422  SD  MET A 439      -8.011  -1.295  26.846  1.00 73.57           S  
ATOM   3423  CE  MET A 439      -8.594  -0.078  28.059  1.00 73.57           C  
ATOM   3424  N   GLY A 440      -8.130  -6.489  30.721  1.00 53.98           N  
ATOM   3425  CA  GLY A 440      -8.892  -6.923  31.881  1.00 53.98           C  
ATOM   3426  C   GLY A 440      -9.926  -7.984  31.553  1.00 53.98           C  
ATOM   3427  O   GLY A 440     -11.043  -7.951  32.074  1.00 53.98           O  
ATOM   3428  N   LEU A 441      -9.393  -9.166  31.375  1.00 52.15           N  
ATOM   3429  CA  LEU A 441     -10.186 -10.277  31.891  1.00 52.15           C  
ATOM   3430  C   LEU A 441      -9.417 -11.589  31.782  1.00 52.15           C  
ATOM   3431  CB  LEU A 441     -11.513 -10.384  31.135  1.00 52.15           C  
ATOM   3432  O   LEU A 441      -9.666 -12.386  30.874  1.00 52.15           O  
ATOM   3433  CG  LEU A 441     -12.782 -10.365  31.988  1.00 52.15           C  
ATOM   3434  CD1 LEU A 441     -13.122  -8.936  32.400  1.00 52.15           C  
ATOM   3435  CD2 LEU A 441     -13.945 -11.000  31.232  1.00 52.15           C  
ATOM   3436  N   THR A 442      -8.144 -11.744  31.845  1.00 50.02           N  
ATOM   3437  CA  THR A 442      -7.493 -13.016  32.138  1.00 50.02           C  
ATOM   3438  C   THR A 442      -6.912 -13.014  33.549  1.00 50.02           C  
ATOM   3439  CB  THR A 442      -6.377 -13.319  31.121  1.00 50.02           C  
ATOM   3440  O   THR A 442      -6.765 -14.071  34.167  1.00 50.02           O  
ATOM   3441  CG2 THR A 442      -6.943 -13.475  29.714  1.00 50.02           C  
ATOM   3442  OG1 THR A 442      -5.428 -12.245  31.127  1.00 50.02           O  
ATOM   3443  N   ASN A 443      -7.220 -11.976  34.339  1.00 48.30           N  
ATOM   3444  CA  ASN A 443      -6.819 -12.044  35.740  1.00 48.30           C  
ATOM   3445  C   ASN A 443      -7.964 -11.652  36.671  1.00 48.30           C  
ATOM   3446  CB  ASN A 443      -5.600 -11.154  35.993  1.00 48.30           C  
ATOM   3447  O   ASN A 443      -7.879 -11.851  37.884  1.00 48.30           O  
ATOM   3448  CG  ASN A 443      -4.315 -11.761  35.468  1.00 48.30           C  
ATOM   3449  ND2 ASN A 443      -3.246 -10.974  35.462  1.00 48.30           N  
ATOM   3450  OD1 ASN A 443      -4.282 -12.929  35.070  1.00 48.30           O  
ATOM   3451  N   THR A 444      -9.221 -11.439  36.097  1.00 48.87           N  
ATOM   3452  CA  THR A 444     -10.363 -11.144  36.956  1.00 48.87           C  
ATOM   3453  C   THR A 444     -11.482 -12.158  36.735  1.00 48.87           C  
ATOM   3454  CB  THR A 444     -10.898  -9.722  36.706  1.00 48.87           C  
ATOM   3455  O   THR A 444     -12.291 -12.404  37.632  1.00 48.87           O  
ATOM   3456  CG2 THR A 444      -9.886  -8.669  37.142  1.00 48.87           C  
ATOM   3457  OG1 THR A 444     -11.169  -9.559  35.308  1.00 48.87           O  
ATOM   3458  N   VAL A 445     -11.394 -13.004  35.593  1.00 49.53           N  
ATOM   3459  CA  VAL A 445     -12.330 -14.107  35.397  1.00 49.53           C  
ATOM   3460  C   VAL A 445     -11.711 -15.406  35.908  1.00 49.53           C  
ATOM   3461  CB  VAL A 445     -12.729 -14.255  33.912  1.00 49.53           C  
ATOM   3462  O   VAL A 445     -12.424 -16.303  36.365  1.00 49.53           O  
ATOM   3463  CG1 VAL A 445     -14.057 -14.999  33.782  1.00 49.53           C  
ATOM   3464  CG2 VAL A 445     -12.814 -12.885  33.243  1.00 49.53           C  
ATOM   3465  N   SER A 446     -10.325 -15.398  36.125  1.00 44.12           N  
ATOM   3466  CA  SER A 446      -9.585 -16.459  36.800  1.00 44.12           C  
ATOM   3467  C   SER A 446      -9.316 -16.104  38.258  1.00 44.12           C  
ATOM   3468  CB  SER A 446      -8.263 -16.732  36.081  1.00 44.12           C  
ATOM   3469  O   SER A 446      -9.281 -16.984  39.121  1.00 44.12           O  
ATOM   3470  OG  SER A 446      -8.062 -18.124  35.909  1.00 44.12           O  
ATOM   3471  N   ALA A 447      -9.463 -14.870  38.638  1.00 42.81           N  
ATOM   3472  CA  ALA A 447      -9.305 -14.343  39.991  1.00 42.81           C  
ATOM   3473  C   ALA A 447     -10.657 -13.984  40.601  1.00 42.81           C  
ATOM   3474  CB  ALA A 447      -8.389 -13.122  39.982  1.00 42.81           C  
ATOM   3475  O   ALA A 447     -10.803 -13.949  41.825  1.00 42.81           O  
ATOM   3476  N   MET A 448     -11.806 -14.020  39.821  1.00 40.85           N  
ATOM   3477  CA  MET A 448     -13.201 -13.852  40.217  1.00 40.85           C  
ATOM   3478  C   MET A 448     -13.940 -15.185  40.186  1.00 40.85           C  
ATOM   3479  CB  MET A 448     -13.901 -12.844  39.304  1.00 40.85           C  
ATOM   3480  O   MET A 448     -15.015 -15.317  40.774  1.00 40.85           O  
ATOM   3481  CG  MET A 448     -14.910 -11.962  40.024  1.00 40.85           C  
ATOM   3482  SD  MET A 448     -14.172 -10.391  40.618  1.00 40.85           S  
ATOM   3483  CE  MET A 448     -15.616  -9.644  41.424  1.00 40.85           C  
ATOM   3484  N   SER A 449     -13.260 -16.245  39.583  1.00 42.71           N  
ATOM   3485  CA  SER A 449     -13.691 -17.639  39.605  1.00 42.71           C  
ATOM   3486  C   SER A 449     -12.863 -18.459  40.589  1.00 42.71           C  
ATOM   3487  CB  SER A 449     -13.592 -18.253  38.208  1.00 42.71           C  
ATOM   3488  O   SER A 449     -13.320 -19.491  41.084  1.00 42.71           O  
ATOM   3489  OG  SER A 449     -12.283 -18.104  37.684  1.00 42.71           O  
ATOM   3490  N   THR A 450     -11.973 -17.711  41.377  1.00 44.77           N  
ATOM   3491  CA  THR A 450     -11.146 -18.363  42.387  1.00 44.77           C  
ATOM   3492  C   THR A 450     -11.004 -17.478  43.622  1.00 44.77           C  
ATOM   3493  CB  THR A 450      -9.750 -18.702  41.832  1.00 44.77           C  
ATOM   3494  O   THR A 450     -10.556 -17.939  44.674  1.00 44.77           O  
ATOM   3495  CG2 THR A 450      -9.836 -19.756  40.733  1.00 44.77           C  
ATOM   3496  OG1 THR A 450      -9.154 -17.515  41.296  1.00 44.77           O  
ATOM   3497  N   SER A 451     -11.918 -16.415  43.814  1.00 38.56           N  
ATOM   3498  CA  SER A 451     -11.881 -15.580  45.010  1.00 38.56           C  
ATOM   3499  C   SER A 451     -13.286 -15.180  45.448  1.00 38.56           C  
ATOM   3500  CB  SER A 451     -11.040 -14.327  44.763  1.00 38.56           C  
ATOM   3501  O   SER A 451     -13.461 -14.556  46.497  1.00 38.56           O  
ATOM   3502  OG  SER A 451     -11.533 -13.600  43.651  1.00 38.56           O  
ATOM   3503  N   LYS A 452     -14.339 -16.023  45.041  1.00 37.68           N  
ATOM   3504  CA  LYS A 452     -15.682 -16.079  45.612  1.00 37.68           C  
ATOM   3505  C   LYS A 452     -15.985 -17.467  46.168  1.00 37.68           C  
ATOM   3506  CB  LYS A 452     -16.728 -15.694  44.565  1.00 37.68           C  
ATOM   3507  O   LYS A 452     -17.141 -17.790  46.450  1.00 37.68           O  
ATOM   3508  CG  LYS A 452     -17.498 -14.424  44.896  1.00 37.68           C  
ATOM   3509  CD  LYS A 452     -18.528 -14.098  43.822  1.00 37.68           C  
ATOM   3510  CE  LYS A 452     -19.226 -12.774  44.099  1.00 37.68           C  
ATOM   3511  NZ  LYS A 452     -20.037 -12.320  42.930  1.00 37.68           N  
ATOM   3512  N   ALA A 453     -14.908 -18.131  46.693  1.00 36.83           N  
ATOM   3513  CA  ALA A 453     -15.121 -19.379  47.422  1.00 36.83           C  
ATOM   3514  C   ALA A 453     -14.405 -19.357  48.769  1.00 36.83           C  
ATOM   3515  CB  ALA A 453     -14.647 -20.568  46.590  1.00 36.83           C  
ATOM   3516  O   ALA A 453     -14.179 -20.406  49.376  1.00 36.83           O  
ATOM   3517  N   LYS A 454     -14.448 -18.139  49.525  1.00 31.90           N  
ATOM   3518  CA  LYS A 454     -14.043 -18.283  50.921  1.00 31.90           C  
ATOM   3519  C   LYS A 454     -14.531 -17.104  51.759  1.00 31.90           C  
ATOM   3520  CB  LYS A 454     -12.523 -18.409  51.029  1.00 31.90           C  
ATOM   3521  O   LYS A 454     -14.168 -15.956  51.495  1.00 31.90           O  
ATOM   3522  CG  LYS A 454     -12.009 -19.834  50.890  1.00 31.90           C  
ATOM   3523  CD  LYS A 454     -10.517 -19.921  51.187  1.00 31.90           C  
ATOM   3524  CE  LYS A 454      -9.989 -21.337  50.993  1.00 31.90           C  
ATOM   3525  NZ  LYS A 454      -8.502 -21.395  51.115  1.00 31.90           N  
ATOM   3526  N   SER A 455     -15.934 -16.942  51.931  1.00 32.11           N  
ATOM   3527  CA  SER A 455     -16.362 -16.344  53.192  1.00 32.11           C  
ATOM   3528  C   SER A 455     -17.880 -16.203  53.249  1.00 32.11           C  
ATOM   3529  CB  SER A 455     -15.707 -14.976  53.387  1.00 32.11           C  
ATOM   3530  O   SER A 455     -18.494 -15.664  52.326  1.00 32.11           O  
ATOM   3531  OG  SER A 455     -16.475 -14.171  54.265  1.00 32.11           O  
ATOM   3532  N   GLY A 456     -18.674 -17.284  53.691  1.00 32.70           N  
ATOM   3533  CA  GLY A 456     -19.582 -17.139  54.818  1.00 32.70           C  
ATOM   3534  C   GLY A 456     -20.988 -17.622  54.518  1.00 32.70           C  
ATOM   3535  O   GLY A 456     -21.608 -17.181  53.549  1.00 32.70           O  
ATOM   3536  N   ARG A 457     -21.373 -18.879  54.704  1.00 30.01           N  
ATOM   3537  CA  ARG A 457     -22.258 -19.577  55.631  1.00 30.01           C  
ATOM   3538  C   ARG A 457     -23.633 -18.918  55.678  1.00 30.01           C  
ATOM   3539  CB  ARG A 457     -21.647 -19.613  57.034  1.00 30.01           C  
ATOM   3540  O   ARG A 457     -23.744 -17.721  55.947  1.00 30.01           O  
ATOM   3541  CG  ARG A 457     -22.078 -20.813  57.863  1.00 30.01           C  
ATOM   3542  CD  ARG A 457     -21.262 -20.937  59.142  1.00 30.01           C  
ATOM   3543  NE  ARG A 457     -21.983 -21.682  60.171  1.00 30.01           N  
ATOM   3544  NH1 ARG A 457     -20.085 -22.379  61.288  1.00 30.01           N  
ATOM   3545  NH2 ARG A 457     -22.159 -22.994  62.048  1.00 30.01           N  
ATOM   3546  CZ  ARG A 457     -21.407 -22.350  61.166  1.00 30.01           C  
ATOM   3547  N   SER A 458     -24.772 -19.586  54.936  1.00 30.46           N  
ATOM   3548  CA  SER A 458     -25.976 -20.008  55.643  1.00 30.46           C  
ATOM   3549  C   SER A 458     -27.171 -20.091  54.700  1.00 30.46           C  
ATOM   3550  CB  SER A 458     -26.288 -19.049  56.792  1.00 30.46           C  
ATOM   3551  O   SER A 458     -27.379 -19.200  53.874  1.00 30.46           O  
ATOM   3552  OG  SER A 458     -26.521 -17.739  56.304  1.00 30.46           O  
ATOM   3553  N   THR A 459     -27.618 -21.309  54.162  1.00 31.50           N  
ATOM   3554  CA  THR A 459     -28.839 -22.020  54.525  1.00 31.50           C  
ATOM   3555  C   THR A 459     -29.772 -22.141  53.323  1.00 31.50           C  
ATOM   3556  CB  THR A 459     -29.574 -21.315  55.680  1.00 31.50           C  
ATOM   3557  O   THR A 459     -29.989 -21.167  52.598  1.00 31.50           O  
ATOM   3558  CG2 THR A 459     -28.978 -21.701  57.029  1.00 31.50           C  
ATOM   3559  OG1 THR A 459     -29.466 -19.896  55.511  1.00 31.50           O  
ATOM   3560  N   SER A 460     -29.818 -23.288  52.586  1.00 31.74           N  
ATOM   3561  CA  SER A 460     -30.804 -24.350  52.418  1.00 31.74           C  
ATOM   3562  C   SER A 460     -31.794 -24.015  51.307  1.00 31.74           C  
ATOM   3563  CB  SER A 460     -31.557 -24.595  53.726  1.00 31.74           C  
ATOM   3564  O   SER A 460     -32.450 -22.972  51.347  1.00 31.74           O  
ATOM   3565  OG  SER A 460     -32.270 -23.435  54.120  1.00 31.74           O  
ATOM   3566  N   GLN A 461     -31.397 -24.209  50.029  1.00 34.05           N  
ATOM   3567  CA  GLN A 461     -32.365 -24.622  49.018  1.00 34.05           C  
ATOM   3568  C   GLN A 461     -31.738 -24.635  47.627  1.00 34.05           C  
ATOM   3569  CB  GLN A 461     -33.586 -23.700  49.035  1.00 34.05           C  
ATOM   3570  O   GLN A 461     -31.387 -23.583  47.089  1.00 34.05           O  
ATOM   3571  CG  GLN A 461     -34.711 -24.185  49.939  1.00 34.05           C  
ATOM   3572  CD  GLN A 461     -35.981 -23.370  49.785  1.00 34.05           C  
ATOM   3573  NE2 GLN A 461     -36.774 -23.301  50.848  1.00 34.05           N  
ATOM   3574  OE1 GLN A 461     -36.246 -22.806  48.719  1.00 34.05           O  
ATOM   3575  N   ALA A 462     -30.596 -25.210  47.483  1.00 37.56           N  
ATOM   3576  CA  ALA A 462     -30.193 -25.381  46.089  1.00 37.56           C  
ATOM   3577  C   ALA A 462     -29.279 -26.593  45.928  1.00 37.56           C  
ATOM   3578  CB  ALA A 462     -29.498 -24.122  45.578  1.00 37.56           C  
ATOM   3579  O   ALA A 462     -28.575 -26.717  44.923  1.00 37.56           O  
ATOM   3580  N   ALA A 463     -29.450 -27.592  46.781  1.00 37.27           N  
ATOM   3581  CA  ALA A 463     -28.767 -28.881  46.710  1.00 37.27           C  
ATOM   3582  C   ALA A 463     -29.735 -29.994  46.319  1.00 37.27           C  
ATOM   3583  CB  ALA A 463     -28.101 -29.204  48.045  1.00 37.27           C  
ATOM   3584  O   ALA A 463     -29.317 -31.122  46.049  1.00 37.27           O  
ATOM   3585  N   ALA A 464     -30.800 -29.646  45.482  1.00 40.32           N  
ATOM   3586  CA  ALA A 464     -31.672 -30.642  44.865  1.00 40.32           C  
ATOM   3587  C   ALA A 464     -31.978 -30.279  43.415  1.00 40.32           C  
ATOM   3588  CB  ALA A 464     -32.968 -30.780  45.660  1.00 40.32           C  
ATOM   3589  O   ALA A 464     -32.574 -31.073  42.683  1.00 40.32           O  
ATOM   3590  N   GLN A 465     -31.036 -29.549  42.711  1.00 38.57           N  
ATOM   3591  CA  GLN A 465     -31.225 -29.422  41.270  1.00 38.57           C  
ATOM   3592  C   GLN A 465     -29.894 -29.522  40.529  1.00 38.57           C  
ATOM   3593  CB  GLN A 465     -31.914 -28.098  40.933  1.00 38.57           C  
ATOM   3594  O   GLN A 465     -29.840 -29.338  39.312  1.00 38.57           O  
ATOM   3595  CG  GLN A 465     -33.221 -28.262  40.169  1.00 38.57           C  
ATOM   3596  CD  GLN A 465     -34.018 -26.974  40.086  1.00 38.57           C  
ATOM   3597  NE2 GLN A 465     -34.914 -26.893  39.108  1.00 38.57           N  
ATOM   3598  OE1 GLN A 465     -33.831 -26.060  40.895  1.00 38.57           O  
ATOM   3599  N   GLU A 466     -28.936 -30.046  41.268  1.00 42.75           N  
ATOM   3600  CA  GLU A 466     -27.624 -30.227  40.654  1.00 42.75           C  
ATOM   3601  C   GLU A 466     -27.240 -31.703  40.597  1.00 42.75           C  
ATOM   3602  CB  GLU A 466     -26.560 -29.436  41.419  1.00 42.75           C  
ATOM   3603  O   GLU A 466     -26.327 -32.084  39.862  1.00 42.75           O  
ATOM   3604  CG  GLU A 466     -25.294 -29.173  40.616  1.00 42.75           C  
ATOM   3605  CD  GLU A 466     -24.377 -28.145  41.260  1.00 42.75           C  
ATOM   3606  OE1 GLU A 466     -23.315 -27.829  40.677  1.00 42.75           O  
ATOM   3607  OE2 GLU A 466     -24.724 -27.652  42.357  1.00 42.75           O  
ATOM   3608  N   ASP A 467     -28.314 -32.637  40.686  1.00 41.00           N  
ATOM   3609  CA  ASP A 467     -28.155 -34.085  40.592  1.00 41.00           C  
ATOM   3610  C   ASP A 467     -29.145 -34.682  39.594  1.00 41.00           C  
ATOM   3611  CB  ASP A 467     -28.337 -34.735  41.965  1.00 41.00           C  
ATOM   3612  O   ASP A 467     -29.023 -35.848  39.212  1.00 41.00           O  
ATOM   3613  CG  ASP A 467     -27.280 -35.783  42.269  1.00 41.00           C  
ATOM   3614  OD1 ASP A 467     -26.301 -35.902  41.502  1.00 41.00           O  
ATOM   3615  OD2 ASP A 467     -27.431 -36.498  43.283  1.00 41.00           O  
ATOM   3616  N   THR A 468     -29.747 -33.865  38.513  1.00 46.77           N  
ATOM   3617  CA  THR A 468     -30.570 -34.335  37.405  1.00 46.77           C  
ATOM   3618  C   THR A 468     -30.161 -33.656  36.101  1.00 46.77           C  
ATOM   3619  CB  THR A 468     -32.065 -34.081  37.672  1.00 46.77           C  
ATOM   3620  O   THR A 468     -30.524 -34.115  35.015  1.00 46.77           O  
ATOM   3621  CG2 THR A 468     -32.590 -34.996  38.774  1.00 46.77           C  
ATOM   3622  OG1 THR A 468     -32.248 -32.717  38.072  1.00 46.77           O  
ATOM   3623  N   LEU A 469     -28.926 -33.096  35.996  1.00 41.99           N  
ATOM   3624  CA  LEU A 469     -28.429 -32.635  34.704  1.00 41.99           C  
ATOM   3625  C   LEU A 469     -26.990 -33.089  34.482  1.00 41.99           C  
ATOM   3626  CB  LEU A 469     -28.516 -31.109  34.609  1.00 41.99           C  
ATOM   3627  O   LEU A 469     -26.059 -32.287  34.587  1.00 41.99           O  
ATOM   3628  CG  LEU A 469     -28.762 -30.530  33.215  1.00 41.99           C  
ATOM   3629  CD1 LEU A 469     -30.218 -30.729  32.808  1.00 41.99           C  
ATOM   3630  CD2 LEU A 469     -28.388 -29.052  33.177  1.00 41.99           C  
ATOM   3631  N   ALA A 470     -26.563 -34.100  35.287  1.00 44.10           N  
ATOM   3632  CA  ALA A 470     -25.313 -34.851  35.196  1.00 44.10           C  
ATOM   3633  C   ALA A 470     -25.568 -36.287  34.747  1.00 44.10           C  
ATOM   3634  CB  ALA A 470     -24.586 -34.838  36.538  1.00 44.10           C  
ATOM   3635  O   ALA A 470     -24.633 -37.008  34.392  1.00 44.10           O  
ATOM   3636  N   LYS A 471     -26.649 -36.503  33.849  1.00 38.99           N  
ATOM   3637  CA  LYS A 471     -26.896 -37.787  33.198  1.00 38.99           C  
ATOM   3638  C   LYS A 471     -27.548 -37.594  31.832  1.00 38.99           C  
ATOM   3639  CB  LYS A 471     -27.776 -38.675  34.079  1.00 38.99           C  
ATOM   3640  O   LYS A 471     -27.768 -38.563  31.101  1.00 38.99           O  
ATOM   3641  CG  LYS A 471     -26.996 -39.576  35.025  1.00 38.99           C  
ATOM   3642  CD  LYS A 471     -27.924 -40.347  35.955  1.00 38.99           C  
ATOM   3643  CE  LYS A 471     -27.143 -41.195  36.949  1.00 38.99           C  
ATOM   3644  NZ  LYS A 471     -28.046 -41.899  37.907  1.00 38.99           N  
ATOM   3645  N   MET A 472     -27.032 -36.686  30.900  1.00 35.88           N  
ATOM   3646  CA  MET A 472     -27.295 -36.796  29.467  1.00 35.88           C  
ATOM   3647  C   MET A 472     -26.387 -35.862  28.675  1.00 35.88           C  
ATOM   3648  CB  MET A 472     -28.761 -36.483  29.163  1.00 35.88           C  
ATOM   3649  O   MET A 472     -26.583 -34.645  28.681  1.00 35.88           O  
ATOM   3650  CG  MET A 472     -29.724 -37.576  29.598  1.00 35.88           C  
ATOM   3651  SD  MET A 472     -31.398 -37.365  28.877  1.00 35.88           S  
ATOM   3652  CE  MET A 472     -31.897 -39.102  28.713  1.00 35.88           C  
ATOM   3653  N   ALA A 473     -25.006 -35.919  28.867  1.00 33.95           N  
ATOM   3654  CA  ALA A 473     -24.067 -35.448  27.852  1.00 33.95           C  
ATOM   3655  C   ALA A 473     -23.467 -36.616  27.075  1.00 33.95           C  
ATOM   3656  CB  ALA A 473     -22.960 -34.616  28.495  1.00 33.95           C  
ATOM   3657  O   ALA A 473     -22.996 -37.588  27.670  1.00 33.95           O  
ATOM   3658  N   PRO A 474     -23.992 -36.867  25.716  1.00 35.40           N  
ATOM   3659  CA  PRO A 474     -22.883 -37.553  25.049  1.00 35.40           C  
ATOM   3660  C   PRO A 474     -22.218 -36.695  23.975  1.00 35.40           C  
ATOM   3661  CB  PRO A 474     -23.552 -38.782  24.428  1.00 35.40           C  
ATOM   3662  O   PRO A 474     -22.780 -35.680  23.555  1.00 35.40           O  
ATOM   3663  CG  PRO A 474     -24.911 -38.312  24.020  1.00 35.40           C  
ATOM   3664  CD  PRO A 474     -25.107 -36.915  24.535  1.00 35.40           C  
ATOM   3665  N   LYS A 475     -20.765 -36.288  24.133  1.00 33.00           N  
ATOM   3666  CA  LYS A 475     -19.685 -36.651  23.220  1.00 33.00           C  
ATOM   3667  C   LYS A 475     -19.276 -35.464  22.352  1.00 33.00           C  
ATOM   3668  CB  LYS A 475     -20.103 -37.827  22.336  1.00 33.00           C  
ATOM   3669  O   LYS A 475     -20.098 -34.916  21.614  1.00 33.00           O  
ATOM   3670  CG  LYS A 475     -19.860 -39.191  22.965  1.00 33.00           C  
ATOM   3671  CD  LYS A 475     -20.072 -40.316  21.961  1.00 33.00           C  
ATOM   3672  CE  LYS A 475     -19.797 -41.680  22.581  1.00 33.00           C  
ATOM   3673  NZ  LYS A 475     -20.064 -42.790  21.618  1.00 33.00           N  
ATOM   3674  N   ARG A 476     -18.801 -34.270  22.888  1.00 37.08           N  
ATOM   3675  CA  ARG A 476     -18.019 -33.452  21.967  1.00 37.08           C  
ATOM   3676  C   ARG A 476     -17.327 -32.309  22.703  1.00 37.08           C  
ATOM   3677  CB  ARG A 476     -18.908 -32.895  20.853  1.00 37.08           C  
ATOM   3678  O   ARG A 476     -16.544 -31.565  22.109  1.00 37.08           O  
ATOM   3679  CG  ARG A 476     -18.953 -33.766  19.608  1.00 37.08           C  
ATOM   3680  CD  ARG A 476     -19.804 -33.139  18.512  1.00 37.08           C  
ATOM   3681  NE  ARG A 476     -19.337 -33.520  17.182  1.00 37.08           N  
ATOM   3682  NH1 ARG A 476     -21.339 -33.067  16.123  1.00 37.08           N  
ATOM   3683  NH2 ARG A 476     -19.551 -33.847  14.919  1.00 37.08           N  
ATOM   3684  CZ  ARG A 476     -20.077 -33.478  16.078  1.00 37.08           C  
ATOM   3685  N   ALA A 477     -17.016 -32.489  23.938  1.00 39.78           N  
ATOM   3686  CA  ALA A 477     -16.302 -31.393  24.589  1.00 39.78           C  
ATOM   3687  C   ALA A 477     -15.185 -31.921  25.484  1.00 39.78           C  
ATOM   3688  CB  ALA A 477     -17.270 -30.536  25.401  1.00 39.78           C  
ATOM   3689  O   ALA A 477     -14.382 -31.145  26.009  1.00 39.78           O  
ATOM   3690  N   SER A 478     -14.639 -33.189  25.149  1.00 42.36           N  
ATOM   3691  CA  SER A 478     -13.424 -33.771  25.710  1.00 42.36           C  
ATOM   3692  C   SER A 478     -12.419 -34.115  24.615  1.00 42.36           C  
ATOM   3693  CB  SER A 478     -13.755 -35.025  26.521  1.00 42.36           C  
ATOM   3694  O   SER A 478     -11.237 -34.325  24.894  1.00 42.36           O  
ATOM   3695  OG  SER A 478     -14.242 -36.055  25.678  1.00 42.36           O  
ATOM   3696  N   HIS A 479     -12.614 -33.587  23.303  1.00 43.80           N  
ATOM   3697  CA  HIS A 479     -11.712 -33.771  22.172  1.00 43.80           C  
ATOM   3698  C   HIS A 479     -11.095 -32.445  21.739  1.00 43.80           C  
ATOM   3699  CB  HIS A 479     -12.449 -34.416  20.997  1.00 43.80           C  
ATOM   3700  O   HIS A 479      -9.992 -32.419  21.187  1.00 43.80           O  
ATOM   3701  CG  HIS A 479     -11.999 -35.811  20.700  1.00 43.80           C  
ATOM   3702  CD2 HIS A 479     -12.569 -37.007  20.978  1.00 43.80           C  
ATOM   3703  ND1 HIS A 479     -10.823 -36.088  20.038  1.00 43.80           N  
ATOM   3704  CE1 HIS A 479     -10.689 -37.399  19.921  1.00 43.80           C  
ATOM   3705  NE2 HIS A 479     -11.735 -37.979  20.483  1.00 43.80           N  
ATOM   3706  N   ALA A 480     -11.551 -31.312  22.322  1.00 44.23           N  
ATOM   3707  CA  ALA A 480     -11.054 -29.994  21.938  1.00 44.23           C  
ATOM   3708  C   ALA A 480     -10.063 -29.459  22.968  1.00 44.23           C  
ATOM   3709  CB  ALA A 480     -12.215 -29.017  21.764  1.00 44.23           C  
ATOM   3710  O   ALA A 480      -9.092 -28.786  22.613  1.00 44.23           O  
ATOM   3711  N   LEU A 481     -10.055 -30.125  24.218  1.00 41.14           N  
ATOM   3712  CA  LEU A 481      -9.074 -29.807  25.249  1.00 41.14           C  
ATOM   3713  C   LEU A 481      -7.959 -30.847  25.277  1.00 41.14           C  
ATOM   3714  CB  LEU A 481      -9.746 -29.724  26.622  1.00 41.14           C  
ATOM   3715  O   LEU A 481      -6.803 -30.518  25.555  1.00 41.14           O  
ATOM   3716  CG  LEU A 481     -10.430 -28.399  26.963  1.00 41.14           C  
ATOM   3717  CD1 LEU A 481     -11.380 -28.582  28.142  1.00 41.14           C  
ATOM   3718  CD2 LEU A 481      -9.393 -27.324  27.267  1.00 41.14           C  
ATOM   3719  N   ALA A 482      -8.148 -32.040  24.627  1.00 49.17           N  
ATOM   3720  CA  ALA A 482      -7.154 -33.087  24.405  1.00 49.17           C  
ATOM   3721  C   ALA A 482      -6.451 -32.902  23.063  1.00 49.17           C  
ATOM   3722  CB  ALA A 482      -7.808 -34.465  24.475  1.00 49.17           C  
ATOM   3723  O   ALA A 482      -5.263 -33.204  22.930  1.00 49.17           O  
ATOM   3724  N   ALA A 483      -7.029 -32.077  22.117  1.00 53.98           N  
ATOM   3725  CA  ALA A 483      -6.483 -31.727  20.809  1.00 53.98           C  
ATOM   3726  C   ALA A 483      -5.626 -30.467  20.891  1.00 53.98           C  
ATOM   3727  CB  ALA A 483      -7.608 -31.536  19.795  1.00 53.98           C  
ATOM   3728  O   ALA A 483      -4.596 -30.363  20.221  1.00 53.98           O  
ATOM   3729  N   HIS A 484      -5.882 -29.603  21.921  1.00 52.25           N  
ATOM   3730  CA  HIS A 484      -5.075 -28.419  22.189  1.00 52.25           C  
ATOM   3731  C   HIS A 484      -3.882 -28.754  23.079  1.00 52.25           C  
ATOM   3732  CB  HIS A 484      -5.926 -27.327  22.841  1.00 52.25           C  
ATOM   3733  O   HIS A 484      -2.797 -28.194  22.907  1.00 52.25           O  
ATOM   3734  CG  HIS A 484      -5.497 -25.939  22.485  1.00 52.25           C  
ATOM   3735  CD2 HIS A 484      -5.916 -25.104  21.505  1.00 52.25           C  
ATOM   3736  ND1 HIS A 484      -4.517 -25.262  23.177  1.00 52.25           N  
ATOM   3737  CE1 HIS A 484      -4.352 -24.066  22.637  1.00 52.25           C  
ATOM   3738  NE2 HIS A 484      -5.189 -23.945  21.621  1.00 52.25           N  
ATOM   3739  N   ALA A 485      -3.952 -29.890  23.859  1.00 57.98           N  
ATOM   3740  CA  ALA A 485      -2.870 -30.406  24.693  1.00 57.98           C  
ATOM   3741  C   ALA A 485      -1.949 -31.322  23.892  1.00 57.98           C  
ATOM   3742  CB  ALA A 485      -3.437 -31.151  25.899  1.00 57.98           C  
ATOM   3743  O   ALA A 485      -0.729 -31.297  24.071  1.00 57.98           O  
ATOM   3744  N   LEU A 486      -2.410 -31.979  22.788  1.00 62.00           N  
ATOM   3745  CA  LEU A 486      -1.623 -32.807  21.880  1.00 62.00           C  
ATOM   3746  C   LEU A 486      -0.943 -31.952  20.816  1.00 62.00           C  
ATOM   3747  CB  LEU A 486      -2.508 -33.864  21.214  1.00 62.00           C  
ATOM   3748  O   LEU A 486       0.180 -32.247  20.401  1.00 62.00           O  
ATOM   3749  CG  LEU A 486      -2.803 -35.118  22.038  1.00 62.00           C  
ATOM   3750  CD1 LEU A 486      -4.046 -35.823  21.504  1.00 62.00           C  
ATOM   3751  CD2 LEU A 486      -1.602 -36.059  22.027  1.00 62.00           C  
ATOM   3752  N   ALA A 487      -1.497 -30.732  20.515  1.00 62.41           N  
ATOM   3753  CA  ALA A 487      -0.944 -29.754  19.582  1.00 62.41           C  
ATOM   3754  C   ALA A 487       0.120 -28.893  20.257  1.00 62.41           C  
ATOM   3755  CB  ALA A 487      -2.054 -28.873  19.014  1.00 62.41           C  
ATOM   3756  O   ALA A 487       1.134 -28.554  19.642  1.00 62.41           O  
ATOM   3757  N   ALA A 488      -0.015 -28.739  21.617  1.00 68.54           N  
ATOM   3758  CA  ALA A 488       0.987 -28.052  22.427  1.00 68.54           C  
ATOM   3759  C   ALA A 488       2.165 -28.970  22.739  1.00 68.54           C  
ATOM   3760  CB  ALA A 488       0.363 -27.535  23.721  1.00 68.54           C  
ATOM   3761  O   ALA A 488       3.320 -28.536  22.726  1.00 68.54           O  
ATOM   3762  N   LYS A 489       1.925 -30.328  22.860  1.00 71.66           N  
ATOM   3763  CA  LYS A 489       2.968 -31.334  23.035  1.00 71.66           C  
ATOM   3764  C   LYS A 489       3.684 -31.619  21.718  1.00 71.66           C  
ATOM   3765  CB  LYS A 489       2.378 -32.627  23.600  1.00 71.66           C  
ATOM   3766  O   LYS A 489       4.897 -31.838  21.699  1.00 71.66           O  
ATOM   3767  CG  LYS A 489       2.706 -32.868  25.066  1.00 71.66           C  
ATOM   3768  CD  LYS A 489       2.121 -34.186  25.560  1.00 71.66           C  
ATOM   3769  CE  LYS A 489       2.368 -34.384  27.050  1.00 71.66           C  
ATOM   3770  NZ  LYS A 489       1.729 -35.636  27.555  1.00 71.66           N  
ATOM   3771  N   ALA A 490       3.021 -31.445  20.524  1.00 68.74           N  
ATOM   3772  CA  ALA A 490       3.574 -31.616  19.183  1.00 68.74           C  
ATOM   3773  C   ALA A 490       4.397 -30.399  18.770  1.00 68.74           C  
ATOM   3774  CB  ALA A 490       2.455 -31.865  18.174  1.00 68.74           C  
ATOM   3775  O   ALA A 490       5.432 -30.536  18.114  1.00 68.74           O  
ATOM   3776  N   GLN A 491       4.049 -29.139  19.343  1.00 68.10           N  
ATOM   3777  CA  GLN A 491       4.808 -27.918  19.096  1.00 68.10           C  
ATOM   3778  C   GLN A 491       6.064 -27.866  19.961  1.00 68.10           C  
ATOM   3779  CB  GLN A 491       3.941 -26.685  19.354  1.00 68.10           C  
ATOM   3780  O   GLN A 491       7.121 -27.427  19.504  1.00 68.10           O  
ATOM   3781  CG  GLN A 491       3.088 -26.271  18.162  1.00 68.10           C  
ATOM   3782  CD  GLN A 491       2.276 -25.018  18.428  1.00 68.10           C  
ATOM   3783  NE2 GLN A 491       1.778 -24.397  17.364  1.00 68.10           N  
ATOM   3784  OE1 GLN A 491       2.096 -24.612  19.581  1.00 68.10           O  
ATOM   3785  N   LYS A 492       5.975 -28.486  21.162  1.00 75.08           N  
ATOM   3786  CA  LYS A 492       7.126 -28.601  22.053  1.00 75.08           C  
ATOM   3787  C   LYS A 492       8.085 -29.688  21.575  1.00 75.08           C  
ATOM   3788  CB  LYS A 492       6.670 -28.896  23.483  1.00 75.08           C  
ATOM   3789  O   LYS A 492       9.304 -29.519  21.637  1.00 75.08           O  
ATOM   3790  CG  LYS A 492       6.426 -27.651  24.323  1.00 75.08           C  
ATOM   3791  CD  LYS A 492       6.116 -28.007  25.772  1.00 75.08           C  
ATOM   3792  CE  LYS A 492       5.857 -26.763  26.611  1.00 75.08           C  
ATOM   3793  NZ  LYS A 492       5.613 -27.103  28.045  1.00 75.08           N  
ATOM   3794  N   GLN A 493       7.571 -30.820  20.936  1.00 70.72           N  
ATOM   3795  CA  GLN A 493       8.365 -31.903  20.363  1.00 70.72           C  
ATOM   3796  C   GLN A 493       8.993 -31.482  19.038  1.00 70.72           C  
ATOM   3797  CB  GLN A 493       7.504 -33.151  20.163  1.00 70.72           C  
ATOM   3798  O   GLN A 493      10.128 -31.857  18.736  1.00 70.72           O  
ATOM   3799  CG  GLN A 493       7.229 -33.920  21.448  1.00 70.72           C  
ATOM   3800  CD  GLN A 493       6.492 -35.224  21.205  1.00 70.72           C  
ATOM   3801  NE2 GLN A 493       6.513 -36.110  22.195  1.00 70.72           N  
ATOM   3802  OE1 GLN A 493       5.909 -35.434  20.137  1.00 70.72           O  
ATOM   3803  N   ALA A 494       8.311 -30.539  18.243  1.00 70.88           N  
ATOM   3804  CA  ALA A 494       8.824 -29.984  16.993  1.00 70.88           C  
ATOM   3805  C   ALA A 494       9.886 -28.921  17.261  1.00 70.88           C  
ATOM   3806  CB  ALA A 494       7.685 -29.396  16.165  1.00 70.88           C  
ATOM   3807  O   ALA A 494      10.887 -28.840  16.545  1.00 70.88           O  
ATOM   3808  N   GLU A 495       9.757 -28.170  18.429  1.00 76.64           N  
ATOM   3809  CA  GLU A 495      10.754 -27.197  18.864  1.00 76.64           C  
ATOM   3810  C   GLU A 495      11.978 -27.888  19.459  1.00 76.64           C  
ATOM   3811  CB  GLU A 495      10.151 -26.227  19.884  1.00 76.64           C  
ATOM   3812  O   GLU A 495      13.111 -27.460  19.230  1.00 76.64           O  
ATOM   3813  CG  GLU A 495       9.283 -25.143  19.263  1.00 76.64           C  
ATOM   3814  CD  GLU A 495       8.598 -24.259  20.293  1.00 76.64           C  
ATOM   3815  OE1 GLU A 495       7.806 -23.372  19.901  1.00 76.64           O  
ATOM   3816  OE2 GLU A 495       8.856 -24.455  21.502  1.00 76.64           O  
ATOM   3817  N   GLU A 496      11.728 -29.065  20.104  1.00 78.72           N  
ATOM   3818  CA  GLU A 496      12.797 -29.886  20.666  1.00 78.72           C  
ATOM   3819  C   GLU A 496      13.546 -30.641  19.572  1.00 78.72           C  
ATOM   3820  CB  GLU A 496      12.235 -30.870  21.695  1.00 78.72           C  
ATOM   3821  O   GLU A 496      14.769 -30.785  19.636  1.00 78.72           O  
ATOM   3822  CG  GLU A 496      13.218 -31.233  22.799  1.00 78.72           C  
ATOM   3823  CD  GLU A 496      12.600 -32.088  23.895  1.00 78.72           C  
ATOM   3824  OE1 GLU A 496      13.341 -32.560  24.786  1.00 78.72           O  
ATOM   3825  OE2 GLU A 496      11.365 -32.287  23.860  1.00 78.72           O  
ATOM   3826  N   MET A 497      12.841 -31.127  18.432  1.00 73.67           N  
ATOM   3827  CA  MET A 497      13.428 -31.790  17.271  1.00 73.67           C  
ATOM   3828  C   MET A 497      14.184 -30.793  16.399  1.00 73.67           C  
ATOM   3829  CB  MET A 497      12.346 -32.491  16.448  1.00 73.67           C  
ATOM   3830  O   MET A 497      15.229 -31.123  15.836  1.00 73.67           O  
ATOM   3831  CG  MET A 497      11.844 -33.784  17.068  1.00 73.67           C  
ATOM   3832  SD  MET A 497      12.987 -35.191  16.781  1.00 73.67           S  
ATOM   3833  CE  MET A 497      12.797 -35.397  14.988  1.00 73.67           C  
ATOM   3834  N   SER A 498      13.738 -29.448  16.301  1.00 74.68           N  
ATOM   3835  CA  SER A 498      14.397 -28.368  15.574  1.00 74.68           C  
ATOM   3836  C   SER A 498      15.618 -27.857  16.331  1.00 74.68           C  
ATOM   3837  CB  SER A 498      13.422 -27.216  15.325  1.00 74.68           C  
ATOM   3838  O   SER A 498      16.649 -27.556  15.725  1.00 74.68           O  
ATOM   3839  OG  SER A 498      14.079 -26.128  14.698  1.00 74.68           O  
ATOM   3840  N   GLN A 499      15.568 -27.911  17.716  1.00 74.09           N  
ATOM   3841  CA  GLN A 499      16.693 -27.560  18.577  1.00 74.09           C  
ATOM   3842  C   GLN A 499      17.738 -28.672  18.596  1.00 74.09           C  
ATOM   3843  CB  GLN A 499      16.211 -27.267  19.998  1.00 74.09           C  
ATOM   3844  O   GLN A 499      18.940 -28.400  18.620  1.00 74.09           O  
ATOM   3845  CG  GLN A 499      15.561 -25.900  20.158  1.00 74.09           C  
ATOM   3846  CD  GLN A 499      15.090 -25.635  21.576  1.00 74.09           C  
ATOM   3847  NE2 GLN A 499      14.262 -24.610  21.744  1.00 74.09           N  
ATOM   3848  OE1 GLN A 499      15.467 -26.347  22.512  1.00 74.09           O  
ATOM   3849  N   LYS A 500      17.298 -29.984  18.526  1.00 76.89           N  
ATOM   3850  CA  LYS A 500      18.184 -31.140  18.423  1.00 76.89           C  
ATOM   3851  C   LYS A 500      18.843 -31.207  17.049  1.00 76.89           C  
ATOM   3852  CB  LYS A 500      17.414 -32.433  18.699  1.00 76.89           C  
ATOM   3853  O   LYS A 500      20.012 -31.581  16.933  1.00 76.89           O  
ATOM   3854  CG  LYS A 500      17.375 -32.829  20.167  1.00 76.89           C  
ATOM   3855  CD  LYS A 500      16.627 -34.140  20.373  1.00 76.89           C  
ATOM   3856  CE  LYS A 500      16.515 -34.495  21.849  1.00 76.89           C  
ATOM   3857  NZ  LYS A 500      15.803 -35.792  22.055  1.00 76.89           N  
ATOM   3858  N   GLN A 501      18.127 -30.740  15.921  1.00 69.71           N  
ATOM   3859  CA  GLN A 501      18.646 -30.668  14.559  1.00 69.71           C  
ATOM   3860  C   GLN A 501      19.608 -29.495  14.398  1.00 69.71           C  
ATOM   3861  CB  GLN A 501      17.500 -30.550  13.552  1.00 69.71           C  
ATOM   3862  O   GLN A 501      20.623 -29.608  13.708  1.00 69.71           O  
ATOM   3863  CG  GLN A 501      17.246 -31.824  12.757  1.00 69.71           C  
ATOM   3864  CD  GLN A 501      15.886 -31.835  12.086  1.00 69.71           C  
ATOM   3865  NE2 GLN A 501      15.410 -33.023  11.729  1.00 69.71           N  
ATOM   3866  OE1 GLN A 501      15.267 -30.784  11.891  1.00 69.71           O  
ATOM   3867  N   GLN A 502      19.337 -28.336  15.171  1.00 69.84           N  
ATOM   3868  CA  GLN A 502      20.232 -27.183  15.208  1.00 69.84           C  
ATOM   3869  C   GLN A 502      21.462 -27.469  16.064  1.00 69.84           C  
ATOM   3870  CB  GLN A 502      19.498 -25.951  15.739  1.00 69.84           C  
ATOM   3871  O   GLN A 502      22.563 -27.012  15.751  1.00 69.84           O  
ATOM   3872  CG  GLN A 502      18.592 -25.285  14.712  1.00 69.84           C  
ATOM   3873  CD  GLN A 502      17.821 -24.110  15.283  1.00 69.84           C  
ATOM   3874  NE2 GLN A 502      16.649 -23.839  14.719  1.00 69.84           N  
ATOM   3875  OE1 GLN A 502      18.275 -23.451  16.224  1.00 69.84           O  
ATOM   3876  N   GLN A 503      21.317 -28.334  17.105  1.00 71.09           N  
ATOM   3877  CA  GLN A 503      22.413 -28.791  17.953  1.00 71.09           C  
ATOM   3878  C   GLN A 503      23.244 -29.860  17.250  1.00 71.09           C  
ATOM   3879  CB  GLN A 503      21.877 -29.330  19.280  1.00 71.09           C  
ATOM   3880  O   GLN A 503      24.469 -29.892  17.388  1.00 71.09           O  
ATOM   3881  CG  GLN A 503      22.413 -28.599  20.503  1.00 71.09           C  
ATOM   3882  CD  GLN A 503      21.646 -28.931  21.769  1.00 71.09           C  
ATOM   3883  NE2 GLN A 503      22.040 -28.318  22.880  1.00 71.09           N  
ATOM   3884  OE1 GLN A 503      20.705 -29.732  21.748  1.00 71.09           O  
ATOM   3885  N   LYS A 504      22.632 -30.694  16.363  1.00 71.09           N  
ATOM   3886  CA  LYS A 504      23.314 -31.679  15.530  1.00 71.09           C  
ATOM   3887  C   LYS A 504      24.061 -31.006  14.382  1.00 71.09           C  
ATOM   3888  CB  LYS A 504      22.317 -32.700  14.979  1.00 71.09           C  
ATOM   3889  O   LYS A 504      25.159 -31.430  14.016  1.00 71.09           O  
ATOM   3890  CG  LYS A 504      22.012 -33.845  15.934  1.00 71.09           C  
ATOM   3891  CD  LYS A 504      21.100 -34.882  15.290  1.00 71.09           C  
ATOM   3892  CE  LYS A 504      20.753 -36.002  16.261  1.00 71.09           C  
ATOM   3893  NZ  LYS A 504      19.888 -37.039  15.624  1.00 71.09           N  
ATOM   3894  N   VAL A 505      23.484 -29.844  13.815  1.00 67.00           N  
ATOM   3895  CA  VAL A 505      24.123 -29.028  12.788  1.00 67.00           C  
ATOM   3896  C   VAL A 505      25.240 -28.194  13.411  1.00 67.00           C  
ATOM   3897  CB  VAL A 505      23.104 -28.108  12.079  1.00 67.00           C  
ATOM   3898  O   VAL A 505      26.307 -28.028  12.814  1.00 67.00           O  
ATOM   3899  CG1 VAL A 505      23.815 -27.146  11.129  1.00 67.00           C  
ATOM   3900  CG2 VAL A 505      22.069 -28.941  11.325  1.00 67.00           C  
ATOM   3901  N   LYS A 506      25.061 -27.781  14.693  1.00 64.66           N  
ATOM   3902  CA  LYS A 506      26.063 -27.057  15.470  1.00 64.66           C  
ATOM   3903  C   LYS A 506      27.136 -28.003  16.001  1.00 64.66           C  
ATOM   3904  CB  LYS A 506      25.405 -26.308  16.630  1.00 64.66           C  
ATOM   3905  O   LYS A 506      28.318 -27.653  16.035  1.00 64.66           O  
ATOM   3906  CG  LYS A 506      25.148 -24.835  16.349  1.00 64.66           C  
ATOM   3907  CD  LYS A 506      24.563 -24.128  17.565  1.00 64.66           C  
ATOM   3908  CE  LYS A 506      24.249 -22.668  17.267  1.00 64.66           C  
ATOM   3909  NZ  LYS A 506      23.677 -21.970  18.457  1.00 64.66           N  
ATOM   3910  N   GLU A 507      26.821 -29.282  16.315  1.00 65.74           N  
ATOM   3911  CA  GLU A 507      27.736 -30.343  16.723  1.00 65.74           C  
ATOM   3912  C   GLU A 507      28.487 -30.916  15.525  1.00 65.74           C  
ATOM   3913  CB  GLU A 507      26.978 -31.457  17.450  1.00 65.74           C  
ATOM   3914  O   GLU A 507      29.665 -31.264  15.632  1.00 65.74           O  
ATOM   3915  CG  GLU A 507      27.709 -32.005  18.668  1.00 65.74           C  
ATOM   3916  CD  GLU A 507      26.911 -33.056  19.423  1.00 65.74           C  
ATOM   3917  OE1 GLU A 507      27.456 -33.667  20.371  1.00 65.74           O  
ATOM   3918  OE2 GLU A 507      25.732 -33.271  19.064  1.00 65.74           O  
ATOM   3919  N   LYS A 508      27.779 -30.966  14.279  1.00 56.03           N  
ATOM   3920  CA  LYS A 508      28.387 -31.345  13.007  1.00 56.03           C  
ATOM   3921  C   LYS A 508      29.219 -30.202  12.432  1.00 56.03           C  
ATOM   3922  CB  LYS A 508      27.314 -31.768  12.003  1.00 56.03           C  
ATOM   3923  O   LYS A 508      30.269 -30.432  11.830  1.00 56.03           O  
ATOM   3924  CG  LYS A 508      27.807 -32.740  10.942  1.00 56.03           C  
ATOM   3925  CD  LYS A 508      26.651 -33.327  10.141  1.00 56.03           C  
ATOM   3926  CE  LYS A 508      27.146 -34.272   9.055  1.00 56.03           C  
ATOM   3927  NZ  LYS A 508      26.022 -34.801   8.226  1.00 56.03           N  
ATOM   3928  N   ALA A 509      28.872 -28.898  12.794  1.00 50.88           N  
ATOM   3929  CA  ALA A 509      29.638 -27.692  12.489  1.00 50.88           C  
ATOM   3930  C   ALA A 509      30.731 -27.460  13.528  1.00 50.88           C  
ATOM   3931  CB  ALA A 509      28.714 -26.480  12.414  1.00 50.88           C  
ATOM   3932  O   ALA A 509      31.819 -26.982  13.197  1.00 50.88           O  
ATOM   3933  N   ALA A 510      30.575 -28.039  14.774  1.00 51.04           N  
ATOM   3934  CA  ALA A 510      31.503 -28.011  15.902  1.00 51.04           C  
ATOM   3935  C   ALA A 510      32.400 -29.245  15.905  1.00 51.04           C  
ATOM   3936  CB  ALA A 510      30.737 -27.910  17.219  1.00 51.04           C  
ATOM   3937  O   ALA A 510      33.548 -29.185  16.352  1.00 51.04           O  
ATOM   3938  N   SER A 511      32.039 -30.456  15.165  1.00 55.82           N  
ATOM   3939  CA  SER A 511      32.827 -31.650  14.878  1.00 55.82           C  
ATOM   3940  C   SER A 511      33.592 -31.506  13.567  1.00 55.82           C  
ATOM   3941  CB  SER A 511      31.926 -32.885  14.819  1.00 55.82           C  
ATOM   3942  O   SER A 511      34.652 -32.111  13.391  1.00 55.82           O  
ATOM   3943  OG  SER A 511      30.897 -32.712  13.860  1.00 55.82           O  
ATOM   3944  N   LEU A 512      33.334 -30.428  12.719  1.00 46.31           N  
ATOM   3945  CA  LEU A 512      34.022 -29.920  11.538  1.00 46.31           C  
ATOM   3946  C   LEU A 512      34.803 -28.652  11.866  1.00 46.31           C  
ATOM   3947  CB  LEU A 512      33.022 -29.641  10.413  1.00 46.31           C  
ATOM   3948  O   LEU A 512      35.851 -28.391  11.270  1.00 46.31           O  
ATOM   3949  CG  LEU A 512      33.086 -30.572   9.201  1.00 46.31           C  
ATOM   3950  CD1 LEU A 512      31.711 -31.168   8.918  1.00 46.31           C  
ATOM   3951  CD2 LEU A 512      33.613 -29.826   7.980  1.00 46.31           C  
ATOM   3952  N   GLU A 513      34.837 -28.241  13.167  1.00 40.68           N  
ATOM   3953  CA  GLU A 513      35.480 -27.061  13.736  1.00 40.68           C  
ATOM   3954  C   GLU A 513      36.150 -27.385  15.068  1.00 40.68           C  
ATOM   3955  CB  GLU A 513      34.464 -25.931  13.920  1.00 40.68           C  
ATOM   3956  O   GLU A 513      36.905 -26.571  15.604  1.00 40.68           O  
ATOM   3957  CG  GLU A 513      34.287 -25.056  12.688  1.00 40.68           C  
ATOM   3958  CD  GLU A 513      33.339 -23.888  12.912  1.00 40.68           C  
ATOM   3959  OE1 GLU A 513      33.138 -23.081  11.976  1.00 40.68           O  
ATOM   3960  OE2 GLU A 513      32.793 -23.779  14.032  1.00 40.68           O  
ATOM   3961  N   SER A 514      36.421 -28.738  15.421  1.00 33.94           N  
ATOM   3962  CA  SER A 514      37.327 -29.320  16.405  1.00 33.94           C  
ATOM   3963  C   SER A 514      38.440 -30.114  15.730  1.00 33.94           C  
ATOM   3964  CB  SER A 514      36.561 -30.223  17.373  1.00 33.94           C  
ATOM   3965  O   SER A 514      39.309 -30.671  16.403  1.00 33.94           O  
ATOM   3966  OG  SER A 514      35.919 -31.277  16.676  1.00 33.94           O  
ATOM   3967  N   SER A 515      39.197 -29.588  14.724  1.00 33.45           N  
ATOM   3968  CA  SER A 515      40.603 -29.655  14.340  1.00 33.45           C  
ATOM   3969  C   SER A 515      41.183 -28.262  14.122  1.00 33.45           C  
ATOM   3970  CB  SER A 515      40.774 -30.491  13.071  1.00 33.45           C  
ATOM   3971  O   SER A 515      40.654 -27.480  13.329  1.00 33.45           O  
ATOM   3972  OG  SER A 515      40.216 -29.825  11.951  1.00 33.45           O  
ATOM   3973  N   GLU A 516      41.279 -27.456  15.171  1.00 29.59           N  
ATOM   3974  CA  GLU A 516      42.434 -26.563  15.156  1.00 29.59           C  
ATOM   3975  C   GLU A 516      42.448 -25.658  16.386  1.00 29.59           C  
ATOM   3976  CB  GLU A 516      42.443 -25.717  13.881  1.00 29.59           C  
ATOM   3977  O   GLU A 516      41.491 -24.921  16.631  1.00 29.59           O  
ATOM   3978  CG  GLU A 516      42.883 -26.480  12.640  1.00 29.59           C  
ATOM   3979  CD  GLU A 516      43.159 -25.578  11.447  1.00 29.59           C  
ATOM   3980  OE1 GLU A 516      43.679 -26.072  10.421  1.00 29.59           O  
ATOM   3981  OE2 GLU A 516      42.854 -24.368  11.540  1.00 29.59           O  
ATOM   3982  N   GLU A 517      42.933 -26.167  17.569  1.00 35.31           N  
ATOM   3983  CA  GLU A 517      43.688 -25.494  18.622  1.00 35.31           C  
ATOM   3984  C   GLU A 517      45.190 -25.591  18.373  1.00 35.31           C  
ATOM   3985  CB  GLU A 517      43.343 -26.085  19.992  1.00 35.31           C  
ATOM   3986  O   GLU A 517      45.721 -26.684  18.164  1.00 35.31           O  
ATOM   3987  CG  GLU A 517      42.208 -25.364  20.704  1.00 35.31           C  
ATOM   3988  CD  GLU A 517      41.942 -25.898  22.103  1.00 35.31           C  
ATOM   3989  OE1 GLU A 517      41.059 -25.354  22.803  1.00 35.31           O  
ATOM   3990  OE2 GLU A 517      42.624 -26.868  22.502  1.00 35.31           O  
ATOM   3991  N   GLU A 518      45.927 -24.475  17.901  1.00 33.89           N  
ATOM   3992  CA  GLU A 518      46.971 -23.518  18.252  1.00 33.89           C  
ATOM   3993  C   GLU A 518      48.357 -24.069  17.930  1.00 33.89           C  
ATOM   3994  CB  GLU A 518      46.885 -23.148  19.735  1.00 33.89           C  
ATOM   3995  O   GLU A 518      48.635 -25.245  18.174  1.00 33.89           O  
ATOM   3996  CG  GLU A 518      45.960 -21.974  20.023  1.00 33.89           C  
ATOM   3997  CD  GLU A 518      46.358 -21.186  21.262  1.00 33.89           C  
ATOM   3998  OE1 GLU A 518      45.822 -20.075  21.472  1.00 33.89           O  
ATOM   3999  OE2 GLU A 518      47.213 -21.685  22.027  1.00 33.89           O  
ATOM   4000  N   PRO A 519      49.469 -23.222  17.692  1.00 39.66           N  
ATOM   4001  CA  PRO A 519      50.191 -22.065  17.159  1.00 39.66           C  
ATOM   4002  C   PRO A 519      51.652 -22.375  16.843  1.00 39.66           C  
ATOM   4003  CB  PRO A 519      50.083 -21.033  18.284  1.00 39.66           C  
ATOM   4004  O   PRO A 519      52.122 -23.485  17.106  1.00 39.66           O  
ATOM   4005  CG  PRO A 519      50.141 -21.834  19.545  1.00 39.66           C  
ATOM   4006  CD  PRO A 519      50.118 -23.292  19.184  1.00 39.66           C  
ATOM   4007  N   MET A 520      52.146 -21.967  15.596  1.00 28.61           N  
ATOM   4008  CA  MET A 520      53.384 -21.276  15.249  1.00 28.61           C  
ATOM   4009  C   MET A 520      54.507 -22.273  14.981  1.00 28.61           C  
ATOM   4010  CB  MET A 520      53.795 -20.313  16.364  1.00 28.61           C  
ATOM   4011  O   MET A 520      54.798 -23.126  15.821  1.00 28.61           O  
ATOM   4012  CG  MET A 520      53.092 -18.967  16.301  1.00 28.61           C  
ATOM   4013  SD  MET A 520      53.885 -17.815  15.112  1.00 28.61           S  
ATOM   4014  CE  MET A 520      55.320 -17.285  16.087  1.00 28.61           C  
ATOM   4015  N   ALA A 521      54.577 -22.708  13.714  1.00 32.19           N  
ATOM   4016  CA  ALA A 521      55.849 -23.024  13.069  1.00 32.19           C  
ATOM   4017  C   ALA A 521      55.629 -23.567  11.660  1.00 32.19           C  
ATOM   4018  CB  ALA A 521      56.635 -24.029  13.908  1.00 32.19           C  
ATOM   4019  O   ALA A 521      54.844 -24.497  11.462  1.00 32.19           O  
ATOM   4020  N   SER A 522      55.567 -22.682  10.593  1.00 44.64           N  
ATOM   4021  CA  SER A 522      56.600 -23.031   9.623  1.00 44.64           C  
ATOM   4022  C   SER A 522      56.112 -22.817   8.194  1.00 44.64           C  
ATOM   4023  CB  SER A 522      57.040 -24.484   9.808  1.00 44.64           C  
ATOM   4024  O   SER A 522      55.207 -23.513   7.731  1.00 44.64           O  
ATOM   4025  OG  SER A 522      58.156 -24.780   8.986  1.00 44.64           O  
ATOM   4026  N   GLN A 523      55.838 -21.614   7.774  1.00 47.61           N  
ATOM   4027  CA  GLN A 523      55.998 -20.757   6.604  1.00 47.61           C  
ATOM   4028  C   GLN A 523      56.982 -21.363   5.608  1.00 47.61           C  
ATOM   4029  CB  GLN A 523      56.465 -19.361   7.021  1.00 47.61           C  
ATOM   4030  O   GLN A 523      56.837 -21.182   4.397  1.00 47.61           O  
ATOM   4031  CG  GLN A 523      55.456 -18.260   6.723  1.00 47.61           C  
ATOM   4032  CD  GLN A 523      55.882 -16.910   7.268  1.00 47.61           C  
ATOM   4033  NE2 GLN A 523      55.060 -15.892   7.038  1.00 47.61           N  
ATOM   4034  OE1 GLN A 523      56.941 -16.783   7.891  1.00 47.61           O  
ATOM   4035  N   LYS A 524      57.186 -22.729   5.710  1.00 51.39           N  
ATOM   4036  CA  LYS A 524      58.070 -23.469   4.814  1.00 51.39           C  
ATOM   4037  C   LYS A 524      57.441 -24.794   4.392  1.00 51.39           C  
ATOM   4038  CB  LYS A 524      59.423 -23.720   5.481  1.00 51.39           C  
ATOM   4039  O   LYS A 524      57.719 -25.300   3.303  1.00 51.39           O  
ATOM   4040  CG  LYS A 524      60.530 -22.792   5.003  1.00 51.39           C  
ATOM   4041  CD  LYS A 524      61.855 -23.106   5.685  1.00 51.39           C  
ATOM   4042  CE  LYS A 524      62.957 -22.157   5.232  1.00 51.39           C  
ATOM   4043  NZ  LYS A 524      64.264 -22.476   5.880  1.00 51.39           N  
ATOM   4044  N   ALA A 525      56.067 -24.974   4.677  1.00 52.30           N  
ATOM   4045  CA  ALA A 525      55.238 -26.116   4.300  1.00 52.30           C  
ATOM   4046  C   ALA A 525      54.008 -25.666   3.516  1.00 52.30           C  
ATOM   4047  CB  ALA A 525      54.817 -26.900   5.540  1.00 52.30           C  
ATOM   4048  O   ALA A 525      53.530 -26.383   2.633  1.00 52.30           O  
ATOM   4049  N   ARG A 526      53.928 -24.318   3.413  1.00 54.53           N  
ATOM   4050  CA  ARG A 526      52.922 -23.697   2.557  1.00 54.53           C  
ATOM   4051  C   ARG A 526      53.554 -23.137   1.287  1.00 54.53           C  
ATOM   4052  CB  ARG A 526      52.187 -22.586   3.310  1.00 54.53           C  
ATOM   4053  O   ARG A 526      52.948 -23.182   0.214  1.00 54.53           O  
ATOM   4054  CG  ARG A 526      50.976 -23.069   4.092  1.00 54.53           C  
ATOM   4055  CD  ARG A 526      50.218 -21.912   4.728  1.00 54.53           C  
ATOM   4056  NE  ARG A 526      49.011 -22.369   5.412  1.00 54.53           N  
ATOM   4057  NH1 ARG A 526      48.753 -20.454   6.678  1.00 54.53           N  
ATOM   4058  NH2 ARG A 526      47.257 -22.179   6.882  1.00 54.53           N  
ATOM   4059  CZ  ARG A 526      48.343 -21.666   6.322  1.00 54.53           C  
ATOM   4060  N   GLU A 527      54.864 -23.314   1.279  1.00 56.81           N  
ATOM   4061  CA  GLU A 527      55.626 -22.939   0.092  1.00 56.81           C  
ATOM   4062  C   GLU A 527      56.099 -24.172  -0.673  1.00 56.81           C  
ATOM   4063  CB  GLU A 527      56.824 -22.067   0.476  1.00 56.81           C  
ATOM   4064  O   GLU A 527      56.149 -24.163  -1.905  1.00 56.81           O  
ATOM   4065  CG  GLU A 527      56.583 -20.575   0.293  1.00 56.81           C  
ATOM   4066  CD  GLU A 527      57.758 -19.719   0.736  1.00 56.81           C  
ATOM   4067  OE1 GLU A 527      57.675 -18.474   0.632  1.00 56.81           O  
ATOM   4068  OE2 GLU A 527      58.770 -20.297   1.190  1.00 56.81           O  
ATOM   4069  N   MET A 528      55.844 -25.439  -0.146  1.00 58.40           N  
ATOM   4070  CA  MET A 528      56.196 -26.721  -0.750  1.00 58.40           C  
ATOM   4071  C   MET A 528      54.948 -27.464  -1.215  1.00 58.40           C  
ATOM   4072  CB  MET A 528      56.982 -27.584   0.238  1.00 58.40           C  
ATOM   4073  O   MET A 528      54.979 -28.165  -2.228  1.00 58.40           O  
ATOM   4074  CG  MET A 528      58.162 -28.311  -0.386  1.00 58.40           C  
ATOM   4075  SD  MET A 528      58.697 -29.761   0.603  1.00 58.40           S  
ATOM   4076  CE  MET A 528      60.282 -29.148   1.239  1.00 58.40           C  
ATOM   4077  N   LYS A 529      53.779 -26.985  -0.765  1.00 59.94           N  
ATOM   4078  CA  LYS A 529      52.461 -27.440  -1.198  1.00 59.94           C  
ATOM   4079  C   LYS A 529      51.926 -26.573  -2.334  1.00 59.94           C  
ATOM   4080  CB  LYS A 529      51.478 -27.433  -0.026  1.00 59.94           C  
ATOM   4081  O   LYS A 529      51.308 -27.082  -3.271  1.00 59.94           O  
ATOM   4082  CG  LYS A 529      50.175 -28.167  -0.306  1.00 59.94           C  
ATOM   4083  CD  LYS A 529      49.274 -28.195   0.922  1.00 59.94           C  
ATOM   4084  CE  LYS A 529      47.925 -28.828   0.611  1.00 59.94           C  
ATOM   4085  NZ  LYS A 529      47.046 -28.878   1.818  1.00 59.94           N  
ATOM   4086  N   GLU A 530      52.551 -25.414  -2.455  1.00 58.23           N  
ATOM   4087  CA  GLU A 530      52.241 -24.479  -3.532  1.00 58.23           C  
ATOM   4088  C   GLU A 530      53.247 -24.598  -4.673  1.00 58.23           C  
ATOM   4089  CB  GLU A 530      52.210 -23.042  -3.005  1.00 58.23           C  
ATOM   4090  O   GLU A 530      52.884 -24.468  -5.844  1.00 58.23           O  
ATOM   4091  CG  GLU A 530      51.303 -22.115  -3.801  1.00 58.23           C  
ATOM   4092  CD  GLU A 530      51.202 -20.719  -3.207  1.00 58.23           C  
ATOM   4093  OE1 GLU A 530      50.543 -19.846  -3.816  1.00 58.23           O  
ATOM   4094  OE2 GLU A 530      51.789 -20.496  -2.125  1.00 58.23           O  
ATOM   4095  N   GLN A 531      54.377 -25.360  -4.431  1.00 57.75           N  
ATOM   4096  CA  GLN A 531      55.416 -25.674  -5.407  1.00 57.75           C  
ATOM   4097  C   GLN A 531      55.287 -27.112  -5.903  1.00 57.75           C  
ATOM   4098  CB  GLN A 531      56.804 -25.449  -4.806  1.00 57.75           C  
ATOM   4099  O   GLN A 531      55.580 -27.401  -7.065  1.00 57.75           O  
ATOM   4100  CG  GLN A 531      57.228 -23.987  -4.771  1.00 57.75           C  
ATOM   4101  CD  GLN A 531      58.609 -23.791  -4.174  1.00 57.75           C  
ATOM   4102  NE2 GLN A 531      59.002 -22.535  -3.987  1.00 57.75           N  
ATOM   4103  OE1 GLN A 531      59.317 -24.760  -3.882  1.00 57.75           O  
ATOM   4104  N   LEU A 532      54.332 -27.996  -5.231  1.00 54.32           N  
ATOM   4105  CA  LEU A 532      53.989 -29.370  -5.581  1.00 54.32           C  
ATOM   4106  C   LEU A 532      52.595 -29.442  -6.196  1.00 54.32           C  
ATOM   4107  CB  LEU A 532      54.061 -30.272  -4.346  1.00 54.32           C  
ATOM   4108  O   LEU A 532      52.341 -30.271  -7.073  1.00 54.32           O  
ATOM   4109  CG  LEU A 532      55.123 -31.373  -4.372  1.00 54.32           C  
ATOM   4110  CD1 LEU A 532      55.761 -31.526  -2.995  1.00 54.32           C  
ATOM   4111  CD2 LEU A 532      54.515 -32.692  -4.835  1.00 54.32           C  
ATOM   4112  N   LEU A 533      51.819 -28.325  -6.166  1.00 48.87           N  
ATOM   4113  CA  LEU A 533      50.542 -28.140  -6.845  1.00 48.87           C  
ATOM   4114  C   LEU A 533      50.716 -27.313  -8.115  1.00 48.87           C  
ATOM   4115  CB  LEU A 533      49.533 -27.462  -5.915  1.00 48.87           C  
ATOM   4116  O   LEU A 533      50.015 -27.533  -9.105  1.00 48.87           O  
ATOM   4117  CG  LEU A 533      48.074 -27.893  -6.067  1.00 48.87           C  
ATOM   4118  CD1 LEU A 533      47.584 -28.569  -4.791  1.00 48.87           C  
ATOM   4119  CD2 LEU A 533      47.195 -26.696  -6.415  1.00 48.87           C  
ATOM   4120  N   ALA A 534      51.966 -26.773  -8.344  1.00 51.08           N  
ATOM   4121  CA  ALA A 534      52.359 -26.008  -9.524  1.00 51.08           C  
ATOM   4122  C   ALA A 534      53.315 -26.809 -10.404  1.00 51.08           C  
ATOM   4123  CB  ALA A 534      53.001 -24.686  -9.112  1.00 51.08           C  
ATOM   4124  O   ALA A 534      53.308 -26.666 -11.629  1.00 51.08           O  
ATOM   4125  N   ALA A 535      53.699 -28.145 -10.043  1.00 49.87           N  
ATOM   4126  CA  ALA A 535      54.575 -29.073 -10.752  1.00 49.87           C  
ATOM   4127  C   ALA A 535      53.858 -30.388 -11.046  1.00 49.87           C  
ATOM   4128  CB  ALA A 535      55.843 -29.332  -9.943  1.00 49.87           C  
ATOM   4129  O   ALA A 535      54.320 -31.185 -11.866  1.00 49.87           O  
ATOM   4130  N   ALA A 536      52.482 -30.449 -10.925  1.00 47.67           N  
ATOM   4131  CA  ALA A 536      51.603 -31.541 -11.332  1.00 47.67           C  
ATOM   4132  C   ALA A 536      50.608 -31.078 -12.393  1.00 47.67           C  
ATOM   4133  CB  ALA A 536      50.861 -32.106 -10.123  1.00 47.67           C  
ATOM   4134  O   ALA A 536      49.811 -31.874 -12.894  1.00 47.67           O  
ATOM   4135  N   SER A 537      50.940 -30.030 -13.121  1.00 44.49           N  
ATOM   4136  CA  SER A 537      50.281 -29.460 -14.291  1.00 44.49           C  
ATOM   4137  C   SER A 537      51.187 -29.512 -15.516  1.00 44.49           C  
ATOM   4138  CB  SER A 537      49.860 -28.015 -14.019  1.00 44.49           C  
ATOM   4139  O   SER A 537      50.753 -29.208 -16.629  1.00 44.49           O  
ATOM   4140  OG  SER A 537      50.981 -27.221 -13.674  1.00 44.49           O  
ATOM   4141  N   GLU A 538      51.824 -30.728 -15.780  1.00 40.55           N  
ATOM   4142  CA  GLU A 538      52.401 -30.901 -17.110  1.00 40.55           C  
ATOM   4143  C   GLU A 538      52.706 -32.370 -17.392  1.00 40.55           C  
ATOM   4144  CB  GLU A 538      53.673 -30.062 -17.258  1.00 40.55           C  
ATOM   4145  O   GLU A 538      53.375 -33.034 -16.598  1.00 40.55           O  
ATOM   4146  CG  GLU A 538      53.420 -28.643 -17.744  1.00 40.55           C  
ATOM   4147  CD  GLU A 538      54.696 -27.840 -17.943  1.00 40.55           C  
ATOM   4148  OE1 GLU A 538      54.616 -26.674 -18.392  1.00 40.55           O  
ATOM   4149  OE2 GLU A 538      55.784 -28.382 -17.647  1.00 40.55           O  
ATOM   4150  N   ARG A 539      51.666 -33.229 -17.640  1.00 39.59           N  
ATOM   4151  CA  ARG A 539      51.824 -34.250 -18.671  1.00 39.59           C  
ATOM   4152  C   ARG A 539      51.042 -35.510 -18.317  1.00 39.59           C  
ATOM   4153  CB  ARG A 539      53.303 -34.589 -18.869  1.00 39.59           C  
ATOM   4154  O   ARG A 539      51.187 -36.050 -17.218  1.00 39.59           O  
ATOM   4155  CG  ARG A 539      54.021 -33.669 -19.844  1.00 39.59           C  
ATOM   4156  CD  ARG A 539      55.465 -34.098 -20.064  1.00 39.59           C  
ATOM   4157  NE  ARG A 539      56.189 -33.142 -20.897  1.00 39.59           N  
ATOM   4158  NH1 ARG A 539      58.130 -34.391 -21.004  1.00 39.59           N  
ATOM   4159  NH2 ARG A 539      58.001 -32.370 -22.078  1.00 39.59           N  
ATOM   4160  CZ  ARG A 539      57.438 -33.303 -21.325  1.00 39.59           C  
ATOM   4161  N   THR A 540      49.622 -35.436 -18.431  1.00 41.22           N  
ATOM   4162  CA  THR A 540      48.634 -36.370 -18.960  1.00 41.22           C  
ATOM   4163  C   THR A 540      47.255 -36.091 -18.367  1.00 41.22           C  
ATOM   4164  CB  THR A 540      49.034 -37.829 -18.672  1.00 41.22           C  
ATOM   4165  O   THR A 540      47.024 -36.330 -17.180  1.00 41.22           O  
ATOM   4166  CG2 THR A 540      50.291 -38.216 -19.444  1.00 41.22           C  
ATOM   4167  OG1 THR A 540      49.282 -37.983 -17.269  1.00 41.22           O  
ATOM   4168  N   GLU A 541      46.726 -34.867 -18.243  1.00 40.63           N  
ATOM   4169  CA  GLU A 541      45.595 -34.304 -17.512  1.00 40.63           C  
ATOM   4170  C   GLU A 541      44.702 -33.474 -18.431  1.00 40.63           C  
ATOM   4171  CB  GLU A 541      46.084 -33.448 -16.341  1.00 40.63           C  
ATOM   4172  O   GLU A 541      43.662 -32.969 -18.003  1.00 40.63           O  
ATOM   4173  CG  GLU A 541      46.189 -34.207 -15.026  1.00 40.63           C  
ATOM   4174  CD  GLU A 541      46.680 -33.345 -13.874  1.00 40.63           C  
ATOM   4175  OE1 GLU A 541      46.801 -33.861 -12.739  1.00 40.63           O  
ATOM   4176  OE2 GLU A 541      46.946 -32.145 -14.107  1.00 40.63           O  
ATOM   4177  N   SER A 542      44.338 -33.993 -19.633  1.00 49.47           N  
ATOM   4178  CA  SER A 542      43.247 -33.241 -20.244  1.00 49.47           C  
ATOM   4179  C   SER A 542      42.231 -34.173 -20.895  1.00 49.47           C  
ATOM   4180  CB  SER A 542      43.789 -32.259 -21.283  1.00 49.47           C  
ATOM   4181  O   SER A 542      41.039 -33.860 -20.948  1.00 49.47           O  
ATOM   4182  OG  SER A 542      43.612 -32.765 -22.595  1.00 49.47           O  
ATOM   4183  N   ALA A 543      42.377 -35.604 -20.609  1.00 49.79           N  
ATOM   4184  CA  ALA A 543      41.342 -36.451 -21.197  1.00 49.79           C  
ATOM   4185  C   ALA A 543      40.815 -37.459 -20.180  1.00 49.79           C  
ATOM   4186  CB  ALA A 543      41.883 -37.174 -22.428  1.00 49.79           C  
ATOM   4187  O   ALA A 543      39.630 -37.799 -20.191  1.00 49.79           O  
ATOM   4188  N   ALA A 544      41.396 -37.618 -18.894  1.00 50.57           N  
ATOM   4189  CA  ALA A 544      41.002 -38.505 -17.803  1.00 50.57           C  
ATOM   4190  C   ALA A 544      40.521 -37.706 -16.594  1.00 50.57           C  
ATOM   4191  CB  ALA A 544      42.165 -39.412 -17.408  1.00 50.57           C  
ATOM   4192  O   ALA A 544      39.639 -38.154 -15.858  1.00 50.57           O  
ATOM   4193  N   ALA A 545      40.767 -36.353 -16.491  1.00 51.32           N  
ATOM   4194  CA  ALA A 545      40.234 -35.368 -15.553  1.00 51.32           C  
ATOM   4195  C   ALA A 545      38.965 -34.721 -16.099  1.00 51.32           C  
ATOM   4196  CB  ALA A 545      41.283 -34.302 -15.248  1.00 51.32           C  
ATOM   4197  O   ALA A 545      38.049 -34.396 -15.339  1.00 51.32           O  
ATOM   4198  N   GLU A 546      38.807 -34.849 -17.469  1.00 51.26           N  
ATOM   4199  CA  GLU A 546      37.572 -34.407 -18.111  1.00 51.26           C  
ATOM   4200  C   GLU A 546      36.525 -35.517 -18.115  1.00 51.26           C  
ATOM   4201  CB  GLU A 546      37.847 -33.938 -19.542  1.00 51.26           C  
ATOM   4202  O   GLU A 546      35.331 -35.252 -17.963  1.00 51.26           O  
ATOM   4203  CG  GLU A 546      37.215 -32.597 -19.882  1.00 51.26           C  
ATOM   4204  CD  GLU A 546      37.634 -32.063 -21.243  1.00 51.26           C  
ATOM   4205  OE1 GLU A 546      37.161 -30.974 -21.640  1.00 51.26           O  
ATOM   4206  OE2 GLU A 546      38.442 -32.740 -21.917  1.00 51.26           O  
ATOM   4207  N   SER A 547      36.983 -36.826 -18.019  1.00 55.52           N  
ATOM   4208  CA  SER A 547      36.101 -37.987 -17.955  1.00 55.52           C  
ATOM   4209  C   SER A 547      35.750 -38.336 -16.513  1.00 55.52           C  
ATOM   4210  CB  SER A 547      36.750 -39.192 -18.638  1.00 55.52           C  
ATOM   4211  O   SER A 547      34.620 -38.737 -16.223  1.00 55.52           O  
ATOM   4212  OG  SER A 547      36.231 -40.404 -18.118  1.00 55.52           O  
ATOM   4213  N   ALA A 548      36.545 -37.987 -15.480  1.00 58.20           N  
ATOM   4214  CA  ALA A 548      36.314 -38.118 -14.043  1.00 58.20           C  
ATOM   4215  C   ALA A 548      35.595 -36.892 -13.490  1.00 58.20           C  
ATOM   4216  CB  ALA A 548      37.636 -38.333 -13.310  1.00 58.20           C  
ATOM   4217  O   ALA A 548      34.760 -37.008 -12.589  1.00 58.20           O  
ATOM   4218  N   ALA A 549      35.722 -35.697 -14.129  1.00 56.51           N  
ATOM   4219  CA  ALA A 549      34.991 -34.461 -13.863  1.00 56.51           C  
ATOM   4220  C   ALA A 549      33.615 -34.484 -14.522  1.00 56.51           C  
ATOM   4221  CB  ALA A 549      35.791 -33.255 -14.350  1.00 56.51           C  
ATOM   4222  O   ALA A 549      32.642 -33.975 -13.960  1.00 56.51           O  
ATOM   4223  N   GLN A 550      33.517 -35.305 -15.664  1.00 59.01           N  
ATOM   4224  CA  GLN A 550      32.238 -35.521 -16.333  1.00 59.01           C  
ATOM   4225  C   GLN A 550      31.427 -36.608 -15.633  1.00 59.01           C  
ATOM   4226  CB  GLN A 550      32.456 -35.892 -17.801  1.00 59.01           C  
ATOM   4227  O   GLN A 550      30.201 -36.519 -15.551  1.00 59.01           O  
ATOM   4228  CG  GLN A 550      32.316 -34.718 -18.760  1.00 59.01           C  
ATOM   4229  CD  GLN A 550      32.738 -35.062 -20.176  1.00 59.01           C  
ATOM   4230  NE2 GLN A 550      32.336 -34.233 -21.133  1.00 59.01           N  
ATOM   4231  OE1 GLN A 550      33.420 -36.065 -20.408  1.00 59.01           O  
ATOM   4232  N   LYS A 551      32.121 -37.576 -14.966  1.00 62.30           N  
ATOM   4233  CA  LYS A 551      31.498 -38.636 -14.177  1.00 62.30           C  
ATOM   4234  C   LYS A 551      31.129 -38.138 -12.783  1.00 62.30           C  
ATOM   4235  CB  LYS A 551      32.429 -39.845 -14.073  1.00 62.30           C  
ATOM   4236  O   LYS A 551      30.082 -38.504 -12.245  1.00 62.30           O  
ATOM   4237  CG  LYS A 551      32.324 -40.810 -15.244  1.00 62.30           C  
ATOM   4238  CD  LYS A 551      33.242 -42.012 -15.063  1.00 62.30           C  
ATOM   4239  CE  LYS A 551      33.255 -42.898 -16.301  1.00 62.30           C  
ATOM   4240  NZ  LYS A 551      34.117 -44.103 -16.110  1.00 62.30           N  
ATOM   4241  N   SER A 552      31.833 -37.152 -12.166  1.00 60.87           N  
ATOM   4242  CA  SER A 552      31.559 -36.488 -10.896  1.00 60.87           C  
ATOM   4243  C   SER A 552      30.524 -35.381 -11.062  1.00 60.87           C  
ATOM   4244  CB  SER A 552      32.845 -35.910 -10.304  1.00 60.87           C  
ATOM   4245  O   SER A 552      29.699 -35.157 -10.174  1.00 60.87           O  
ATOM   4246  OG  SER A 552      33.278 -34.783 -11.046  1.00 60.87           O  
ATOM   4247  N   LYS A 553      30.478 -34.817 -12.269  1.00 62.72           N  
ATOM   4248  CA  LYS A 553      29.444 -33.856 -12.639  1.00 62.72           C  
ATOM   4249  C   LYS A 553      28.135 -34.562 -12.983  1.00 62.72           C  
ATOM   4250  CB  LYS A 553      29.904 -33.000 -13.820  1.00 62.72           C  
ATOM   4251  O   LYS A 553      27.053 -34.063 -12.668  1.00 62.72           O  
ATOM   4252  CG  LYS A 553      30.866 -31.884 -13.438  1.00 62.72           C  
ATOM   4253  CD  LYS A 553      31.194 -30.996 -14.632  1.00 62.72           C  
ATOM   4254  CE  LYS A 553      32.225 -29.935 -14.274  1.00 62.72           C  
ATOM   4255  NZ  LYS A 553      32.565 -29.075 -15.446  1.00 62.72           N  
ATOM   4256  N   GLY A 554      28.229 -35.831 -13.528  1.00 68.08           N  
ATOM   4257  CA  GLY A 554      27.081 -36.683 -13.796  1.00 68.08           C  
ATOM   4258  C   GLY A 554      26.481 -37.288 -12.541  1.00 68.08           C  
ATOM   4259  O   GLY A 554      25.258 -37.375 -12.411  1.00 68.08           O  
ATOM   4260  N   ALA A 555      27.356 -37.621 -11.514  1.00 71.14           N  
ATOM   4261  CA  ALA A 555      26.919 -38.151 -10.225  1.00 71.14           C  
ATOM   4262  C   ALA A 555      26.336 -37.046  -9.348  1.00 71.14           C  
ATOM   4263  CB  ALA A 555      28.080 -38.837  -9.510  1.00 71.14           C  
ATOM   4264  O   ALA A 555      25.362 -37.269  -8.624  1.00 71.14           O  
ATOM   4265  N   ALA A 556      26.817 -35.791  -9.420  1.00 69.74           N  
ATOM   4266  CA  ALA A 556      26.292 -34.610  -8.740  1.00 69.74           C  
ATOM   4267  C   ALA A 556      24.992 -34.138  -9.385  1.00 69.74           C  
ATOM   4268  CB  ALA A 556      27.325 -33.486  -8.751  1.00 69.74           C  
ATOM   4269  O   ALA A 556      24.058 -33.731  -8.689  1.00 69.74           O  
ATOM   4270  N   ARG A 557      24.863 -34.295 -10.703  1.00 73.67           N  
ATOM   4271  CA  ARG A 557      23.646 -33.961 -11.435  1.00 73.67           C  
ATOM   4272  C   ARG A 557      22.549 -34.986 -11.170  1.00 73.67           C  
ATOM   4273  CB  ARG A 557      23.928 -33.871 -12.937  1.00 73.67           C  
ATOM   4274  O   ARG A 557      21.377 -34.628 -11.032  1.00 73.67           O  
ATOM   4275  CG  ARG A 557      24.321 -32.481 -13.408  1.00 73.67           C  
ATOM   4276  CD  ARG A 557      24.519 -32.431 -14.916  1.00 73.67           C  
ATOM   4277  NE  ARG A 557      24.834 -31.081 -15.375  1.00 73.67           N  
ATOM   4278  NH1 ARG A 557      24.851 -31.625 -17.620  1.00 73.67           N  
ATOM   4279  NH2 ARG A 557      25.269 -29.472 -16.954  1.00 73.67           N  
ATOM   4280  CZ  ARG A 557      24.984 -30.729 -16.649  1.00 73.67           C  
ATOM   4281  N   GLN A 558      22.950 -36.264 -11.002  1.00 74.71           N  
ATOM   4282  CA  GLN A 558      22.023 -37.343 -10.677  1.00 74.71           C  
ATOM   4283  C   GLN A 558      21.537 -37.236  -9.235  1.00 74.71           C  
ATOM   4284  CB  GLN A 558      22.680 -38.704 -10.910  1.00 74.71           C  
ATOM   4285  O   GLN A 558      20.365 -37.487  -8.949  1.00 74.71           O  
ATOM   4286  CG  GLN A 558      21.688 -39.850 -11.052  1.00 74.71           C  
ATOM   4287  CD  GLN A 558      22.353 -41.160 -11.431  1.00 74.71           C  
ATOM   4288  NE2 GLN A 558      21.546 -42.153 -11.789  1.00 74.71           N  
ATOM   4289  OE1 GLN A 558      23.582 -41.278 -11.404  1.00 74.71           O  
ATOM   4290  N   SER A 559      22.369 -36.811  -8.288  1.00 77.05           N  
ATOM   4291  CA  SER A 559      22.016 -36.558  -6.894  1.00 77.05           C  
ATOM   4292  C   SER A 559      21.127 -35.327  -6.763  1.00 77.05           C  
ATOM   4293  CB  SER A 559      23.276 -36.380  -6.046  1.00 77.05           C  
ATOM   4294  O   SER A 559      20.187 -35.315  -5.965  1.00 77.05           O  
ATOM   4295  OG  SER A 559      22.940 -36.116  -4.695  1.00 77.05           O  
ATOM   4296  N   GLN A 560      21.338 -34.301  -7.571  1.00 75.77           N  
ATOM   4297  CA  GLN A 560      20.504 -33.105  -7.629  1.00 75.77           C  
ATOM   4298  C   GLN A 560      19.139 -33.414  -8.237  1.00 75.77           C  
ATOM   4299  CB  GLN A 560      21.199 -32.004  -8.431  1.00 75.77           C  
ATOM   4300  O   GLN A 560      18.118 -32.902  -7.776  1.00 75.77           O  
ATOM   4301  CG  GLN A 560      22.225 -31.214  -7.630  1.00 75.77           C  
ATOM   4302  CD  GLN A 560      22.829 -30.067  -8.419  1.00 75.77           C  
ATOM   4303  NE2 GLN A 560      23.648 -29.257  -7.755  1.00 75.77           N  
ATOM   4304  OE1 GLN A 560      22.563 -29.911  -9.615  1.00 75.77           O  
ATOM   4305  N   ARG A 561      19.080 -34.320  -9.197  1.00 81.06           N  
ATOM   4306  CA  ARG A 561      17.828 -34.758  -9.806  1.00 81.06           C  
ATOM   4307  C   ARG A 561      17.008 -35.595  -8.830  1.00 81.06           C  
ATOM   4308  CB  ARG A 561      18.100 -35.557 -11.082  1.00 81.06           C  
ATOM   4309  O   ARG A 561      15.781 -35.480  -8.783  1.00 81.06           O  
ATOM   4310  CG  ARG A 561      18.474 -34.697 -12.279  1.00 81.06           C  
ATOM   4311  CD  ARG A 561      18.608 -35.526 -13.549  1.00 81.06           C  
ATOM   4312  NE  ARG A 561      18.956 -34.697 -14.699  1.00 81.06           N  
ATOM   4313  NH1 ARG A 561      18.789 -36.407 -16.243  1.00 81.06           N  
ATOM   4314  NH2 ARG A 561      19.358 -34.294 -16.924  1.00 81.06           N  
ATOM   4315  CZ  ARG A 561      19.034 -35.134 -15.953  1.00 81.06           C  
ATOM   4316  N   ARG A 562      17.715 -36.413  -8.000  1.00 81.26           N  
ATOM   4317  CA  ARG A 562      17.065 -37.219  -6.972  1.00 81.26           C  
ATOM   4318  C   ARG A 562      16.489 -36.338  -5.868  1.00 81.26           C  
ATOM   4319  CB  ARG A 562      18.049 -38.229  -6.377  1.00 81.26           C  
ATOM   4320  O   ARG A 562      15.380 -36.581  -5.388  1.00 81.26           O  
ATOM   4321  CG  ARG A 562      18.333 -39.418  -7.281  1.00 81.26           C  
ATOM   4322  CD  ARG A 562      19.241 -40.436  -6.605  1.00 81.26           C  
ATOM   4323  NE  ARG A 562      19.531 -41.566  -7.483  1.00 81.26           N  
ATOM   4324  NH1 ARG A 562      20.911 -42.647  -5.978  1.00 81.26           N  
ATOM   4325  NH2 ARG A 562      20.512 -43.566  -8.040  1.00 81.26           N  
ATOM   4326  CZ  ARG A 562      20.317 -42.591  -7.165  1.00 81.26           C  
ATOM   4327  N   GLN A 563      17.236 -35.282  -5.516  1.00 80.03           N  
ATOM   4328  CA  GLN A 563      16.778 -34.325  -4.515  1.00 80.03           C  
ATOM   4329  C   GLN A 563      15.624 -33.481  -5.048  1.00 80.03           C  
ATOM   4330  CB  GLN A 563      17.929 -33.420  -4.071  1.00 80.03           C  
ATOM   4331  O   GLN A 563      14.674 -33.188  -4.318  1.00 80.03           O  
ATOM   4332  CG  GLN A 563      18.947 -34.114  -3.176  1.00 80.03           C  
ATOM   4333  CD  GLN A 563      20.052 -33.183  -2.713  1.00 80.03           C  
ATOM   4334  NE2 GLN A 563      20.903 -33.673  -1.818  1.00 80.03           N  
ATOM   4335  OE1 GLN A 563      20.140 -32.034  -3.156  1.00 80.03           O  
ATOM   4336  N   GLU A 564      15.617 -33.161  -6.306  1.00 82.70           N  
ATOM   4337  CA  GLU A 564      14.543 -32.421  -6.960  1.00 82.70           C  
ATOM   4338  C   GLU A 564      13.283 -33.273  -7.088  1.00 82.70           C  
ATOM   4339  CB  GLU A 564      14.990 -31.933  -8.341  1.00 82.70           C  
ATOM   4340  O   GLU A 564      12.171 -32.778  -6.898  1.00 82.70           O  
ATOM   4341  CG  GLU A 564      15.744 -30.611  -8.311  1.00 82.70           C  
ATOM   4342  CD  GLU A 564      16.219 -30.161  -9.683  1.00 82.70           C  
ATOM   4343  OE1 GLU A 564      16.882 -29.103  -9.779  1.00 82.70           O  
ATOM   4344  OE2 GLU A 564      15.925 -30.871 -10.671  1.00 82.70           O  
ATOM   4345  N   LYS A 565      13.465 -34.554  -7.395  1.00 84.97           N  
ATOM   4346  CA  LYS A 565      12.347 -35.490  -7.476  1.00 84.97           C  
ATOM   4347  C   LYS A 565      11.717 -35.714  -6.104  1.00 84.97           C  
ATOM   4348  CB  LYS A 565      12.806 -36.824  -8.066  1.00 84.97           C  
ATOM   4349  O   LYS A 565      10.494 -35.814  -5.986  1.00 84.97           O  
ATOM   4350  CG  LYS A 565      12.777 -36.872  -9.587  1.00 84.97           C  
ATOM   4351  CD  LYS A 565      13.106 -38.264 -10.109  1.00 84.97           C  
ATOM   4352  CE  LYS A 565      13.182 -38.288 -11.630  1.00 84.97           C  
ATOM   4353  NZ  LYS A 565      13.438 -39.665 -12.150  1.00 84.97           N  
ATOM   4354  N   GLU A 566      12.576 -35.760  -5.066  1.00 85.78           N  
ATOM   4355  CA  GLU A 566      12.092 -35.902  -3.696  1.00 85.78           C  
ATOM   4356  C   GLU A 566      11.341 -34.653  -3.244  1.00 85.78           C  
ATOM   4357  CB  GLU A 566      13.255 -36.190  -2.742  1.00 85.78           C  
ATOM   4358  O   GLU A 566      10.320 -34.750  -2.559  1.00 85.78           O  
ATOM   4359  CG  GLU A 566      13.736 -37.633  -2.777  1.00 85.78           C  
ATOM   4360  CD  GLU A 566      14.900 -37.900  -1.836  1.00 85.78           C  
ATOM   4361  OE1 GLU A 566      15.392 -39.051  -1.791  1.00 85.78           O  
ATOM   4362  OE2 GLU A 566      15.321 -36.952  -1.136  1.00 85.78           O  
ATOM   4363  N   LEU A 567      11.842 -33.490  -3.598  1.00 83.92           N  
ATOM   4364  CA  LEU A 567      11.191 -32.222  -3.287  1.00 83.92           C  
ATOM   4365  C   LEU A 567       9.869 -32.092  -4.036  1.00 83.92           C  
ATOM   4366  CB  LEU A 567      12.108 -31.048  -3.641  1.00 83.92           C  
ATOM   4367  O   LEU A 567       8.881 -31.607  -3.480  1.00 83.92           O  
ATOM   4368  CG  LEU A 567      11.787 -29.711  -2.970  1.00 83.92           C  
ATOM   4369  CD1 LEU A 567      13.068 -28.919  -2.727  1.00 83.92           C  
ATOM   4370  CD2 LEU A 567      10.809 -28.908  -3.820  1.00 83.92           C  
ATOM   4371  N   GLU A 568       9.830 -32.596  -5.257  1.00 84.98           N  
ATOM   4372  CA  GLU A 568       8.609 -32.590  -6.056  1.00 84.98           C  
ATOM   4373  C   GLU A 568       7.562 -33.533  -5.471  1.00 84.98           C  
ATOM   4374  CB  GLU A 568       8.913 -32.976  -7.506  1.00 84.98           C  
ATOM   4375  O   GLU A 568       6.372 -33.209  -5.444  1.00 84.98           O  
ATOM   4376  CG  GLU A 568       7.888 -32.462  -8.507  1.00 84.98           C  
ATOM   4377  CD  GLU A 568       8.275 -32.729  -9.953  1.00 84.98           C  
ATOM   4378  OE1 GLU A 568       7.472 -32.420 -10.863  1.00 84.98           O  
ATOM   4379  OE2 GLU A 568       9.390 -33.251 -10.177  1.00 84.98           O  
ATOM   4380  N   GLU A 569       8.001 -34.634  -4.961  1.00 88.09           N  
ATOM   4381  CA  GLU A 569       7.120 -35.599  -4.309  1.00 88.09           C  
ATOM   4382  C   GLU A 569       6.564 -35.043  -3.002  1.00 88.09           C  
ATOM   4383  CB  GLU A 569       7.860 -36.913  -4.050  1.00 88.09           C  
ATOM   4384  O   GLU A 569       5.393 -35.254  -2.679  1.00 88.09           O  
ATOM   4385  CG  GLU A 569       8.032 -37.778  -5.290  1.00 88.09           C  
ATOM   4386  CD  GLU A 569       8.787 -39.070  -5.021  1.00 88.09           C  
ATOM   4387  OE1 GLU A 569       8.982 -39.867  -5.967  1.00 88.09           O  
ATOM   4388  OE2 GLU A 569       9.185 -39.287  -3.855  1.00 88.09           O  
ATOM   4389  N   LYS A 570       7.419 -34.348  -2.262  1.00 89.87           N  
ATOM   4390  CA  LYS A 570       6.983 -33.716  -1.021  1.00 89.87           C  
ATOM   4391  C   LYS A 570       5.988 -32.593  -1.296  1.00 89.87           C  
ATOM   4392  CB  LYS A 570       8.184 -33.174  -0.244  1.00 89.87           C  
ATOM   4393  O   LYS A 570       5.014 -32.425  -0.559  1.00 89.87           O  
ATOM   4394  CG  LYS A 570       8.984 -34.243   0.486  1.00 89.87           C  
ATOM   4395  CD  LYS A 570      10.060 -33.629   1.372  1.00 89.87           C  
ATOM   4396  CE  LYS A 570      10.868 -34.699   2.094  1.00 89.87           C  
ATOM   4397  NZ  LYS A 570      11.964 -34.104   2.916  1.00 89.87           N  
ATOM   4398  N   GLN A 571       6.226 -31.839  -2.392  1.00 85.90           N  
ATOM   4399  CA  GLN A 571       5.322 -30.764  -2.787  1.00 85.90           C  
ATOM   4400  C   GLN A 571       3.969 -31.318  -3.228  1.00 85.90           C  
ATOM   4401  CB  GLN A 571       5.938 -29.928  -3.910  1.00 85.90           C  
ATOM   4402  O   GLN A 571       2.924 -30.753  -2.898  1.00 85.90           O  
ATOM   4403  CG  GLN A 571       7.033 -28.980  -3.441  1.00 85.90           C  
ATOM   4404  CD  GLN A 571       7.586 -28.122  -4.563  1.00 85.90           C  
ATOM   4405  NE2 GLN A 571       8.354 -27.099  -4.203  1.00 85.90           N  
ATOM   4406  OE1 GLN A 571       7.327 -28.377  -5.743  1.00 85.90           O  
ATOM   4407  N   THR A 572       4.027 -32.475  -3.945  1.00 90.05           N  
ATOM   4408  CA  THR A 572       2.806 -33.139  -4.390  1.00 90.05           C  
ATOM   4409  C   THR A 572       2.039 -33.712  -3.201  1.00 90.05           C  
ATOM   4410  CB  THR A 572       3.116 -34.264  -5.395  1.00 90.05           C  
ATOM   4411  O   THR A 572       0.809 -33.646  -3.160  1.00 90.05           O  
ATOM   4412  CG2 THR A 572       3.691 -33.701  -6.690  1.00 90.05           C  
ATOM   4413  OG1 THR A 572       4.067 -35.166  -4.815  1.00 90.05           O  
ATOM   4414  N   GLN A 573       2.763 -34.232  -2.217  1.00 89.34           N  
ATOM   4415  CA  GLN A 573       2.140 -34.763  -1.010  1.00 89.34           C  
ATOM   4416  C   GLN A 573       1.495 -33.650  -0.188  1.00 89.34           C  
ATOM   4417  CB  GLN A 573       3.166 -35.515  -0.161  1.00 89.34           C  
ATOM   4418  O   GLN A 573       0.395 -33.821   0.342  1.00 89.34           O  
ATOM   4419  CG  GLN A 573       2.552 -36.330   0.969  1.00 89.34           C  
ATOM   4420  CD  GLN A 573       3.558 -37.233   1.656  1.00 89.34           C  
ATOM   4421  NE2 GLN A 573       3.063 -38.185   2.439  1.00 89.34           N  
ATOM   4422  OE1 GLN A 573       4.771 -37.078   1.483  1.00 89.34           O  
ATOM   4423  N   LEU A 574       2.172 -32.526  -0.007  1.00 88.48           N  
ATOM   4424  CA  LEU A 574       1.654 -31.358   0.695  1.00 88.48           C  
ATOM   4425  C   LEU A 574       0.430 -30.793  -0.018  1.00 88.48           C  
ATOM   4426  CB  LEU A 574       2.734 -30.279   0.812  1.00 88.48           C  
ATOM   4427  O   LEU A 574      -0.549 -30.412   0.627  1.00 88.48           O  
ATOM   4428  CG  LEU A 574       2.391 -29.065   1.677  1.00 88.48           C  
ATOM   4429  CD1 LEU A 574       2.636 -29.378   3.149  1.00 88.48           C  
ATOM   4430  CD2 LEU A 574       3.202 -27.850   1.240  1.00 88.48           C  
ATOM   4431  N   GLN A 575       0.446 -30.774  -1.350  1.00 86.63           N  
ATOM   4432  CA  GLN A 575      -0.690 -30.320  -2.145  1.00 86.63           C  
ATOM   4433  C   GLN A 575      -1.889 -31.249  -1.974  1.00 86.63           C  
ATOM   4434  CB  GLN A 575      -0.308 -30.224  -3.623  1.00 86.63           C  
ATOM   4435  O   GLN A 575      -3.029 -30.790  -1.886  1.00 86.63           O  
ATOM   4436  CG  GLN A 575      -1.293 -29.422  -4.463  1.00 86.63           C  
ATOM   4437  CD  GLN A 575      -0.722 -29.014  -5.808  1.00 86.63           C  
ATOM   4438  NE2 GLN A 575      -1.365 -28.051  -6.458  1.00 86.63           N  
ATOM   4439  OE1 GLN A 575       0.290 -29.560  -6.259  1.00 86.63           O  
ATOM   4440  N   ARG A 576      -1.649 -32.552  -1.850  1.00 88.00           N  
ATOM   4441  CA  ARG A 576      -2.705 -33.534  -1.625  1.00 88.00           C  
ATOM   4442  C   ARG A 576      -3.314 -33.375  -0.236  1.00 88.00           C  
ATOM   4443  CB  ARG A 576      -2.164 -34.955  -1.799  1.00 88.00           C  
ATOM   4444  O   ARG A 576      -4.531 -33.479  -0.071  1.00 88.00           O  
ATOM   4445  CG  ARG A 576      -2.140 -35.432  -3.243  1.00 88.00           C  
ATOM   4446  CD  ARG A 576      -1.813 -36.915  -3.341  1.00 88.00           C  
ATOM   4447  NE  ARG A 576      -1.220 -37.252  -4.632  1.00 88.00           N  
ATOM   4448  NH1 ARG A 576       0.217 -38.852  -3.787  1.00 88.00           N  
ATOM   4449  NH2 ARG A 576       0.200 -38.391  -6.033  1.00 88.00           N  
ATOM   4450  CZ  ARG A 576      -0.269 -38.164  -4.814  1.00 88.00           C  
ATOM   4451  N   GLU A 577      -2.453 -33.125   0.746  1.00 89.40           N  
ATOM   4452  CA  GLU A 577      -2.920 -32.900   2.111  1.00 89.40           C  
ATOM   4453  C   GLU A 577      -3.741 -31.617   2.210  1.00 89.40           C  
ATOM   4454  CB  GLU A 577      -1.738 -32.844   3.081  1.00 89.40           C  
ATOM   4455  O   GLU A 577      -4.756 -31.576   2.907  1.00 89.40           O  
ATOM   4456  CG  GLU A 577      -2.139 -32.944   4.546  1.00 89.40           C  
ATOM   4457  CD  GLU A 577      -0.950 -32.981   5.493  1.00 89.40           C  
ATOM   4458  OE1 GLU A 577      -1.155 -32.927   6.727  1.00 89.40           O  
ATOM   4459  OE2 GLU A 577       0.196 -33.063   4.997  1.00 89.40           O  
ATOM   4460  N   LEU A 578      -3.295 -30.543   1.542  1.00 89.34           N  
ATOM   4461  CA  LEU A 578      -4.018 -29.277   1.515  1.00 89.34           C  
ATOM   4462  C   LEU A 578      -5.366 -29.436   0.820  1.00 89.34           C  
ATOM   4463  CB  LEU A 578      -3.190 -28.201   0.808  1.00 89.34           C  
ATOM   4464  O   LEU A 578      -6.369 -28.872   1.265  1.00 89.34           O  
ATOM   4465  CG  LEU A 578      -2.201 -27.425   1.679  1.00 89.34           C  
ATOM   4466  CD1 LEU A 578      -1.189 -26.691   0.806  1.00 89.34           C  
ATOM   4467  CD2 LEU A 578      -2.940 -26.448   2.587  1.00 89.34           C  
ATOM   4468  N   GLN A 579      -5.405 -30.244  -0.260  1.00 86.81           N  
ATOM   4469  CA  GLN A 579      -6.647 -30.511  -0.978  1.00 86.81           C  
ATOM   4470  C   GLN A 579      -7.610 -31.329  -0.124  1.00 86.81           C  
ATOM   4471  CB  GLN A 579      -6.362 -31.239  -2.292  1.00 86.81           C  
ATOM   4472  O   GLN A 579      -8.821 -31.098  -0.149  1.00 86.81           O  
ATOM   4473  CG  GLN A 579      -5.774 -30.346  -3.376  1.00 86.81           C  
ATOM   4474  CD  GLN A 579      -5.545 -31.081  -4.683  1.00 86.81           C  
ATOM   4475  NE2 GLN A 579      -5.315 -30.329  -5.754  1.00 86.81           N  
ATOM   4476  OE1 GLN A 579      -5.573 -32.315  -4.730  1.00 86.81           O  
ATOM   4477  N   ALA A 580      -7.072 -32.260   0.661  1.00 89.63           N  
ATOM   4478  CA  ALA A 580      -7.885 -33.079   1.556  1.00 89.63           C  
ATOM   4479  C   ALA A 580      -8.467 -32.241   2.690  1.00 89.63           C  
ATOM   4480  CB  ALA A 580      -7.059 -34.233   2.119  1.00 89.63           C  
ATOM   4481  O   ALA A 580      -9.631 -32.407   3.060  1.00 89.63           O  
ATOM   4482  N   LYS A 581      -7.631 -31.330   3.229  1.00 91.14           N  
ATOM   4483  CA  LYS A 581      -8.087 -30.450   4.302  1.00 91.14           C  
ATOM   4484  C   LYS A 581      -9.134 -29.463   3.795  1.00 91.14           C  
ATOM   4485  CB  LYS A 581      -6.907 -29.694   4.915  1.00 91.14           C  
ATOM   4486  O   LYS A 581     -10.104 -29.165   4.495  1.00 91.14           O  
ATOM   4487  CG  LYS A 581      -6.067 -30.529   5.870  1.00 91.14           C  
ATOM   4488  CD  LYS A 581      -5.038 -29.675   6.602  1.00 91.14           C  
ATOM   4489  CE  LYS A 581      -4.211 -30.506   7.574  1.00 91.14           C  
ATOM   4490  NZ  LYS A 581      -3.134 -29.695   8.217  1.00 91.14           N  
ATOM   4491  N   SER A 582      -8.904 -28.935   2.595  1.00 86.23           N  
ATOM   4492  CA  SER A 582      -9.857 -28.010   1.989  1.00 86.23           C  
ATOM   4493  C   SER A 582     -11.188 -28.697   1.702  1.00 86.23           C  
ATOM   4494  CB  SER A 582      -9.288 -27.423   0.697  1.00 86.23           C  
ATOM   4495  O   SER A 582     -12.252 -28.098   1.875  1.00 86.23           O  
ATOM   4496  OG  SER A 582      -9.259 -28.400  -0.329  1.00 86.23           O  
ATOM   4497  N   ALA A 583     -11.162 -29.999   1.290  1.00 87.97           N  
ATOM   4498  CA  ALA A 583     -12.372 -30.779   1.043  1.00 87.97           C  
ATOM   4499  C   ALA A 583     -13.126 -31.047   2.342  1.00 87.97           C  
ATOM   4500  CB  ALA A 583     -12.025 -32.096   0.352  1.00 87.97           C  
ATOM   4501  O   ALA A 583     -14.359 -31.004   2.372  1.00 87.97           O  
ATOM   4502  N   GLU A 584     -12.366 -31.286   3.402  1.00 89.48           N  
ATOM   4503  CA  GLU A 584     -12.967 -31.497   4.715  1.00 89.48           C  
ATOM   4504  C   GLU A 584     -13.641 -30.226   5.225  1.00 89.48           C  
ATOM   4505  CB  GLU A 584     -11.914 -31.973   5.719  1.00 89.48           C  
ATOM   4506  O   GLU A 584     -14.730 -30.282   5.799  1.00 89.48           O  
ATOM   4507  CG  GLU A 584     -12.499 -32.511   7.017  1.00 89.48           C  
ATOM   4508  CD  GLU A 584     -11.444 -33.031   7.980  1.00 89.48           C  
ATOM   4509  OE1 GLU A 584     -11.792 -33.374   9.133  1.00 89.48           O  
ATOM   4510  OE2 GLU A 584     -10.261 -33.095   7.579  1.00 89.48           O  
ATOM   4511  N   LEU A 585     -12.974 -29.099   5.082  1.00 88.56           N  
ATOM   4512  CA  LEU A 585     -13.505 -27.803   5.490  1.00 88.56           C  
ATOM   4513  C   LEU A 585     -14.749 -27.447   4.682  1.00 88.56           C  
ATOM   4514  CB  LEU A 585     -12.445 -26.712   5.325  1.00 88.56           C  
ATOM   4515  O   LEU A 585     -15.718 -26.916   5.228  1.00 88.56           O  
ATOM   4516  CG  LEU A 585     -12.759 -25.358   5.963  1.00 88.56           C  
ATOM   4517  CD1 LEU A 585     -11.618 -24.925   6.877  1.00 88.56           C  
ATOM   4518  CD2 LEU A 585     -13.018 -24.307   4.888  1.00 88.56           C  
ATOM   4519  N   GLN A 586     -14.747 -27.790   3.370  1.00 86.83           N  
ATOM   4520  CA  GLN A 586     -15.896 -27.547   2.504  1.00 86.83           C  
ATOM   4521  C   GLN A 586     -17.093 -28.394   2.927  1.00 86.83           C  
ATOM   4522  CB  GLN A 586     -15.539 -27.835   1.045  1.00 86.83           C  
ATOM   4523  O   GLN A 586     -18.231 -27.922   2.910  1.00 86.83           O  
ATOM   4524  CG  GLN A 586     -14.693 -26.749   0.393  1.00 86.83           C  
ATOM   4525  CD  GLN A 586     -14.359 -27.055  -1.055  1.00 86.83           C  
ATOM   4526  NE2 GLN A 586     -13.832 -26.063  -1.764  1.00 86.83           N  
ATOM   4527  OE1 GLN A 586     -14.571 -28.174  -1.532  1.00 86.83           O  
ATOM   4528  N   GLN A 587     -16.834 -29.627   3.373  1.00 87.76           N  
ATOM   4529  CA  GLN A 587     -17.886 -30.514   3.858  1.00 87.76           C  
ATOM   4530  C   GLN A 587     -18.456 -30.019   5.184  1.00 87.76           C  
ATOM   4531  CB  GLN A 587     -17.356 -31.940   4.014  1.00 87.76           C  
ATOM   4532  O   GLN A 587     -19.666 -30.084   5.409  1.00 87.76           O  
ATOM   4533  CG  GLN A 587     -17.207 -32.689   2.696  1.00 87.76           C  
ATOM   4534  CD  GLN A 587     -16.748 -34.123   2.884  1.00 87.76           C  
ATOM   4535  NE2 GLN A 587     -16.725 -34.885   1.796  1.00 87.76           N  
ATOM   4536  OE1 GLN A 587     -16.417 -34.541   3.998  1.00 87.76           O  
ATOM   4537  N   LYS A 588     -17.597 -29.458   6.008  1.00 90.92           N  
ATOM   4538  CA  LYS A 588     -18.035 -28.896   7.283  1.00 90.92           C  
ATOM   4539  C   LYS A 588     -18.872 -27.638   7.070  1.00 90.92           C  
ATOM   4540  CB  LYS A 588     -16.831 -28.581   8.172  1.00 90.92           C  
ATOM   4541  O   LYS A 588     -19.857 -27.415   7.776  1.00 90.92           O  
ATOM   4542  CG  LYS A 588     -16.201 -29.806   8.818  1.00 90.92           C  
ATOM   4543  CD  LYS A 588     -15.084 -29.419   9.778  1.00 90.92           C  
ATOM   4544  CE  LYS A 588     -14.449 -30.644  10.421  1.00 90.92           C  
ATOM   4545  NZ  LYS A 588     -13.343 -30.271  11.354  1.00 90.92           N  
ATOM   4546  N   LEU A 589     -18.473 -26.819   6.149  1.00 88.24           N  
ATOM   4547  CA  LEU A 589     -19.210 -25.604   5.822  1.00 88.24           C  
ATOM   4548  C   LEU A 589     -20.584 -25.938   5.250  1.00 88.24           C  
ATOM   4549  CB  LEU A 589     -18.422 -24.751   4.824  1.00 88.24           C  
ATOM   4550  O   LEU A 589     -21.578 -25.296   5.597  1.00 88.24           O  
ATOM   4551  CG  LEU A 589     -18.958 -23.342   4.565  1.00 88.24           C  
ATOM   4552  CD1 LEU A 589     -18.090 -22.307   5.274  1.00 88.24           C  
ATOM   4553  CD2 LEU A 589     -19.020 -23.060   3.068  1.00 88.24           C  
ATOM   4554  N   LEU A 590     -20.659 -26.966   4.340  1.00 89.11           N  
ATOM   4555  CA  LEU A 590     -21.928 -27.394   3.761  1.00 89.11           C  
ATOM   4556  C   LEU A 590     -22.847 -27.972   4.832  1.00 89.11           C  
ATOM   4557  CB  LEU A 590     -21.693 -28.431   2.660  1.00 89.11           C  
ATOM   4558  O   LEU A 590     -24.056 -27.729   4.815  1.00 89.11           O  
ATOM   4559  CG  LEU A 590     -21.206 -27.892   1.313  1.00 89.11           C  
ATOM   4560  CD1 LEU A 590     -20.925 -29.042   0.352  1.00 89.11           C  
ATOM   4561  CD2 LEU A 590     -22.231 -26.931   0.720  1.00 89.11           C  
ATOM   4562  N   ALA A 591     -22.243 -28.721   5.766  1.00 89.41           N  
ATOM   4563  CA  ALA A 591     -23.016 -29.285   6.870  1.00 89.41           C  
ATOM   4564  C   ALA A 591     -23.555 -28.185   7.780  1.00 89.41           C  
ATOM   4565  CB  ALA A 591     -22.164 -30.265   7.671  1.00 89.41           C  
ATOM   4566  O   ALA A 591     -24.691 -28.263   8.253  1.00 89.41           O  
ATOM   4567  N   GLU A 592     -22.728 -27.161   8.034  1.00 90.56           N  
ATOM   4568  CA  GLU A 592     -23.140 -26.022   8.848  1.00 90.56           C  
ATOM   4569  C   GLU A 592     -24.242 -25.222   8.160  1.00 90.56           C  
ATOM   4570  CB  GLU A 592     -21.943 -25.117   9.152  1.00 90.56           C  
ATOM   4571  O   GLU A 592     -25.167 -24.739   8.816  1.00 90.56           O  
ATOM   4572  CG  GLU A 592     -22.222 -24.066  10.217  1.00 90.56           C  
ATOM   4573  CD  GLU A 592     -20.993 -23.258  10.598  1.00 90.56           C  
ATOM   4574  OE1 GLU A 592     -21.104 -22.352  11.455  1.00 90.56           O  
ATOM   4575  OE2 GLU A 592     -19.909 -23.532  10.035  1.00 90.56           O  
ATOM   4576  N   GLN A 593     -24.135 -25.053   6.817  1.00 87.88           N  
ATOM   4577  CA  GLN A 593     -25.156 -24.361   6.037  1.00 87.88           C  
ATOM   4578  C   GLN A 593     -26.487 -25.106   6.089  1.00 87.88           C  
ATOM   4579  CB  GLN A 593     -24.703 -24.197   4.585  1.00 87.88           C  
ATOM   4580  O   GLN A 593     -27.549 -24.485   6.170  1.00 87.88           O  
ATOM   4581  CG  GLN A 593     -23.609 -23.155   4.397  1.00 87.88           C  
ATOM   4582  CD  GLN A 593     -23.231 -22.957   2.941  1.00 87.88           C  
ATOM   4583  NE2 GLN A 593     -22.553 -21.852   2.649  1.00 87.88           N  
ATOM   4584  OE1 GLN A 593     -23.545 -23.791   2.085  1.00 87.88           O  
ATOM   4585  N   GLU A 594     -26.428 -26.453   6.075  1.00 90.08           N  
ATOM   4586  CA  GLU A 594     -27.630 -27.277   6.159  1.00 90.08           C  
ATOM   4587  C   GLU A 594     -28.270 -27.179   7.541  1.00 90.08           C  
ATOM   4588  CB  GLU A 594     -27.306 -28.737   5.831  1.00 90.08           C  
ATOM   4589  O   GLU A 594     -29.497 -27.160   7.662  1.00 90.08           O  
ATOM   4590  CG  GLU A 594     -27.116 -29.006   4.346  1.00 90.08           C  
ATOM   4591  CD  GLU A 594     -26.845 -30.469   4.031  1.00 90.08           C  
ATOM   4592  OE1 GLU A 594     -26.796 -30.833   2.834  1.00 90.08           O  
ATOM   4593  OE2 GLU A 594     -26.681 -31.257   4.989  1.00 90.08           O  
ATOM   4594  N   LYS A 595     -27.431 -27.069   8.565  1.00 90.80           N  
ATOM   4595  CA  LYS A 595     -27.915 -26.893   9.931  1.00 90.80           C  
ATOM   4596  C   LYS A 595     -28.591 -25.536  10.105  1.00 90.80           C  
ATOM   4597  CB  LYS A 595     -26.766 -27.038  10.930  1.00 90.80           C  
ATOM   4598  O   LYS A 595     -29.645 -25.438  10.737  1.00 90.80           O  
ATOM   4599  CG  LYS A 595     -27.213 -27.109  12.383  1.00 90.80           C  
ATOM   4600  CD  LYS A 595     -26.027 -27.257  13.326  1.00 90.80           C  
ATOM   4601  CE  LYS A 595     -26.461 -27.196  14.785  1.00 90.80           C  
ATOM   4602  NZ  LYS A 595     -25.291 -27.231  15.713  1.00 90.80           N  
ATOM   4603  N   LEU A 596     -27.961 -24.500   9.606  1.00 88.63           N  
ATOM   4604  CA  LEU A 596     -28.512 -23.152   9.698  1.00 88.63           C  
ATOM   4605  C   LEU A 596     -29.811 -23.041   8.907  1.00 88.63           C  
ATOM   4606  CB  LEU A 596     -27.500 -22.123   9.187  1.00 88.63           C  
ATOM   4607  O   LEU A 596     -30.756 -22.381   9.345  1.00 88.63           O  
ATOM   4608  CG  LEU A 596     -26.352 -21.773  10.136  1.00 88.63           C  
ATOM   4609  CD1 LEU A 596     -25.340 -20.875   9.433  1.00 88.63           C  
ATOM   4610  CD2 LEU A 596     -26.886 -21.102  11.396  1.00 88.63           C  
ATOM   4611  N   GLN A 597     -29.844 -23.730   7.724  1.00 86.70           N  
ATOM   4612  CA  GLN A 597     -31.053 -23.739   6.906  1.00 86.70           C  
ATOM   4613  C   GLN A 597     -32.189 -24.474   7.611  1.00 86.70           C  
ATOM   4614  CB  GLN A 597     -30.776 -24.382   5.546  1.00 86.70           C  
ATOM   4615  O   GLN A 597     -33.349 -24.068   7.521  1.00 86.70           O  
ATOM   4616  CG  GLN A 597     -30.040 -23.471   4.573  1.00 86.70           C  
ATOM   4617  CD  GLN A 597     -29.839 -24.107   3.211  1.00 86.70           C  
ATOM   4618  NE2 GLN A 597     -29.449 -23.299   2.231  1.00 86.70           N  
ATOM   4619  OE1 GLN A 597     -30.031 -25.315   3.040  1.00 86.70           O  
ATOM   4620  N   ALA A 598     -31.873 -25.547   8.313  1.00 89.89           N  
ATOM   4621  CA  ALA A 598     -32.857 -26.291   9.095  1.00 89.89           C  
ATOM   4622  C   ALA A 598     -33.377 -25.454  10.261  1.00 89.89           C  
ATOM   4623  CB  ALA A 598     -32.252 -27.595   9.609  1.00 89.89           C  
ATOM   4624  O   ALA A 598     -34.568 -25.493  10.578  1.00 89.89           O  
ATOM   4625  N   GLU A 599     -32.504 -24.712  10.918  1.00 90.36           N  
ATOM   4626  CA  GLU A 599     -32.887 -23.823  12.010  1.00 90.36           C  
ATOM   4627  C   GLU A 599     -33.797 -22.702  11.516  1.00 90.36           C  
ATOM   4628  CB  GLU A 599     -31.646 -23.234  12.686  1.00 90.36           C  
ATOM   4629  O   GLU A 599     -34.748 -22.319  12.200  1.00 90.36           O  
ATOM   4630  CG  GLU A 599     -30.948 -24.197  13.635  1.00 90.36           C  
ATOM   4631  CD  GLU A 599     -29.725 -23.594  14.309  1.00 90.36           C  
ATOM   4632  OE1 GLU A 599     -29.042 -24.308  15.078  1.00 90.36           O  
ATOM   4633  OE2 GLU A 599     -29.449 -22.398  14.066  1.00 90.36           O  
ATOM   4634  N   LEU A 600     -33.443 -22.156  10.358  1.00 87.35           N  
ATOM   4635  CA  LEU A 600     -34.259 -21.111   9.749  1.00 87.35           C  
ATOM   4636  C   LEU A 600     -35.646 -21.640   9.399  1.00 87.35           C  
ATOM   4637  CB  LEU A 600     -33.578 -20.560   8.494  1.00 87.35           C  
ATOM   4638  O   LEU A 600     -36.645 -20.940   9.579  1.00 87.35           O  
ATOM   4639  CG  LEU A 600     -32.438 -19.566   8.722  1.00 87.35           C  
ATOM   4640  CD1 LEU A 600     -31.807 -19.169   7.391  1.00 87.35           C  
ATOM   4641  CD2 LEU A 600     -32.942 -18.336   9.469  1.00 87.35           C  
ATOM   4642  N   ARG A 601     -35.742 -22.867   8.892  1.00 87.37           N  
ATOM   4643  CA  ARG A 601     -37.011 -23.508   8.564  1.00 87.37           C  
ATOM   4644  C   ARG A 601     -37.855 -23.725   9.815  1.00 87.37           C  
ATOM   4645  CB  ARG A 601     -36.772 -24.843   7.856  1.00 87.37           C  
ATOM   4646  O   ARG A 601     -39.076 -23.555   9.785  1.00 87.37           O  
ATOM   4647  CG  ARG A 601     -36.542 -24.714   6.358  1.00 87.37           C  
ATOM   4648  CD  ARG A 601     -36.499 -26.074   5.675  1.00 87.37           C  
ATOM   4649  NE  ARG A 601     -36.041 -25.968   4.292  1.00 87.37           N  
ATOM   4650  NH1 ARG A 601     -35.184 -28.111   4.194  1.00 87.37           N  
ATOM   4651  NH2 ARG A 601     -35.054 -26.734   2.366  1.00 87.37           N  
ATOM   4652  CZ  ARG A 601     -35.427 -26.938   3.621  1.00 87.37           C  
ATOM   4653  N   ASN A 602     -37.229 -24.048  10.918  1.00 89.97           N  
ATOM   4654  CA  ASN A 602     -37.914 -24.228  12.193  1.00 89.97           C  
ATOM   4655  C   ASN A 602     -38.441 -22.904  12.739  1.00 89.97           C  
ATOM   4656  CB  ASN A 602     -36.985 -24.892  13.212  1.00 89.97           C  
ATOM   4657  O   ASN A 602     -39.547 -22.846  13.279  1.00 89.97           O  
ATOM   4658  CG  ASN A 602     -37.740 -25.523  14.366  1.00 89.97           C  
ATOM   4659  ND2 ASN A 602     -37.013 -25.917  15.405  1.00 89.97           N  
ATOM   4660  OD1 ASN A 602     -38.966 -25.656  14.323  1.00 89.97           O  
ATOM   4661  N   LEU A 603     -37.606 -21.880  12.685  1.00 87.95           N  
ATOM   4662  CA  LEU A 603     -38.011 -20.558  13.151  1.00 87.95           C  
ATOM   4663  C   LEU A 603     -39.178 -20.025  12.327  1.00 87.95           C  
ATOM   4664  CB  LEU A 603     -36.833 -19.582  13.081  1.00 87.95           C  
ATOM   4665  O   LEU A 603     -40.097 -19.409  12.871  1.00 87.95           O  
ATOM   4666  CG  LEU A 603     -35.783 -19.706  14.186  1.00 87.95           C  
ATOM   4667  CD1 LEU A 603     -34.618 -18.760  13.919  1.00 87.95           C  
ATOM   4668  CD2 LEU A 603     -36.405 -19.425  15.550  1.00 87.95           C  
ATOM   4669  N   GLU A 604     -39.110 -20.326  10.981  1.00 86.73           N  
ATOM   4670  CA  GLU A 604     -40.198 -19.918  10.097  1.00 86.73           C  
ATOM   4671  C   GLU A 604     -41.491 -20.656  10.436  1.00 86.73           C  
ATOM   4672  CB  GLU A 604     -39.822 -20.162   8.633  1.00 86.73           C  
ATOM   4673  O   GLU A 604     -42.577 -20.077  10.374  1.00 86.73           O  
ATOM   4674  CG  GLU A 604     -38.857 -19.131   8.067  1.00 86.73           C  
ATOM   4675  CD  GLU A 604     -38.475 -19.397   6.620  1.00 86.73           C  
ATOM   4676  OE1 GLU A 604     -37.785 -18.550   6.008  1.00 86.73           O  
ATOM   4677  OE2 GLU A 604     -38.870 -20.461   6.093  1.00 86.73           O  
ATOM   4678  N   ALA A 605     -41.386 -21.950  10.778  1.00 87.56           N  
ATOM   4679  CA  ALA A 605     -42.533 -22.755  11.188  1.00 87.56           C  
ATOM   4680  C   ALA A 605     -43.116 -22.250  12.505  1.00 87.56           C  
ATOM   4681  CB  ALA A 605     -42.135 -24.224  11.314  1.00 87.56           C  
ATOM   4682  O   ALA A 605     -44.335 -22.244  12.690  1.00 87.56           O  
ATOM   4683  N   GLN A 606     -42.274 -21.773  13.450  1.00 87.64           N  
ATOM   4684  CA  GLN A 606     -42.705 -21.225  14.732  1.00 87.64           C  
ATOM   4685  C   GLN A 606     -43.434 -19.897  14.546  1.00 87.64           C  
ATOM   4686  CB  GLN A 606     -41.509 -21.041  15.667  1.00 87.64           C  
ATOM   4687  O   GLN A 606     -44.424 -19.625  15.227  1.00 87.64           O  
ATOM   4688  CG  GLN A 606     -40.990 -22.341  16.266  1.00 87.64           C  
ATOM   4689  CD  GLN A 606     -39.829 -22.127  17.218  1.00 87.64           C  
ATOM   4690  NE2 GLN A 606     -39.314 -23.216  17.780  1.00 87.64           N  
ATOM   4691  OE1 GLN A 606     -39.397 -20.993  17.447  1.00 87.64           O  
ATOM   4692  N   LEU A 607     -42.829 -19.096  13.675  1.00 85.50           N  
ATOM   4693  CA  LEU A 607     -43.440 -17.803  13.387  1.00 85.50           C  
ATOM   4694  C   LEU A 607     -44.801 -17.981  12.722  1.00 85.50           C  
ATOM   4695  CB  LEU A 607     -42.526 -16.966  12.488  1.00 85.50           C  
ATOM   4696  O   LEU A 607     -45.743 -17.242  13.019  1.00 85.50           O  
ATOM   4697  CG  LEU A 607     -42.768 -15.456  12.493  1.00 85.50           C  
ATOM   4698  CD1 LEU A 607     -41.446 -14.707  12.356  1.00 85.50           C  
ATOM   4699  CD2 LEU A 607     -43.729 -15.064  11.376  1.00 85.50           C  
ATOM   4700  N   ALA A 608     -44.927 -18.983  11.840  1.00 84.33           N  
ATOM   4701  CA  ALA A 608     -46.191 -19.295  11.177  1.00 84.33           C  
ATOM   4702  C   ALA A 608     -47.233 -19.777  12.183  1.00 84.33           C  
ATOM   4703  CB  ALA A 608     -45.977 -20.347  10.092  1.00 84.33           C  
ATOM   4704  O   ALA A 608     -48.414 -19.440  12.071  1.00 84.33           O  
ATOM   4705  N   LYS A 609     -46.836 -20.585  13.136  1.00 86.04           N  
ATOM   4706  CA  LYS A 609     -47.723 -21.054  14.197  1.00 86.04           C  
ATOM   4707  C   LYS A 609     -48.164 -19.901  15.094  1.00 86.04           C  
ATOM   4708  CB  LYS A 609     -47.035 -22.135  15.033  1.00 86.04           C  
ATOM   4709  O   LYS A 609     -49.315 -19.855  15.532  1.00 86.04           O  
ATOM   4710  CG  LYS A 609     -46.966 -23.494  14.351  1.00 86.04           C  
ATOM   4711  CD  LYS A 609     -46.309 -24.535  15.248  1.00 86.04           C  
ATOM   4712  CE  LYS A 609     -46.153 -25.871  14.533  1.00 86.04           C  
ATOM   4713  NZ  LYS A 609     -45.493 -26.891  15.402  1.00 86.04           N  
ATOM   4714  N   GLN A 610     -47.239 -18.936  15.414  1.00 81.73           N  
ATOM   4715  CA  GLN A 610     -47.543 -17.767  16.233  1.00 81.73           C  
ATOM   4716  C   GLN A 610     -48.526 -16.840  15.525  1.00 81.73           C  
ATOM   4717  CB  GLN A 610     -46.262 -17.007  16.581  1.00 81.73           C  
ATOM   4718  O   GLN A 610     -49.412 -16.264  16.160  1.00 81.73           O  
ATOM   4719  CG  GLN A 610     -45.410 -17.690  17.642  1.00 81.73           C  
ATOM   4720  CD  GLN A 610     -44.204 -16.865  18.048  1.00 81.73           C  
ATOM   4721  NE2 GLN A 610     -43.407 -17.393  18.971  1.00 81.73           N  
ATOM   4722  OE1 GLN A 610     -43.989 -15.762  17.535  1.00 81.73           O  
ATOM   4723  N   GLN A 611     -48.295 -16.751  14.193  1.00 82.12           N  
ATOM   4724  CA  GLN A 611     -49.180 -15.901  13.403  1.00 82.12           C  
ATOM   4725  C   GLN A 611     -50.577 -16.506  13.302  1.00 82.12           C  
ATOM   4726  CB  GLN A 611     -48.602 -15.676  12.005  1.00 82.12           C  
ATOM   4727  O   GLN A 611     -51.575 -15.781  13.299  1.00 82.12           O  
ATOM   4728  CG  GLN A 611     -47.405 -14.736  11.979  1.00 82.12           C  
ATOM   4729  CD  GLN A 611     -46.877 -14.497  10.577  1.00 82.12           C  
ATOM   4730  NE2 GLN A 611     -45.964 -13.541  10.441  1.00 82.12           N  
ATOM   4731  OE1 GLN A 611     -47.285 -15.167   9.623  1.00 82.12           O  
ATOM   4732  N   SER A 612     -50.653 -17.846  13.219  1.00 79.74           N  
ATOM   4733  CA  SER A 612     -51.932 -18.546  13.176  1.00 79.74           C  
ATOM   4734  C   SER A 612     -52.649 -18.471  14.520  1.00 79.74           C  
ATOM   4735  CB  SER A 612     -51.730 -20.009  12.778  1.00 79.74           C  
ATOM   4736  O   SER A 612     -53.873 -18.332  14.569  1.00 79.74           O  
ATOM   4737  OG  SER A 612     -51.157 -20.746  13.844  1.00 79.74           O  
ATOM   4738  N   ASN A 613     -51.941 -18.564  15.620  1.00 81.94           N  
ATOM   4739  CA  ASN A 613     -52.502 -18.441  16.961  1.00 81.94           C  
ATOM   4740  C   ASN A 613     -52.986 -17.020  17.238  1.00 81.94           C  
ATOM   4741  CB  ASN A 613     -51.476 -18.867  18.014  1.00 81.94           C  
ATOM   4742  O   ASN A 613     -54.003 -16.826  17.906  1.00 81.94           O  
ATOM   4743  CG  ASN A 613     -51.286 -20.370  18.069  1.00 81.94           C  
ATOM   4744  ND2 ASN A 613     -50.152 -20.805  18.606  1.00 81.94           N  
ATOM   4745  OD1 ASN A 613     -52.151 -21.134  17.633  1.00 81.94           O  
ATOM   4746  N   LYS A 614     -52.204 -16.039  16.839  1.00 79.09           N  
ATOM   4747  CA  LYS A 614     -52.583 -14.634  16.966  1.00 79.09           C  
ATOM   4748  C   LYS A 614     -53.828 -14.324  16.140  1.00 79.09           C  
ATOM   4749  CB  LYS A 614     -51.430 -13.726  16.536  1.00 79.09           C  
ATOM   4750  O   LYS A 614     -54.695 -13.564  16.575  1.00 79.09           O  
ATOM   4751  CG  LYS A 614     -51.603 -12.271  16.944  1.00 79.09           C  
ATOM   4752  CD  LYS A 614     -50.379 -11.439  16.582  1.00 79.09           C  
ATOM   4753  CE  LYS A 614     -50.580  -9.969  16.923  1.00 79.09           C  
ATOM   4754  NZ  LYS A 614     -49.381  -9.150  16.573  1.00 79.09           N  
ATOM   4755  N   ALA A 615     -53.906 -14.913  14.895  1.00 76.08           N  
ATOM   4756  CA  ALA A 615     -55.068 -14.754  14.024  1.00 76.08           C  
ATOM   4757  C   ALA A 615     -56.295 -15.441  14.615  1.00 76.08           C  
ATOM   4758  CB  ALA A 615     -54.770 -15.308  12.632  1.00 76.08           C  
ATOM   4759  O   ALA A 615     -57.413 -14.932  14.504  1.00 76.08           O  
ATOM   4760  N   GLN A 616     -56.125 -16.626  15.274  1.00 75.01           N  
ATOM   4761  CA  GLN A 616     -57.200 -17.358  15.935  1.00 75.01           C  
ATOM   4762  C   GLN A 616     -57.661 -16.637  17.198  1.00 75.01           C  
ATOM   4763  CB  GLN A 616     -56.750 -18.780  16.277  1.00 75.01           C  
ATOM   4764  O   GLN A 616     -58.852 -16.631  17.516  1.00 75.01           O  
ATOM   4765  CG  GLN A 616     -56.785 -19.737  15.093  1.00 75.01           C  
ATOM   4766  CD  GLN A 616     -56.362 -21.146  15.466  1.00 75.01           C  
ATOM   4767  NE2 GLN A 616     -56.547 -22.084  14.543  1.00 75.01           N  
ATOM   4768  OE1 GLN A 616     -55.872 -21.389  16.573  1.00 75.01           O  
ATOM   4769  N   LYS A 617     -56.793 -16.001  17.946  1.00 75.14           N  
ATOM   4770  CA  LYS A 617     -57.086 -15.216  19.142  1.00 75.14           C  
ATOM   4771  C   LYS A 617     -57.785 -13.908  18.784  1.00 75.14           C  
ATOM   4772  CB  LYS A 617     -55.802 -14.928  19.923  1.00 75.14           C  
ATOM   4773  O   LYS A 617     -58.685 -13.464  19.500  1.00 75.14           O  
ATOM   4774  CG  LYS A 617     -55.386 -16.047  20.866  1.00 75.14           C  
ATOM   4775  CD  LYS A 617     -54.136 -15.678  21.654  1.00 75.14           C  
ATOM   4776  CE  LYS A 617     -53.638 -16.846  22.494  1.00 75.14           C  
ATOM   4777  NZ  LYS A 617     -52.406 -16.492  23.261  1.00 75.14           N  
ATOM   4778  N   GLU A 618     -57.384 -13.306  17.662  1.00 69.98           N  
ATOM   4779  CA  GLU A 618     -58.012 -12.089  17.157  1.00 69.98           C  
ATOM   4780  C   GLU A 618     -59.386 -12.383  16.561  1.00 69.98           C  
ATOM   4781  CB  GLU A 618     -57.118 -11.416  16.112  1.00 69.98           C  
ATOM   4782  O   GLU A 618     -60.301 -11.563  16.663  1.00 69.98           O  
ATOM   4783  CG  GLU A 618     -55.905 -10.712  16.702  1.00 69.98           C  
ATOM   4784  CD  GLU A 618     -55.021 -10.059  15.651  1.00 69.98           C  
ATOM   4785  OE1 GLU A 618     -54.028  -9.392  16.023  1.00 69.98           O  
ATOM   4786  OE2 GLU A 618     -55.324 -10.214  14.447  1.00 69.98           O  
ATOM   4787  N   ALA A 619     -59.556 -13.603  16.004  1.00 68.26           N  
ATOM   4788  CA  ALA A 619     -60.831 -14.074  15.470  1.00 68.26           C  
ATOM   4789  C   ALA A 619     -61.771 -14.504  16.593  1.00 68.26           C  
ATOM   4790  CB  ALA A 619     -60.606 -15.229  14.497  1.00 68.26           C  
ATOM   4791  O   ALA A 619     -62.988 -14.334  16.491  1.00 68.26           O  
ATOM   4792  N   SER A 620     -61.301 -15.000  17.707  1.00 66.14           N  
ATOM   4793  CA  SER A 620     -62.078 -15.399  18.876  1.00 66.14           C  
ATOM   4794  C   SER A 620     -62.427 -14.195  19.745  1.00 66.14           C  
ATOM   4795  CB  SER A 620     -61.311 -16.431  19.704  1.00 66.14           C  
ATOM   4796  O   SER A 620     -63.465 -14.182  20.410  1.00 66.14           O  
ATOM   4797  OG  SER A 620     -60.095 -15.886  20.186  1.00 66.14           O  
ATOM   4798  N   ASN A 621     -61.595 -13.124  19.752  1.00 60.30           N  
ATOM   4799  CA  ASN A 621     -61.807 -11.868  20.463  1.00 60.30           C  
ATOM   4800  C   ASN A 621     -62.752 -10.944  19.699  1.00 60.30           C  
ATOM   4801  CB  ASN A 621     -60.472 -11.166  20.722  1.00 60.30           C  
ATOM   4802  O   ASN A 621     -63.500 -10.175  20.305  1.00 60.30           O  
ATOM   4803  CG  ASN A 621     -60.148 -11.056  22.199  1.00 60.30           C  
ATOM   4804  ND2 ASN A 621     -59.028 -10.416  22.513  1.00 60.30           N  
ATOM   4805  OD1 ASN A 621     -60.897 -11.542  23.050  1.00 60.30           O  
ATOM   4806  N   LEU A 622     -62.856 -11.169  18.407  1.00 54.73           N  
ATOM   4807  CA  LEU A 622     -63.769 -10.446  17.528  1.00 54.73           C  
ATOM   4808  C   LEU A 622     -65.070 -11.219  17.342  1.00 54.73           C  
ATOM   4809  CB  LEU A 622     -63.115 -10.189  16.168  1.00 54.73           C  
ATOM   4810  O   LEU A 622     -66.123 -10.623  17.102  1.00 54.73           O  
ATOM   4811  CG  LEU A 622     -62.128  -9.022  16.100  1.00 54.73           C  
ATOM   4812  CD1 LEU A 622     -61.071  -9.285  15.032  1.00 54.73           C  
ATOM   4813  CD2 LEU A 622     -62.863  -7.716  15.822  1.00 54.73           C  
ATOM   4814  N   GLY A 623     -65.146 -12.472  17.735  1.00 50.63           N  
ATOM   4815  CA  GLY A 623     -66.282 -13.378  17.680  1.00 50.63           C  
ATOM   4816  C   GLY A 623     -66.924 -13.614  19.034  1.00 50.63           C  
ATOM   4817  O   GLY A 623     -68.078 -14.040  19.114  1.00 50.63           O  
ATOM   4818  N   ALA A 624     -66.435 -12.992  20.227  1.00 47.53           N  
ATOM   4819  CA  ALA A 624     -66.994 -13.045  21.576  1.00 47.53           C  
ATOM   4820  C   ALA A 624     -67.537 -11.683  21.999  1.00 47.53           C  
ATOM   4821  CB  ALA A 624     -65.939 -13.526  22.570  1.00 47.53           C  
ATOM   4822  O   ALA A 624     -68.412 -11.598  22.863  1.00 47.53           O  
ATOM   4823  N   SER A 625     -67.542 -10.642  21.062  1.00 43.90           N  
ATOM   4824  CA  SER A 625     -68.179  -9.334  21.177  1.00 43.90           C  
ATOM   4825  C   SER A 625     -69.157  -9.094  20.031  1.00 43.90           C  
ATOM   4826  CB  SER A 625     -67.127  -8.225  21.201  1.00 43.90           C  
ATOM   4827  O   SER A 625     -69.910  -8.117  20.046  1.00 43.90           O  
ATOM   4828  OG  SER A 625     -66.423  -8.173  19.972  1.00 43.90           O  
ATOM   4829  N   SER A 626     -69.836 -10.177  19.565  1.00 38.60           N  
ATOM   4830  CA  SER A 626     -70.990  -9.961  18.698  1.00 38.60           C  
ATOM   4831  C   SER A 626     -71.847 -11.218  18.596  1.00 38.60           C  
ATOM   4832  CB  SER A 626     -70.539  -9.526  17.303  1.00 38.60           C  
ATOM   4833  O   SER A 626     -71.429 -12.213  18.000  1.00 38.60           O  
ATOM   4834  OG  SER A 626     -69.915 -10.599  16.619  1.00 38.60           O  
ATOM   4835  N   SER A 627     -72.419 -11.734  19.730  1.00 31.90           N  
ATOM   4836  CA  SER A 627     -73.618 -12.552  19.887  1.00 31.90           C  
ATOM   4837  C   SER A 627     -74.856 -11.684  20.091  1.00 31.90           C  
ATOM   4838  CB  SER A 627     -73.460 -13.514  21.065  1.00 31.90           C  
ATOM   4839  O   SER A 627     -74.842 -10.755  20.902  1.00 31.90           O  
ATOM   4840  OG  SER A 627     -73.155 -12.807  22.255  1.00 31.90           O  
ATOM   4841  N   LYS A 628     -75.653 -11.285  18.982  1.00 35.40           N  
ATOM   4842  CA  LYS A 628     -77.108 -11.158  18.979  1.00 35.40           C  
ATOM   4843  C   LYS A 628     -77.596 -10.456  17.715  1.00 35.40           C  
ATOM   4844  CB  LYS A 628     -77.583 -10.397  20.217  1.00 35.40           C  
ATOM   4845  O   LYS A 628     -77.108  -9.378  17.369  1.00 35.40           O  
ATOM   4846  CG  LYS A 628     -77.779 -11.274  21.446  1.00 35.40           C  
ATOM   4847  CD  LYS A 628     -78.261 -10.462  22.641  1.00 35.40           C  
ATOM   4848  CE  LYS A 628     -78.447 -11.336  23.874  1.00 35.40           C  
ATOM   4849  NZ  LYS A 628     -78.641 -10.519  25.108  1.00 35.40           N  
ATOM   4850  N   SER A 629     -78.034 -11.200  16.596  1.00 36.89           N  
ATOM   4851  CA  SER A 629     -79.324 -10.965  15.955  1.00 36.89           C  
ATOM   4852  C   SER A 629     -79.225 -11.114  14.441  1.00 36.89           C  
ATOM   4853  CB  SER A 629     -79.850  -9.572  16.305  1.00 36.89           C  
ATOM   4854  O   SER A 629     -78.295 -10.594  13.820  1.00 36.89           O  
ATOM   4855  OG  SER A 629     -78.980  -8.567  15.813  1.00 36.89           O  
ATOM   4856  N   ASN A 630     -79.732 -12.260  13.810  1.00 36.79           N  
ATOM   4857  CA  ASN A 630     -80.903 -12.531  12.982  1.00 36.79           C  
ATOM   4858  C   ASN A 630     -80.558 -12.503  11.496  1.00 36.79           C  
ATOM   4859  CB  ASN A 630     -82.020 -11.531  13.287  1.00 36.79           C  
ATOM   4860  O   ASN A 630     -79.944 -11.548  11.015  1.00 36.79           O  
ATOM   4861  CG  ASN A 630     -82.752 -11.848  14.577  1.00 36.79           C  
ATOM   4862  ND2 ASN A 630     -83.517 -10.884  15.076  1.00 36.79           N  
ATOM   4863  OD1 ASN A 630     -82.629 -12.949  15.120  1.00 36.79           O  
ATOM   4864  N   SER A 631     -80.523 -13.682  10.768  1.00 33.12           N  
ATOM   4865  CA  SER A 631     -81.461 -14.397   9.909  1.00 33.12           C  
ATOM   4866  C   SER A 631     -81.510 -13.785   8.513  1.00 33.12           C  
ATOM   4867  CB  SER A 631     -82.861 -14.394  10.526  1.00 33.12           C  
ATOM   4868  O   SER A 631     -81.546 -12.562   8.367  1.00 33.12           O  
ATOM   4869  OG  SER A 631     -83.579 -13.236  10.138  1.00 33.12           O  
ATOM   4870  N   SER A 632     -80.905 -14.416   7.457  1.00 32.30           N  
ATOM   4871  CA  SER A 632     -81.567 -15.023   6.306  1.00 32.30           C  
ATOM   4872  C   SER A 632     -81.189 -14.310   5.012  1.00 32.30           C  
ATOM   4873  CB  SER A 632     -83.085 -14.998   6.486  1.00 32.30           C  
ATOM   4874  O   SER A 632     -81.339 -13.092   4.901  1.00 32.30           O  
ATOM   4875  OG  SER A 632     -83.565 -13.665   6.533  1.00 32.30           O  
ATOM   4876  N   THR A 633     -80.006 -14.747   4.410  1.00 33.20           N  
ATOM   4877  CA  THR A 633     -79.907 -14.904   2.963  1.00 33.20           C  
ATOM   4878  C   THR A 633     -78.447 -14.941   2.521  1.00 33.20           C  
ATOM   4879  CB  THR A 633     -80.640 -13.767   2.227  1.00 33.20           C  
ATOM   4880  O   THR A 633     -77.697 -13.992   2.758  1.00 33.20           O  
ATOM   4881  CG2 THR A 633     -81.079 -14.207   0.834  1.00 33.20           C  
ATOM   4882  OG1 THR A 633     -81.797 -13.384   2.982  1.00 33.20           O  
ATOM   4883  N   ALA A 634     -77.719 -16.107   2.720  1.00 33.95           N  
ATOM   4884  CA  ALA A 634     -76.740 -16.331   1.659  1.00 33.95           C  
ATOM   4885  C   ALA A 634     -75.920 -17.590   1.927  1.00 33.95           C  
ATOM   4886  CB  ALA A 634     -75.821 -15.120   1.519  1.00 33.95           C  
ATOM   4887  O   ALA A 634     -75.041 -17.593   2.793  1.00 33.95           O  
ATOM   4888  N   ARG A 635     -76.600 -18.683   2.132  1.00 32.90           N  
ATOM   4889  CA  ARG A 635     -76.234 -20.089   2.003  1.00 32.90           C  
ATOM   4890  C   ARG A 635     -76.608 -20.628   0.627  1.00 32.90           C  
ATOM   4891  CB  ARG A 635     -76.910 -20.923   3.094  1.00 32.90           C  
ATOM   4892  O   ARG A 635     -77.765 -20.536   0.212  1.00 32.90           O  
ATOM   4893  CG  ARG A 635     -75.941 -21.516   4.105  1.00 32.90           C  
ATOM   4894  CD  ARG A 635     -76.668 -22.293   5.194  1.00 32.90           C  
ATOM   4895  NE  ARG A 635     -75.736 -23.023   6.049  1.00 32.90           N  
ATOM   4896  NH1 ARG A 635     -77.363 -24.280   7.102  1.00 32.90           N  
ATOM   4897  NH2 ARG A 635     -75.157 -24.551   7.662  1.00 32.90           N  
ATOM   4898  CZ  ARG A 635     -76.087 -23.950   6.936  1.00 32.90           C  
ATOM   4899  N   GLN A 636     -75.952 -20.097  -0.528  1.00 32.48           N  
ATOM   4900  CA  GLN A 636     -75.967 -20.831  -1.789  1.00 32.48           C  
ATOM   4901  C   GLN A 636     -75.252 -20.051  -2.888  1.00 32.48           C  
ATOM   4902  CB  GLN A 636     -77.404 -21.139  -2.213  1.00 32.48           C  
ATOM   4903  O   GLN A 636     -75.663 -18.942  -3.238  1.00 32.48           O  
ATOM   4904  CG  GLN A 636     -77.639 -22.600  -2.572  1.00 32.48           C  
ATOM   4905  CD  GLN A 636     -79.100 -22.910  -2.842  1.00 32.48           C  
ATOM   4906  NE2 GLN A 636     -79.448 -24.192  -2.819  1.00 32.48           N  
ATOM   4907  OE1 GLN A 636     -79.909 -22.005  -3.069  1.00 32.48           O  
ATOM   4908  N   LYS A 637     -73.921 -19.716  -2.737  1.00 33.20           N  
ATOM   4909  CA  LYS A 637     -73.075 -19.387  -3.881  1.00 33.20           C  
ATOM   4910  C   LYS A 637     -71.598 -19.413  -3.498  1.00 33.20           C  
ATOM   4911  CB  LYS A 637     -73.446 -18.015  -4.446  1.00 33.20           C  
ATOM   4912  O   LYS A 637     -71.164 -18.656  -2.627  1.00 33.20           O  
ATOM   4913  CG  LYS A 637     -74.438 -18.068  -5.599  1.00 33.20           C  
ATOM   4914  CD  LYS A 637     -74.714 -16.680  -6.163  1.00 33.20           C  
ATOM   4915  CE  LYS A 637     -75.725 -16.729  -7.301  1.00 33.20           C  
ATOM   4916  NZ  LYS A 637     -76.015 -15.368  -7.843  1.00 33.20           N  
ATOM   4917  N   ALA A 638     -71.043 -20.592  -3.079  1.00 34.47           N  
ATOM   4918  CA  ALA A 638     -69.646 -20.787  -3.458  1.00 34.47           C  
ATOM   4919  C   ALA A 638     -69.223 -22.241  -3.267  1.00 34.47           C  
ATOM   4920  CB  ALA A 638     -68.741 -19.862  -2.648  1.00 34.47           C  
ATOM   4921  O   ALA A 638     -69.008 -22.688  -2.138  1.00 34.47           O  
ATOM   4922  N   ARG A 639     -70.041 -23.204  -3.775  1.00 30.41           N  
ATOM   4923  CA  ARG A 639     -69.755 -24.575  -4.185  1.00 30.41           C  
ATOM   4924  C   ARG A 639     -69.985 -24.759  -5.681  1.00 30.41           C  
ATOM   4925  CB  ARG A 639     -70.617 -25.563  -3.397  1.00 30.41           C  
ATOM   4926  O   ARG A 639     -71.014 -24.335  -6.213  1.00 30.41           O  
ATOM   4927  CG  ARG A 639     -69.904 -26.193  -2.211  1.00 30.41           C  
ATOM   4928  CD  ARG A 639     -70.776 -27.228  -1.514  1.00 30.41           C  
ATOM   4929  NE  ARG A 639     -69.995 -28.074  -0.615  1.00 30.41           N  
ATOM   4930  NH1 ARG A 639     -71.697 -29.584  -0.221  1.00 30.41           N  
ATOM   4931  NH2 ARG A 639     -69.653 -29.868   0.777  1.00 30.41           N  
ATOM   4932  CZ  ARG A 639     -70.450 -29.173  -0.022  1.00 30.41           C  
ATOM   4933  N   LYS A 640     -69.063 -24.172  -6.600  1.00 31.11           N  
ATOM   4934  CA  LYS A 640     -68.845 -24.578  -7.986  1.00 31.11           C  
ATOM   4935  C   LYS A 640     -67.960 -23.575  -8.720  1.00 31.11           C  
ATOM   4936  CB  LYS A 640     -70.180 -24.732  -8.716  1.00 31.11           C  
ATOM   4937  O   LYS A 640     -68.279 -22.386  -8.781  1.00 31.11           O
[truncated: 39,124 more chars]
