# Supplementary material for: The evolutionary origins and ancestral features of septins
Source: Front Cell Dev Biol. 2024 Jun 26;12:1406966. doi: 10.3389/fcell.2024.1406966 (PMC11238149; doi:10.3389/fcell.2024.1406966)
Supplement: Supplementary file 1 [file DataSheet3.zip › Delic_Shuman_Supp_File6/AncOpis_200_900_b2ee0.result/AncOpis_200_900_b2ee0_unrelaxed_rank_1_model_3.pdb]

MODEL     1                                                                     
ATOM      1  N   ALA A   1     -53.479 -24.450 -28.739  1.00 40.65           N  
ATOM      2  CA  ALA A   1     -53.464 -25.889 -28.489  1.00 40.65           C  
ATOM      3  C   ALA A   1     -53.615 -26.188 -27.000  1.00 40.65           C  
ATOM      4  CB  ALA A   1     -52.175 -26.508 -29.024  1.00 40.65           C  
ATOM      5  O   ALA A   1     -52.791 -25.762 -26.187  1.00 40.65           O  
ATOM      6  N   SER A   2     -54.850 -26.054 -26.425  1.00 32.69           N  
ATOM      7  CA  SER A   2     -55.746 -26.891 -25.634  1.00 32.69           C  
ATOM      8  C   SER A   2     -54.963 -27.822 -24.714  1.00 32.69           C  
ATOM      9  CB  SER A   2     -56.658 -27.712 -26.546  1.00 32.69           C  
ATOM     10  O   SER A   2     -53.997 -28.458 -25.141  1.00 32.69           O  
ATOM     11  OG  SER A   2     -55.996 -28.879 -27.002  1.00 32.69           O  
ATOM     12  N   SER A   3     -55.092 -27.666 -23.334  1.00 39.00           N  
ATOM     13  CA  SER A   3     -55.468 -28.791 -22.485  1.00 39.00           C  
ATOM     14  C   SER A   3     -55.070 -28.546 -21.034  1.00 39.00           C  
ATOM     15  CB  SER A   3     -54.821 -30.082 -22.988  1.00 39.00           C  
ATOM     16  O   SER A   3     -53.939 -28.142 -20.754  1.00 39.00           O  
ATOM     17  OG  SER A   3     -53.449 -30.128 -22.636  1.00 39.00           O  
ATOM     18  N   GLN A   4     -55.867 -28.102 -20.186  1.00 31.98           N  
ATOM     19  CA  GLN A   4     -56.257 -28.610 -18.875  1.00 31.98           C  
ATOM     20  C   GLN A   4     -55.796 -30.053 -18.685  1.00 31.98           C  
ATOM     21  CB  GLN A   4     -57.773 -28.515 -18.692  1.00 31.98           C  
ATOM     22  O   GLN A   4     -55.858 -30.858 -19.617  1.00 31.98           O  
ATOM     23  CG  GLN A   4     -58.229 -27.240 -17.995  1.00 31.98           C  
ATOM     24  CD  GLN A   4     -59.674 -27.306 -17.537  1.00 31.98           C  
ATOM     25  NE2 GLN A   4     -60.148 -26.233 -16.913  1.00 31.98           N  
ATOM     26  OE1 GLN A   4     -60.359 -28.313 -17.744  1.00 31.98           O  
ATOM     27  N   PRO A   5     -55.638 -30.533 -17.269  1.00 42.12           N  
ATOM     28  CA  PRO A   5     -56.492 -30.673 -16.087  1.00 42.12           C  
ATOM     29  C   PRO A   5     -55.697 -30.944 -14.812  1.00 42.12           C  
ATOM     30  CB  PRO A   5     -57.386 -31.865 -16.438  1.00 42.12           C  
ATOM     31  O   PRO A   5     -54.505 -31.254 -14.878  1.00 42.12           O  
ATOM     32  CG  PRO A   5     -56.514 -32.771 -17.246  1.00 42.12           C  
ATOM     33  CD  PRO A   5     -55.198 -32.085 -17.478  1.00 42.12           C  
ATOM     34  N   GLN A   6     -56.137 -30.444 -13.617  1.00 32.66           N  
ATOM     35  CA  GLN A   6     -56.632 -30.910 -12.326  1.00 32.66           C  
ATOM     36  C   GLN A   6     -56.207 -32.351 -12.061  1.00 32.66           C  
ATOM     37  CB  GLN A   6     -58.156 -30.792 -12.261  1.00 32.66           C  
ATOM     38  O   GLN A   6     -56.400 -33.227 -12.907  1.00 32.66           O  
ATOM     39  CG  GLN A   6     -58.649 -29.400 -11.889  1.00 32.66           C  
ATOM     40  CD  GLN A   6     -60.121 -29.379 -11.520  1.00 32.66           C  
ATOM     41  NE2 GLN A   6     -60.569 -28.274 -10.933  1.00 32.66           N  
ATOM     42  OE1 GLN A   6     -60.849 -30.347 -11.760  1.00 32.66           O  
ATOM     43  N   PRO A   7     -55.833 -32.624 -10.804  1.00 44.39           N  
ATOM     44  CA  PRO A   7     -56.121 -33.831 -10.026  1.00 44.39           C  
ATOM     45  C   PRO A   7     -57.068 -33.568  -8.858  1.00 44.39           C  
ATOM     46  CB  PRO A   7     -54.741 -34.264  -9.524  1.00 44.39           C  
ATOM     47  O   PRO A   7     -57.090 -32.462  -8.313  1.00 44.39           O  
ATOM     48  CG  PRO A   7     -53.974 -32.991  -9.371  1.00 44.39           C  
ATOM     49  CD  PRO A   7     -54.801 -31.866  -9.923  1.00 44.39           C  
ATOM     50  N   ALA A   8     -58.331 -34.077  -8.903  1.00 27.73           N  
ATOM     51  CA  ALA A   8     -59.294 -35.016  -8.335  1.00 27.73           C  
ATOM     52  C   ALA A   8     -58.620 -35.960  -7.343  1.00 27.73           C  
ATOM     53  CB  ALA A   8     -59.977 -35.814  -9.444  1.00 27.73           C  
ATOM     54  O   ALA A   8     -57.542 -36.492  -7.617  1.00 27.73           O  
ATOM     55  N   SER A   9     -59.108 -35.978  -6.021  1.00 35.57           N  
ATOM     56  CA  SER A   9     -59.696 -37.128  -5.341  1.00 35.57           C  
ATOM     57  C   SER A   9     -59.449 -37.067  -3.838  1.00 35.57           C  
ATOM     58  CB  SER A   9     -59.132 -38.432  -5.907  1.00 35.57           C  
ATOM     59  O   SER A   9     -58.329 -36.799  -3.398  1.00 35.57           O  
ATOM     60  OG  SER A   9     -59.805 -38.796  -7.099  1.00 35.57           O  
ATOM     61  N   GLN A  10     -60.507 -36.908  -2.962  1.00 28.20           N  
ATOM     62  CA  GLN A  10     -61.384 -37.844  -2.267  1.00 28.20           C  
ATOM     63  C   GLN A  10     -60.795 -38.255  -0.921  1.00 28.20           C  
ATOM     64  CB  GLN A  10     -61.639 -39.082  -3.129  1.00 28.20           C  
ATOM     65  O   GLN A  10     -59.621 -38.621  -0.837  1.00 28.20           O  
ATOM     66  CG  GLN A  10     -62.991 -39.075  -3.831  1.00 28.20           C  
ATOM     67  CD  GLN A  10     -63.230 -40.326  -4.656  1.00 28.20           C  
ATOM     68  NE2 GLN A  10     -64.319 -40.335  -5.416  1.00 28.20           N  
ATOM     69  OE1 GLN A  10     -62.441 -41.275  -4.611  1.00 28.20           O  
ATOM     70  N   ARG A  11     -61.508 -37.971   0.240  1.00 31.40           N  
ATOM     71  CA  ARG A  11     -62.101 -38.954   1.141  1.00 31.40           C  
ATOM     72  C   ARG A  11     -62.043 -38.478   2.588  1.00 31.40           C  
ATOM     73  CB  ARG A  11     -61.393 -40.304   1.005  1.00 31.40           C  
ATOM     74  O   ARG A  11     -60.983 -38.078   3.073  1.00 31.40           O  
ATOM     75  CG  ARG A  11     -62.227 -41.371   0.313  1.00 31.40           C  
ATOM     76  CD  ARG A  11     -61.462 -42.679   0.167  1.00 31.40           C  
ATOM     77  NE  ARG A  11     -62.346 -43.783  -0.195  1.00 31.40           N  
ATOM     78  NH1 ARG A  11     -61.115 -45.400   0.903  1.00 31.40           N  
ATOM     79  NH2 ARG A  11     -63.028 -45.976  -0.222  1.00 31.40           N  
ATOM     80  CZ  ARG A  11     -62.161 -45.050   0.163  1.00 31.40           C  
ATOM     81  N   GLN A  12     -63.105 -38.011   3.231  1.00 26.01           N  
ATOM     82  CA  GLN A  12     -64.045 -38.424   4.268  1.00 26.01           C  
ATOM     83  C   GLN A  12     -63.499 -39.604   5.067  1.00 26.01           C  
ATOM     84  CB  GLN A  12     -65.397 -38.788   3.652  1.00 26.01           C  
ATOM     85  O   GLN A  12     -63.026 -40.585   4.491  1.00 26.01           O  
ATOM     86  CG  GLN A  12     -66.238 -37.581   3.258  1.00 26.01           C  
ATOM     87  CD  GLN A  12     -67.619 -37.965   2.759  1.00 26.01           C  
ATOM     88  NE2 GLN A  12     -68.467 -36.967   2.536  1.00 26.01           N  
ATOM     89  OE1 GLN A  12     -67.920 -39.149   2.575  1.00 26.01           O  
ATOM     90  N   SER A  13     -63.315 -39.460   6.461  1.00 32.71           N  
ATOM     91  CA  SER A  13     -63.797 -40.275   7.571  1.00 32.71           C  
ATOM     92  C   SER A  13     -62.976 -40.033   8.833  1.00 32.71           C  
ATOM     93  CB  SER A  13     -63.758 -41.759   7.204  1.00 32.71           C  
ATOM     94  O   SER A  13     -61.746 -39.976   8.778  1.00 32.71           O  
ATOM     95  OG  SER A  13     -62.428 -42.180   6.954  1.00 32.71           O  
ATOM     96  N   SER A  14     -63.575 -39.538   9.961  1.00 25.51           N  
ATOM     97  CA  SER A  14     -64.085 -40.012  11.244  1.00 25.51           C  
ATOM     98  C   SER A  14     -62.951 -40.257  12.233  1.00 25.51           C  
ATOM     99  CB  SER A  14     -64.896 -41.295  11.057  1.00 25.51           C  
ATOM    100  O   SER A  14     -61.930 -40.851  11.880  1.00 25.51           O  
ATOM    101  OG  SER A  14     -64.125 -42.286  10.401  1.00 25.51           O  
ATOM    102  N   HIS A  15     -62.947 -39.545  13.419  1.00 31.95           N  
ATOM    103  CA  HIS A  15     -62.881 -40.105  14.764  1.00 31.95           C  
ATOM    104  C   HIS A  15     -62.236 -39.125  15.738  1.00 31.95           C  
ATOM    105  CB  HIS A  15     -62.107 -41.424  14.757  1.00 31.95           C  
ATOM    106  O   HIS A  15     -61.174 -38.566  15.451  1.00 31.95           O  
ATOM    107  CG  HIS A  15     -62.985 -42.635  14.739  1.00 31.95           C  
ATOM    108  CD2 HIS A  15     -62.903 -43.803  15.417  1.00 31.95           C  
ATOM    109  ND1 HIS A  15     -64.107 -42.728  13.944  1.00 31.95           N  
ATOM    110  CE1 HIS A  15     -64.678 -43.905  14.136  1.00 31.95           C  
ATOM    111  NE2 HIS A  15     -63.967 -44.577  15.025  1.00 31.95           N  
ATOM    112  N   GLN A  16     -62.997 -38.529  16.752  1.00 31.59           N  
ATOM    113  CA  GLN A  16     -62.933 -38.824  18.180  1.00 31.59           C  
ATOM    114  C   GLN A  16     -62.594 -37.572  18.985  1.00 31.59           C  
ATOM    115  CB  GLN A  16     -61.903 -39.920  18.457  1.00 31.59           C  
ATOM    116  O   GLN A  16     -61.642 -36.859  18.663  1.00 31.59           O  
ATOM    117  CG  GLN A  16     -62.518 -41.278  18.764  1.00 31.59           C  
ATOM    118  CD  GLN A  16     -61.478 -42.332  19.099  1.00 31.59           C  
ATOM    119  NE2 GLN A  16     -61.908 -43.587  19.171  1.00 31.59           N  
ATOM    120  OE1 GLN A  16     -60.298 -42.020  19.290  1.00 31.59           O  
ATOM    121  N   ASN A  17     -63.607 -36.942  19.733  1.00 26.75           N  
ATOM    122  CA  ASN A  17     -63.895 -36.951  21.163  1.00 26.75           C  
ATOM    123  C   ASN A  17     -62.677 -36.535  21.983  1.00 26.75           C  
ATOM    124  CB  ASN A  17     -64.386 -38.332  21.604  1.00 26.75           C  
ATOM    125  O   ASN A  17     -61.593 -37.098  21.820  1.00 26.75           O  
ATOM    126  CG  ASN A  17     -65.898 -38.427  21.653  1.00 26.75           C  
ATOM    127  ND2 ASN A  17     -66.409 -39.626  21.904  1.00 26.75           N  
ATOM    128  OD1 ASN A  17     -66.601 -37.430  21.467  1.00 26.75           O  
ATOM    129  N   GLN A  18     -62.773 -35.311  22.583  1.00 26.32           N  
ATOM    130  CA  GLN A  18     -62.661 -34.730  23.917  1.00 26.32           C  
ATOM    131  C   GLN A  18     -61.313 -35.064  24.550  1.00 26.32           C  
ATOM    132  CB  GLN A  18     -63.798 -35.221  24.814  1.00 26.32           C  
ATOM    133  O   GLN A  18     -60.814 -36.182  24.409  1.00 26.32           O  
ATOM    134  CG  GLN A  18     -65.064 -34.379  24.717  1.00 26.32           C  
ATOM    135  CD  GLN A  18     -66.049 -34.670  25.834  1.00 26.32           C  
ATOM    136  NE2 GLN A  18     -67.242 -34.095  25.737  1.00 26.32           N  
ATOM    137  OE1 GLN A  18     -65.740 -35.408  26.775  1.00 26.32           O  
ATOM    138  N   PRO A  19     -60.874 -34.286  25.677  1.00 40.17           N  
ATOM    139  CA  PRO A  19     -61.294 -33.426  26.786  1.00 40.17           C  
ATOM    140  C   PRO A  19     -60.264 -32.348  27.118  1.00 40.17           C  
ATOM    141  CB  PRO A  19     -61.454 -34.405  27.951  1.00 40.17           C  
ATOM    142  O   PRO A  19     -59.148 -32.372  26.594  1.00 40.17           O  
ATOM    143  CG  PRO A  19     -60.399 -35.440  27.729  1.00 40.17           C  
ATOM    144  CD  PRO A  19     -59.734 -35.167  26.410  1.00 40.17           C  
ATOM    145  N   ASN A  20     -60.721 -31.187  27.617  1.00 26.89           N  
ATOM    146  CA  ASN A  20     -60.680 -30.735  29.004  1.00 26.89           C  
ATOM    147  C   ASN A  20     -59.674 -29.603  29.194  1.00 26.89           C  
ATOM    148  CB  ASN A  20     -60.352 -31.900  29.939  1.00 26.89           C  
ATOM    149  O   ASN A  20     -58.525 -29.709  28.760  1.00 26.89           O  
ATOM    150  CG  ASN A  20     -61.591 -32.623  30.428  1.00 26.89           C  
ATOM    151  ND2 ASN A  20     -61.393 -33.749  31.105  1.00 26.89           N  
ATOM    152  OD1 ASN A  20     -62.718 -32.174  30.200  1.00 26.89           O  
ATOM    153  N   SER A  21     -60.174 -28.394  29.574  1.00 32.24           N  
ATOM    154  CA  SER A  21     -60.048 -27.711  30.858  1.00 32.24           C  
ATOM    155  C   SER A  21     -60.029 -26.197  30.680  1.00 32.24           C  
ATOM    156  CB  SER A  21     -58.779 -28.163  31.583  1.00 32.24           C  
ATOM    157  O   SER A  21     -59.280 -25.673  29.853  1.00 32.24           O  
ATOM    158  OG  SER A  21     -57.624 -27.810  30.842  1.00 32.24           O  
ATOM    159  N   ASP A  22     -61.180 -25.530  30.982  1.00 26.72           N  
ATOM    160  CA  ASP A  22     -61.719 -24.805  32.129  1.00 26.72           C  
ATOM    161  C   ASP A  22     -60.862 -23.586  32.460  1.00 26.72           C  
ATOM    162  CB  ASP A  22     -61.817 -25.726  33.347  1.00 26.72           C  
ATOM    163  O   ASP A  22     -59.636 -23.687  32.547  1.00 26.72           O  
ATOM    164  CG  ASP A  22     -63.023 -26.648  33.298  1.00 26.72           C  
ATOM    165  OD1 ASP A  22     -63.980 -26.361  32.548  1.00 26.72           O  
ATOM    166  OD2 ASP A  22     -63.016 -27.670  34.018  1.00 26.72           O  
ATOM    167  N   SER A  23     -61.429 -22.416  32.362  1.00 29.66           N  
ATOM    168  CA  SER A  23     -61.792 -21.548  33.477  1.00 29.66           C  
ATOM    169  C   SER A  23     -61.424 -20.096  33.190  1.00 29.66           C  
ATOM    170  CB  SER A  23     -61.105 -22.011  34.763  1.00 29.66           C  
ATOM    171  O   SER A  23     -60.326 -19.812  32.708  1.00 29.66           O  
ATOM    172  OG  SER A  23     -59.699 -22.059  34.593  1.00 29.66           O  
ATOM    173  N   ASN A  24     -62.481 -19.237  33.016  1.00 29.29           N  
ATOM    174  CA  ASN A  24     -63.093 -18.261  33.910  1.00 29.29           C  
ATOM    175  C   ASN A  24     -63.266 -16.907  33.229  1.00 29.29           C  
ATOM    176  CB  ASN A  24     -62.266 -18.111  35.189  1.00 29.29           C  
ATOM    177  O   ASN A  24     -62.298 -16.332  32.727  1.00 29.29           O  
ATOM    178  CG  ASN A  24     -62.862 -18.863  36.362  1.00 29.29           C  
ATOM    179  ND2 ASN A  24     -62.191 -18.806  37.506  1.00 29.29           N  
ATOM    180  OD1 ASN A  24     -63.917 -19.492  36.241  1.00 29.29           O  
ATOM    181  N   SER A  25     -64.490 -16.529  32.913  1.00 26.04           N  
ATOM    182  CA  SER A  25     -65.627 -15.810  33.479  1.00 26.04           C  
ATOM    183  C   SER A  25     -65.302 -14.333  33.679  1.00 26.04           C  
ATOM    184  CB  SER A  25     -66.046 -16.433  34.811  1.00 26.04           C  
ATOM    185  O   SER A  25     -64.210 -13.988  34.134  1.00 26.04           O  
ATOM    186  OG  SER A  25     -65.028 -16.274  35.784  1.00 26.04           O  
ATOM    187  N   SER A  26     -66.072 -13.478  33.017  1.00 30.91           N  
ATOM    188  CA  SER A  26     -67.128 -12.611  33.530  1.00 30.91           C  
ATOM    189  C   SER A  26     -67.147 -11.272  32.801  1.00 30.91           C  
ATOM    190  CB  SER A  26     -66.950 -12.380  35.031  1.00 30.91           C  
ATOM    191  O   SER A  26     -66.093 -10.698  32.518  1.00 30.91           O  
ATOM    192  OG  SER A  26     -65.717 -11.735  35.299  1.00 30.91           O  
ATOM    193  N   THR A  27     -68.217 -11.018  32.020  1.00 29.35           N  
ATOM    194  CA  THR A  27     -69.477 -10.330  32.281  1.00 29.35           C  
ATOM    195  C   THR A  27     -69.473  -8.939  31.653  1.00 29.35           C  
ATOM    196  CB  THR A  27     -69.748 -10.213  33.792  1.00 29.35           C  
ATOM    197  O   THR A  27     -68.523  -8.174  31.831  1.00 29.35           O  
ATOM    198  CG2 THR A  27     -71.231  -9.993  34.070  1.00 29.35           C  
ATOM    199  OG1 THR A  27     -69.326 -11.419  34.442  1.00 29.35           O  
ATOM    200  N   SER A  28     -70.204  -8.712  30.601  1.00 24.55           N  
ATOM    201  CA  SER A  28     -71.512  -8.115  30.355  1.00 24.55           C  
ATOM    202  C   SER A  28     -71.590  -6.701  30.921  1.00 24.55           C  
ATOM    203  CB  SER A  28     -72.618  -8.978  30.963  1.00 24.55           C  
ATOM    204  O   SER A  28     -71.149  -6.452  32.045  1.00 24.55           O  
ATOM    205  OG  SER A  28     -72.543 -10.308  30.478  1.00 24.55           O  
ATOM    206  N   ALA A  29     -71.786  -5.751  30.028  1.00 31.23           N  
ATOM    207  CA  ALA A  29     -72.927  -4.853  30.187  1.00 31.23           C  
ATOM    208  C   ALA A  29     -72.764  -3.603  29.328  1.00 31.23           C  
ATOM    209  CB  ALA A  29     -73.102  -4.469  31.654  1.00 31.23           C  
ATOM    210  O   ALA A  29     -71.694  -2.990  29.310  1.00 31.23           O  
ATOM    211  N   SER A  30     -73.515  -3.477  28.197  1.00 27.79           N  
ATOM    212  CA  SER A  30     -74.726  -2.706  27.936  1.00 27.79           C  
ATOM    213  C   SER A  30     -74.393  -1.270  27.545  1.00 27.79           C  
ATOM    214  CB  SER A  30     -75.639  -2.710  29.162  1.00 27.79           C  
ATOM    215  O   SER A  30     -73.559  -0.624  28.184  1.00 27.79           O  
ATOM    216  OG  SER A  30     -75.211  -3.678  30.105  1.00 27.79           O  
ATOM    217  N   GLN A  31     -74.730  -0.854  26.318  1.00 26.39           N  
ATOM    218  CA  GLN A  31     -75.853  -0.015  25.913  1.00 26.39           C  
ATOM    219  C   GLN A  31     -75.479   1.464  25.956  1.00 26.39           C  
ATOM    220  CB  GLN A  31     -77.068  -0.276  26.805  1.00 26.39           C  
ATOM    221  O   GLN A  31     -74.908   1.936  26.941  1.00 26.39           O  
ATOM    222  CG  GLN A  31     -78.145  -1.124  26.143  1.00 26.39           C  
ATOM    223  CD  GLN A  31     -79.368  -1.310  27.022  1.00 26.39           C  
ATOM    224  NE2 GLN A  31     -80.307  -2.133  26.566  1.00 26.39           N  
ATOM    225  OE1 GLN A  31     -79.469  -0.718  28.101  1.00 26.39           O  
ATOM    226  N   GLU A  32     -75.517   2.163  24.788  1.00 31.46           N  
ATOM    227  CA  GLU A  32     -76.400   3.289  24.495  1.00 31.46           C  
ATOM    228  C   GLU A  32     -75.706   4.316  23.605  1.00 31.46           C  
ATOM    229  CB  GLU A  32     -76.876   3.951  25.791  1.00 31.46           C  
ATOM    230  O   GLU A  32     -74.568   4.708  23.871  1.00 31.46           O  
ATOM    231  CG  GLU A  32     -78.074   3.263  26.429  1.00 31.46           C  
ATOM    232  CD  GLU A  32     -78.933   4.202  27.259  1.00 31.46           C  
ATOM    233  OE1 GLU A  32     -80.063   3.817  27.636  1.00 31.46           O  
ATOM    234  OE2 GLU A  32     -78.473   5.333  27.535  1.00 31.46           O  
ATOM    235  N   HIS A  33     -76.095   4.537  22.342  1.00 25.94           N  
ATOM    236  CA  HIS A  33     -77.025   5.457  21.698  1.00 25.94           C  
ATOM    237  C   HIS A  33     -76.722   6.903  22.076  1.00 25.94           C  
ATOM    238  CB  HIS A  33     -78.468   5.109  22.071  1.00 25.94           C  
ATOM    239  O   HIS A  33     -76.514   7.211  23.252  1.00 25.94           O  
ATOM    240  CG  HIS A  33     -79.336   4.805  20.891  1.00 25.94           C  
ATOM    241  CD2 HIS A  33     -80.196   3.786  20.660  1.00 25.94           C  
ATOM    242  ND1 HIS A  33     -79.374   5.605  19.770  1.00 25.94           N  
ATOM    243  CE1 HIS A  33     -80.224   5.090  18.898  1.00 25.94           C  
ATOM    244  NE2 HIS A  33     -80.736   3.985  19.413  1.00 25.94           N  
ATOM    245  N   ILE A  34     -76.481   7.835  21.061  1.00 30.09           N  
ATOM    246  CA  ILE A  34     -77.115   9.056  20.574  1.00 30.09           C  
ATOM    247  C   ILE A  34     -76.045  10.063  20.160  1.00 30.09           C  
ATOM    248  CB  ILE A  34     -78.049   9.672  21.639  1.00 30.09           C  
ATOM    249  O   ILE A  34     -75.120  10.346  20.926  1.00 30.09           O  
ATOM    250  CG1 ILE A  34     -79.173   8.692  21.995  1.00 30.09           C  
ATOM    251  CG2 ILE A  34     -78.619  11.006  21.150  1.00 30.09           C  
ATOM    252  CD1 ILE A  34     -80.096   9.185  23.101  1.00 30.09           C  
ATOM    253  N   GLN A  35     -75.969  10.524  18.895  1.00 24.49           N  
ATOM    254  CA  GLN A  35     -76.506  11.639  18.123  1.00 24.49           C  
ATOM    255  C   GLN A  35     -76.241  12.970  18.822  1.00 24.49           C  
ATOM    256  CB  GLN A  35     -78.006  11.459  17.889  1.00 24.49           C  
ATOM    257  O   GLN A  35     -76.424  13.087  20.035  1.00 24.49           O  
ATOM    258  CG  GLN A  35     -78.350  10.867  16.529  1.00 24.49           C  
ATOM    259  CD  GLN A  35     -79.828  10.559  16.380  1.00 24.49           C  
ATOM    260  NE2 GLN A  35     -80.157   9.665  15.453  1.00 24.49           N  
ATOM    261  OE1 GLN A  35     -80.668  11.119  17.092  1.00 24.49           O  
ATOM    262  N   THR A  36     -75.660  13.989  18.079  1.00 27.23           N  
ATOM    263  CA  THR A  36     -76.116  15.296  17.621  1.00 27.23           C  
ATOM    264  C   THR A  36     -75.128  16.386  18.027  1.00 27.23           C  
ATOM    265  CB  THR A  36     -77.511  15.629  18.183  1.00 27.23           C  
ATOM    266  O   THR A  36     -74.642  16.400  19.160  1.00 27.23           O  
ATOM    267  CG2 THR A  36     -78.580  14.734  17.566  1.00 27.23           C  
ATOM    268  OG1 THR A  36     -77.506  15.440  19.603  1.00 27.23           O  
ATOM    269  N   ALA A  37     -74.579  17.166  17.055  1.00 25.59           N  
ATOM    270  CA  ALA A  37     -74.889  18.487  16.514  1.00 25.59           C  
ATOM    271  C   ALA A  37     -74.490  19.587  17.493  1.00 25.59           C  
ATOM    272  CB  ALA A  37     -76.375  18.589  16.180  1.00 25.59           C  
ATOM    273  O   ALA A  37     -74.724  19.470  18.698  1.00 25.59           O  
ATOM    274  N   SER A  38     -73.682  20.604  17.055  1.00 25.40           N  
ATOM    275  CA  SER A  38     -73.889  22.016  16.752  1.00 25.40           C  
ATOM    276  C   SER A  38     -73.486  22.898  17.929  1.00 25.40           C  
ATOM    277  CB  SER A  38     -75.350  22.278  16.386  1.00 25.40           C  
ATOM    278  O   SER A  38     -73.751  22.560  19.085  1.00 25.40           O  
ATOM    279  OG  SER A  38     -76.207  21.941  17.463  1.00 25.40           O  
ATOM    280  N   SER A  39     -72.587  23.888  17.731  1.00 25.84           N  
ATOM    281  CA  SER A  39     -72.691  25.337  17.592  1.00 25.84           C  
ATOM    282  C   SER A  39     -72.641  26.028  18.951  1.00 25.84           C  
ATOM    283  CB  SER A  39     -73.984  25.715  16.866  1.00 25.84           C  
ATOM    284  O   SER A  39     -73.227  25.544  19.921  1.00 25.84           O  
ATOM    285  OG  SER A  39     -75.117  25.314  17.617  1.00 25.84           O  
ATOM    286  N   SER A  40     -71.724  26.994  19.138  1.00 26.13           N  
ATOM    287  CA  SER A  40     -71.817  28.440  19.311  1.00 26.13           C  
ATOM    288  C   SER A  40     -71.624  28.836  20.770  1.00 26.13           C  
ATOM    289  CB  SER A  40     -73.167  28.954  18.808  1.00 26.13           C  
ATOM    290  O   SER A  40     -72.152  28.181  21.672  1.00 26.13           O  
ATOM    291  OG  SER A  40     -74.232  28.366  19.536  1.00 26.13           O  
ATOM    292  N   SER A  41     -70.663  29.709  21.074  1.00 25.62           N  
ATOM    293  CA  SER A  41     -70.730  31.110  21.475  1.00 25.62           C  
ATOM    294  C   SER A  41     -70.669  31.254  22.992  1.00 25.62           C  
ATOM    295  CB  SER A  41     -72.009  31.760  20.945  1.00 25.62           C  
ATOM    296  O   SER A  41     -71.339  30.518  23.719  1.00 25.62           O  
ATOM    297  OG  SER A  41     -73.076  31.595  21.863  1.00 25.62           O  
ATOM    298  N   SER A  42     -69.693  31.991  23.534  1.00 26.61           N  
ATOM    299  CA  SER A  42     -69.769  33.267  24.238  1.00 26.61           C  
ATOM    300  C   SER A  42     -69.419  33.107  25.713  1.00 26.61           C  
ATOM    301  CB  SER A  42     -71.165  33.874  24.099  1.00 26.61           C  
ATOM    302  O   SER A  42     -69.906  32.187  26.375  1.00 26.61           O  
ATOM    303  OG  SER A  42     -71.515  34.024  22.733  1.00 26.61           O  
ATOM    304  N   LYS A  43     -68.375  33.789  26.209  1.00 26.09           N  
ATOM    305  CA  LYS A  43     -68.446  34.906  27.147  1.00 26.09           C  
ATOM    306  C   LYS A  43     -67.775  34.554  28.472  1.00 26.09           C  
ATOM    307  CB  LYS A  43     -69.900  35.313  27.388  1.00 26.09           C  
ATOM    308  O   LYS A  43     -68.050  33.502  29.053  1.00 26.09           O  
ATOM    309  CG  LYS A  43     -70.237  36.717  26.910  1.00 26.09           C  
ATOM    310  CD  LYS A  43     -71.719  37.026  27.080  1.00 26.09           C  
ATOM    311  CE  LYS A  43     -72.076  38.394  26.514  1.00 26.09           C  
ATOM    312  NZ  LYS A  43     -73.542  38.663  26.599  1.00 26.09           N  
ATOM    313  N   ARG A  44     -66.716  35.301  28.862  1.00 24.12           N  
ATOM    314  CA  ARG A  44     -66.615  36.332  29.889  1.00 24.12           C  
ATOM    315  C   ARG A  44     -66.202  35.732  31.229  1.00 24.12           C  
ATOM    316  CB  ARG A  44     -67.943  37.078  30.036  1.00 24.12           C  
ATOM    317  O   ARG A  44     -66.784  34.742  31.677  1.00 24.12           O  
ATOM    318  CG  ARG A  44     -68.004  38.385  29.261  1.00 24.12           C  
ATOM    319  CD  ARG A  44     -69.339  39.092  29.453  1.00 24.12           C  
ATOM    320  NE  ARG A  44     -69.160  40.464  29.920  1.00 24.12           N  
ATOM    321  NH1 ARG A  44     -71.403  40.837  30.327  1.00 24.12           N  
ATOM    322  NH2 ARG A  44     -69.869  42.492  30.729  1.00 24.12           N  
ATOM    323  CZ  ARG A  44     -70.144  41.261  30.324  1.00 24.12           C  
ATOM    324  N   LYS A  45     -65.032  36.169  31.873  1.00 27.31           N  
ATOM    325  CA  LYS A  45     -64.812  36.975  33.071  1.00 27.31           C  
ATOM    326  C   LYS A  45     -64.250  36.126  34.208  1.00 27.31           C  
ATOM    327  CB  LYS A  45     -66.112  37.647  33.512  1.00 27.31           C  
ATOM    328  O   LYS A  45     -64.770  35.048  34.500  1.00 27.31           O  
ATOM    329  CG  LYS A  45     -66.278  39.071  33.001  1.00 27.31           C  
ATOM    330  CD  LYS A  45     -67.520  39.733  33.583  1.00 27.31           C  
ATOM    331  CE  LYS A  45     -67.716  41.139  33.031  1.00 27.31           C  
ATOM    332  NZ  LYS A  45     -68.943  41.785  33.584  1.00 27.31           N  
ATOM    333  N   SER A  46     -63.009  36.461  34.750  1.00 25.75           N  
ATOM    334  CA  SER A  46     -62.580  37.082  35.999  1.00 25.75           C  
ATOM    335  C   SER A  46     -62.259  36.031  37.056  1.00 25.75           C  
ATOM    336  CB  SER A  46     -63.656  38.033  36.523  1.00 25.75           C  
ATOM    337  O   SER A  46     -63.006  35.066  37.226  1.00 25.75           O  
ATOM    338  OG  SER A  46     -64.832  37.321  36.869  1.00 25.75           O  
ATOM    339  N   ALA A  47     -61.035  35.928  37.454  1.00 36.60           N  
ATOM    340  CA  ALA A  47     -60.186  35.797  38.636  1.00 36.60           C  
ATOM    341  C   ALA A  47     -61.027  35.650  39.901  1.00 36.60           C  
ATOM    342  CB  ALA A  47     -59.253  36.999  38.757  1.00 36.60           C  
ATOM    343  O   ALA A  47     -62.097  36.252  40.016  1.00 36.60           O  
ATOM    344  N   PRO A  48     -60.502  35.123  41.150  1.00 35.54           N  
ATOM    345  CA  PRO A  48     -59.479  34.938  42.182  1.00 35.54           C  
ATOM    346  C   PRO A  48     -59.693  33.670  43.005  1.00 35.54           C  
ATOM    347  CB  PRO A  48     -59.628  36.187  43.054  1.00 35.54           C  
ATOM    348  O   PRO A  48     -60.743  33.030  42.898  1.00 35.54           O  
ATOM    349  CG  PRO A  48     -61.090  36.498  43.029  1.00 35.54           C  
ATOM    350  CD  PRO A  48     -61.760  35.562  42.064  1.00 35.54           C  
ATOM    351  N   ARG A  49     -58.622  32.996  43.615  1.00 25.62           N  
ATOM    352  CA  ARG A  49     -58.343  32.927  45.046  1.00 25.62           C  
ATOM    353  C   ARG A  49     -58.534  31.508  45.572  1.00 25.62           C  
ATOM    354  CB  ARG A  49     -59.240  33.898  45.817  1.00 25.62           C  
ATOM    355  O   ARG A  49     -59.561  30.878  45.314  1.00 25.62           O  
ATOM    356  CG  ARG A  49     -58.479  34.853  46.721  1.00 25.62           C  
ATOM    357  CD  ARG A  49     -59.404  35.872  47.372  1.00 25.62           C  
ATOM    358  NE  ARG A  49     -58.915  36.283  48.685  1.00 25.62           N  
ATOM    359  NH1 ARG A  49     -61.015  36.555  49.610  1.00 25.62           N  
ATOM    360  NH2 ARG A  49     -59.141  36.960  50.868  1.00 25.62           N  
ATOM    361  CZ  ARG A  49     -59.692  36.599  49.718  1.00 25.62           C  
ATOM    362  N   GLN A  50     -57.476  30.790  46.004  1.00 25.57           N  
ATOM    363  CA  GLN A  50     -57.081  30.306  47.322  1.00 25.57           C  
ATOM    364  C   GLN A  50     -57.711  28.948  47.621  1.00 25.57           C  
ATOM    365  CB  GLN A  50     -57.471  31.314  48.404  1.00 25.57           C  
ATOM    366  O   GLN A  50     -58.913  28.758  47.424  1.00 25.57           O  
ATOM    367  CG  GLN A  50     -56.574  32.544  48.450  1.00 25.57           C  
ATOM    368  CD  GLN A  50     -56.783  33.376  49.701  1.00 25.57           C  
ATOM    369  NE2 GLN A  50     -56.615  34.688  49.576  1.00 25.57           N  
ATOM    370  OE1 GLN A  50     -57.093  32.844  50.772  1.00 25.57           O  
ATOM    371  N   ALA A  51     -56.913  27.880  47.824  1.00 28.10           N  
ATOM    372  CA  ALA A  51     -56.666  27.080  49.021  1.00 28.10           C  
ATOM    373  C   ALA A  51     -57.499  25.801  49.007  1.00 28.10           C  
ATOM    374  CB  ALA A  51     -56.968  27.893  50.277  1.00 28.10           C  
ATOM    375  O   ALA A  51     -58.720  25.850  48.840  1.00 28.10           O  
ATOM    376  N   SER A  52     -56.913  24.627  48.749  1.00 31.77           N  
ATOM    377  CA  SER A  52     -57.262  23.462  49.556  1.00 31.77           C  
ATOM    378  C   SER A  52     -56.567  22.206  49.041  1.00 31.77           C  
ATOM    379  CB  SER A  52     -58.776  23.250  49.565  1.00 31.77           C  
ATOM    380  O   SER A  52     -56.538  21.956  47.834  1.00 31.77           O  
ATOM    381  OG  SER A  52     -59.420  24.253  50.332  1.00 31.77           O  
ATOM    382  N   LEU A  53     -55.458  21.755  49.598  1.00 29.70           N  
ATOM    383  CA  LEU A  53     -55.055  20.590  50.377  1.00 29.70           C  
ATOM    384  C   LEU A  53     -55.953  19.395  50.073  1.00 29.70           C  
ATOM    385  CB  LEU A  53     -55.096  20.906  51.875  1.00 29.70           C  
ATOM    386  O   LEU A  53     -57.172  19.471  50.241  1.00 29.70           O  
ATOM    387  CG  LEU A  53     -53.811  21.469  52.484  1.00 29.70           C  
ATOM    388  CD1 LEU A  53     -54.010  22.928  52.883  1.00 29.70           C  
ATOM    389  CD2 LEU A  53     -53.377  20.635  53.684  1.00 29.70           C  
ATOM    390  N   LYS A  54     -55.502  18.424  49.224  1.00 34.17           N  
ATOM    391  CA  LYS A  54     -55.824  17.009  49.386  1.00 34.17           C  
ATOM    392  C   LYS A  54     -54.844  16.130  48.614  1.00 34.17           C  
ATOM    393  CB  LYS A  54     -57.255  16.728  48.925  1.00 34.17           C  
ATOM    394  O   LYS A  54     -54.555  16.393  47.445  1.00 34.17           O  
ATOM    395  CG  LYS A  54     -58.318  17.091  49.951  1.00 34.17           C  
ATOM    396  CD  LYS A  54     -59.695  16.597  49.527  1.00 34.17           C  
ATOM    397  CE  LYS A  54     -60.781  17.081  50.478  1.00 34.17           C  
ATOM    398  NZ  LYS A  54     -62.125  16.547  50.103  1.00 34.17           N  
ATOM    399  N   LYS A  55     -53.798  15.570  49.218  1.00 28.70           N  
ATOM    400  CA  LYS A  55     -53.313  14.226  49.519  1.00 28.70           C  
ATOM    401  C   LYS A  55     -54.047  13.178  48.688  1.00 28.70           C  
ATOM    402  CB  LYS A  55     -53.471  13.919  51.009  1.00 28.70           C  
ATOM    403  O   LYS A  55     -55.279  13.128  48.690  1.00 28.70           O  
ATOM    404  CG  LYS A  55     -52.183  13.480  51.690  1.00 28.70           C  
ATOM    405  CD  LYS A  55     -52.383  13.283  53.187  1.00 28.70           C  
ATOM    406  CE  LYS A  55     -51.072  12.952  53.888  1.00 28.70           C  
ATOM    407  NZ  LYS A  55     -51.255  12.795  55.362  1.00 28.70           N  
ATOM    408  N   SER A  56     -53.498  12.687  47.567  1.00 33.22           N  
ATOM    409  CA  SER A  56     -53.738  11.343  47.053  1.00 33.22           C  
ATOM    410  C   SER A  56     -52.737  10.981  45.961  1.00 33.22           C  
ATOM    411  CB  SER A  56     -55.163  11.223  46.509  1.00 33.22           C  
ATOM    412  O   SER A  56     -52.377  11.825  45.137  1.00 33.22           O  
ATOM    413  OG  SER A  56     -55.342  12.058  45.379  1.00 33.22           O  
ATOM    414  N   GLN A  57     -51.563  10.308  46.313  1.00 32.97           N  
ATOM    415  CA  GLN A  57     -51.225   8.939  45.937  1.00 32.97           C  
ATOM    416  C   GLN A  57     -50.972   8.828  44.436  1.00 32.97           C  
ATOM    417  CB  GLN A  57     -52.339   7.977  46.354  1.00 32.97           C  
ATOM    418  O   GLN A  57     -51.725   9.379  43.631  1.00 32.97           O  
ATOM    419  CG  GLN A  57     -52.444   7.774  47.859  1.00 32.97           C  
ATOM    420  CD  GLN A  57     -53.074   6.445  48.230  1.00 32.97           C  
ATOM    421  NE2 GLN A  57     -52.985   6.081  49.504  1.00 32.97           N  
ATOM    422  OE1 GLN A  57     -53.637   5.751  47.377  1.00 32.97           O  
ATOM    423  N   SER A  58     -49.660   8.973  44.008  1.00 34.43           N  
ATOM    424  CA  SER A  58     -48.834   8.110  43.169  1.00 34.43           C  
ATOM    425  C   SER A  58     -48.949   8.496  41.698  1.00 34.43           C  
ATOM    426  CB  SER A  58     -49.231   6.645  43.352  1.00 34.43           C  
ATOM    427  O   SER A  58     -50.054   8.590  41.160  1.00 34.43           O  
ATOM    428  OG  SER A  58     -50.555   6.422  42.899  1.00 34.43           O  
ATOM    429  N   SER A  59     -48.413   9.579  41.244  1.00 37.33           N  
ATOM    430  CA  SER A  59     -47.683   9.968  40.041  1.00 37.33           C  
ATOM    431  C   SER A  59     -47.286   8.749  39.217  1.00 37.33           C  
ATOM    432  CB  SER A  59     -46.437  10.774  40.408  1.00 37.33           C  
ATOM    433  O   SER A  59     -46.649   7.826  39.730  1.00 37.33           O  
ATOM    434  OG  SER A  59     -46.106  11.688  39.376  1.00 37.33           O  
ATOM    435  N   GLN A  60     -48.325   8.111  38.683  1.00 35.28           N  
ATOM    436  CA  GLN A  60     -48.523   7.453  37.396  1.00 35.28           C  
ATOM    437  C   GLN A  60     -47.229   7.423  36.588  1.00 35.28           C  
ATOM    438  CB  GLN A  60     -49.624   8.153  36.598  1.00 35.28           C  
ATOM    439  O   GLN A  60     -46.654   8.472  36.287  1.00 35.28           O  
ATOM    440  CG  GLN A  60     -51.030   7.686  36.948  1.00 35.28           C  
ATOM    441  CD  GLN A  60     -52.096   8.327  36.079  1.00 35.28           C  
ATOM    442  NE2 GLN A  60     -53.277   7.719  36.044  1.00 35.28           N  
ATOM    443  OE1 GLN A  60     -51.859   9.360  35.445  1.00 35.28           O  
ATOM    444  N   ARG A  61     -46.113   6.749  37.062  1.00 37.74           N  
ATOM    445  CA  ARG A  61     -45.091   5.980  36.359  1.00 37.74           C  
ATOM    446  C   ARG A  61     -45.518   5.684  34.926  1.00 37.74           C  
ATOM    447  CB  ARG A  61     -44.797   4.674  37.099  1.00 37.74           C  
ATOM    448  O   ARG A  61     -46.655   5.273  34.683  1.00 37.74           O  
ATOM    449  CG  ARG A  61     -43.339   4.504  37.494  1.00 37.74           C  
ATOM    450  CD  ARG A  61     -43.122   3.246  38.325  1.00 37.74           C  
ATOM    451  NE  ARG A  61     -41.800   2.670  38.096  1.00 37.74           N  
ATOM    452  NH1 ARG A  61     -42.041   0.977  39.649  1.00 37.74           N  
ATOM    453  NH2 ARG A  61     -40.101   1.166  38.444  1.00 37.74           N  
ATOM    454  CZ  ARG A  61     -41.317   1.606  38.730  1.00 37.74           C  
ATOM    455  N   VAL A  62     -45.341   6.615  34.019  1.00 41.23           N  
ATOM    456  CA  VAL A  62     -45.256   6.460  32.571  1.00 41.23           C  
ATOM    457  C   VAL A  62     -45.137   4.979  32.215  1.00 41.23           C  
ATOM    458  CB  VAL A  62     -44.062   7.246  31.985  1.00 41.23           C  
ATOM    459  O   VAL A  62     -44.292   4.269  32.764  1.00 41.23           O  
ATOM    460  CG1 VAL A  62     -44.482   8.009  30.730  1.00 41.23           C  
ATOM    461  CG2 VAL A  62     -43.490   8.202  33.029  1.00 41.23           C  
ATOM    462  N   SER A  63     -46.162   4.217  32.534  1.00 41.96           N  
ATOM    463  CA  SER A  63     -46.508   2.923  31.955  1.00 41.96           C  
ATOM    464  C   SER A  63     -45.719   2.660  30.677  1.00 41.96           C  
ATOM    465  CB  SER A  63     -48.007   2.849  31.662  1.00 41.96           C  
ATOM    466  O   SER A  63     -45.556   3.556  29.847  1.00 41.96           O  
ATOM    467  OG  SER A  63     -48.340   3.648  30.540  1.00 41.96           O  
ATOM    468  N   SER A  64     -44.409   2.415  30.757  1.00 45.48           N  
ATOM    469  CA  SER A  64     -43.737   1.566  29.779  1.00 45.48           C  
ATOM    470  C   SER A  64     -44.735   0.937  28.813  1.00 45.48           C  
ATOM    471  CB  SER A  64     -42.936   0.469  30.483  1.00 45.48           C  
ATOM    472  O   SER A  64     -45.723   0.334  29.238  1.00 45.48           O  
ATOM    473  OG  SER A  64     -43.704  -0.716  30.603  1.00 45.48           O  
ATOM    474  N   GLN A  65     -45.458   1.765  28.126  1.00 45.97           N  
ATOM    475  CA  GLN A  65     -46.209   1.279  26.974  1.00 45.97           C  
ATOM    476  C   GLN A  65     -45.520   0.074  26.338  1.00 45.97           C  
ATOM    477  CB  GLN A  65     -46.384   2.391  25.938  1.00 45.97           C  
ATOM    478  O   GLN A  65     -44.354   0.154  25.948  1.00 45.97           O  
ATOM    479  CG  GLN A  65     -47.418   3.438  26.329  1.00 45.97           C  
ATOM    480  CD  GLN A  65     -47.598   4.509  25.270  1.00 45.97           C  
ATOM    481  NE2 GLN A  65     -48.834   4.965  25.093  1.00 45.97           N  
ATOM    482  OE1 GLN A  65     -46.635   4.924  24.618  1.00 45.97           O  
ATOM    483  N   LYS A  66     -45.475  -1.057  27.001  1.00 46.24           N  
ATOM    484  CA  LYS A  66     -45.266  -2.377  26.415  1.00 46.24           C  
ATOM    485  C   LYS A  66     -45.852  -2.452  25.008  1.00 46.24           C  
ATOM    486  CB  LYS A  66     -45.885  -3.461  27.298  1.00 46.24           C  
ATOM    487  O   LYS A  66     -46.998  -2.055  24.785  1.00 46.24           O  
ATOM    488  CG  LYS A  66     -44.996  -3.900  28.453  1.00 46.24           C  
ATOM    489  CD  LYS A  66     -45.655  -4.997  29.280  1.00 46.24           C  
ATOM    490  CE  LYS A  66     -44.835  -5.333  30.519  1.00 46.24           C  
ATOM    491  NZ  LYS A  66     -45.556  -6.281  31.420  1.00 46.24           N  
ATOM    492  N   ALA A  67     -45.270  -1.818  24.020  1.00 47.44           N  
ATOM    493  CA  ALA A  67     -45.665  -2.061  22.635  1.00 47.44           C  
ATOM    494  C   ALA A  67     -46.460  -3.358  22.511  1.00 47.44           C  
ATOM    495  CB  ALA A  67     -44.435  -2.107  21.731  1.00 47.44           C  
ATOM    496  O   ALA A  67     -46.060  -4.393  23.049  1.00 47.44           O  
ATOM    497  N   SER A  68     -47.706  -3.437  22.905  1.00 52.88           N  
ATOM    498  CA  SER A  68     -48.741  -4.430  22.633  1.00 52.88           C  
ATOM    499  C   SER A  68     -48.638  -4.959  21.206  1.00 52.88           C  
ATOM    500  CB  SER A  68     -50.130  -3.835  22.866  1.00 52.88           C  
ATOM    501  O   SER A  68     -49.316  -5.923  20.846  1.00 52.88           O  
ATOM    502  OG  SER A  68     -51.136  -4.688  22.349  1.00 52.88           O  
ATOM    503  N   GLY A  69     -47.443  -4.998  20.684  1.00 51.62           N  
ATOM    504  CA  GLY A  69     -47.311  -5.641  19.386  1.00 51.62           C  
ATOM    505  C   GLY A  69     -45.901  -6.120  19.098  1.00 51.62           C  
ATOM    506  O   GLY A  69     -44.938  -5.616  19.680  1.00 51.62           O  
ATOM    507  N   TYR A  70     -45.734  -7.371  19.135  1.00 55.46           N  
ATOM    508  CA  TYR A  70     -44.571  -8.118  18.672  1.00 55.46           C  
ATOM    509  C   TYR A  70     -43.549  -7.191  18.026  1.00 55.46           C  
ATOM    510  CB  TYR A  70     -44.991  -9.206  17.678  1.00 55.46           C  
ATOM    511  O   TYR A  70     -43.837  -6.549  17.012  1.00 55.46           O  
ATOM    512  CG  TYR A  70     -43.861 -10.114  17.258  1.00 55.46           C  
ATOM    513  CD1 TYR A  70     -43.348 -10.067  15.964  1.00 55.46           C  
ATOM    514  CD2 TYR A  70     -43.304 -11.020  18.154  1.00 55.46           C  
ATOM    515  CE1 TYR A  70     -42.308 -10.903  15.572  1.00 55.46           C  
ATOM    516  CE2 TYR A  70     -42.264 -11.861  17.773  1.00 55.46           C  
ATOM    517  OH  TYR A  70     -40.743 -12.625  16.099  1.00 55.46           O  
ATOM    518  CZ  TYR A  70     -41.773 -11.795  16.482  1.00 55.46           C  
ATOM    519  N   VAL A  71     -42.639  -6.414  18.708  1.00 54.66           N  
ATOM    520  CA  VAL A  71     -41.587  -5.529  18.220  1.00 54.66           C  
ATOM    521  C   VAL A  71     -40.541  -6.340  17.459  1.00 54.66           C  
ATOM    522  CB  VAL A  71     -40.920  -4.749  19.375  1.00 54.66           C  
ATOM    523  O   VAL A  71     -39.890  -7.218  18.031  1.00 54.66           O  
ATOM    524  CG1 VAL A  71     -39.918  -3.732  18.832  1.00 54.66           C  
ATOM    525  CG2 VAL A  71     -41.979  -4.056  20.231  1.00 54.66           C  
ATOM    526  N   GLY A  72     -40.918  -7.559  16.791  1.00 52.23           N  
ATOM    527  CA  GLY A  72     -40.211  -8.223  15.707  1.00 52.23           C  
ATOM    528  C   GLY A  72     -38.714  -8.313  15.938  1.00 52.23           C  
ATOM    529  O   GLY A  72     -37.957  -8.630  15.019  1.00 52.23           O  
ATOM    530  N   PHE A  73     -38.173  -8.037  17.272  1.00 53.22           N  
ATOM    531  CA  PHE A  73     -36.763  -8.321  17.515  1.00 53.22           C  
ATOM    532  C   PHE A  73     -36.524  -9.823  17.620  1.00 53.22           C  
ATOM    533  CB  PHE A  73     -36.284  -7.622  18.791  1.00 53.22           C  
ATOM    534  O   PHE A  73     -35.381 -10.280  17.553  1.00 53.22           O  
ATOM    535  CG  PHE A  73     -36.179  -6.127  18.661  1.00 53.22           C  
ATOM    536  CD1 PHE A  73     -35.117  -5.548  17.977  1.00 53.22           C  
ATOM    537  CD2 PHE A  73     -37.142  -5.300  19.224  1.00 53.22           C  
ATOM    538  CE1 PHE A  73     -35.017  -4.164  17.855  1.00 53.22           C  
ATOM    539  CE2 PHE A  73     -37.049  -3.916  19.106  1.00 53.22           C  
ATOM    540  CZ  PHE A  73     -35.985  -3.350  18.422  1.00 53.22           C  
ATOM    541  N   ALA A  74     -37.536 -10.653  17.981  1.00 53.99           N  
ATOM    542  CA  ALA A  74     -37.441 -12.093  18.200  1.00 53.99           C  
ATOM    543  C   ALA A  74     -37.294 -12.841  16.878  1.00 53.99           C  
ATOM    544  CB  ALA A  74     -38.666 -12.597  18.959  1.00 53.99           C  
ATOM    545  O   ALA A  74     -36.704 -13.923  16.832  1.00 53.99           O  
ATOM    546  N   ASN A  75     -37.561 -12.214  15.742  1.00 54.87           N  
ATOM    547  CA  ASN A  75     -37.291 -12.805  14.436  1.00 54.87           C  
ATOM    548  C   ASN A  75     -35.957 -12.328  13.869  1.00 54.87           C  
ATOM    549  CB  ASN A  75     -38.426 -12.490  13.459  1.00 54.87           C  
ATOM    550  O   ASN A  75     -35.670 -12.532  12.688  1.00 54.87           O  
ATOM    551  CG  ASN A  75     -39.684 -13.284  13.750  1.00 54.87           C  
ATOM    552  ND2 ASN A  75     -40.828 -12.761  13.322  1.00 54.87           N  
ATOM    553  OD1 ASN A  75     -39.630 -14.358  14.354  1.00 54.87           O  
ATOM    554  N   LEU A  76     -35.037 -11.788  14.701  1.00 50.36           N  
ATOM    555  CA  LEU A  76     -33.739 -11.204  14.383  1.00 50.36           C  
ATOM    556  C   LEU A  76     -32.787 -12.262  13.836  1.00 50.36           C  
ATOM    557  CB  LEU A  76     -33.129 -10.544  15.622  1.00 50.36           C  
ATOM    558  O   LEU A  76     -32.028 -11.997  12.900  1.00 50.36           O  
ATOM    559  CG  LEU A  76     -33.114  -9.015  15.637  1.00 50.36           C  
ATOM    560  CD1 LEU A  76     -33.973  -8.487  16.781  1.00 50.36           C  
ATOM    561  CD2 LEU A  76     -31.684  -8.495  15.752  1.00 50.36           C  
ATOM    562  N   PRO A  77     -33.041 -13.605  14.259  1.00 51.92           N  
ATOM    563  CA  PRO A  77     -32.030 -14.444  13.610  1.00 51.92           C  
ATOM    564  C   PRO A  77     -32.294 -14.636  12.118  1.00 51.92           C  
ATOM    565  CB  PRO A  77     -32.141 -15.773  14.360  1.00 51.92           C  
ATOM    566  O   PRO A  77     -31.353 -14.673  11.321  1.00 51.92           O  
ATOM    567  CG  PRO A  77     -33.329 -15.612  15.252  1.00 51.92           C  
ATOM    568  CD  PRO A  77     -33.789 -14.184  15.180  1.00 51.92           C  
ATOM    569  N   ASN A  78     -33.719 -14.682  11.694  1.00 51.08           N  
ATOM    570  CA  ASN A  78     -34.025 -14.749  10.269  1.00 51.08           C  
ATOM    571  C   ASN A  78     -33.979 -13.368   9.621  1.00 51.08           C  
ATOM    572  CB  ASN A  78     -35.393 -15.396  10.044  1.00 51.08           C  
ATOM    573  O   ASN A  78     -33.651 -13.244   8.439  1.00 51.08           O  
ATOM    574  CG  ASN A  78     -35.427 -16.852  10.465  1.00 51.08           C  
ATOM    575  ND2 ASN A  78     -36.626 -17.376  10.690  1.00 51.08           N  
ATOM    576  OD1 ASN A  78     -34.385 -17.500  10.587  1.00 51.08           O  
ATOM    577  N   THR A  79     -34.048 -12.241  10.483  1.00 52.73           N  
ATOM    578  CA  THR A  79     -33.941 -10.852  10.049  1.00 52.73           C  
ATOM    579  C   THR A  79     -32.481 -10.407  10.014  1.00 52.73           C  
ATOM    580  CB  THR A  79     -34.744  -9.915  10.970  1.00 52.73           C  
ATOM    581  O   THR A  79     -32.096  -9.590   9.176  1.00 52.73           O  
ATOM    582  CG2 THR A  79     -36.242 -10.046  10.716  1.00 52.73           C  
ATOM    583  OG1 THR A  79     -34.471 -10.249  12.337  1.00 52.73           O  
ATOM    584  N   ILE A  80     -31.585 -11.118  10.960  1.00 56.10           N  
ATOM    585  CA  ILE A  80     -30.163 -10.797  10.897  1.00 56.10           C  
ATOM    586  C   ILE A  80     -29.600 -11.213   9.539  1.00 56.10           C  
ATOM    587  CB  ILE A  80     -29.378 -11.485  12.036  1.00 56.10           C  
ATOM    588  O   ILE A  80     -28.820 -10.476   8.932  1.00 56.10           O  
ATOM    589  CG1 ILE A  80     -29.843 -10.959  13.398  1.00 56.10           C  
ATOM    590  CG2 ILE A  80     -27.871 -11.278  11.854  1.00 56.10           C  
ATOM    591  CD1 ILE A  80     -29.283 -11.732  14.584  1.00 56.10           C  
ATOM    592  N   GLU A  81     -30.104 -12.520   9.187  1.00 58.29           N  
ATOM    593  CA  GLU A  81     -29.692 -12.926   7.847  1.00 58.29           C  
ATOM    594  C   GLU A  81     -30.267 -11.993   6.785  1.00 58.29           C  
ATOM    595  CB  GLU A  81     -30.119 -14.369   7.566  1.00 58.29           C  
ATOM    596  O   GLU A  81     -29.587 -11.653   5.815  1.00 58.29           O  
ATOM    597  CG  GLU A  81     -29.275 -15.412   8.285  1.00 58.29           C  
ATOM    598  CD  GLU A  81     -27.886 -15.574   7.689  1.00 58.29           C  
ATOM    599  OE1 GLU A  81     -26.943 -15.923   8.435  1.00 58.29           O  
ATOM    600  OE2 GLU A  81     -27.740 -15.350   6.467  1.00 58.29           O  
ATOM    601  N   HIS A  82     -31.609 -11.650   6.991  1.00 57.58           N  
ATOM    602  CA  HIS A  82     -32.248 -10.741   6.046  1.00 57.58           C  
ATOM    603  C   HIS A  82     -31.612  -9.356   6.097  1.00 57.58           C  
ATOM    604  CB  HIS A  82     -33.748 -10.640   6.330  1.00 57.58           C  
ATOM    605  O   HIS A  82     -31.407  -8.723   5.058  1.00 57.58           O  
ATOM    606  CG  HIS A  82     -34.570 -10.342   5.117  1.00 57.58           C  
ATOM    607  CD2 HIS A  82     -35.222 -11.163   4.261  1.00 57.58           C  
ATOM    608  ND1 HIS A  82     -34.791  -9.059   4.666  1.00 57.58           N  
ATOM    609  CE1 HIS A  82     -35.546  -9.104   3.581  1.00 57.58           C  
ATOM    610  NE2 HIS A  82     -35.821 -10.369   3.314  1.00 57.58           N  
ATOM    611  N   LEU A  83     -31.290  -8.899   7.401  1.00 58.05           N  
ATOM    612  CA  LEU A  83     -30.640  -7.598   7.518  1.00 58.05           C  
ATOM    613  C   LEU A  83     -29.237  -7.636   6.923  1.00 58.05           C  
ATOM    614  CB  LEU A  83     -30.574  -7.162   8.984  1.00 58.05           C  
ATOM    615  O   LEU A  83     -28.819  -6.694   6.247  1.00 58.05           O  
ATOM    616  CG  LEU A  83     -31.907  -6.816   9.649  1.00 58.05           C  
ATOM    617  CD1 LEU A  83     -31.686  -6.418  11.105  1.00 58.05           C  
ATOM    618  CD2 LEU A  83     -32.611  -5.699   8.886  1.00 58.05           C  
ATOM    619  N   TYR A  84     -28.566  -8.820   7.303  1.00 65.11           N  
ATOM    620  CA  TYR A  84     -27.254  -9.020   6.698  1.00 65.11           C  
ATOM    621  C   TYR A  84     -27.356  -9.069   5.178  1.00 65.11           C  
ATOM    622  CB  TYR A  84     -26.611 -10.308   7.221  1.00 65.11           C  
ATOM    623  O   TYR A  84     -26.556  -8.446   4.476  1.00 65.11           O  
ATOM    624  CG  TYR A  84     -25.188 -10.506   6.759  1.00 65.11           C  
ATOM    625  CD1 TYR A  84     -24.897 -11.310   5.659  1.00 65.11           C  
ATOM    626  CD2 TYR A  84     -24.131  -9.892   7.423  1.00 65.11           C  
ATOM    627  CE1 TYR A  84     -23.587 -11.498   5.232  1.00 65.11           C  
ATOM    628  CE2 TYR A  84     -22.817 -10.072   7.004  1.00 65.11           C  
ATOM    629  OH  TYR A  84     -21.256 -11.057   5.490  1.00 65.11           O  
ATOM    630  CZ  TYR A  84     -22.555 -10.875   5.909  1.00 65.11           C  
ATOM    631  N   SER A  85     -28.426  -9.866   4.724  1.00 68.18           N  
ATOM    632  CA  SER A  85     -28.659  -9.958   3.286  1.00 68.18           C  
ATOM    633  C   SER A  85     -29.090  -8.614   2.709  1.00 68.18           C  
ATOM    634  CB  SER A  85     -29.720 -11.016   2.982  1.00 68.18           C  
ATOM    635  O   SER A  85     -28.723  -8.269   1.584  1.00 68.18           O  
ATOM    636  OG  SER A  85     -30.966 -10.660   3.557  1.00 68.18           O  
ATOM    637  N   GLN A  86     -29.945  -7.940   3.486  1.00 64.96           N  
ATOM    638  CA  GLN A  86     -30.391  -6.620   3.052  1.00 64.96           C  
ATOM    639  C   GLN A  86     -29.223  -5.642   2.975  1.00 64.96           C  
ATOM    640  CB  GLN A  86     -31.467  -6.080   3.996  1.00 64.96           C  
ATOM    641  O   GLN A  86     -29.118  -4.865   2.024  1.00 64.96           O  
ATOM    642  CG  GLN A  86     -32.827  -6.744   3.822  1.00 64.96           C  
ATOM    643  CD  GLN A  86     -33.881  -6.174   4.753  1.00 64.96           C  
ATOM    644  NE2 GLN A  86     -35.148  -6.394   4.418  1.00 64.96           N  
ATOM    645  OE1 GLN A  86     -33.559  -5.543   5.764  1.00 64.96           O  
ATOM    646  N   ARG A  87     -28.368  -5.586   4.053  1.00 67.13           N  
ATOM    647  CA  ARG A  87     -27.175  -4.746   4.043  1.00 67.13           C  
ATOM    648  C   ARG A  87     -26.230  -5.151   2.917  1.00 67.13           C  
ATOM    649  CB  ARG A  87     -26.451  -4.824   5.389  1.00 67.13           C  
ATOM    650  O   ARG A  87     -25.644  -4.293   2.253  1.00 67.13           O  
ATOM    651  CG  ARG A  87     -25.296  -3.845   5.524  1.00 67.13           C  
ATOM    652  CD  ARG A  87     -24.648  -3.923   6.899  1.00 67.13           C  
ATOM    653  NE  ARG A  87     -25.204  -2.931   7.814  1.00 67.13           N  
ATOM    654  NH1 ARG A  87     -23.351  -2.859   9.192  1.00 67.13           N  
ATOM    655  NH2 ARG A  87     -25.175  -1.548   9.648  1.00 67.13           N  
ATOM    656  CZ  ARG A  87     -24.576  -2.448   8.883  1.00 67.13           C  
ATOM    657  N   ARG A  88     -26.096  -6.452   2.779  1.00 62.32           N  
ATOM    658  CA  ARG A  88     -25.274  -6.987   1.698  1.00 62.32           C  
ATOM    659  C   ARG A  88     -25.845  -6.607   0.336  1.00 62.32           C  
ATOM    660  CB  ARG A  88     -25.158  -8.508   1.812  1.00 62.32           C  
ATOM    661  O   ARG A  88     -25.096  -6.287  -0.589  1.00 62.32           O  
ATOM    662  CG  ARG A  88     -24.110  -8.973   2.811  1.00 62.32           C  
ATOM    663  CD  ARG A  88     -23.774 -10.447   2.630  1.00 62.32           C  
ATOM    664  NE  ARG A  88     -24.619 -11.298   3.463  1.00 62.32           N  
ATOM    665  NH1 ARG A  88     -24.206 -13.232   2.268  1.00 62.32           N  
ATOM    666  NH2 ARG A  88     -25.595 -13.281   4.091  1.00 62.32           N  
ATOM    667  CZ  ARG A  88     -24.805 -12.602   3.272  1.00 62.32           C  
ATOM    668  N   ARG A  89     -27.173  -6.700   0.201  1.00 64.45           N  
ATOM    669  CA  ARG A  89     -27.830  -6.373  -1.060  1.00 64.45           C  
ATOM    670  C   ARG A  89     -27.670  -4.893  -1.393  1.00 64.45           C  
ATOM    671  CB  ARG A  89     -29.315  -6.739  -1.004  1.00 64.45           C  
ATOM    672  O   ARG A  89     -27.451  -4.533  -2.552  1.00 64.45           O  
ATOM    673  CG  ARG A  89     -29.591  -8.223  -1.188  1.00 64.45           C  
ATOM    674  CD  ARG A  89     -31.083  -8.518  -1.236  1.00 64.45           C  
ATOM    675  NE  ARG A  89     -31.347  -9.952  -1.311  1.00 64.45           N  
ATOM    676  NH1 ARG A  89     -33.140  -9.908   0.146  1.00 64.45           N  
ATOM    677  NH2 ARG A  89     -32.469 -11.888  -0.794  1.00 64.45           N  
ATOM    678  CZ  ARG A  89     -32.318 -10.579  -0.653  1.00 64.45           C  
ATOM    679  N   LYS A  90     -27.869  -4.121  -0.299  1.00 67.16           N  
ATOM    680  CA  LYS A  90     -27.723  -2.683  -0.501  1.00 67.16           C  
ATOM    681  C   LYS A  90     -26.283  -2.321  -0.854  1.00 67.16           C  
ATOM    682  CB  LYS A  90     -28.164  -1.917   0.747  1.00 67.16           C  
ATOM    683  O   LYS A  90     -26.044  -1.437  -1.680  1.00 67.16           O  
ATOM    684  CG  LYS A  90     -29.657  -2.002   1.030  1.00 67.16           C  
ATOM    685  CD  LYS A  90     -30.049  -1.143   2.225  1.00 67.16           C  
ATOM    686  CE  LYS A  90     -31.538  -1.250   2.527  1.00 67.16           C  
ATOM    687  NZ  LYS A  90     -31.917  -0.453   3.732  1.00 67.16           N  
ATOM    688  N   SER A  91     -25.362  -2.916  -0.125  1.00 66.65           N  
ATOM    689  CA  SER A  91     -23.944  -2.670  -0.371  1.00 66.65           C  
ATOM    690  C   SER A  91     -23.523  -3.191  -1.741  1.00 66.65           C  
ATOM    691  CB  SER A  91     -23.090  -3.322   0.716  1.00 66.65           C  
ATOM    692  O   SER A  91     -22.707  -2.568  -2.424  1.00 66.65           O  
ATOM    693  OG  SER A  91     -21.721  -3.002   0.540  1.00 66.65           O  
ATOM    694  N   VAL A  92     -24.031  -4.281  -2.121  1.00 69.48           N  
ATOM    695  CA  VAL A  92     -23.723  -4.904  -3.404  1.00 69.48           C  
ATOM    696  C   VAL A  92     -24.239  -4.026  -4.542  1.00 69.48           C  
ATOM    697  CB  VAL A  92     -24.330  -6.321  -3.507  1.00 69.48           C  
ATOM    698  O   VAL A  92     -23.596  -3.913  -5.588  1.00 69.48           O  
ATOM    699  CG1 VAL A  92     -24.123  -6.896  -4.907  1.00 69.48           C  
ATOM    700  CG2 VAL A  92     -23.717  -7.241  -2.453  1.00 69.48           C  
ATOM    701  N   LYS A  93     -25.406  -3.408  -4.300  1.00 69.99           N  
ATOM    702  CA  LYS A  93     -25.966  -2.542  -5.334  1.00 69.99           C  
ATOM    703  C   LYS A  93     -25.109  -1.294  -5.530  1.00 69.99           C  
ATOM    704  CB  LYS A  93     -27.400  -2.143  -4.981  1.00 69.99           C  
ATOM    705  O   LYS A  93     -24.926  -0.832  -6.658  1.00 69.99           O  
ATOM    706  CG  LYS A  93     -28.428  -3.235  -5.240  1.00 69.99           C  
ATOM    707  CD  LYS A  93     -29.839  -2.761  -4.920  1.00 69.99           C  
ATOM    708  CE  LYS A  93     -30.852  -3.890  -5.049  1.00 69.99           C  
ATOM    709  NZ  LYS A  93     -32.233  -3.438  -4.705  1.00 69.99           N  
ATOM    710  N   LYS A  94     -24.573  -0.770  -4.364  1.00 71.45           N  
ATOM    711  CA  LYS A  94     -23.769   0.448  -4.403  1.00 71.45           C  
ATOM    712  C   LYS A  94     -22.400   0.182  -5.024  1.00 71.45           C  
ATOM    713  CB  LYS A  94     -23.604   1.028  -2.998  1.00 71.45           C  
ATOM    714  O   LYS A  94     -21.868   1.024  -5.750  1.00 71.45           O  
ATOM    715  CG  LYS A  94     -24.851   1.715  -2.461  1.00 71.45           C  
ATOM    716  CD  LYS A  94     -24.583   2.395  -1.125  1.00 71.45           C  
ATOM    717  CE  LYS A  94     -25.837   3.060  -0.574  1.00 71.45           C  
ATOM    718  NZ  LYS A  94     -25.601   3.656   0.775  1.00 71.45           N  
ATOM    719  N   GLY A  95     -21.981  -1.062  -5.051  1.00 76.43           N  
ATOM    720  CA  GLY A  95     -20.670  -1.415  -5.570  1.00 76.43           C  
ATOM    721  C   GLY A  95     -19.530  -0.897  -4.714  1.00 76.43           C  
ATOM    722  O   GLY A  95     -19.752  -0.135  -3.770  1.00 76.43           O  
ATOM    723  N   VAL A  96     -18.395  -1.560  -4.821  1.00 83.10           N  
ATOM    724  CA  VAL A  96     -17.168  -1.235  -4.100  1.00 83.10           C  
ATOM    725  C   VAL A  96     -16.234  -0.434  -5.005  1.00 83.10           C  
ATOM    726  CB  VAL A  96     -16.455  -2.507  -3.590  1.00 83.10           C  
ATOM    727  O   VAL A  96     -16.004  -0.809  -6.157  1.00 83.10           O  
ATOM    728  CG1 VAL A  96     -15.192  -2.143  -2.813  1.00 83.10           C  
ATOM    729  CG2 VAL A  96     -17.401  -3.336  -2.722  1.00 83.10           C  
ATOM    730  N   GLN A  97     -15.951   0.798  -4.561  1.00 89.13           N  
ATOM    731  CA  GLN A  97     -14.978   1.609  -5.286  1.00 89.13           C  
ATOM    732  C   GLN A  97     -13.576   1.430  -4.712  1.00 89.13           C  
ATOM    733  CB  GLN A  97     -15.376   3.085  -5.251  1.00 89.13           C  
ATOM    734  O   GLN A  97     -13.375   1.556  -3.502  1.00 89.13           O  
ATOM    735  CG  GLN A  97     -16.705   3.380  -5.933  1.00 89.13           C  
ATOM    736  CD  GLN A  97     -17.172   4.808  -5.717  1.00 89.13           C  
ATOM    737  NE2 GLN A  97     -18.367   4.963  -5.157  1.00 89.13           N  
ATOM    738  OE1 GLN A  97     -16.464   5.763  -6.051  1.00 89.13           O  
ATOM    739  N   PHE A  98     -12.698   1.184  -5.559  1.00 92.43           N  
ATOM    740  CA  PHE A  98     -11.314   0.967  -5.157  1.00 92.43           C  
ATOM    741  C   PHE A  98     -10.359   1.709  -6.085  1.00 92.43           C  
ATOM    742  CB  PHE A  98     -10.982  -0.528  -5.150  1.00 92.43           C  
ATOM    743  O   PHE A  98     -10.360   1.482  -7.297  1.00 92.43           O  
ATOM    744  CG  PHE A  98      -9.659  -0.853  -4.510  1.00 92.43           C  
ATOM    745  CD1 PHE A  98      -8.645  -1.454  -5.245  1.00 92.43           C  
ATOM    746  CD2 PHE A  98      -9.431  -0.558  -3.172  1.00 92.43           C  
ATOM    747  CE1 PHE A  98      -7.419  -1.756  -4.655  1.00 92.43           C  
ATOM    748  CE2 PHE A  98      -8.209  -0.857  -2.575  1.00 92.43           C  
ATOM    749  CZ  PHE A  98      -7.205  -1.457  -3.318  1.00 92.43           C  
ATOM    750  N   ASN A  99      -9.560   2.623  -5.493  1.00 93.92           N  
ATOM    751  CA  ASN A  99      -8.644   3.456  -6.265  1.00 93.92           C  
ATOM    752  C   ASN A  99      -7.187   3.116  -5.964  1.00 93.92           C  
ATOM    753  CB  ASN A  99      -8.910   4.939  -5.995  1.00 93.92           C  
ATOM    754  O   ASN A  99      -6.748   3.211  -4.816  1.00 93.92           O  
ATOM    755  CG  ASN A  99     -10.349   5.332  -6.261  1.00 93.92           C  
ATOM    756  ND2 ASN A  99     -10.985   5.957  -5.277  1.00 93.92           N  
ATOM    757  OD1 ASN A  99     -10.886   5.075  -7.342  1.00 93.92           O  
ATOM    758  N   ILE A 100      -6.454   2.721  -7.013  1.00 94.54           N  
ATOM    759  CA  ILE A 100      -5.042   2.371  -6.904  1.00 94.54           C  
ATOM    760  C   ILE A 100      -4.199   3.377  -7.685  1.00 94.54           C  
ATOM    761  CB  ILE A 100      -4.775   0.937  -7.414  1.00 94.54           C  
ATOM    762  O   ILE A 100      -4.492   3.673  -8.846  1.00 94.54           O  
ATOM    763  CG1 ILE A 100      -5.643  -0.071  -6.653  1.00 94.54           C  
ATOM    764  CG2 ILE A 100      -3.289   0.587  -7.287  1.00 94.54           C  
ATOM    765  CD1 ILE A 100      -5.645  -1.468  -7.259  1.00 94.54           C  
ATOM    766  N   MET A 101      -3.234   3.877  -7.000  1.00 94.86           N  
ATOM    767  CA  MET A 101      -2.313   4.812  -7.640  1.00 94.86           C  
ATOM    768  C   MET A 101      -0.946   4.171  -7.852  1.00 94.86           C  
ATOM    769  CB  MET A 101      -2.171   6.085  -6.804  1.00 94.86           C  
ATOM    770  O   MET A 101      -0.410   3.529  -6.948  1.00 94.86           O  
ATOM    771  CG  MET A 101      -1.263   7.131  -7.429  1.00 94.86           C  
ATOM    772  SD  MET A 101      -1.182   8.674  -6.439  1.00 94.86           S  
ATOM    773  CE  MET A 101       0.045   9.606  -7.398  1.00 94.86           C  
ATOM    774  N   VAL A 102      -0.384   4.346  -9.065  1.00 94.38           N  
ATOM    775  CA  VAL A 102       0.934   3.807  -9.386  1.00 94.38           C  
ATOM    776  C   VAL A 102       1.934   4.950  -9.548  1.00 94.38           C  
ATOM    777  CB  VAL A 102       0.898   2.945 -10.667  1.00 94.38           C  
ATOM    778  O   VAL A 102       1.690   5.894 -10.303  1.00 94.38           O  
ATOM    779  CG1 VAL A 102       2.267   2.326 -10.941  1.00 94.38           C  
ATOM    780  CG2 VAL A 102      -0.169   1.858 -10.548  1.00 94.38           C  
ATOM    781  N   VAL A 103       3.023   4.856  -8.740  1.00 93.84           N  
ATOM    782  CA  VAL A 103       4.044   5.899  -8.766  1.00 93.84           C  
ATOM    783  C   VAL A 103       5.424   5.267  -8.930  1.00 93.84           C  
ATOM    784  CB  VAL A 103       4.003   6.765  -7.487  1.00 93.84           C  
ATOM    785  O   VAL A 103       5.706   4.217  -8.347  1.00 93.84           O  
ATOM    786  CG1 VAL A 103       5.102   7.825  -7.517  1.00 93.84           C  
ATOM    787  CG2 VAL A 103       2.631   7.417  -7.329  1.00 93.84           C  
ATOM    788  N   GLY A 104       6.288   5.943  -9.758  1.00 92.68           N  
ATOM    789  CA  GLY A 104       7.659   5.501  -9.954  1.00 92.68           C  
ATOM    790  C   GLY A 104       8.411   6.326 -10.981  1.00 92.68           C  
ATOM    791  O   GLY A 104       7.842   7.232 -11.594  1.00 92.68           O  
ATOM    792  N   GLU A 105       9.677   6.065 -11.059  1.00 91.59           N  
ATOM    793  CA  GLU A 105      10.516   6.708 -12.066  1.00 91.59           C  
ATOM    794  C   GLU A 105      10.034   6.380 -13.476  1.00 91.59           C  
ATOM    795  CB  GLU A 105      11.978   6.285 -11.898  1.00 91.59           C  
ATOM    796  O   GLU A 105       9.344   5.380 -13.686  1.00 91.59           O  
ATOM    797  CG  GLU A 105      12.643   6.851 -10.652  1.00 91.59           C  
ATOM    798  CD  GLU A 105      14.120   6.508 -10.552  1.00 91.59           C  
ATOM    799  OE1 GLU A 105      14.756   6.854  -9.531  1.00 91.59           O  
ATOM    800  OE2 GLU A 105      14.647   5.888 -11.503  1.00 91.59           O  
ATOM    801  N   SER A 106      10.421   7.277 -14.385  1.00 89.97           N  
ATOM    802  CA  SER A 106      10.038   7.065 -15.777  1.00 89.97           C  
ATOM    803  C   SER A 106      10.743   5.847 -16.365  1.00 89.97           C  
ATOM    804  CB  SER A 106      10.358   8.303 -16.616  1.00 89.97           C  
ATOM    805  O   SER A 106      11.921   5.612 -16.091  1.00 89.97           O  
ATOM    806  OG  SER A 106       9.963   8.113 -17.964  1.00 89.97           O  
ATOM    807  N   GLY A 107       9.923   4.969 -17.069  1.00 89.53           N  
ATOM    808  CA  GLY A 107      10.496   3.843 -17.790  1.00 89.53           C  
ATOM    809  C   GLY A 107      10.508   2.560 -16.981  1.00 89.53           C  
ATOM    810  O   GLY A 107      11.195   1.601 -17.338  1.00 89.53           O  
ATOM    811  N   LEU A 108       9.836   2.524 -15.838  1.00 91.60           N  
ATOM    812  CA  LEU A 108       9.817   1.334 -14.994  1.00 91.60           C  
ATOM    813  C   LEU A 108       8.695   0.390 -15.412  1.00 91.60           C  
ATOM    814  CB  LEU A 108       9.650   1.724 -13.523  1.00 91.60           C  
ATOM    815  O   LEU A 108       8.606  -0.735 -14.913  1.00 91.60           O  
ATOM    816  CG  LEU A 108      10.823   2.468 -12.882  1.00 91.60           C  
ATOM    817  CD1 LEU A 108      10.500   2.818 -11.433  1.00 91.60           C  
ATOM    818  CD2 LEU A 108      12.096   1.632 -12.964  1.00 91.60           C  
ATOM    819  N   GLY A 109       7.899   0.806 -16.349  1.00 90.58           N  
ATOM    820  CA  GLY A 109       6.824  -0.043 -16.837  1.00 90.58           C  
ATOM    821  C   GLY A 109       5.515   0.169 -16.099  1.00 90.58           C  
ATOM    822  O   GLY A 109       4.759  -0.780 -15.880  1.00 90.58           O  
ATOM    823  N   LYS A 110       5.146   1.331 -15.608  1.00 91.02           N  
ATOM    824  CA  LYS A 110       3.928   1.664 -14.875  1.00 91.02           C  
ATOM    825  C   LYS A 110       2.695   1.510 -15.761  1.00 91.02           C  
ATOM    826  CB  LYS A 110       4.004   3.090 -14.327  1.00 91.02           C  
ATOM    827  O   LYS A 110       1.736   0.831 -15.387  1.00 91.02           O  
ATOM    828  CG  LYS A 110       5.190   3.336 -13.406  1.00 91.02           C  
ATOM    829  CD  LYS A 110       5.234   4.781 -12.926  1.00 91.02           C  
ATOM    830  CE  LYS A 110       5.455   5.749 -14.081  1.00 91.02           C  
ATOM    831  NZ  LYS A 110       6.877   5.752 -14.537  1.00 91.02           N  
ATOM    832  N   THR A 111       2.812   2.113 -16.902  1.00 90.19           N  
ATOM    833  CA  THR A 111       1.694   2.014 -17.834  1.00 90.19           C  
ATOM    834  C   THR A 111       1.537   0.584 -18.341  1.00 90.19           C  
ATOM    835  CB  THR A 111       1.876   2.969 -19.028  1.00 90.19           C  
ATOM    836  O   THR A 111       0.416   0.093 -18.493  1.00 90.19           O  
ATOM    837  CG2 THR A 111       0.657   2.943 -19.944  1.00 90.19           C  
ATOM    838  OG1 THR A 111       2.067   4.303 -18.542  1.00 90.19           O  
ATOM    839  N   THR A 112       2.656  -0.093 -18.487  1.00 90.75           N  
ATOM    840  CA  THR A 112       2.628  -1.493 -18.895  1.00 90.75           C  
ATOM    841  C   THR A 112       1.996  -2.360 -17.809  1.00 90.75           C  
ATOM    842  CB  THR A 112       4.043  -2.012 -19.210  1.00 90.75           C  
ATOM    843  O   THR A 112       1.236  -3.283 -18.108  1.00 90.75           O  
ATOM    844  CG2 THR A 112       4.002  -3.449 -19.718  1.00 90.75           C  
ATOM    845  OG1 THR A 112       4.638  -1.179 -20.213  1.00 90.75           O  
ATOM    846  N   PHE A 113       2.308  -2.018 -16.560  1.00 91.54           N  
ATOM    847  CA  PHE A 113       1.724  -2.750 -15.443  1.00 91.54           C  
ATOM    848  C   PHE A 113       0.209  -2.588 -15.422  1.00 91.54           C  
ATOM    849  CB  PHE A 113       2.321  -2.274 -14.115  1.00 91.54           C  
ATOM    850  O   PHE A 113      -0.522  -3.559 -15.216  1.00 91.54           O  
ATOM    851  CG  PHE A 113       1.640  -2.849 -12.902  1.00 91.54           C  
ATOM    852  CD1 PHE A 113       0.750  -2.084 -12.158  1.00 91.54           C  
ATOM    853  CD2 PHE A 113       1.890  -4.157 -12.506  1.00 91.54           C  
ATOM    854  CE1 PHE A 113       0.119  -2.614 -11.035  1.00 91.54           C  
ATOM    855  CE2 PHE A 113       1.263  -4.693 -11.385  1.00 91.54           C  
ATOM    856  CZ  PHE A 113       0.379  -3.920 -10.651  1.00 91.54           C  
ATOM    857  N   ILE A 114      -0.231  -1.382 -15.638  1.00 90.48           N  
ATOM    858  CA  ILE A 114      -1.661  -1.096 -15.642  1.00 90.48           C  
ATOM    859  C   ILE A 114      -2.343  -1.892 -16.752  1.00 90.48           C  
ATOM    860  CB  ILE A 114      -1.936   0.414 -15.820  1.00 90.48           C  
ATOM    861  O   ILE A 114      -3.406  -2.481 -16.539  1.00 90.48           O  
ATOM    862  CG1 ILE A 114      -1.423   1.197 -14.605  1.00 90.48           C  
ATOM    863  CG2 ILE A 114      -3.429   0.669 -16.045  1.00 90.48           C  
ATOM    864  CD1 ILE A 114      -1.495   2.709 -14.768  1.00 90.48           C  
ATOM    865  N   ASN A 115      -1.739  -1.973 -17.859  1.00 88.26           N  
ATOM    866  CA  ASN A 115      -2.280  -2.733 -18.981  1.00 88.26           C  
ATOM    867  C   ASN A 115      -2.300  -4.230 -18.687  1.00 88.26           C  
ATOM    868  CB  ASN A 115      -1.481  -2.452 -20.255  1.00 88.26           C  
ATOM    869  O   ASN A 115      -3.241  -4.929 -19.067  1.00 88.26           O  
ATOM    870  CG  ASN A 115      -1.697  -1.047 -20.782  1.00 88.26           C  
ATOM    871  ND2 ASN A 115      -0.736  -0.548 -21.550  1.00 88.26           N  
ATOM    872  OD1 ASN A 115      -2.719  -0.416 -20.502  1.00 88.26           O  
ATOM    873  N   THR A 116      -1.274  -4.644 -17.953  1.00 87.33           N  
ATOM    874  CA  THR A 116      -1.165  -6.052 -17.588  1.00 87.33           C  
ATOM    875  C   THR A 116      -2.211  -6.422 -16.541  1.00 87.33           C  
ATOM    876  CB  THR A 116       0.241  -6.383 -17.052  1.00 87.33           C  
ATOM    877  O   THR A 116      -2.785  -7.512 -16.587  1.00 87.33           O  
ATOM    878  CG2 THR A 116       0.372  -7.869 -16.734  1.00 87.33           C  
ATOM    879  OG1 THR A 116       1.217  -6.029 -18.040  1.00 87.33           O  
ATOM    880  N   LEU A 117      -2.509  -5.546 -15.618  1.00 87.01           N  
ATOM    881  CA  LEU A 117      -3.479  -5.795 -14.558  1.00 87.01           C  
ATOM    882  C   LEU A 117      -4.885  -5.936 -15.130  1.00 87.01           C  
ATOM    883  CB  LEU A 117      -3.446  -4.666 -13.524  1.00 87.01           C  
ATOM    884  O   LEU A 117      -5.643  -6.816 -14.716  1.00 87.01           O  
ATOM    885  CG  LEU A 117      -4.362  -4.831 -12.311  1.00 87.01           C  
ATOM    886  CD1 LEU A 117      -3.968  -6.071 -11.514  1.00 87.01           C  
ATOM    887  CD2 LEU A 117      -4.314  -3.587 -11.431  1.00 87.01           C  
ATOM    888  N   PHE A 118      -5.220  -5.157 -16.258  1.00 82.53           N  
ATOM    889  CA  PHE A 118      -6.562  -5.164 -16.829  1.00 82.53           C  
ATOM    890  C   PHE A 118      -6.637  -6.103 -18.026  1.00 82.53           C  
ATOM    891  CB  PHE A 118      -6.978  -3.749 -17.244  1.00 82.53           C  
ATOM    892  O   PHE A 118      -7.714  -6.322 -18.584  1.00 82.53           O  
ATOM    893  CG  PHE A 118      -7.282  -2.840 -16.084  1.00 82.53           C  
ATOM    894  CD1 PHE A 118      -8.351  -3.104 -15.238  1.00 82.53           C  
ATOM    895  CD2 PHE A 118      -6.496  -1.721 -15.840  1.00 82.53           C  
ATOM    896  CE1 PHE A 118      -8.635  -2.264 -14.163  1.00 82.53           C  
ATOM    897  CE2 PHE A 118      -6.773  -0.877 -14.768  1.00 82.53           C  
ATOM    898  CZ  PHE A 118      -7.843  -1.150 -13.931  1.00 82.53           C  
ATOM    899  N   ASN A 119      -5.567  -6.743 -18.276  1.00 75.51           N  
ATOM    900  CA  ASN A 119      -5.536  -7.576 -19.473  1.00 75.51           C  
ATOM    901  C   ASN A 119      -6.025  -6.812 -20.700  1.00 75.51           C  
ATOM    902  CB  ASN A 119      -6.372  -8.841 -19.268  1.00 75.51           C  
ATOM    903  O   ASN A 119      -6.720  -7.372 -21.550  1.00 75.51           O  
ATOM    904  CG  ASN A 119      -5.636  -9.905 -18.478  1.00 75.51           C  
ATOM    905  ND2 ASN A 119      -6.181 -11.116 -18.464  1.00 75.51           N  
ATOM    906  OD1 ASN A 119      -4.588  -9.641 -17.883  1.00 75.51           O  
ATOM    907  N   SER A 120      -6.044  -5.510 -20.624  1.00 64.28           N  
ATOM    908  CA  SER A 120      -6.491  -4.647 -21.713  1.00 64.28           C  
ATOM    909  C   SER A 120      -5.504  -3.512 -21.960  1.00 64.28           C  
ATOM    910  CB  SER A 120      -7.875  -4.072 -21.408  1.00 64.28           C  
ATOM    911  O   SER A 120      -4.845  -3.041 -21.030  1.00 64.28           O  
ATOM    912  OG  SER A 120      -7.799  -3.091 -20.389  1.00 64.28           O  
ATOM    913  N   GLU A 121      -5.239  -3.261 -23.277  1.00 59.19           N  
ATOM    914  CA  GLU A 121      -4.364  -2.168 -23.690  1.00 59.19           C  
ATOM    915  C   GLU A 121      -5.033  -0.814 -23.476  1.00 59.19           C  
ATOM    916  CB  GLU A 121      -3.960  -2.329 -25.158  1.00 59.19           C  
ATOM    917  O   GLU A 121      -5.802  -0.354 -24.323  1.00 59.19           O  
ATOM    918  CG  GLU A 121      -2.969  -3.458 -25.403  1.00 59.19           C  
ATOM    919  CD  GLU A 121      -2.572  -3.601 -26.864  1.00 59.19           C  
ATOM    920  OE1 GLU A 121      -1.790  -4.521 -27.193  1.00 59.19           O  
ATOM    921  OE2 GLU A 121      -3.046  -2.785 -27.686  1.00 59.19           O  
ATOM    922  N   LEU A 122      -5.261  -0.412 -22.254  1.00 57.38           N  
ATOM    923  CA  LEU A 122      -5.914   0.866 -21.992  1.00 57.38           C  
ATOM    924  C   LEU A 122      -5.045   2.027 -22.463  1.00 57.38           C  
ATOM    925  CB  LEU A 122      -6.221   1.015 -20.500  1.00 57.38           C  
ATOM    926  O   LEU A 122      -5.561   3.033 -22.957  1.00 57.38           O  
ATOM    927  CG  LEU A 122      -7.243   0.038 -19.917  1.00 57.38           C  
ATOM    928  CD1 LEU A 122      -7.302   0.176 -18.399  1.00 57.38           C  
ATOM    929  CD2 LEU A 122      -8.618   0.269 -20.535  1.00 57.38           C  
ATOM    930  N   PHE A 123      -3.698   1.805 -22.531  1.00 58.35           N  
ATOM    931  CA  PHE A 123      -2.801   2.844 -23.022  1.00 58.35           C  
ATOM    932  C   PHE A 123      -2.080   2.385 -24.284  1.00 58.35           C  
ATOM    933  CB  PHE A 123      -1.781   3.228 -21.945  1.00 58.35           C  
ATOM    934  O   PHE A 123      -1.341   1.399 -24.259  1.00 58.35           O  
ATOM    935  CG  PHE A 123      -2.395   3.863 -20.727  1.00 58.35           C  
ATOM    936  CD1 PHE A 123      -2.721   5.214 -20.719  1.00 58.35           C  
ATOM    937  CD2 PHE A 123      -2.646   3.108 -19.588  1.00 58.35           C  
ATOM    938  CE1 PHE A 123      -3.290   5.804 -19.592  1.00 58.35           C  
ATOM    939  CE2 PHE A 123      -3.214   3.691 -18.459  1.00 58.35           C  
ATOM    940  CZ  PHE A 123      -3.534   5.039 -18.463  1.00 58.35           C  
ATOM    941  N   PRO A 124      -2.542   2.641 -25.507  1.00 53.36           N  
ATOM    942  CA  PRO A 124      -1.893   2.164 -26.730  1.00 53.36           C  
ATOM    943  C   PRO A 124      -0.403   2.495 -26.775  1.00 53.36           C  
ATOM    944  CB  PRO A 124      -2.649   2.898 -27.840  1.00 53.36           C  
ATOM    945  O   PRO A 124      -0.005   3.613 -26.437  1.00 53.36           O  
ATOM    946  CG  PRO A 124      -3.352   4.019 -27.146  1.00 53.36           C  
ATOM    947  CD  PRO A 124      -3.384   3.724 -25.674  1.00 53.36           C  
ATOM    948  N   ASN A 125       0.466   1.530 -26.329  1.00 46.27           N  
ATOM    949  CA  ASN A 125       1.891   1.639 -26.621  1.00 46.27           C  
ATOM    950  C   ASN A 125       2.157   1.641 -28.124  1.00 46.27           C  
ATOM    951  CB  ASN A 125       2.666   0.505 -25.946  1.00 46.27           C  
ATOM    952  O   ASN A 125       1.554   0.865 -28.866  1.00 46.27           O  
ATOM    953  CG  ASN A 125       2.607   0.577 -24.433  1.00 46.27           C  
ATOM    954  ND2 ASN A 125       2.908  -0.535 -23.774  1.00 46.27           N  
ATOM    955  OD1 ASN A 125       2.293   1.624 -23.861  1.00 46.27           O  
ATOM    956  N   ASN A 126       1.739   2.591 -28.874  1.00 37.60           N  
ATOM    957  CA  ASN A 126       2.097   2.603 -30.288  1.00 37.60           C  
ATOM    958  C   ASN A 126       3.231   1.627 -30.588  1.00 37.60           C  
ATOM    959  CB  ASN A 126       2.481   4.016 -30.733  1.00 37.60           C  
ATOM    960  O   ASN A 126       3.979   1.814 -31.549  1.00 37.60           O  
ATOM    961  CG  ASN A 126       1.296   4.806 -31.252  1.00 37.60           C  
ATOM    962  ND2 ASN A 126       1.556   5.729 -32.171  1.00 37.60           N  
ATOM    963  OD1 ASN A 126       0.157   4.590 -30.831  1.00 37.60           O  
ATOM    964  N   THR A 127       3.305   0.441 -29.978  1.00 38.16           N  
ATOM    965  CA  THR A 127       4.297  -0.422 -30.610  1.00 38.16           C  
ATOM    966  C   THR A 127       3.621  -1.567 -31.359  1.00 38.16           C  
ATOM    967  CB  THR A 127       5.282  -0.994 -29.573  1.00 38.16           C  
ATOM    968  O   THR A 127       4.272  -2.296 -32.109  1.00 38.16           O  
ATOM    969  CG2 THR A 127       6.089   0.117 -28.910  1.00 38.16           C  
ATOM    970  OG1 THR A 127       4.548  -1.702 -28.567  1.00 38.16           O  
ATOM    971  N   HIS A 128       2.565  -1.357 -32.172  1.00 35.52           N  
ATOM    972  CA  HIS A 128       2.331  -2.376 -33.189  1.00 35.52           C  
ATOM    973  C   HIS A 128       1.647  -1.783 -34.416  1.00 35.52           C  
ATOM    974  CB  HIS A 128       1.489  -3.518 -32.619  1.00 35.52           C  
ATOM    975  O   HIS A 128       0.480  -2.079 -34.685  1.00 35.52           O  
ATOM    976  CG  HIS A 128       2.301  -4.667 -32.111  1.00 35.52           C  
ATOM    977  CD2 HIS A 128       2.466  -5.154 -30.859  1.00 35.52           C  
ATOM    978  ND1 HIS A 128       3.069  -5.458 -32.937  1.00 35.52           N  
ATOM    979  CE1 HIS A 128       3.672  -6.386 -32.213  1.00 35.52           C  
ATOM    980  NE2 HIS A 128       3.323  -6.224 -30.948  1.00 35.52           N  
ATOM    981  N   THR A 129       2.094  -0.610 -35.004  1.00 30.09           N  
ATOM    982  CA  THR A 129       1.732  -0.469 -36.410  1.00 30.09           C  
ATOM    983  C   THR A 129       2.876  -0.925 -37.311  1.00 30.09           C  
ATOM    984  CB  THR A 129       1.359   0.987 -36.747  1.00 30.09           C  
ATOM    985  O   THR A 129       3.996  -0.422 -37.204  1.00 30.09           O  
ATOM    986  CG2 THR A 129       0.105   1.422 -35.995  1.00 30.09           C  
ATOM    987  OG1 THR A 129       2.444   1.849 -36.383  1.00 30.09           O  
ATOM    988  N   THR A 130       3.361  -2.151 -37.247  1.00 30.56           N  
ATOM    989  CA  THR A 130       3.825  -2.646 -38.539  1.00 30.56           C  
ATOM    990  C   THR A 130       4.168  -4.131 -38.458  1.00 30.56           C  
ATOM    991  CB  THR A 130       5.054  -1.858 -39.030  1.00 30.56           C  
ATOM    992  O   THR A 130       5.091  -4.522 -37.741  1.00 30.56           O  
ATOM    993  CG2 THR A 130       4.723  -0.381 -39.214  1.00 30.56           C  
ATOM    994  OG1 THR A 130       6.110  -1.984 -38.070  1.00 30.56           O  
ATOM    995  N   LYS A 131       3.297  -5.064 -38.102  1.00 29.03           N  
ATOM    996  CA  LYS A 131       3.571  -6.368 -38.699  1.00 29.03           C  
ATOM    997  C   LYS A 131       2.319  -6.948 -39.351  1.00 29.03           C  
ATOM    998  CB  LYS A 131       4.110  -7.338 -37.647  1.00 29.03           C  
ATOM    999  O   LYS A 131       1.264  -7.029 -38.719  1.00 29.03           O  
ATOM   1000  CG  LYS A 131       5.624  -7.310 -37.498  1.00 29.03           C  
ATOM   1001  CD  LYS A 131       6.113  -8.398 -36.550  1.00 29.03           C  
ATOM   1002  CE  LYS A 131       7.609  -8.282 -36.288  1.00 29.03           C  
ATOM   1003  NZ  LYS A 131       8.084  -9.318 -35.324  1.00 29.03           N  
ATOM   1004  N   SER A 132       1.846  -6.523 -40.528  1.00 26.58           N  
ATOM   1005  CA  SER A 132       1.662  -7.304 -41.747  1.00 26.58           C  
ATOM   1006  C   SER A 132       1.819  -8.797 -41.476  1.00 26.58           C  
ATOM   1007  CB  SER A 132       2.658  -6.865 -42.821  1.00 26.58           C  
ATOM   1008  O   SER A 132       2.866  -9.239 -40.999  1.00 26.58           O  
ATOM   1009  OG  SER A 132       3.976  -6.830 -42.301  1.00 26.58           O  
ATOM   1010  N   THR A 133       0.744  -9.497 -41.171  1.00 26.02           N  
ATOM   1011  CA  THR A 133       0.429 -10.710 -41.918  1.00 26.02           C  
ATOM   1012  C   THR A 133      -1.080 -10.871 -42.076  1.00 26.02           C  
ATOM   1013  CB  THR A 133       1.013 -11.957 -41.229  1.00 26.02           C  
ATOM   1014  O   THR A 133      -1.825 -10.782 -41.097  1.00 26.02           O  
ATOM   1015  CG2 THR A 133       2.538 -11.926 -41.235  1.00 26.02           C  
ATOM   1016  OG1 THR A 133       0.552 -12.006 -39.873  1.00 26.02           O  
ATOM   1017  N   PRO A 134      -1.623 -10.621 -43.303  1.00 34.61           N  
ATOM   1018  CA  PRO A 134      -2.906 -10.850 -43.971  1.00 34.61           C  
ATOM   1019  C   PRO A 134      -3.239 -12.333 -44.117  1.00 34.61           C  
ATOM   1020  CB  PRO A 134      -2.713 -10.196 -45.341  1.00 34.61           C  
ATOM   1021  O   PRO A 134      -2.361 -13.138 -44.435  1.00 34.61           O  
ATOM   1022  CG  PRO A 134      -1.231 -10.117 -45.521  1.00 34.61           C  
ATOM   1023  CD  PRO A 134      -0.571 -10.715 -44.312  1.00 34.61           C  
ATOM   1024  N   SER A 135      -4.083 -12.942 -43.278  1.00 25.21           N  
ATOM   1025  CA  SER A 135      -4.720 -14.148 -43.795  1.00 25.21           C  
ATOM   1026  C   SER A 135      -6.075 -14.384 -43.136  1.00 25.21           C  
ATOM   1027  CB  SER A 135      -3.820 -15.366 -43.578  1.00 25.21           C  
ATOM   1028  O   SER A 135      -6.185 -14.366 -41.908  1.00 25.21           O  
ATOM   1029  OG  SER A 135      -3.332 -15.400 -42.248  1.00 25.21           O  
ATOM   1030  N   ASP A 136      -7.199 -13.865 -43.675  1.00 28.24           N  
ATOM   1031  CA  ASP A 136      -8.417 -14.652 -43.846  1.00 28.24           C  
ATOM   1032  C   ASP A 136      -9.629 -13.748 -44.062  1.00 28.24           C  
ATOM   1033  CB  ASP A 136      -8.645 -15.558 -42.635  1.00 28.24           C  
ATOM   1034  O   ASP A 136      -9.886 -12.844 -43.264  1.00 28.24           O  
ATOM   1035  CG  ASP A 136      -7.758 -16.790 -42.641  1.00 28.24           C  
ATOM   1036  OD1 ASP A 136      -7.396 -17.276 -43.734  1.00 28.24           O  
ATOM   1037  OD2 ASP A 136      -7.421 -17.282 -41.542  1.00 28.24           O  
ATOM   1038  N   GLN A 137     -10.002 -13.375 -45.308  1.00 25.48           N  
ATOM   1039  CA  GLN A 137     -11.260 -13.820 -45.897  1.00 25.48           C  
ATOM   1040  C   GLN A 137     -12.424 -12.951 -45.429  1.00 25.48           C  
ATOM   1041  CB  GLN A 137     -11.528 -15.285 -45.553  1.00 25.48           C  
ATOM   1042  O   GLN A 137     -12.620 -12.761 -44.227  1.00 25.48           O  
ATOM   1043  CG  GLN A 137     -10.948 -16.270 -46.560  1.00 25.48           C  
ATOM   1044  CD  GLN A 137     -11.259 -17.714 -46.214  1.00 25.48           C  
ATOM   1045  NE2 GLN A 137     -10.460 -18.635 -46.743  1.00 25.48           N  
ATOM   1046  OE1 GLN A 137     -12.208 -18.000 -45.478  1.00 25.48           O  
ATOM   1047  N   GLN A 138     -12.938 -12.066 -46.295  1.00 24.03           N  
ATOM   1048  CA  GLN A 138     -14.257 -12.137 -46.915  1.00 24.03           C  
ATOM   1049  C   GLN A 138     -15.237 -11.188 -46.232  1.00 24.03           C  
ATOM   1050  CB  GLN A 138     -14.794 -13.568 -46.872  1.00 24.03           C  
ATOM   1051  O   GLN A 138     -15.367 -11.199 -45.006  1.00 24.03           O  
ATOM   1052  CG  GLN A 138     -14.901 -14.226 -48.242  1.00 24.03           C  
ATOM   1053  CD  GLN A 138     -14.922 -15.741 -48.165  1.00 24.03           C  
ATOM   1054  NE2 GLN A 138     -14.935 -16.393 -49.322  1.00 24.03           N  
ATOM   1055  OE1 GLN A 138     -14.925 -16.321 -47.074  1.00 24.03           O  
ATOM   1056  N   SER A 139     -15.593 -10.090 -46.904  1.00 25.57           N  
ATOM   1057  CA  SER A 139     -16.931  -9.748 -47.374  1.00 25.57           C  
ATOM   1058  C   SER A 139     -17.347  -8.360 -46.899  1.00 25.57           C  
ATOM   1059  CB  SER A 139     -17.949 -10.785 -46.895  1.00 25.57           C  
ATOM   1060  O   SER A 139     -17.207  -8.034 -45.719  1.00 25.57           O  
ATOM   1061  OG  SER A 139     -17.833 -10.995 -45.498  1.00 25.57           O  
ATOM   1062  N   ALA A 140     -17.261  -7.318 -47.795  1.00 25.84           N  
ATOM   1063  CA  ALA A 140     -18.379  -6.655 -48.460  1.00 25.84           C  
ATOM   1064  C   ALA A 140     -18.994  -5.584 -47.565  1.00 25.84           C  
ATOM   1065  CB  ALA A 140     -19.438  -7.677 -48.866  1.00 25.84           C  
ATOM   1066  O   ALA A 140     -19.283  -5.837 -46.392  1.00 25.84           O  
ATOM   1067  N   GLU A 141     -18.761  -4.331 -47.891  1.00 26.76           N  
ATOM   1068  CA  GLU A 141     -19.728  -3.336 -48.344  1.00 26.76           C  
ATOM   1069  C   GLU A 141     -20.003  -2.299 -47.259  1.00 26.76           C  
ATOM   1070  CB  GLU A 141     -21.034  -4.011 -48.770  1.00 26.76           C  
ATOM   1071  O   GLU A 141     -20.295  -2.653 -46.115  1.00 26.76           O  
ATOM   1072  CG  GLU A 141     -20.929  -4.785 -50.076  1.00 26.76           C  
ATOM   1073  CD  GLU A 141     -22.274  -5.258 -50.603  1.00 26.76           C  
ATOM   1074  OE1 GLU A 141     -22.332  -5.775 -51.742  1.00 26.76           O  
ATOM   1075  OE2 GLU A 141     -23.279  -5.110 -49.872  1.00 26.76           O  
ATOM   1076  N   ASP A 142     -19.535  -1.056 -47.421  1.00 25.85           N  
ATOM   1077  CA  ASP A 142     -20.324   0.150 -47.657  1.00 25.85           C  
ATOM   1078  C   ASP A 142     -20.324   1.055 -46.427  1.00 25.85           C  
ATOM   1079  CB  ASP A 142     -21.759  -0.215 -48.042  1.00 25.85           C  
ATOM   1080  O   ASP A 142     -20.669   0.617 -45.327  1.00 25.85           O  
ATOM   1081  CG  ASP A 142     -22.088   0.116 -49.487  1.00 25.85           C  
ATOM   1082  OD1 ASP A 142     -21.270   0.775 -50.163  1.00 25.85           O  
ATOM   1083  OD2 ASP A 142     -23.177  -0.284 -49.952  1.00 25.85           O  
ATOM   1084  N   ILE A 143     -19.574   2.205 -46.406  1.00 28.66           N  
ATOM   1085  CA  ILE A 143     -19.927   3.620 -46.420  1.00 28.66           C  
ATOM   1086  C   ILE A 143     -19.211   4.343 -45.281  1.00 28.66           C  
ATOM   1087  CB  ILE A 143     -21.455   3.822 -46.306  1.00 28.66           C  
ATOM   1088  O   ILE A 143     -19.348   3.965 -44.115  1.00 28.66           O  
ATOM   1089  CG1 ILE A 143     -22.176   3.102 -47.452  1.00 28.66           C  
ATOM   1090  CG2 ILE A 143     -21.803   5.314 -46.291  1.00 28.66           C  
ATOM   1091  CD1 ILE A 143     -23.693   3.209 -47.392  1.00 28.66           C  
ATOM   1092  N   GLY A 144     -18.229   5.205 -45.623  1.00 27.52           N  
ATOM   1093  CA  GLY A 144     -18.241   6.659 -45.598  1.00 27.52           C  
ATOM   1094  C   GLY A 144     -17.322   7.245 -44.543  1.00 27.52           C  
ATOM   1095  O   GLY A 144     -17.383   6.857 -43.375  1.00 27.52           O  
ATOM   1096  N   LYS A 145     -16.102   7.703 -44.949  1.00 23.96           N  
ATOM   1097  CA  LYS A 145     -15.628   9.081 -45.044  1.00 23.96           C  
ATOM   1098  C   LYS A 145     -15.044   9.554 -43.715  1.00 23.96           C  
ATOM   1099  CB  LYS A 145     -16.762  10.010 -45.479  1.00 23.96           C  
ATOM   1100  O   LYS A 145     -15.750   9.610 -42.706  1.00 23.96           O  
ATOM   1101  CG  LYS A 145     -16.751  10.347 -46.962  1.00 23.96           C  
ATOM   1102  CD  LYS A 145     -17.886  11.296 -47.328  1.00 23.96           C  
ATOM   1103  CE  LYS A 145     -17.957  11.531 -48.831  1.00 23.96           C  
ATOM   1104  NZ  LYS A 145     -19.048  12.484 -49.192  1.00 23.96           N  
ATOM   1105  N   ALA A 146     -13.747   9.532 -43.571  1.00 30.81           N  
ATOM   1106  CA  ALA A 146     -13.008  10.718 -43.146  1.00 30.81           C  
ATOM   1107  C   ALA A 146     -11.516  10.564 -43.426  1.00 30.81           C  
ATOM   1108  CB  ALA A 146     -13.243  10.987 -41.662  1.00 30.81           C  
ATOM   1109  O   ALA A 146     -10.877   9.635 -42.926  1.00 30.81           O  
ATOM   1110  N   LYS A 147     -11.026  10.714 -44.658  1.00 22.50           N  
ATOM   1111  CA  LYS A 147      -9.912  11.493 -45.192  1.00 22.50           C  
ATOM   1112  C   LYS A 147      -9.311  12.399 -44.122  1.00 22.50           C  
ATOM   1113  CB  LYS A 147     -10.366  12.327 -46.391  1.00 22.50           C  
ATOM   1114  O   LYS A 147     -10.017  13.212 -43.521  1.00 22.50           O  
ATOM   1115  CG  LYS A 147      -9.251  12.661 -47.371  1.00 22.50           C  
ATOM   1116  CD  LYS A 147      -9.783  13.400 -48.592  1.00 22.50           C  
ATOM   1117  CE  LYS A 147      -8.700  13.596 -49.644  1.00 22.50           C  
ATOM   1118  NZ  LYS A 147      -9.138  14.530 -50.723  1.00 22.50           N  
ATOM   1119  N   PRO A 148      -8.111  12.288 -43.632  1.00 30.41           N  
ATOM   1120  CA  PRO A 148      -7.144  13.388 -43.619  1.00 30.41           C  
ATOM   1121  C   PRO A 148      -5.944  13.130 -44.528  1.00 30.41           C  
ATOM   1122  CB  PRO A 148      -6.712  13.461 -42.153  1.00 30.41           C  
ATOM   1123  O   PRO A 148      -5.531  11.981 -44.700  1.00 30.41           O  
ATOM   1124  CG  PRO A 148      -6.896  12.073 -41.631  1.00 30.41           C  
ATOM   1125  CD  PRO A 148      -7.479  11.225 -42.725  1.00 30.41           C  
ATOM   1126  N   VAL A 149      -5.888  13.637 -45.806  1.00 23.69           N  
ATOM   1127  CA  VAL A 149      -5.121  14.519 -46.679  1.00 23.69           C  
ATOM   1128  C   VAL A 149      -3.633  14.197 -46.562  1.00 23.69           C  
ATOM   1129  CB  VAL A 149      -5.372  16.007 -46.344  1.00 23.69           C  
ATOM   1130  O   VAL A 149      -3.094  14.120 -45.456  1.00 23.69           O  
ATOM   1131  CG1 VAL A 149      -5.183  16.263 -44.850  1.00 23.69           C  
ATOM   1132  CG2 VAL A 149      -4.445  16.902 -47.165  1.00 23.69           C  
ATOM   1133  N   SER A 150      -3.198  13.375 -47.428  1.00 22.82           N  
ATOM   1134  CA  SER A 150      -2.064  13.363 -48.347  1.00 22.82           C  
ATOM   1135  C   SER A 150      -1.396  14.732 -48.418  1.00 22.82           C  
ATOM   1136  CB  SER A 150      -2.511  12.932 -49.744  1.00 22.82           C  
ATOM   1137  O   SER A 150      -2.059  15.739 -48.677  1.00 22.82           O  
ATOM   1138  OG  SER A 150      -3.132  11.659 -49.703  1.00 22.82           O  
ATOM   1139  N   PRO A 151      -0.207  14.934 -48.018  1.00 29.25           N  
ATOM   1140  CA  PRO A 151       0.670  15.611 -48.976  1.00 29.25           C  
ATOM   1141  C   PRO A 151       1.704  14.673 -49.595  1.00 29.25           C  
ATOM   1142  CB  PRO A 151       1.349  16.691 -48.131  1.00 29.25           C  
ATOM   1143  O   PRO A 151       2.125  13.706 -48.957  1.00 29.25           O  
ATOM   1144  CG  PRO A 151       1.310  16.163 -46.733  1.00 29.25           C  
ATOM   1145  CD  PRO A 151       0.592  14.843 -46.742  1.00 29.25           C  
ATOM   1146  N   SER A 152       1.554  14.322 -50.814  1.00 24.94           N  
ATOM   1147  CA  SER A 152       2.395  14.108 -51.987  1.00 24.94           C  
ATOM   1148  C   SER A 152       3.470  15.184 -52.100  1.00 24.94           C  
ATOM   1149  CB  SER A 152       1.547  14.088 -53.259  1.00 24.94           C  
ATOM   1150  O   SER A 152       3.206  16.362 -51.850  1.00 24.94           O  
ATOM   1151  OG  SER A 152       0.752  12.916 -53.314  1.00 24.94           O  
ATOM   1152  N   PRO A 153       4.732  14.955 -52.645  1.00 33.81           N  
ATOM   1153  CA  PRO A 153       5.355  14.482 -53.883  1.00 33.81           C  
ATOM   1154  C   PRO A 153       6.742  13.885 -53.654  1.00 33.81           C  
ATOM   1155  CB  PRO A 153       5.439  15.746 -54.742  1.00 33.81           C  
ATOM   1156  O   PRO A 153       7.368  14.146 -52.624  1.00 33.81           O  
ATOM   1157  CG  PRO A 153       5.684  16.853 -53.768  1.00 33.81           C  
ATOM   1158  CD  PRO A 153       5.620  16.289 -52.378  1.00 33.81           C  
ATOM   1159  N   SER A 154       7.166  12.746 -54.394  1.00 26.12           N  
ATOM   1160  CA  SER A 154       7.954  12.608 -55.615  1.00 26.12           C  
ATOM   1161  C   SER A 154       9.372  12.138 -55.307  1.00 26.12           C  
ATOM   1162  CB  SER A 154       8.001  13.933 -56.376  1.00 26.12           C  
ATOM   1163  O   SER A 154      10.020  12.659 -54.396  1.00 26.12           O  
ATOM   1164  OG  SER A 154       8.662  14.928 -55.613  1.00 26.12           O  
ATOM   1165  N   HIS A 155       9.768  10.860 -55.599  1.00 28.45           N  
ATOM   1166  CA  HIS A 155      10.743  10.223 -56.477  1.00 28.45           C  
ATOM   1167  C   HIS A 155      12.157  10.363 -55.925  1.00 28.45           C  
ATOM   1168  CB  HIS A 155      10.667  10.820 -57.884  1.00 28.45           C  
ATOM   1169  O   HIS A 155      12.712  11.464 -55.898  1.00 28.45           O  
ATOM   1170  CG  HIS A 155       9.639  10.173 -58.756  1.00 28.45           C  
ATOM   1171  CD2 HIS A 155       9.347  10.347 -60.066  1.00 28.45           C  
ATOM   1172  ND1 HIS A 155       8.761   9.219 -58.289  1.00 28.45           N  
ATOM   1173  CE1 HIS A 155       7.973   8.832 -59.278  1.00 28.45           C  
ATOM   1174  NE2 HIS A 155       8.308   9.502 -60.368  1.00 28.45           N  
ATOM   1175  N   GLY A 156      12.741   9.537 -55.180  1.00 25.52           N  
ATOM   1176  CA  GLY A 156      14.155   9.199 -55.202  1.00 25.52           C  
ATOM   1177  C   GLY A 156      14.513   8.067 -54.257  1.00 25.52           C  
ATOM   1178  O   GLY A 156      14.065   8.046 -53.109  1.00 25.52           O  
ATOM   1179  N   GLN A 157      14.328   6.809 -54.597  1.00 26.95           N  
ATOM   1180  CA  GLN A 157      15.120   5.607 -54.361  1.00 26.95           C  
ATOM   1181  C   GLN A 157      15.911   5.716 -53.060  1.00 26.95           C  
ATOM   1182  CB  GLN A 157      16.069   5.350 -55.532  1.00 26.95           C  
ATOM   1183  O   GLN A 157      16.642   6.686 -52.851  1.00 26.95           O  
ATOM   1184  CG  GLN A 157      15.988   3.935 -56.090  1.00 26.95           C  
ATOM   1185  CD  GLN A 157      16.741   3.776 -57.398  1.00 26.95           C  
ATOM   1186  NE2 GLN A 157      16.589   2.618 -58.032  1.00 26.95           N  
ATOM   1187  OE1 GLN A 157      17.452   4.686 -57.835  1.00 26.95           O  
ATOM   1188  N   PRO A 158      15.763   4.748 -52.173  1.00 33.75           N  
ATOM   1189  CA  PRO A 158      15.778   4.460 -50.737  1.00 33.75           C  
ATOM   1190  C   PRO A 158      17.185   4.211 -50.199  1.00 33.75           C  
ATOM   1191  CB  PRO A 158      14.918   3.199 -50.621  1.00 33.75           C  
ATOM   1192  O   PRO A 158      17.990   3.543 -50.852  1.00 33.75           O  
ATOM   1193  CG  PRO A 158      15.167   2.450 -51.891  1.00 33.75           C  
ATOM   1194  CD  PRO A 158      16.076   3.271 -52.759  1.00 33.75           C  
ATOM   1195  N   THR A 159      17.869   5.227 -49.704  1.00 26.89           N  
ATOM   1196  CA  THR A 159      19.116   5.067 -48.963  1.00 26.89           C  
ATOM   1197  C   THR A 159      18.837   4.772 -47.492  1.00 26.89           C  
ATOM   1198  CB  THR A 159      19.999   6.323 -49.080  1.00 26.89           C  
ATOM   1199  O   THR A 159      17.987   5.416 -46.875  1.00 26.89           O  
ATOM   1200  CG2 THR A 159      21.136   6.105 -50.073  1.00 26.89           C  
ATOM   1201  OG1 THR A 159      19.197   7.425 -49.522  1.00 26.89           O  
ATOM   1202  N   LEU A 160      18.573   3.522 -47.155  1.00 33.56           N  
ATOM   1203  CA  LEU A 160      18.944   2.657 -46.040  1.00 33.56           C  
ATOM   1204  C   LEU A 160      19.857   3.390 -45.064  1.00 33.56           C  
ATOM   1205  CB  LEU A 160      19.636   1.390 -46.552  1.00 33.56           C  
ATOM   1206  O   LEU A 160      20.131   2.892 -43.969  1.00 33.56           O  
ATOM   1207  CG  LEU A 160      18.720   0.263 -47.030  1.00 33.56           C  
ATOM   1208  CD1 LEU A 160      19.432  -0.592 -48.074  1.00 33.56           C  
ATOM   1209  CD2 LEU A 160      18.264  -0.591 -45.853  1.00 33.56           C  
ATOM   1210  N   ALA A 161      19.589   4.696 -44.727  1.00 35.74           N  
ATOM   1211  CA  ALA A 161      20.243   5.216 -43.528  1.00 35.74           C  
ATOM   1212  C   ALA A 161      19.496   6.427 -42.978  1.00 35.74           C  
ATOM   1213  CB  ALA A 161      21.694   5.581 -43.830  1.00 35.74           C  
ATOM   1214  O   ALA A 161      19.705   6.824 -41.830  1.00 35.74           O  
ATOM   1215  N   SER A 162      18.142   6.451 -43.218  1.00 30.59           N  
ATOM   1216  CA  SER A 162      17.480   7.504 -42.455  1.00 30.59           C  
ATOM   1217  C   SER A 162      16.061   7.099 -42.069  1.00 30.59           C  
ATOM   1218  CB  SER A 162      17.447   8.807 -43.255  1.00 30.59           C  
ATOM   1219  O   SER A 162      15.333   7.880 -41.452  1.00 30.59           O  
ATOM   1220  OG  SER A 162      16.677   8.653 -44.435  1.00 30.59           O  
ATOM   1221  N   GLN A 163      15.884   5.770 -41.947  1.00 30.53           N  
ATOM   1222  CA  GLN A 163      14.686   5.346 -41.230  1.00 30.53           C  
ATOM   1223  C   GLN A 163      15.039   4.770 -39.861  1.00 30.53           C  
ATOM   1224  CB  GLN A 163      13.907   4.316 -42.048  1.00 30.53           C  
ATOM   1225  O   GLN A 163      14.208   4.123 -39.221  1.00 30.53           O  
ATOM   1226  CG  GLN A 163      12.962   4.931 -43.072  1.00 30.53           C  
ATOM   1227  CD  GLN A 163      12.183   3.889 -43.852  1.00 30.53           C  
ATOM   1228  NE2 GLN A 163      12.024   4.117 -45.151  1.00 30.53           N  
ATOM   1229  OE1 GLN A 163      11.728   2.886 -43.292  1.00 30.53           O  
ATOM   1230  N   ALA A 164      16.273   5.090 -39.336  1.00 30.28           N  
ATOM   1231  CA  ALA A 164      16.734   4.920 -37.961  1.00 30.28           C  
ATOM   1232  C   ALA A 164      16.405   6.148 -37.116  1.00 30.28           C  
ATOM   1233  CB  ALA A 164      18.235   4.646 -37.933  1.00 30.28           C  
ATOM   1234  O   ALA A 164      16.222   6.042 -35.901  1.00 30.28           O  
ATOM   1235  N   ALA A 165      15.602   7.116 -37.723  1.00 32.26           N  
ATOM   1236  CA  ALA A 165      15.269   8.245 -36.857  1.00 32.26           C  
ATOM   1237  C   ALA A 165      13.760   8.354 -36.656  1.00 32.26           C  
ATOM   1238  CB  ALA A 165      15.820   9.543 -37.440  1.00 32.26           C  
ATOM   1239  O   ALA A 165      13.296   9.087 -35.779  1.00 32.26           O  
ATOM   1240  N   ALA A 166      13.047   7.310 -37.086  1.00 39.15           N  
ATOM   1241  CA  ALA A 166      11.686   7.327 -36.557  1.00 39.15           C  
ATOM   1242  C   ALA A 166      11.495   6.247 -35.497  1.00 39.15           C  
ATOM   1243  CB  ALA A 166      10.674   7.145 -37.686  1.00 39.15           C  
ATOM   1244  O   ALA A 166      10.440   6.170 -34.862  1.00 39.15           O  
ATOM   1245  N   SER A 167      12.687   5.558 -35.063  1.00 32.48           N  
ATOM   1246  CA  SER A 167      12.935   4.513 -34.075  1.00 32.48           C  
ATOM   1247  C   SER A 167      13.150   5.106 -32.686  1.00 32.48           C  
ATOM   1248  CB  SER A 167      14.151   3.675 -34.474  1.00 32.48           C  
ATOM   1249  O   SER A 167      13.138   4.382 -31.688  1.00 32.48           O  
ATOM   1250  OG  SER A 167      15.323   4.471 -34.501  1.00 32.48           O  
ATOM   1251  N   LEU A 168      12.446   6.265 -32.264  1.00 37.48           N  
ATOM   1252  CA  LEU A 168      12.330   6.769 -30.900  1.00 37.48           C  
ATOM   1253  C   LEU A 168      10.946   7.362 -30.656  1.00 37.48           C  
ATOM   1254  CB  LEU A 168      13.405   7.824 -30.624  1.00 37.48           C  
ATOM   1255  O   LEU A 168      10.816   8.395 -29.997  1.00 37.48           O  
ATOM   1256  CG  LEU A 168      14.592   7.375 -29.771  1.00 37.48           C  
ATOM   1257  CD1 LEU A 168      15.825   7.168 -30.644  1.00 37.48           C  
ATOM   1258  CD2 LEU A 168      14.874   8.391 -28.670  1.00 37.48           C  
ATOM   1259  N   ALA A 169       9.880   7.044 -31.429  1.00 36.53           N  
ATOM   1260  CA  ALA A 169       8.528   7.559 -31.228  1.00 36.53           C  
ATOM   1261  C   ALA A 169       8.017   7.229 -29.829  1.00 36.53           C  
ATOM   1262  CB  ALA A 169       7.581   6.994 -32.284  1.00 36.53           C  
ATOM   1263  O   ALA A 169       7.900   6.057 -29.464  1.00 36.53           O  
ATOM   1264  N   GLN A 170       8.766   7.570 -28.752  1.00 36.04           N  
ATOM   1265  CA  GLN A 170       8.501   8.025 -27.391  1.00 36.04           C  
ATOM   1266  C   GLN A 170       7.100   7.621 -26.939  1.00 36.04           C  
ATOM   1267  CB  GLN A 170       8.670   9.541 -27.289  1.00 36.04           C  
ATOM   1268  O   GLN A 170       6.116   7.905 -27.624  1.00 36.04           O  
ATOM   1269  CG  GLN A 170      10.120  10.004 -27.335  1.00 36.04           C  
ATOM   1270  CD  GLN A 170      10.308  11.402 -26.778  1.00 36.04           C  
ATOM   1271  NE2 GLN A 170      11.561  11.795 -26.572  1.00 36.04           N  
ATOM   1272  OE1 GLN A 170       9.336  12.125 -26.537  1.00 36.04           O  
ATOM   1273  N   VAL A 171       6.762   6.335 -26.701  1.00 49.54           N  
ATOM   1274  CA  VAL A 171       5.639   6.091 -25.802  1.00 49.54           C  
ATOM   1275  C   VAL A 171       5.191   7.405 -25.166  1.00 49.54           C  
ATOM   1276  CB  VAL A 171       6.001   5.064 -24.705  1.00 49.54           C  
ATOM   1277  O   VAL A 171       6.012   8.158 -24.637  1.00 49.54           O  
ATOM   1278  CG1 VAL A 171       4.772   4.707 -23.872  1.00 49.54           C  
ATOM   1279  CG2 VAL A 171       6.611   3.810 -25.329  1.00 49.54           C  
ATOM   1280  N   PRO A 172       4.060   8.118 -25.686  1.00 54.21           N  
ATOM   1281  CA  PRO A 172       3.700   9.401 -25.078  1.00 54.21           C  
ATOM   1282  C   PRO A 172       3.906   9.415 -23.565  1.00 54.21           C  
ATOM   1283  CB  PRO A 172       2.218   9.554 -25.428  1.00 54.21           C  
ATOM   1284  O   PRO A 172       3.577   8.440 -22.884  1.00 54.21           O  
ATOM   1285  CG  PRO A 172       1.764   8.174 -25.781  1.00 54.21           C  
ATOM   1286  CD  PRO A 172       2.971   7.348 -26.122  1.00 54.21           C  
ATOM   1287  N   LYS A 173       5.028   9.761 -23.103  1.00 60.38           N  
ATOM   1288  CA  LYS A 173       5.317  10.063 -21.704  1.00 60.38           C  
ATOM   1289  C   LYS A 173       4.095  10.651 -21.005  1.00 60.38           C  
ATOM   1290  CB  LYS A 173       6.498  11.029 -21.595  1.00 60.38           C  
ATOM   1291  O   LYS A 173       3.379  11.473 -21.581  1.00 60.38           O  
ATOM   1292  CG  LYS A 173       7.834  10.421 -21.997  1.00 60.38           C  
ATOM   1293  CD  LYS A 173       8.979  11.405 -21.795  1.00 60.38           C  
ATOM   1294  CE  LYS A 173      10.305  10.825 -22.268  1.00 60.38           C  
ATOM   1295  NZ  LYS A 173      11.427  11.797 -22.099  1.00 60.38           N  
ATOM   1296  N   THR A 174       3.528   9.819 -20.125  1.00 63.67           N  
ATOM   1297  CA  THR A 174       2.412  10.296 -19.317  1.00 63.67           C  
ATOM   1298  C   THR A 174       2.750  11.633 -18.663  1.00 63.67           C  
ATOM   1299  CB  THR A 174       2.030   9.273 -18.231  1.00 63.67           C  
ATOM   1300  O   THR A 174       3.684  11.720 -17.864  1.00 63.67           O  
ATOM   1301  CG2 THR A 174       0.705   9.640 -17.571  1.00 63.67           C  
ATOM   1302  OG1 THR A 174       1.911   7.975 -18.827  1.00 63.67           O  
ATOM   1303  N   VAL A 175       2.296  12.784 -19.180  1.00 69.38           N  
ATOM   1304  CA  VAL A 175       2.629  14.127 -18.716  1.00 69.38           C  
ATOM   1305  C   VAL A 175       1.662  14.547 -17.612  1.00 69.38           C  
ATOM   1306  CB  VAL A 175       2.596  15.151 -19.873  1.00 69.38           C  
ATOM   1307  O   VAL A 175       2.053  15.234 -16.664  1.00 69.38           O  
ATOM   1308  CG1 VAL A 175       2.930  16.552 -19.363  1.00 69.38           C  
ATOM   1309  CG2 VAL A 175       3.563  14.737 -20.980  1.00 69.38           C  
ATOM   1310  N   GLU A 176       0.417  13.838 -17.721  1.00 76.77           N  
ATOM   1311  CA  GLU A 176      -0.599  14.194 -16.736  1.00 76.77           C  
ATOM   1312  C   GLU A 176      -1.103  12.961 -15.992  1.00 76.77           C  
ATOM   1313  CB  GLU A 176      -1.769  14.917 -17.408  1.00 76.77           C  
ATOM   1314  O   GLU A 176      -0.954  11.835 -16.472  1.00 76.77           O  
ATOM   1315  CG  GLU A 176      -1.396  16.262 -18.013  1.00 76.77           C  
ATOM   1316  CD  GLU A 176      -2.574  16.983 -18.648  1.00 76.77           C  
ATOM   1317  OE1 GLU A 176      -2.405  18.136 -19.107  1.00 76.77           O  
ATOM   1318  OE2 GLU A 176      -3.676  16.391 -18.686  1.00 76.77           O  
ATOM   1319  N   ILE A 177      -1.493  13.245 -14.717  1.00 84.62           N  
ATOM   1320  CA  ILE A 177      -2.084  12.187 -13.906  1.00 84.62           C  
ATOM   1321  C   ILE A 177      -3.369  11.688 -14.565  1.00 84.62           C  
ATOM   1322  CB  ILE A 177      -2.373  12.671 -12.468  1.00 84.62           C  
ATOM   1323  O   ILE A 177      -4.295  12.467 -14.802  1.00 84.62           O  
ATOM   1324  CG1 ILE A 177      -1.086  13.180 -11.808  1.00 84.62           C  
ATOM   1325  CG2 ILE A 177      -3.008  11.552 -11.638  1.00 84.62           C  
ATOM   1326  CD1 ILE A 177      -1.313  13.908 -10.490  1.00 84.62           C  
ATOM   1327  N   THR A 178      -3.376  10.555 -15.197  1.00 84.42           N  
ATOM   1328  CA  THR A 178      -4.512   9.949 -15.884  1.00 84.42           C  
ATOM   1329  C   THR A 178      -5.141   8.855 -15.027  1.00 84.42           C  
ATOM   1330  CB  THR A 178      -4.093   9.362 -17.245  1.00 84.42           C  
ATOM   1331  O   THR A 178      -4.433   8.085 -14.375  1.00 84.42           O  
ATOM   1332  CG2 THR A 178      -5.312   8.958 -18.068  1.00 84.42           C  
ATOM   1333  OG1 THR A 178      -3.344  10.344 -17.972  1.00 84.42           O  
ATOM   1334  N   SER A 179      -6.504   8.981 -14.898  1.00 85.98           N  
ATOM   1335  CA  SER A 179      -7.262   7.981 -14.153  1.00 85.98           C  
ATOM   1336  C   SER A 179      -8.105   7.118 -15.086  1.00 85.98           C  
ATOM   1337  CB  SER A 179      -8.162   8.653 -13.115  1.00 85.98           C  
ATOM   1338  O   SER A 179      -8.686   7.621 -16.049  1.00 85.98           O  
ATOM   1339  OG  SER A 179      -9.090   9.522 -13.741  1.00 85.98           O  
ATOM   1340  N   THR A 180      -8.000   5.861 -15.020  1.00 85.90           N  
ATOM   1341  CA  THR A 180      -8.799   4.890 -15.760  1.00 85.90           C  
ATOM   1342  C   THR A 180      -9.676   4.077 -14.812  1.00 85.90           C  
ATOM   1343  CB  THR A 180      -7.906   3.941 -16.580  1.00 85.90           C  
ATOM   1344  O   THR A 180      -9.177   3.479 -13.857  1.00 85.90           O  
ATOM   1345  CG2 THR A 180      -8.745   3.014 -17.454  1.00 85.90           C  
ATOM   1346  OG1 THR A 180      -7.039   4.714 -17.418  1.00 85.90           O  
ATOM   1347  N   THR A 181     -10.915   4.186 -15.010  1.00 86.23           N  
ATOM   1348  CA  THR A 181     -11.867   3.462 -14.174  1.00 86.23           C  
ATOM   1349  C   THR A 181     -12.445   2.266 -14.925  1.00 86.23           C  
ATOM   1350  CB  THR A 181     -13.012   4.380 -13.708  1.00 86.23           C  
ATOM   1351  O   THR A 181     -12.872   2.395 -16.074  1.00 86.23           O  
ATOM   1352  CG2 THR A 181     -13.941   3.653 -12.742  1.00 86.23           C  
ATOM   1353  OG1 THR A 181     -12.459   5.527 -13.049  1.00 86.23           O  
ATOM   1354  N   VAL A 182     -12.315   1.089 -14.366  1.00 86.68           N  
ATOM   1355  CA  VAL A 182     -12.875  -0.144 -14.910  1.00 86.68           C  
ATOM   1356  C   VAL A 182     -13.925  -0.702 -13.952  1.00 86.68           C  
ATOM   1357  CB  VAL A 182     -11.776  -1.199 -15.171  1.00 86.68           C  
ATOM   1358  O   VAL A 182     -13.703  -0.755 -12.740  1.00 86.68           O  
ATOM   1359  CG1 VAL A 182     -12.383  -2.481 -15.737  1.00 86.68           C  
ATOM   1360  CG2 VAL A 182     -10.716  -0.641 -16.119  1.00 86.68           C  
ATOM   1361  N   GLU A 183     -15.013  -0.975 -14.461  1.00 86.12           N  
ATOM   1362  CA  GLU A 183     -16.092  -1.566 -13.676  1.00 86.12           C  
ATOM   1363  C   GLU A 183     -16.132  -3.082 -13.847  1.00 86.12           C  
ATOM   1364  CB  GLU A 183     -17.440  -0.956 -14.071  1.00 86.12           C  
ATOM   1365  O   GLU A 183     -16.247  -3.583 -14.967  1.00 86.12           O  
ATOM   1366  CG  GLU A 183     -17.582   0.513 -13.703  1.00 86.12           C  
ATOM   1367  CD  GLU A 183     -18.975   1.065 -13.962  1.00 86.12           C  
ATOM   1368  OE1 GLU A 183     -19.246   2.229 -13.587  1.00 86.12           O  
ATOM   1369  OE2 GLU A 183     -19.801   0.328 -14.544  1.00 86.12           O  
ATOM   1370  N   ILE A 184     -15.748  -3.753 -12.797  1.00 84.04           N  
ATOM   1371  CA  ILE A 184     -15.717  -5.212 -12.809  1.00 84.04           C  
ATOM   1372  C   ILE A 184     -16.888  -5.759 -11.997  1.00 84.04           C  
ATOM   1373  CB  ILE A 184     -14.380  -5.753 -12.255  1.00 84.04           C  
ATOM   1374  O   ILE A 184     -17.191  -5.253 -10.914  1.00 84.04           O  
ATOM   1375  CG1 ILE A 184     -13.199  -5.144 -13.019  1.00 84.04           C  
ATOM   1376  CG2 ILE A 184     -14.347  -7.283 -12.323  1.00 84.04           C  
ATOM   1377  CD1 ILE A 184     -11.862  -5.284 -12.305  1.00 84.04           C  
ATOM   1378  N   GLU A 185     -17.629  -6.651 -12.579  1.00 82.17           N  
ATOM   1379  CA  GLU A 185     -18.720  -7.327 -11.883  1.00 82.17           C  
ATOM   1380  C   GLU A 185     -18.404  -8.804 -11.665  1.00 82.17           C  
ATOM   1381  CB  GLU A 185     -20.029  -7.180 -12.663  1.00 82.17           C  
ATOM   1382  O   GLU A 185     -18.120  -9.531 -12.619  1.00 82.17           O  
ATOM   1383  CG  GLU A 185     -21.252  -7.692 -11.915  1.00 82.17           C  
ATOM   1384  CD  GLU A 185     -22.545  -7.527 -12.696  1.00 82.17           C  
ATOM   1385  OE1 GLU A 185     -23.600  -8.020 -12.235  1.00 82.17           O  
ATOM   1386  OE2 GLU A 185     -22.504  -6.902 -13.779  1.00 82.17           O  
ATOM   1387  N   GLU A 186     -18.223  -9.195 -10.314  1.00 77.92           N  
ATOM   1388  CA  GLU A 186     -18.014 -10.591  -9.945  1.00 77.92           C  
ATOM   1389  C   GLU A 186     -19.099 -11.078  -8.988  1.00 77.92           C  
ATOM   1390  CB  GLU A 186     -16.632 -10.779  -9.312  1.00 77.92           C  
ATOM   1391  O   GLU A 186     -19.312 -10.484  -7.929  1.00 77.92           O  
ATOM   1392  CG  GLU A 186     -15.480 -10.614 -10.292  1.00 77.92           C  
ATOM   1393  CD  GLU A 186     -14.117 -10.848  -9.661  1.00 77.92           C  
ATOM   1394  OE1 GLU A 186     -13.093 -10.762 -10.376  1.00 77.92           O  
ATOM   1395  OE2 GLU A 186     -14.072 -11.121  -8.440  1.00 77.92           O  
ATOM   1396  N   ASP A 187     -19.763 -12.197  -9.242  1.00 74.26           N  
ATOM   1397  CA  ASP A 187     -20.752 -12.864  -8.401  1.00 74.26           C  
ATOM   1398  C   ASP A 187     -21.793 -11.873  -7.884  1.00 74.26           C  
ATOM   1399  CB  ASP A 187     -20.070 -13.570  -7.227  1.00 74.26           C  
ATOM   1400  O   ASP A 187     -22.178 -11.923  -6.714  1.00 74.26           O  
ATOM   1401  CG  ASP A 187     -19.287 -14.801  -7.650  1.00 74.26           C  
ATOM   1402  OD1 ASP A 187     -19.568 -15.361  -8.732  1.00 74.26           O  
ATOM   1403  OD2 ASP A 187     -18.384 -15.217  -6.893  1.00 74.26           O  
ATOM   1404  N   GLY A 188     -22.166 -10.838  -8.592  1.00 74.91           N  
ATOM   1405  CA  GLY A 188     -23.216  -9.916  -8.188  1.00 74.91           C  
ATOM   1406  C   GLY A 188     -22.684  -8.655  -7.533  1.00 74.91           C  
ATOM   1407  O   GLY A 188     -23.454  -7.757  -7.186  1.00 74.91           O  
ATOM   1408  N   VAL A 189     -21.417  -8.616  -7.210  1.00 80.39           N  
ATOM   1409  CA  VAL A 189     -20.781  -7.441  -6.625  1.00 80.39           C  
ATOM   1410  C   VAL A 189     -20.116  -6.612  -7.721  1.00 80.39           C  
ATOM   1411  CB  VAL A 189     -19.743  -7.834  -5.550  1.00 80.39           C  
ATOM   1412  O   VAL A 189     -19.361  -7.145  -8.539  1.00 80.39           O  
ATOM   1413  CG1 VAL A 189     -19.100  -6.589  -4.940  1.00 80.39           C  
ATOM   1414  CG2 VAL A 189     -20.397  -8.687  -4.464  1.00 80.39           C  
ATOM   1415  N   ARG A 190     -20.526  -5.340  -7.815  1.00 84.82           N  
ATOM   1416  CA  ARG A 190     -19.947  -4.404  -8.773  1.00 84.82           C  
ATOM   1417  C   ARG A 190     -18.728  -3.701  -8.184  1.00 84.82           C  
ATOM   1418  CB  ARG A 190     -20.987  -3.370  -9.211  1.00 84.82           C  
ATOM   1419  O   ARG A 190     -18.821  -3.060  -7.135  1.00 84.82           O  
ATOM   1420  CG  ARG A 190     -22.154  -3.961  -9.985  1.00 84.82           C  
ATOM   1421  CD  ARG A 190     -23.188  -2.902 -10.342  1.00 84.82           C  
ATOM   1422  NE  ARG A 190     -22.950  -2.342 -11.669  1.00 84.82           N  
ATOM   1423  NH1 ARG A 190     -24.329  -0.512 -11.371  1.00 84.82           N  
ATOM   1424  NH2 ARG A 190     -23.213  -0.801 -13.352  1.00 84.82           N  
ATOM   1425  CZ  ARG A 190     -23.498  -1.220 -12.128  1.00 84.82           C  
ATOM   1426  N   LEU A 191     -17.578  -3.997  -8.682  1.00 86.30           N  
ATOM   1427  CA  LEU A 191     -16.352  -3.337  -8.247  1.00 86.30           C  
ATOM   1428  C   LEU A 191     -15.907  -2.291  -9.264  1.00 86.30           C  
ATOM   1429  CB  LEU A 191     -15.237  -4.364  -8.032  1.00 86.30           C  
ATOM   1430  O   LEU A 191     -15.719  -2.605 -10.442  1.00 86.30           O  
ATOM   1431  CG  LEU A 191     -13.863  -3.805  -7.659  1.00 86.30           C  
ATOM   1432  CD1 LEU A 191     -13.905  -3.178  -6.270  1.00 86.30           C  
ATOM   1433  CD2 LEU A 191     -12.804  -4.900  -7.726  1.00 86.30           C  
ATOM   1434  N   SER A 192     -15.934  -1.030  -8.814  1.00 89.90           N  
ATOM   1435  CA  SER A 192     -15.373   0.049  -9.621  1.00 89.90           C  
ATOM   1436  C   SER A 192     -13.913   0.306  -9.262  1.00 89.90           C  
ATOM   1437  CB  SER A 192     -16.185   1.332  -9.439  1.00 89.90           C  
ATOM   1438  O   SER A 192     -13.618   0.881  -8.212  1.00 89.90           O  
ATOM   1439  OG  SER A 192     -15.701   2.358 -10.290  1.00 89.90           O  
ATOM   1440  N   LEU A 193     -13.043  -0.224 -10.054  1.00 89.54           N  
ATOM   1441  CA  LEU A 193     -11.607  -0.088  -9.832  1.00 89.54           C  
ATOM   1442  C   LEU A 193     -11.039   1.072 -10.644  1.00 89.54           C  
ATOM   1443  CB  LEU A 193     -10.882  -1.386 -10.198  1.00 89.54           C  
ATOM   1444  O   LEU A 193     -11.182   1.106 -11.868  1.00 89.54           O  
ATOM   1445  CG  LEU A 193      -9.359  -1.374 -10.059  1.00 89.54           C  
ATOM   1446  CD1 LEU A 193      -8.961  -1.139  -8.606  1.00 89.54           C  
ATOM   1447  CD2 LEU A 193      -8.764  -2.679 -10.578  1.00 89.54           C  
ATOM   1448  N   THR A 194     -10.510   2.066  -9.965  1.00 90.90           N  
ATOM   1449  CA  THR A 194      -9.887   3.220 -10.604  1.00 90.90           C  
ATOM   1450  C   THR A 194      -8.367   3.146 -10.490  1.00 90.90           C  
ATOM   1451  CB  THR A 194     -10.388   4.539  -9.987  1.00 90.90           C  
ATOM   1452  O   THR A 194      -7.826   3.071  -9.385  1.00 90.90           O  
ATOM   1453  CG2 THR A 194      -9.830   5.744 -10.737  1.00 90.90           C  
ATOM   1454  OG1 THR A 194     -11.819   4.574 -10.047  1.00 90.90           O  
ATOM   1455  N   LEU A 195      -7.685   3.063 -11.599  1.00 91.40           N  
ATOM   1456  CA  LEU A 195      -6.227   3.061 -11.640  1.00 91.40           C  
ATOM   1457  C   LEU A 195      -5.693   4.420 -12.080  1.00 91.40           C  
ATOM   1458  CB  LEU A 195      -5.718   1.969 -12.585  1.00 91.40           C  
ATOM   1459  O   LEU A 195      -6.022   4.898 -13.168  1.00 91.40           O  
ATOM   1460  CG  LEU A 195      -5.570   0.569 -11.988  1.00 91.40           C  
ATOM   1461  CD1 LEU A 195      -6.928  -0.120 -11.910  1.00 91.40           C  
ATOM   1462  CD2 LEU A 195      -4.589  -0.261 -12.808  1.00 91.40           C  
ATOM   1463  N   ILE A 196      -4.912   5.006 -11.173  1.00 92.30           N  
ATOM   1464  CA  ILE A 196      -4.374   6.341 -11.408  1.00 92.30           C  
ATOM   1465  C   ILE A 196      -2.917   6.239 -11.854  1.00 92.30           C  
ATOM   1466  CB  ILE A 196      -4.487   7.227 -10.148  1.00 92.30           C  
ATOM   1467  O   ILE A 196      -2.077   5.695 -11.133  1.00 92.30           O  
ATOM   1468  CG1 ILE A 196      -5.949   7.328  -9.696  1.00 92.30           C  
ATOM   1469  CG2 ILE A 196      -3.897   8.616 -10.408  1.00 92.30           C  
ATOM   1470  CD1 ILE A 196      -6.123   7.849  -8.276  1.00 92.30           C  
ATOM   1471  N   ASP A 197      -2.649   6.651 -13.119  1.00 91.43           N  
ATOM   1472  CA  ASP A 197      -1.297   6.683 -13.667  1.00 91.43           C  
ATOM   1473  C   ASP A 197      -0.656   8.054 -13.470  1.00 91.43           C  
ATOM   1474  CB  ASP A 197      -1.312   6.318 -15.153  1.00 91.43           C  
ATOM   1475  O   ASP A 197      -1.214   9.072 -13.885  1.00 91.43           O  
ATOM   1476  CG  ASP A 197       0.078   6.084 -15.720  1.00 91.43           C  
ATOM   1477  OD1 ASP A 197       1.038   5.925 -14.936  1.00 91.43           O  
ATOM   1478  OD2 ASP A 197       0.214   6.062 -16.963  1.00 91.43           O  
ATOM   1479  N   THR A 198       0.502   8.012 -12.759  1.00 88.77           N  
ATOM   1480  CA  THR A 198       1.240   9.243 -12.499  1.00 88.77           C  
ATOM   1481  C   THR A 198       2.411   9.386 -13.467  1.00 88.77           C  
ATOM   1482  CB  THR A 198       1.760   9.287 -11.050  1.00 88.77           C  
ATOM   1483  O   THR A 198       2.908   8.392 -14.000  1.00 88.77           O  
ATOM   1484  CG2 THR A 198       0.611   9.217 -10.051  1.00 88.77           C  
ATOM   1485  OG1 THR A 198       2.638   8.176 -10.830  1.00 88.77           O  
ATOM   1486  N   PRO A 199       2.657  10.671 -13.786  1.00 86.53           N  
ATOM   1487  CA  PRO A 199       3.846  10.879 -14.616  1.00 86.53           C  
ATOM   1488  C   PRO A 199       5.135  10.451 -13.918  1.00 86.53           C  
ATOM   1489  CB  PRO A 199       3.839  12.388 -14.872  1.00 86.53           C  
ATOM   1490  O   PRO A 199       5.200  10.441 -12.686  1.00 86.53           O  
ATOM   1491  CG  PRO A 199       3.091  12.968 -13.715  1.00 86.53           C  
ATOM   1492  CD  PRO A 199       2.065  11.969 -13.262  1.00 86.53           C  
ATOM   1493  N   GLY A 200       5.968   9.810 -14.709  1.00 81.89           N  
ATOM   1494  CA  GLY A 200       7.254   9.403 -14.166  1.00 81.89           C  
ATOM   1495  C   GLY A 200       8.076  10.565 -13.643  1.00 81.89           C  
ATOM   1496  O   GLY A 200       7.997  11.676 -14.172  1.00 81.89           O  
ATOM   1497  N   PHE A 201       8.643  10.335 -12.517  1.00 82.94           N  
ATOM   1498  CA  PHE A 201       9.529  11.347 -11.953  1.00 82.94           C  
ATOM   1499  C   PHE A 201      10.988  11.006 -12.233  1.00 82.94           C  
ATOM   1500  CB  PHE A 201       9.301  11.481 -10.444  1.00 82.94           C  
ATOM   1501  O   PHE A 201      11.296   9.905 -12.692  1.00 82.94           O  
ATOM   1502  CG  PHE A 201       9.522  10.203  -9.681  1.00 82.94           C  
ATOM   1503  CD1 PHE A 201       8.477   9.312  -9.474  1.00 82.94           C  
ATOM   1504  CD2 PHE A 201      10.776   9.894  -9.169  1.00 82.94           C  
ATOM   1505  CE1 PHE A 201       8.678   8.128  -8.768  1.00 82.94           C  
ATOM   1506  CE2 PHE A 201      10.984   8.713  -8.462  1.00 82.94           C  
ATOM   1507  CZ  PHE A 201       9.934   7.832  -8.262  1.00 82.94           C  
ATOM   1508  N   GLY A 202      11.856  11.965 -12.291  1.00 81.82           N  
ATOM   1509  CA  GLY A 202      13.284  11.792 -12.505  1.00 81.82           C  
ATOM   1510  C   GLY A 202      13.736  12.216 -13.890  1.00 81.82           C  
ATOM   1511  O   GLY A 202      14.881  11.975 -14.276  1.00 81.82           O  
ATOM   1512  N   ASP A 203      12.816  12.793 -14.715  1.00 80.59           N  
ATOM   1513  CA  ASP A 203      13.178  13.229 -16.060  1.00 80.59           C  
ATOM   1514  C   ASP A 203      13.660  14.678 -16.057  1.00 80.59           C  
ATOM   1515  CB  ASP A 203      11.991  13.072 -17.013  1.00 80.59           C  
ATOM   1516  O   ASP A 203      14.409  15.091 -16.944  1.00 80.59           O  
ATOM   1517  CG  ASP A 203      11.606  11.621 -17.246  1.00 80.59           C  
ATOM   1518  OD1 ASP A 203      12.436  10.722 -16.991  1.00 80.59           O  
ATOM   1519  OD2 ASP A 203      10.465  11.376 -17.692  1.00 80.59           O  
ATOM   1520  N   ASN A 204      13.245  15.289 -14.970  1.00 83.54           N  
ATOM   1521  CA  ASN A 204      13.592  16.703 -14.887  1.00 83.54           C  
ATOM   1522  C   ASN A 204      14.988  16.905 -14.305  1.00 83.54           C  
ATOM   1523  CB  ASN A 204      12.556  17.463 -14.056  1.00 83.54           C  
ATOM   1524  O   ASN A 204      15.530  16.008 -13.656  1.00 83.54           O  
ATOM   1525  CG  ASN A 204      11.178  17.452 -14.689  1.00 83.54           C  
ATOM   1526  ND2 ASN A 204      10.151  17.254 -13.871  1.00 83.54           N  
ATOM   1527  OD1 ASN A 204      11.038  17.618 -15.903  1.00 83.54           O  
ATOM   1528  N   ILE A 205      15.694  17.939 -14.799  1.00 84.72           N  
ATOM   1529  CA  ILE A 205      17.010  18.288 -14.275  1.00 84.72           C  
ATOM   1530  C   ILE A 205      16.913  18.561 -12.776  1.00 84.72           C  
ATOM   1531  CB  ILE A 205      17.603  19.514 -15.006  1.00 84.72           C  
ATOM   1532  O   ILE A 205      17.758  18.109 -12.000  1.00 84.72           O  
ATOM   1533  CG1 ILE A 205      17.836  19.192 -16.487  1.00 84.72           C  
ATOM   1534  CG2 ILE A 205      18.901  19.969 -14.333  1.00 84.72           C  
ATOM   1535  CD1 ILE A 205      18.215  20.401 -17.331  1.00 84.72           C  
ATOM   1536  N   ASN A 206      15.804  19.263 -12.419  1.00 83.40           N  
ATOM   1537  CA  ASN A 206      15.491  19.504 -11.014  1.00 83.40           C  
ATOM   1538  C   ASN A 206      14.293  18.677 -10.557  1.00 83.40           C  
ATOM   1539  CB  ASN A 206      15.233  20.992 -10.770  1.00 83.40           C  
ATOM   1540  O   ASN A 206      13.163  18.927 -10.980  1.00 83.40           O  
ATOM   1541  CG  ASN A 206      15.128  21.332  -9.296  1.00 83.40           C  
ATOM   1542  ND2 ASN A 206      14.987  22.617  -8.992  1.00 83.40           N  
ATOM   1543  OD1 ASN A 206      15.173  20.447  -8.437  1.00 83.40           O  
ATOM   1544  N   ASN A 207      14.506  17.700  -9.681  1.00 84.61           N  
ATOM   1545  CA  ASN A 207      13.461  16.784  -9.237  1.00 84.61           C  
ATOM   1546  C   ASN A 207      12.991  17.112  -7.823  1.00 84.61           C  
ATOM   1547  CB  ASN A 207      13.949  15.335  -9.312  1.00 84.61           C  
ATOM   1548  O   ASN A 207      12.352  16.286  -7.170  1.00 84.61           O  
ATOM   1549  CG  ASN A 207      14.256  14.895 -10.730  1.00 84.61           C  
ATOM   1550  ND2 ASN A 207      15.406  14.259 -10.918  1.00 84.61           N  
ATOM   1551  OD1 ASN A 207      13.466  15.125 -11.649  1.00 84.61           O  
ATOM   1552  N   GLU A 208      13.294  18.248  -7.304  1.00 84.09           N  
ATOM   1553  CA  GLU A 208      12.944  18.599  -5.931  1.00 84.09           C  
ATOM   1554  C   GLU A 208      11.433  18.733  -5.764  1.00 84.09           C  
ATOM   1555  CB  GLU A 208      13.636  19.899  -5.515  1.00 84.09           C  
ATOM   1556  O   GLU A 208      10.880  18.338  -4.735  1.00 84.09           O  
ATOM   1557  CG  GLU A 208      15.137  19.756  -5.303  1.00 84.09           C  
ATOM   1558  CD  GLU A 208      15.800  21.037  -4.824  1.00 84.09           C  
ATOM   1559  OE1 GLU A 208      17.018  21.019  -4.534  1.00 84.09           O  
ATOM   1560  OE2 GLU A 208      15.096  22.068  -4.738  1.00 84.09           O  
ATOM   1561  N   ASP A 209      10.652  19.188  -6.849  1.00 83.52           N  
ATOM   1562  CA  ASP A 209       9.224  19.470  -6.744  1.00 83.52           C  
ATOM   1563  C   ASP A 209       8.402  18.433  -7.506  1.00 83.52           C  
ATOM   1564  CB  ASP A 209       8.913  20.874  -7.266  1.00 83.52           C  
ATOM   1565  O   ASP A 209       7.222  18.653  -7.789  1.00 83.52           O  
ATOM   1566  CG  ASP A 209       9.542  21.971  -6.426  1.00 83.52           C  
ATOM   1567  OD1 ASP A 209       9.602  21.831  -5.185  1.00 83.52           O  
ATOM   1568  OD2 ASP A 209       9.979  22.987  -7.009  1.00 83.52           O  
ATOM   1569  N   CYS A 210       9.005  17.372  -7.908  1.00 84.98           N  
ATOM   1570  CA  CYS A 210       8.319  16.393  -8.744  1.00 84.98           C  
ATOM   1571  C   CYS A 210       7.232  15.670  -7.957  1.00 84.98           C  
ATOM   1572  CB  CYS A 210       9.313  15.379  -9.310  1.00 84.98           C  
ATOM   1573  O   CYS A 210       6.239  15.220  -8.531  1.00 84.98           O  
ATOM   1574  SG  CYS A 210      10.220  14.465  -8.043  1.00 84.98           S  
ATOM   1575  N   PHE A 211       7.288  15.628  -6.660  1.00 85.98           N  
ATOM   1576  CA  PHE A 211       6.325  14.874  -5.866  1.00 85.98           C  
ATOM   1577  C   PHE A 211       5.113  15.734  -5.525  1.00 85.98           C  
ATOM   1578  CB  PHE A 211       6.976  14.352  -4.582  1.00 85.98           C  
ATOM   1579  O   PHE A 211       4.083  15.218  -5.086  1.00 85.98           O  
ATOM   1580  CG  PHE A 211       7.747  15.399  -3.823  1.00 85.98           C  
ATOM   1581  CD1 PHE A 211       9.110  15.568  -4.035  1.00 85.98           C  
ATOM   1582  CD2 PHE A 211       7.108  16.215  -2.899  1.00 85.98           C  
ATOM   1583  CE1 PHE A 211       9.826  16.536  -3.334  1.00 85.98           C  
ATOM   1584  CE2 PHE A 211       7.817  17.184  -2.195  1.00 85.98           C  
ATOM   1585  CZ  PHE A 211       9.176  17.343  -2.414  1.00 85.98           C  
ATOM   1586  N   GLN A 212       5.204  17.178  -5.625  1.00 90.36           N  
ATOM   1587  CA  GLN A 212       4.162  18.114  -5.218  1.00 90.36           C  
ATOM   1588  C   GLN A 212       2.868  17.867  -5.989  1.00 90.36           C  
ATOM   1589  CB  GLN A 212       4.627  19.557  -5.421  1.00 90.36           C  
ATOM   1590  O   GLN A 212       1.783  17.859  -5.404  1.00 90.36           O  
ATOM   1591  CG  GLN A 212       5.645  20.026  -4.391  1.00 90.36           C  
ATOM   1592  CD  GLN A 212       5.109  19.980  -2.972  1.00 90.36           C  
ATOM   1593  NE2 GLN A 212       6.011  19.909  -1.999  1.00 90.36           N  
ATOM   1594  OE1 GLN A 212       3.894  20.008  -2.753  1.00 90.36           O  
ATOM   1595  N   PRO A 213       2.937  17.640  -7.282  1.00 90.58           N  
ATOM   1596  CA  PRO A 213       1.694  17.407  -8.021  1.00 90.58           C  
ATOM   1597  C   PRO A 213       0.967  16.142  -7.568  1.00 90.58           C  
ATOM   1598  CB  PRO A 213       2.165  17.277  -9.471  1.00 90.58           C  
ATOM   1599  O   PRO A 213      -0.265  16.113  -7.532  1.00 90.58           O  
ATOM   1600  CG  PRO A 213       3.479  17.988  -9.512  1.00 90.58           C  
ATOM   1601  CD  PRO A 213       4.132  17.859  -8.166  1.00 90.58           C  
ATOM   1602  N   ILE A 214       1.802  15.177  -7.193  1.00 92.13           N  
ATOM   1603  CA  ILE A 214       1.215  13.911  -6.768  1.00 92.13           C  
ATOM   1604  C   ILE A 214       0.590  14.070  -5.383  1.00 92.13           C  
ATOM   1605  CB  ILE A 214       2.264  12.777  -6.755  1.00 92.13           C  
ATOM   1606  O   ILE A 214      -0.528  13.609  -5.143  1.00 92.13           O  
ATOM   1607  CG1 ILE A 214       2.813  12.542  -8.167  1.00 92.13           C  
ATOM   1608  CG2 ILE A 214       1.664  11.491  -6.180  1.00 92.13           C  
ATOM   1609  CD1 ILE A 214       4.003  11.594  -8.219  1.00 92.13           C  
ATOM   1610  N   VAL A 215       1.264  14.704  -4.478  1.00 92.83           N  
ATOM   1611  CA  VAL A 215       0.770  14.943  -3.126  1.00 92.83           C  
ATOM   1612  C   VAL A 215      -0.467  15.837  -3.179  1.00 92.83           C  
ATOM   1613  CB  VAL A 215       1.854  15.584  -2.231  1.00 92.83           C  
ATOM   1614  O   VAL A 215      -1.452  15.586  -2.480  1.00 92.83           O  
ATOM   1615  CG1 VAL A 215       1.269  15.982  -0.877  1.00 92.83           C  
ATOM   1616  CG2 VAL A 215       3.029  14.625  -2.047  1.00 92.83           C  
ATOM   1617  N   ASP A 216      -0.412  16.886  -4.029  1.00 92.98           N  
ATOM   1618  CA  ASP A 216      -1.542  17.793  -4.204  1.00 92.98           C  
ATOM   1619  C   ASP A 216      -2.767  17.049  -4.731  1.00 92.98           C  
ATOM   1620  CB  ASP A 216      -1.171  18.934  -5.154  1.00 92.98           C  
ATOM   1621  O   ASP A 216      -3.894  17.325  -4.315  1.00 92.98           O  
ATOM   1622  CG  ASP A 216      -0.199  19.925  -4.539  1.00 92.98           C  
ATOM   1623  OD1 ASP A 216       0.002  19.897  -3.305  1.00 92.98           O  
ATOM   1624  OD2 ASP A 216       0.369  20.744  -5.294  1.00 92.98           O  
ATOM   1625  N   TYR A 217      -2.509  16.140  -5.622  1.00 93.60           N  
ATOM   1626  CA  TYR A 217      -3.603  15.344  -6.165  1.00 93.60           C  
ATOM   1627  C   TYR A 217      -4.268  14.512  -5.074  1.00 93.60           C  
ATOM   1628  CB  TYR A 217      -3.098  14.428  -7.284  1.00 93.60           C  
ATOM   1629  O   TYR A 217      -5.496  14.466  -4.982  1.00 93.60           O  
ATOM   1630  CG  TYR A 217      -4.164  13.528  -7.860  1.00 93.60           C  
ATOM   1631  CD1 TYR A 217      -4.249  12.189  -7.486  1.00 93.60           C  
ATOM   1632  CD2 TYR A 217      -5.086  14.014  -8.780  1.00 93.60           C  
ATOM   1633  CE1 TYR A 217      -5.228  11.355  -8.016  1.00 93.60           C  
ATOM   1634  CE2 TYR A 217      -6.070  13.190  -9.317  1.00 93.60           C  
ATOM   1635  OH  TYR A 217      -7.105  11.043  -9.457  1.00 93.60           O  
ATOM   1636  CZ  TYR A 217      -6.133  11.864  -8.929  1.00 93.60           C  
ATOM   1637  N   ILE A 218      -3.467  13.860  -4.228  1.00 94.05           N  
ATOM   1638  CA  ILE A 218      -3.985  13.022  -3.152  1.00 94.05           C  
ATOM   1639  C   ILE A 218      -4.740  13.885  -2.143  1.00 94.05           C  
ATOM   1640  CB  ILE A 218      -2.852  12.241  -2.449  1.00 94.05           C  
ATOM   1641  O   ILE A 218      -5.837  13.528  -1.710  1.00 94.05           O  
ATOM   1642  CG1 ILE A 218      -2.199  11.254  -3.423  1.00 94.05           C  
ATOM   1643  CG2 ILE A 218      -3.385  11.517  -1.209  1.00 94.05           C  
ATOM   1644  CD1 ILE A 218      -0.935  10.598  -2.885  1.00 94.05           C  
ATOM   1645  N   GLU A 219      -4.181  15.008  -1.791  1.00 93.42           N  
ATOM   1646  CA  GLU A 219      -4.814  15.921  -0.845  1.00 93.42           C  
ATOM   1647  C   GLU A 219      -6.109  16.494  -1.413  1.00 93.42           C  
ATOM   1648  CB  GLU A 219      -3.857  17.056  -0.469  1.00 93.42           C  
ATOM   1649  O   GLU A 219      -7.076  16.704  -0.679  1.00 93.42           O  
ATOM   1650  CG  GLU A 219      -2.723  16.625   0.449  1.00 93.42           C  
ATOM   1651  CD  GLU A 219      -1.779  17.761   0.810  1.00 93.42           C  
ATOM   1652  OE1 GLU A 219      -0.922  17.577   1.705  1.00 93.42           O  
ATOM   1653  OE2 GLU A 219      -1.898  18.844   0.194  1.00 93.42           O  
ATOM   1654  N   SER A 220      -6.063  16.796  -2.691  1.00 93.69           N  
ATOM   1655  CA  SER A 220      -7.270  17.296  -3.342  1.00 93.69           C  
ATOM   1656  C   SER A 220      -8.405  16.281  -3.254  1.00 93.69           C  
ATOM   1657  CB  SER A 220      -6.989  17.633  -4.806  1.00 93.69           C  
ATOM   1658  O   SER A 220      -9.567  16.655  -3.082  1.00 93.69           O  
ATOM   1659  OG  SER A 220      -6.810  16.453  -5.570  1.00 93.69           O  
ATOM   1660  N   GLN A 221      -8.090  14.984  -3.412  1.00 92.28           N  
ATOM   1661  CA  GLN A 221      -9.093  13.932  -3.283  1.00 92.28           C  
ATOM   1662  C   GLN A 221      -9.644  13.869  -1.861  1.00 92.28           C  
ATOM   1663  CB  GLN A 221      -8.504  12.577  -3.678  1.00 92.28           C  
ATOM   1664  O   GLN A 221     -10.845  13.673  -1.663  1.00 92.28           O  
ATOM   1665  CG  GLN A 221      -8.002  12.520  -5.115  1.00 92.28           C  
ATOM   1666  CD  GLN A 221      -9.039  12.990  -6.118  1.00 92.28           C  
ATOM   1667  NE2 GLN A 221      -8.611  13.806  -7.075  1.00 92.28           N  
ATOM   1668  OE1 GLN A 221     -10.215  12.622  -6.034  1.00 92.28           O  
ATOM   1669  N   PHE A 222      -8.769  14.050  -0.866  1.00 92.80           N  
ATOM   1670  CA  PHE A 222      -9.197  14.082   0.527  1.00 92.80           C  
ATOM   1671  C   PHE A 222     -10.077  15.297   0.795  1.00 92.80           C  
ATOM   1672  CB  PHE A 222      -7.984  14.097   1.463  1.00 92.80           C  
ATOM   1673  O   PHE A 222     -11.084  15.197   1.499  1.00 92.80           O  
ATOM   1674  CG  PHE A 222      -7.352  12.745   1.658  1.00 92.80           C  
ATOM   1675  CD1 PHE A 222      -8.071  11.583   1.407  1.00 92.80           C  
ATOM   1676  CD2 PHE A 222      -6.037  12.636   2.093  1.00 92.80           C  
ATOM   1677  CE1 PHE A 222      -7.489  10.331   1.587  1.00 92.80           C  
ATOM   1678  CE2 PHE A 222      -5.448  11.388   2.275  1.00 92.80           C  
ATOM   1679  CZ  PHE A 222      -6.176  10.237   2.023  1.00 92.80           C  
ATOM   1680  N   GLU A 223      -9.653  16.432   0.258  1.00 91.92           N  
ATOM   1681  CA  GLU A 223     -10.405  17.673   0.421  1.00 91.92           C  
ATOM   1682  C   GLU A 223     -11.798  17.559  -0.190  1.00 91.92           C  
ATOM   1683  CB  GLU A 223      -9.649  18.846  -0.208  1.00 91.92           C  
ATOM   1684  O   GLU A 223     -12.778  18.026   0.395  1.00 91.92           O  
ATOM   1685  CG  GLU A 223     -10.353  20.187  -0.050  1.00 91.92           C  
ATOM   1686  CD  GLU A 223     -10.481  20.630   1.398  1.00 91.92           C  
ATOM   1687  OE1 GLU A 223     -11.483  21.297   1.742  1.00 91.92           O  
ATOM   1688  OE2 GLU A 223      -9.571  20.309   2.195  1.00 91.92           O  
ATOM   1689  N   GLN A 224     -11.874  16.965  -1.331  1.00 90.68           N  
ATOM   1690  CA  GLN A 224     -13.163  16.762  -1.983  1.00 90.68           C  
ATOM   1691  C   GLN A 224     -14.099  15.936  -1.106  1.00 90.68           C  
ATOM   1692  CB  GLN A 224     -12.977  16.081  -3.340  1.00 90.68           C  
ATOM   1693  O   GLN A 224     -15.289  16.239  -1.001  1.00 90.68           O  
ATOM   1694  CG  GLN A 224     -12.353  16.979  -4.399  1.00 90.68           C  
ATOM   1695  CD  GLN A 224     -12.192  16.284  -5.738  1.00 90.68           C  
ATOM   1696  NE2 GLN A 224     -11.324  16.824  -6.586  1.00 90.68           N  
ATOM   1697  OE1 GLN A 224     -12.844  15.270  -6.008  1.00 90.68           O  
ATOM   1698  N   TYR A 225     -13.492  14.927  -0.494  1.00 90.02           N  
ATOM   1699  CA  TYR A 225     -14.275  14.092   0.409  1.00 90.02           C  
ATOM   1700  C   TYR A 225     -14.670  14.864   1.662  1.00 90.02           C  
ATOM   1701  CB  TYR A 225     -13.491  12.834   0.795  1.00 90.02           C  
ATOM   1702  O   TYR A 225     -15.791  14.727   2.156  1.00 90.02           O  
ATOM   1703  CG  TYR A 225     -14.280  11.861   1.637  1.00 90.02           C  
ATOM   1704  CD1 TYR A 225     -14.094  11.792   3.016  1.00 90.02           C  
ATOM   1705  CD2 TYR A 225     -15.212  11.009   1.055  1.00 90.02           C  
ATOM   1706  CE1 TYR A 225     -14.818  10.896   3.795  1.00 90.02           C  
ATOM   1707  CE2 TYR A 225     -15.941  10.108   1.825  1.00 90.02           C  
ATOM   1708  OH  TYR A 225     -16.457   9.170   3.958  1.00 90.02           O  
ATOM   1709  CZ  TYR A 225     -15.738  10.059   3.192  1.00 90.02           C  
ATOM   1710  N   LEU A 226     -13.779  15.622   2.206  1.00 90.23           N  
ATOM   1711  CA  LEU A 226     -14.032  16.437   3.388  1.00 90.23           C  
ATOM   1712  C   LEU A 226     -15.120  17.470   3.114  1.00 90.23           C  
ATOM   1713  CB  LEU A 226     -12.748  17.139   3.840  1.00 90.23           C  
ATOM   1714  O   LEU A 226     -15.979  17.714   3.964  1.00 90.23           O  
ATOM   1715  CG  LEU A 226     -12.853  17.996   5.103  1.00 90.23           C  
ATOM   1716  CD1 LEU A 226     -13.241  17.133   6.299  1.00 90.23           C  
ATOM   1717  CD2 LEU A 226     -11.538  18.723   5.366  1.00 90.23           C  
ATOM   1718  N   GLN A 227     -15.098  18.122   1.993  1.00 88.14           N  
ATOM   1719  CA  GLN A 227     -16.090  19.120   1.606  1.00 88.14           C  
ATOM   1720  C   GLN A 227     -17.487  18.510   1.539  1.00 88.14           C  
ATOM   1721  CB  GLN A 227     -15.725  19.745   0.258  1.00 88.14           C  
ATOM   1722  O   GLN A 227     -18.465  19.140   1.946  1.00 88.14           O  
ATOM   1723  CG  GLN A 227     -14.518  20.671   0.317  1.00 88.14           C  
ATOM   1724  CD  GLN A 227     -14.106  21.187  -1.049  1.00 88.14           C  
ATOM   1725  NE2 GLN A 227     -13.000  21.921  -1.098  1.00 88.14           N  
ATOM   1726  OE1 GLN A 227     -14.777  20.926  -2.053  1.00 88.14           O  
ATOM   1727  N   GLU A 228     -17.472  17.348   1.018  1.00 84.45           N  
ATOM   1728  CA  GLU A 228     -18.752  16.652   0.924  1.00 84.45           C  
ATOM   1729  C   GLU A 228     -19.268  16.256   2.305  1.00 84.45           C  
ATOM   1730  CB  GLU A 228     -18.627  15.413   0.034  1.00 84.45           C  
ATOM   1731  O   GLU A 228     -20.474  16.292   2.557  1.00 84.45           O  
ATOM   1732  CG  GLU A 228     -19.953  14.717  -0.241  1.00 84.45           C  
ATOM   1733  CD  GLU A 228     -20.949  15.595  -0.982  1.00 84.45           C  
ATOM   1734  OE1 GLU A 228     -22.173  15.422  -0.786  1.00 84.45           O  
ATOM   1735  OE2 GLU A 228     -20.501  16.462  -1.766  1.00 84.45           O  
ATOM   1736  N   GLU A 229     -18.314  15.821   3.104  1.00 81.84           N  
ATOM   1737  CA  GLU A 229     -18.687  15.456   4.467  1.00 81.84           C  
ATOM   1738  C   GLU A 229     -19.164  16.674   5.254  1.00 81.84           C  
ATOM   1739  CB  GLU A 229     -17.510  14.793   5.188  1.00 81.84           C  
ATOM   1740  O   GLU A 229     -20.083  16.572   6.068  1.00 81.84           O  
ATOM   1741  CG  GLU A 229     -17.853  14.271   6.575  1.00 81.84           C  
ATOM   1742  CD  GLU A 229     -16.668  13.642   7.290  1.00 81.84           C  
ATOM   1743  OE1 GLU A 229     -16.829  13.182   8.443  1.00 81.84           O  
ATOM   1744  OE2 GLU A 229     -15.569  13.611   6.693  1.00 81.84           O  
ATOM   1745  N   SER A 230     -18.417  17.773   5.084  1.00 80.62           N  
ATOM   1746  CA  SER A 230     -18.766  18.998   5.795  1.00 80.62           C  
ATOM   1747  C   SER A 230     -20.083  19.576   5.288  1.00 80.62           C  
ATOM   1748  CB  SER A 230     -17.654  20.038   5.650  1.00 80.62           C  
ATOM   1749  O   SER A 230     -20.791  20.262   6.028  1.00 80.62           O  
ATOM   1750  OG  SER A 230     -17.476  20.396   4.290  1.00 80.62           O  
ATOM   1751  N   ARG A 231     -20.347  19.419   3.950  1.00 72.97           N  
ATOM   1752  CA  ARG A 231     -21.612  19.921   3.422  1.00 72.97           C  
ATOM   1753  C   ARG A 231     -22.795  19.319   4.172  1.00 72.97           C  
ATOM   1754  CB  ARG A 231     -21.729  19.617   1.927  1.00 72.97           C  
ATOM   1755  O   ARG A 231     -23.814  19.984   4.370  1.00 72.97           O  
ATOM   1756  CG  ARG A 231     -20.826  20.471   1.052  1.00 72.97           C  
ATOM   1757  CD  ARG A 231     -21.060  20.205  -0.429  1.00 72.97           C  
ATOM   1758  NE  ARG A 231     -20.333  21.154  -1.268  1.00 72.97           N  
ATOM   1759  NH1 ARG A 231     -18.701  19.651  -1.910  1.00 72.97           N  
ATOM   1760  NH2 ARG A 231     -18.648  21.807  -2.685  1.00 72.97           N  
ATOM   1761  CZ  ARG A 231     -19.229  20.868  -1.952  1.00 72.97           C  
ATOM   1762  N   VAL A 232     -22.506  18.058   4.711  1.00 59.13           N  
ATOM   1763  CA  VAL A 232     -23.604  17.350   5.360  1.00 59.13           C  
ATOM   1764  C   VAL A 232     -23.798  17.886   6.777  1.00 59.13           C  
ATOM   1765  CB  VAL A 232     -23.354  15.826   5.397  1.00 59.13           C  
ATOM   1766  O   VAL A 232     -24.931  18.048   7.236  1.00 59.13           O  
ATOM   1767  CG1 VAL A 232     -24.431  15.122   6.219  1.00 59.13           C  
ATOM   1768  CG2 VAL A 232     -23.304  15.260   3.979  1.00 59.13           C  
ATOM   1769  N   VAL A 233     -22.659  18.437   7.411  1.00 57.36           N  
ATOM   1770  CA  VAL A 233     -22.829  18.824   8.807  1.00 57.36           C  
ATOM   1771  C   VAL A 233     -23.413  20.233   8.885  1.00 57.36           C  
ATOM   1772  CB  VAL A 233     -21.494  18.757   9.582  1.00 57.36           C  
ATOM   1773  O   VAL A 233     -24.236  20.523   9.757  1.00 57.36           O  
ATOM   1774  CG1 VAL A 233     -21.673  19.262  11.012  1.00 57.36           C  
ATOM   1775  CG2 VAL A 233     -20.948  17.330   9.580  1.00 57.36           C  
ATOM   1776  N   GLU A 234     -23.154  21.174   7.825  1.00 55.89           N  
ATOM   1777  CA  GLU A 234     -23.566  22.570   7.936  1.00 55.89           C  
ATOM   1778  C   GLU A 234     -24.988  22.769   7.419  1.00 55.89           C  
ATOM   1779  CB  GLU A 234     -22.598  23.479   7.174  1.00 55.89           C  
ATOM   1780  O   GLU A 234     -25.731  23.606   7.935  1.00 55.89           O  
ATOM   1781  CG  GLU A 234     -22.285  24.784   7.893  1.00 55.89           C  
ATOM   1782  CD  GLU A 234     -21.061  25.495   7.339  1.00 55.89           C  
ATOM   1783  OE1 GLU A 234     -20.631  26.512   7.929  1.00 55.89           O  
ATOM   1784  OE2 GLU A 234     -20.527  25.032   6.306  1.00 55.89           O  
ATOM   1785  N   GLY A 235     -25.695  21.941   6.874  1.00 49.80           N  
ATOM   1786  CA  GLY A 235     -27.086  22.136   6.497  1.00 49.80           C  
ATOM   1787  C   GLY A 235     -28.023  21.122   7.126  1.00 49.80           C  
ATOM   1788  O   GLY A 235     -27.764  19.918   7.079  1.00 49.80           O  
ATOM   1789  N   ALA A 236     -28.255  20.885   8.461  1.00 48.31           N  
ATOM   1790  CA  ALA A 236     -29.581  20.690   9.040  1.00 48.31           C  
ATOM   1791  C   ALA A 236     -30.247  19.437   8.478  1.00 48.31           C  
ATOM   1792  CB  ALA A 236     -30.458  21.914   8.786  1.00 48.31           C  
ATOM   1793  O   ALA A 236     -30.157  19.163   7.279  1.00 48.31           O  
ATOM   1794  N   LEU A 237     -30.118  18.146   9.032  1.00 40.74           N  
ATOM   1795  CA  LEU A 237     -31.117  17.090   9.154  1.00 40.74           C  
ATOM   1796  C   LEU A 237     -31.170  16.243   7.886  1.00 40.74           C  
ATOM   1797  CB  LEU A 237     -32.497  17.688   9.440  1.00 40.74           C  
ATOM   1798  O   LEU A 237     -32.184  16.231   7.185  1.00 40.74           O  
ATOM   1799  CG  LEU A 237     -32.720  18.235  10.851  1.00 40.74           C  
ATOM   1800  CD1 LEU A 237     -34.042  18.993  10.923  1.00 40.74           C  
ATOM   1801  CD2 LEU A 237     -32.689  17.105  11.874  1.00 40.74           C  
ATOM   1802  N   VAL A 238     -30.093  15.724   7.360  1.00 43.58           N  
ATOM   1803  CA  VAL A 238     -30.348  14.579   6.491  1.00 43.58           C  
ATOM   1804  C   VAL A 238     -29.495  13.393   6.936  1.00 43.58           C  
ATOM   1805  CB  VAL A 238     -30.062  14.916   5.011  1.00 43.58           C  
ATOM   1806  O   VAL A 238     -28.296  13.541   7.184  1.00 43.58           O  
ATOM   1807  CG1 VAL A 238     -30.202  13.671   4.137  1.00 43.58           C  
ATOM   1808  CG2 VAL A 238     -30.997  16.022   4.525  1.00 43.58           C  
ATOM   1809  N   SER A 239     -29.717  12.671   8.106  1.00 46.12           N  
ATOM   1810  CA  SER A 239     -29.672  11.217   8.231  1.00 46.12           C  
ATOM   1811  C   SER A 239     -28.560  10.623   7.372  1.00 46.12           C  
ATOM   1812  CB  SER A 239     -31.016  10.603   7.836  1.00 46.12           C  
ATOM   1813  O   SER A 239     -28.371  11.030   6.224  1.00 46.12           O  
ATOM   1814  OG  SER A 239     -32.052  11.080   8.677  1.00 46.12           O  
ATOM   1815  N   GLN A 240     -27.303  10.782   7.639  1.00 48.49           N  
ATOM   1816  CA  GLN A 240     -26.362   9.726   7.280  1.00 48.49           C  
ATOM   1817  C   GLN A 240     -26.856   8.937   6.071  1.00 48.49           C  
ATOM   1818  CB  GLN A 240     -26.133   8.785   8.464  1.00 48.49           C  
ATOM   1819  O   GLN A 240     -26.054   8.455   5.269  1.00 48.49           O  
ATOM   1820  CG  GLN A 240     -25.390   9.429   9.627  1.00 48.49           C  
ATOM   1821  CD  GLN A 240     -23.892   9.500   9.399  1.00 48.49           C  
ATOM   1822  NE2 GLN A 240     -23.173  10.076  10.356  1.00 48.49           N  
ATOM   1823  OE1 GLN A 240     -23.385   9.040   8.371  1.00 48.49           O  
ATOM   1824  N   GLU A 241     -28.197   9.242   5.588  1.00 47.36           N  
ATOM   1825  CA  GLU A 241     -28.698   8.394   4.511  1.00 47.36           C  
ATOM   1826  C   GLU A 241     -28.856   9.184   3.215  1.00 47.36           C  
ATOM   1827  CB  GLU A 241     -30.033   7.757   4.905  1.00 47.36           C  
ATOM   1828  O   GLU A 241     -28.853   8.607   2.126  1.00 47.36           O  
ATOM   1829  CG  GLU A 241     -29.914   6.310   5.361  1.00 47.36           C  
ATOM   1830  CD  GLU A 241     -31.182   5.778   6.008  1.00 47.36           C  
ATOM   1831  OE1 GLU A 241     -31.145   4.675   6.600  1.00 47.36           O  
ATOM   1832  OE2 GLU A 241     -32.222   6.469   5.923  1.00 47.36           O  
ATOM   1833  N   LYS A 242     -28.349  10.441   3.109  1.00 45.01           N  
ATOM   1834  CA  LYS A 242     -28.536  10.920   1.742  1.00 45.01           C  
ATOM   1835  C   LYS A 242     -27.250  11.531   1.193  1.00 45.01           C  
ATOM   1836  CB  LYS A 242     -29.670  11.944   1.682  1.00 45.01           C  
ATOM   1837  O   LYS A 242     -27.123  12.755   1.114  1.00 45.01           O  
ATOM   1838  CG  LYS A 242     -31.058  11.342   1.849  1.00 45.01           C  
ATOM   1839  CD  LYS A 242     -32.146  12.398   1.711  1.00 45.01           C  
ATOM   1840  CE  LYS A 242     -33.530  11.813   1.960  1.00 45.01           C  
ATOM   1841  NZ  LYS A 242     -34.604  12.836   1.787  1.00 45.01           N  
ATOM   1842  N   ARG A 243     -25.983  11.121   1.800  1.00 52.07           N  
ATOM   1843  CA  ARG A 243     -24.842  11.338   0.916  1.00 52.07           C  
ATOM   1844  C   ARG A 243     -25.285  11.412  -0.541  1.00 52.07           C  
ATOM   1845  CB  ARG A 243     -23.805  10.227   1.093  1.00 52.07           C  
ATOM   1846  O   ARG A 243     -26.250  10.755  -0.936  1.00 52.07           O  
ATOM   1847  CG  ARG A 243     -23.090  10.260   2.434  1.00 52.07           C  
ATOM   1848  CD  ARG A 243     -21.933   9.271   2.481  1.00 52.07           C  
ATOM   1849  NE  ARG A 243     -21.083   9.491   3.647  1.00 52.07           N  
ATOM   1850  NH1 ARG A 243     -20.896   7.254   4.191  1.00 52.07           N  
ATOM   1851  NH2 ARG A 243     -19.844   8.840   5.468  1.00 52.07           N  
ATOM   1852  CZ  ARG A 243     -20.610   8.528   4.433  1.00 52.07           C  
ATOM   1853  N   ASN A 244     -25.516  12.602  -1.102  1.00 55.49           N  
ATOM   1854  CA  ASN A 244     -25.693  12.508  -2.547  1.00 55.49           C  
ATOM   1855  C   ASN A 244     -25.366  11.110  -3.063  1.00 55.49           C  
ATOM   1856  CB  ASN A 244     -24.833  13.553  -3.262  1.00 55.49           C  
ATOM   1857  O   ASN A 244     -24.253  10.617  -2.869  1.00 55.49           O  
ATOM   1858  CG  ASN A 244     -25.592  14.833  -3.554  1.00 55.49           C  
ATOM   1859  ND2 ASN A 244     -24.983  15.717  -4.336  1.00 55.49           N  
ATOM   1860  OD1 ASN A 244     -26.715  15.025  -3.081  1.00 55.49           O  
ATOM   1861  N   PRO A 245     -26.319  10.273  -2.956  1.00 61.44           N  
ATOM   1862  CA  PRO A 245     -26.148   8.940  -3.539  1.00 61.44           C  
ATOM   1863  C   PRO A 245     -25.202   8.937  -4.738  1.00 61.44           C  
ATOM   1864  CB  PRO A 245     -27.567   8.555  -3.962  1.00 61.44           C  
ATOM   1865  O   PRO A 245     -24.564   7.920  -5.023  1.00 61.44           O  
ATOM   1866  CG  PRO A 245     -28.351   9.824  -3.868  1.00 61.44           C  
ATOM   1867  CD  PRO A 245     -27.534  10.835  -3.116  1.00 61.44           C  
ATOM   1868  N   LYS A 246     -24.889  10.134  -5.194  1.00 66.31           N  
ATOM   1869  CA  LYS A 246     -24.122  10.108  -6.436  1.00 66.31           C  
ATOM   1870  C   LYS A 246     -22.651  10.422  -6.180  1.00 66.31           C  
ATOM   1871  CB  LYS A 246     -24.702  11.099  -7.446  1.00 66.31           C  
ATOM   1872  O   LYS A 246     -21.851  10.480  -7.116  1.00 66.31           O  
ATOM   1873  CG  LYS A 246     -26.037  10.670  -8.038  1.00 66.31           C  
ATOM   1874  CD  LYS A 246     -26.583  11.716  -9.000  1.00 66.31           C  
ATOM   1875  CE  LYS A 246     -27.937  11.306  -9.563  1.00 66.31           C  
ATOM   1876  NZ  LYS A 246     -28.517  12.367 -10.441  1.00 66.31           N  
ATOM   1877  N   PHE A 247     -22.301  10.673  -4.848  1.00 76.11           N  
ATOM   1878  CA  PHE A 247     -20.906  11.052  -4.655  1.00 76.11           C  
ATOM   1879  C   PHE A 247     -20.000   9.829  -4.713  1.00 76.11           C  
ATOM   1880  CB  PHE A 247     -20.725  11.776  -3.317  1.00 76.11           C  
ATOM   1881  O   PHE A 247     -20.214   8.855  -3.988  1.00 76.11           O  
ATOM   1882  CG  PHE A 247     -19.315  12.234  -3.060  1.00 76.11           C  
ATOM   1883  CD1 PHE A 247     -18.483  11.522  -2.204  1.00 76.11           C  
ATOM   1884  CD2 PHE A 247     -18.821  13.377  -3.675  1.00 76.11           C  
ATOM   1885  CE1 PHE A 247     -17.177  11.943  -1.965  1.00 76.11           C  
ATOM   1886  CE2 PHE A 247     -17.517  13.804  -3.441  1.00 76.11           C  
ATOM   1887  CZ  PHE A 247     -16.697  13.086  -2.585  1.00 76.11           C  
ATOM   1888  N   LYS A 248     -19.150   9.797  -5.601  1.00 78.51           N  
ATOM   1889  CA  LYS A 248     -18.165   8.738  -5.799  1.00 78.51           C  
ATOM   1890  C   LYS A 248     -16.866   9.050  -5.060  1.00 78.51           C  
ATOM   1891  CB  LYS A 248     -17.885   8.536  -7.289  1.00 78.51           C  
ATOM   1892  O   LYS A 248     -16.293  10.127  -5.231  1.00 78.51           O  
ATOM   1893  CG  LYS A 248     -19.098   8.091  -8.092  1.00 78.51           C  
ATOM   1894  CD  LYS A 248     -18.758   7.916  -9.567  1.00 78.51           C  
ATOM   1895  CE  LYS A 248     -19.984   7.522 -10.380  1.00 78.51           C  
ATOM   1896  NZ  LYS A 248     -19.650   7.320 -11.822  1.00 78.51           N  
ATOM   1897  N   ASP A 249     -16.572   8.245  -4.106  1.00 86.15           N  
ATOM   1898  CA  ASP A 249     -15.339   8.371  -3.335  1.00 86.15           C  
ATOM   1899  C   ASP A 249     -14.113   8.165  -4.222  1.00 86.15           C  
ATOM   1900  CB  ASP A 249     -15.325   7.370  -2.178  1.00 86.15           C  
ATOM   1901  O   ASP A 249     -13.897   7.071  -4.748  1.00 86.15           O  
ATOM   1902  CG  ASP A 249     -14.153   7.571  -1.234  1.00 86.15           C  
ATOM   1903  OD1 ASP A 249     -13.255   8.385  -1.541  1.00 86.15           O  
ATOM   1904  OD2 ASP A 249     -14.126   6.908  -0.174  1.00 86.15           O  
ATOM   1905  N   ASN A 250     -13.307   9.234  -4.468  1.00 88.66           N  
ATOM   1906  CA  ASN A 250     -12.124   9.194  -5.321  1.00 88.66           C  
ATOM   1907  C   ASN A 250     -10.840   9.155  -4.498  1.00 88.66           C  
ATOM   1908  CB  ASN A 250     -12.109  10.392  -6.273  1.00 88.66           C  
ATOM   1909  O   ASN A 250      -9.765   9.486  -5.001  1.00 88.66           O  
ATOM   1910  CG  ASN A 250     -13.279  10.388  -7.236  1.00 88.66           C  
ATOM   1911  ND2 ASN A 250     -13.719  11.574  -7.641  1.00 88.66           N  
ATOM   1912  OD1 ASN A 250     -13.786   9.328  -7.613  1.00 88.66           O  
ATOM   1913  N   ARG A 251     -10.941   8.851  -3.235  1.00 92.71           N  
ATOM   1914  CA  ARG A 251      -9.749   8.760  -2.399  1.00 92.71           C  
ATOM   1915  C   ARG A 251      -8.880   7.576  -2.812  1.00 92.71           C  
ATOM   1916  CB  ARG A 251     -10.135   8.637  -0.924  1.00 92.71           C  
ATOM   1917  O   ARG A 251      -9.395   6.508  -3.147  1.00 92.71           O  
ATOM   1918  CG  ARG A 251     -10.852   9.859  -0.371  1.00 92.71           C  
ATOM   1919  CD  ARG A 251     -11.283   9.654   1.074  1.00 92.71           C  
ATOM   1920  NE  ARG A 251     -12.271   8.585   1.195  1.00 92.71           N  
ATOM   1921  NH1 ARG A 251     -12.378   8.663   3.502  1.00 92.71           N  
ATOM   1922  NH2 ARG A 251     -13.664   7.162   2.341  1.00 92.71           N  
ATOM   1923  CZ  ARG A 251     -12.769   8.139   2.346  1.00 92.71           C  
ATOM   1924  N   VAL A 252      -7.571   7.844  -2.745  1.00 94.66           N  
ATOM   1925  CA  VAL A 252      -6.624   6.798  -3.118  1.00 94.66           C  
ATOM   1926  C   VAL A 252      -6.436   5.831  -1.951  1.00 94.66           C  
ATOM   1927  CB  VAL A 252      -5.262   7.391  -3.543  1.00 94.66           C  
ATOM   1928  O   VAL A 252      -6.062   6.241  -0.850  1.00 94.66           O  
ATOM   1929  CG1 VAL A 252      -4.286   6.280  -3.928  1.00 94.66           C  
ATOM   1930  CG2 VAL A 252      -5.445   8.371  -4.700  1.00 94.66           C  
ATOM   1931  N   HIS A 253      -6.752   4.540  -2.200  1.00 94.26           N  
ATOM   1932  CA  HIS A 253      -6.694   3.527  -1.152  1.00 94.26           C  
ATOM   1933  C   HIS A 253      -5.297   2.925  -1.044  1.00 94.26           C  
ATOM   1934  CB  HIS A 253      -7.722   2.425  -1.414  1.00 94.26           C  
ATOM   1935  O   HIS A 253      -4.855   2.563   0.049  1.00 94.26           O  
ATOM   1936  CG  HIS A 253      -9.126   2.928  -1.523  1.00 94.26           C  
ATOM   1937  CD2 HIS A 253     -10.025   3.271  -0.570  1.00 94.26           C  
ATOM   1938  ND1 HIS A 253      -9.754   3.124  -2.734  1.00 94.26           N  
ATOM   1939  CE1 HIS A 253     -10.981   3.569  -2.520  1.00 94.26           C  
ATOM   1940  NE2 HIS A 253     -11.170   3.666  -1.216  1.00 94.26           N  
ATOM   1941  N   CYS A 254      -4.656   2.818  -2.176  1.00 94.38           N  
ATOM   1942  CA  CYS A 254      -3.334   2.203  -2.199  1.00 94.38           C  
ATOM   1943  C   CYS A 254      -2.448   2.853  -3.255  1.00 94.38           C  
ATOM   1944  CB  CYS A 254      -3.445   0.703  -2.467  1.00 94.38           C  
ATOM   1945  O   CYS A 254      -2.920   3.202  -4.339  1.00 94.38           O  
ATOM   1946  SG  CYS A 254      -1.849  -0.124  -2.652  1.00 94.38           S  
ATOM   1947  N   CYS A 255      -1.172   3.034  -2.860  1.00 95.25           N  
ATOM   1948  CA  CYS A 255      -0.177   3.559  -3.789  1.00 95.25           C  
ATOM   1949  C   CYS A 255       0.954   2.560  -4.000  1.00 95.25           C  
ATOM   1950  CB  CYS A 255       0.388   4.884  -3.277  1.00 95.25           C  
ATOM   1951  O   CYS A 255       1.673   2.222  -3.058  1.00 95.25           O  
ATOM   1952  SG  CYS A 255       1.659   5.594  -4.346  1.00 95.25           S  
ATOM   1953  N   LEU A 256       1.019   2.088  -5.253  1.00 95.79           N  
ATOM   1954  CA  LEU A 256       2.124   1.208  -5.617  1.00 95.79           C  
ATOM   1955  C   LEU A 256       3.359   2.015  -6.001  1.00 95.79           C  
ATOM   1956  CB  LEU A 256       1.719   0.290  -6.774  1.00 95.79           C  
ATOM   1957  O   LEU A 256       3.322   2.798  -6.953  1.00 95.79           O  
ATOM   1958  CG  LEU A 256       0.489  -0.589  -6.543  1.00 95.79           C  
ATOM   1959  CD1 LEU A 256       0.164  -1.387  -7.802  1.00 95.79           C  
ATOM   1960  CD2 LEU A 256       0.710  -1.519  -5.356  1.00 95.79           C  
ATOM   1961  N   TYR A 257       4.372   1.813  -5.190  1.00 95.40           N  
ATOM   1962  CA  TYR A 257       5.610   2.529  -5.476  1.00 95.40           C  
ATOM   1963  C   TYR A 257       6.592   1.640  -6.229  1.00 95.40           C  
ATOM   1964  CB  TYR A 257       6.252   3.033  -4.179  1.00 95.40           C  
ATOM   1965  O   TYR A 257       7.096   0.657  -5.681  1.00 95.40           O  
ATOM   1966  CG  TYR A 257       7.397   3.990  -4.401  1.00 95.40           C  
ATOM   1967  CD1 TYR A 257       8.718   3.551  -4.350  1.00 95.40           C  
ATOM   1968  CD2 TYR A 257       7.161   5.336  -4.662  1.00 95.40           C  
ATOM   1969  CE1 TYR A 257       9.777   4.430  -4.552  1.00 95.40           C  
ATOM   1970  CE2 TYR A 257       8.212   6.224  -4.865  1.00 95.40           C  
ATOM   1971  OH  TYR A 257      10.558   6.638  -5.010  1.00 95.40           O  
ATOM   1972  CZ  TYR A 257       9.514   5.763  -4.809  1.00 95.40           C  
ATOM   1973  N   PHE A 258       6.885   2.028  -7.506  1.00 95.56           N  
ATOM   1974  CA  PHE A 258       7.817   1.281  -8.342  1.00 95.56           C  
ATOM   1975  C   PHE A 258       9.252   1.723  -8.082  1.00 95.56           C  
ATOM   1976  CB  PHE A 258       7.473   1.459  -9.824  1.00 95.56           C  
ATOM   1977  O   PHE A 258       9.585   2.898  -8.250  1.00 95.56           O  
ATOM   1978  CG  PHE A 258       6.333   0.595 -10.291  1.00 95.56           C  
ATOM   1979  CD1 PHE A 258       6.531  -0.371 -11.270  1.00 95.56           C  
ATOM   1980  CD2 PHE A 258       5.063   0.749  -9.751  1.00 95.56           C  
ATOM   1981  CE1 PHE A 258       5.478  -1.173 -11.704  1.00 95.56           C  
ATOM   1982  CE2 PHE A 258       4.006  -0.048 -10.179  1.00 95.56           C  
ATOM   1983  CZ  PHE A 258       4.215  -1.008 -11.157  1.00 95.56           C  
ATOM   1984  N   ILE A 259      10.003   0.762  -7.676  1.00 95.04           N  
ATOM   1985  CA  ILE A 259      11.410   1.022  -7.391  1.00 95.04           C  
ATOM   1986  C   ILE A 259      12.269   0.550  -8.562  1.00 95.04           C  
ATOM   1987  CB  ILE A 259      11.859   0.331  -6.084  1.00 95.04           C  
ATOM   1988  O   ILE A 259      12.013  -0.510  -9.140  1.00 95.04           O  
ATOM   1989  CG1 ILE A 259      11.030   0.840  -4.899  1.00 95.04           C  
ATOM   1990  CG2 ILE A 259      13.355   0.553  -5.842  1.00 95.04           C  
ATOM   1991  CD1 ILE A 259      11.151  -0.016  -3.646  1.00 95.04           C  
ATOM   1992  N   SER A 260      13.231   1.348  -8.908  1.00 93.92           N  
ATOM   1993  CA  SER A 260      14.162   1.002  -9.977  1.00 93.92           C  
ATOM   1994  C   SER A 260      15.024  -0.196  -9.593  1.00 93.92           C  
ATOM   1995  CB  SER A 260      15.056   2.195 -10.317  1.00 93.92           C  
ATOM   1996  O   SER A 260      15.484  -0.297  -8.454  1.00 93.92           O  
ATOM   1997  OG  SER A 260      14.276   3.312 -10.709  1.00 93.92           O  
ATOM   1998  N   PRO A 261      15.219  -1.206 -10.503  1.00 92.46           N  
ATOM   1999  CA  PRO A 261      16.007  -2.409 -10.219  1.00 92.46           C  
ATOM   2000  C   PRO A 261      17.510  -2.143 -10.219  1.00 92.46           C  
ATOM   2001  CB  PRO A 261      15.620  -3.359 -11.355  1.00 92.46           C  
ATOM   2002  O   PRO A 261      18.227  -2.631 -11.097  1.00 92.46           O  
ATOM   2003  CG  PRO A 261      15.342  -2.468 -12.522  1.00 92.46           C  
ATOM   2004  CD  PRO A 261      14.753  -1.184 -12.012  1.00 92.46           C  
ATOM   2005  N   THR A 262      18.086  -1.176  -9.399  1.00 90.70           N  
ATOM   2006  CA  THR A 262      19.488  -0.777  -9.384  1.00 90.70           C  
ATOM   2007  C   THR A 262      20.353  -1.858  -8.743  1.00 90.70           C  
ATOM   2008  CB  THR A 262      19.683   0.553  -8.632  1.00 90.70           C  
ATOM   2009  O   THR A 262      21.516  -2.030  -9.111  1.00 90.70           O  
ATOM   2010  CG2 THR A 262      18.958   1.695  -9.337  1.00 90.70           C  
ATOM   2011  OG1 THR A 262      19.166   0.423  -7.302  1.00 90.70           O  
ATOM   2012  N   GLY A 263      19.805  -2.804  -7.969  1.00 87.66           N  
ATOM   2013  CA  GLY A 263      20.561  -3.843  -7.288  1.00 87.66           C  
ATOM   2014  C   GLY A 263      21.217  -3.361  -6.008  1.00 87.66           C  
ATOM   2015  O   GLY A 263      21.771  -4.160  -5.250  1.00 87.66           O  
ATOM   2016  N   HIS A 264      21.280  -2.160  -5.637  1.00 88.37           N  
ATOM   2017  CA  HIS A 264      21.935  -1.646  -4.440  1.00 88.37           C  
ATOM   2018  C   HIS A 264      20.923  -1.371  -3.333  1.00 88.37           C  
ATOM   2019  CB  HIS A 264      22.719  -0.373  -4.763  1.00 88.37           C  
ATOM   2020  O   HIS A 264      20.418  -2.302  -2.702  1.00 88.37           O  
ATOM   2021  CG  HIS A 264      23.833  -0.585  -5.738  1.00 88.37           C  
ATOM   2022  CD2 HIS A 264      25.149  -0.836  -5.543  1.00 88.37           C  
ATOM   2023  ND1 HIS A 264      23.646  -0.546  -7.102  1.00 88.37           N  
ATOM   2024  CE1 HIS A 264      24.802  -0.766  -7.706  1.00 88.37           C  
ATOM   2025  NE2 HIS A 264      25.730  -0.944  -6.782  1.00 88.37           N  
ATOM   2026  N   GLY A 265      20.249  -0.315  -3.337  1.00 89.39           N  
ATOM   2027  CA  GLY A 265      19.274   0.119  -2.349  1.00 89.39           C  
ATOM   2028  C   GLY A 265      18.318   1.173  -2.877  1.00 89.39           C  
ATOM   2029  O   GLY A 265      18.147   1.310  -4.090  1.00 89.39           O  
ATOM   2030  N   LEU A 266      17.709   1.777  -1.928  1.00 93.09           N  
ATOM   2031  CA  LEU A 266      16.736   2.811  -2.264  1.00 93.09           C  
ATOM   2032  C   LEU A 266      17.432   4.130  -2.580  1.00 93.09           C  
ATOM   2033  CB  LEU A 266      15.743   3.006  -1.116  1.00 93.09           C  
ATOM   2034  O   LEU A 266      18.362   4.531  -1.876  1.00 93.09           O  
ATOM   2035  CG  LEU A 266      14.470   3.787  -1.445  1.00 93.09           C  
ATOM   2036  CD1 LEU A 266      13.626   3.020  -2.458  1.00 93.09           C  
ATOM   2037  CD2 LEU A 266      13.670   4.066  -0.178  1.00 93.09           C  
ATOM   2038  N   LYS A 267      17.087   4.759  -3.666  1.00 92.23           N  
ATOM   2039  CA  LYS A 267      17.585   6.088  -4.012  1.00 92.23           C  
ATOM   2040  C   LYS A 267      17.098   7.134  -3.014  1.00 92.23           C  
ATOM   2041  CB  LYS A 267      17.150   6.472  -5.427  1.00 92.23           C  
ATOM   2042  O   LYS A 267      16.086   6.933  -2.339  1.00 92.23           O  
ATOM   2043  CG  LYS A 267      17.742   5.591  -6.517  1.00 92.23           C  
ATOM   2044  CD  LYS A 267      17.347   6.078  -7.906  1.00 92.23           C  
ATOM   2045  CE  LYS A 267      17.800   5.108  -8.989  1.00 92.23           C  
ATOM   2046  NZ  LYS A 267      17.617   5.680 -10.356  1.00 92.23           N  
ATOM   2047  N   GLU A 268      17.914   8.120  -2.840  1.00 90.93           N  
ATOM   2048  CA  GLU A 268      17.563   9.186  -1.906  1.00 90.93           C  
ATOM   2049  C   GLU A 268      16.250   9.856  -2.303  1.00 90.93           C  
ATOM   2050  CB  GLU A 268      18.683  10.227  -1.832  1.00 90.93           C  
ATOM   2051  O   GLU A 268      15.441  10.205  -1.441  1.00 90.93           O  
ATOM   2052  CG  GLU A 268      18.451  11.307  -0.785  1.00 90.93           C  
ATOM   2053  CD  GLU A 268      18.399  10.764   0.635  1.00 90.93           C  
ATOM   2054  OE1 GLU A 268      17.805  11.427   1.516  1.00 90.93           O  
ATOM   2055  OE2 GLU A 268      18.956   9.669   0.867  1.00 90.93           O  
ATOM   2056  N   LEU A 269      16.092  10.023  -3.570  1.00 90.96           N  
ATOM   2057  CA  LEU A 269      14.851  10.591  -4.087  1.00 90.96           C  
ATOM   2058  C   LEU A 269      13.653   9.740  -3.679  1.00 90.96           C  
ATOM   2059  CB  LEU A 269      14.911  10.712  -5.611  1.00 90.96           C  
ATOM   2060  O   LEU A 269      12.615  10.273  -3.280  1.00 90.96           O  
ATOM   2061  CG  LEU A 269      13.752  11.455  -6.279  1.00 90.96           C  
ATOM   2062  CD1 LEU A 269      13.762  12.925  -5.875  1.00 90.96           C  
ATOM   2063  CD2 LEU A 269      13.827  11.311  -7.795  1.00 90.96           C  
ATOM   2064  N   ASP A 270      13.828   8.463  -3.690  1.00 92.76           N  
ATOM   2065  CA  ASP A 270      12.770   7.521  -3.336  1.00 92.76           C  
ATOM   2066  C   ASP A 270      12.447   7.593  -1.845  1.00 92.76           C  
ATOM   2067  CB  ASP A 270      13.170   6.095  -3.720  1.00 92.76           C  
ATOM   2068  O   ASP A 270      11.279   7.538  -1.454  1.00 92.76           O  
ATOM   2069  CG  ASP A 270      13.180   5.866  -5.221  1.00 92.76           C  
ATOM   2070  OD1 ASP A 270      12.426   6.549  -5.948  1.00 92.76           O  
ATOM   2071  OD2 ASP A 270      13.946   4.992  -5.682  1.00 92.76           O  
ATOM   2072  N   ILE A 271      13.479   7.756  -1.051  1.00 93.10           N  
ATOM   2073  CA  ILE A 271      13.316   7.829   0.397  1.00 93.10           C  
ATOM   2074  C   ILE A 271      12.496   9.065   0.762  1.00 93.10           C  
ATOM   2075  CB  ILE A 271      14.681   7.860   1.119  1.00 93.10           C  
ATOM   2076  O   ILE A 271      11.567   8.985   1.569  1.00 93.10           O  
ATOM   2077  CG1 ILE A 271      15.431   6.541   0.899  1.00 93.10           C  
ATOM   2078  CG2 ILE A 271      14.496   8.143   2.613  1.00 93.10           C  
ATOM   2079  CD1 ILE A 271      16.884   6.572   1.356  1.00 93.10           C  
ATOM   2080  N   GLU A 272      12.861  10.194   0.182  1.00 91.89           N  
ATOM   2081  CA  GLU A 272      12.135  11.437   0.420  1.00 91.89           C  
ATOM   2082  C   GLU A 272      10.689  11.331  -0.056  1.00 91.89           C  
ATOM   2083  CB  GLU A 272      12.833  12.609  -0.274  1.00 91.89           C  
ATOM   2084  O   GLU A 272       9.770  11.784   0.629  1.00 91.89           O  
ATOM   2085  CG  GLU A 272      12.218  13.965   0.042  1.00 91.89           C  
ATOM   2086  CD  GLU A 272      12.987  15.128  -0.565  1.00 91.89           C  
ATOM   2087  OE1 GLU A 272      12.555  16.292  -0.402  1.00 91.89           O  
ATOM   2088  OE2 GLU A 272      14.029  14.874  -1.209  1.00 91.89           O  
ATOM   2089  N   PHE A 273      10.498  10.721  -1.184  1.00 91.91           N  
ATOM   2090  CA  PHE A 273       9.166  10.562  -1.757  1.00 91.91           C  
ATOM   2091  C   PHE A 273       8.302   9.666  -0.878  1.00 91.91           C  
ATOM   2092  CB  PHE A 273       9.254   9.983  -3.172  1.00 91.91           C  
ATOM   2093  O   PHE A 273       7.161  10.009  -0.564  1.00 91.91           O  
ATOM   2094  CG  PHE A 273       8.015  10.207  -3.998  1.00 91.91           C  
ATOM   2095  CD1 PHE A 273       6.868   9.455  -3.773  1.00 91.91           C  
ATOM   2096  CD2 PHE A 273       7.999  11.169  -4.999  1.00 91.91           C  
ATOM   2097  CE1 PHE A 273       5.721   9.660  -4.535  1.00 91.91           C  
ATOM   2098  CE2 PHE A 273       6.856  11.380  -5.765  1.00 91.91           C  
ATOM   2099  CZ  PHE A 273       5.718  10.624  -5.532  1.00 91.91           C  
ATOM   2100  N   MET A 274       8.779   8.597  -0.395  1.00 93.63           N  
ATOM   2101  CA  MET A 274       8.049   7.633   0.424  1.00 93.63           C  
ATOM   2102  C   MET A 274       7.736   8.213   1.799  1.00 93.63           C  
ATOM   2103  CB  MET A 274       8.849   6.338   0.572  1.00 93.63           C  
ATOM   2104  O   MET A 274       6.677   7.940   2.367  1.00 93.63           O  
ATOM   2105  CG  MET A 274       8.892   5.496  -0.693  1.00 93.63           C  
ATOM   2106  SD  MET A 274       9.888   3.969  -0.487  1.00 93.63           S  
ATOM   2107  CE  MET A 274       8.793   3.017   0.601  1.00 93.63           C  
ATOM   2108  N   LYS A 275       8.632   9.031   2.279  1.00 93.27           N  
ATOM   2109  CA  LYS A 275       8.429   9.664   3.579  1.00 93.27           C  
ATOM   2110  C   LYS A 275       7.268  10.654   3.532  1.00 93.27           C  
ATOM   2111  CB  LYS A 275       9.704  10.374   4.036  1.00 93.27           C  
ATOM   2112  O   LYS A 275       6.439  10.691   4.445  1.00 93.27           O  
ATOM   2113  CG  LYS A 275      10.767   9.438   4.592  1.00 93.27           C  
ATOM   2114  CD  LYS A 275      11.970  10.210   5.119  1.00 93.27           C  
ATOM   2115  CE  LYS A 275      13.029   9.275   5.690  1.00 93.27           C  
ATOM   2116  NZ  LYS A 275      14.212  10.027   6.204  1.00 93.27           N  
ATOM   2117  N   ARG A 276       7.200  11.373   2.534  1.00 91.39           N  
ATOM   2118  CA  ARG A 276       6.163  12.387   2.373  1.00 91.39           C  
ATOM   2119  C   ARG A 276       4.819  11.748   2.039  1.00 91.39           C  
ATOM   2120  CB  ARG A 276       6.553  13.386   1.282  1.00 91.39           C  
ATOM   2121  O   ARG A 276       3.777  12.188   2.530  1.00 91.39           O  
ATOM   2122  CG  ARG A 276       7.709  14.297   1.665  1.00 91.39           C  
ATOM   2123  CD  ARG A 276       7.971  15.353   0.601  1.00 91.39           C  
ATOM   2124  NE  ARG A 276       9.197  16.098   0.872  1.00 91.39           N  
ATOM   2125  NH1 ARG A 276       9.008  17.483  -0.967  1.00 91.39           N  
ATOM   2126  NH2 ARG A 276      10.788  17.702   0.460  1.00 91.39           N  
ATOM   2127  CZ  ARG A 276       9.662  17.093   0.121  1.00 91.39           C  
ATOM   2128  N   LEU A 277       4.826  10.696   1.244  1.00 92.81           N  
ATOM   2129  CA  LEU A 277       3.608  10.046   0.772  1.00 92.81           C  
ATOM   2130  C   LEU A 277       3.014   9.153   1.856  1.00 92.81           C  
ATOM   2131  CB  LEU A 277       3.893   9.222  -0.486  1.00 92.81           C  
ATOM   2132  O   LEU A 277       1.798   8.952   1.903  1.00 92.81           O  
ATOM   2133  CG  LEU A 277       2.673   8.673  -1.227  1.00 92.81           C  
ATOM   2134  CD1 LEU A 277       1.769   9.815  -1.679  1.00 92.81           C  
ATOM   2135  CD2 LEU A 277       3.107   7.825  -2.418  1.00 92.81           C  
ATOM   2136  N   SER A 278       3.809   8.626   2.765  1.00 91.44           N  
ATOM   2137  CA  SER A 278       3.408   7.675   3.797  1.00 91.44           C  
ATOM   2138  C   SER A 278       2.388   8.290   4.750  1.00 91.44           C  
ATOM   2139  CB  SER A 278       4.627   7.192   4.584  1.00 91.44           C  
ATOM   2140  O   SER A 278       1.610   7.573   5.382  1.00 91.44           O  
ATOM   2141  OG  SER A 278       5.254   8.272   5.253  1.00 91.44           O  
ATOM   2142  N   LYS A 279       2.293   9.627   4.816  1.00 91.51           N  
ATOM   2143  CA  LYS A 279       1.394  10.321   5.733  1.00 91.51           C  
ATOM   2144  C   LYS A 279      -0.041  10.304   5.215  1.00 91.51           C  
ATOM   2145  CB  LYS A 279       1.856  11.763   5.949  1.00 91.51           C  
ATOM   2146  O   LYS A 279      -0.991  10.343   6.000  1.00 91.51           O  
ATOM   2147  CG  LYS A 279       3.192  11.884   6.668  1.00 91.51           C  
ATOM   2148  CD  LYS A 279       3.596  13.341   6.855  1.00 91.51           C  
ATOM   2149  CE  LYS A 279       4.963  13.462   7.513  1.00 91.51           C  
ATOM   2150  NZ  LYS A 279       5.414  14.884   7.596  1.00 91.51           N  
ATOM   2151  N   ARG A 280      -0.193  10.103   3.942  1.00 91.83           N  
ATOM   2152  CA  ARG A 280      -1.519  10.316   3.372  1.00 91.83           C  
ATOM   2153  C   ARG A 280      -2.021   9.059   2.670  1.00 91.83           C  
ATOM   2154  CB  ARG A 280      -1.501  11.491   2.392  1.00 91.83           C  
ATOM   2155  O   ARG A 280      -3.229   8.847   2.553  1.00 91.83           O  
ATOM   2156  CG  ARG A 280      -0.972  12.785   2.992  1.00 91.83           C  
ATOM   2157  CD  ARG A 280      -1.905  13.334   4.062  1.00 91.83           C  
ATOM   2158  NE  ARG A 280      -1.479  14.652   4.523  1.00 91.83           N  
ATOM   2159  NH1 ARG A 280      -3.258  14.949   5.967  1.00 91.83           N  
ATOM   2160  NH2 ARG A 280      -1.655  16.575   5.766  1.00 91.83           N  
ATOM   2161  CZ  ARG A 280      -2.132  15.389   5.418  1.00 91.83           C  
ATOM   2162  N   VAL A 281      -1.078   8.119   2.267  1.00 94.18           N  
ATOM   2163  CA  VAL A 281      -1.511   6.956   1.499  1.00 94.18           C  
ATOM   2164  C   VAL A 281      -0.783   5.709   1.996  1.00 94.18           C  
ATOM   2165  CB  VAL A 281      -1.263   7.150  -0.014  1.00 94.18           C  
ATOM   2166  O   VAL A 281       0.301   5.805   2.577  1.00 94.18           O  
ATOM   2167  CG1 VAL A 281      -1.575   5.866  -0.781  1.00 94.18           C  
ATOM   2168  CG2 VAL A 281      -2.101   8.311  -0.546  1.00 94.18           C  
ATOM   2169  N   ASN A 282      -1.465   4.584   1.797  1.00 94.43           N  
ATOM   2170  CA  ASN A 282      -0.832   3.293   2.043  1.00 94.43           C  
ATOM   2171  C   ASN A 282       0.144   2.926   0.929  1.00 94.43           C  
ATOM   2172  CB  ASN A 282      -1.889   2.199   2.204  1.00 94.43           C  
ATOM   2173  O   ASN A 282      -0.259   2.744  -0.221  1.00 94.43           O  
ATOM   2174  CG  ASN A 282      -2.838   2.468   3.355  1.00 94.43           C  
ATOM   2175  ND2 ASN A 282      -4.127   2.252   3.124  1.00 94.43           N  
ATOM   2176  OD1 ASN A 282      -2.415   2.868   4.443  1.00 94.43           O  
ATOM   2177  N   ILE A 283       1.420   2.824   1.293  1.00 95.97           N  
ATOM   2178  CA  ILE A 283       2.448   2.611   0.280  1.00 95.97           C  
ATOM   2179  C   ILE A 283       2.822   1.131   0.226  1.00 95.97           C  
ATOM   2180  CB  ILE A 283       3.702   3.470   0.558  1.00 95.97           C  
ATOM   2181  O   ILE A 283       3.096   0.516   1.259  1.00 95.97           O  
ATOM   2182  CG1 ILE A 283       3.343   4.961   0.539  1.00 95.97           C  
ATOM   2183  CG2 ILE A 283       4.806   3.160  -0.457  1.00 95.97           C  
ATOM   2184  CD1 ILE A 283       4.465   5.874   1.012  1.00 95.97           C  
ATOM   2185  N   ILE A 284       2.838   0.531  -1.007  1.00 95.38           N  
ATOM   2186  CA  ILE A 284       3.307  -0.825  -1.268  1.00 95.38           C  
ATOM   2187  C   ILE A 284       4.503  -0.784  -2.216  1.00 95.38           C  
ATOM   2188  CB  ILE A 284       2.185  -1.708  -1.859  1.00 95.38           C  
ATOM   2189  O   ILE A 284       4.355  -0.468  -3.399  1.00 95.38           O  
ATOM   2190  CG1 ILE A 284       1.000  -1.785  -0.889  1.00 95.38           C  
ATOM   2191  CG2 ILE A 284       2.715  -3.106  -2.188  1.00 95.38           C  
ATOM   2192  CD1 ILE A 284      -0.219  -2.499  -1.457  1.00 95.38           C  
ATOM   2193  N   PRO A 285       5.642  -1.076  -1.668  1.00 95.42           N  
ATOM   2194  CA  PRO A 285       6.845  -1.065  -2.503  1.00 95.42           C  
ATOM   2195  C   PRO A 285       6.885  -2.225  -3.496  1.00 95.42           C  
ATOM   2196  CB  PRO A 285       7.983  -1.179  -1.485  1.00 95.42           C  
ATOM   2197  O   PRO A 285       6.622  -3.371  -3.123  1.00 95.42           O  
ATOM   2198  CG  PRO A 285       7.368  -1.847  -0.298  1.00 95.42           C  
ATOM   2199  CD  PRO A 285       5.913  -1.480  -0.245  1.00 95.42           C  
ATOM   2200  N   VAL A 286       7.170  -1.861  -4.796  1.00 95.30           N  
ATOM   2201  CA  VAL A 286       7.244  -2.852  -5.865  1.00 95.30           C  
ATOM   2202  C   VAL A 286       8.548  -2.680  -6.640  1.00 95.30           C  
ATOM   2203  CB  VAL A 286       6.037  -2.745  -6.823  1.00 95.30           C  
ATOM   2204  O   VAL A 286       8.886  -1.571  -7.061  1.00 95.30           O  
ATOM   2205  CG1 VAL A 286       6.174  -3.736  -7.978  1.00 95.30           C  
ATOM   2206  CG2 VAL A 286       4.732  -2.981  -6.065  1.00 95.30           C  
ATOM   2207  N   ILE A 287       9.261  -3.757  -6.773  1.00 95.41           N  
ATOM   2208  CA  ILE A 287      10.467  -3.744  -7.594  1.00 95.41           C  
ATOM   2209  C   ILE A 287      10.093  -3.928  -9.063  1.00 95.41           C  
ATOM   2210  CB  ILE A 287      11.463  -4.840  -7.153  1.00 95.41           C  
ATOM   2211  O   ILE A 287       9.487  -4.937  -9.434  1.00 95.41           O  
ATOM   2212  CG1 ILE A 287      11.860  -4.641  -5.686  1.00 95.41           C  
ATOM   2213  CG2 ILE A 287      12.697  -4.844  -8.059  1.00 95.41           C  
ATOM   2214  CD1 ILE A 287      12.646  -5.803  -5.094  1.00 95.41           C  
ATOM   2215  N   ALA A 288      10.470  -2.937  -9.833  1.00 94.08           N  
ATOM   2216  CA  ALA A 288      10.130  -2.950 -11.254  1.00 94.08           C  
ATOM   2217  C   ALA A 288      11.161  -3.738 -12.057  1.00 94.08           C  
ATOM   2218  CB  ALA A 288      10.020  -1.524 -11.788  1.00 94.08           C  
ATOM   2219  O   ALA A 288      12.244  -4.048 -11.554  1.00 94.08           O  
ATOM   2220  N   LYS A 289      10.770  -4.335 -13.214  1.00 92.96           N  
ATOM   2221  CA  LYS A 289      11.650  -5.039 -14.142  1.00 92.96           C  
ATOM   2222  C   LYS A 289      12.476  -6.100 -13.418  1.00 92.96           C  
ATOM   2223  CB  LYS A 289      12.575  -4.054 -14.858  1.00 92.96           C  
ATOM   2224  O   LYS A 289      13.704  -6.112 -13.518  1.00 92.96           O  
ATOM   2225  CG  LYS A 289      11.844  -3.025 -15.707  1.00 92.96           C  
ATOM   2226  CD  LYS A 289      12.818  -2.164 -16.502  1.00 92.96           C  
ATOM   2227  CE  LYS A 289      12.086  -1.179 -17.405  1.00 92.96           C  
ATOM   2228  NZ  LYS A 289      13.031  -0.419 -18.276  1.00 92.96           N  
ATOM   2229  N   ALA A 290      11.825  -6.995 -12.703  1.00 92.13           N  
ATOM   2230  CA  ALA A 290      12.484  -8.027 -11.907  1.00 92.13           C  
ATOM   2231  C   ALA A 290      13.272  -8.985 -12.795  1.00 92.13           C  
ATOM   2232  CB  ALA A 290      11.458  -8.796 -11.079  1.00 92.13           C  
ATOM   2233  O   ALA A 290      14.169  -9.686 -12.320  1.00 92.13           O  
ATOM   2234  N   ASP A 291      13.022  -8.973 -14.129  1.00 91.46           N  
ATOM   2235  CA  ASP A 291      13.723  -9.860 -15.053  1.00 91.46           C  
ATOM   2236  C   ASP A 291      15.181  -9.438 -15.220  1.00 91.46           C  
ATOM   2237  CB  ASP A 291      13.022  -9.881 -16.413  1.00 91.46           C  
ATOM   2238  O   ASP A 291      16.010 -10.221 -15.689  1.00 91.46           O  
ATOM   2239  CG  ASP A 291      12.825  -8.494 -17.000  1.00 91.46           C  
ATOM   2240  OD1 ASP A 291      12.538  -7.545 -16.238  1.00 91.46           O  
ATOM   2241  OD2 ASP A 291      12.955  -8.349 -18.234  1.00 91.46           O  
ATOM   2242  N   THR A 292      15.513  -8.195 -14.793  1.00 91.85           N  
ATOM   2243  CA  THR A 292      16.872  -7.685 -14.944  1.00 91.85           C  
ATOM   2244  C   THR A 292      17.757  -8.157 -13.795  1.00 91.85           C  
ATOM   2245  CB  THR A 292      16.887  -6.147 -15.009  1.00 91.85           C  
ATOM   2246  O   THR A 292      18.981  -8.019 -13.850  1.00 91.85           O  
ATOM   2247  CG2 THR A 292      16.004  -5.635 -16.143  1.00 91.85           C  
ATOM   2248  OG1 THR A 292      16.406  -5.617 -13.768  1.00 91.85           O  
ATOM   2249  N   LEU A 293      17.172  -8.712 -12.804  1.00 92.54           N  
ATOM   2250  CA  LEU A 293      17.907  -9.186 -11.636  1.00 92.54           C  
ATOM   2251  C   LEU A 293      17.832 -10.706 -11.527  1.00 92.54           C  
ATOM   2252  CB  LEU A 293      17.358  -8.543 -10.360  1.00 92.54           C  
ATOM   2253  O   LEU A 293      16.809 -11.307 -11.863  1.00 92.54           O  
ATOM   2254  CG  LEU A 293      17.431  -7.017 -10.285  1.00 92.54           C  
ATOM   2255  CD1 LEU A 293      16.545  -6.499  -9.157  1.00 92.54           C  
ATOM   2256  CD2 LEU A 293      18.873  -6.560 -10.091  1.00 92.54           C  
ATOM   2257  N   THR A 294      18.915 -11.290 -11.108  1.00 92.55           N  
ATOM   2258  CA  THR A 294      18.934 -12.717 -10.805  1.00 92.55           C  
ATOM   2259  C   THR A 294      18.227 -12.999  -9.482  1.00 92.55           C  
ATOM   2260  CB  THR A 294      20.375 -13.257 -10.745  1.00 92.55           C  
ATOM   2261  O   THR A 294      18.084 -12.104  -8.646  1.00 92.55           O  
ATOM   2262  CG2 THR A 294      21.105 -13.022 -12.063  1.00 92.55           C  
ATOM   2263  OG1 THR A 294      21.084 -12.591  -9.693  1.00 92.55           O  
ATOM   2264  N   PRO A 295      17.653 -14.146  -9.299  1.00 90.74           N  
ATOM   2265  CA  PRO A 295      16.936 -14.455  -8.060  1.00 90.74           C  
ATOM   2266  C   PRO A 295      17.787 -14.227  -6.812  1.00 90.74           C  
ATOM   2267  CB  PRO A 295      16.582 -15.936  -8.217  1.00 90.74           C  
ATOM   2268  O   PRO A 295      17.270 -13.795  -5.779  1.00 90.74           O  
ATOM   2269  CG  PRO A 295      17.513 -16.441  -9.272  1.00 90.74           C  
ATOM   2270  CD  PRO A 295      17.856 -15.302 -10.190  1.00 90.74           C  
ATOM   2271  N   ASP A 296      19.116 -14.505  -6.937  1.00 93.82           N  
ATOM   2272  CA  ASP A 296      20.015 -14.267  -5.811  1.00 93.82           C  
ATOM   2273  C   ASP A 296      20.175 -12.773  -5.543  1.00 93.82           C  
ATOM   2274  CB  ASP A 296      21.381 -14.904  -6.072  1.00 93.82           C  
ATOM   2275  O   ASP A 296      20.170 -12.340  -4.389  1.00 93.82           O  
ATOM   2276  CG  ASP A 296      21.331 -16.422  -6.110  1.00 93.82           C  
ATOM   2277  OD1 ASP A 296      20.425 -17.017  -5.488  1.00 93.82           O  
ATOM   2278  OD2 ASP A 296      22.207 -17.027  -6.765  1.00 93.82           O  
ATOM   2279  N   GLU A 297      20.239 -11.980  -6.619  1.00 94.31           N  
ATOM   2280  CA  GLU A 297      20.350 -10.528  -6.509  1.00 94.31           C  
ATOM   2281  C   GLU A 297      19.058  -9.915  -5.979  1.00 94.31           C  
ATOM   2282  CB  GLU A 297      20.708  -9.912  -7.863  1.00 94.31           C  
ATOM   2283  O   GLU A 297      19.091  -8.947  -5.215  1.00 94.31           O  
ATOM   2284  CG  GLU A 297      22.135 -10.197  -8.311  1.00 94.31           C  
ATOM   2285  CD  GLU A 297      22.419  -9.741  -9.733  1.00 94.31           C  
ATOM   2286  OE1 GLU A 297      23.602  -9.737 -10.144  1.00 94.31           O  
ATOM   2287  OE2 GLU A 297      21.452  -9.384 -10.442  1.00 94.31           O  
ATOM   2288  N   LEU A 298      18.060 -10.527  -6.371  1.00 92.94           N  
ATOM   2289  CA  LEU A 298      16.742 -10.059  -5.954  1.00 92.94           C  
ATOM   2290  C   LEU A 298      16.565 -10.205  -4.447  1.00 92.94           C  
ATOM   2291  CB  LEU A 298      15.642 -10.831  -6.687  1.00 92.94           C  
ATOM   2292  O   LEU A 298      16.054  -9.297  -3.787  1.00 92.94           O  
ATOM   2293  CG  LEU A 298      14.217 -10.300  -6.525  1.00 92.94           C  
ATOM   2294  CD1 LEU A 298      13.311 -10.872  -7.610  1.00 92.94           C  
ATOM   2295  CD2 LEU A 298      13.677 -10.634  -5.138  1.00 92.94           C  
ATOM   2296  N   LYS A 299      16.982 -11.341  -3.879  1.00 92.90           N  
ATOM   2297  CA  LYS A 299      16.891 -11.592  -2.444  1.00 92.90           C  
ATOM   2298  C   LYS A 299      17.716 -10.579  -1.655  1.00 92.90           C  
ATOM   2299  CB  LYS A 299      17.354 -13.013  -2.117  1.00 92.90           C  
ATOM   2300  O   LYS A 299      17.256 -10.051  -0.641  1.00 92.90           O  
ATOM   2301  CG  LYS A 299      17.119 -13.423  -0.671  1.00 92.90           C  
ATOM   2302  CD  LYS A 299      17.585 -14.850  -0.412  1.00 92.90           C  
ATOM   2303  CE  LYS A 299      17.417 -15.237   1.051  1.00 92.90           C  
ATOM   2304  NZ  LYS A 299      17.872 -16.636   1.310  1.00 92.90           N  
ATOM   2305  N   GLU A 300      18.937 -10.325  -2.144  1.00 94.82           N  
ATOM   2306  CA  GLU A 300      19.809  -9.344  -1.505  1.00 94.82           C  
ATOM   2307  C   GLU A 300      19.225  -7.938  -1.607  1.00 94.82           C  
ATOM   2308  CB  GLU A 300      21.207  -9.380  -2.129  1.00 94.82           C  
ATOM   2309  O   GLU A 300      19.279  -7.166  -0.647  1.00 94.82           O  
ATOM   2310  CG  GLU A 300      21.981 -10.655  -1.829  1.00 94.82           C  
ATOM   2311  CD  GLU A 300      23.352 -10.692  -2.486  1.00 94.82           C  
ATOM   2312  OE1 GLU A 300      24.061 -11.715  -2.352  1.00 94.82           O  
ATOM   2313  OE2 GLU A 300      23.719  -9.691  -3.140  1.00 94.82           O  
ATOM   2314  N   PHE A 301      18.713  -7.702  -2.745  1.00 94.85           N  
ATOM   2315  CA  PHE A 301      18.133  -6.388  -2.997  1.00 94.85           C  
ATOM   2316  C   PHE A 301      16.917  -6.152  -2.109  1.00 94.85           C  
ATOM   2317  CB  PHE A 301      17.741  -6.246  -4.472  1.00 94.85           C  
ATOM   2318  O   PHE A 301      16.749  -5.065  -1.554  1.00 94.85           O  
ATOM   2319  CG  PHE A 301      17.269  -4.867  -4.844  1.00 94.85           C  
ATOM   2320  CD1 PHE A 301      16.085  -4.689  -5.550  1.00 94.85           C  
ATOM   2321  CD2 PHE A 301      18.009  -3.747  -4.489  1.00 94.85           C  
ATOM   2322  CE1 PHE A 301      15.645  -3.414  -5.896  1.00 94.85           C  
ATOM   2323  CE2 PHE A 301      17.577  -2.469  -4.832  1.00 94.85           C  
ATOM   2324  CZ  PHE A 301      16.395  -2.305  -5.536  1.00 94.85           C  
ATOM   2325  N   LYS A 302      16.087  -7.092  -1.891  1.00 94.06           N  
ATOM   2326  CA  LYS A 302      14.916  -7.020  -1.023  1.00 94.06           C  
ATOM   2327  C   LYS A 302      15.318  -6.714   0.417  1.00 94.06           C  
ATOM   2328  CB  LYS A 302      14.125  -8.328  -1.079  1.00 94.06           C  
ATOM   2329  O   LYS A 302      14.682  -5.894   1.084  1.00 94.06           O  
ATOM   2330  CG  LYS A 302      13.352  -8.528  -2.375  1.00 94.06           C  
ATOM   2331  CD  LYS A 302      12.510  -9.797  -2.333  1.00 94.06           C  
ATOM   2332  CE  LYS A 302      11.742 -10.002  -3.631  1.00 94.06           C  
ATOM   2333  NZ  LYS A 302      10.877 -11.219  -3.577  1.00 94.06           N  
ATOM   2334  N   GLN A 303      16.341  -7.388   0.843  1.00 93.71           N  
ATOM   2335  CA  GLN A 303      16.839  -7.183   2.198  1.00 93.71           C  
ATOM   2336  C   GLN A 303      17.379  -5.767   2.377  1.00 93.71           C  
ATOM   2337  CB  GLN A 303      17.927  -8.205   2.531  1.00 93.71           C  
ATOM   2338  O   GLN A 303      17.114  -5.119   3.392  1.00 93.71           O  
ATOM   2339  CG  GLN A 303      18.407  -8.144   3.975  1.00 93.71           C  
ATOM   2340  CD  GLN A 303      19.410  -9.233   4.307  1.00 93.71           C  
ATOM   2341  NE2 GLN A 303      19.509  -9.579   5.586  1.00 93.71           N  
ATOM   2342  OE1 GLN A 303      20.090  -9.760   3.421  1.00 93.71           O  
ATOM   2343  N   ARG A 304      18.029  -5.303   1.458  1.00 94.33           N  
ATOM   2344  CA  ARG A 304      18.615  -3.968   1.525  1.00 94.33           C  
ATOM   2345  C   ARG A 304      17.532  -2.894   1.538  1.00 94.33           C  
ATOM   2346  CB  ARG A 304      19.566  -3.738   0.348  1.00 94.33           C  
ATOM   2347  O   ARG A 304      17.638  -1.907   2.269  1.00 94.33           O  
ATOM   2348  CG  ARG A 304      20.874  -4.507   0.455  1.00 94.33           C  
ATOM   2349  CD  ARG A 304      21.817  -4.176  -0.693  1.00 94.33           C  
ATOM   2350  NE  ARG A 304      22.929  -5.120  -0.767  1.00 94.33           N  
ATOM   2351  NH1 ARG A 304      23.164  -4.983  -3.061  1.00 94.33           N  
ATOM   2352  NH2 ARG A 304      24.544  -6.349  -1.842  1.00 94.33           N  
ATOM   2353  CZ  ARG A 304      23.543  -5.482  -1.890  1.00 94.33           C  
ATOM   2354  N   ILE A 305      16.515  -3.091   0.702  1.00 94.92           N  
ATOM   2355  CA  ILE A 305      15.410  -2.141   0.626  1.00 94.92           C  
ATOM   2356  C   ILE A 305      14.681  -2.090   1.967  1.00 94.92           C  
ATOM   2357  CB  ILE A 305      14.425  -2.508  -0.506  1.00 94.92           C  
ATOM   2358  O   ILE A 305      14.364  -1.008   2.467  1.00 94.92           O  
ATOM   2359  CG1 ILE A 305      15.093  -2.328  -1.875  1.00 94.92           C  
ATOM   2360  CG2 ILE A 305      13.148  -1.669  -0.405  1.00 94.92           C  
ATOM   2361  CD1 ILE A 305      14.268  -2.856  -3.040  1.00 94.92           C  
ATOM   2362  N   MET A 306      14.459  -3.236   2.558  1.00 93.74           N  
ATOM   2363  CA  MET A 306      13.762  -3.309   3.839  1.00 93.74           C  
ATOM   2364  C   MET A 306      14.600  -2.686   4.951  1.00 93.74           C  
ATOM   2365  CB  MET A 306      13.426  -4.760   4.188  1.00 93.74           C  
ATOM   2366  O   MET A 306      14.060  -2.062   5.866  1.00 93.74           O  
ATOM   2367  CG  MET A 306      12.307  -5.350   3.345  1.00 93.74           C  
ATOM   2368  SD  MET A 306      10.736  -4.417   3.511  1.00 93.74           S  
ATOM   2369  CE  MET A 306      10.252  -4.901   5.192  1.00 93.74           C  
ATOM   2370  N   GLU A 307      15.939  -2.863   4.864  1.00 94.59           N  
ATOM   2371  CA  GLU A 307      16.838  -2.223   5.819  1.00 94.59           C  
ATOM   2372  C   GLU A 307      16.761  -0.702   5.717  1.00 94.59           C  
ATOM   2373  CB  GLU A 307      18.279  -2.692   5.599  1.00 94.59           C  
ATOM   2374  O   GLU A 307      16.747  -0.006   6.734  1.00 94.59           O  
ATOM   2375  CG  GLU A 307      18.524  -4.138   6.006  1.00 94.59           C  
ATOM   2376  CD  GLU A 307      19.922  -4.628   5.665  1.00 94.59           C  
ATOM   2377  OE1 GLU A 307      20.208  -5.831   5.864  1.00 94.59           O  
ATOM   2378  OE2 GLU A 307      20.737  -3.803   5.196  1.00 94.59           O  
ATOM   2379  N   ASP A 308      16.725  -0.223   4.497  1.00 94.77           N  
ATOM   2380  CA  ASP A 308      16.646   1.217   4.268  1.00 94.77           C  
ATOM   2381  C   ASP A 308      15.315   1.779   4.764  1.00 94.77           C  
ATOM   2382  CB  ASP A 308      16.830   1.536   2.783  1.00 94.77           C  
ATOM   2383  O   ASP A 308      15.274   2.858   5.358  1.00 94.77           O  
ATOM   2384  CG  ASP A 308      18.268   1.386   2.319  1.00 94.77           C  
ATOM   2385  OD1 ASP A 308      19.170   1.224   3.170  1.00 94.77           O  
ATOM   2386  OD2 ASP A 308      18.502   1.434   1.092  1.00 94.77           O  
ATOM   2387  N   ILE A 309      14.250   1.058   4.539  1.00 93.64           N  
ATOM   2388  CA  ILE A 309      12.921   1.483   4.964  1.00 93.64           C  
ATOM   2389  C   ILE A 309      12.860   1.541   6.489  1.00 93.64           C  
ATOM   2390  CB  ILE A 309      11.825   0.541   4.419  1.00 93.64           C  
ATOM   2391  O   ILE A 309      12.287   2.473   7.058  1.00 93.64           O  
ATOM   2392  CG1 ILE A 309      11.693   0.697   2.900  1.00 93.64           C  
ATOM   2393  CG2 ILE A 309      10.487   0.809   5.115  1.00 93.64           C  
ATOM   2394  CD1 ILE A 309      10.769  -0.325   2.251  1.00 93.64           C  
ATOM   2395  N   GLN A 310      13.498   0.598   7.103  1.00 93.69           N  
ATOM   2396  CA  GLN A 310      13.529   0.547   8.561  1.00 93.69           C  
ATOM   2397  C   GLN A 310      14.441   1.629   9.131  1.00 93.69           C  
ATOM   2398  CB  GLN A 310      13.986  -0.832   9.040  1.00 93.69           C  
ATOM   2399  O   GLN A 310      14.116   2.253  10.142  1.00 93.69           O  
ATOM   2400  CG  GLN A 310      12.962  -1.935   8.807  1.00 93.69           C  
ATOM   2401  CD  GLN A 310      13.504  -3.316   9.126  1.00 93.69           C  
ATOM   2402  NE2 GLN A 310      12.710  -4.343   8.845  1.00 93.69           N  
ATOM   2403  OE1 GLN A 310      14.627  -3.458   9.620  1.00 93.69           O  
ATOM   2404  N   HIS A 311      15.524   1.827   8.469  1.00 95.09           N  
ATOM   2405  CA  HIS A 311      16.496   2.822   8.909  1.00 95.09           C  
ATOM   2406  C   HIS A 311      15.908   4.228   8.855  1.00 95.09           C  
ATOM   2407  CB  HIS A 311      17.762   2.748   8.054  1.00 95.09           C  
ATOM   2408  O   HIS A 311      16.163   5.046   9.741  1.00 95.09           O  
ATOM   2409  CG  HIS A 311      18.886   3.588   8.573  1.00 95.09           C  
ATOM   2410  CD2 HIS A 311      19.944   3.271   9.356  1.00 95.09           C  
ATOM   2411  ND1 HIS A 311      19.000   4.933   8.295  1.00 95.09           N  
ATOM   2412  CE1 HIS A 311      20.083   5.408   8.885  1.00 95.09           C  
ATOM   2413  NE2 HIS A 311      20.674   4.420   9.536  1.00 95.09           N  
ATOM   2414  N   HIS A 312      15.063   4.537   7.868  1.00 93.89           N  
ATOM   2415  CA  HIS A 312      14.484   5.864   7.693  1.00 93.89           C  
ATOM   2416  C   HIS A 312      13.090   5.942   8.306  1.00 93.89           C  
ATOM   2417  CB  HIS A 312      14.427   6.232   6.210  1.00 93.89           C  
ATOM   2418  O   HIS A 312      12.429   6.980   8.225  1.00 93.89           O  
ATOM   2419  CG  HIS A 312      15.772   6.444   5.592  1.00 93.89           C  
ATOM   2420  CD2 HIS A 312      16.578   7.532   5.567  1.00 93.89           C  
ATOM   2421  ND1 HIS A 312      16.433   5.458   4.892  1.00 93.89           N  
ATOM   2422  CE1 HIS A 312      17.591   5.931   4.463  1.00 93.89           C  
ATOM   2423  NE2 HIS A 312      17.704   7.187   4.859  1.00 93.89           N  
ATOM   2424  N   ASN A 313      12.597   4.883   8.937  1.00 92.64           N  
ATOM   2425  CA  ASN A 313      11.317   4.796   9.631  1.00 92.64           C  
ATOM   2426  C   ASN A 313      10.162   5.235   8.735  1.00 92.64           C  
ATOM   2427  CB  ASN A 313      11.343   5.633  10.912  1.00 92.64           C  
ATOM   2428  O   ASN A 313       9.337   6.056   9.137  1.00 92.64           O  
ATOM   2429  CG  ASN A 313      12.261   5.053  11.970  1.00 92.64           C  
ATOM   2430  ND2 ASN A 313      13.006   5.918  12.647  1.00 92.64           N  
ATOM   2431  OD1 ASN A 313      12.300   3.837  12.176  1.00 92.64           O  
ATOM   2432  N   ILE A 314      10.150   4.744   7.534  1.00 92.78           N  
ATOM   2433  CA  ILE A 314       9.067   5.019   6.596  1.00 92.78           C  
ATOM   2434  C   ILE A 314       7.934   4.018   6.808  1.00 92.78           C  
ATOM   2435  CB  ILE A 314       9.561   4.969   5.133  1.00 92.78           C  
ATOM   2436  O   ILE A 314       8.142   2.806   6.711  1.00 92.78           O  
ATOM   2437  CG1 ILE A 314      10.725   5.945   4.928  1.00 92.78           C  
ATOM   2438  CG2 ILE A 314       8.413   5.275   4.165  1.00 92.78           C  
ATOM   2439  CD1 ILE A 314      11.475   5.748   3.618  1.00 92.78           C  
ATOM   2440  N   PRO A 315       6.725   4.590   7.176  1.00 91.46           N  
ATOM   2441  CA  PRO A 315       5.574   3.710   7.388  1.00 91.46           C  
ATOM   2442  C   PRO A 315       5.059   3.089   6.091  1.00 91.46           C  
ATOM   2443  CB  PRO A 315       4.525   4.641   8.000  1.00 91.46           C  
ATOM   2444  O   PRO A 315       4.702   3.810   5.156  1.00 91.46           O  
ATOM   2445  CG  PRO A 315       5.286   5.866   8.394  1.00 91.46           C  
ATOM   2446  CD  PRO A 315       6.507   5.969   7.526  1.00 91.46           C  
ATOM   2447  N   ILE A 316       5.317   1.880   5.910  1.00 92.37           N  
ATOM   2448  CA  ILE A 316       4.758   1.168   4.766  1.00 92.37           C  
ATOM   2449  C   ILE A 316       3.597   0.288   5.222  1.00 92.37           C  
ATOM   2450  CB  ILE A 316       5.830   0.314   4.052  1.00 92.37           C  
ATOM   2451  O   ILE A 316       3.389   0.097   6.423  1.00 92.37           O  
ATOM   2452  CG1 ILE A 316       6.389  -0.748   5.006  1.00 92.37           C  
ATOM   2453  CG2 ILE A 316       6.951   1.202   3.504  1.00 92.37           C  
ATOM   2454  CD1 ILE A 316       7.252  -1.800   4.324  1.00 92.37           C  
ATOM   2455  N   TYR A 317       2.721  -0.057   4.302  1.00 91.01           N  
ATOM   2456  CA  TYR A 317       1.579  -0.909   4.616  1.00 91.01           C  
ATOM   2457  C   TYR A 317       2.037  -2.254   5.167  1.00 91.01           C  
ATOM   2458  CB  TYR A 317       0.710  -1.122   3.373  1.00 91.01           C  
ATOM   2459  O   TYR A 317       2.804  -2.969   4.518  1.00 91.01           O  
ATOM   2460  CG  TYR A 317      -0.474  -2.028   3.609  1.00 91.01           C  
ATOM   2461  CD1 TYR A 317      -0.496  -3.325   3.101  1.00 91.01           C  
ATOM   2462  CD2 TYR A 317      -1.574  -1.588   4.338  1.00 91.01           C  
ATOM   2463  CE1 TYR A 317      -1.586  -4.162   3.314  1.00 91.01           C  
ATOM   2464  CE2 TYR A 317      -2.669  -2.417   4.557  1.00 91.01           C  
ATOM   2465  OH  TYR A 317      -3.748  -4.525   4.257  1.00 91.01           O  
ATOM   2466  CZ  TYR A 317      -2.666  -3.700   4.043  1.00 91.01           C  
ATOM   2467  N   ASN A 318       1.589  -2.472   6.459  1.00 85.99           N  
ATOM   2468  CA  ASN A 318       1.911  -3.733   7.117  1.00 85.99           C  
ATOM   2469  C   ASN A 318       0.688  -4.640   7.219  1.00 85.99           C  
ATOM   2470  CB  ASN A 318       2.500  -3.478   8.506  1.00 85.99           C  
ATOM   2471  O   ASN A 318      -0.413  -4.174   7.515  1.00 85.99           O  
ATOM   2472  CG  ASN A 318       3.281  -4.665   9.036  1.00 85.99           C  
ATOM   2473  ND2 ASN A 318       3.631  -4.621  10.316  1.00 85.99           N  
ATOM   2474  OD1 ASN A 318       3.568  -5.613   8.301  1.00 85.99           O  
ATOM   2475  N   PHE A 319       0.830  -5.834   6.807  1.00 83.14           N  
ATOM   2476  CA  PHE A 319      -0.251  -6.810   6.870  1.00 83.14           C  
ATOM   2477  C   PHE A 319      -0.595  -7.143   8.317  1.00 83.14           C  
ATOM   2478  CB  PHE A 319       0.130  -8.086   6.114  1.00 83.14           C  
ATOM   2479  O   PHE A 319       0.298  -7.316   9.149  1.00 83.14           O  
ATOM   2480  CG  PHE A 319       0.434  -7.861   4.657  1.00 83.14           C  
ATOM   2481  CD1 PHE A 319      -0.591  -7.786   3.722  1.00 83.14           C  
ATOM   2482  CD2 PHE A 319       1.746  -7.724   4.223  1.00 83.14           C  
ATOM   2483  CE1 PHE A 319      -0.312  -7.577   2.374  1.00 83.14           C  
ATOM   2484  CE2 PHE A 319       2.033  -7.515   2.877  1.00 83.14           C  
ATOM   2485  CZ  PHE A 319       1.002  -7.443   1.954  1.00 83.14           C  
ATOM   2486  N   PRO A 320      -1.889  -6.861   8.725  1.00 75.11           N  
ATOM   2487  CA  PRO A 320      -2.315  -7.147  10.098  1.00 75.11           C  
ATOM   2488  C   PRO A 320      -1.878  -8.530  10.575  1.00 75.11           C  
ATOM   2489  CB  PRO A 320      -3.840  -7.052  10.021  1.00 75.11           C  
ATOM   2490  O   PRO A 320      -1.875  -9.484   9.794  1.00 75.11           O  
ATOM   2491  CG  PRO A 320      -4.115  -6.326   8.744  1.00 75.11           C  
ATOM   2492  CD  PRO A 320      -2.924  -6.482   7.842  1.00 75.11           C  
ATOM   2493  N   GLU A 321      -1.073  -8.549  11.602  1.00 67.08           N  
ATOM   2494  CA  GLU A 321      -0.629  -9.749  12.304  1.00 67.08           C  
ATOM   2495  C   GLU A 321      -1.795 -10.443  13.003  1.00 67.08           C  
ATOM   2496  CB  GLU A 321       0.464  -9.405  13.320  1.00 67.08           C  
ATOM   2497  O   GLU A 321      -2.563  -9.803  13.724  1.00 67.08           O  
ATOM   2498  CG  GLU A 321       1.351 -10.584  13.692  1.00 67.08           C  
ATOM   2499  CD  GLU A 321       2.589 -10.179  14.477  1.00 67.08           C  
ATOM   2500  OE1 GLU A 321       3.454 -11.046  14.736  1.00 67.08           O  
ATOM   2501  OE2 GLU A 321       2.693  -8.986  14.838  1.00 67.08           O  
ATOM   2502  N   TYR A 322      -2.489 -11.223  12.314  1.00 58.17           N  
ATOM   2503  CA  TYR A 322      -3.413 -11.943  13.183  1.00 58.17           C  
ATOM   2504  C   TYR A 322      -2.658 -12.763  14.222  1.00 58.17           C  
ATOM   2505  CB  TYR A 322      -4.325 -12.857  12.358  1.00 58.17           C  
ATOM   2506  O   TYR A 322      -1.987 -13.741  13.882  1.00 58.17           O  
ATOM   2507  CG  TYR A 322      -5.396 -12.116  11.595  1.00 58.17           C  
ATOM   2508  CD1 TYR A 322      -6.572 -11.711  12.222  1.00 58.17           C  
ATOM   2509  CD2 TYR A 322      -5.235 -11.821  10.245  1.00 58.17           C  
ATOM   2510  CE1 TYR A 322      -7.563 -11.030  11.522  1.00 58.17           C  
ATOM   2511  CE2 TYR A 322      -6.219 -11.141   9.535  1.00 58.17           C  
ATOM   2512  OH  TYR A 322      -8.355 -10.076   9.483  1.00 58.17           O  
ATOM   2513  CZ  TYR A 322      -7.377 -10.750  10.181  1.00 58.17           C  
ATOM   2514  N   ASP A 323      -1.526 -12.219  14.780  1.00 47.76           N  
ATOM   2515  CA  ASP A 323      -0.772 -12.872  15.845  1.00 47.76           C  
ATOM   2516  C   ASP A 323      -1.706 -13.576  16.827  1.00 47.76           C  
ATOM   2517  CB  ASP A 323       0.101 -11.856  16.586  1.00 47.76           C  
ATOM   2518  O   ASP A 323      -2.680 -12.986  17.297  1.00 47.76           O  
ATOM   2519  CG  ASP A 323       1.579 -12.003  16.271  1.00 47.76           C  
ATOM   2520  OD1 ASP A 323       1.966 -12.986  15.603  1.00 47.76           O  
ATOM   2521  OD2 ASP A 323       2.365 -11.130  16.698  1.00 47.76           O  
ATOM   2522  N   SER A 324      -2.375 -14.607  16.471  1.00 49.27           N  
ATOM   2523  CA  SER A 324      -2.606 -15.661  17.454  1.00 49.27           C  
ATOM   2524  C   SER A 324      -2.101 -15.250  18.834  1.00 49.27           C  
ATOM   2525  CB  SER A 324      -1.926 -16.959  17.019  1.00 49.27           C  
ATOM   2526  O   SER A 324      -2.187 -16.026  19.788  1.00 49.27           O  
ATOM   2527  OG  SER A 324      -0.526 -16.777  16.896  1.00 49.27           O  
ATOM   2528  N   ASP A 325      -1.472 -13.992  19.046  1.00 45.71           N  
ATOM   2529  CA  ASP A 325      -1.082 -13.647  20.410  1.00 45.71           C  
ATOM   2530  C   ASP A 325      -2.306 -13.482  21.306  1.00 45.71           C  
ATOM   2531  CB  ASP A 325      -0.245 -12.365  20.420  1.00 45.71           C  
ATOM   2532  O   ASP A 325      -2.175 -13.287  22.516  1.00 45.71           O  
ATOM   2533  CG  ASP A 325       1.120 -12.543  19.780  1.00 45.71           C  
ATOM   2534  OD1 ASP A 325       1.613 -13.689  19.704  1.00 45.71           O  
ATOM   2535  OD2 ASP A 325       1.710 -11.528  19.351  1.00 45.71           O  
ATOM   2536  N   ASP A 326      -3.486 -13.730  20.869  1.00 48.40           N  
ATOM   2537  CA  ASP A 326      -4.470 -14.185  21.847  1.00 48.40           C  
ATOM   2538  C   ASP A 326      -4.417 -15.701  22.016  1.00 48.40           C  
ATOM   2539  CB  ASP A 326      -5.878 -13.751  21.432  1.00 48.40           C  
ATOM   2540  O   ASP A 326      -4.920 -16.239  23.005  1.00 48.40           O  
ATOM   2541  CG  ASP A 326      -6.233 -12.354  21.909  1.00 48.40           C  
ATOM   2542  OD1 ASP A 326      -5.671 -11.896  22.928  1.00 48.40           O  
ATOM   2543  OD2 ASP A 326      -7.084 -11.705  21.263  1.00 48.40           O  
ATOM   2544  N   ALA A 327      -3.523 -16.420  21.347  1.00 45.07           N  
ATOM   2545  CA  ALA A 327      -3.295 -17.830  21.652  1.00 45.07           C  
ATOM   2546  C   ALA A 327      -1.983 -18.022  22.408  1.00 45.07           C  
ATOM   2547  CB  ALA A 327      -3.292 -18.658  20.369  1.00 45.07           C  
ATOM   2548  O   ALA A 327      -1.827 -18.989  23.157  1.00 45.07           O  
ATOM   2549  N   ALA A 328      -1.006 -16.990  22.291  1.00 44.39           N  
ATOM   2550  CA  ALA A 328       0.155 -17.292  23.125  1.00 44.39           C  
ATOM   2551  C   ALA A 328      -0.144 -17.029  24.598  1.00 44.39           C  
ATOM   2552  CB  ALA A 328       1.361 -16.471  22.675  1.00 44.39           C  
ATOM   2553  O   ALA A 328       0.489 -17.614  25.480  1.00 44.39           O  
ATOM   2554  N   ALA A 329      -1.369 -16.413  24.925  1.00 44.87           N  
ATOM   2555  CA  ALA A 329      -1.770 -16.458  26.329  1.00 44.87           C  
ATOM   2556  C   ALA A 329      -2.736 -17.610  26.587  1.00 44.87           C  
ATOM   2557  CB  ALA A 329      -2.404 -15.132  26.744  1.00 44.87           C  
ATOM   2558  O   ALA A 329      -2.916 -18.034  27.731  1.00 44.87           O  
ATOM   2559  N   SER A 330      -2.963 -18.570  25.682  1.00 41.99           N  
ATOM   2560  CA  SER A 330      -3.711 -19.780  26.008  1.00 41.99           C  
ATOM   2561  C   SER A 330      -2.956 -21.031  25.573  1.00 41.99           C  
ATOM   2562  CB  SER A 330      -5.090 -19.752  25.347  1.00 41.99           C  
ATOM   2563  O   SER A 330      -3.215 -21.577  24.498  1.00 41.99           O  
ATOM   2564  OG  SER A 330      -5.500 -21.059  24.981  1.00 41.99           O  
ATOM   2565  N   GLU A 331      -1.574 -20.943  25.459  1.00 44.67           N  
ATOM   2566  CA  GLU A 331      -0.843 -22.206  25.419  1.00 44.67           C  
ATOM   2567  C   GLU A 331      -1.243 -23.113  26.580  1.00 44.67           C  
ATOM   2568  CB  GLU A 331       0.667 -21.955  25.445  1.00 44.67           C  
ATOM   2569  O   GLU A 331      -0.976 -24.316  26.555  1.00 44.67           O  
ATOM   2570  CG  GLU A 331       1.217 -21.379  24.148  1.00 44.67           C  
ATOM   2571  CD  GLU A 331       2.736 -21.366  24.094  1.00 44.67           C  
ATOM   2572  OE1 GLU A 331       3.303 -20.947  23.059  1.00 44.67           O  
ATOM   2573  OE2 GLU A 331       3.365 -21.778  25.094  1.00 44.67           O  
ATOM   2574  N   SER A 332      -2.581 -22.944  27.060  1.00 41.78           N  
ATOM   2575  CA  SER A 332      -3.101 -24.058  27.847  1.00 41.78           C  
ATOM   2576  C   SER A 332      -4.537 -24.389  27.452  1.00 41.78           C  
ATOM   2577  CB  SER A 332      -3.036 -23.737  29.340  1.00 41.78           C  
ATOM   2578  O   SER A 332      -5.122 -25.346  27.965  1.00 41.78           O  
ATOM   2579  OG  SER A 332      -3.641 -22.485  29.613  1.00 41.78           O  
ATOM   2580  N   ALA A 333      -4.922 -24.455  26.205  1.00 40.87           N  
ATOM   2581  CA  ALA A 333      -6.088 -25.318  26.033  1.00 40.87           C  
ATOM   2582  C   ALA A 333      -5.995 -26.114  24.735  1.00 40.87           C  
ATOM   2583  CB  ALA A 333      -7.371 -24.489  26.056  1.00 40.87           C  
ATOM   2584  O   ALA A 333      -6.006 -25.538  23.644  1.00 40.87           O  
ATOM   2585  N   SER A 334      -5.061 -26.945  24.452  1.00 32.78           N  
ATOM   2586  CA  SER A 334      -5.134 -28.313  23.950  1.00 32.78           C  
ATOM   2587  C   SER A 334      -6.573 -28.815  23.923  1.00 32.78           C  
ATOM   2588  CB  SER A 334      -4.276 -29.245  24.805  1.00 32.78           C  
ATOM   2589  O   SER A 334      -7.323 -28.620  24.882  1.00 32.78           O  
ATOM   2590  OG  SER A 334      -4.813 -29.367  26.111  1.00 32.78           O  
ATOM   2591  N   ALA A 335      -7.361 -28.853  22.750  1.00 39.08           N  
ATOM   2592  CA  ALA A 335      -8.035 -30.009  22.164  1.00 39.08           C  
ATOM   2593  C   ALA A 335      -9.515 -29.718  21.927  1.00 39.08           C  
ATOM   2594  CB  ALA A 335      -7.874 -31.232  23.063  1.00 39.08           C  
ATOM   2595  O   ALA A 335     -10.265 -29.474  22.875  1.00 39.08           O  
ATOM   2596  N   MET A 336      -9.955 -29.061  20.776  1.00 37.34           N  
ATOM   2597  CA  MET A 336     -11.204 -29.524  20.178  1.00 37.34           C  
ATOM   2598  C   MET A 336     -11.569 -28.682  18.960  1.00 37.34           C  
ATOM   2599  CB  MET A 336     -12.340 -29.482  21.202  1.00 37.34           C  
ATOM   2600  O   MET A 336     -11.661 -27.457  19.052  1.00 37.34           O  
ATOM   2601  CG  MET A 336     -12.130 -30.408  22.388  1.00 37.34           C  
ATOM   2602  SD  MET A 336     -12.392 -32.173  21.957  1.00 37.34           S  
ATOM   2603  CE  MET A 336     -12.562 -32.886  23.617  1.00 37.34           C  
ATOM   2604  N   ASP A 337     -11.188 -29.036  17.695  1.00 38.07           N  
ATOM   2605  CA  ASP A 337     -11.825 -29.481  16.460  1.00 38.07           C  
ATOM   2606  C   ASP A 337     -12.804 -28.432  15.938  1.00 38.07           C  
ATOM   2607  CB  ASP A 337     -12.547 -30.812  16.677  1.00 38.07           C  
ATOM   2608  O   ASP A 337     -13.676 -27.968  16.675  1.00 38.07           O  
ATOM   2609  CG  ASP A 337     -11.853 -31.981  16.001  1.00 38.07           C  
ATOM   2610  OD1 ASP A 337     -10.834 -31.768  15.309  1.00 38.07           O  
ATOM   2611  OD2 ASP A 337     -12.330 -33.125  16.159  1.00 38.07           O  
ATOM   2612  N   ASP A 338     -12.424 -27.559  14.873  1.00 47.05           N  
ATOM   2613  CA  ASP A 338     -12.800 -27.312  13.485  1.00 47.05           C  
ATOM   2614  C   ASP A 338     -13.611 -26.025  13.355  1.00 47.05           C  
ATOM   2615  CB  ASP A 338     -13.597 -28.494  12.927  1.00 47.05           C  
ATOM   2616  O   ASP A 338     -14.256 -25.791  12.331  1.00 47.05           O  
ATOM   2617  CG  ASP A 338     -12.718 -29.667  12.529  1.00 47.05           C  
ATOM   2618  OD1 ASP A 338     -11.501 -29.474  12.322  1.00 47.05           O  
ATOM   2619  OD2 ASP A 338     -13.249 -30.793  12.420  1.00 47.05           O  
ATOM   2620  N   GLU A 339     -13.158 -24.848  13.838  1.00 49.95           N  
ATOM   2621  CA  GLU A 339     -13.619 -23.561  13.324  1.00 49.95           C  
ATOM   2622  C   GLU A 339     -12.489 -22.536  13.309  1.00 49.95           C  
ATOM   2623  CB  GLU A 339     -14.792 -23.039  14.158  1.00 49.95           C  
ATOM   2624  O   GLU A 339     -12.731 -21.336  13.448  1.00 49.95           O  
ATOM   2625  CG  GLU A 339     -15.626 -21.980  13.450  1.00 49.95           C  
ATOM   2626  CD  GLU A 339     -16.784 -21.468  14.291  1.00 49.95           C  
ATOM   2627  OE1 GLU A 339     -17.479 -20.522  13.855  1.00 49.95           O  
ATOM   2628  OE2 GLU A 339     -16.998 -22.016  15.396  1.00 49.95           O  
ATOM   2629  N   GLU A 340     -11.241 -22.980  13.337  1.00 49.75           N  
ATOM   2630  CA  GLU A 340      -9.978 -22.249  13.330  1.00 49.75           C  
ATOM   2631  C   GLU A 340      -9.253 -22.413  11.997  1.00 49.75           C  
ATOM   2632  CB  GLU A 340      -9.080 -22.716  14.478  1.00 49.75           C  
ATOM   2633  O   GLU A 340      -8.202 -21.806  11.777  1.00 49.75           O  
ATOM   2634  CG  GLU A 340      -8.509 -21.579  15.314  1.00 49.75           C  
ATOM   2635  CD  GLU A 340      -7.666 -22.059  16.484  1.00 49.75           C  
ATOM   2636  OE1 GLU A 340      -7.154 -21.213  17.251  1.00 49.75           O  
ATOM   2637  OE2 GLU A 340      -7.517 -23.293  16.636  1.00 49.75           O  
ATOM   2638  N   THR A 341      -9.845 -22.986  10.987  1.00 50.02           N  
ATOM   2639  CA  THR A 341      -9.108 -23.191   9.745  1.00 50.02           C  
ATOM   2640  C   THR A 341      -9.152 -21.938   8.876  1.00 50.02           C  
ATOM   2641  CB  THR A 341      -9.668 -24.388   8.954  1.00 50.02           C  
ATOM   2642  O   THR A 341      -8.166 -21.595   8.221  1.00 50.02           O  
ATOM   2643  CG2 THR A 341      -8.603 -24.995   8.047  1.00 50.02           C  
ATOM   2644  OG1 THR A 341     -10.125 -25.388   9.873  1.00 50.02           O  
ATOM   2645  N   ALA A 342     -10.253 -21.009   9.012  1.00 49.39           N  
ATOM   2646  CA  ALA A 342     -10.303 -19.863   8.107  1.00 49.39           C  
ATOM   2647  C   ALA A 342      -9.393 -18.739   8.593  1.00 49.39           C  
ATOM   2648  CB  ALA A 342     -11.737 -19.359   7.966  1.00 49.39           C  
ATOM   2649  O   ALA A 342      -8.761 -18.051   7.788  1.00 49.39           O  
ATOM   2650  N   SER A 343      -9.246 -18.683   9.963  1.00 56.54           N  
ATOM   2651  CA  SER A 343      -8.357 -17.641  10.466  1.00 56.54           C  
ATOM   2652  C   SER A 343      -6.893 -18.044  10.315  1.00 56.54           C  
ATOM   2653  CB  SER A 343      -8.662 -17.337  11.933  1.00 56.54           C  
ATOM   2654  O   SER A 343      -6.036 -17.200  10.045  1.00 56.54           O  
ATOM   2655  OG  SER A 343      -8.185 -18.376  12.771  1.00 56.54           O  
ATOM   2656  N   GLU A 344      -6.644 -19.381  10.327  1.00 64.04           N  
ATOM   2657  CA  GLU A 344      -5.266 -19.840  10.178  1.00 64.04           C  
ATOM   2658  C   GLU A 344      -4.793 -19.705   8.733  1.00 64.04           C  
ATOM   2659  CB  GLU A 344      -5.130 -21.292  10.642  1.00 64.04           C  
ATOM   2660  O   GLU A 344      -3.632 -19.375   8.483  1.00 64.04           O  
ATOM   2661  CG  GLU A 344      -3.689 -21.764  10.772  1.00 64.04           C  
ATOM   2662  CD  GLU A 344      -3.565 -23.161  11.359  1.00 64.04           C  
ATOM   2663  OE1 GLU A 344      -2.425 -23.642  11.547  1.00 64.04           O  
ATOM   2664  OE2 GLU A 344      -4.618 -23.780  11.634  1.00 64.04           O  
ATOM   2665  N   THR A 345      -5.801 -19.963   7.777  1.00 70.14           N  
ATOM   2666  CA  THR A 345      -5.397 -19.865   6.379  1.00 70.14           C  
ATOM   2667  C   THR A 345      -5.093 -18.418   6.004  1.00 70.14           C  
ATOM   2668  CB  THR A 345      -6.484 -20.424   5.443  1.00 70.14           C  
ATOM   2669  O   THR A 345      -4.137 -18.148   5.273  1.00 70.14           O  
ATOM   2670  CG2 THR A 345      -5.950 -20.605   4.026  1.00 70.14           C  
ATOM   2671  OG1 THR A 345      -6.929 -21.692   5.940  1.00 70.14           O  
ATOM   2672  N   GLY A 346      -5.859 -17.465   6.556  1.00 71.84           N  
ATOM   2673  CA  GLY A 346      -5.620 -16.058   6.274  1.00 71.84           C  
ATOM   2674  C   GLY A 346      -4.333 -15.538   6.885  1.00 71.84           C  
ATOM   2675  O   GLY A 346      -3.599 -14.779   6.248  1.00 71.84           O  
ATOM   2676  N   ALA A 347      -4.089 -16.064   8.128  1.00 78.96           N  
ATOM   2677  CA  ALA A 347      -2.867 -15.654   8.816  1.00 78.96           C  
ATOM   2678  C   ALA A 347      -1.629 -16.163   8.084  1.00 78.96           C  
ATOM   2679  CB  ALA A 347      -2.874 -16.157  10.258  1.00 78.96           C  
ATOM   2680  O   ALA A 347      -0.628 -15.450   7.974  1.00 78.96           O  
ATOM   2681  N   GLN A 348      -1.722 -17.422   7.629  1.00 82.72           N  
ATOM   2682  CA  GLN A 348      -0.606 -17.992   6.882  1.00 82.72           C  
ATOM   2683  C   GLN A 348      -0.375 -17.235   5.577  1.00 82.72           C  
ATOM   2684  CB  GLN A 348      -0.853 -19.473   6.592  1.00 82.72           C  
ATOM   2685  O   GLN A 348       0.767 -16.952   5.211  1.00 82.72           O  
ATOM   2686  CG  GLN A 348       0.307 -20.164   5.889  1.00 82.72           C  
ATOM   2687  CD  GLN A 348       1.544 -20.267   6.761  1.00 82.72           C  
ATOM   2688  NE2 GLN A 348       2.608 -20.846   6.214  1.00 82.72           N  
ATOM   2689  OE1 GLN A 348       1.545 -19.829   7.915  1.00 82.72           O  
ATOM   2690  N   GLU A 349      -1.424 -16.889   4.935  1.00 83.36           N  
ATOM   2691  CA  GLU A 349      -1.331 -16.140   3.685  1.00 83.36           C  
ATOM   2692  C   GLU A 349      -0.735 -14.754   3.916  1.00 83.36           C  
ATOM   2693  CB  GLU A 349      -2.707 -16.019   3.026  1.00 83.36           C  
ATOM   2694  O   GLU A 349       0.092 -14.290   3.129  1.00 83.36           O  
ATOM   2695  CG  GLU A 349      -3.257 -17.338   2.504  1.00 83.36           C  
ATOM   2696  CD  GLU A 349      -4.650 -17.214   1.909  1.00 83.36           C  
ATOM   2697  OE1 GLU A 349      -5.196 -18.230   1.423  1.00 83.36           O  
ATOM   2698  OE2 GLU A 349      -5.201 -16.090   1.927  1.00 83.36           O  
ATOM   2699  N   ASN A 350      -1.150 -14.172   5.018  1.00 86.73           N  
ATOM   2700  CA  ASN A 350      -0.641 -12.852   5.376  1.00 86.73           C  
ATOM   2701  C   ASN A 350       0.850 -12.895   5.697  1.00 86.73           C  
ATOM   2702  CB  ASN A 350      -1.423 -12.278   6.560  1.00 86.73           C  
ATOM   2703  O   ASN A 350       1.593 -11.977   5.342  1.00 86.73           O  
ATOM   2704  CG  ASN A 350      -2.824 -11.842   6.178  1.00 86.73           C  
ATOM   2705  ND2 ASN A 350      -3.668 -11.618   7.178  1.00 86.73           N  
ATOM   2706  OD1 ASN A 350      -3.145 -11.709   4.994  1.00 86.73           O  
ATOM   2707  N   GLN A 351       1.230 -13.975   6.313  1.00 86.23           N  
ATOM   2708  CA  GLN A 351       2.642 -14.165   6.629  1.00 86.23           C  
ATOM   2709  C   GLN A 351       3.470 -14.347   5.360  1.00 86.23           C  
ATOM   2710  CB  GLN A 351       2.828 -15.368   7.554  1.00 86.23           C  
ATOM   2711  O   GLN A 351       4.573 -13.808   5.250  1.00 86.23           O  
ATOM   2712  CG  GLN A 351       4.254 -15.539   8.062  1.00 86.23           C  
ATOM   2713  CD  GLN A 351       4.393 -16.686   9.045  1.00 86.23           C  
ATOM   2714  NE2 GLN A 351       5.621 -16.948   9.480  1.00 86.23           N  
ATOM   2715  OE1 GLN A 351       3.406 -17.330   9.412  1.00 86.23           O  
ATOM   2716  N   GLU A 352       2.917 -15.069   4.436  1.00 88.45           N  
ATOM   2717  CA  GLU A 352       3.592 -15.285   3.160  1.00 88.45           C  
ATOM   2718  C   GLU A 352       3.730 -13.981   2.380  1.00 88.45           C  
ATOM   2719  CB  GLU A 352       2.839 -16.321   2.322  1.00 88.45           C  
ATOM   2720  O   GLU A 352       4.776 -13.716   1.783  1.00 88.45           O  
ATOM   2721  CG  GLU A 352       2.911 -17.735   2.881  1.00 88.45           C  
ATOM   2722  CD  GLU A 352       2.121 -18.745   2.064  1.00 88.45           C  
ATOM   2723  OE1 GLU A 352       2.042 -19.926   2.471  1.00 88.45           O  
ATOM   2724  OE2 GLU A 352       1.577 -18.351   1.008  1.00 88.45           O  
ATOM   2725  N   LEU A 353       2.807 -13.180   2.450  1.00 88.06           N  
ATOM   2726  CA  LEU A 353       2.803 -11.911   1.732  1.00 88.06           C  
ATOM   2727  C   LEU A 353       3.819 -10.944   2.330  1.00 88.06           C  
ATOM   2728  CB  LEU A 353       1.406 -11.283   1.760  1.00 88.06           C  
ATOM   2729  O   LEU A 353       4.480 -10.201   1.600  1.00 88.06           O  
ATOM   2730  CG  LEU A 353       0.329 -11.989   0.935  1.00 88.06           C  
ATOM   2731  CD1 LEU A 353      -1.026 -11.325   1.154  1.00 88.06           C  
ATOM   2732  CD2 LEU A 353       0.699 -11.985  -0.544  1.00 88.06           C  
ATOM   2733  N   ARG A 354       4.024 -11.038   3.588  1.00 88.06           N  
ATOM   2734  CA  ARG A 354       5.000 -10.191   4.266  1.00 88.06           C  
ATOM   2735  C   ARG A 354       6.422 -10.560   3.858  1.00 88.06           C  
ATOM   2736  CB  ARG A 354       4.845 -10.302   5.784  1.00 88.06           C  
ATOM   2737  O   ARG A 354       7.294  -9.692   3.771  1.00 88.06           O  
ATOM   2738  CG  ARG A 354       3.586  -9.644   6.325  1.00 88.06           C  
ATOM   2739  CD  ARG A 354       3.461  -9.818   7.832  1.00 88.06           C  
ATOM   2740  NE  ARG A 354       4.423  -8.988   8.552  1.00 88.06           N  
ATOM   2741  NH1 ARG A 354       3.860  -9.788  10.645  1.00 88.06           N  
ATOM   2742  NH2 ARG A 354       5.495  -8.197  10.423  1.00 88.06           N  
ATOM   2743  CZ  ARG A 354       4.590  -8.993   9.871  1.00 88.06           C  
ATOM   2744  N   SER A 355       6.562 -11.878   3.697  1.00 88.74           N  
ATOM   2745  CA  SER A 355       7.890 -12.355   3.325  1.00 88.74           C  
ATOM   2746  C   SER A 355       8.234 -11.971   1.890  1.00 88.74           C  
ATOM   2747  CB  SER A 355       7.980 -13.873   3.491  1.00 88.74           C  
ATOM   2748  O   SER A 355       9.410 -11.867   1.535  1.00 88.74           O  
ATOM   2749  OG  SER A 355       7.134 -14.531   2.564  1.00 88.74           O  
ATOM   2750  N   LEU A 356       7.199 -11.630   1.154  1.00 88.52           N  
ATOM   2751  CA  LEU A 356       7.416 -11.341  -0.260  1.00 88.52           C  
ATOM   2752  C   LEU A 356       7.638  -9.849  -0.482  1.00 88.52           C  
ATOM   2753  CB  LEU A 356       6.226 -11.822  -1.094  1.00 88.52           C  
ATOM   2754  O   LEU A 356       8.026  -9.431  -1.576  1.00 88.52           O  
ATOM   2755  CG  LEU A 356       6.049 -13.336  -1.213  1.00 88.52           C  
ATOM   2756  CD1 LEU A 356       4.757 -13.662  -1.955  1.00 88.52           C  
ATOM   2757  CD2 LEU A 356       7.249 -13.961  -1.918  1.00 88.52           C  
ATOM   2758  N   LEU A 357       7.519  -9.014   0.553  1.00 91.09           N  
ATOM   2759  CA  LEU A 357       7.732  -7.574   0.463  1.00 91.09           C  
ATOM   2760  C   LEU A 357       9.221  -7.244   0.458  1.00 91.09           C  
ATOM   2761  CB  LEU A 357       7.043  -6.856   1.625  1.00 91.09           C  
ATOM   2762  O   LEU A 357       9.991  -7.816   1.233  1.00 91.09           O  
ATOM   2763  CG  LEU A 357       5.524  -6.702   1.522  1.00 91.09           C  
ATOM   2764  CD1 LEU A 357       4.959  -6.139   2.822  1.00 91.09           C  
ATOM   2765  CD2 LEU A 357       5.156  -5.810   0.342  1.00 91.09           C  
ATOM   2766  N   PRO A 358       9.538  -6.420  -0.483  1.00 93.68           N  
ATOM   2767  CA  PRO A 358       8.819  -5.759  -1.574  1.00 93.68           C  
ATOM   2768  C   PRO A 358       8.493  -6.708  -2.726  1.00 93.68           C  
ATOM   2769  CB  PRO A 358       9.790  -4.666  -2.025  1.00 93.68           C  
ATOM   2770  O   PRO A 358       9.203  -7.694  -2.938  1.00 93.68           O  
ATOM   2771  CG  PRO A 358      11.141  -5.170  -1.634  1.00 93.68           C  
ATOM   2772  CD  PRO A 358      10.989  -6.067  -0.440  1.00 93.68           C  
ATOM   2773  N   PHE A 359       7.337  -6.428  -3.477  1.00 94.61           N  
ATOM   2774  CA  PHE A 359       6.916  -7.300  -4.567  1.00 94.61           C  
ATOM   2775  C   PHE A 359       7.781  -7.079  -5.802  1.00 94.61           C  
ATOM   2776  CB  PHE A 359       5.442  -7.063  -4.908  1.00 94.61           C  
ATOM   2777  O   PHE A 359       8.064  -5.937  -6.172  1.00 94.61           O  
ATOM   2778  CG  PHE A 359       4.491  -7.484  -3.821  1.00 94.61           C  
ATOM   2779  CD1 PHE A 359       4.187  -8.826  -3.626  1.00 94.61           C  
ATOM   2780  CD2 PHE A 359       3.901  -6.538  -2.993  1.00 94.61           C  
ATOM   2781  CE1 PHE A 359       3.307  -9.219  -2.620  1.00 94.61           C  
ATOM   2782  CE2 PHE A 359       3.021  -6.923  -1.986  1.00 94.61           C  
ATOM   2783  CZ  PHE A 359       2.724  -8.264  -1.802  1.00 94.61           C  
ATOM   2784  N   ALA A 360       8.215  -8.150  -6.320  1.00 94.60           N  
ATOM   2785  CA  ALA A 360       8.978  -8.128  -7.566  1.00 94.60           C  
ATOM   2786  C   ALA A 360       8.096  -8.498  -8.755  1.00 94.60           C  
ATOM   2787  CB  ALA A 360      10.171  -9.075  -7.476  1.00 94.60           C  
ATOM   2788  O   ALA A 360       7.645  -9.640  -8.870  1.00 94.60           O  
ATOM   2789  N   ILE A 361       7.945  -7.500  -9.688  1.00 94.19           N  
ATOM   2790  CA  ILE A 361       6.951  -7.724 -10.732  1.00 94.19           C  
ATOM   2791  C   ILE A 361       7.590  -7.525 -12.105  1.00 94.19           C  
ATOM   2792  CB  ILE A 361       5.735  -6.786 -10.566  1.00 94.19           C  
ATOM   2793  O   ILE A 361       8.599  -6.827 -12.231  1.00 94.19           O  
ATOM   2794  CG1 ILE A 361       6.173  -5.320 -10.666  1.00 94.19           C  
ATOM   2795  CG2 ILE A 361       5.023  -7.055  -9.237  1.00 94.19           C  
ATOM   2796  CD1 ILE A 361       5.023  -4.341 -10.854  1.00 94.19           C  
ATOM   2797  N   ILE A 362       6.948  -8.205 -12.989  1.00 92.35           N  
ATOM   2798  CA  ILE A 362       7.293  -8.093 -14.402  1.00 92.35           C  
ATOM   2799  C   ILE A 362       6.033  -7.821 -15.221  1.00 92.35           C  
ATOM   2800  CB  ILE A 362       8.000  -9.368 -14.914  1.00 92.35           C  
ATOM   2801  O   ILE A 362       5.037  -8.538 -15.095  1.00 92.35           O  
ATOM   2802  CG1 ILE A 362       9.273  -9.634 -14.102  1.00 92.35           C  
ATOM   2803  CG2 ILE A 362       8.318  -9.246 -16.407  1.00 92.35           C  
ATOM   2804  CD1 ILE A 362       9.832 -11.041 -14.271  1.00 92.35           C  
ATOM   2805  N   GLY A 363       5.991  -6.741 -15.971  1.00 87.44           N  
ATOM   2806  CA  GLY A 363       4.864  -6.435 -16.837  1.00 87.44           C  
ATOM   2807  C   GLY A 363       5.162  -6.664 -18.307  1.00 87.44           C  
ATOM   2808  O   GLY A 363       6.297  -6.479 -18.752  1.00 87.44           O  
ATOM   2809  N   SER A 364       4.153  -7.237 -19.067  1.00 85.68           N  
ATOM   2810  CA  SER A 364       4.314  -7.426 -20.505  1.00 85.68           C  
ATOM   2811  C   SER A 364       3.009  -7.156 -21.248  1.00 85.68           C  
ATOM   2812  CB  SER A 364       4.799  -8.844 -20.809  1.00 85.68           C  
ATOM   2813  O   SER A 364       1.929  -7.488 -20.756  1.00 85.68           O  
ATOM   2814  OG  SER A 364       4.916  -9.047 -22.207  1.00 85.68           O  
ATOM   2815  N   ASP A 365       3.109  -6.497 -22.383  1.00 81.53           N  
ATOM   2816  CA  ASP A 365       1.964  -6.283 -23.262  1.00 81.53           C  
ATOM   2817  C   ASP A 365       1.869  -7.381 -24.319  1.00 81.53           C  
ATOM   2818  CB  ASP A 365       2.054  -4.911 -23.935  1.00 81.53           C  
ATOM   2819  O   ASP A 365       0.817  -7.569 -24.933  1.00 81.53           O  
ATOM   2820  CG  ASP A 365       1.809  -3.762 -22.973  1.00 81.53           C  
ATOM   2821  OD1 ASP A 365       1.158  -3.970 -21.927  1.00 81.53           O  
ATOM   2822  OD2 ASP A 365       2.270  -2.637 -23.266  1.00 81.53           O  
ATOM   2823  N   GLU A 366       2.886  -8.222 -24.395  1.00 80.17           N  
ATOM   2824  CA  GLU A 366       2.980  -9.227 -25.449  1.00 80.17           C  
ATOM   2825  C   GLU A 366       2.476 -10.584 -24.966  1.00 80.17           C  
ATOM   2826  CB  GLU A 366       4.422  -9.349 -25.949  1.00 80.17           C  
ATOM   2827  O   GLU A 366       2.726 -10.973 -23.823  1.00 80.17           O  
ATOM   2828  CG  GLU A 366       4.961  -8.078 -26.588  1.00 80.17           C  
ATOM   2829  CD  GLU A 366       6.393  -8.215 -27.082  1.00 80.17           C  
ATOM   2830  OE1 GLU A 366       6.931  -7.244 -27.660  1.00 80.17           O  
ATOM   2831  OE2 GLU A 366       6.981  -9.303 -26.889  1.00 80.17           O  
ATOM   2832  N   GLU A 367       1.537 -11.125 -25.711  1.00 78.02           N  
ATOM   2833  CA  GLU A 367       1.042 -12.471 -25.441  1.00 78.02           C  
ATOM   2834  C   GLU A 367       1.848 -13.519 -26.203  1.00 78.02           C  
ATOM   2835  CB  GLU A 367      -0.441 -12.582 -25.805  1.00 78.02           C  
ATOM   2836  O   GLU A 367       2.057 -13.392 -27.411  1.00 78.02           O  
ATOM   2837  CG  GLU A 367      -1.351 -11.711 -24.950  1.00 78.02           C  
ATOM   2838  CD  GLU A 367      -2.825 -11.881 -25.278  1.00 78.02           C  
ATOM   2839  OE1 GLU A 367      -3.679 -11.359 -24.524  1.00 78.02           O  
ATOM   2840  OE2 GLU A 367      -3.130 -12.541 -26.296  1.00 78.02           O  
ATOM   2841  N   VAL A 368       2.654 -14.329 -25.450  1.00 75.42           N  
ATOM   2842  CA  VAL A 368       3.454 -15.375 -26.079  1.00 75.42           C  
ATOM   2843  C   VAL A 368       2.775 -16.729 -25.889  1.00 75.42           C  
ATOM   2844  CB  VAL A 368       4.889 -15.414 -25.507  1.00 75.42           C  
ATOM   2845  O   VAL A 368       2.132 -16.970 -24.864  1.00 75.42           O  
ATOM   2846  CG1 VAL A 368       5.702 -16.529 -26.163  1.00 75.42           C  
ATOM   2847  CG2 VAL A 368       5.576 -14.063 -25.701  1.00 75.42           C  
ATOM   2848  N   GLN A 369       2.621 -17.482 -26.961  1.00 66.69           N  
ATOM   2849  CA  GLN A 369       2.132 -18.856 -26.972  1.00 66.69           C  
ATOM   2850  C   GLN A 369       3.178 -19.818 -26.417  1.00 66.69           C  
ATOM   2851  CB  GLN A 369       1.734 -19.273 -28.389  1.00 66.69           C  
ATOM   2852  O   GLN A 369       4.350 -19.755 -26.796  1.00 66.69           O  
ATOM   2853  CG  GLN A 369       0.996 -20.603 -28.454  1.00 66.69           C  
ATOM   2854  CD  GLN A 369      -0.386 -20.539 -27.832  1.00 66.69           C  
ATOM   2855  NE2 GLN A 369      -0.898 -21.688 -27.404  1.00 66.69           N  
ATOM   2856  OE1 GLN A 369      -0.988 -19.465 -27.735  1.00 66.69           O  
ATOM   2857  N   ASP A 370       3.059 -20.265 -25.172  1.00 56.12           N  
ATOM   2858  CA  ASP A 370       3.881 -21.251 -24.478  1.00 56.12           C  
ATOM   2859  C   ASP A 370       4.588 -22.172 -25.469  1.00 56.12           C  
ATOM   2860  CB  ASP A 370       3.030 -22.074 -23.510  1.00 56.12           C  
ATOM   2861  O   ASP A 370       3.946 -22.771 -26.335  1.00 56.12           O  
ATOM   2862  CG  ASP A 370       3.022 -21.510 -22.100  1.00 56.12           C  
ATOM   2863  OD1 ASP A 370       3.908 -20.695 -21.764  1.00 56.12           O  
ATOM   2864  OD2 ASP A 370       2.123 -21.887 -21.317  1.00 56.12           O  
ATOM   2865  N   ARG A 371       5.740 -21.835 -26.007  1.00 54.80           N  
ATOM   2866  CA  ARG A 371       6.467 -22.774 -26.856  1.00 54.80           C  
ATOM   2867  C   ARG A 371       7.211 -23.808 -26.017  1.00 54.80           C  
ATOM   2868  CB  ARG A 371       7.449 -22.030 -27.763  1.00 54.80           C  
ATOM   2869  O   ARG A 371       8.370 -24.123 -26.296  1.00 54.80           O  
ATOM   2870  CG  ARG A 371       6.898 -21.723 -29.147  1.00 54.80           C  
ATOM   2871  CD  ARG A 371       7.952 -21.093 -30.047  1.00 54.80           C  
ATOM   2872  NE  ARG A 371       7.433 -20.835 -31.387  1.00 54.80           N  
ATOM   2873  NH1 ARG A 371       9.303 -19.691 -32.116  1.00 54.80           N  
ATOM   2874  NH2 ARG A 371       7.519 -19.997 -33.523  1.00 54.80           N  
ATOM   2875  CZ  ARG A 371       8.086 -20.175 -32.339  1.00 54.80           C  
ATOM   2876  N   ASN A 372       6.857 -24.309 -24.753  1.00 48.14           N  
ATOM   2877  CA  ASN A 372       7.549 -25.547 -24.409  1.00 48.14           C  
ATOM   2878  C   ASN A 372       7.068 -26.714 -25.267  1.00 48.14           C  
ATOM   2879  CB  ASN A 372       7.367 -25.869 -22.925  1.00 48.14           C  
ATOM   2880  O   ASN A 372       5.881 -27.046 -25.262  1.00 48.14           O  
ATOM   2881  CG  ASN A 372       8.574 -26.565 -22.326  1.00 48.14           C  
ATOM   2882  ND2 ASN A 372       8.514 -26.847 -21.030  1.00 48.14           N  
ATOM   2883  OD1 ASN A 372       9.553 -26.845 -23.023  1.00 48.14           O  
ATOM   2884  N   PRO A 373       7.711 -27.055 -26.412  1.00 48.53           N  
ATOM   2885  CA  PRO A 373       7.395 -28.304 -27.109  1.00 48.53           C  
ATOM   2886  C   PRO A 373       7.630 -29.539 -26.242  1.00 48.53           C  
ATOM   2887  CB  PRO A 373       8.347 -28.290 -28.307  1.00 48.53           C  
ATOM   2888  O   PRO A 373       7.217 -30.643 -26.607  1.00 48.53           O  
ATOM   2889  CG  PRO A 373       9.297 -27.170 -28.028  1.00 48.53           C  
ATOM   2890  CD  PRO A 373       8.770 -26.377 -26.867  1.00 48.53           C  
ATOM   2891  N   VAL A 374       7.769 -29.577 -24.823  1.00 45.59           N  
ATOM   2892  CA  VAL A 374       7.839 -30.901 -24.213  1.00 45.59           C  
ATOM   2893  C   VAL A 374       6.593 -31.146 -23.364  1.00 45.59           C  
ATOM   2894  CB  VAL A 374       9.111 -31.062 -23.352  1.00 45.59           C  
ATOM   2895  O   VAL A 374       6.233 -32.294 -23.096  1.00 45.59           O  
ATOM   2896  CG1 VAL A 374       9.188 -32.469 -22.760  1.00 45.59           C  
ATOM   2897  CG2 VAL A 374      10.358 -30.759 -24.180  1.00 45.59           C  
ATOM   2898  N   ALA A 375       5.583 -30.320 -23.336  1.00 42.68           N  
ATOM   2899  CA  ALA A 375       4.328 -30.686 -22.684  1.00 42.68           C  
ATOM   2900  C   ALA A 375       3.157 -30.595 -23.659  1.00 42.68           C  
ATOM   2901  CB  ALA A 375       4.077 -29.792 -21.472  1.00 42.68           C  
ATOM   2902  O   ALA A 375       2.096 -30.068 -23.318  1.00 42.68           O  
ATOM   2903  N   ALA A 376       3.416 -30.574 -25.001  1.00 43.85           N  
ATOM   2904  CA  ALA A 376       2.367 -30.772 -25.997  1.00 43.85           C  
ATOM   2905  C   ALA A 376       1.695 -32.131 -25.824  1.00 43.85           C  
ATOM   2906  CB  ALA A 376       2.939 -30.641 -27.407  1.00 43.85           C  
ATOM   2907  O   ALA A 376       0.962 -32.586 -26.705  1.00 43.85           O  
ATOM   2908  N   LEU A 377       1.648 -32.654 -24.580  1.00 41.93           N  
ATOM   2909  CA  LEU A 377       0.740 -33.791 -24.466  1.00 41.93           C  
ATOM   2910  C   LEU A 377      -0.311 -33.541 -23.390  1.00 41.93           C  
ATOM   2911  CB  LEU A 377       1.520 -35.069 -24.147  1.00 41.93           C  
ATOM   2912  O   LEU A 377       0.027 -33.215 -22.250  1.00 41.93           O  
ATOM   2913  CG  LEU A 377       2.274 -35.712 -25.313  1.00 41.93           C  
ATOM   2914  CD1 LEU A 377       3.586 -36.317 -24.826  1.00 41.93           C  
ATOM   2915  CD2 LEU A 377       1.409 -36.771 -25.989  1.00 41.93           C  
ATOM   2916  N   GLU A 378      -1.214 -32.460 -23.476  1.00 41.54           N  
ATOM   2917  CA  GLU A 378      -2.556 -32.558 -22.911  1.00 41.54           C  
ATOM   2918  C   GLU A 378      -3.097 -31.182 -22.531  1.00 41.54           C  
ATOM   2919  CB  GLU A 378      -2.560 -33.480 -21.689  1.00 41.54           C  
ATOM   2920  O   GLU A 378      -2.390 -30.379 -21.918  1.00 41.54           O  
ATOM   2921  CG  GLU A 378      -3.769 -34.402 -21.617  1.00 41.54           C  
ATOM   2922  CD  GLU A 378      -3.722 -35.361 -20.439  1.00 41.54           C  
ATOM   2923  OE1 GLU A 378      -4.689 -36.134 -20.247  1.00 41.54           O  
ATOM   2924  OE2 GLU A 378      -2.712 -35.340 -19.701  1.00 41.54           O  
ATOM   2925  N   VAL A 379      -3.856 -30.320 -23.372  1.00 40.88           N  
ATOM   2926  CA  VAL A 379      -5.182 -29.724 -23.255  1.00 40.88           C  
ATOM   2927  C   VAL A 379      -5.054 -28.247 -22.887  1.00 40.88           C  
ATOM   2928  CB  VAL A 379      -6.046 -30.461 -22.208  1.00 40.88           C  
ATOM   2929  O   VAL A 379      -4.345 -27.896 -21.941  1.00 40.88           O  
ATOM   2930  CG1 VAL A 379      -7.434 -29.831 -22.113  1.00 40.88           C  
ATOM   2931  CG2 VAL A 379      -6.151 -31.945 -22.554  1.00 40.88           C  
ATOM   2932  N   ASP A 380      -4.813 -27.286 -23.833  1.00 46.74           N  
ATOM   2933  CA  ASP A 380      -5.424 -25.969 -23.984  1.00 46.74           C  
ATOM   2934  C   ASP A 380      -4.381 -24.861 -23.850  1.00 46.74           C  
ATOM   2935  CB  ASP A 380      -6.535 -25.772 -22.951  1.00 46.74           C  
ATOM   2936  O   ASP A 380      -3.872 -24.609 -22.756  1.00 46.74           O  
ATOM   2937  CG  ASP A 380      -7.428 -24.583 -23.260  1.00 46.74           C  
ATOM   2938  OD1 ASP A 380      -7.684 -24.306 -24.452  1.00 46.74           O  
ATOM   2939  OD2 ASP A 380      -7.877 -23.915 -22.304  1.00 46.74           O  
ATOM   2940  N   GLY A 381      -3.296 -24.803 -24.650  1.00 53.51           N  
ATOM   2941  CA  GLY A 381      -2.300 -23.809 -25.016  1.00 53.51           C  
ATOM   2942  C   GLY A 381      -2.752 -22.385 -24.752  1.00 53.51           C  
ATOM   2943  O   GLY A 381      -3.032 -21.633 -25.688  1.00 53.51           O  
ATOM   2944  N   GLY A 382      -3.226 -22.055 -23.613  1.00 64.83           N  
ATOM   2945  CA  GLY A 382      -3.641 -20.723 -23.202  1.00 64.83           C  
ATOM   2946  C   GLY A 382      -2.574 -19.669 -23.430  1.00 64.83           C  
ATOM   2947  O   GLY A 382      -1.379 -19.961 -23.351  1.00 64.83           O  
ATOM   2948  N   LYS A 383      -2.716 -18.744 -24.438  1.00 72.69           N  
ATOM   2949  CA  LYS A 383      -1.917 -17.538 -24.632  1.00 72.69           C  
ATOM   2950  C   LYS A 383      -1.632 -16.846 -23.302  1.00 72.69           C  
ATOM   2951  CB  LYS A 383      -2.626 -16.572 -25.583  1.00 72.69           C  
ATOM   2952  O   LYS A 383      -2.556 -16.547 -22.542  1.00 72.69           O  
ATOM   2953  CG  LYS A 383      -2.790 -17.106 -26.999  1.00 72.69           C  
ATOM   2954  CD  LYS A 383      -3.486 -16.095 -27.900  1.00 72.69           C  
ATOM   2955  CE  LYS A 383      -3.724 -16.659 -29.295  1.00 72.69           C  
ATOM   2956  NZ  LYS A 383      -4.353 -15.651 -30.200  1.00 72.69           N  
ATOM   2957  N   VAL A 384      -0.474 -17.038 -22.801  1.00 79.90           N  
ATOM   2958  CA  VAL A 384      -0.093 -16.384 -21.553  1.00 79.90           C  
ATOM   2959  C   VAL A 384       0.783 -15.170 -21.852  1.00 79.90           C  
ATOM   2960  CB  VAL A 384       0.647 -17.356 -20.607  1.00 79.90           C  
ATOM   2961  O   VAL A 384       1.443 -15.114 -22.893  1.00 79.90           O  
ATOM   2962  CG1 VAL A 384      -0.287 -18.471 -20.139  1.00 79.90           C  
ATOM   2963  CG2 VAL A 384       1.877 -17.940 -21.299  1.00 79.90           C  
ATOM   2964  N   ARG A 385       0.604 -14.129 -21.133  1.00 82.59           N  
ATOM   2965  CA  ARG A 385       1.384 -12.899 -21.233  1.00 82.59           C  
ATOM   2966  C   ARG A 385       2.793 -13.098 -20.686  1.00 82.59           C  
ATOM   2967  CB  ARG A 385       0.688 -11.759 -20.487  1.00 82.59           C  
ATOM   2968  O   ARG A 385       2.969 -13.625 -19.586  1.00 82.59           O  
ATOM   2969  CG  ARG A 385      -0.599 -11.286 -21.144  1.00 82.59           C  
ATOM   2970  CD  ARG A 385      -1.177 -10.066 -20.441  1.00 82.59           C  
ATOM   2971  NE  ARG A 385      -2.343  -9.540 -21.145  1.00 82.59           N  
ATOM   2972  NH1 ARG A 385      -3.163  -8.363 -19.334  1.00 82.59           N  
ATOM   2973  NH2 ARG A 385      -4.281  -8.323 -21.335  1.00 82.59           N  
ATOM   2974  CZ  ARG A 385      -3.259  -8.743 -20.603  1.00 82.59           C  
ATOM   2975  N   GLY A 386       3.689 -12.840 -21.581  1.00 86.67           N  
ATOM   2976  CA  GLY A 386       5.083 -12.961 -21.186  1.00 86.67           C  
ATOM   2977  C   GLY A 386       6.039 -12.295 -22.158  1.00 86.67           C  
ATOM   2978  O   GLY A 386       5.624 -11.821 -23.218  1.00 86.67           O  
ATOM   2979  N   ARG A 387       7.233 -12.091 -21.655  1.00 87.07           N  
ATOM   2980  CA  ARG A 387       8.304 -11.520 -22.465  1.00 87.07           C  
ATOM   2981  C   ARG A 387       9.165 -12.616 -23.086  1.00 87.07           C  
ATOM   2982  CB  ARG A 387       9.175 -10.585 -21.623  1.00 87.07           C  
ATOM   2983  O   ARG A 387       9.568 -13.558 -22.401  1.00 87.07           O  
ATOM   2984  CG  ARG A 387       8.442  -9.354 -21.114  1.00 87.07           C  
ATOM   2985  CD  ARG A 387       9.395  -8.356 -20.471  1.00 87.07           C  
ATOM   2986  NE  ARG A 387       8.810  -7.020 -20.402  1.00 87.07           N  
ATOM   2987  NH1 ARG A 387      10.762  -5.974 -19.743  1.00 87.07           N  
ATOM   2988  NH2 ARG A 387       8.842  -4.754 -20.027  1.00 87.07           N  
ATOM   2989  CZ  ARG A 387       9.472  -5.919 -20.057  1.00 87.07           C  
ATOM   2990  N   GLN A 388       9.309 -12.500 -24.418  1.00 87.70           N  
ATOM   2991  CA  GLN A 388      10.123 -13.469 -25.144  1.00 87.70           C  
ATOM   2992  C   GLN A 388      11.536 -12.940 -25.371  1.00 87.70           C  
ATOM   2993  CB  GLN A 388       9.473 -13.822 -26.483  1.00 87.70           C  
ATOM   2994  O   GLN A 388      11.716 -11.853 -25.923  1.00 87.70           O  
ATOM   2995  CG  GLN A 388      10.242 -14.864 -27.284  1.00 87.70           C  
ATOM   2996  CD  GLN A 388      10.192 -16.243 -26.654  1.00 87.70           C  
ATOM   2997  NE2 GLN A 388      11.324 -16.938 -26.659  1.00 87.70           N  
ATOM   2998  OE1 GLN A 388       9.144 -16.680 -26.167  1.00 87.70           O  
ATOM   2999  N   TYR A 389      12.422 -13.623 -24.722  1.00 88.11           N  
ATOM   3000  CA  TYR A 389      13.839 -13.384 -24.972  1.00 88.11           C  
ATOM   3001  C   TYR A 389      14.422 -14.462 -25.878  1.00 88.11           C  
ATOM   3002  CB  TYR A 389      14.617 -13.335 -23.653  1.00 88.11           C  
ATOM   3003  O   TYR A 389      13.851 -15.547 -26.009  1.00 88.11           O  
ATOM   3004  CG  TYR A 389      14.165 -12.235 -22.723  1.00 88.11           C  
ATOM   3005  CD1 TYR A 389      14.575 -10.918 -22.920  1.00 88.11           C  
ATOM   3006  CD2 TYR A 389      13.329 -12.510 -21.647  1.00 88.11           C  
ATOM   3007  CE1 TYR A 389      14.164  -9.901 -22.064  1.00 88.11           C  
ATOM   3008  CE2 TYR A 389      12.911 -11.501 -20.785  1.00 88.11           C  
ATOM   3009  OH  TYR A 389      12.922  -9.199 -20.152  1.00 88.11           O  
ATOM   3010  CZ  TYR A 389      13.332 -10.202 -21.002  1.00 88.11           C  
ATOM   3011  N   PRO A 390      15.528 -14.148 -26.576  1.00 88.62           N  
ATOM   3012  CA  PRO A 390      16.133 -15.157 -27.448  1.00 88.62           C  
ATOM   3013  C   PRO A 390      16.450 -16.459 -26.714  1.00 88.62           C  
ATOM   3014  CB  PRO A 390      17.417 -14.479 -27.934  1.00 88.62           C  
ATOM   3015  O   PRO A 390      16.394 -17.537 -27.310  1.00 88.62           O  
ATOM   3016  CG  PRO A 390      17.133 -13.015 -27.842  1.00 88.62           C  
ATOM   3017  CD  PRO A 390      16.246 -12.774 -26.655  1.00 88.62           C  
ATOM   3018  N   TRP A 391      16.694 -16.459 -25.364  1.00 87.36           N  
ATOM   3019  CA  TRP A 391      17.102 -17.629 -24.593  1.00 87.36           C  
ATOM   3020  C   TRP A 391      15.917 -18.225 -23.840  1.00 87.36           C  
ATOM   3021  CB  TRP A 391      18.217 -17.263 -23.609  1.00 87.36           C  
ATOM   3022  O   TRP A 391      16.031 -19.296 -23.240  1.00 87.36           O  
ATOM   3023  CG  TRP A 391      17.931 -16.038 -22.794  1.00 87.36           C  
ATOM   3024  CD1 TRP A 391      17.199 -15.967 -21.642  1.00 87.36           C  
ATOM   3025  CD2 TRP A 391      18.370 -14.705 -23.073  1.00 87.36           C  
ATOM   3026  CE2 TRP A 391      17.867 -13.875 -22.046  1.00 87.36           C  
ATOM   3027  CE3 TRP A 391      19.142 -14.131 -24.092  1.00 87.36           C  
ATOM   3028  NE1 TRP A 391      17.157 -14.669 -21.187  1.00 87.36           N  
ATOM   3029  CH2 TRP A 391      18.869 -11.964 -23.019  1.00 87.36           C  
ATOM   3030  CZ2 TRP A 391      18.112 -12.500 -22.010  1.00 87.36           C  
ATOM   3031  CZ3 TRP A 391      19.384 -12.762 -24.054  1.00 87.36           C  
ATOM   3032  N   GLY A 392      14.838 -17.569 -23.728  1.00 87.00           N  
ATOM   3033  CA  GLY A 392      13.708 -18.113 -22.991  1.00 87.00           C  
ATOM   3034  C   GLY A 392      12.541 -17.150 -22.892  1.00 87.00           C  
ATOM   3035  O   GLY A 392      12.609 -16.029 -23.401  1.00 87.00           O  
ATOM   3036  N   VAL A 393      11.457 -17.679 -22.410  1.00 86.65           N  
ATOM   3037  CA  VAL A 393      10.235 -16.898 -22.243  1.00 86.65           C  
ATOM   3038  C   VAL A 393       9.958 -16.684 -20.757  1.00 86.65           C  
ATOM   3039  CB  VAL A 393       9.027 -17.585 -22.918  1.00 86.65           C  
ATOM   3040  O   VAL A 393      10.114 -17.605 -19.951  1.00 86.65           O  
ATOM   3041  CG1 VAL A 393       7.757 -16.759 -22.720  1.00 86.65           C  
ATOM   3042  CG2 VAL A 393       9.299 -17.803 -24.405  1.00 86.65           C  
ATOM   3043  N   VAL A 394       9.719 -15.425 -20.449  1.00 88.67           N  
ATOM   3044  CA  VAL A 394       9.354 -15.077 -19.080  1.00 88.67           C  
ATOM   3045  C   VAL A 394       7.846 -14.855 -18.987  1.00 88.67           C  
ATOM   3046  CB  VAL A 394      10.109 -13.819 -18.594  1.00 88.67           C  
ATOM   3047  O   VAL A 394       7.311 -13.925 -19.596  1.00 88.67           O  
ATOM   3048  CG1 VAL A 394       9.719 -13.477 -17.157  1.00 88.67           C  
ATOM   3049  CG2 VAL A 394      11.618 -14.027 -18.707  1.00 88.67           C  
ATOM   3050  N   GLU A 395       7.255 -15.731 -18.244  1.00 89.59           N  
ATOM   3051  CA  GLU A 395       5.809 -15.658 -18.055  1.00 89.59           C  
ATOM   3052  C   GLU A 395       5.451 -14.750 -16.882  1.00 89.59           C  
ATOM   3053  CB  GLU A 395       5.224 -17.056 -17.836  1.00 89.59           C  
ATOM   3054  O   GLU A 395       5.968 -14.923 -15.776  1.00 89.59           O  
ATOM   3055  CG  GLU A 395       5.396 -17.987 -19.027  1.00 89.59           C  
ATOM   3056  CD  GLU A 395       4.864 -19.389 -18.774  1.00 89.59           C  
ATOM   3057  OE1 GLU A 395       5.095 -20.287 -19.616  1.00 89.59           O  
ATOM   3058  OE2 GLU A 395       4.211 -19.591 -17.727  1.00 89.59           O  
ATOM   3059  N   VAL A 396       4.575 -13.817 -17.070  1.00 89.34           N  
ATOM   3060  CA  VAL A 396       4.217 -12.806 -16.082  1.00 89.34           C  
ATOM   3061  C   VAL A 396       3.353 -13.433 -14.990  1.00 89.34           C  
ATOM   3062  CB  VAL A 396       3.476 -11.615 -16.730  1.00 89.34           C  
ATOM   3063  O   VAL A 396       3.502 -13.109 -13.809  1.00 89.34           O  
ATOM   3064  CG1 VAL A 396       2.991 -10.635 -15.663  1.00 89.34           C  
ATOM   3065  CG2 VAL A 396       4.381 -10.909 -17.738  1.00 89.34           C  
ATOM   3066  N   GLU A 397       2.481 -14.424 -15.260  1.00 87.37           N  
ATOM   3067  CA  GLU A 397       1.524 -14.999 -14.319  1.00 87.37           C  
ATOM   3068  C   GLU A 397       2.127 -16.188 -13.577  1.00 87.37           C  
ATOM   3069  CB  GLU A 397       0.245 -15.424 -15.044  1.00 87.37           C  
ATOM   3070  O   GLU A 397       1.561 -16.661 -12.588  1.00 87.37           O  
ATOM   3071  CG  GLU A 397      -0.592 -14.259 -15.550  1.00 87.37           C  
ATOM   3072  CD  GLU A 397      -1.973 -14.676 -16.031  1.00 87.37           C  
ATOM   3073  OE1 GLU A 397      -2.809 -13.789 -16.320  1.00 87.37           O  
ATOM   3074  OE2 GLU A 397      -2.221 -15.899 -16.119  1.00 87.37           O  
ATOM   3075  N   ASN A 398       3.264 -16.574 -14.014  1.00 88.17           N  
ATOM   3076  CA  ASN A 398       3.941 -17.673 -13.334  1.00 88.17           C  
ATOM   3077  C   ASN A 398       4.575 -17.217 -12.024  1.00 88.17           C  
ATOM   3078  CB  ASN A 398       4.998 -18.298 -14.247  1.00 88.17           C  
ATOM   3079  O   ASN A 398       5.387 -16.290 -12.012  1.00 88.17           O  
ATOM   3080  CG  ASN A 398       5.548 -19.600 -13.697  1.00 88.17           C  
ATOM   3081  ND2 ASN A 398       6.141 -20.408 -14.568  1.00 88.17           N  
ATOM   3082  OD1 ASN A 398       5.441 -19.877 -12.500  1.00 88.17           O  
ATOM   3083  N   PRO A 399       4.170 -17.767 -10.783  1.00 87.78           N  
ATOM   3084  CA  PRO A 399       4.654 -17.388  -9.454  1.00 87.78           C  
ATOM   3085  C   PRO A 399       6.152 -17.628  -9.281  1.00 87.78           C  
ATOM   3086  CB  PRO A 399       3.845 -18.287  -8.515  1.00 87.78           C  
ATOM   3087  O   PRO A 399       6.772 -17.062  -8.377  1.00 87.78           O  
ATOM   3088  CG  PRO A 399       3.408 -19.435  -9.367  1.00 87.78           C  
ATOM   3089  CD  PRO A 399       3.258 -18.949 -10.780  1.00 87.78           C  
ATOM   3090  N   GLU A 400       6.772 -18.529 -10.161  1.00 86.97           N  
ATOM   3091  CA  GLU A 400       8.202 -18.804 -10.054  1.00 86.97           C  
ATOM   3092  C   GLU A 400       9.028 -17.669 -10.654  1.00 86.97           C  
ATOM   3093  CB  GLU A 400       8.548 -20.127 -10.742  1.00 86.97           C  
ATOM   3094  O   GLU A 400      10.165 -17.436 -10.240  1.00 86.97           O  
ATOM   3095  CG  GLU A 400       7.948 -21.349 -10.062  1.00 86.97           C  
ATOM   3096  CD  GLU A 400       8.423 -22.663 -10.660  1.00 86.97           C  
ATOM   3097  OE1 GLU A 400       8.168 -23.731 -10.059  1.00 86.97           O  
ATOM   3098  OE2 GLU A 400       9.057 -22.624 -11.738  1.00 86.97           O  
ATOM   3099  N   HIS A 401       8.426 -16.877 -11.577  1.00 85.54           N  
ATOM   3100  CA  HIS A 401       9.139 -15.819 -12.283  1.00 85.54           C  
ATOM   3101  C   HIS A 401       8.807 -14.448 -11.702  1.00 85.54           C  
ATOM   3102  CB  HIS A 401       8.805 -15.851 -13.776  1.00 85.54           C  
ATOM   3103  O   HIS A 401       9.681 -13.585 -11.599  1.00 85.54           O  
ATOM   3104  CG  HIS A 401       9.344 -17.053 -14.485  1.00 85.54           C  
ATOM   3105  CD2 HIS A 401       8.718 -18.142 -14.991  1.00 85.54           C  
ATOM   3106  ND1 HIS A 401      10.687 -17.226 -14.739  1.00 85.54           N  
ATOM   3107  CE1 HIS A 401      10.864 -18.373 -15.374  1.00 85.54           C  
ATOM   3108  NE2 HIS A 401       9.685 -18.948 -15.538  1.00 85.54           N  
ATOM   3109  N   CYS A 402       7.495 -14.325 -11.328  1.00 88.57           N  
ATOM   3110  CA  CYS A 402       7.042 -13.002 -10.911  1.00 88.57           C  
ATOM   3111  C   CYS A 402       6.000 -13.106  -9.804  1.00 88.57           C  
ATOM   3112  CB  CYS A 402       6.463 -12.235 -12.099  1.00 88.57           C  
ATOM   3113  O   CYS A 402       5.306 -14.118  -9.692  1.00 88.57           O  
ATOM   3114  SG  CYS A 402       5.946 -10.552 -11.697  1.00 88.57           S  
ATOM   3115  N   ASP A 403       6.028 -12.095  -8.926  1.00 92.73           N  
ATOM   3116  CA  ASP A 403       5.071 -12.015  -7.826  1.00 92.73           C  
ATOM   3117  C   ASP A 403       3.806 -11.274  -8.253  1.00 92.73           C  
ATOM   3118  CB  ASP A 403       5.701 -11.324  -6.615  1.00 92.73           C  
ATOM   3119  O   ASP A 403       3.036 -10.812  -7.408  1.00 92.73           O  
ATOM   3120  CG  ASP A 403       6.889 -12.084  -6.051  1.00 92.73           C  
ATOM   3121  OD1 ASP A 403       6.968 -13.318  -6.237  1.00 92.73           O  
ATOM   3122  OD2 ASP A 403       7.752 -11.444  -5.411  1.00 92.73           O  
ATOM   3123  N   PHE A 404       3.609 -11.149  -9.518  1.00 92.61           N  
ATOM   3124  CA  PHE A 404       2.475 -10.405 -10.054  1.00 92.61           C  
ATOM   3125  C   PHE A 404       1.159 -11.053  -9.640  1.00 92.61           C  
ATOM   3126  CB  PHE A 404       2.560 -10.318 -11.581  1.00 92.61           C  
ATOM   3127  O   PHE A 404       0.224 -10.363  -9.228  1.00 92.61           O  
ATOM   3128  CG  PHE A 404       1.390  -9.615 -12.215  1.00 92.61           C  
ATOM   3129  CD1 PHE A 404       0.376 -10.339 -12.830  1.00 92.61           C  
ATOM   3130  CD2 PHE A 404       1.304  -8.229 -12.195  1.00 92.61           C  
ATOM   3131  CE1 PHE A 404      -0.708  -9.691 -13.418  1.00 92.61           C  
ATOM   3132  CE2 PHE A 404       0.224  -7.575 -12.780  1.00 92.61           C  
ATOM   3133  CZ  PHE A 404      -0.780  -8.307 -13.392  1.00 92.61           C  
ATOM   3134  N   ALA A 405       1.057 -12.392  -9.770  1.00 90.33           N  
ATOM   3135  CA  ALA A 405      -0.157 -13.123  -9.416  1.00 90.33           C  
ATOM   3136  C   ALA A 405      -0.522 -12.904  -7.951  1.00 90.33           C  
ATOM   3137  CB  ALA A 405       0.018 -14.613  -9.701  1.00 90.33           C  
ATOM   3138  O   ALA A 405      -1.688 -12.675  -7.622  1.00 90.33           O  
ATOM   3139  N   LYS A 406       0.538 -12.917  -7.164  1.00 91.55           N  
ATOM   3140  CA  LYS A 406       0.338 -12.702  -5.734  1.00 91.55           C  
ATOM   3141  C   LYS A 406      -0.072 -11.261  -5.446  1.00 91.55           C  
ATOM   3142  CB  LYS A 406       1.608 -13.052  -4.956  1.00 91.55           C  
ATOM   3143  O   LYS A 406      -0.924 -11.011  -4.591  1.00 91.55           O  
ATOM   3144  CG  LYS A 406       1.960 -14.532  -4.978  1.00 91.55           C  
ATOM   3145  CD  LYS A 406       3.194 -14.826  -4.135  1.00 91.55           C  
ATOM   3146  CE  LYS A 406       3.593 -16.293  -4.218  1.00 91.55           C  
ATOM   3147  NZ  LYS A 406       4.784 -16.592  -3.369  1.00 91.55           N  
ATOM   3148  N   LEU A 407       0.563 -10.347  -6.128  1.00 92.95           N  
ATOM   3149  CA  LEU A 407       0.226  -8.937  -5.968  1.00 92.95           C  
ATOM   3150  C   LEU A 407      -1.208  -8.666  -6.411  1.00 92.95           C  
ATOM   3151  CB  LEU A 407       1.194  -8.060  -6.767  1.00 92.95           C  
ATOM   3152  O   LEU A 407      -1.954  -7.969  -5.721  1.00 92.95           O  
ATOM   3153  CG  LEU A 407       0.958  -6.550  -6.695  1.00 92.95           C  
ATOM   3154  CD1 LEU A 407       1.122  -6.055  -5.262  1.00 92.95           C  
ATOM   3155  CD2 LEU A 407       1.909  -5.815  -7.633  1.00 92.95           C  
ATOM   3156  N   ARG A 408      -1.628  -9.224  -7.504  1.00 90.75           N  
ATOM   3157  CA  ARG A 408      -2.987  -9.084  -8.016  1.00 90.75           C  
ATOM   3158  C   ARG A 408      -4.005  -9.644  -7.028  1.00 90.75           C  
ATOM   3159  CB  ARG A 408      -3.127  -9.786  -9.368  1.00 90.75           C  
ATOM   3160  O   ARG A 408      -5.019  -9.004  -6.743  1.00 90.75           O  
ATOM   3161  CG  ARG A 408      -4.507  -9.651  -9.992  1.00 90.75           C  
ATOM   3162  CD  ARG A 408      -4.590 -10.358 -11.337  1.00 90.75           C  
ATOM   3163  NE  ARG A 408      -4.604 -11.810 -11.184  1.00 90.75           N  
ATOM   3164  NH1 ARG A 408      -4.821 -12.254 -13.440  1.00 90.75           N  
ATOM   3165  NH2 ARG A 408      -4.715 -13.978 -11.933  1.00 90.75           N  
ATOM   3166  CZ  ARG A 408      -4.713 -12.677 -12.186  1.00 90.75           C  
ATOM   3167  N   ASN A 409      -3.734 -10.820  -6.524  1.00 90.27           N  
ATOM   3168  CA  ASN A 409      -4.609 -11.450  -5.542  1.00 90.27           C  
ATOM   3169  C   ASN A 409      -4.682 -10.639  -4.252  1.00 90.27           C  
ATOM   3170  CB  ASN A 409      -4.144 -12.878  -5.246  1.00 90.27           C  
ATOM   3171  O   ASN A 409      -5.755 -10.494  -3.664  1.00 90.27           O  
ATOM   3172  CG  ASN A 409      -4.443 -13.837  -6.382  1.00 90.27           C  
ATOM   3173  ND2 ASN A 409      -3.966 -15.070  -6.258  1.00 90.27           N  
ATOM   3174  OD1 ASN A 409      -5.096 -13.472  -7.363  1.00 90.27           O  
ATOM   3175  N   MET A 410      -3.593 -10.085  -3.829  1.00 90.92           N  
ATOM   3176  CA  MET A 410      -3.539  -9.266  -2.621  1.00 90.92           C  
ATOM   3177  C   MET A 410      -4.345  -7.983  -2.797  1.00 90.92           C  
ATOM   3178  CB  MET A 410      -2.090  -8.929  -2.264  1.00 90.92           C  
ATOM   3179  O   MET A 410      -5.104  -7.595  -1.907  1.00 90.92           O  
ATOM   3180  CG  MET A 410      -1.954  -7.991  -1.075  1.00 90.92           C  
ATOM   3181  SD  MET A 410      -0.338  -7.123  -1.046  1.00 90.92           S  
ATOM   3182  CE  MET A 410      -0.657  -5.814  -2.261  1.00 90.92           C  
ATOM   3183  N   LEU A 411      -4.254  -7.335  -3.972  1.00 90.96           N  
ATOM   3184  CA  LEU A 411      -4.885  -6.045  -4.231  1.00 90.96           C  
ATOM   3185  C   LEU A 411      -6.387  -6.207  -4.437  1.00 90.96           C  
ATOM   3186  CB  LEU A 411      -4.258  -5.380  -5.459  1.00 90.96           C  
ATOM   3187  O   LEU A 411      -7.178  -5.422  -3.909  1.00 90.96           O  
ATOM   3188  CG  LEU A 411      -2.837  -4.841  -5.287  1.00 90.96           C  
ATOM   3189  CD1 LEU A 411      -2.282  -4.372  -6.628  1.00 90.96           C  
ATOM   3190  CD2 LEU A 411      -2.815  -3.707  -4.268  1.00 90.96           C  
ATOM   3191  N   LEU A 412      -6.856  -7.271  -5.122  1.00 88.42           N  
ATOM   3192  CA  LEU A 412      -8.242  -7.362  -5.569  1.00 88.42           C  
ATOM   3193  C   LEU A 412      -9.033  -8.328  -4.694  1.00 88.42           C  
ATOM   3194  CB  LEU A 412      -8.305  -7.810  -7.031  1.00 88.42           C  
ATOM   3195  O   LEU A 412     -10.261  -8.238  -4.616  1.00 88.42           O  
ATOM   3196  CG  LEU A 412      -7.662  -6.875  -8.056  1.00 88.42           C  
ATOM   3197  CD1 LEU A 412      -7.723  -7.492  -9.449  1.00 88.42           C  
ATOM   3198  CD2 LEU A 412      -8.345  -5.512  -8.039  1.00 88.42           C  
ATOM   3199  N   SER A 413      -8.374  -9.153  -3.916  1.00 86.55           N  
ATOM   3200  CA  SER A 413      -9.143 -10.201  -3.253  1.00 86.55           C  
ATOM   3201  C   SER A 413      -8.955 -10.152  -1.740  1.00 86.55           C  
ATOM   3202  CB  SER A 413      -8.738 -11.579  -3.780  1.00 86.55           C  
ATOM   3203  O   SER A 413      -9.907  -9.898  -0.999  1.00 86.55           O  
ATOM   3204  OG  SER A 413      -9.441 -12.604  -3.099  1.00 86.55           O  
ATOM   3205  N   SER A 414      -7.754 -10.203  -1.202  1.00 85.64           N  
ATOM   3206  CA  SER A 414      -7.502 -10.454   0.213  1.00 85.64           C  
ATOM   3207  C   SER A 414      -7.496  -9.155   1.012  1.00 85.64           C  
ATOM   3208  CB  SER A 414      -6.172 -11.183   0.400  1.00 85.64           C  
ATOM   3209  O   SER A 414      -8.264  -9.001   1.964  1.00 85.64           O  
ATOM   3210  OG  SER A 414      -5.900 -11.390   1.776  1.00 85.64           O  
ATOM   3211  N   HIS A 415      -6.801  -8.085   0.609  1.00 90.21           N  
ATOM   3212  CA  HIS A 415      -6.510  -6.938   1.460  1.00 90.21           C  
ATOM   3213  C   HIS A 415      -7.199  -5.679   0.943  1.00 90.21           C  
ATOM   3214  CB  HIS A 415      -5.000  -6.709   1.554  1.00 90.21           C  
ATOM   3215  O   HIS A 415      -6.864  -4.568   1.360  1.00 90.21           O  
ATOM   3216  CG  HIS A 415      -4.264  -7.830   2.216  1.00 90.21           C  
ATOM   3217  CD2 HIS A 415      -3.533  -8.844   1.695  1.00 90.21           C  
ATOM   3218  ND1 HIS A 415      -4.234  -7.995   3.584  1.00 90.21           N  
ATOM   3219  CE1 HIS A 415      -3.513  -9.065   3.876  1.00 90.21           C  
ATOM   3220  NE2 HIS A 415      -3.076  -9.598   2.748  1.00 90.21           N  
ATOM   3221  N   MET A 416      -8.159  -5.813   0.022  1.00 89.51           N  
ATOM   3222  CA  MET A 416      -8.866  -4.651  -0.508  1.00 89.51           C  
ATOM   3223  C   MET A 416      -9.641  -3.937   0.594  1.00 89.51           C  
ATOM   3224  CB  MET A 416      -9.817  -5.065  -1.632  1.00 89.51           C  
ATOM   3225  O   MET A 416      -9.561  -2.714   0.724  1.00 89.51           O  
ATOM   3226  CG  MET A 416     -10.572  -3.903  -2.256  1.00 89.51           C  
ATOM   3227  SD  MET A 416     -11.663  -4.432  -3.633  1.00 89.51           S  
ATOM   3228  CE  MET A 416     -12.920  -5.358  -2.708  1.00 89.51           C  
ATOM   3229  N   GLN A 417     -10.300  -4.668   1.364  1.00 89.74           N  
ATOM   3230  CA  GLN A 417     -11.108  -4.125   2.451  1.00 89.74           C  
ATOM   3231  C   GLN A 417     -10.230  -3.497   3.528  1.00 89.74           C  
ATOM   3232  CB  GLN A 417     -11.989  -5.216   3.062  1.00 89.74           C  
ATOM   3233  O   GLN A 417     -10.533  -2.412   4.029  1.00 89.74           O  
ATOM   3234  CG  GLN A 417     -12.908  -4.716   4.168  1.00 89.74           C  
ATOM   3235  CD  GLN A 417     -13.926  -3.705   3.674  1.00 89.74           C  
ATOM   3236  NE2 GLN A 417     -14.636  -3.076   4.603  1.00 89.74           N  
ATOM   3237  OE1 GLN A 417     -14.071  -3.490   2.466  1.00 89.74           O  
ATOM   3238  N   ASP A 418      -9.191  -4.132   3.840  1.00 91.46           N  
ATOM   3239  CA  ASP A 418      -8.270  -3.626   4.852  1.00 91.46           C  
ATOM   3240  C   ASP A 418      -7.656  -2.296   4.420  1.00 91.46           C  
ATOM   3241  CB  ASP A 418      -7.166  -4.648   5.133  1.00 91.46           C  
ATOM   3242  O   ASP A 418      -7.557  -1.363   5.219  1.00 91.46           O  
ATOM   3243  CG  ASP A 418      -6.280  -4.257   6.302  1.00 91.46           C  
ATOM   3244  OD1 ASP A 418      -6.766  -3.587   7.239  1.00 91.46           O  
ATOM   3245  OD2 ASP A 418      -5.084  -4.620   6.286  1.00 91.46           O  
ATOM   3246  N   LEU A 419      -7.262  -2.222   3.184  1.00 93.06           N  
ATOM   3247  CA  LEU A 419      -6.689  -0.991   2.652  1.00 93.06           C  
ATOM   3248  C   LEU A 419      -7.707   0.144   2.691  1.00 93.06           C  
ATOM   3249  CB  LEU A 419      -6.200  -1.203   1.217  1.00 93.06           C  
ATOM   3250  O   LEU A 419      -7.363   1.281   3.021  1.00 93.06           O  
ATOM   3251  CG  LEU A 419      -4.946  -2.062   1.048  1.00 93.06           C  
ATOM   3252  CD1 LEU A 419      -4.769  -2.461  -0.414  1.00 93.06           C  
ATOM   3253  CD2 LEU A 419      -3.716  -1.318   1.557  1.00 93.06           C  
ATOM   3254  N   LYS A 420      -8.888  -0.189   2.424  1.00 91.43           N  
ATOM   3255  CA  LYS A 420      -9.959   0.801   2.492  1.00 91.43           C  
ATOM   3256  C   LYS A 420     -10.190   1.264   3.927  1.00 91.43           C  
ATOM   3257  CB  LYS A 420     -11.254   0.231   1.910  1.00 91.43           C  
ATOM   3258  O   LYS A 420     -10.343   2.460   4.182  1.00 91.43           O  
ATOM   3259  CG  LYS A 420     -12.345   1.269   1.695  1.00 91.43           C  
ATOM   3260  CD  LYS A 420     -13.637   0.629   1.204  1.00 91.43           C  
ATOM   3261  CE  LYS A 420     -14.771   1.643   1.128  1.00 91.43           C  
ATOM   3262  NZ  LYS A 420     -16.013   1.043   0.553  1.00 91.43           N  
ATOM   3263  N   GLU A 421     -10.234   0.423   4.829  1.00 91.82           N  
ATOM   3264  CA  GLU A 421     -10.459   0.732   6.238  1.00 91.82           C  
ATOM   3265  C   GLU A 421      -9.327   1.584   6.804  1.00 91.82           C  
ATOM   3266  CB  GLU A 421     -10.608  -0.555   7.054  1.00 91.82           C  
ATOM   3267  O   GLU A 421      -9.572   2.546   7.535  1.00 91.82           O  
ATOM   3268  CG  GLU A 421     -11.933  -1.272   6.836  1.00 91.82           C  
ATOM   3269  CD  GLU A 421     -12.055  -2.561   7.632  1.00 91.82           C  
ATOM   3270  OE1 GLU A 421     -13.089  -3.256   7.506  1.00 91.82           O  
ATOM   3271  OE2 GLU A 421     -11.110  -2.878   8.389  1.00 91.82           O  
ATOM   3272  N   THR A 422      -8.130   1.136   6.497  1.00 92.56           N  
ATOM   3273  CA  THR A 422      -6.974   1.881   6.981  1.00 92.56           C  
ATOM   3274  C   THR A 422      -6.979   3.305   6.434  1.00 92.56           C  
ATOM   3275  CB  THR A 422      -5.657   1.183   6.592  1.00 92.56           C  
ATOM   3276  O   THR A 422      -6.664   4.254   7.154  1.00 92.56           O  
ATOM   3277  CG2 THR A 422      -4.452   1.924   7.163  1.00 92.56           C  
ATOM   3278  OG1 THR A 422      -5.665  -0.157   7.100  1.00 92.56           O  
ATOM   3279  N   THR A 423      -7.346   3.448   5.208  1.00 92.43           N  
ATOM   3280  CA  THR A 423      -7.393   4.768   4.588  1.00 92.43           C  
ATOM   3281  C   THR A 423      -8.443   5.645   5.263  1.00 92.43           C  
ATOM   3282  CB  THR A 423      -7.694   4.667   3.082  1.00 92.43           C  
ATOM   3283  O   THR A 423      -8.187   6.815   5.556  1.00 92.43           O  
ATOM   3284  CG2 THR A 423      -7.697   6.045   2.428  1.00 92.43           C  
ATOM   3285  OG1 THR A 423      -6.695   3.855   2.453  1.00 92.43           O  
ATOM   3286  N   HIS A 424      -9.591   5.094   5.554  1.00 92.01           N  
ATOM   3287  CA  HIS A 424     -10.695   5.836   6.152  1.00 92.01           C  
ATOM   3288  C   HIS A 424     -10.426   6.134   7.623  1.00 92.01           C  
ATOM   3289  CB  HIS A 424     -12.004   5.059   6.004  1.00 92.01           C  
ATOM   3290  O   HIS A 424     -10.619   7.264   8.077  1.00 92.01           O  
ATOM   3291  CG  HIS A 424     -13.197   5.788   6.536  1.00 92.01           C  
ATOM   3292  CD2 HIS A 424     -14.286   5.341   7.205  1.00 92.01           C  
ATOM   3293  ND1 HIS A 424     -13.361   7.149   6.395  1.00 92.01           N  
ATOM   3294  CE1 HIS A 424     -14.502   7.509   6.959  1.00 92.01           C  
ATOM   3295  NE2 HIS A 424     -15.083   6.431   7.457  1.00 92.01           N  
ATOM   3296  N   ASP A 425      -9.958   5.144   8.452  1.00 92.05           N  
ATOM   3297  CA  ASP A 425      -9.860   5.220   9.906  1.00 92.05           C  
ATOM   3298  C   ASP A 425      -8.583   5.939  10.334  1.00 92.05           C  
ATOM   3299  CB  ASP A 425      -9.908   3.820  10.521  1.00 92.05           C  
ATOM   3300  O   ASP A 425      -8.596   6.728  11.281  1.00 92.05           O  
ATOM   3301  CG  ASP A 425     -11.264   3.153  10.373  1.00 92.05           C  
ATOM   3302  OD1 ASP A 425     -12.266   3.857  10.125  1.00 92.05           O  
ATOM   3303  OD2 ASP A 425     -11.331   1.912  10.509  1.00 92.05           O  
ATOM   3304  N   VAL A 426      -7.557   5.658   9.603  1.00 92.39           N  
ATOM   3305  CA  VAL A 426      -6.270   6.161  10.071  1.00 92.39           C  
ATOM   3306  C   VAL A 426      -5.859   7.378   9.246  1.00 92.39           C  
ATOM   3307  CB  VAL A 426      -5.174   5.074   9.998  1.00 92.39           C  
ATOM   3308  O   VAL A 426      -5.723   8.481   9.781  1.00 92.39           O  
ATOM   3309  CG1 VAL A 426      -3.826   5.635  10.445  1.00 92.39           C  
ATOM   3310  CG2 VAL A 426      -5.564   3.867  10.849  1.00 92.39           C  
ATOM   3311  N   LEU A 427      -5.739   7.273   7.947  1.00 93.22           N  
ATOM   3312  CA  LEU A 427      -5.147   8.290   7.085  1.00 93.22           C  
ATOM   3313  C   LEU A 427      -6.086   9.481   6.926  1.00 93.22           C  
ATOM   3314  CB  LEU A 427      -4.812   7.701   5.713  1.00 93.22           C  
ATOM   3315  O   LEU A 427      -5.661  10.632   7.040  1.00 93.22           O  
ATOM   3316  CG  LEU A 427      -3.781   6.572   5.692  1.00 93.22           C  
ATOM   3317  CD1 LEU A 427      -3.641   6.007   4.283  1.00 93.22           C  
ATOM   3318  CD2 LEU A 427      -2.435   7.067   6.212  1.00 93.22           C  
ATOM   3319  N   TYR A 428      -7.331   9.213   6.661  1.00 93.56           N  
ATOM   3320  CA  TYR A 428      -8.308  10.279   6.469  1.00 93.56           C  
ATOM   3321  C   TYR A 428      -8.585  11.007   7.779  1.00 93.56           C  
ATOM   3322  CB  TYR A 428      -9.613   9.717   5.899  1.00 93.56           C  
ATOM   3323  O   TYR A 428      -8.661  12.238   7.809  1.00 93.56           O  
ATOM   3324  CG  TYR A 428     -10.734  10.726   5.838  1.00 93.56           C  
ATOM   3325  CD1 TYR A 428     -11.868  10.585   6.634  1.00 93.56           C  
ATOM   3326  CD2 TYR A 428     -10.661  11.821   4.984  1.00 93.56           C  
ATOM   3327  CE1 TYR A 428     -12.905  11.511   6.579  1.00 93.56           C  
ATOM   3328  CE2 TYR A 428     -11.692  12.754   4.921  1.00 93.56           C  
ATOM   3329  OH  TYR A 428     -13.830  13.511   5.664  1.00 93.56           O  
ATOM   3330  CZ  TYR A 428     -12.807  12.591   5.722  1.00 93.56           C  
ATOM   3331  N   GLU A 429      -8.729  10.265   8.876  1.00 91.92           N  
ATOM   3332  CA  GLU A 429      -8.956  10.857  10.190  1.00 91.92           C  
ATOM   3333  C   GLU A 429      -7.789  11.751  10.601  1.00 91.92           C  
ATOM   3334  CB  GLU A 429      -9.177   9.766  11.241  1.00 91.92           C  
ATOM   3335  O   GLU A 429      -7.994  12.822  11.176  1.00 91.92           O  
ATOM   3336  CG  GLU A 429     -10.507   9.039  11.102  1.00 91.92           C  
ATOM   3337  CD  GLU A 429     -11.710   9.948  11.291  1.00 91.92           C  
ATOM   3338  OE1 GLU A 429     -12.766   9.695  10.668  1.00 91.92           O  
ATOM   3339  OE2 GLU A 429     -11.597  10.922  12.069  1.00 91.92           O  
ATOM   3340  N   ASN A 430      -6.594  11.271  10.287  1.00 92.32           N  
ATOM   3341  CA  ASN A 430      -5.427  12.099  10.572  1.00 92.32           C  
ATOM   3342  C   ASN A 430      -5.450  13.396   9.769  1.00 92.32           C  
ATOM   3343  CB  ASN A 430      -4.137  11.324  10.292  1.00 92.32           C  
ATOM   3344  O   ASN A 430      -5.122  14.462  10.293  1.00 92.32           O  
ATOM   3345  CG  ASN A 430      -3.897  10.209  11.291  1.00 92.32           C  
ATOM   3346  ND2 ASN A 430      -2.991   9.298  10.955  1.00 92.32           N  
ATOM   3347  OD1 ASN A 430      -4.521  10.167  12.354  1.00 92.32           O  
ATOM   3348  N   TYR A 431      -5.768  13.286   8.491  1.00 92.53           N  
ATOM   3349  CA  TYR A 431      -5.867  14.461   7.631  1.00 92.53           C  
ATOM   3350  C   TYR A 431      -6.982  15.387   8.101  1.00 92.53           C  
ATOM   3351  CB  TYR A 431      -6.112  14.044   6.178  1.00 92.53           C  
ATOM   3352  O   TYR A 431      -6.805  16.606   8.153  1.00 92.53           O  
ATOM   3353  CG  TYR A 431      -6.327  15.208   5.241  1.00 92.53           C  
ATOM   3354  CD1 TYR A 431      -7.608  15.564   4.825  1.00 92.53           C  
ATOM   3355  CD2 TYR A 431      -5.252  15.953   4.770  1.00 92.53           C  
ATOM   3356  CE1 TYR A 431      -7.812  16.635   3.961  1.00 92.53           C  
ATOM   3357  CE2 TYR A 431      -5.444  17.025   3.905  1.00 92.53           C  
ATOM   3358  OH  TYR A 431      -6.921  18.419   2.651  1.00 92.53           O  
ATOM   3359  CZ  TYR A 431      -6.725  17.358   3.507  1.00 92.53           C  
ATOM   3360  N   ARG A 432      -8.111  14.839   8.449  1.00 92.02           N  
ATOM   3361  CA  ARG A 432      -9.271  15.593   8.911  1.00 92.02           C  
ATOM   3362  C   ARG A 432      -8.942  16.388  10.170  1.00 92.02           C  
ATOM   3363  CB  ARG A 432     -10.451  14.655   9.177  1.00 92.02           C  
ATOM   3364  O   ARG A 432      -9.308  17.560  10.284  1.00 92.02           O  
ATOM   3365  CG  ARG A 432     -11.732  15.373   9.572  1.00 92.02           C  
ATOM   3366  CD  ARG A 432     -12.875  14.396   9.808  1.00 92.02           C  
ATOM   3367  NE  ARG A 432     -14.038  15.059  10.392  1.00 92.02           N  
ATOM   3368  NH1 ARG A 432     -15.179  13.105  10.856  1.00 92.02           N  
ATOM   3369  NH2 ARG A 432     -16.108  15.133  11.384  1.00 92.02           N  
ATOM   3370  CZ  ARG A 432     -15.106  14.431  10.876  1.00 92.02           C  
ATOM   3371  N   THR A 433      -8.371  15.721  11.090  1.00 90.90           N  
ATOM   3372  CA  THR A 433      -7.976  16.376  12.333  1.00 90.90           C  
ATOM   3373  C   THR A 433      -6.998  17.514  12.057  1.00 90.90           C  
ATOM   3374  CB  THR A 433      -7.339  15.375  13.314  1.00 90.90           C  
ATOM   3375  O   THR A 433      -7.093  18.582  12.666  1.00 90.90           O  
ATOM   3376  CG2 THR A 433      -7.029  16.037  14.652  1.00 90.90           C  
ATOM   3377  OG1 THR A 433      -8.245  14.285  13.531  1.00 90.90           O  
ATOM   3378  N   GLU A 434      -6.087  17.337  11.144  1.00 91.65           N  
ATOM   3379  CA  GLU A 434      -5.102  18.353  10.785  1.00 91.65           C  
ATOM   3380  C   GLU A 434      -5.766  19.554  10.118  1.00 91.65           C  
ATOM   3381  CB  GLU A 434      -4.033  17.763   9.861  1.00 91.65           C  
ATOM   3382  O   GLU A 434      -5.434  20.702  10.422  1.00 91.65           O  
ATOM   3383  CG  GLU A 434      -2.892  18.721   9.551  1.00 91.65           C  
ATOM   3384  CD  GLU A 434      -1.897  18.163   8.545  1.00 91.65           C  
ATOM   3385  OE1 GLU A 434      -1.078  18.942   8.006  1.00 91.65           O  
ATOM   3386  OE2 GLU A 434      -1.938  16.938   8.293  1.00 91.65           O  
ATOM   3387  N   LYS A 435      -6.672  19.264   9.207  1.00 88.78           N  
ATOM   3388  CA  LYS A 435      -7.344  20.335   8.477  1.00 88.78           C  
ATOM   3389  C   LYS A 435      -8.260  21.137   9.398  1.00 88.78           C  
ATOM   3390  CB  LYS A 435      -8.147  19.766   7.306  1.00 88.78           C  
ATOM   3391  O   LYS A 435      -8.347  22.361   9.283  1.00 88.78           O  
ATOM   3392  CG  LYS A 435      -7.306  19.439   6.081  1.00 88.78           C  
ATOM   3393  CD  LYS A 435      -6.726  20.698   5.448  1.00 88.78           C  
ATOM   3394  CE  LYS A 435      -5.896  20.373   4.214  1.00 88.78           C  
ATOM   3395  NZ  LYS A 435      -5.290  21.600   3.615  1.00 88.78           N  
ATOM   3396  N   LEU A 436      -9.017  20.441  10.309  1.00 85.87           N  
ATOM   3397  CA  LEU A 436      -9.919  21.103  11.245  1.00 85.87           C  
ATOM   3398  C   LEU A 436      -9.137  21.918  12.270  1.00 85.87           C  
ATOM   3399  CB  LEU A 436     -10.800  20.074  11.959  1.00 85.87           C  
ATOM   3400  O   LEU A 436      -9.599  22.972  12.714  1.00 85.87           O  
ATOM   3401  CG  LEU A 436     -11.868  19.388  11.106  1.00 85.87           C  
ATOM   3402  CD1 LEU A 436     -12.596  18.325  11.923  1.00 85.87           C  
ATOM   3403  CD2 LEU A 436     -12.853  20.413  10.555  1.00 85.87           C  
ATOM   3404  N   SER A 437      -7.997  21.368  12.589  1.00 89.45           N  
ATOM   3405  CA  SER A 437      -7.147  22.107  13.517  1.00 89.45           C  
ATOM   3406  C   SER A 437      -6.558  23.349  12.857  1.00 89.45           C  
ATOM   3407  CB  SER A 437      -6.021  21.214  14.039  1.00 89.45           C  
ATOM   3408  O   SER A 437      -6.368  24.375  13.513  1.00 89.45           O  
ATOM   3409  OG  SER A 437      -5.120  20.879  12.997  1.00 89.45           O  
ATOM   3410  N   SER A 438      -6.220  23.177  11.549  1.00 87.22           N  
ATOM   3411  CA  SER A 438      -5.673  24.299  10.794  1.00 87.22           C  
ATOM   3412  C   SER A 438      -6.731  25.370  10.550  1.00 87.22           C  
ATOM   3413  CB  SER A 438      -5.104  23.819   9.458  1.00 87.22           C  
ATOM   3414  O   SER A 438      -6.419  26.562  10.516  1.00 87.22           O  
ATOM   3415  OG  SER A 438      -6.143  23.394   8.593  1.00 87.22           O  
ATOM   3416  N   MET A 439      -7.989  24.976  10.269  1.00 78.64           N  
ATOM   3417  CA  MET A 439      -9.087  25.904  10.012  1.00 78.64           C  
ATOM   3418  C   MET A 439      -9.542  26.579  11.302  1.00 78.64           C  
ATOM   3419  CB  MET A 439     -10.264  25.177   9.359  1.00 78.64           C  
ATOM   3420  O   MET A 439     -10.290  27.557  11.264  1.00 78.64           O  
ATOM   3421  CG  MET A 439     -10.005  24.759   7.921  1.00 78.64           C  
ATOM   3422  SD  MET A 439     -11.414  23.837   7.192  1.00 78.64           S  
ATOM   3423  CE  MET A 439     -10.737  23.463   5.551  1.00 78.64           C  
ATOM   3424  N   GLY A 440      -8.875  26.404  12.449  1.00 65.09           N  
ATOM   3425  CA  GLY A 440      -8.969  27.337  13.561  1.00 65.09           C  
ATOM   3426  C   GLY A 440     -10.270  27.219  14.331  1.00 65.09           C  
ATOM   3427  O   GLY A 440     -10.689  28.165  15.001  1.00 65.09           O  
ATOM   3428  N   LEU A 441     -10.951  26.001  14.473  1.00 57.72           N  
ATOM   3429  CA  LEU A 441     -12.079  25.874  15.390  1.00 57.72           C  
ATOM   3430  C   LEU A 441     -11.606  25.464  16.780  1.00 57.72           C  
ATOM   3431  CB  LEU A 441     -13.089  24.854  14.860  1.00 57.72           C  
ATOM   3432  O   LEU A 441     -12.371  25.529  17.745  1.00 57.72           O  
ATOM   3433  CG  LEU A 441     -14.397  25.420  14.304  1.00 57.72           C  
ATOM   3434  CD1 LEU A 441     -14.207  25.872  12.860  1.00 57.72           C  
ATOM   3435  CD2 LEU A 441     -15.513  24.385  14.403  1.00 57.72           C  
ATOM   3436  N   THR A 442     -10.346  25.437  17.084  1.00 52.65           N  
ATOM   3437  CA  THR A 442      -9.963  25.126  18.456  1.00 52.65           C  
ATOM   3438  C   THR A 442      -9.644  26.401  19.231  1.00 52.65           C  
ATOM   3439  CB  THR A 442      -8.748  24.181  18.496  1.00 52.65           C  
ATOM   3440  O   THR A 442      -9.706  26.418  20.462  1.00 52.65           O  
ATOM   3441  CG2 THR A 442      -9.090  22.820  17.898  1.00 52.65           C  
ATOM   3442  OG1 THR A 442      -7.672  24.762  17.749  1.00 52.65           O  
ATOM   3443  N   ASN A 443      -9.683  27.579  18.605  1.00 50.19           N  
ATOM   3444  CA  ASN A 443      -9.440  28.717  19.485  1.00 50.19           C  
ATOM   3445  C   ASN A 443     -10.746  29.330  19.983  1.00 50.19           C  
ATOM   3446  CB  ASN A 443      -8.595  29.775  18.772  1.00 50.19           C  
ATOM   3447  O   ASN A 443     -10.767  30.001  21.017  1.00 50.19           O  
ATOM   3448  CG  ASN A 443      -7.140  29.371  18.644  1.00 50.19           C  
ATOM   3449  ND2 ASN A 443      -6.389  30.107  17.832  1.00 50.19           N  
ATOM   3450  OD1 ASN A 443      -6.694  28.404  19.268  1.00 50.19           O  
ATOM   3451  N   THR A 444     -11.888  28.717  19.639  1.00 47.25           N  
ATOM   3452  CA  THR A 444     -13.069  29.369  20.195  1.00 47.25           C  
ATOM   3453  C   THR A 444     -13.706  28.503  21.278  1.00 47.25           C  
ATOM   3454  CB  THR A 444     -14.108  29.672  19.100  1.00 47.25           C  
ATOM   3455  O   THR A 444     -14.294  29.022  22.230  1.00 47.25           O  
ATOM   3456  CG2 THR A 444     -13.548  30.641  18.063  1.00 47.25           C  
ATOM   3457  OG1 THR A 444     -14.475  28.450  18.447  1.00 47.25           O  
ATOM   3458  N   VAL A 445     -13.292  27.193  21.359  1.00 48.42           N  
ATOM   3459  CA  VAL A 445     -13.957  26.470  22.438  1.00 48.42           C  
ATOM   3460  C   VAL A 445     -13.077  26.480  23.686  1.00 48.42           C  
ATOM   3461  CB  VAL A 445     -14.285  25.016  22.029  1.00 48.42           C  
ATOM   3462  O   VAL A 445     -13.584  26.493  24.810  1.00 48.42           O  
ATOM   3463  CG1 VAL A 445     -15.713  24.914  21.495  1.00 48.42           C  
ATOM   3464  CG2 VAL A 445     -13.285  24.517  20.988  1.00 48.42           C  
ATOM   3465  N   SER A 446     -11.722  26.775  23.454  1.00 44.62           N  
ATOM   3466  CA  SER A 446     -10.911  26.940  24.656  1.00 44.62           C  
ATOM   3467  C   SER A 446     -10.912  28.389  25.130  1.00 44.62           C  
ATOM   3468  CB  SER A 446      -9.475  26.479  24.402  1.00 44.62           C  
ATOM   3469  O   SER A 446     -10.856  28.654  26.333  1.00 44.62           O  
ATOM   3470  OG  SER A 446      -9.432  25.087  24.139  1.00 44.62           O  
ATOM   3471  N   ALA A 447     -11.321  29.299  24.195  1.00 43.44           N  
ATOM   3472  CA  ALA A 447     -11.409  30.683  24.652  1.00 43.44           C  
ATOM   3473  C   ALA A 447     -12.826  31.023  25.104  1.00 43.44           C  
ATOM   3474  CB  ALA A 447     -10.963  31.637  23.547  1.00 43.44           C  
ATOM   3475  O   ALA A 447     -13.026  31.934  25.911  1.00 43.44           O  
ATOM   3476  N   MET A 448     -13.815  30.136  24.908  1.00 36.97           N  
ATOM   3477  CA  MET A 448     -15.146  30.451  25.418  1.00 36.97           C  
ATOM   3478  C   MET A 448     -15.370  29.814  26.786  1.00 36.97           C  
ATOM   3479  CB  MET A 448     -16.223  29.980  24.439  1.00 36.97           C  
ATOM   3480  O   MET A 448     -16.159  30.317  27.587  1.00 36.97           O  
ATOM   3481  CG  MET A 448     -17.605  30.541  24.731  1.00 36.97           C  
ATOM   3482  SD  MET A 448     -17.738  32.326  24.326  1.00 36.97           S  
ATOM   3483  CE  MET A 448     -18.490  32.225  22.678  1.00 36.97           C  
ATOM   3484  N   SER A 449     -14.436  28.946  27.266  1.00 38.95           N  
ATOM   3485  CA  SER A 449     -14.621  28.463  28.631  1.00 38.95           C  
ATOM   3486  C   SER A 449     -13.780  29.264  29.619  1.00 38.95           C  
ATOM   3487  CB  SER A 449     -14.261  26.980  28.729  1.00 38.95           C  
ATOM   3488  O   SER A 449     -14.174  29.445  30.773  1.00 38.95           O  
ATOM   3489  OG  SER A 449     -15.222  26.184  28.056  1.00 38.95           O  
ATOM   3490  N   THR A 450     -13.155  30.360  29.207  1.00 40.24           N  
ATOM   3491  CA  THR A 450     -12.615  31.166  30.297  1.00 40.24           C  
ATOM   3492  C   THR A 450     -12.701  32.653  29.965  1.00 40.24           C  
ATOM   3493  CB  THR A 450     -11.153  30.788  30.599  1.00 40.24           C  
ATOM   3494  O   THR A 450     -12.339  33.499  30.784  1.00 40.24           O  
ATOM   3495  CG2 THR A 450     -11.056  29.379  31.173  1.00 40.24           C  
ATOM   3496  OG1 THR A 450     -10.389  30.853  29.388  1.00 40.24           O  
ATOM   3497  N   SER A 451     -13.732  33.150  29.357  1.00 33.65           N  
ATOM   3498  CA  SER A 451     -13.716  34.608  29.401  1.00 33.65           C  
ATOM   3499  C   SER A 451     -15.077  35.165  29.804  1.00 33.65           C  
ATOM   3500  CB  SER A 451     -13.302  35.181  28.045  1.00 33.65           C  
ATOM   3501  O   SER A 451     -16.037  35.091  29.033  1.00 33.65           O  
ATOM   3502  OG  SER A 451     -14.186  34.748  27.025  1.00 33.65           O  
ATOM   3503  N   LYS A 452     -15.715  34.635  30.882  1.00 31.43           N  
ATOM   3504  CA  LYS A 452     -16.563  35.441  31.755  1.00 31.43           C  
ATOM   3505  C   LYS A 452     -15.856  35.759  33.069  1.00 31.43           C  
ATOM   3506  CB  LYS A 452     -17.885  34.723  32.031  1.00 31.43           C  
ATOM   3507  O   LYS A 452     -15.440  34.850  33.791  1.00 31.43           O  
ATOM   3508  CG  LYS A 452     -19.107  35.627  31.964  1.00 31.43           C  
ATOM   3509  CD  LYS A 452     -20.398  34.837  32.139  1.00 31.43           C  
ATOM   3510  CE  LYS A 452     -21.624  35.723  31.965  1.00 31.43           C  
ATOM   3511  NZ  LYS A 452     -22.886  34.924  31.946  1.00 31.43           N  
ATOM   3512  N   ALA A 453     -14.715  36.447  33.048  1.00 33.03           N  
ATOM   3513  CA  ALA A 453     -14.362  37.206  34.245  1.00 33.03           C  
ATOM   3514  C   ALA A 453     -13.099  38.031  34.020  1.00 33.03           C  
ATOM   3515  CB  ALA A 453     -14.175  36.266  35.434  1.00 33.03           C  
ATOM   3516  O   ALA A 453     -12.104  37.524  33.498  1.00 33.03           O  
ATOM   3517  N   LYS A 454     -13.098  39.155  33.308  1.00 29.13           N  
ATOM   3518  CA  LYS A 454     -12.476  40.395  33.765  1.00 29.13           C  
ATOM   3519  C   LYS A 454     -11.693  41.065  32.640  1.00 29.13           C  
ATOM   3520  CB  LYS A 454     -11.556  40.126  34.957  1.00 29.13           C  
ATOM   3521  O   LYS A 454     -10.758  40.477  32.092  1.00 29.13           O  
ATOM   3522  CG  LYS A 454     -12.253  40.205  36.307  1.00 29.13           C  
ATOM   3523  CD  LYS A 454     -11.257  40.114  37.456  1.00 29.13           C  
ATOM   3524  CE  LYS A 454     -11.959  40.125  38.808  1.00 29.13           C  
ATOM   3525  NZ  LYS A 454     -11.017  39.814  39.924  1.00 29.13           N  
ATOM   3526  N   SER A 455     -12.294  41.743  31.710  1.00 25.01           N  
ATOM   3527  CA  SER A 455     -12.057  42.958  30.938  1.00 25.01           C  
ATOM   3528  C   SER A 455     -11.667  44.121  31.844  1.00 25.01           C  
ATOM   3529  CB  SER A 455     -13.299  43.328  30.126  1.00 25.01           C  
ATOM   3530  O   SER A 455     -12.371  44.428  32.808  1.00 25.01           O  
ATOM   3531  OG  SER A 455     -13.724  44.646  30.429  1.00 25.01           O  
ATOM   3532  N   GLY A 456     -10.461  44.130  32.421  1.00 27.83           N  
ATOM   3533  CA  GLY A 456      -9.867  45.373  32.887  1.00 27.83           C  
ATOM   3534  C   GLY A 456      -8.403  45.233  33.256  1.00 27.83           C  
ATOM   3535  O   GLY A 456      -8.004  44.243  33.872  1.00 27.83           O  
ATOM   3536  N   ARG A 457      -7.412  45.626  32.393  1.00 29.98           N  
ATOM   3537  CA  ARG A 457      -6.376  46.600  32.719  1.00 29.98           C  
ATOM   3538  C   ARG A 457      -5.022  46.165  32.168  1.00 29.98           C  
ATOM   3539  CB  ARG A 457      -6.285  46.801  34.234  1.00 29.98           C  
ATOM   3540  O   ARG A 457      -4.609  45.018  32.355  1.00 29.98           O  
ATOM   3541  CG  ARG A 457      -5.411  47.974  34.648  1.00 29.98           C  
ATOM   3542  CD  ARG A 457      -5.863  48.575  35.971  1.00 29.98           C  
ATOM   3543  NE  ARG A 457      -5.018  49.697  36.371  1.00 29.98           N  
ATOM   3544  NH1 ARG A 457      -6.370  50.360  38.122  1.00 29.98           N  
ATOM   3545  NH2 ARG A 457      -4.440  51.508  37.660  1.00 29.98           N  
ATOM   3546  CZ  ARG A 457      -5.278  50.519  37.383  1.00 29.98           C  
ATOM   3547  N   SER A 458      -4.515  46.683  31.066  1.00 26.06           N  
ATOM   3548  CA  SER A 458      -3.429  47.564  30.650  1.00 26.06           C  
ATOM   3549  C   SER A 458      -2.476  47.850  31.806  1.00 26.06           C  
ATOM   3550  CB  SER A 458      -3.985  48.878  30.100  1.00 26.06           C  
ATOM   3551  O   SER A 458      -2.912  48.056  32.940  1.00 26.06           O  
ATOM   3552  OG  SER A 458      -4.495  49.686  31.147  1.00 26.06           O  
ATOM   3553  N   THR A 459      -1.154  47.335  31.798  1.00 28.13           N  
ATOM   3554  CA  THR A 459       0.090  48.039  32.086  1.00 28.13           C  
ATOM   3555  C   THR A 459       1.234  47.052  32.296  1.00 28.13           C  
ATOM   3556  CB  THR A 459      -0.051  48.938  33.328  1.00 28.13           C  
ATOM   3557  O   THR A 459       1.076  46.049  32.996  1.00 28.13           O  
ATOM   3558  CG2 THR A 459      -0.511  50.340  32.943  1.00 28.13           C  
ATOM   3559  OG1 THR A 459      -1.010  48.361  34.222  1.00 28.13           O  
ATOM   3560  N   SER A 460       2.235  46.910  31.434  1.00 26.89           N  
ATOM   3561  CA  SER A 460       3.614  47.387  31.451  1.00 26.89           C  
ATOM   3562  C   SER A 460       4.405  46.750  32.588  1.00 26.89           C  
ATOM   3563  CB  SER A 460       3.653  48.910  31.581  1.00 26.89           C  
ATOM   3564  O   SER A 460       3.894  46.601  33.700  1.00 26.89           O  
ATOM   3565  OG  SER A 460       3.023  49.328  32.779  1.00 26.89           O  
ATOM   3566  N   GLN A 461       5.424  45.896  32.308  1.00 27.06           N  
ATOM   3567  CA  GLN A 461       6.791  46.107  32.772  1.00 27.06           C  
ATOM   3568  C   GLN A 461       7.336  44.859  33.462  1.00 27.06           C  
ATOM   3569  CB  GLN A 461       6.858  47.303  33.722  1.00 27.06           C  
ATOM   3570  O   GLN A 461       6.674  44.284  34.329  1.00 27.06           O  
ATOM   3571  CG  GLN A 461       7.111  48.631  33.021  1.00 27.06           C  
ATOM   3572  CD  GLN A 461       7.275  49.786  33.992  1.00 27.06           C  
ATOM   3573  NE2 GLN A 461       7.200  51.008  33.477  1.00 27.06           N  
ATOM   3574  OE1 GLN A 461       7.466  49.580  35.195  1.00 27.06           O  
ATOM   3575  N   ALA A 462       8.277  44.083  32.799  1.00 25.66           N  
ATOM   3576  CA  ALA A 462       9.701  44.000  33.114  1.00 25.66           C  
ATOM   3577  C   ALA A 462       9.977  42.880  34.113  1.00 25.66           C  
ATOM   3578  CB  ALA A 462      10.203  45.333  33.662  1.00 25.66           C  
ATOM   3579  O   ALA A 462       9.311  42.783  35.147  1.00 25.66           O  
ATOM   3580  N   ALA A 463      10.571  41.744  33.680  1.00 28.55           N  
ATOM   3581  CA  ALA A 463      11.918  41.268  33.981  1.00 28.55           C  
ATOM   3582  C   ALA A 463      12.064  40.933  35.463  1.00 28.55           C  
ATOM   3583  CB  ALA A 463      12.955  42.310  33.570  1.00 28.55           C  
ATOM   3584  O   ALA A 463      11.980  41.819  36.317  1.00 28.55           O  
ATOM   3585  N   ALA A 464      11.848  39.690  35.894  1.00 32.78           N  
ATOM   3586  CA  ALA A 464      12.584  39.091  37.004  1.00 32.78           C  
ATOM   3587  C   ALA A 464      12.756  37.588  36.801  1.00 32.78           C  
ATOM   3588  CB  ALA A 464      11.873  39.369  38.326  1.00 32.78           C  
ATOM   3589  O   ALA A 464      11.771  36.850  36.721  1.00 32.78           O  
ATOM   3590  N   GLN A 465      13.597  37.083  35.946  1.00 29.35           N  
ATOM   3591  CA  GLN A 465      14.869  36.384  36.096  1.00 29.35           C  
ATOM   3592  C   GLN A 465      15.121  36.007  37.553  1.00 29.35           C  
ATOM   3593  CB  GLN A 465      16.020  37.243  35.570  1.00 29.35           C  
ATOM   3594  O   GLN A 465      15.011  36.850  38.446  1.00 29.35           O  
ATOM   3595  CG  GLN A 465      16.810  36.588  34.445  1.00 29.35           C  
ATOM   3596  CD  GLN A 465      17.695  37.571  33.700  1.00 29.35           C  
ATOM   3597  NE2 GLN A 465      18.845  37.097  33.234  1.00 29.35           N  
ATOM   3598  OE1 GLN A 465      17.346  38.745  33.545  1.00 29.35           O  
ATOM   3599  N   GLU A 466      14.815  34.762  37.922  1.00 32.88           N  
ATOM   3600  CA  GLU A 466      15.804  33.812  38.421  1.00 32.88           C  
ATOM   3601  C   GLU A 466      16.081  34.031  39.905  1.00 32.88           C  
ATOM   3602  CB  GLU A 466      17.105  33.920  37.621  1.00 32.88           C  
ATOM   3603  O   GLU A 466      16.574  35.090  40.300  1.00 32.88           O  
ATOM   3604  CG  GLU A 466      17.985  32.681  37.708  1.00 32.88           C  
ATOM   3605  CD  GLU A 466      19.219  32.759  36.824  1.00 32.88           C  
ATOM   3606  OE1 GLU A 466      20.038  31.811  36.839  1.00 32.88           O  
ATOM   3607  OE2 GLU A 466      19.371  33.776  36.112  1.00 32.88           O  
ATOM   3608  N   ASP A 467      15.206  33.518  40.818  1.00 32.22           N  
ATOM   3609  CA  ASP A 467      15.603  33.234  42.194  1.00 32.22           C  
ATOM   3610  C   ASP A 467      14.914  31.976  42.716  1.00 32.22           C  
ATOM   3611  CB  ASP A 467      15.283  34.424  43.102  1.00 32.22           C  
ATOM   3612  O   ASP A 467      13.686  31.874  42.682  1.00 32.22           O  
ATOM   3613  CG  ASP A 467      16.412  34.757  44.062  1.00 32.22           C  
ATOM   3614  OD1 ASP A 467      17.492  34.135  43.973  1.00 32.22           O  
ATOM   3615  OD2 ASP A 467      16.217  35.649  44.917  1.00 32.22           O  
ATOM   3616  N   THR A 468      15.396  30.724  42.366  1.00 33.53           N  
ATOM   3617  CA  THR A 468      15.803  29.763  43.385  1.00 33.53           C  
ATOM   3618  C   THR A 468      15.143  28.409  43.146  1.00 33.53           C  
ATOM   3619  CB  THR A 468      15.452  30.266  44.798  1.00 33.53           C  
ATOM   3620  O   THR A 468      13.924  28.274  43.275  1.00 33.53           O  
ATOM   3621  CG2 THR A 468      16.286  31.487  45.170  1.00 33.53           C  
ATOM   3622  OG1 THR A 468      14.064  30.617  44.843  1.00 33.53           O  
ATOM   3623  N   LEU A 469      15.460  27.658  42.193  1.00 35.40           N  
ATOM   3624  CA  LEU A 469      16.117  26.357  42.125  1.00 35.40           C  
ATOM   3625  C   LEU A 469      16.974  26.116  43.363  1.00 35.40           C  
ATOM   3626  CB  LEU A 469      16.981  26.258  40.865  1.00 35.40           C  
ATOM   3627  O   LEU A 469      18.002  26.771  43.549  1.00 35.40           O  
ATOM   3628  CG  LEU A 469      17.097  24.871  40.230  1.00 35.40           C  
ATOM   3629  CD1 LEU A 469      15.889  24.591  39.342  1.00 35.40           C  
ATOM   3630  CD2 LEU A 469      18.392  24.755  39.432  1.00 35.40           C  
ATOM   3631  N   ALA A 470      16.374  26.194  44.658  1.00 35.60           N  
ATOM   3632  CA  ALA A 470      17.001  25.532  45.799  1.00 35.60           C  
ATOM   3633  C   ALA A 470      15.990  25.293  46.917  1.00 35.60           C  
ATOM   3634  CB  ALA A 470      18.176  26.359  46.314  1.00 35.60           C  
ATOM   3635  O   ALA A 470      15.577  26.233  47.600  1.00 35.60           O  
ATOM   3636  N   LYS A 471      14.988  24.304  46.729  1.00 34.33           N  
ATOM   3637  CA  LYS A 471      14.615  23.406  47.818  1.00 34.33           C  
ATOM   3638  C   LYS A 471      14.065  22.089  47.280  1.00 34.33           C  
ATOM   3639  CB  LYS A 471      13.584  24.070  48.732  1.00 34.33           C  
ATOM   3640  O   LYS A 471      13.079  22.077  46.539  1.00 34.33           O  
ATOM   3641  CG  LYS A 471      14.186  25.022  49.755  1.00 34.33           C  
ATOM   3642  CD  LYS A 471      13.111  25.657  50.628  1.00 34.33           C  
ATOM   3643  CE  LYS A 471      13.714  26.591  51.668  1.00 34.33           C  
ATOM   3644  NZ  LYS A 471      12.660  27.287  52.466  1.00 34.33           N  
ATOM   3645  N   MET A 472      14.786  21.130  46.634  1.00 33.04           N  
ATOM   3646  CA  MET A 472      15.032  19.694  46.743  1.00 33.04           C  
ATOM   3647  C   MET A 472      13.981  19.027  47.623  1.00 33.04           C  
ATOM   3648  CB  MET A 472      16.430  19.429  47.305  1.00 33.04           C  
ATOM   3649  O   MET A 472      13.768  19.440  48.765  1.00 33.04           O  
ATOM   3650  CG  MET A 472      17.421  18.923  46.270  1.00 33.04           C  
ATOM   3651  SD  MET A 472      19.164  19.108  46.815  1.00 33.04           S  
ATOM   3652  CE  MET A 472      19.228  17.843  48.114  1.00 33.04           C  
ATOM   3653  N   ALA A 473      12.806  18.447  47.070  1.00 31.55           N  
ATOM   3654  CA  ALA A 473      12.150  17.145  46.980  1.00 31.55           C  
ATOM   3655  C   ALA A 473      12.352  16.339  48.260  1.00 31.55           C  
ATOM   3656  CB  ALA A 473      12.677  16.367  45.777  1.00 31.55           C  
ATOM   3657  O   ALA A 473      13.485  16.138  48.702  1.00 31.55           O  
ATOM   3658  N   PRO A 474      11.301  16.282  49.220  1.00 36.24           N  
ATOM   3659  CA  PRO A 474      10.627  14.984  49.312  1.00 36.24           C  
ATOM   3660  C   PRO A 474       9.157  15.109  49.703  1.00 36.24           C  
ATOM   3661  CB  PRO A 474      11.421  14.252  50.397  1.00 36.24           C  
ATOM   3662  O   PRO A 474       8.774  16.064  50.383  1.00 36.24           O  
ATOM   3663  CG  PRO A 474      11.813  15.317  51.369  1.00 36.24           C  
ATOM   3664  CD  PRO A 474      11.389  16.647  50.815  1.00 36.24           C  
ATOM   3665  N   LYS A 475       8.182  14.889  48.766  1.00 31.60           N  
ATOM   3666  CA  LYS A 475       6.963  14.336  49.347  1.00 31.60           C  
ATOM   3667  C   LYS A 475       6.349  13.278  48.434  1.00 31.60           C  
ATOM   3668  CB  LYS A 475       5.946  15.446  49.620  1.00 31.60           C  
ATOM   3669  O   LYS A 475       5.821  13.601  47.368  1.00 31.60           O  
ATOM   3670  CG  LYS A 475       6.275  16.301  50.834  1.00 31.60           C  
ATOM   3671  CD  LYS A 475       5.065  17.104  51.297  1.00 31.60           C  
ATOM   3672  CE  LYS A 475       5.365  17.888  52.567  1.00 31.60           C  
ATOM   3673  NZ  LYS A 475       4.221  18.763  52.962  1.00 31.60           N  
ATOM   3674  N   ARG A 476       7.221  12.318  47.899  1.00 33.31           N  
ATOM   3675  CA  ARG A 476       6.800  10.959  47.576  1.00 33.31           C  
ATOM   3676  C   ARG A 476       6.319  10.223  48.822  1.00 33.31           C  
ATOM   3677  CB  ARG A 476       7.944  10.183  46.919  1.00 33.31           C  
ATOM   3678  O   ARG A 476       7.113   9.916  49.713  1.00 33.31           O  
ATOM   3679  CG  ARG A 476       7.981  10.305  45.404  1.00 33.31           C  
ATOM   3680  CD  ARG A 476       9.122   9.498  44.800  1.00 33.31           C  
ATOM   3681  NE  ARG A 476       9.020   9.425  43.345  1.00 33.31           N  
ATOM   3682  NH1 ARG A 476      11.212   8.773  43.018  1.00 33.31           N  
ATOM   3683  NH2 ARG A 476       9.813   9.050  41.223  1.00 33.31           N  
ATOM   3684  CZ  ARG A 476      10.015   9.083  42.532  1.00 33.31           C  
ATOM   3685  N   ALA A 477       5.270  10.729  49.566  1.00 41.70           N  
ATOM   3686  CA  ALA A 477       4.526   9.831  50.445  1.00 41.70           C  
ATOM   3687  C   ALA A 477       3.027  10.104  50.367  1.00 41.70           C  
ATOM   3688  CB  ALA A 477       5.015   9.969  51.885  1.00 41.70           C  
ATOM   3689  O   ALA A 477       2.223   9.354  50.926  1.00 41.70           O  
ATOM   3690  N   SER A 478       2.461  10.338  49.147  1.00 45.53           N  
ATOM   3691  CA  SER A 478       1.018  10.123  49.162  1.00 45.53           C  
ATOM   3692  C   SER A 478       0.564   9.333  47.939  1.00 45.53           C  
ATOM   3693  CB  SER A 478       0.277  11.460  49.220  1.00 45.53           C  
ATOM   3694  O   SER A 478      -0.523   8.751  47.938  1.00 45.53           O  
ATOM   3695  OG  SER A 478       0.426  12.170  48.003  1.00 45.53           O  
ATOM   3696  N   HIS A 479       1.577   8.905  47.060  1.00 48.91           N  
ATOM   3697  CA  HIS A 479       1.211   8.001  45.975  1.00 48.91           C  
ATOM   3698  C   HIS A 479       1.607   6.564  46.299  1.00 48.91           C  
ATOM   3699  CB  HIS A 479       1.866   8.443  44.666  1.00 48.91           C  
ATOM   3700  O   HIS A 479       1.025   5.619  45.762  1.00 48.91           O  
ATOM   3701  CG  HIS A 479       0.886   8.760  43.582  1.00 48.91           C  
ATOM   3702  CD2 HIS A 479       0.424   9.946  43.120  1.00 48.91           C  
ATOM   3703  ND1 HIS A 479       0.258   7.785  42.838  1.00 48.91           N  
ATOM   3704  CE1 HIS A 479      -0.550   8.360  41.962  1.00 48.91           C  
ATOM   3705  NE2 HIS A 479      -0.468   9.670  42.112  1.00 48.91           N  
ATOM   3706  N   ALA A 480       2.305   6.327  47.473  1.00 49.49           N  
ATOM   3707  CA  ALA A 480       2.668   4.981  47.908  1.00 49.49           C  
ATOM   3708  C   ALA A 480       1.542   4.344  48.718  1.00 49.49           C  
ATOM   3709  CB  ALA A 480       3.955   5.016  48.728  1.00 49.49           C  
ATOM   3710  O   ALA A 480       1.331   3.131  48.652  1.00 49.49           O  
ATOM   3711  N   LEU A 481       0.506   5.133  49.069  1.00 50.37           N  
ATOM   3712  CA  LEU A 481      -0.593   4.483  49.775  1.00 50.37           C  
ATOM   3713  C   LEU A 481      -1.680   4.043  48.801  1.00 50.37           C  
ATOM   3714  CB  LEU A 481      -1.185   5.424  50.828  1.00 50.37           C  
ATOM   3715  O   LEU A 481      -2.291   2.987  48.982  1.00 50.37           O  
ATOM   3716  CG  LEU A 481      -0.527   5.399  52.208  1.00 50.37           C  
ATOM   3717  CD1 LEU A 481      -0.675   6.754  52.891  1.00 50.37           C  
ATOM   3718  CD2 LEU A 481      -1.128   4.292  53.067  1.00 50.37           C  
ATOM   3719  N   ALA A 482      -1.736   4.703  47.579  1.00 52.65           N  
ATOM   3720  CA  ALA A 482      -2.716   4.271  46.586  1.00 52.65           C  
ATOM   3721  C   ALA A 482      -2.191   3.092  45.773  1.00 52.65           C  
ATOM   3722  CB  ALA A 482      -3.082   5.430  45.662  1.00 52.65           C  
ATOM   3723  O   ALA A 482      -2.946   2.178  45.434  1.00 52.65           O  
ATOM   3724  N   ALA A 483      -0.844   2.986  45.727  1.00 59.88           N  
ATOM   3725  CA  ALA A 483      -0.253   1.847  45.030  1.00 59.88           C  
ATOM   3726  C   ALA A 483      -0.197   0.619  45.934  1.00 59.88           C  
ATOM   3727  CB  ALA A 483       1.145   2.198  44.527  1.00 59.88           C  
ATOM   3728  O   ALA A 483      -0.434  -0.504  45.482  1.00 59.88           O  
ATOM   3729  N   HIS A 484      -0.124   0.832  47.285  1.00 60.47           N  
ATOM   3730  CA  HIS A 484      -0.172  -0.294  48.210  1.00 60.47           C  
ATOM   3731  C   HIS A 484      -1.601  -0.791  48.401  1.00 60.47           C  
ATOM   3732  CB  HIS A 484       0.434   0.095  49.560  1.00 60.47           C  
ATOM   3733  O   HIS A 484      -1.833  -1.995  48.524  1.00 60.47           O  
ATOM   3734  CG  HIS A 484       1.047  -1.053  50.296  1.00 60.47           C  
ATOM   3735  CD2 HIS A 484       2.307  -1.548  50.281  1.00 60.47           C  
ATOM   3736  ND1 HIS A 484       0.333  -1.840  51.174  1.00 60.47           N  
ATOM   3737  CE1 HIS A 484       1.131  -2.772  51.669  1.00 60.47           C  
ATOM   3738  NE2 HIS A 484       2.334  -2.616  51.144  1.00 60.47           N  
ATOM   3739  N   ALA A 485      -2.594   0.173  48.242  1.00 66.09           N  
ATOM   3740  CA  ALA A 485      -3.987  -0.244  48.376  1.00 66.09           C  
ATOM   3741  C   ALA A 485      -4.451  -1.012  47.142  1.00 66.09           C  
ATOM   3742  CB  ALA A 485      -4.884   0.968  48.614  1.00 66.09           C  
ATOM   3743  O   ALA A 485      -5.180  -2.000  47.255  1.00 66.09           O  
ATOM   3744  N   LEU A 486      -3.901  -0.612  45.966  1.00 63.57           N  
ATOM   3745  CA  LEU A 486      -4.254  -1.342  44.754  1.00 63.57           C  
ATOM   3746  C   LEU A 486      -3.514  -2.674  44.686  1.00 63.57           C  
ATOM   3747  CB  LEU A 486      -3.936  -0.505  43.512  1.00 63.57           C  
ATOM   3748  O   LEU A 486      -4.074  -3.678  44.242  1.00 63.57           O  
ATOM   3749  CG  LEU A 486      -4.968   0.557  43.128  1.00 63.57           C  
ATOM   3750  CD1 LEU A 486      -4.303   1.686  42.348  1.00 63.57           C  
ATOM   3751  CD2 LEU A 486      -6.100  -0.066  42.317  1.00 63.57           C  
ATOM   3752  N   ALA A 487      -2.321  -2.683  45.303  1.00 73.37           N  
ATOM   3753  CA  ALA A 487      -1.571  -3.936  45.353  1.00 73.37           C  
ATOM   3754  C   ALA A 487      -2.155  -4.882  46.399  1.00 73.37           C  
ATOM   3755  CB  ALA A 487      -0.099  -3.664  45.649  1.00 73.37           C  
ATOM   3756  O   ALA A 487      -2.202  -6.096  46.188  1.00 73.37           O  
ATOM   3757  N   ALA A 488      -2.753  -4.301  47.472  1.00 76.13           N  
ATOM   3758  CA  ALA A 488      -3.389  -5.124  48.497  1.00 76.13           C  
ATOM   3759  C   ALA A 488      -4.704  -5.711  47.992  1.00 76.13           C  
ATOM   3760  CB  ALA A 488      -3.627  -4.305  49.764  1.00 76.13           C  
ATOM   3761  O   ALA A 488      -5.024  -6.867  48.277  1.00 76.13           O  
ATOM   3762  N   LYS A 489      -5.447  -4.923  47.119  1.00 76.95           N  
ATOM   3763  CA  LYS A 489      -6.677  -5.447  46.532  1.00 76.95           C  
ATOM   3764  C   LYS A 489      -6.374  -6.505  45.475  1.00 76.95           C  
ATOM   3765  CB  LYS A 489      -7.504  -4.316  45.920  1.00 76.95           C  
ATOM   3766  O   LYS A 489      -7.080  -7.511  45.376  1.00 76.95           O  
ATOM   3767  CG  LYS A 489      -8.613  -3.800  46.825  1.00 76.95           C  
ATOM   3768  CD  LYS A 489      -9.451  -2.734  46.130  1.00 76.95           C  
ATOM   3769  CE  LYS A 489     -10.504  -2.153  47.064  1.00 76.95           C  
ATOM   3770  NZ  LYS A 489     -11.269  -1.046  46.416  1.00 76.95           N  
ATOM   3771  N   ALA A 490      -5.261  -6.278  44.764  1.00 76.27           N  
ATOM   3772  CA  ALA A 490      -4.849  -7.250  43.755  1.00 76.27           C  
ATOM   3773  C   ALA A 490      -4.370  -8.545  44.404  1.00 76.27           C  
ATOM   3774  CB  ALA A 490      -3.753  -6.665  42.869  1.00 76.27           C  
ATOM   3775  O   ALA A 490      -4.647  -9.638  43.903  1.00 76.27           O  
ATOM   3776  N   GLN A 491      -3.751  -8.455  45.654  1.00 74.73           N  
ATOM   3777  CA  GLN A 491      -3.313  -9.650  46.367  1.00 74.73           C  
ATOM   3778  C   GLN A 491      -4.496 -10.383  46.992  1.00 74.73           C  
ATOM   3779  CB  GLN A 491      -2.290  -9.288  47.445  1.00 74.73           C  
ATOM   3780  O   GLN A 491      -4.539 -11.615  46.994  1.00 74.73           O  
ATOM   3781  CG  GLN A 491      -0.862  -9.179  46.927  1.00 74.73           C  
ATOM   3782  CD  GLN A 491       0.125  -8.776  48.006  1.00 74.73           C  
ATOM   3783  NE2 GLN A 491       1.413  -8.926  47.718  1.00 74.73           N  
ATOM   3784  OE1 GLN A 491      -0.268  -8.331  49.090  1.00 74.73           O  
ATOM   3785  N   LYS A 492      -5.534  -9.605  47.414  1.00 81.61           N  
ATOM   3786  CA  LYS A 492      -6.734 -10.227  47.967  1.00 81.61           C  
ATOM   3787  C   LYS A 492      -7.546 -10.921  46.876  1.00 81.61           C  
ATOM   3788  CB  LYS A 492      -7.597  -9.188  48.682  1.00 81.61           C  
ATOM   3789  O   LYS A 492      -8.076 -12.013  47.090  1.00 81.61           O  
ATOM   3790  CG  LYS A 492      -7.152  -8.886  50.105  1.00 81.61           C  
ATOM   3791  CD  LYS A 492      -8.136  -7.966  50.816  1.00 81.61           C  
ATOM   3792  CE  LYS A 492      -7.688  -7.659  52.239  1.00 81.61           C  
ATOM   3793  NZ  LYS A 492      -8.659  -6.770  52.945  1.00 81.61           N  
ATOM   3794  N   GLN A 493      -7.570 -10.310  45.658  1.00 75.34           N  
ATOM   3795  CA  GLN A 493      -8.278 -10.913  44.534  1.00 75.34           C  
ATOM   3796  C   GLN A 493      -7.548 -12.153  44.025  1.00 75.34           C  
ATOM   3797  CB  GLN A 493      -8.447  -9.901  43.400  1.00 75.34           C  
ATOM   3798  O   GLN A 493      -8.180 -13.155  43.683  1.00 75.34           O  
ATOM   3799  CG  GLN A 493      -9.576  -8.905  43.628  1.00 75.34           C  
ATOM   3800  CD  GLN A 493      -9.834  -8.023  42.421  1.00 75.34           C  
ATOM   3801  NE2 GLN A 493     -10.965  -7.327  42.426  1.00 75.34           N  
ATOM   3802  OE1 GLN A 493      -9.022  -7.967  41.492  1.00 75.34           O  
ATOM   3803  N   ALA A 494      -6.217 -12.092  44.071  1.00 80.00           N  
ATOM   3804  CA  ALA A 494      -5.417 -13.246  43.670  1.00 80.00           C  
ATOM   3805  C   ALA A 494      -5.532 -14.375  44.691  1.00 80.00           C  
ATOM   3806  CB  ALA A 494      -3.955 -12.843  43.491  1.00 80.00           C  
ATOM   3807  O   ALA A 494      -5.595 -15.550  44.321  1.00 80.00           O  
ATOM   3808  N   GLU A 495      -5.617 -13.999  46.008  1.00 79.76           N  
ATOM   3809  CA  GLU A 495      -5.803 -15.001  47.054  1.00 79.76           C  
ATOM   3810  C   GLU A 495      -7.200 -15.612  46.990  1.00 79.76           C  
ATOM   3811  CB  GLU A 495      -5.559 -14.388  48.435  1.00 79.76           C  
ATOM   3812  O   GLU A 495      -7.368 -16.812  47.218  1.00 79.76           O  
ATOM   3813  CG  GLU A 495      -4.120 -14.506  48.915  1.00 79.76           C  
ATOM   3814  CD  GLU A 495      -3.834 -13.684  50.162  1.00 79.76           C  
ATOM   3815  OE1 GLU A 495      -2.659 -13.620  50.590  1.00 79.76           O  
ATOM   3816  OE2 GLU A 495      -4.792 -13.100  50.715  1.00 79.76           O  
ATOM   3817  N   GLU A 496      -8.207 -14.752  46.591  1.00 82.43           N  
ATOM   3818  CA  GLU A 496      -9.571 -15.250  46.442  1.00 82.43           C  
ATOM   3819  C   GLU A 496      -9.685 -16.200  45.253  1.00 82.43           C  
ATOM   3820  CB  GLU A 496     -10.554 -14.088  46.282  1.00 82.43           C  
ATOM   3821  O   GLU A 496     -10.376 -17.218  45.329  1.00 82.43           O  
ATOM   3822  CG  GLU A 496     -12.010 -14.482  46.477  1.00 82.43           C  
ATOM   3823  CD  GLU A 496     -12.966 -13.302  46.406  1.00 82.43           C  
ATOM   3824  OE1 GLU A 496     -14.200 -13.519  46.407  1.00 82.43           O  
ATOM   3825  OE2 GLU A 496     -12.478 -12.152  46.348  1.00 82.43           O  
ATOM   3826  N   MET A 497      -8.992 -15.884  44.111  1.00 74.85           N  
ATOM   3827  CA  MET A 497      -8.992 -16.757  42.940  1.00 74.85           C  
ATOM   3828  C   MET A 497      -8.251 -18.058  43.231  1.00 74.85           C  
ATOM   3829  CB  MET A 497      -8.356 -16.050  41.742  1.00 74.85           C  
ATOM   3830  O   MET A 497      -8.658 -19.126  42.769  1.00 74.85           O  
ATOM   3831  CG  MET A 497      -9.191 -14.906  41.192  1.00 74.85           C  
ATOM   3832  SD  MET A 497     -10.730 -15.486  40.377  1.00 74.85           S  
ATOM   3833  CE  MET A 497     -10.032 -16.271  38.898  1.00 74.85           C  
ATOM   3834  N   SER A 498      -7.163 -17.918  44.039  1.00 76.62           N  
ATOM   3835  CA  SER A 498      -6.417 -19.111  44.427  1.00 76.62           C  
ATOM   3836  C   SER A 498      -7.220 -19.976  45.391  1.00 76.62           C  
ATOM   3837  CB  SER A 498      -5.082 -18.724  45.066  1.00 76.62           C  
ATOM   3838  O   SER A 498      -7.214 -21.204  45.284  1.00 76.62           O  
ATOM   3839  OG  SER A 498      -4.544 -19.810  45.801  1.00 76.62           O  
ATOM   3840  N   GLN A 499      -8.005 -19.336  46.329  1.00 77.51           N  
ATOM   3841  CA  GLN A 499      -8.852 -20.078  47.257  1.00 77.51           C  
ATOM   3842  C   GLN A 499     -10.019 -20.738  46.529  1.00 77.51           C  
ATOM   3843  CB  GLN A 499      -9.374 -19.158  48.361  1.00 77.51           C  
ATOM   3844  O   GLN A 499     -10.412 -21.858  46.862  1.00 77.51           O  
ATOM   3845  CG  GLN A 499      -8.326 -18.791  49.403  1.00 77.51           C  
ATOM   3846  CD  GLN A 499      -8.875 -17.896  50.498  1.00 77.51           C  
ATOM   3847  NE2 GLN A 499      -7.990 -17.156  51.158  1.00 77.51           N  
ATOM   3848  OE1 GLN A 499     -10.084 -17.870  50.749  1.00 77.51           O  
ATOM   3849  N   LYS A 500     -10.561 -20.030  45.471  1.00 78.64           N  
ATOM   3850  CA  LYS A 500     -11.643 -20.611  44.681  1.00 78.64           C  
ATOM   3851  C   LYS A 500     -11.144 -21.787  43.846  1.00 78.64           C  
ATOM   3852  CB  LYS A 500     -12.272 -19.553  43.773  1.00 78.64           C  
ATOM   3853  O   LYS A 500     -11.851 -22.784  43.683  1.00 78.64           O  
ATOM   3854  CG  LYS A 500     -13.470 -18.844  44.386  1.00 78.64           C  
ATOM   3855  CD  LYS A 500     -14.107 -17.870  43.404  1.00 78.64           C  
ATOM   3856  CE  LYS A 500     -15.262 -17.108  44.039  1.00 78.64           C  
ATOM   3857  NZ  LYS A 500     -15.914 -16.178  43.068  1.00 78.64           N  
ATOM   3858  N   GLN A 501      -9.866 -21.681  43.392  1.00 72.41           N  
ATOM   3859  CA  GLN A 501      -9.266 -22.774  42.635  1.00 72.41           C  
ATOM   3860  C   GLN A 501      -8.960 -23.966  43.537  1.00 72.41           C  
ATOM   3861  CB  GLN A 501      -7.990 -22.306  41.933  1.00 72.41           C  
ATOM   3862  O   GLN A 501      -9.160 -25.117  43.144  1.00 72.41           O  
ATOM   3863  CG  GLN A 501      -8.075 -22.342  40.413  1.00 72.41           C  
ATOM   3864  CD  GLN A 501      -6.955 -21.568  39.744  1.00 72.41           C  
ATOM   3865  NE2 GLN A 501      -7.069 -21.374  38.434  1.00 72.41           N  
ATOM   3866  OE1 GLN A 501      -5.995 -21.149  40.398  1.00 72.41           O  
ATOM   3867  N   GLN A 502      -8.554 -23.650  44.813  1.00 70.38           N  
ATOM   3868  CA  GLN A 502      -8.306 -24.731  45.761  1.00 70.38           C  
ATOM   3869  C   GLN A 502      -9.611 -25.385  46.205  1.00 70.38           C  
ATOM   3870  CB  GLN A 502      -7.537 -24.213  46.978  1.00 70.38           C  
ATOM   3871  O   GLN A 502      -9.655 -26.592  46.452  1.00 70.38           O  
ATOM   3872  CG  GLN A 502      -6.055 -23.985  46.717  1.00 70.38           C  
ATOM   3873  CD  GLN A 502      -5.329 -23.409  47.919  1.00 70.38           C  
ATOM   3874  NE2 GLN A 502      -4.210 -22.739  47.670  1.00 70.38           N  
ATOM   3875  OE1 GLN A 502      -5.773 -23.564  49.061  1.00 70.38           O  
ATOM   3876  N   GLN A 503     -10.724 -24.557  46.284  1.00 70.55           N  
ATOM   3877  CA  GLN A 503     -12.036 -25.088  46.638  1.00 70.55           C  
ATOM   3878  C   GLN A 503     -12.601 -25.953  45.514  1.00 70.55           C  
ATOM   3879  CB  GLN A 503     -13.006 -23.952  46.964  1.00 70.55           C  
ATOM   3880  O   GLN A 503     -13.219 -26.988  45.771  1.00 70.55           O  
ATOM   3881  CG  GLN A 503     -14.119 -24.349  47.924  1.00 70.55           C  
ATOM   3882  CD  GLN A 503     -14.878 -23.154  48.470  1.00 70.55           C  
ATOM   3883  NE2 GLN A 503     -15.912 -23.420  49.260  1.00 70.55           N  
ATOM   3884  OE1 GLN A 503     -14.536 -22.002  48.185  1.00 70.55           O  
ATOM   3885  N   LYS A 504     -12.262 -25.611  44.291  1.00 73.39           N  
ATOM   3886  CA  LYS A 504     -12.697 -26.404  43.145  1.00 73.39           C  
ATOM   3887  C   LYS A 504     -11.918 -27.714  43.055  1.00 73.39           C  
ATOM   3888  CB  LYS A 504     -12.535 -25.609  41.849  1.00 73.39           C  
ATOM   3889  O   LYS A 504     -12.485 -28.758  42.727  1.00 73.39           O  
ATOM   3890  CG  LYS A 504     -13.850 -25.162  41.228  1.00 73.39           C  
ATOM   3891  CD  LYS A 504     -13.624 -24.381  39.940  1.00 73.39           C  
ATOM   3892  CE  LYS A 504     -14.936 -23.879  39.352  1.00 73.39           C  
ATOM   3893  NZ  LYS A 504     -14.724 -23.158  38.061  1.00 73.39           N  
ATOM   3894  N   VAL A 505     -10.623 -27.608  43.449  1.00 69.58           N  
ATOM   3895  CA  VAL A 505      -9.818 -28.825  43.437  1.00 69.58           C  
ATOM   3896  C   VAL A 505     -10.212 -29.718  44.612  1.00 69.58           C  
ATOM   3897  CB  VAL A 505      -8.307 -28.507  43.492  1.00 69.58           C  
ATOM   3898  O   VAL A 505     -10.282 -30.941  44.474  1.00 69.58           O  
ATOM   3899  CG1 VAL A 505      -7.491 -29.789  43.644  1.00 69.58           C  
ATOM   3900  CG2 VAL A 505      -7.877 -27.741  42.243  1.00 69.58           C  
ATOM   3901  N   LYS A 506     -10.561 -29.035  45.721  1.00 67.85           N  
ATOM   3902  CA  LYS A 506     -11.010 -29.798  46.882  1.00 67.85           C  
ATOM   3903  C   LYS A 506     -12.393 -30.397  46.645  1.00 67.85           C  
ATOM   3904  CB  LYS A 506     -11.029 -28.914  48.130  1.00 67.85           C  
ATOM   3905  O   LYS A 506     -12.668 -31.524  47.062  1.00 67.85           O  
ATOM   3906  CG  LYS A 506      -9.946 -29.252  49.144  1.00 67.85           C  
ATOM   3907  CD  LYS A 506     -10.018 -28.342  50.363  1.00 67.85           C  
ATOM   3908  CE  LYS A 506      -8.915 -28.658  51.365  1.00 67.85           C  
ATOM   3909  NZ  LYS A 506      -8.995 -27.783  52.572  1.00 67.85           N  
ATOM   3910  N   GLU A 507     -13.268 -29.648  45.845  1.00 65.04           N  
ATOM   3911  CA  GLU A 507     -14.583 -30.175  45.493  1.00 65.04           C  
ATOM   3912  C   GLU A 507     -14.471 -31.287  44.454  1.00 65.04           C  
ATOM   3913  CB  GLU A 507     -15.488 -29.056  44.971  1.00 65.04           C  
ATOM   3914  O   GLU A 507     -15.222 -32.264  44.500  1.00 65.04           O  
ATOM   3915  CG  GLU A 507     -16.372 -28.430  46.040  1.00 65.04           C  
ATOM   3916  CD  GLU A 507     -17.276 -27.332  45.503  1.00 65.04           C  
ATOM   3917  OE1 GLU A 507     -18.094 -26.787  46.279  1.00 65.04           O  
ATOM   3918  OE2 GLU A 507     -17.166 -27.015  44.298  1.00 65.04           O  
ATOM   3919  N   LYS A 508     -13.445 -31.146  43.671  1.00 61.89           N  
ATOM   3920  CA  LYS A 508     -13.191 -32.175  42.667  1.00 61.89           C  
ATOM   3921  C   LYS A 508     -12.472 -33.374  43.278  1.00 61.89           C  
ATOM   3922  CB  LYS A 508     -12.369 -31.605  41.510  1.00 61.89           C  
ATOM   3923  O   LYS A 508     -12.752 -34.521  42.920  1.00 61.89           O  
ATOM   3924  CG  LYS A 508     -12.405 -32.454  40.248  1.00 61.89           C  
ATOM   3925  CD  LYS A 508     -11.852 -31.695  39.048  1.00 61.89           C  
ATOM   3926  CE  LYS A 508     -11.892 -32.542  37.783  1.00 61.89           C  
ATOM   3927  NZ  LYS A 508     -11.340 -31.807  36.606  1.00 61.89           N  
ATOM   3928  N   ALA A 509     -11.676 -33.080  44.373  1.00 51.35           N  
ATOM   3929  CA  ALA A 509     -11.013 -34.177  45.073  1.00 51.35           C  
ATOM   3930  C   ALA A 509     -11.949 -34.824  46.089  1.00 51.35           C  
ATOM   3931  CB  ALA A 509      -9.745 -33.680  45.763  1.00 51.35           C  
ATOM   3932  O   ALA A 509     -11.885 -36.034  46.319  1.00 51.35           O  
ATOM   3933  N   ALA A 510     -12.994 -34.022  46.545  1.00 50.01           N  
ATOM   3934  CA  ALA A 510     -14.005 -34.573  47.443  1.00 50.01           C  
ATOM   3935  C   ALA A 510     -15.082 -35.322  46.664  1.00 50.01           C  
ATOM   3936  CB  ALA A 510     -14.634 -33.462  48.281  1.00 50.01           C  
ATOM   3937  O   ALA A 510     -15.663 -36.286  47.166  1.00 50.01           O  
ATOM   3938  N   SER A 511     -15.077 -35.077  45.293  1.00 49.36           N  
ATOM   3939  CA  SER A 511     -16.001 -35.832  44.454  1.00 49.36           C  
ATOM   3940  C   SER A 511     -15.345 -37.096  43.908  1.00 49.36           C  
ATOM   3941  CB  SER A 511     -16.503 -34.968  43.296  1.00 49.36           C  
ATOM   3942  O   SER A 511     -16.024 -38.092  43.649  1.00 49.36           O  
ATOM   3943  OG  SER A 511     -17.635 -35.560  42.682  1.00 49.36           O  
ATOM   3944  N   LEU A 512     -13.988 -37.257  44.284  1.00 45.89           N  
ATOM   3945  CA  LEU A 512     -13.307 -38.446  43.783  1.00 45.89           C  
ATOM   3946  C   LEU A 512     -12.889 -39.357  44.933  1.00 45.89           C  
ATOM   3947  CB  LEU A 512     -12.080 -38.053  42.956  1.00 45.89           C  
ATOM   3948  O   LEU A 512     -12.726 -40.565  44.745  1.00 45.89           O  
ATOM   3949  CG  LEU A 512     -12.118 -38.417  41.471  1.00 45.89           C  
ATOM   3950  CD1 LEU A 512     -11.811 -37.192  40.617  1.00 45.89           C  
ATOM   3951  CD2 LEU A 512     -11.136 -39.544  41.172  1.00 45.89           C  
ATOM   3952  N   GLU A 513     -13.371 -39.126  46.176  1.00 37.71           N  
ATOM   3953  CA  GLU A 513     -13.085 -40.132  47.194  1.00 37.71           C  
ATOM   3954  C   GLU A 513     -14.290 -40.355  48.103  1.00 37.71           C  
ATOM   3955  CB  GLU A 513     -11.866 -39.724  48.026  1.00 37.71           C  
ATOM   3956  O   GLU A 513     -14.294 -41.277  48.922  1.00 37.71           O  
ATOM   3957  CG  GLU A 513     -10.540 -40.189  47.442  1.00 37.71           C  
ATOM   3958  CD  GLU A 513      -9.360 -39.955  48.373  1.00 37.71           C  
ATOM   3959  OE1 GLU A 513      -8.227 -40.363  48.031  1.00 37.71           O  
ATOM   3960  OE2 GLU A 513      -9.571 -39.361  49.453  1.00 37.71           O  
ATOM   3961  N   SER A 514     -15.530 -40.563  47.582  1.00 34.67           N  
ATOM   3962  CA  SER A 514     -16.624 -41.173  48.331  1.00 34.67           C  
ATOM   3963  C   SER A 514     -17.574 -41.926  47.405  1.00 34.67           C  
ATOM   3964  CB  SER A 514     -17.397 -40.110  49.113  1.00 34.67           C  
ATOM   3965  O   SER A 514     -18.029 -41.381  46.398  1.00 34.67           O  
ATOM   3966  OG  SER A 514     -17.963 -39.152  48.235  1.00 34.67           O  
ATOM   3967  N   SER A 515     -17.171 -43.157  46.883  1.00 31.19           N  
ATOM   3968  CA  SER A 515     -18.119 -44.259  47.008  1.00 31.19           C  
ATOM   3969  C   SER A 515     -17.976 -45.245  45.853  1.00 31.19           C  
ATOM   3970  CB  SER A 515     -19.553 -43.731  47.063  1.00 31.19           C  
ATOM   3971  O   SER A 515     -18.120 -44.869  44.688  1.00 31.19           O  
ATOM   3972  OG  SER A 515     -19.872 -43.019  45.880  1.00 31.19           O  
ATOM   3973  N   GLU A 516     -16.884 -46.101  45.802  1.00 28.82           N  
ATOM   3974  CA  GLU A 516     -16.755 -47.549  45.934  1.00 28.82           C  
ATOM   3975  C   GLU A 516     -17.972 -48.150  46.631  1.00 28.82           C  
ATOM   3976  CB  GLU A 516     -15.480 -47.908  46.701  1.00 28.82           C  
ATOM   3977  O   GLU A 516     -18.326 -47.739  47.738  1.00 28.82           O  
ATOM   3978  CG  GLU A 516     -14.211 -47.800  45.868  1.00 28.82           C  
ATOM   3979  CD  GLU A 516     -12.974 -48.310  46.590  1.00 28.82           C  
ATOM   3980  OE1 GLU A 516     -11.904 -48.432  45.950  1.00 28.82           O  
ATOM   3981  OE2 GLU A 516     -13.075 -48.591  47.805  1.00 28.82           O  
ATOM   3982  N   GLU A 517     -19.031 -48.465  45.810  1.00 30.56           N  
ATOM   3983  CA  GLU A 517     -19.924 -49.570  46.146  1.00 30.56           C  
ATOM   3984  C   GLU A 517     -20.942 -49.814  45.037  1.00 30.56           C  
ATOM   3985  CB  GLU A 517     -20.643 -49.297  47.470  1.00 30.56           C  
ATOM   3986  O   GLU A 517     -21.602 -48.880  44.576  1.00 30.56           O  
ATOM   3987  CG  GLU A 517     -19.959 -49.916  48.680  1.00 30.56           C  
ATOM   3988  CD  GLU A 517     -20.735 -49.719  49.973  1.00 30.56           C  
ATOM   3989  OE1 GLU A 517     -20.291 -50.223  51.030  1.00 30.56           O  
ATOM   3990  OE2 GLU A 517     -21.796 -49.057  49.929  1.00 30.56           O  
ATOM   3991  N   GLU A 518     -20.709 -50.760  44.076  1.00 29.99           N  
ATOM   3992  CA  GLU A 518     -21.467 -51.919  43.614  1.00 29.99           C  
ATOM   3993  C   GLU A 518     -22.673 -52.182  44.512  1.00 29.99           C  
ATOM   3994  CB  GLU A 518     -20.573 -53.160  43.557  1.00 29.99           C  
ATOM   3995  O   GLU A 518     -22.553 -52.180  45.739  1.00 29.99           O  
ATOM   3996  CG  GLU A 518     -19.718 -53.244  42.301  1.00 29.99           C  
ATOM   3997  CD  GLU A 518     -19.351 -54.670  41.920  1.00 29.99           C  
ATOM   3998  OE1 GLU A 518     -18.857 -54.888  40.791  1.00 29.99           O  
ATOM   3999  OE2 GLU A 518     -19.560 -55.576  42.758  1.00 29.99           O  
ATOM   4000  N   PRO A 519     -23.865 -52.410  43.912  1.00 40.02           N  
ATOM   4001  CA  PRO A 519     -24.558 -53.615  43.449  1.00 40.02           C  
ATOM   4002  C   PRO A 519     -25.698 -53.305  42.481  1.00 40.02           C  
ATOM   4003  CB  PRO A 519     -25.094 -54.233  44.743  1.00 40.02           C  
ATOM   4004  O   PRO A 519     -26.093 -52.145  42.338  1.00 40.02           O  
ATOM   4005  CG  PRO A 519     -25.453 -53.065  45.604  1.00 40.02           C  
ATOM   4006  CD  PRO A 519     -25.010 -51.808  44.912  1.00 40.02           C  
ATOM   4007  N   MET A 520     -25.797 -53.948  41.334  1.00 31.49           N  
ATOM   4008  CA  MET A 520     -26.640 -55.013  40.798  1.00 31.49           C  
ATOM   4009  C   MET A 520     -28.115 -54.640  40.894  1.00 31.49           C  
ATOM   4010  CB  MET A 520     -26.383 -56.327  41.538  1.00 31.49           C  
ATOM   4011  O   MET A 520     -28.625 -54.381  41.985  1.00 31.49           O  
ATOM   4012  CG  MET A 520     -25.154 -57.076  41.049  1.00 31.49           C  
ATOM   4013  SD  MET A 520     -25.429 -57.896  39.430  1.00 31.49           S  
ATOM   4014  CE  MET A 520     -26.513 -59.258  39.941  1.00 31.49           C  
ATOM   4015  N   ALA A 521     -28.688 -53.875  39.943  1.00 36.67           N  
ATOM   4016  CA  ALA A 521     -30.061 -54.041  39.472  1.00 36.67           C  
ATOM   4017  C   ALA A 521     -30.360 -53.098  38.309  1.00 36.67           C  
ATOM   4018  CB  ALA A 521     -31.047 -53.803  40.613  1.00 36.67           C  
ATOM   4019  O   ALA A 521     -30.400 -51.879  38.486  1.00 36.67           O  
ATOM   4020  N   SER A 522     -29.937 -53.392  37.153  1.00 40.36           N  
ATOM   4021  CA  SER A 522     -30.820 -53.088  36.032  1.00 40.36           C  
ATOM   4022  C   SER A 522     -30.411 -53.859  34.781  1.00 40.36           C  
ATOM   4023  CB  SER A 522     -30.819 -51.587  35.740  1.00 40.36           C  
ATOM   4024  O   SER A 522     -30.802 -53.500  33.669  1.00 40.36           O  
ATOM   4025  OG  SER A 522     -31.582 -51.300  34.581  1.00 40.36           O  
ATOM   4026  N   GLN A 523     -30.082 -55.182  35.017  1.00 47.03           N  
ATOM   4027  CA  GLN A 523     -30.003 -56.356  34.155  1.00 47.03           C  
ATOM   4028  C   GLN A 523     -31.376 -56.724  33.601  1.00 47.03           C  
ATOM   4029  CB  GLN A 523     -29.409 -57.542  34.916  1.00 47.03           C  
ATOM   4030  O   GLN A 523     -31.477 -57.357  32.547  1.00 47.03           O  
ATOM   4031  CG  GLN A 523     -28.064 -58.009  34.375  1.00 47.03           C  
ATOM   4032  CD  GLN A 523     -27.468 -59.145  35.184  1.00 47.03           C  
ATOM   4033  NE2 GLN A 523     -26.349 -59.685  34.713  1.00 47.03           N  
ATOM   4034  OE1 GLN A 523     -28.008 -59.534  36.225  1.00 47.03           O  
ATOM   4035  N   LYS A 524     -32.349 -55.748  33.522  1.00 48.70           N  
ATOM   4036  CA  LYS A 524     -33.620 -56.005  32.851  1.00 48.70           C  
ATOM   4037  C   LYS A 524     -33.918 -54.932  31.808  1.00 48.70           C  
ATOM   4038  CB  LYS A 524     -34.759 -56.077  33.869  1.00 48.70           C  
ATOM   4039  O   LYS A 524     -34.621 -55.189  30.829  1.00 48.70           O  
ATOM   4040  CG  LYS A 524     -35.112 -57.491  34.304  1.00 48.70           C  
ATOM   4041  CD  LYS A 524     -36.285 -57.501  35.277  1.00 48.70           C  
ATOM   4042  CE  LYS A 524     -36.602 -58.910  35.758  1.00 48.70           C  
ATOM   4043  NZ  LYS A 524     -37.734 -58.921  36.732  1.00 48.70           N  
ATOM   4044  N   ALA A 525     -32.921 -54.068  31.502  1.00 50.28           N  
ATOM   4045  CA  ALA A 525     -33.104 -53.106  30.419  1.00 50.28           C  
ATOM   4046  C   ALA A 525     -32.063 -53.311  29.322  1.00 50.28           C  
ATOM   4047  CB  ALA A 525     -33.032 -51.679  30.957  1.00 50.28           C  
ATOM   4048  O   ALA A 525     -32.347 -53.099  28.141  1.00 50.28           O  
ATOM   4049  N   ARG A 526     -31.168 -54.291  29.598  1.00 52.04           N  
ATOM   4050  CA  ARG A 526     -30.153 -54.647  28.612  1.00 52.04           C  
ATOM   4051  C   ARG A 526     -30.431 -56.021  28.011  1.00 52.04           C  
ATOM   4052  CB  ARG A 526     -28.759 -54.624  29.243  1.00 52.04           C  
ATOM   4053  O   ARG A 526     -30.168 -56.252  26.829  1.00 52.04           O  
ATOM   4054  CG  ARG A 526     -27.897 -53.456  28.789  1.00 52.04           C  
ATOM   4055  CD  ARG A 526     -26.534 -53.465  29.467  1.00 52.04           C  
ATOM   4056  NE  ARG A 526     -25.682 -52.385  28.978  1.00 52.04           N  
ATOM   4057  NH1 ARG A 526     -23.920 -52.854  30.396  1.00 52.04           N  
ATOM   4058  NH2 ARG A 526     -23.772 -51.111  28.915  1.00 52.04           N  
ATOM   4059  CZ  ARG A 526     -24.460 -52.119  29.431  1.00 52.04           C  
ATOM   4060  N   GLU A 527     -31.440 -56.709  28.570  1.00 54.33           N  
ATOM   4061  CA  GLU A 527     -31.867 -57.994  28.027  1.00 54.33           C  
ATOM   4062  C   GLU A 527     -33.006 -57.820  27.027  1.00 54.33           C  
ATOM   4063  CB  GLU A 527     -32.295 -58.939  29.153  1.00 54.33           C  
ATOM   4064  O   GLU A 527     -33.096 -58.559  26.045  1.00 54.33           O  
ATOM   4065  CG  GLU A 527     -31.353 -60.115  29.360  1.00 54.33           C  
ATOM   4066  CD  GLU A 527     -31.732 -60.985  30.548  1.00 54.33           C  
ATOM   4067  OE1 GLU A 527     -31.030 -61.988  30.815  1.00 54.33           O  
ATOM   4068  OE2 GLU A 527     -32.739 -60.662  31.217  1.00 54.33           O  
ATOM   4069  N   MET A 528     -33.531 -56.588  26.872  1.00 53.66           N  
ATOM   4070  CA  MET A 528     -34.553 -56.303  25.869  1.00 53.66           C  
ATOM   4071  C   MET A 528     -33.930 -55.700  24.614  1.00 53.66           C  
ATOM   4072  CB  MET A 528     -35.614 -55.357  26.434  1.00 53.66           C  
ATOM   4073  O   MET A 528     -34.374 -55.980  23.499  1.00 53.66           O  
ATOM   4074  CG  MET A 528     -37.041 -55.788  26.137  1.00 53.66           C  
ATOM   4075  SD  MET A 528     -38.243 -54.415  26.324  1.00 53.66           S  
ATOM   4076  CE  MET A 528     -38.726 -54.645  28.058  1.00 53.66           C  
ATOM   4077  N   LYS A 529     -32.691 -55.301  24.734  1.00 54.72           N  
ATOM   4078  CA  LYS A 529     -31.967 -54.749  23.593  1.00 54.72           C  
ATOM   4079  C   LYS A 529     -31.109 -55.815  22.917  1.00 54.72           C  
ATOM   4080  CB  LYS A 529     -31.093 -53.572  24.029  1.00 54.72           C  
ATOM   4081  O   LYS A 529     -31.009 -55.853  21.689  1.00 54.72           O  
ATOM   4082  CG  LYS A 529     -30.690 -52.645  22.892  1.00 54.72           C  
ATOM   4083  CD  LYS A 529     -29.852 -51.476  23.395  1.00 54.72           C  
ATOM   4084  CE  LYS A 529     -29.377 -50.594  22.248  1.00 54.72           C  
ATOM   4085  NZ  LYS A 529     -28.554 -49.447  22.736  1.00 54.72           N  
ATOM   4086  N   GLU A 530     -30.938 -56.934  23.591  1.00 54.96           N  
ATOM   4087  CA  GLU A 530     -30.139 -58.024  23.038  1.00 54.96           C  
ATOM   4088  C   GLU A 530     -31.027 -59.136  22.490  1.00 54.96           C  
ATOM   4089  CB  GLU A 530     -29.187 -58.584  24.097  1.00 54.96           C  
ATOM   4090  O   GLU A 530     -30.676 -59.790  21.505  1.00 54.96           O  
ATOM   4091  CG  GLU A 530     -28.021 -59.375  23.520  1.00 54.96           C  
ATOM   4092  CD  GLU A 530     -27.012 -59.809  24.572  1.00 54.96           C  
ATOM   4093  OE1 GLU A 530     -26.038 -60.514  24.223  1.00 54.96           O  
ATOM   4094  OE2 GLU A 530     -27.198 -59.443  25.753  1.00 54.96           O  
ATOM   4095  N   GLN A 531     -32.318 -59.060  22.814  1.00 51.03           N  
ATOM   4096  CA  GLN A 531     -33.282 -59.975  22.213  1.00 51.03           C  
ATOM   4097  C   GLN A 531     -33.860 -59.396  20.924  1.00 51.03           C  
ATOM   4098  CB  GLN A 531     -34.409 -60.292  23.197  1.00 51.03           C  
ATOM   4099  O   GLN A 531     -34.172 -60.136  19.990  1.00 51.03           O  
ATOM   4100  CG  GLN A 531     -34.062 -61.388  24.196  1.00 51.03           C  
ATOM   4101  CD  GLN A 531     -35.187 -61.667  25.175  1.00 51.03           C  
ATOM   4102  NE2 GLN A 531     -34.920 -62.521  26.158  1.00 51.03           N  
ATOM   4103  OE1 GLN A 531     -36.287 -61.120  25.050  1.00 51.03           O  
ATOM   4104  N   LEU A 532     -33.491 -58.125  20.717  1.00 51.16           N  
ATOM   4105  CA  LEU A 532     -33.909 -57.523  19.456  1.00 51.16           C  
ATOM   4106  C   LEU A 532     -32.756 -57.498  18.458  1.00 51.16           C  
ATOM   4107  CB  LEU A 532     -34.430 -56.103  19.686  1.00 51.16           C  
ATOM   4108  O   LEU A 532     -32.969 -57.650  17.253  1.00 51.16           O  
ATOM   4109  CG  LEU A 532     -35.947 -55.917  19.614  1.00 51.16           C  
ATOM   4110  CD1 LEU A 532     -36.400 -54.862  20.617  1.00 51.16           C  
ATOM   4111  CD2 LEU A 532     -36.373 -55.537  18.201  1.00 51.16           C  
ATOM   4112  N   LEU A 533     -31.571 -57.815  18.971  1.00 51.18           N  
ATOM   4113  CA  LEU A 533     -30.406 -57.814  18.093  1.00 51.18           C  
ATOM   4114  C   LEU A 533     -29.981 -59.238  17.752  1.00 51.18           C  
ATOM   4115  CB  LEU A 533     -29.243 -57.064  18.747  1.00 51.18           C  
ATOM   4116  O   LEU A 533     -29.512 -59.502  16.643  1.00 51.18           O  
ATOM   4117  CG  LEU A 533     -28.487 -56.077  17.856  1.00 51.18           C  
ATOM   4118  CD1 LEU A 533     -28.405 -54.711  18.529  1.00 51.18           C  
ATOM   4119  CD2 LEU A 533     -27.093 -56.605  17.535  1.00 51.18           C  
ATOM   4120  N   ALA A 534     -30.638 -60.247  18.282  1.00 48.05           N  
ATOM   4121  CA  ALA A 534     -30.325 -61.640  17.976  1.00 48.05           C  
ATOM   4122  C   ALA A 534     -31.457 -62.298  17.193  1.00 48.05           C  
ATOM   4123  CB  ALA A 534     -30.049 -62.418  19.260  1.00 48.05           C  
ATOM   4124  O   ALA A 534     -31.221 -63.201  16.388  1.00 48.05           O  
ATOM   4125  N   ALA A 535     -32.533 -61.577  16.914  1.00 44.80           N  
ATOM   4126  CA  ALA A 535     -33.584 -62.069  16.027  1.00 44.80           C  
ATOM   4127  C   ALA A 535     -33.502 -61.404  14.656  1.00 44.80           C  
ATOM   4128  CB  ALA A 535     -34.958 -61.831  16.648  1.00 44.80           C  
ATOM   4129  O   ALA A 535     -34.022 -61.932  13.671  1.00 44.80           O  
ATOM   4130  N   ALA A 536     -32.345 -60.815  14.420  1.00 44.01           N  
ATOM   4131  CA  ALA A 536     -32.188 -60.290  13.066  1.00 44.01           C  
ATOM   4132  C   ALA A 536     -30.922 -60.833  12.410  1.00 44.01           C  
ATOM   4133  CB  ALA A 536     -32.160 -58.763  13.088  1.00 44.01           C  
ATOM   4134  O   ALA A 536     -30.714 -60.655  11.207  1.00 44.01           O  
ATOM   4135  N   SER A 537     -30.390 -61.970  12.819  1.00 41.25           N  
ATOM   4136  CA  SER A 537     -29.276 -62.602  12.120  1.00 41.25           C  
ATOM   4137  C   SER A 537     -29.549 -64.081  11.868  1.00 41.25           C  
ATOM   4138  CB  SER A 537     -27.982 -62.443  12.920  1.00 41.25           C  
ATOM   4139  O   SER A 537     -28.835 -64.727  11.098  1.00 41.25           O  
ATOM   4140  OG  SER A 537     -26.934 -61.968  12.093  1.00 41.25           O  
ATOM   4141  N   GLU A 538     -30.776 -64.412  11.273  1.00 40.07           N  
ATOM   4142  CA  GLU A 538     -30.848 -65.668  10.532  1.00 40.07           C  
ATOM   4143  C   GLU A 538     -32.219 -65.850   9.887  1.00 40.07           C  
ATOM   4144  CB  GLU A 538     -30.536 -66.853  11.449  1.00 40.07           C  
ATOM   4145  O   GLU A 538     -33.223 -66.008  10.585  1.00 40.07           O  
ATOM   4146  CG  GLU A 538     -29.048 -67.108  11.640  1.00 40.07           C  
ATOM   4147  CD  GLU A 538     -28.754 -68.318  12.513  1.00 40.07           C  
ATOM   4148  OE1 GLU A 538     -27.563 -68.643  12.719  1.00 40.07           O  
ATOM   4149  OE2 GLU A 538     -29.723 -68.947  12.993  1.00 40.07           O  
ATOM   4150  N   ARG A 539     -32.586 -65.048   8.879  1.00 37.41           N  
ATOM   4151  CA  ARG A 539     -33.549 -65.496   7.879  1.00 37.41           C  
ATOM   4152  C   ARG A 539     -33.376 -64.732   6.571  1.00 37.41           C  
ATOM   4153  CB  ARG A 539     -34.979 -65.331   8.398  1.00 37.41           C  
ATOM   4154  O   ARG A 539     -33.276 -63.503   6.572  1.00 37.41           O  
ATOM   4155  CG  ARG A 539     -35.463 -66.490   9.254  1.00 37.41           C  
ATOM   4156  CD  ARG A 539     -36.915 -66.314   9.675  1.00 37.41           C  
ATOM   4157  NE  ARG A 539     -37.361 -67.402  10.541  1.00 37.41           N  
ATOM   4158  NH1 ARG A 539     -39.585 -66.776  10.528  1.00 37.41           N  
ATOM   4159  NH2 ARG A 539     -38.914 -68.619  11.715  1.00 37.41           N  
ATOM   4160  CZ  ARG A 539     -38.619 -67.597  10.926  1.00 37.41           C  
ATOM   4161  N   THR A 540     -32.555 -65.232   5.626  1.00 39.72           N  
ATOM   4162  CA  THR A 540     -32.766 -65.893   4.343  1.00 39.72           C  
ATOM   4163  C   THR A 540     -32.899 -64.868   3.221  1.00 39.72           C  
ATOM   4164  CB  THR A 540     -34.019 -66.788   4.375  1.00 39.72           C  
ATOM   4165  O   THR A 540     -33.598 -63.863   3.370  1.00 39.72           O  
ATOM   4166  CG2 THR A 540     -33.843 -67.946   5.351  1.00 39.72           C  
ATOM   4167  OG1 THR A 540     -35.148 -66.004   4.780  1.00 39.72           O  
ATOM   4168  N   GLU A 541     -31.772 -64.622   2.529  1.00 37.55           N  
ATOM   4169  CA  GLU A 541     -31.345 -64.841   1.151  1.00 37.55           C  
ATOM   4170  C   GLU A 541     -32.534 -65.155   0.248  1.00 37.55           C  
ATOM   4171  CB  GLU A 541     -30.318 -65.974   1.080  1.00 37.55           C  
ATOM   4172  O   GLU A 541     -33.292 -66.091   0.512  1.00 37.55           O  
ATOM   4173  CG  GLU A 541     -28.874 -65.495   1.056  1.00 37.55           C  
ATOM   4174  CD  GLU A 541     -27.864 -66.631   1.021  1.00 37.55           C  
ATOM   4175  OE1 GLU A 541     -26.643 -66.360   1.067  1.00 37.55           O  
ATOM   4176  OE2 GLU A 541     -28.299 -67.802   0.946  1.00 37.55           O  
ATOM   4177  N   SER A 542     -33.252 -64.158  -0.237  1.00 43.25           N  
ATOM   4178  CA  SER A 542     -33.639 -63.955  -1.629  1.00 43.25           C  
ATOM   4179  C   SER A 542     -34.750 -62.917  -1.748  1.00 43.25           C  
ATOM   4180  CB  SER A 542     -34.091 -65.273  -2.258  1.00 43.25           C  
ATOM   4181  O   SER A 542     -35.371 -62.784  -2.805  1.00 43.25           O  
ATOM   4182  OG  SER A 542     -35.410 -65.598  -1.852  1.00 43.25           O  
ATOM   4183  N   ALA A 543     -34.476 -61.651  -1.294  1.00 42.96           N  
ATOM   4184  CA  ALA A 543     -35.209 -60.575  -1.956  1.00 42.96           C  
ATOM   4185  C   ALA A 543     -34.364 -59.308  -2.042  1.00 42.96           C  
ATOM   4186  CB  ALA A 543     -36.516 -60.290  -1.220  1.00 42.96           C  
ATOM   4187  O   ALA A 543     -34.889 -58.196  -1.950  1.00 42.96           O  
ATOM   4188  N   ALA A 544     -32.993 -59.420  -2.145  1.00 47.15           N  
ATOM   4189  CA  ALA A 544     -31.857 -58.521  -2.334  1.00 47.15           C  
ATOM   4190  C   ALA A 544     -31.778 -58.033  -3.777  1.00 47.15           C  
ATOM   4191  CB  ALA A 544     -30.556 -59.217  -1.939  1.00 47.15           C  
ATOM   4192  O   ALA A 544     -31.068 -57.069  -4.075  1.00 47.15           O  
ATOM   4193  N   ALA A 545     -32.948 -57.659  -4.397  1.00 47.22           N  
ATOM   4194  CA  ALA A 545     -32.743 -56.813  -5.570  1.00 47.22           C  
ATOM   4195  C   ALA A 545     -33.871 -55.796  -5.717  1.00 47.22           C  
ATOM   4196  CB  ALA A 545     -32.635 -57.669  -6.830  1.00 47.22           C  
ATOM   4197  O   ALA A 545     -33.678 -54.725  -6.296  1.00 47.22           O  
ATOM   4198  N   GLU A 546     -34.533 -55.416  -4.610  1.00 48.52           N  
ATOM   4199  CA  GLU A 546     -35.390 -54.236  -4.678  1.00 48.52           C  
ATOM   4200  C   GLU A 546     -35.239 -53.371  -3.430  1.00 48.52           C  
ATOM   4201  CB  GLU A 546     -36.854 -54.645  -4.860  1.00 48.52           C  
ATOM   4202  O   GLU A 546     -35.453 -52.158  -3.480  1.00 48.52           O  
ATOM   4203  CG  GLU A 546     -37.538 -53.973  -6.043  1.00 48.52           C  
ATOM   4204  CD  GLU A 546     -38.860 -54.623  -6.420  1.00 48.52           C  
ATOM   4205  OE1 GLU A 546     -39.479 -54.201  -7.423  1.00 48.52           O  
ATOM   4206  OE2 GLU A 546     -39.280 -55.561  -5.706  1.00 48.52           O  
ATOM   4207  N   SER A 547     -34.303 -53.699  -2.428  1.00 50.03           N  
ATOM   4208  CA  SER A 547     -33.982 -52.988  -1.195  1.00 50.03           C  
ATOM   4209  C   SER A 547     -32.643 -52.266  -1.306  1.00 50.03           C  
ATOM   4210  CB  SER A 547     -33.953 -53.954  -0.010  1.00 50.03           C  
ATOM   4211  O   SER A 547     -32.411 -51.268  -0.619  1.00 50.03           O  
ATOM   4212  OG  SER A 547     -32.987 -53.550   0.945  1.00 50.03           O  
ATOM   4213  N   ALA A 548     -31.927 -52.352  -2.453  1.00 49.96           N  
ATOM   4214  CA  ALA A 548     -30.677 -51.631  -2.677  1.00 49.96           C  
ATOM   4215  C   ALA A 548     -30.936 -50.275  -3.329  1.00 49.96           C  
ATOM   4216  CB  ALA A 548     -29.730 -52.461  -3.540  1.00 49.96           C  
ATOM   4217  O   ALA A 548     -30.235 -49.300  -3.048  1.00 49.96           O  
ATOM   4218  N   ALA A 549     -32.184 -50.009  -3.739  1.00 50.58           N  
ATOM   4219  CA  ALA A 549     -32.490 -48.695  -4.297  1.00 50.58           C  
ATOM   4220  C   ALA A 549     -33.243 -47.832  -3.289  1.00 50.58           C  
ATOM   4221  CB  ALA A 549     -33.303 -48.838  -5.582  1.00 50.58           C  
ATOM   4222  O   ALA A 549     -33.046 -46.615  -3.234  1.00 50.58           O  
ATOM   4223  N   GLN A 550     -33.792 -48.449  -2.231  1.00 50.95           N  
ATOM   4224  CA  GLN A 550     -34.414 -47.710  -1.137  1.00 50.95           C  
ATOM   4225  C   GLN A 550     -33.420 -47.460  -0.007  1.00 50.95           C  
ATOM   4226  CB  GLN A 550     -35.636 -48.462  -0.607  1.00 50.95           C  
ATOM   4227  O   GLN A 550     -33.493 -46.436   0.676  1.00 50.95           O  
ATOM   4228  CG  GLN A 550     -36.965 -47.888  -1.079  1.00 50.95           C  
ATOM   4229  CD  GLN A 550     -38.153 -48.728  -0.650  1.00 50.95           C  
ATOM   4230  NE2 GLN A 550     -39.354 -48.185  -0.817  1.00 50.95           N  
ATOM   4231  OE1 GLN A 550     -37.992 -49.857  -0.175  1.00 50.95           O  
ATOM   4232  N   LYS A 551     -32.245 -48.170   0.018  1.00 54.09           N  
ATOM   4233  CA  LYS A 551     -31.161 -48.024   0.985  1.00 54.09           C  
ATOM   4234  C   LYS A 551     -30.196 -46.918   0.566  1.00 54.09           C  
ATOM   4235  CB  LYS A 551     -30.407 -49.344   1.149  1.00 54.09           C  
ATOM   4236  O   LYS A 551     -29.650 -46.210   1.415  1.00 54.09           O  
ATOM   4237  CG  LYS A 551     -30.916 -50.210   2.292  1.00 54.09           C  
ATOM   4238  CD  LYS A 551     -30.102 -51.490   2.429  1.00 54.09           C  
ATOM   4239  CE  LYS A 551     -30.692 -52.420   3.481  1.00 54.09           C  
ATOM   4240  NZ  LYS A 551     -29.879 -53.662   3.641  1.00 54.09           N  
ATOM   4241  N   SER A 552     -30.225 -46.525  -0.725  1.00 54.36           N  
ATOM   4242  CA  SER A 552     -29.377 -45.434  -1.193  1.00 54.36           C  
ATOM   4243  C   SER A 552     -30.059 -44.083  -1.006  1.00 54.36           C  
ATOM   4244  CB  SER A 552     -29.014 -45.631  -2.666  1.00 54.36           C  
ATOM   4245  O   SER A 552     -29.404 -43.090  -0.686  1.00 54.36           O  
ATOM   4246  OG  SER A 552     -30.094 -45.258  -3.504  1.00 54.36           O  
ATOM   4247  N   LYS A 553     -31.419 -44.170  -0.870  1.00 56.60           N  
ATOM   4248  CA  LYS A 553     -32.130 -42.929  -0.578  1.00 56.60           C  
ATOM   4249  C   LYS A 553     -32.242 -42.700   0.926  1.00 56.60           C  
ATOM   4250  CB  LYS A 553     -33.523 -42.946  -1.211  1.00 56.60           C  
ATOM   4251  O   LYS A 553     -32.172 -41.562   1.393  1.00 56.60           O  
ATOM   4252  CG  LYS A 553     -33.525 -42.689  -2.710  1.00 56.60           C  
ATOM   4253  CD  LYS A 553     -34.942 -42.565  -3.254  1.00 56.60           C  
ATOM   4254  CE  LYS A 553     -34.946 -42.331  -4.759  1.00 56.60           C  
ATOM   4255  NZ  LYS A 553     -36.335 -42.234  -5.301  1.00 56.60           N  
ATOM   4256  N   GLY A 554     -32.193 -43.796   1.712  1.00 57.39           N  
ATOM   4257  CA  GLY A 554     -32.240 -43.693   3.162  1.00 57.39           C  
ATOM   4258  C   GLY A 554     -30.911 -43.294   3.775  1.00 57.39           C  
ATOM   4259  O   GLY A 554     -30.872 -42.521   4.734  1.00 57.39           O  
ATOM   4260  N   ALA A 555     -29.830 -43.784   3.101  1.00 66.47           N  
ATOM   4261  CA  ALA A 555     -28.497 -43.436   3.588  1.00 66.47           C  
ATOM   4262  C   ALA A 555     -28.180 -41.969   3.316  1.00 66.47           C  
ATOM   4263  CB  ALA A 555     -27.444 -44.334   2.944  1.00 66.47           C  
ATOM   4264  O   ALA A 555     -27.563 -41.296   4.146  1.00 66.47           O  
ATOM   4265  N   ALA A 556     -28.708 -41.516   2.145  1.00 68.43           N  
ATOM   4266  CA  ALA A 556     -28.505 -40.106   1.825  1.00 68.43           C  
ATOM   4267  C   ALA A 556     -29.347 -39.211   2.730  1.00 68.43           C  
ATOM   4268  CB  ALA A 556     -28.840 -39.839   0.359  1.00 68.43           C  
ATOM   4269  O   ALA A 556     -28.889 -38.152   3.166  1.00 68.43           O  
ATOM   4270  N   ARG A 557     -30.584 -39.666   3.104  1.00 73.29           N  
ATOM   4271  CA  ARG A 557     -31.463 -38.917   3.996  1.00 73.29           C  
ATOM   4272  C   ARG A 557     -30.917 -38.905   5.420  1.00 73.29           C  
ATOM   4273  CB  ARG A 557     -32.874 -39.509   3.982  1.00 73.29           C  
ATOM   4274  O   ARG A 557     -30.988 -37.884   6.109  1.00 73.29           O  
ATOM   4275  CG  ARG A 557     -33.896 -38.649   3.255  1.00 73.29           C  
ATOM   4276  CD  ARG A 557     -35.273 -39.298   3.242  1.00 73.29           C  
ATOM   4277  NE  ARG A 557     -36.257 -38.459   2.565  1.00 73.29           N  
ATOM   4278  NH1 ARG A 557     -38.047 -39.855   2.993  1.00 73.29           N  
ATOM   4279  NH2 ARG A 557     -38.360 -37.909   1.823  1.00 73.29           N  
ATOM   4280  CZ  ARG A 557     -37.553 -38.743   2.462  1.00 73.29           C  
ATOM   4281  N   GLN A 558     -30.298 -39.981   5.866  1.00 75.68           N  
ATOM   4282  CA  GLN A 558     -29.711 -40.074   7.199  1.00 75.68           C  
ATOM   4283  C   GLN A 558     -28.471 -39.193   7.316  1.00 75.68           C  
ATOM   4284  CB  GLN A 558     -29.359 -41.524   7.531  1.00 75.68           C  
ATOM   4285  O   GLN A 558     -28.258 -38.544   8.342  1.00 75.68           O  
ATOM   4286  CG  GLN A 558     -30.286 -42.163   8.556  1.00 75.68           C  
ATOM   4287  CD  GLN A 558     -29.899 -43.592   8.887  1.00 75.68           C  
ATOM   4288  NE2 GLN A 558     -30.703 -44.247   9.718  1.00 75.68           N  
ATOM   4289  OE1 GLN A 558     -28.887 -44.105   8.399  1.00 75.68           O  
ATOM   4290  N   SER A 559     -27.687 -39.180   6.248  1.00 80.76           N  
ATOM   4291  CA  SER A 559     -26.507 -38.322   6.218  1.00 80.76           C  
ATOM   4292  C   SER A 559     -26.895 -36.848   6.208  1.00 80.76           C  
ATOM   4293  CB  SER A 559     -25.645 -38.639   4.995  1.00 80.76           C  
ATOM   4294  O   SER A 559     -26.271 -36.031   6.889  1.00 80.76           O  
ATOM   4295  OG  SER A 559     -24.575 -37.717   4.882  1.00 80.76           O  
ATOM   4296  N   GLN A 560     -28.005 -36.543   5.522  1.00 77.18           N  
ATOM   4297  CA  GLN A 560     -28.507 -35.173   5.487  1.00 77.18           C  
ATOM   4298  C   GLN A 560     -29.076 -34.761   6.842  1.00 77.18           C  
ATOM   4299  CB  GLN A 560     -29.573 -35.019   4.401  1.00 77.18           C  
ATOM   4300  O   GLN A 560     -28.857 -33.637   7.297  1.00 77.18           O  
ATOM   4301  CG  GLN A 560     -29.002 -34.847   2.999  1.00 77.18           C  
ATOM   4302  CD  GLN A 560     -30.079 -34.695   1.942  1.00 77.18           C  
ATOM   4303  NE2 GLN A 560     -29.663 -34.533   0.691  1.00 77.18           N  
ATOM   4304  OE1 GLN A 560     -31.276 -34.724   2.247  1.00 77.18           O  
ATOM   4305  N   ARG A 561     -29.744 -35.633   7.530  1.00 83.07           N  
ATOM   4306  CA  ARG A 561     -30.301 -35.363   8.851  1.00 83.07           C  
ATOM   4307  C   ARG A 561     -29.194 -35.176   9.884  1.00 83.07           C  
ATOM   4308  CB  ARG A 561     -31.234 -36.496   9.284  1.00 83.07           C  
ATOM   4309  O   ARG A 561     -29.302 -34.325  10.770  1.00 83.07           O  
ATOM   4310  CG  ARG A 561     -32.598 -36.460   8.613  1.00 83.07           C  
ATOM   4311  CD  ARG A 561     -33.513 -37.558   9.137  1.00 83.07           C  
ATOM   4312  NE  ARG A 561     -34.856 -37.456   8.572  1.00 83.07           N  
ATOM   4313  NH1 ARG A 561     -35.780 -39.067   9.945  1.00 83.07           N  
ATOM   4314  NH2 ARG A 561     -37.079 -38.002   8.386  1.00 83.07           N  
ATOM   4315  CZ  ARG A 561     -35.902 -38.175   8.969  1.00 83.07           C  
ATOM   4316  N   ARG A 562     -28.117 -36.004   9.732  1.00 83.49           N  
ATOM   4317  CA  ARG A 562     -26.966 -35.870  10.619  1.00 83.49           C  
ATOM   4318  C   ARG A 562     -26.269 -34.530  10.413  1.00 83.49           C  
ATOM   4319  CB  ARG A 562     -25.977 -37.015  10.392  1.00 83.49           C  
ATOM   4320  O   ARG A 562     -25.860 -33.882  11.379  1.00 83.49           O  
ATOM   4321  CG  ARG A 562     -26.414 -38.337  11.003  1.00 83.49           C  
ATOM   4322  CD  ARG A 562     -25.356 -39.418  10.826  1.00 83.49           C  
ATOM   4323  NE  ARG A 562     -25.792 -40.695  11.384  1.00 83.49           N  
ATOM   4324  NH1 ARG A 562     -23.825 -41.809  10.908  1.00 83.49           N  
ATOM   4325  NH2 ARG A 562     -25.549 -42.909  11.943  1.00 83.49           N  
ATOM   4326  CZ  ARG A 562     -25.054 -41.801  11.410  1.00 83.49           C  
ATOM   4327  N   GLN A 563     -26.213 -34.140   9.154  1.00 84.79           N  
ATOM   4328  CA  GLN A 563     -25.598 -32.855   8.839  1.00 84.79           C  
ATOM   4329  C   GLN A 563     -26.458 -31.697   9.337  1.00 84.79           C  
ATOM   4330  CB  GLN A 563     -25.365 -32.725   7.333  1.00 84.79           C  
ATOM   4331  O   GLN A 563     -25.938 -30.714   9.869  1.00 84.79           O  
ATOM   4332  CG  GLN A 563     -24.220 -33.584   6.812  1.00 84.79           C  
ATOM   4333  CD  GLN A 563     -23.974 -33.395   5.327  1.00 84.79           C  
ATOM   4334  NE2 GLN A 563     -22.893 -33.983   4.826  1.00 84.79           N  
ATOM   4335  OE1 GLN A 563     -24.749 -32.727   4.635  1.00 84.79           O  
ATOM   4336  N   GLU A 564     -27.764 -31.842   9.254  1.00 87.07           N  
ATOM   4337  CA  GLU A 564     -28.691 -30.819   9.728  1.00 87.07           C  
ATOM   4338  C   GLU A 564     -28.674 -30.721  11.250  1.00 87.07           C  
ATOM   4339  CB  GLU A 564     -30.111 -31.110   9.235  1.00 87.07           C  
ATOM   4340  O   GLU A 564     -28.722 -29.622  11.807  1.00 87.07           O  
ATOM   4341  CG  GLU A 564     -30.398 -30.582   7.837  1.00 87.07           C  
ATOM   4342  CD  GLU A 564     -31.798 -30.914   7.346  1.00 87.07           C  
ATOM   4343  OE1 GLU A 564     -32.125 -30.591   6.181  1.00 87.07           O  
ATOM   4344  OE2 GLU A 564     -32.575 -31.501   8.132  1.00 87.07           O  
ATOM   4345  N   LYS A 565     -28.602 -31.838  11.913  1.00 91.12           N  
ATOM   4346  CA  LYS A 565     -28.521 -31.866  13.371  1.00 91.12           C  
ATOM   4347  C   LYS A 565     -27.215 -31.248  13.861  1.00 91.12           C  
ATOM   4348  CB  LYS A 565     -28.650 -33.299  13.889  1.00 91.12           C  
ATOM   4349  O   LYS A 565     -27.200 -30.525  14.859  1.00 91.12           O  
ATOM   4350  CG  LYS A 565     -29.076 -33.395  15.346  1.00 91.12           C  
ATOM   4351  CD  LYS A 565     -29.298 -34.841  15.770  1.00 91.12           C  
ATOM   4352  CE  LYS A 565     -29.615 -34.947  17.255  1.00 91.12           C  
ATOM   4353  NZ  LYS A 565     -29.797 -36.367  17.683  1.00 91.12           N  
ATOM   4354  N   GLU A 566     -26.142 -31.513  13.108  1.00 92.25           N  
ATOM   4355  CA  GLU A 566     -24.844 -30.931  13.436  1.00 92.25           C  
ATOM   4356  C   GLU A 566     -24.852 -29.418  13.238  1.00 92.25           C  
ATOM   4357  CB  GLU A 566     -23.739 -31.567  12.588  1.00 92.25           C  
ATOM   4358  O   GLU A 566     -24.278 -28.679  14.041  1.00 92.25           O  
ATOM   4359  CG  GLU A 566     -22.800 -32.467  13.376  1.00 92.25           C  
ATOM   4360  CD  GLU A 566     -21.734 -33.125  12.514  1.00 92.25           C  
ATOM   4361  OE1 GLU A 566     -20.854 -33.825  13.064  1.00 92.25           O  
ATOM   4362  OE2 GLU A 566     -21.779 -32.937  11.277  1.00 92.25           O  
ATOM   4363  N   LEU A 567     -25.509 -29.017  12.188  1.00 90.53           N  
ATOM   4364  CA  LEU A 567     -25.627 -27.590  11.913  1.00 90.53           C  
ATOM   4365  C   LEU A 567     -26.491 -26.902  12.965  1.00 90.53           C  
ATOM   4366  CB  LEU A 567     -26.219 -27.360  10.520  1.00 90.53           C  
ATOM   4367  O   LEU A 567     -26.165 -25.804  13.420  1.00 90.53           O  
ATOM   4368  CG  LEU A 567     -26.035 -25.962   9.927  1.00 90.53           C  
ATOM   4369  CD1 LEU A 567     -25.939 -26.039   8.407  1.00 90.53           C  
ATOM   4370  CD2 LEU A 567     -27.179 -25.047  10.350  1.00 90.53           C  
ATOM   4371  N   GLU A 568     -27.523 -27.588  13.403  1.00 91.03           N  
ATOM   4372  CA  GLU A 568     -28.401 -27.060  14.443  1.00 91.03           C  
ATOM   4373  C   GLU A 568     -27.675 -26.960  15.781  1.00 91.03           C  
ATOM   4374  CB  GLU A 568     -29.651 -27.932  14.586  1.00 91.03           C  
ATOM   4375  O   GLU A 568     -27.835 -25.978  16.509  1.00 91.03           O  
ATOM   4376  CG  GLU A 568     -30.794 -27.252  15.324  1.00 91.03           C  
ATOM   4377  CD  GLU A 568     -32.090 -28.047  15.287  1.00 91.03           C  
ATOM   4378  OE1 GLU A 568     -33.089 -27.608  15.900  1.00 91.03           O  
ATOM   4379  OE2 GLU A 568     -32.105 -29.118  14.639  1.00 91.03           O  
ATOM   4380  N   GLU A 569     -26.933 -27.949  16.061  1.00 92.58           N  
ATOM   4381  CA  GLU A 569     -26.138 -27.949  17.285  1.00 92.58           C  
ATOM   4382  C   GLU A 569     -25.083 -26.847  17.258  1.00 92.58           C  
ATOM   4383  CB  GLU A 569     -25.471 -29.311  17.494  1.00 92.58           C  
ATOM   4384  O   GLU A 569     -24.840 -26.187  18.271  1.00 92.58           O  
ATOM   4385  CG  GLU A 569     -26.401 -30.369  18.069  1.00 92.58           C  
ATOM   4386  CD  GLU A 569     -25.746 -31.735  18.202  1.00 92.58           C  
ATOM   4387  OE1 GLU A 569     -26.432 -32.701  18.606  1.00 92.58           O  
ATOM   4388  OE2 GLU A 569     -24.536 -31.840  17.900  1.00 92.58           O  
ATOM   4389  N   LYS A 570     -24.489 -26.661  16.127  1.00 93.00           N  
ATOM   4390  CA  LYS A 570     -23.509 -25.591  15.959  1.00 93.00           C  
ATOM   4391  C   LYS A 570     -24.162 -24.220  16.108  1.00 93.00           C  
ATOM   4392  CB  LYS A 570     -22.823 -25.700  14.597  1.00 93.00           C  
ATOM   4393  O   LYS A 570     -23.585 -23.314  16.713  1.00 93.00           O  
ATOM   4394  CG  LYS A 570     -21.759 -26.785  14.525  1.00 93.00           C  
ATOM   4395  CD  LYS A 570     -21.041 -26.776  13.181  1.00 93.00           C  
ATOM   4396  CE  LYS A 570     -19.996 -27.880  13.098  1.00 93.00           C  
ATOM   4397  NZ  LYS A 570     -19.297 -27.883  11.777  1.00 93.00           N  
ATOM   4398  N   GLN A 571     -25.379 -24.129  15.590  1.00 91.09           N  
ATOM   4399  CA  GLN A 571     -26.130 -22.884  15.703  1.00 91.09           C  
ATOM   4400  C   GLN A 571     -26.509 -22.599  17.154  1.00 91.09           C  
ATOM   4401  CB  GLN A 571     -27.387 -22.933  14.832  1.00 91.09           C  
ATOM   4402  O   GLN A 571     -26.405 -21.461  17.616  1.00 91.09           O  
ATOM   4403  CG  GLN A 571     -27.126 -22.650  13.359  1.00 91.09           C  
ATOM   4404  CD  GLN A 571     -28.397 -22.625  12.532  1.00 91.09           C  
ATOM   4405  NE2 GLN A 571     -28.262 -22.320  11.246  1.00 91.09           N  
ATOM   4406  OE1 GLN A 571     -29.492 -22.878  13.044  1.00 91.09           O  
ATOM   4407  N   THR A 572     -26.897 -23.643  17.882  1.00 92.72           N  
ATOM   4408  CA  THR A 572     -27.248 -23.514  19.292  1.00 92.72           C  
ATOM   4409  C   THR A 572     -26.020 -23.156  20.125  1.00 92.72           C  
ATOM   4410  CB  THR A 572     -27.877 -24.812  19.832  1.00 92.72           C  
ATOM   4411  O   THR A 572     -26.100 -22.331  21.036  1.00 92.72           O  
ATOM   4412  CG2 THR A 572     -29.231 -25.078  19.183  1.00 92.72           C  
ATOM   4413  OG1 THR A 572     -27.002 -25.912  19.553  1.00 92.72           O  
ATOM   4414  N   GLN A 573     -24.902 -23.731  19.775  1.00 93.40           N  
ATOM   4415  CA  GLN A 573     -23.654 -23.434  20.470  1.00 93.40           C  
ATOM   4416  C   GLN A 573     -23.221 -21.990  20.231  1.00 93.40           C  
ATOM   4417  CB  GLN A 573     -22.549 -24.394  20.023  1.00 93.40           C  
ATOM   4418  O   GLN A 573     -22.785 -21.306  21.159  1.00 93.40           O  
ATOM   4419  CG  GLN A 573     -21.277 -24.297  20.854  1.00 93.40           C  
ATOM   4420  CD  GLN A 573     -20.245 -25.340  20.471  1.00 93.40           C  
ATOM   4421  NE2 GLN A 573     -19.183 -25.443  21.264  1.00 93.40           N  
ATOM   4422  OE1 GLN A 573     -20.400 -26.049  19.472  1.00 93.40           O  
ATOM   4423  N   LEU A 574     -23.300 -21.544  19.007  1.00 94.38           N  
ATOM   4424  CA  LEU A 574     -22.978 -20.165  18.655  1.00 94.38           C  
ATOM   4425  C   LEU A 574     -23.917 -19.191  19.359  1.00 94.38           C  
ATOM   4426  CB  LEU A 574     -23.059 -19.965  17.139  1.00 94.38           C  
ATOM   4427  O   LEU A 574     -23.478 -18.157  19.868  1.00 94.38           O  
ATOM   4428  CG  LEU A 574     -22.407 -18.697  16.587  1.00 94.38           C  
ATOM   4429  CD1 LEU A 574     -21.320 -19.055  15.579  1.00 94.38           C  
ATOM   4430  CD2 LEU A 574     -23.455 -17.790  15.951  1.00 94.38           C  
ATOM   4431  N   GLN A 575     -25.195 -19.560  19.506  1.00 92.22           N  
ATOM   4432  CA  GLN A 575     -26.179 -18.739  20.203  1.00 92.22           C  
ATOM   4433  C   GLN A 575     -25.869 -18.656  21.695  1.00 92.22           C  
ATOM   4434  CB  GLN A 575     -27.589 -19.293  19.990  1.00 92.22           C  
ATOM   4435  O   GLN A 575     -25.959 -17.583  22.294  1.00 92.22           O  
ATOM   4436  CG  GLN A 575     -28.696 -18.306  20.334  1.00 92.22           C  
ATOM   4437  CD  GLN A 575     -30.024 -18.668  19.697  1.00 92.22           C  
ATOM   4438  NE2 GLN A 575     -31.001 -17.775  19.815  1.00 92.22           N  
ATOM   4439  OE1 GLN A 575     -30.171 -19.740  19.102  1.00 92.22           O  
ATOM   4440  N   ARG A 576     -25.481 -19.748  22.243  1.00 92.97           N  
ATOM   4441  CA  ARG A 576     -25.114 -19.776  23.655  1.00 92.97           C  
ATOM   4442  C   ARG A 576     -23.872 -18.931  23.915  1.00 92.97           C  
ATOM   4443  CB  ARG A 576     -24.876 -21.215  24.120  1.00 92.97           C  
ATOM   4444  O   ARG A 576     -23.799 -18.218  24.918  1.00 92.97           O  
ATOM   4445  CG  ARG A 576     -26.150 -21.970  24.466  1.00 92.97           C  
ATOM   4446  CD  ARG A 576     -25.851 -23.351  25.031  1.00 92.97           C  
ATOM   4447  NE  ARG A 576     -27.027 -24.215  24.993  1.00 92.97           N  
ATOM   4448  NH1 ARG A 576     -25.887 -26.083  24.253  1.00 92.97           N  
ATOM   4449  NH2 ARG A 576     -28.147 -26.187  24.627  1.00 92.97           N  
ATOM   4450  CZ  ARG A 576     -27.018 -25.493  24.625  1.00 92.97           C  
ATOM   4451  N   GLU A 577     -22.926 -18.978  23.007  1.00 94.64           N  
ATOM   4452  CA  GLU A 577     -21.712 -18.176  23.127  1.00 94.64           C  
ATOM   4453  C   GLU A 577     -22.020 -16.687  23.000  1.00 94.64           C  
ATOM   4454  CB  GLU A 577     -20.685 -18.593  22.071  1.00 94.64           C  
ATOM   4455  O   GLU A 577     -21.468 -15.869  23.738  1.00 94.64           O  
ATOM   4456  CG  GLU A 577     -19.279 -18.079  22.343  1.00 94.64           C  
ATOM   4457  CD  GLU A 577     -18.246 -18.608  21.360  1.00 94.64           C  
ATOM   4458  OE1 GLU A 577     -17.072 -18.177  21.423  1.00 94.64           O  
ATOM   4459  OE2 GLU A 577     -18.614 -19.459  20.520  1.00 94.64           O  
ATOM   4460  N   LEU A 578     -22.866 -16.349  22.062  1.00 94.75           N  
ATOM   4461  CA  LEU A 578     -23.266 -14.957  21.885  1.00 94.75           C  
ATOM   4462  C   LEU A 578     -24.012 -14.446  23.113  1.00 94.75           C  
ATOM   4463  CB  LEU A 578     -24.144 -14.806  20.640  1.00 94.75           C  
ATOM   4464  O   LEU A 578     -23.797 -13.312  23.547  1.00 94.75           O  
ATOM   4465  CG  LEU A 578     -23.484 -14.165  19.419  1.00 94.75           C  
ATOM   4466  CD1 LEU A 578     -24.237 -14.545  18.148  1.00 94.75           C  
ATOM   4467  CD2 LEU A 578     -23.423 -12.649  19.577  1.00 94.75           C  
ATOM   4468  N   GLN A 579     -24.846 -15.302  23.701  1.00 92.96           N  
ATOM   4469  CA  GLN A 579     -25.579 -14.940  24.909  1.00 92.96           C  
ATOM   4470  C   GLN A 579     -24.635 -14.786  26.099  1.00 92.96           C  
ATOM   4471  CB  GLN A 579     -26.651 -15.985  25.222  1.00 92.96           C  
ATOM   4472  O   GLN A 579     -24.792 -13.869  26.908  1.00 92.96           O  
ATOM   4473  CG  GLN A 579     -27.876 -15.897  24.321  1.00 92.96           C  
ATOM   4474  CD  GLN A 579     -28.961 -16.883  24.709  1.00 92.96           C  
ATOM   4475  NE2 GLN A 579     -30.184 -16.627  24.258  1.00 92.96           N  
ATOM   4476  OE1 GLN A 579     -28.703 -17.868  25.408  1.00 92.96           O  
ATOM   4477  N   ALA A 580     -23.680 -15.602  26.167  1.00 94.15           N  
ATOM   4478  CA  ALA A 580     -22.693 -15.529  27.241  1.00 94.15           C  
ATOM   4479  C   ALA A 580     -21.838 -14.271  27.114  1.00 94.15           C  
ATOM   4480  CB  ALA A 580     -21.808 -16.773  27.236  1.00 94.15           C  
ATOM   4481  O   ALA A 580     -21.553 -13.604  28.112  1.00 94.15           O  
ATOM   4482  N   LYS A 581     -21.471 -13.916  25.879  1.00 95.23           N  
ATOM   4483  CA  LYS A 581     -20.680 -12.712  25.641  1.00 95.23           C  
ATOM   4484  C   LYS A 581     -21.492 -11.454  25.936  1.00 95.23           C  
ATOM   4485  CB  LYS A 581     -20.171 -12.680  24.199  1.00 95.23           C  
ATOM   4486  O   LYS A 581     -20.966 -10.485  26.488  1.00 95.23           O  
ATOM   4487  CG  LYS A 581     -18.919 -13.514  23.967  1.00 95.23           C  
ATOM   4488  CD  LYS A 581     -18.437 -13.409  22.526  1.00 95.23           C  
ATOM   4489  CE  LYS A 581     -17.229 -14.300  22.273  1.00 95.23           C  
ATOM   4490  NZ  LYS A 581     -16.816 -14.281  20.838  1.00 95.23           N  
ATOM   4491  N   SER A 582     -22.729 -11.497  25.532  1.00 93.40           N  
ATOM   4492  CA  SER A 582     -23.609 -10.366  25.809  1.00 93.40           C  
ATOM   4493  C   SER A 582     -23.806 -10.172  27.308  1.00 93.40           C  
ATOM   4494  CB  SER A 582     -24.965 -10.563  25.129  1.00 93.40           C  
ATOM   4495  O   SER A 582     -23.831  -9.040  27.796  1.00 93.40           O  
ATOM   4496  OG  SER A 582     -25.677 -11.632  25.727  1.00 93.40           O  
ATOM   4497  N   ALA A 583     -23.932 -11.285  28.023  1.00 93.65           N  
ATOM   4498  CA  ALA A 583     -24.083 -11.226  29.474  1.00 93.65           C  
ATOM   4499  C   ALA A 583     -22.819 -10.685  30.136  1.00 93.65           C  
ATOM   4500  CB  ALA A 583     -24.421 -12.607  30.030  1.00 93.65           C  
ATOM   4501  O   ALA A 583     -22.894  -9.904  31.087  1.00 93.65           O  
ATOM   4502  N   GLU A 584     -21.672 -11.047  29.639  1.00 94.50           N  
ATOM   4503  CA  GLU A 584     -20.399 -10.540  30.145  1.00 94.50           C  
ATOM   4504  C   GLU A 584     -20.264  -9.041  29.894  1.00 94.50           C  
ATOM   4505  CB  GLU A 584     -19.229 -11.289  29.504  1.00 94.50           C  
ATOM   4506  O   GLU A 584     -19.798  -8.301  30.763  1.00 94.50           O  
ATOM   4507  CG  GLU A 584     -17.926 -11.176  30.281  1.00 94.50           C  
ATOM   4508  CD  GLU A 584     -16.801 -12.014  29.694  1.00 94.50           C  
ATOM   4509  OE1 GLU A 584     -15.654 -11.921  30.187  1.00 94.50           O  
ATOM   4510  OE2 GLU A 584     -17.070 -12.770  28.734  1.00 94.50           O  
ATOM   4511  N   LEU A 585     -20.622  -8.621  28.718  1.00 95.28           N  
ATOM   4512  CA  LEU A 585     -20.565  -7.206  28.366  1.00 95.28           C  
ATOM   4513  C   LEU A 585     -21.507  -6.389  29.243  1.00 95.28           C  
ATOM   4514  CB  LEU A 585     -20.921  -7.007  26.890  1.00 95.28           C  
ATOM   4515  O   LEU A 585     -21.152  -5.298  29.695  1.00 95.28           O  
ATOM   4516  CG  LEU A 585     -20.453  -5.699  26.251  1.00 95.28           C  
ATOM   4517  CD1 LEU A 585     -20.442  -5.826  24.731  1.00 95.28           C  
ATOM   4518  CD2 LEU A 585     -21.342  -4.540  26.689  1.00 95.28           C  
ATOM   4519  N   GLN A 586     -22.699  -6.933  29.565  1.00 93.64           N  
ATOM   4520  CA  GLN A 586     -23.662  -6.256  30.428  1.00 93.64           C  
ATOM   4521  C   GLN A 586     -23.129  -6.127  31.852  1.00 93.64           C  
ATOM   4522  CB  GLN A 586     -24.997  -7.002  30.433  1.00 93.64           C  
ATOM   4523  O   GLN A 586     -23.288  -5.083  32.488  1.00 93.64           O  
ATOM   4524  CG  GLN A 586     -25.818  -6.801  29.166  1.00 93.64           C  
ATOM   4525  CD  GLN A 586     -27.133  -7.558  29.193  1.00 93.64           C  
ATOM   4526  NE2 GLN A 586     -28.031  -7.219  28.274  1.00 93.64           N  
ATOM   4527  OE1 GLN A 586     -27.340  -8.440  30.032  1.00 93.64           O  
ATOM   4528  N   GLN A 587     -22.425  -7.136  32.283  1.00 92.45           N  
ATOM   4529  CA  GLN A 587     -21.834  -7.104  33.617  1.00 92.45           C  
ATOM   4530  C   GLN A 587     -20.692  -6.095  33.689  1.00 92.45           C  
ATOM   4531  CB  GLN A 587     -21.334  -8.493  34.016  1.00 92.45           C  
ATOM   4532  O   GLN A 587     -20.557  -5.372  34.678  1.00 92.45           O  
ATOM   4533  CG  GLN A 587     -22.433  -9.425  34.508  1.00 92.45           C  
ATOM   4534  CD  GLN A 587     -21.893 -10.736  35.048  1.00 92.45           C  
ATOM   4535  NE2 GLN A 587     -22.782 -11.569  35.579  1.00 92.45           N  
ATOM   4536  OE1 GLN A 587     -20.688 -10.998  34.988  1.00 92.45           O  
ATOM   4537  N   LYS A 588     -19.906  -6.001  32.636  1.00 96.22           N  
ATOM   4538  CA  LYS A 588     -18.821  -5.025  32.573  1.00 96.22           C  
ATOM   4539  C   LYS A 588     -19.365  -3.600  32.545  1.00 96.22           C  
ATOM   4540  CB  LYS A 588     -17.944  -5.276  31.346  1.00 96.22           C  
ATOM   4541  O   LYS A 588     -18.797  -2.701  33.169  1.00 96.22           O  
ATOM   4542  CG  LYS A 588     -17.011  -6.470  31.485  1.00 96.22           C  
ATOM   4543  CD  LYS A 588     -16.089  -6.602  30.280  1.00 96.22           C  
ATOM   4544  CE  LYS A 588     -15.146  -7.789  30.424  1.00 96.22           C  
ATOM   4545  NZ  LYS A 588     -14.286  -7.964  29.215  1.00 96.22           N  
ATOM   4546  N   LEU A 589     -20.441  -3.413  31.797  1.00 96.61           N  
ATOM   4547  CA  LEU A 589     -21.071  -2.099  31.727  1.00 96.61           C  
ATOM   4548  C   LEU A 589     -21.638  -1.696  33.084  1.00 96.61           C  
ATOM   4549  CB  LEU A 589     -22.182  -2.093  30.674  1.00 96.61           C  
ATOM   4550  O   LEU A 589     -21.479  -0.550  33.512  1.00 96.61           O  
ATOM   4551  CG  LEU A 589     -22.875  -0.752  30.427  1.00 96.61           C  
ATOM   4552  CD1 LEU A 589     -21.907   0.233  29.781  1.00 96.61           C  
ATOM   4553  CD2 LEU A 589     -24.113  -0.942  29.558  1.00 96.61           C  
ATOM   4554  N   LEU A 590     -22.259  -2.685  33.778  1.00 95.41           N  
ATOM   4555  CA  LEU A 590     -22.798  -2.405  35.104  1.00 95.41           C  
ATOM   4556  C   LEU A 590     -21.678  -2.111  36.096  1.00 95.41           C  
ATOM   4557  CB  LEU A 590     -23.638  -3.585  35.601  1.00 95.41           C  
ATOM   4558  O   LEU A 590     -21.799  -1.207  36.926  1.00 95.41           O  
ATOM   4559  CG  LEU A 590     -25.030  -3.733  34.986  1.00 95.41           C  
ATOM   4560  CD1 LEU A 590     -25.695  -5.014  35.480  1.00 95.41           C  
ATOM   4561  CD2 LEU A 590     -25.891  -2.518  35.312  1.00 95.41           C  
ATOM   4562  N   ALA A 591     -20.622  -2.883  36.010  1.00 95.03           N  
ATOM   4563  CA  ALA A 591     -19.468  -2.648  36.873  1.00 95.03           C  
ATOM   4564  C   ALA A 591     -18.856  -1.275  36.609  1.00 95.03           C  
ATOM   4565  CB  ALA A 591     -18.421  -3.741  36.672  1.00 95.03           C  
ATOM   4566  O   ALA A 591     -18.466  -0.572  37.544  1.00 95.03           O  
ATOM   4567  N   GLU A 592     -18.780  -0.891  35.363  1.00 95.97           N  
ATOM   4568  CA  GLU A 592     -18.260   0.423  34.996  1.00 95.97           C  
ATOM   4569  C   GLU A 592     -19.173   1.538  35.497  1.00 95.97           C  
ATOM   4570  CB  GLU A 592     -18.085   0.528  33.479  1.00 95.97           C  
ATOM   4571  O   GLU A 592     -18.697   2.575  35.965  1.00 95.97           O  
ATOM   4572  CG  GLU A 592     -17.289   1.747  33.035  1.00 95.97           C  
ATOM   4573  CD  GLU A 592     -17.037   1.786  31.536  1.00 95.97           C  
ATOM   4574  OE1 GLU A 592     -16.425   2.763  31.048  1.00 95.97           O  
ATOM   4575  OE2 GLU A 592     -17.456   0.831  30.844  1.00 95.97           O  
ATOM   4576  N   GLN A 593     -20.456   1.329  35.378  1.00 94.44           N  
ATOM   4577  CA  GLN A 593     -21.416   2.305  35.884  1.00 94.44           C  
ATOM   4578  C   GLN A 593     -21.285   2.472  37.395  1.00 94.44           C  
ATOM   4579  CB  GLN A 593     -22.844   1.891  35.524  1.00 94.44           C  
ATOM   4580  O   GLN A 593     -21.358   3.590  37.910  1.00 94.44           O  
ATOM   4581  CG  GLN A 593     -23.207   2.141  34.066  1.00 94.44           C  
ATOM   4582  CD  GLN A 593     -24.648   1.786  33.752  1.00 94.44           C  
ATOM   4583  NE2 GLN A 593     -25.102   2.154  32.559  1.00 94.44           N  
ATOM   4584  OE1 GLN A 593     -25.347   1.184  34.573  1.00 94.44           O  
ATOM   4585  N   GLU A 594     -21.017   1.381  38.085  1.00 94.61           N  
ATOM   4586  CA  GLU A 594     -20.837   1.433  39.533  1.00 94.61           C  
ATOM   4587  C   GLU A 594     -19.553   2.169  39.904  1.00 94.61           C  
ATOM   4588  CB  GLU A 594     -20.824   0.021  40.124  1.00 94.61           C  
ATOM   4589  O   GLU A 594     -19.522   2.919  40.882  1.00 94.61           O  
ATOM   4590  CG  GLU A 594     -22.200  -0.622  40.213  1.00 94.61           C  
ATOM   4591  CD  GLU A 594     -22.169  -2.030  40.787  1.00 94.61           C  
ATOM   4592  OE1 GLU A 594     -23.251  -2.619  41.010  1.00 94.61           O  
ATOM   4593  OE2 GLU A 594     -21.053  -2.547  41.017  1.00 94.61           O  
ATOM   4594  N   LYS A 595     -18.511   1.990  39.128  1.00 96.11           N  
ATOM   4595  CA  LYS A 595     -17.256   2.709  39.329  1.00 96.11           C  
ATOM   4596  C   LYS A 595     -17.446   4.211  39.132  1.00 96.11           C  
ATOM   4597  CB  LYS A 595     -16.179   2.188  38.376  1.00 96.11           C  
ATOM   4598  O   LYS A 595     -16.931   5.014  39.913  1.00 96.11           O  
ATOM   4599  CG  LYS A 595     -14.776   2.680  38.699  1.00 96.11           C  
ATOM   4600  CD  LYS A 595     -13.751   2.129  37.717  1.00 96.11           C  
ATOM   4601  CE  LYS A 595     -12.372   2.731  37.950  1.00 96.11           C  
ATOM   4602  NZ  LYS A 595     -11.377   2.241  36.950  1.00 96.11           N  
ATOM   4603  N   LEU A 596     -18.162   4.545  38.102  1.00 96.24           N  
ATOM   4604  CA  LEU A 596     -18.407   5.955  37.819  1.00 96.24           C  
ATOM   4605  C   LEU A 596     -19.278   6.583  38.902  1.00 96.24           C  
ATOM   4606  CB  LEU A 596     -19.074   6.120  36.451  1.00 96.24           C  
ATOM   4607  O   LEU A 596     -19.037   7.718  39.318  1.00 96.24           O  
ATOM   4608  CG  LEU A 596     -18.158   6.001  35.232  1.00 96.24           C  
ATOM   4609  CD1 LEU A 596     -18.982   6.004  33.949  1.00 96.24           C  
ATOM   4610  CD2 LEU A 596     -17.135   7.132  35.219  1.00 96.24           C  
ATOM   4611  N   GLN A 597     -20.222   5.820  39.414  1.00 94.13           N  
ATOM   4612  CA  GLN A 597     -21.081   6.307  40.488  1.00 94.13           C  
ATOM   4613  C   GLN A 597     -20.292   6.494  41.781  1.00 94.13           C  
ATOM   4614  CB  GLN A 597     -22.249   5.346  40.720  1.00 94.13           C  
ATOM   4615  O   GLN A 597     -20.507   7.464  42.511  1.00 94.13           O  
ATOM   4616  CG  GLN A 597     -23.381   5.501  39.714  1.00 94.13           C  
ATOM   4617  CD  GLN A 597     -24.529   4.542  39.970  1.00 94.13           C  
ATOM   4618  NE2 GLN A 597     -25.653   4.771  39.300  1.00 94.13           N  
ATOM   4619  OE1 GLN A 597     -24.406   3.603  40.763  1.00 94.13           O  
ATOM   4620  N   ALA A 598     -19.380   5.605  42.042  1.00 94.29           N  
ATOM   4621  CA  ALA A 598     -18.514   5.724  43.212  1.00 94.29           C  
ATOM   4622  C   ALA A 598     -17.601   6.942  43.097  1.00 94.29           C  
ATOM   4623  CB  ALA A 598     -17.684   4.456  43.392  1.00 94.29           C  
ATOM   4624  O   ALA A 598     -17.368   7.647  44.082  1.00 94.29           O  
ATOM   4625  N   GLU A 599     -17.099   7.219  41.900  1.00 95.26           N  
ATOM   4626  CA  GLU A 599     -16.259   8.388  41.656  1.00 95.26           C  
ATOM   4627  C   GLU A 599     -17.042   9.682  41.859  1.00 95.26           C  
ATOM   4628  CB  GLU A 599     -15.672   8.344  40.243  1.00 95.26           C  
ATOM   4629  O   GLU A 599     -16.519  10.649  42.416  1.00 95.26           O  
ATOM   4630  CG  GLU A 599     -14.432   7.471  40.118  1.00 95.26           C  
ATOM   4631  CD  GLU A 599     -13.844   7.460  38.716  1.00 95.26           C  
ATOM   4632  OE1 GLU A 599     -12.807   6.793  38.498  1.00 95.26           O  
ATOM   4633  OE2 GLU A 599     -14.425   8.124  37.829  1.00 95.26           O  
ATOM   4634  N   LEU A 600     -18.263   9.643  41.379  1.00 94.23           N  
ATOM   4635  CA  LEU A 600     -19.115  10.814  41.558  1.00 94.23           C  
ATOM   4636  C   LEU A 600     -19.402  11.056  43.036  1.00 94.23           C  
ATOM   4637  CB  LEU A 600     -20.429  10.643  40.792  1.00 94.23           C  
ATOM   4638  O   LEU A 600     -19.420  12.203  43.490  1.00 94.23           O  
ATOM   4639  CG  LEU A 600     -20.363  10.845  39.278  1.00 94.23           C  
ATOM   4640  CD1 LEU A 600     -21.694  10.472  38.634  1.00 94.23           C  
ATOM   4641  CD2 LEU A 600     -19.988  12.285  38.946  1.00 94.23           C  
ATOM   4642  N   ARG A 601     -19.634   9.978  43.792  1.00 93.45           N  
ATOM   4643  CA  ARG A 601     -19.858  10.094  45.229  1.00 93.45           C  
ATOM   4644  C   ARG A 601     -18.626  10.654  45.932  1.00 93.45           C  
ATOM   4645  CB  ARG A 601     -20.231   8.736  45.827  1.00 93.45           C  
ATOM   4646  O   ARG A 601     -18.744  11.478  46.840  1.00 93.45           O  
ATOM   4647  CG  ARG A 601     -21.698   8.372  45.662  1.00 93.45           C  
ATOM   4648  CD  ARG A 601     -22.063   7.128  46.459  1.00 93.45           C  
ATOM   4649  NE  ARG A 601     -23.327   6.552  46.010  1.00 93.45           N  
ATOM   4650  NH1 ARG A 601     -22.484   4.424  45.694  1.00 93.45           N  
ATOM   4651  NH2 ARG A 601     -24.692   4.862  45.263  1.00 93.45           N  
ATOM   4652  CZ  ARG A 601     -23.498   5.281  45.657  1.00 93.45           C  
ATOM   4653  N   ASN A 602     -17.447  10.274  45.514  1.00 94.63           N  
ATOM   4654  CA  ASN A 602     -16.207  10.786  46.087  1.00 94.63           C  
ATOM   4655  C   ASN A 602     -16.014  12.267  45.774  1.00 94.63           C  
ATOM   4656  CB  ASN A 602     -15.009   9.977  45.586  1.00 94.63           C  
ATOM   4657  O   ASN A 602     -15.595  13.039  46.638  1.00 94.63           O  
ATOM   4658  CG  ASN A 602     -13.809  10.079  46.507  1.00 94.63           C  
ATOM   4659  ND2 ASN A 602     -12.681   9.530  46.073  1.00 94.63           N  
ATOM   4660  OD1 ASN A 602     -13.895  10.646  47.599  1.00 94.63           O  
ATOM   4661  N   LEU A 603     -16.310  12.646  44.568  1.00 94.53           N  
ATOM   4662  CA  LEU A 603     -16.187  14.042  44.164  1.00 94.53           C  
ATOM   4663  C   LEU A 603     -17.166  14.920  44.936  1.00 94.53           C  
ATOM   4664  CB  LEU A 603     -16.429  14.189  42.659  1.00 94.53           C  
ATOM   4665  O   LEU A 603     -16.819  16.028  45.351  1.00 94.53           O  
ATOM   4666  CG  LEU A 603     -15.249  13.850  41.746  1.00 94.53           C  
ATOM   4667  CD1 LEU A 603     -15.684  13.882  40.285  1.00 94.53           C  
ATOM   4668  CD2 LEU A 603     -14.092  14.813  41.988  1.00 94.53           C  
ATOM   4669  N   GLU A 604     -18.348  14.374  45.140  1.00 93.73           N  
ATOM   4670  CA  GLU A 604     -19.345  15.115  45.907  1.00 93.73           C  
ATOM   4671  C   GLU A 604     -18.915  15.275  47.362  1.00 93.73           C  
ATOM   4672  CB  GLU A 604     -20.706  14.419  45.834  1.00 93.73           C  
ATOM   4673  O   GLU A 604     -19.134  16.326  47.968  1.00 93.73           O  
ATOM   4674  CG  GLU A 604     -21.418  14.597  44.501  1.00 93.73           C  
ATOM   4675  CD  GLU A 604     -22.748  13.865  44.429  1.00 93.73           C  
ATOM   4676  OE1 GLU A 604     -23.465  14.007  43.412  1.00 93.73           O  
ATOM   4677  OE2 GLU A 604     -23.077  13.143  45.397  1.00 93.73           O  
ATOM   4678  N   ALA A 605     -18.315  14.247  47.932  1.00 92.77           N  
ATOM   4679  CA  ALA A 605     -17.794  14.321  49.295  1.00 92.77           C  
ATOM   4680  C   ALA A 605     -16.668  15.346  49.397  1.00 92.77           C  
ATOM   4681  CB  ALA A 605     -17.304  12.949  49.752  1.00 92.77           C  
ATOM   4682  O   ALA A 605     -16.567  16.069  50.390  1.00 92.77           O  
ATOM   4683  N   GLN A 606     -15.829  15.453  48.346  1.00 92.31           N  
ATOM   4684  CA  GLN A 606     -14.744  16.428  48.316  1.00 92.31           C  
ATOM   4685  C   GLN A 606     -15.287  17.853  48.242  1.00 92.31           C  
ATOM   4686  CB  GLN A 606     -13.813  16.160  47.132  1.00 92.31           C  
ATOM   4687  O   GLN A 606     -14.767  18.756  48.901  1.00 92.31           O  
ATOM   4688  CG  GLN A 606     -12.874  14.980  47.344  1.00 92.31           C  
ATOM   4689  CD  GLN A 606     -11.902  14.789  46.195  1.00 92.31           C  
ATOM   4690  NE2 GLN A 606     -11.064  13.762  46.291  1.00 92.31           N  
ATOM   4691  OE1 GLN A 606     -11.905  15.557  45.228  1.00 92.31           O  
ATOM   4692  N   LEU A 607     -16.293  17.966  47.417  1.00 93.10           N  
ATOM   4693  CA  LEU A 607     -16.910  19.281  47.281  1.00 93.10           C  
ATOM   4694  C   LEU A 607     -17.569  19.710  48.588  1.00 93.10           C  
ATOM   4695  CB  LEU A 607     -17.944  19.274  46.152  1.00 93.10           C  
ATOM   4696  O   LEU A 607     -17.488  20.877  48.975  1.00 93.10           O  
ATOM   4697  CG  LEU A 607     -18.186  20.609  45.446  1.00 93.10           C  
ATOM   4698  CD1 LEU A 607     -18.345  20.394  43.945  1.00 93.10           C  
ATOM   4699  CD2 LEU A 607     -19.413  21.306  46.025  1.00 93.10           C  
ATOM   4700  N   ALA A 608     -18.191  18.800  49.304  1.00 91.22           N  
ATOM   4701  CA  ALA A 608     -18.814  19.092  50.593  1.00 91.22           C  
ATOM   4702  C   ALA A 608     -17.770  19.504  51.626  1.00 91.22           C  
ATOM   4703  CB  ALA A 608     -19.601  17.882  51.089  1.00 91.22           C  
ATOM   4704  O   ALA A 608     -18.006  20.409  52.430  1.00 91.22           O  
ATOM   4705  N   LYS A 609     -16.615  18.862  51.606  1.00 91.54           N  
ATOM   4706  CA  LYS A 609     -15.529  19.217  52.514  1.00 91.54           C  
ATOM   4707  C   LYS A 609     -14.974  20.602  52.194  1.00 91.54           C  
ATOM   4708  CB  LYS A 609     -14.411  18.176  52.446  1.00 91.54           C  
ATOM   4709  O   LYS A 609     -14.653  21.373  53.101  1.00 91.54           O  
ATOM   4710  CG  LYS A 609     -14.674  16.929  53.277  1.00 91.54           C  
ATOM   4711  CD  LYS A 609     -13.508  15.951  53.202  1.00 91.54           C  
ATOM   4712  CE  LYS A 609     -13.845  14.626  53.873  1.00 91.54           C  
ATOM   4713  NZ  LYS A 609     -12.730  13.641  53.745  1.00 91.54           N  
ATOM   4714  N   GLN A 610     -14.854  20.905  50.910  1.00 87.76           N  
ATOM   4715  CA  GLN A 610     -14.365  22.212  50.483  1.00 87.76           C  
ATOM   4716  C   GLN A 610     -15.321  23.323  50.909  1.00 87.76           C  
ATOM   4717  CB  GLN A 610     -14.168  22.243  48.966  1.00 87.76           C  
ATOM   4718  O   GLN A 610     -14.885  24.394  51.336  1.00 87.76           O  
ATOM   4719  CG  GLN A 610     -12.928  21.497  48.492  1.00 87.76           C  
ATOM   4720  CD  GLN A 610     -12.651  21.699  47.014  1.00 87.76           C  
ATOM   4721  NE2 GLN A 610     -11.530  21.163  46.543  1.00 87.76           N  
ATOM   4722  OE1 GLN A 610     -13.438  22.330  46.302  1.00 87.76           O  
ATOM   4723  N   GLN A 611     -16.586  23.041  50.815  1.00 89.43           N  
ATOM   4724  CA  GLN A 611     -17.581  24.042  51.184  1.00 89.43           C  
ATOM   4725  C   GLN A 611     -17.592  24.277  52.692  1.00 89.43           C  
ATOM   4726  CB  GLN A 611     -18.972  23.616  50.710  1.00 89.43           C  
ATOM   4727  O   GLN A 611     -17.780  25.407  53.148  1.00 89.43           O  
ATOM   4728  CG  GLN A 611     -19.161  23.706  49.202  1.00 89.43           C  
ATOM   4729  CD  GLN A 611     -20.565  23.333  48.763  1.00 89.43           C  
ATOM   4730  NE2 GLN A 611     -20.911  23.677  47.527  1.00 89.43           N  
ATOM   4731  OE1 GLN A 611     -21.331  22.738  49.528  1.00 89.43           O  
ATOM   4732  N   SER A 612     -17.403  23.237  53.492  1.00 89.39           N  
ATOM   4733  CA  SER A 612     -17.314  23.358  54.943  1.00 89.39           C  
ATOM   4734  C   SER A 612     -16.074  24.142  55.358  1.00 89.39           C  
ATOM   4735  CB  SER A 612     -17.296  21.975  55.597  1.00 89.39           C  
ATOM   4736  O   SER A 612     -16.130  24.964  56.274  1.00 89.39           O  
ATOM   4737  OG  SER A 612     -16.971  22.073  56.973  1.00 89.39           O  
ATOM   4738  N   ASN A 613     -14.954  23.881  54.703  1.00 87.61           N  
ATOM   4739  CA  ASN A 613     -13.730  24.620  54.995  1.00 87.61           C  
ATOM   4740  C   ASN A 613     -13.865  26.095  54.626  1.00 87.61           C  
ATOM   4741  CB  ASN A 613     -12.539  23.996  54.264  1.00 87.61           C  
ATOM   4742  O   ASN A 613     -13.343  26.964  55.326  1.00 87.61           O  
ATOM   4743  CG  ASN A 613     -12.093  22.688  54.886  1.00 87.61           C  
ATOM   4744  ND2 ASN A 613     -11.338  21.899  54.130  1.00 87.61           N  
ATOM   4745  OD1 ASN A 613     -12.426  22.387  56.035  1.00 87.61           O  
ATOM   4746  N   LYS A 614     -14.520  26.306  53.510  1.00 87.30           N  
ATOM   4747  CA  LYS A 614     -14.765  27.687  53.104  1.00 87.30           C  
ATOM   4748  C   LYS A 614     -15.665  28.402  54.107  1.00 87.30           C  
ATOM   4749  CB  LYS A 614     -15.392  27.734  51.710  1.00 87.30           C  
ATOM   4750  O   LYS A 614     -15.439  29.571  54.429  1.00 87.30           O  
ATOM   4751  CG  LYS A 614     -15.418  29.123  51.089  1.00 87.30           C  
ATOM   4752  CD  LYS A 614     -15.979  29.092  49.674  1.00 87.30           C  
ATOM   4753  CE  LYS A 614     -16.069  30.490  49.076  1.00 87.30           C  
ATOM   4754  NZ  LYS A 614     -16.631  30.466  47.693  1.00 87.30           N  
ATOM   4755  N   ALA A 615     -16.713  27.743  54.595  1.00 83.06           N  
ATOM   4756  CA  ALA A 615     -17.623  28.325  55.577  1.00 83.06           C  
ATOM   4757  C   ALA A 615     -16.904  28.603  56.894  1.00 83.06           C  
ATOM   4758  CB  ALA A 615     -18.816  27.401  55.811  1.00 83.06           C  
ATOM   4759  O   ALA A 615     -17.166  29.614  57.551  1.00 83.06           O  
ATOM   4760  N   GLN A 616     -15.964  27.720  57.316  1.00 81.90           N  
ATOM   4761  CA  GLN A 616     -15.192  27.915  58.539  1.00 81.90           C  
ATOM   4762  C   GLN A 616     -14.213  29.077  58.392  1.00 81.90           C  
ATOM   4763  CB  GLN A 616     -14.438  26.637  58.908  1.00 81.90           C  
ATOM   4764  O   GLN A 616     -13.987  29.829  59.341  1.00 81.90           O  
ATOM   4765  CG  GLN A 616     -15.316  25.568  59.545  1.00 81.90           C  
ATOM   4766  CD  GLN A 616     -14.540  24.320  59.924  1.00 81.90           C  
ATOM   4767  NE2 GLN A 616     -15.192  23.410  60.639  1.00 81.90           N  
ATOM   4768  OE1 GLN A 616     -13.363  24.175  59.576  1.00 81.90           O  
ATOM   4769  N   LYS A 617     -13.640  29.212  57.217  1.00 81.10           N  
ATOM   4770  CA  LYS A 617     -12.723  30.319  56.961  1.00 81.10           C  
ATOM   4771  C   LYS A 617     -13.464  31.653  56.942  1.00 81.10           C  
ATOM   4772  CB  LYS A 617     -11.986  30.110  55.637  1.00 81.10           C  
ATOM   4773  O   LYS A 617     -12.956  32.658  57.442  1.00 81.10           O  
ATOM   4774  CG  LYS A 617     -10.708  29.294  55.763  1.00 81.10           C  
ATOM   4775  CD  LYS A 617      -9.977  29.192  54.430  1.00 81.10           C  
ATOM   4776  CE  LYS A 617      -8.781  28.254  54.518  1.00 81.10           C  
ATOM   4777  NZ  LYS A 617      -8.064  28.146  53.213  1.00 81.10           N  
ATOM   4778  N   GLU A 618     -14.698  31.614  56.371  1.00 78.72           N  
ATOM   4779  CA  GLU A 618     -15.491  32.839  56.333  1.00 78.72           C  
ATOM   4780  C   GLU A 618     -15.995  33.214  57.724  1.00 78.72           C  
ATOM   4781  CB  GLU A 618     -16.671  32.687  55.370  1.00 78.72           C  
ATOM   4782  O   GLU A 618     -16.106  34.397  58.053  1.00 78.72           O  
ATOM   4783  CG  GLU A 618     -16.271  32.697  53.902  1.00 78.72           C  
ATOM   4784  CD  GLU A 618     -17.452  32.545  52.957  1.00 78.72           C  
ATOM   4785  OE1 GLU A 618     -17.250  32.579  51.722  1.00 78.72           O  
ATOM   4786  OE2 GLU A 618     -18.590  32.391  53.456  1.00 78.72           O  
ATOM   4787  N   ALA A 619     -16.270  32.213  58.567  1.00 75.78           N  
ATOM   4788  CA  ALA A 619     -16.690  32.493  59.938  1.00 75.78           C  
ATOM   4789  C   ALA A 619     -15.525  33.017  60.773  1.00 75.78           C  
ATOM   4790  CB  ALA A 619     -17.279  31.239  60.580  1.00 75.78           C  
ATOM   4791  O   ALA A 619     -15.715  33.856  61.657  1.00 75.78           O  
ATOM   4792  N   SER A 620     -14.317  32.520  60.503  1.00 73.42           N  
ATOM   4793  CA  SER A 620     -13.156  33.003  61.243  1.00 73.42           C  
ATOM   4794  C   SER A 620     -12.751  34.401  60.787  1.00 73.42           C  
ATOM   4795  CB  SER A 620     -11.977  32.043  61.078  1.00 73.42           C  
ATOM   4796  O   SER A 620     -12.256  35.200  61.584  1.00 73.42           O  
ATOM   4797  OG  SER A 620     -11.518  32.036  59.737  1.00 73.42           O  
ATOM   4798  N   ASN A 621     -13.015  34.693  59.522  1.00 66.76           N  
ATOM   4799  CA  ASN A 621     -12.678  36.019  59.015  1.00 66.76           C  
ATOM   4800  C   ASN A 621     -13.690  37.066  59.469  1.00 66.76           C  
ATOM   4801  CB  ASN A 621     -12.582  36.000  57.488  1.00 66.76           C  
ATOM   4802  O   ASN A 621     -13.332  38.223  59.700  1.00 66.76           O  
ATOM   4803  CG  ASN A 621     -11.220  36.434  56.983  1.00 66.76           C  
ATOM   4804  ND2 ASN A 621     -11.073  36.514  55.666  1.00 66.76           N  
ATOM   4805  OD1 ASN A 621     -10.307  36.694  57.771  1.00 66.76           O  
ATOM   4806  N   LEU A 622     -14.928  36.600  59.833  1.00 60.97           N  
ATOM   4807  CA  LEU A 622     -15.933  37.541  60.314  1.00 60.97           C  
ATOM   4808  C   LEU A 622     -15.882  37.661  61.834  1.00 60.97           C  
ATOM   4809  CB  LEU A 622     -17.332  37.104  59.872  1.00 60.97           C  
ATOM   4810  O   LEU A 622     -16.290  38.681  62.394  1.00 60.97           O  
ATOM   4811  CG  LEU A 622     -17.667  37.297  58.392  1.00 60.97           C  
ATOM   4812  CD1 LEU A 622     -18.879  36.455  58.009  1.00 60.97           C  
ATOM   4813  CD2 LEU A 622     -17.915  38.770  58.088  1.00 60.97           C  
ATOM   4814  N   GLY A 623     -15.065  36.835  62.583  1.00 53.21           N  
ATOM   4815  CA  GLY A 623     -14.976  36.954  64.030  1.00 53.21           C  
ATOM   4816  C   GLY A 623     -13.703  37.637  64.495  1.00 53.21           C  
ATOM   4817  O   GLY A 623     -13.621  38.098  65.635  1.00 53.21           O  
ATOM   4818  N   ALA A 624     -12.877  38.214  63.585  1.00 46.91           N  
ATOM   4819  CA  ALA A 624     -11.722  38.961  64.077  1.00 46.91           C  
ATOM   4820  C   ALA A 624     -11.925  40.463  63.901  1.00 46.91           C  
ATOM   4821  CB  ALA A 624     -10.452  38.511  63.358  1.00 46.91           C  
ATOM   4822  O   ALA A 624     -11.126  41.265  64.390  1.00 46.91           O  
ATOM   4823  N   SER A 625     -13.228  40.950  63.947  1.00 40.07           N  
ATOM   4824  CA  SER A 625     -13.445  42.378  64.160  1.00 40.07           C  
ATOM   4825  C   SER A 625     -14.489  42.622  65.244  1.00 40.07           C  
ATOM   4826  CB  SER A 625     -13.881  43.054  62.859  1.00 40.07           C  
ATOM   4827  O   SER A 625     -15.629  42.167  65.130  1.00 40.07           O  
ATOM   4828  OG  SER A 625     -15.139  42.560  62.433  1.00 40.07           O  
ATOM   4829  N   SER A 626     -14.330  42.087  66.486  1.00 38.28           N  
ATOM   4830  CA  SER A 626     -15.011  42.758  67.588  1.00 38.28           C  
ATOM   4831  C   SER A 626     -14.467  42.300  68.937  1.00 38.28           C  
ATOM   4832  CB  SER A 626     -16.518  42.501  67.524  1.00 38.28           C  
ATOM   4833  O   SER A 626     -14.513  41.111  69.259  1.00 38.28           O  
ATOM   4834  OG  SER A 626     -16.817  41.170  67.907  1.00 38.28           O  
ATOM   4835  N   SER A 627     -13.257  42.697  69.360  1.00 30.92           N  
ATOM   4836  CA  SER A 627     -12.612  42.935  70.647  1.00 30.92           C  
ATOM   4837  C   SER A 627     -13.249  44.113  71.376  1.00 30.92           C  
ATOM   4838  CB  SER A 627     -11.116  43.190  70.458  1.00 30.92           C  
ATOM   4839  O   SER A 627     -13.491  45.163  70.778  1.00 30.92           O  
ATOM   4840  OG  SER A 627     -10.897  44.186  69.474  1.00 30.92           O  
ATOM   4841  N   LYS A 628     -14.215  43.900  72.203  1.00 30.42           N  
ATOM   4842  CA  LYS A 628     -14.356  44.626  73.461  1.00 30.42           C  
ATOM   4843  C   LYS A 628     -15.569  44.135  74.247  1.00 30.42           C  
ATOM   4844  CB  LYS A 628     -14.472  46.129  73.204  1.00 30.42           C  
ATOM   4845  O   LYS A 628     -16.656  43.980  73.687  1.00 30.42           O  
ATOM   4846  CG  LYS A 628     -13.138  46.861  73.196  1.00 30.42           C  
ATOM   4847  CD  LYS A 628     -13.319  48.351  72.938  1.00 30.42           C  
ATOM   4848  CE  LYS A 628     -11.980  49.075  72.876  1.00 30.42           C  
ATOM   4849  NZ  LYS A 628     -12.133  50.481  72.397  1.00 30.42           N  
ATOM   4850  N   SER A 629     -15.396  43.399  75.404  1.00 30.03           N  
ATOM   4851  CA  SER A 629     -15.841  43.722  76.755  1.00 30.03           C  
ATOM   4852  C   SER A 629     -16.736  42.624  77.319  1.00 30.03           C  
ATOM   4853  CB  SER A 629     -16.587  45.057  76.769  1.00 30.03           C  
ATOM   4854  O   SER A 629     -17.553  42.048  76.597  1.00 30.03           O  
ATOM   4855  OG  SER A 629     -17.772  44.979  75.996  1.00 30.03           O  
ATOM   4856  N   ASN A 630     -16.316  41.875  78.374  1.00 29.88           N  
ATOM   4857  CA  ASN A 630     -16.773  41.759  79.754  1.00 29.88           C  
ATOM   4858  C   ASN A 630     -17.536  40.457  79.984  1.00 29.88           C  
ATOM   4859  CB  ASN A 630     -17.643  42.958  80.135  1.00 29.88           C  
ATOM   4860  O   ASN A 630     -18.372  40.070  79.166  1.00 29.88           O  
ATOM   4861  CG  ASN A 630     -16.825  44.167  80.544  1.00 29.88           C  
ATOM   4862  ND2 ASN A 630     -17.488  45.307  80.701  1.00 29.88           N  
ATOM   4863  OD1 ASN A 630     -15.606  44.077  80.717  1.00 29.88           O  
ATOM   4864  N   SER A 631     -16.992  39.543  80.775  1.00 30.66           N  
ATOM   4865  CA  SER A 631     -17.361  39.076  82.107  1.00 30.66           C  
ATOM   4866  C   SER A 631     -18.411  37.972  82.035  1.00 30.66           C  
ATOM   4867  CB  SER A 631     -17.885  40.235  82.956  1.00 30.66           C  
ATOM   4868  O   SER A 631     -19.340  38.044  81.229  1.00 30.66           O  
ATOM   4869  OG  SER A 631     -19.222  40.550  82.607  1.00 30.66           O  
ATOM   4870  N   SER A 632     -18.029  36.758  82.329  1.00 30.46           N  
ATOM   4871  CA  SER A 632     -18.365  35.829  83.404  1.00 30.46           C  
ATOM   4872  C   SER A 632     -19.875  35.728  83.595  1.00 30.46           C  
ATOM   4873  CB  SER A 632     -17.704  36.262  84.713  1.00 30.46           C  
ATOM   4874  O   SER A 632     -20.584  36.735  83.523  1.00 30.46           O  
ATOM   4875  OG  SER A 632     -18.303  37.446  85.211  1.00 30.46           O  
ATOM   4876  N   THR A 633     -20.522  34.681  83.133  1.00 31.80           N  
ATOM   4877  CA  THR A 633     -21.597  34.018  83.863  1.00 31.80           C  
ATOM   4878  C   THR A 633     -22.435  33.154  82.925  1.00 31.80           C  
ATOM   4879  CB  THR A 633     -22.505  35.040  84.571  1.00 31.80           C  
ATOM   4880  O   THR A 633     -22.803  33.591  81.832  1.00 31.80           O  
ATOM   4881  CG2 THR A 633     -23.049  34.479  85.880  1.00 31.80           C  
ATOM   4882  OG1 THR A 633     -21.752  36.227  84.850  1.00 31.80           O  
ATOM   4883  N   ALA A 634     -22.312  31.836  82.961  1.00 31.04           N  
ATOM   4884  CA  ALA A 634     -23.312  30.922  83.505  1.00 31.04           C  
ATOM   4885  C   ALA A 634     -24.331  30.526  82.440  1.00 31.04           C  
ATOM   4886  CB  ALA A 634     -24.017  31.556  84.702  1.00 31.04           C  
ATOM   4887  O   ALA A 634     -24.919  31.389  81.784  1.00 31.04           O  
ATOM   4888  N   ARG A 635     -24.153  29.356  81.847  1.00 30.49           N  
ATOM   4889  CA  ARG A 635     -25.245  28.387  81.863  1.00 30.49           C  
ATOM   4890  C   ARG A 635     -25.341  27.649  80.532  1.00 30.49           C  
ATOM   4891  CB  ARG A 635     -26.573  29.079  82.177  1.00 30.49           C  
ATOM   4892  O   ARG A 635     -25.468  28.275  79.477  1.00 30.49           O  
ATOM   4893  CG  ARG A 635     -27.185  28.664  83.505  1.00 30.49           C  
ATOM   4894  CD  ARG A 635     -28.432  29.474  83.829  1.00 30.49           C  
ATOM   4895  NE  ARG A 635     -29.056  29.029  85.072  1.00 30.49           N  
ATOM   4896  NH1 ARG A 635     -30.929  30.364  84.852  1.00 30.49           N  
ATOM   4897  NH2 ARG A 635     -30.703  28.990  86.672  1.00 30.49           N  
ATOM   4898  CZ  ARG A 635     -30.228  29.462  85.529  1.00 30.49           C  
ATOM   4899  N   GLN A 636     -24.627  26.541  80.357  1.00 31.68           N  
ATOM   4900  CA  GLN A 636     -24.783  25.102  80.166  1.00 31.68           C  
ATOM   4901  C   GLN A 636     -26.246  24.686  80.290  1.00 31.68           C  
ATOM   4902  CB  GLN A 636     -23.930  24.331  81.175  1.00 31.68           C  
ATOM   4903  O   GLN A 636     -26.917  25.040  81.261  1.00 31.68           O  
ATOM   4904  CG  GLN A 636     -22.728  23.631  80.557  1.00 31.68           C  
ATOM   4905  CD  GLN A 636     -21.890  22.888  81.581  1.00 31.68           C  
ATOM   4906  NE2 GLN A 636     -20.794  22.289  81.128  1.00 31.68           N  
ATOM   4907  OE1 GLN A 636     -22.225  22.854  82.769  1.00 31.68           O  
ATOM   4908  N   LYS A 637     -27.054  24.792  79.219  1.00 30.17           N  
ATOM   4909  CA  LYS A 637     -28.104  23.812  78.957  1.00 30.17           C  
ATOM   4910  C   LYS A 637     -29.040  24.292  77.852  1.00 30.17           C  
ATOM   4911  CB  LYS A 637     -28.901  23.526  80.231  1.00 30.17           C  
ATOM   4912  O   LYS A 637     -29.684  25.335  77.985  1.00 30.17           O  
ATOM   4913  CG  LYS A 637     -28.302  22.433  81.104  1.00 30.17           C  
ATOM   4914  CD  LYS A 637     -29.213  22.091  82.275  1.00 30.17           C  
ATOM   4915  CE  LYS A 637     -28.591  21.033  83.178  1.00 30.17           C  
ATOM   4916  NZ  LYS A 637     -29.445  20.751  84.370  1.00 30.17           N  
ATOM   4917  N   ALA A 638     -28.675  24.189  76.537  1.00 30.70           N  
ATOM   4918  CA  ALA A 638     -29.733  23.931  75.563  1.00 30.70           C  
ATOM   4919  C   ALA A 638     -29.147  23.539  74.209  1.00 30.70           C  
ATOM   4920  CB  ALA A 638     -30.632  25.155  75.416  1.00 30.70           C  
ATOM   4921  O   ALA A 638     -28.511  24.358  73.541  1.00 30.70           O  
ATOM   4922  N   ARG A 639     -28.479  22.435  74.131  1.00 32.89           N  
ATOM   4923  CA  ARG A 639     -28.095  21.564  73.026  1.00 32.89           C  
ATOM   4924  C   ARG A 639     -29.246  20.649  72.624  1.00 32.89           C  
ATOM   4925  CB  ARG A 639     -26.868  20.729  73.401  1.00 32.89           C  
ATOM   4926  O   ARG A 639     -29.874  20.020  73.478  1.00 32.89           O  
ATOM   4927  CG  ARG A 639     -25.545  21.368  73.011  1.00 32.89           C  
ATOM   4928  CD  ARG A 639     -24.367  20.449  73.303  1.00 32.89           C  
ATOM   4929  NE  ARG A 639     -23.169  20.861  72.577  1.00 32.89           N  
ATOM   4930  NH1 ARG A 639     -21.878  19.079  73.281  1.00 32.89           N  
ATOM   4931  NH2 ARG A 639     -20.988  20.666  71.886  1.00 32.89           N  
ATOM   4932  CZ  ARG A 639     -22.014  20.201  72.583  1.00 32.89           C  
ATOM   4933  N   LYS A 640     -30.280  21.116  71.941  1.00 33.26           N  
ATOM   4934  CA  LYS A 640     -30.941  20.212  71.004  1.00 33.26           C  
ATOM   4935  C   LYS A 640     -32.176  20.866  70.390  1.00 33.26           C  
ATOM   4936  CB  LYS A 640     -31.330  18.907  71.700  1.00 33.26           C  
ATOM   4937  O   LYS A 640     -33.078  21.299  71.109  1.00 33.26           O
[truncated: 39,124 more chars]
