# Supplementary material for: The evolutionary origins and ancestral features of septins
Source: Front Cell Dev Biol. 2024 Jun 26;12:1406966. doi: 10.3389/fcell.2024.1406966 (PMC11238149; doi:10.3389/fcell.2024.1406966)
Supplement: Supplementary file 1 [file DataSheet3.zip › Delic_Shuman_Supp_File6/AncOpis_200_900_b2ee0.result/AncOpis_200_900_b2ee0.a3m]

#704	1
>101
ASSQPQPASQRQSSHQNQPNSDSNSSTSASQEHIQTASSSSSKRKSAPRQASLKKSQSSQRVSSQKASGYVGFANLPNTIEHLYSQRRRKSVKKGVQFNIMVVGESGLGKTTFINTLFNSELFPNNTHTTKSTPSDQQSAEDIGKAKPVSPSPSHGQPTLASQAAASLAQVPKTVEITSTTVEIEEDGVRLSLTLIDTPGFGDNINNEDCFQPIVDYIESQFEQYLQEESRVVEGALVSQEKRNPKFKDNRVHCCLYFISPTGHGLKELDIEFMKRLSKRVNIIPVIAKADTLTPDELKEFKQRIMEDIQHHNIPIYNFPEYDSDDAAASESASAMDDEETASETGAQENQELRSLLPFAIIGSDEEVQDRNPVAALEVDGGKVRGRQYPWGVVEVENPEHCDFAKLRNMLLSSHMQDLKETTHDVLYENYRTEKLSSMGLTNTVSAMSTSKAKSGRSTSQAAAQEDTLAKMAPKRASHALAAHALAAKAQKQAEEMSQKQQQKVKEKAASLESSEEEPMASQKAREMKEQLLAAASERTESAAAESAAQKSKGAARQSQRRQEKELEEKQTQLQRELQAKSAELQQKLLAEQEKLQAELRNLEAQLAKQQSNKAQKEASNLGASSSKSNSSTARQKARKKSSRCTAEKLAAALKSALTRPARSGEQNSARAERRRQRAGTERKGAGAGRKVRLNGEAGHVETP
>A0A8J7NLG0	392	0.427	2.108E-112	33	438	704	410	768	1083
---------------------------------LHYENFRSERLKRAGR-AVEDEVVDKDQILLQKEAEekqYVGFATLPN-------QVHRKSVKKGFDFTLMVAGESGLGKSTLVNSLFLTDLYKDRKLLNAEGESGLGKSTLVNSLFLT--DLYKDRKLLNAE-----ERISQTVEITKHTVDIEEKGVKLKLTIVDTPGFGDAVNNTECWKPITDYIDQQFEQYFRDESGLNR----------KNIQDNRVHCCLYFIPPFGHGLRPVDVEFMRALHEKVNVVPLIAKADCLTPSEVKKLKDRIREEIDKFGIKVYQFPDCDSDE-----------DEE-----FKQQDKELKESTPFAVIGSNTIV---------ETKGQRVRGRLYPWGIVEVENQSHCDFVKLRNMLIRTHMHDLKDVTCDVHYENYRAQCIQQM-------------------------------------------------------------------------------------------------------------------------------------------------------------------------------------------------------------------------------------------------------------------------
>A0A6P5AXC0	386	0.468	2.161E-110	51	432	704	18	320	388
---------------------------------------------------SDDRIASSKQFVNPEQPGYVGFANLPN-------QVHRKSVKKGFEFTLMVVGESGLGKSTLINSLFLTDLYP-----EREIP-------------------------------GAAEKIEQTVKIDASTVEIEERGVKLRLTVVDTPGYGDAINSKDCFKPILSYIDDQFERYFHDESGL--------NRRN--IVDNRVHCCFYFISPYGHGLKPLDVEFMKALHHKVNIVPVIAKADTLTPKEVRALKARILEEIAQHGIKIYQMPDCDSDE----------------DEDFKEQCRLLKAAVPFAVVGSNQ---------MIEVKGKKVRGRLYPWGVVEVENPEHCDFIKLRTMLI-THMQDLQEVTQDVHYENYRA-------------------------------------------------------------------------------------------------------------------------------------------------------------------------------------------------------------------------------------------------------------------------------
>A0A068S6X8	385	0.470	2.942E-110	47	490	704	19	376	436
-----------------------------------------------PEQPQVNGASSAINVVRKKLTGYVGFANLPN-------QVHRKSVKKGFQFTCMVVGESGLGKSTLVNTLFNSQLYPPKQ----------------------NVEPSH--------------ETPQTVEIQSITSDIEENGVRLQLTVVDTPGFGDFVNNEQSWKPILDDIESRFDAYLEQENRVNR-------RR---MVDNRIHACIYFIAPTGHALKPLDIEFMRRLHTRVNLIPVIAKADTLTEEEVASFKQRILADINYHNIQIYQAP--TSE----------YDDEETVAE-----NREIMSKIPFAVVGSDKEV---------EVDGKQVRGRKYPWGVIEVDNEEHCDFVKLRQMLIRTHMEELKEFTSDILYENYRTEKLTAMGIQQDPS-VFKEVNPVQKMEEERTAHEQKLSKM------EAEMRAVFQAKVQ---------------------------------------------------------------------------------------------------------------------------------------------------------------------------------------------------------------------
>UPI00142588C6	384	0.425	7.423E-110	54	493	704	0	360	362
------------------------------------------------------MSFSDKsNFSNPETPGYVGFANLPN-------QVHRKSVKKGFEFTLMVVGESGLGKSTLVNSLFLTDLYP-----ERQIPS-------------------------------AAEKIDKTVSIDASTVEIEERGVRLRLTVVDTPGYGDAINNQDCFKPIIKYIDDQYEKYLNDESGLNRRHIV----------DNRVHCCFYFISPTGHGLKPLDVEFMRALHNKVNIVPVIAKSDTLTKREITKLKAKIMNEIDDNGIKIYHLPDSDSDE----------------DEDFKEQNNSLKQSVPFAVCGSSQ---------LIEVKGKKVRGRLYPWGVVEVENPDHCDFIMLRSMLI-THMQDLQEVTHEVHYENFRSERLARTG--GTPAPAAKAGGGRRKESSSDKDQILQQKEEELRRMQEMLAqMKAQMAQSQGQD------------------------------------------------------------------------------------------------------------------------------------------------------------------------------------------------------------------
>A0A672SSS2	384	0.476	1.011E-109	61	435	704	22	315	384
-------------------------------------------------------------LQQQKnLEGYVGFANLPN-------QVYRKSVKRGFEFTLMVVGESGLGKSTLINSLFLTDLY-----------------------SPEYPGPSH--------------RIKKTVQVEQSKVLIKEGGVQLLLTIVDTPGFGDAVDNSNCWQPVIDHIDSKFEDYLNAESRV--------NRR--QMPDSRVHCCLYFIAPSGHGLKPLDIEFMKRLHEKVNIIPLIAKADTLTPEECQQFKKQIMREIQEHKIKIYEFPETD-------------DEEE------SKLVKKIKDRLPLAVVGSN---------TIIEVNGKRVRGRQYPWGVAEVENGEHCDFTILRNMLIRTHMQDLKDVTNNVHYENYRSRKL----------------------------------------------------------------------------------------------------------------------------------------------------------------------------------------------------------------------------------------------------------------------------
>A0A8C1SX26	384	0.476	1.011E-109	61	435	704	39	332	459
-------------------------------------------------------------LQQQKnLEGYVGFANLPN-------QVYRKSVKRGFEFTLMVVGESGLGKSTLINSLFLTDLY-----------------------SPEYPGPSH--------------RIKKTVQVEQSKVLIKEGGVQLLLTIVDTPGFGDAVDNSNCWQPVIDHIDSKFEDYLNAESRV--------NRR--QMPDSRVHCCLYFIAPSGHGLKPLDIEFMKRLHEKVNIIPLIAKADTLTPEECQQFKKQIMREIQEHKIKIYEFPETD-------------DEEE------SKLVKKIKDRLPLAVVGSN---------TIIEVNGKRVRGRQYPWGVAEVENGEHCDFTILRNMLIRTHMQDLKDVTNNVHYENYRSRKL----------------------------------------------------------------------------------------------------------------------------------------------------------------------------------------------------------------------------------------------------------------------------
>UPI0010F6C044	384	0.407	1.011E-109	2	438	704	547	905	969
--SRPQILEPRPQASDLCQDDLEFRPPSWP----QPSDSQQYISASAPLSPS-ARPRSPWgkldpYDSSEDDKEYVGFATLPN-------QVHRKSVKKGFDFTLMVAGESGLGKSTLVNSLFLTDLYRDRK---------LLSAE---------------------------ERIMQTVEITKHAVDIEEKGVKLRLTIVDTPGFGDAVNNTECWKPVAEYIDQQFEQYFRDESGLNR----------KNIQDNRVHCCLYFISPFGHGLRPLDVEFMKALHQRVNIVPILAKADTLTPPEVERKKRKIREEIEHFGIKVYQFPDCDSDE----------------DEDFKLQDQALKESIPFAVIGSN---------TVVEARGRRVRGRLYPWGIVEVENPGHCDFVKLRTMLVRTHMQDLKDVTRETHYENYRAQCIQSM-------------------------------------------------------------------------------------------------------------------------------------------------------------------------------------------------------------------------------------------------------------------------
>A0A4W3IID1	383	0.400	1.376E-109	9	438	704	50	408	476
---------QESSDHYGSGSEEAEIQRWKQSVGGQQGDSLRVASETSSV-PPLSpaRSKSPwgkldpyDSFEDQE-KEYVGFATLP-------SQVHRKSVKKGFDFTLLVAGESGLGKSTLVNSLFLTDLYNDK------------------------------------KFLNSEERITQTVEITKHTVEIEEKGVRLRLTIVDTPGFGDAVNNKECWRPVADYVDQQFEQYFRDESGL--------NRRN--ILDNRVHCCLYFISPFGHGLRPMDVEFMRAVHDKVNIVPILAKADTLTPAEVRKMKPKIRQEIESFGIKIYQFPDCDSDE-----------DEE-----FKQQDKELKESIPFAVIGSN---------TVVEAKGRRIRGRLYPWGIVEVENPAHCDFVKLRNMLIRTHMQDLKDVTRDTHYENYRAQCIQSM-------------------------------------------------------------------------------------------------------------------------------------------------------------------------------------------------------------------------------------------------------------------------
>UPI001CB7E3E9	383	0.446	1.376E-109	45	438	704	94	409	477
---------------------------------------------SVPRARSPWGKLDPYDSSEDQDKEYVGFATLPN-------QVHRKSVKKGFDFTLLVAGESGLGKSTLVNSLFLTDLYKDRK---------FLNTE---------------------------ERITQTVDITKHSVEIEEKGVRLRLTIIDTPGFGDAINNQECWKPIADYIDQQFEQYFRDESGLNRKNIV----------DNRIHCCLYFISPFGHGLRPLDVEFMKAVHNKVNIVPLLAKADTLTPAEVSKMKPKIREEIKFYGIKIYQFPECDSDE-----------DEE-----FKRQDQELKDSIPFTVIGSN---------TVVEAKGRRVRGRLYPWGIVEVENPAHCDFVRLRNMLIRTHMQDLKDVTRDVHYENYRAQCIQSM-------------------------------------------------------------------------------------------------------------------------------------------------------------------------------------------------------------------------------------------------------------------------
>UPI0006708F23	383	0.428	1.376E-109	33	438	704	153	472	536
---------------------------------LRTFFMDLADERHADLLWSLKDAEDDK--------EYVGFATLPN-------QVHRKSVKKGFDFTLMVAGESGLGKSTLVNSLFLTDMYRDRK---------LLNAE---------------------------ERITQTVEITKHVVDIEEKGVKLRLTIVDTPGFGDAVNNTECWKPVADYIDQQFEQYFRDESGLNR----------KNIQDNRVHCCIYFISPFGHGLRPLDVEFMRALHQRVNIVPVLAKADTLTPSEVERMKNKIREEIDHYGIRIYQFPECDSDE-----------DEE-----FKLQDQALKESIPFAVIGSN---------TVVEAKGRRVRGRLYPWGIVEVENPSHCDFVKLRTMLVRTHMQDLKDVTRETHYENYRTQCIQSM-------------------------------------------------------------------------------------------------------------------------------------------------------------------------------------------------------------------------------------------------------------------------
>A0A8J6LIH4	383	0.457	1.873E-109	45	440	704	214	552	711
---------------------------------------------MKPLVTSLpTKRKS---CSlDLETSGYVGFANLPN-------QVHRKSVKKGFEFTLMVVGESGLGKSTLVNALFLTDLYP-----ERQVPDAIGNVVSLKVLELRSPI-AHGEHSV-------FQKMKQTVKLEPSTVEIEERGVKLRLTVVDTPGYGDAIDNTDSFSEIIKYIDDQFERFLRDESGLNR----------KNIMDNRIHCCFYFISPFGHGLKPLDVEFMKQLHNKVNIVPVIAKADVLTKKEMQRLKKKVMDEIQEHGIRIYSLPECDSDE-----------DEE-----YKEQVRQLKQAVPFAVCGAN---------TLLEVRGRKVRGRLYPWGVVEVENPEHCDFIKLRTMLI-THMQDLQEITQQVHYENYRSEHLARGGV-----------------------------------------------------------------------------------------------------------------------------------------------------------------------------------------------------------------------------------------------------------------------
>A0A4U0Y0K8	383	0.431	2.549E-109	0	474	704	755	1147	1217
ASPVPNPASQANIPNGKPTSPLVSTSNPMPNGGSPAPQTVTSK---DP-KAAAQAASDMRNIVRRKLTGYVGFANLPN-------QWHRKSVRKGFNFNVMVVGESGLGKSTLVNTLFNTSLYPPK---------------------------EHKQPSL------DFA--PKTVSIQSISADIEENGVRLRLTVVDTPGFGDFVNNDDSWRPIVENIEQRFDAYLDAENKVNRMNIV----------DNRVHACVYFVQPTGHSLKPLDVEVMRRLHTKVNLIPVIAKADTLTDDEVANFKQRILSDIQHHNIQIFEGPRYE------------LDDEETIAE-----NNEIMSKVPFAVVGANTEVQ--TP------EGRKVRGRRYPWGVIEVDNEEHCDFVKLRQMLIRTHMEELKEHTNNFLYENYRSDKLHSMGVAQDPS-VFKEVNPAVKQEEERTLHEQKLAKMELE-------------------------------------------------------------------------------------------------------------------------------------------------------------------------------------------------------------------------------------
>A0A8H4IJD1	382	0.416	3.471E-109	0	474	704	811	1205	1272
ASPVPTPASPTSNGKPSSPAGGDVKSSNMMADGKQGSVPQTVSSR-DP-KAAAQAASDMRNIVRRKLTGYVGFANLPN-------QWHRKSVRKGFNFNVMVVGESGLGKSTLVNTLFNTSLYPPKE---RKPP--------------------------------SLDIIPKTVAIQSISADIEENGVRLRLTVVDTPGFGDFVNNDDSWRPIVENIEQRFDAYLDAENKVNRMNIV----------DNRIHACVYFIQPTGHSLKPLDVEVMRRLHTKVNLIPVIAKSDTLTDDEITAFKQRILADITHHGIQIFEGPRYE------------MDDEETIAE-----NQEIMSKVPFAVVGANTDVATS--------DGRKVRGRRYPWGVIEVDNEEHCDFVKLRQMLIRTHMEELKEHTNNTLYENYRSDKLISMGVSQDPS-VFKEVNPAVKQEEERTLHEQKLQKMEQE-------------------------------------------------------------------------------------------------------------------------------------------------------------------------------------------------------------------------------------
>UPI000C6E19C2	381	0.433	6.431E-109	59	465	704	66	391	492
-----------------------------------------------------------KDMShSKESDGYVGFANLPN-------QVYRKAVKRGFEFTLMVVGESGLGKSTLINSVFLTDIYSNE-----------------------YPGPSH--------------RIKKTVQIETTKVLLKENGVNLLLTVVDTPGFGDAVDNSKCWQPIVDFIESKCEEYLNAESRVNR----------TTIPDTRVHCCLYFIAPSGHGLKPLDIEFMKQLHDKVNIIPLIAKADTLTPEECSFFKRTILNEIAQNKIKVYEFPEC--------------DDEE---ENKVQ--KLLKERMPFAVVGSNTLV---------DVNGKQVRGRKYPWGVAEVENPDHCDFIALRNMLIRTHMQDLKDVTSNVHYENYRCRKLAGIGADGNPKMTNKNPFTQMEEEKLEHEAE----------------------------------------------------------------------------------------------------------------------------------------------------------------------------------------------------------------------------------------------
>A0A2D0T9X1	381	0.413	6.431E-109	2	438	704	84	449	516
--SHESPHTEETStfLRLPALCRTLGEVEPDPKHNIQTGYVDLPPPFS-PSPISPSRPKSPWgRFdpydSTEDQdKEYVGFATLPN-------QVHRKSVKKGFDFTLMVAGESGLGKSTLVNSLFLTDLYKDRK---------LLNAE---------------------------ERITQTVEITKHTVDIEEKGVKLKLTIVDTPGFGDAVNNTECWKSVADYIDQQFEQYFRDESGLNR----------KNIQDNRVHCCIYFISPFGHGLRPLDVEFMKALHEKVNIVPVLAKADTLTPSEIKKKKIKIREEIEQFGIKIYQFPDCDSDE-----------DEE-----FKQQDQELKESIPFAVIGSN---------TVVEAKGKRVRGRLYPWGIVEVENSAHCDFIKLRNMLVRTHMQDLKDVTRDVHYENYRAQCIQSM-------------------------------------------------------------------------------------------------------------------------------------------------------------------------------------------------------------------------------------------------------------------------
>UPI001F4F942A	381	0.394	6.431E-109	34	491	704	89	461	539
----------------------------------ESYAAARAERDKDSCAASKTeRERVPERRTK-ELDGYVGFANLPN-------QVYRKAVKRGFDFTLMVVGESGLGKSTLINSMFLADIYSNE-----------------------YPGPSH--------------RIKKTVQVETSKVLLKENGVNLTLTVVDTPGFGDAVDNSNCWQPVIDYIESKYEEYLNAESRVNRKTLV----------DNRVHCCLYFIAPSGHGLKPLDVEFMQRLHDKVNIIPVIAKSDTMTPDECTHFKKQILNEISQHKIKIYEFP--DPE-----------DEEE------SKANKTLKDRVPFAVVGSN---------TVIEVDGKKLRGRKYPWGIAEVENLEHCDFIALRDMLIRTHLQDLKDVTNNVHYENFRCRKLAGLG-SDGKPTRISNKNPLAQMEEEKREHEAKMKKMEIEMEQ-VFEMKVKE-KKQK--------------------------------------------------------------------------------------------------------------------------------------------------------------------------------------------------------------------
>UPI0010FCBDD5	381	0.434	8.754E-109	44	439	704	8	324	390
--------------------------------------------RLKPASVSDNGKESPKQ--EPEP-GYVGFANLPN-------QVHRKSVKRGFEFTLMVVGESGLGKSTLVDSLFLTDLY------------------------------------DETEIPKAVDRIHQTVEIETNTVEIEEKGIRLRLTVVDTPGFADAVDNTDCWQVITNYVDEQYEAYLQDESGLNRRHIV----------DNRVHCCLYFVCPHGHGLKPIDIAFMKILHTKVNIVPVIAKADCLTKFEMQRLKRKVLDEIQDNGIKIYTFPDCDSE-----------DDEE-----FVQINQELKASIPFAVIGSN---------SVAEIRGKQVRVRQYPWGVAEVENPDHCDFIKLRNMLIRTHMQDLKDVTQEVHYENYRAERLSrtEQG------------------------------------------------------------------------------------------------------------------------------------------------------------------------------------------------------------------------------------------------------------------------
>A0A164XM14	381	0.448	8.754E-109	65	481	704	40	384	441
-----------------------------------------------------------------KLMGYVGFANLPN-------QVHRKSVRKGFHFTTMVVGESGLGKSTLINTLFNTQLYPAKE--------------------PLPP---------------SAER-PKTVSIESISADIEENGVRLRLTVVDTPGFGDFVNNDESWKPIVDNIESRFDAYLEQENRVNR----------QKIVDNRVHACLYFIQPTGHSLKPIDIEFMRRLHAKVNLIPIIAKADTLTDDEVFNFKQRVLADIAFHNIHIFQAPIYENE------------DEETVAE-----NEEIASKIPFAVVGSNQEVQTA--------DGRTVRGRSYPWGVIEVDNEDHCDFVKLRQMLIRTYMEELREHTNNVLYENWRSEKLLGMGVVQDIS-VFKEINPAAKTAEERALHETKLAKMEAEmkmvfqqKVQEKEA------------------------------------------------------------------------------------------------------------------------------------------------------------------------------------------------------------------------------
>A0A3N4J1G0	381	0.439	8.754E-109	46	474	704	26	377	443
----------------------------------------------SPQQESgFSSSSSPPNIVRRKLTGYVGFANLPN-------QWHRKSVRKGFNFNVMVVGESGLGKSTLVNTLFNTSLYPPKE---RKGP--------------------------------SLDIIPKTVSIQSISADIEENGVRLRLTVVDTPGFGDFVNNDESWRPIVDNIEQRFDAYLEAENKVNR----------MNIIDNRVHACVYFIQPTGHALKPLDIEVMRRLHTKVNLIPVIAKADTLTDEEIAEFKKRILADINHHEIQIFEGPRYE------------LDDDETIAE-----NNEIMSKVPFAVVGANSEVTNA--------DGRKVRGRRYPWGIIEVDNEEHCDFVKLRQMLIRTHMEELKEHTNNFLYENYRSDKLTAMGVAQDPS-VFKEVNPAVKQEEERTLHEQKLTKMEAE-------------------------------------------------------------------------------------------------------------------------------------------------------------------------------------------------------------------------------------
>A0A3N4HIR7	381	0.441	8.754E-109	47	474	704	36	392	459
-----------------------------------------------PASASTPKTATPalsaadnKNIVRRKLTGYVGFANLPN-------QWHRKSVRKGFNFNVMVVGESGLGKSTLVNTLFNTALYPPKD--------------------PKQP---------------SLEIIPKTVAIESTSADIEENGVRLRLTVVDTPGFGDFVNNDESWRPIVDSIESRFDSFLEAENKVNR----------TNIADTRIHACVYFIQPTGHSLKPLDIEVMKRLHTKVNLIPVIAKADTLTDEEVTAFKKRILADINYHNIQIFEGPRYE------------LDDDETIAE-----NQEIMSKVPFAVVGANTEVQIG--------NGRKVRGRRYPWGIIEVDNEDHCDFVKLRQMLIRTHMEELKEHTSNVLYENYRSDKLTSLGVTQDPS-VFKEVNPAVKQEEERALHEQKLAKMEAE-------------------------------------------------------------------------------------------------------------------------------------------------------------------------------------------------------------------------------------
>UPI001AEFDCD6	381	0.398	8.754E-109	2	438	704	515	886	903
--SEPCHpaeAKTRvlrpQIVEPRPQTPELCDDDLEFRATLWPQPSESQQYFCAP--APLspsSRPRSPWgkldpYDSSEDDKEYVGFATLPN-------QVHRKSVKKGFDFTLMVAGESGLGKSTLVNSLFLTDLYRDR--------------------KLL----------------GAEERIMQTVEITKHAVDIEEKGVRLRLTIVDTPGFGDAVNNTECWKPVAEYIDQQFEQYFRDESGLNR----------KNIQDNRVHCCLYFISPFGHGLRPLDVEFMKALHQRVNIVPILAKADTLTPPEVDRKKCKIREEIEHFGIKIYQFPDCDSDE----------------DEDFKLQDQALKESIPFAVIGSN---------TVVEARGRRVRGRLYPWGIVEVENPGHCDFVKLRTMLVRTHMQDLKDVTRETHYENYRAQCIQSM-------------------------------------------------------------------------------------------------------------------------------------------------------------------------------------------------------------------------------------------------------------------------
>J3KF51	381	0.428	1.192E-108	6	474	704	8	396	463
------PAPTRPSPTVSTPPSKPASPLVERSNPMGGGLAQTVTSK-DP-KAVAQAATDMRNVVRRKLTGYVGFANLPN-------QWHRKSVRKGFNFNVMVVGESGLGKSTLVNTLFNTSLYPPKE---RKGP--------------------------------SLDIIPKTVSIQSISADIEENGVRLRLTVVDTPGFGDFVNNDDSWRPIVENIEQRFDAYLDAENKVNRMNIV----------DNRVHACVYFIQPTGHSLKPLDIEVMRRLHTKVNLIPVIAKADTLTDEEVALFKQRILADIHHHSIQIFEGPRYE------------LDDEETLAE-----NQEIMSKVPFAVVGANTEVTTA--------SGHKVRGRRYPWGIIEVDNEEHCDFVKLRQMLIRTHMEELKEHTNNVLYENYRSDKLTAMGVTQDPS-VFKEVNPAVKQEEERALHEQKLAKMEAE-------------------------------------------------------------------------------------------------------------------------------------------------------------------------------------------------------------------------------------
>A0A161TC78	381	0.414	1.192E-108	0	474	704	108	501	568
ASPAPQPQAQ-PSPQPNGKPASTHSERAPSVSTAQSSIPQTVSNK-DPKLAA-QAASDMRNIVRRKLTGYVGFANLPN-------QWHRKSVRKGFNFNVMVVGESGLGKSTLVNTLFNTSLYPPKE---RKAP--------------------------------SLDIIPKTVAIQSISADIEENGVRLRLTVVDTPGFGDFVNNDESWRPIVENIEQRFDAYLDAENKLNRVNVI----------DNRIHACVYFIQPTGHSLKPLDIEVMKRLHTKVNLIPVIAKSDTLTDEEIVLFKQRILADIQHHSIQIFEGPRYE------------LDDEETIAE-----NNEILSKVPFAVVGANSEVTNA--------DGRRVRGRRYPWGVIEVDNEDHCDFVKLRQMLIRTHMEELKEHTNNSLYENYRSDKLTAMGVAQDPS-VFKEVNPAVKHEEERSLHEQKLAKMEAE-------------------------------------------------------------------------------------------------------------------------------------------------------------------------------------------------------------------------------------
>UPI0007500297	381	0.396	1.192E-108	10	438	704	249	598	662
----------RTIPDDTMVEKEQRAFHRPQPLDLQQQHM------AAPTPASPSRPRSPWgRLdpydSDEDDKEYVGFATLPN-------QVHRKSVKKGFDFTLMVAGEAGLGKSTLVNSLFLTDLYKDRK---------LLNAE---------------------------ERIMQTVEITKHVVDIEEKGVKLRLTIVDTPGFGDAVNNTECWKPVADYIDQQFEQYFRDESGLNR----------KNIQDNRIHCCLYFISPFGHGLRPLDIECMKALHQRVNIVPVLAKADTLTPFEVDRMKTKIRDEIEQFGIRIYQFPECDSDE----------------DDDFKTQDLALKESIPFAVIGSN---------TVVEAKGRRVRGRLYPWGIVEVENPAHCDFVKLRTMLVRTHMQDLKDVTRETHYENYRAQCIQSM-------------------------------------------------------------------------------------------------------------------------------------------------------------------------------------------------------------------------------------------------------------------------
>A0A8B9HML3	380	0.397	1.622E-108	4	438	704	24	387	418
----EGHESPR---TPGTPTFLRPPAGRKAPKELEHDPRHAVQRGLVDYnlQSPIspSRPKSPWgRFdpydSSEDQdKEYVGFATLPN-------QVHRKSVKKGFDFTLMVAGESGLGKSTLVNSLFLTDLYKDRK---------LLNAE---------------------------ERITQTVEITKHTVDIEEKGVKLKLTIVDTPGFGDAVNNTECWKSVADYIDQQFEQYFRDESGLNR----------KNIQDNRVHCCLYFISPFGHGLRPLDVEFMKALHEKVNIVPVLAKADTLTPSEVKKKKIKIREEIEQYGIKIYQFPDCDSDE----------------DEDFKQQDHELKESIPFAVIGSN---------TVVEAKGKRVRGRLYPWGIVEVENSAHCDFVKLRNMLVRTHMQDLKDVTRETHYENYRAHCIQSM-------------------------------------------------------------------------------------------------------------------------------------------------------------------------------------------------------------------------------------------------------------------------
>A0A433Q7E0	380	0.415	1.622E-108	3	491	704	5	425	463
---QPCPfNSQENTpSSPDTSCHALYPTPLSSPTPLDYSFWLSEKFNSTTYQ--WPANSVIRK----KLQGYVGFANLPN-------QVHRKSVKKGFHFTTMVVGESGLGKSTLVNTLFNTTLYPAKNDTVELSP-----------------------------------EVPKTVEIQAITADIEENGVKLRLTVVDTPGFGDFVNNEESWKPILDNIEARFDAYLEQENRVNR----------HKMVDNRIHACIYFIQPTGHALKPLDIEFMRRLHTRVNLIPVIAKSDTLTEEEIRVFKERILADITHHNIHIYQAPQYE------------YDDSETISE-----NREIMAKIPFAIVGSDKEVEAE--------GGRRVRGRKYPWGVIEVDNEEHCDFVKLRQMLIRTHMEELKEYTNDVLYENYRTEKLMAMGIQQDPS-VFKEVNPLQKMEEERQLHETKLAKMESEmkmvfqaKVQEKEAklkqsEEELYArhKEMK--------------------------------------------------------------------------------------------------------------------------------------------------------------------------------------------------------------------
>UPI0006D8DAE9	380	0.395	1.622E-108	5	438	704	43	411	478
-----QPWSQEAGKVDRDRSKAEKINFGNDVL-IEVTVGSTIVtKHTSNRKAEapgppLspRRPISPWGMFDPydslEDQDreYVGFATLPN-------QVHRKSVKKGFDFTLMVAGESGLGKSTLVNSLFLTDLYKDRK---------LLNAE---------------------------ERITQTIEITKNTVDIEEKGVKLRLTIVDTPGFGDAVNNAECWKPIADYIDQQFEQYFRDESGLNR----------KNIQDNRVHCCLYFISPFGHGLRPVDVEFMRALHEKVNIVPVLAKADTLTPVEVKKKKEKIREEIELYGIKIYQFPDCDSDE----------------DEDFKQQDQELKDSIPFAVIGSN---------TVVEAKGKRVRGRLYPWGIVEVENSSHCDFVKLRTMLVRTHMQDLKDVTRETHYENYRAQCIQSM-------------------------------------------------------------------------------------------------------------------------------------------------------------------------------------------------------------------------------------------------------------------------
>UPI0001CBB578	379	0.426	3.005E-108	61	481	704	26	367	387
-------------------------------------------------------------FTNPEQAGYVGFANLPN-------QVHRKSVKKGFEFTLMVVGESGLGKSTLVNSLFLTDLYP-----ERQIP-------------------------------GAAEKIDKTVTIDASTVEIEERGVKLRLTVVDTPGYGDAINNSDCFKPIIKYIDEQYERYLQDESGL--------NRRN--IVDNRVHCCFYFISPTGHGLKPLDIEFMRALHHKVNVVPVIAKSDTLTKKEVWKLKNKIVGEIEENGISMYRIPDCDSDE----------------DEDFKEQNKQIKESMPFAICGSSQ---------LIEVKGRKVRGRLYPWGVVEVENPDHCDFIKLRSMLI-THMQDLQEVTQDVHYENFRSEKLARSGgskSRPPVKLKREESLETKMTEKDKILQE---KEVELRRMQEMLA------------------------------------------------------------------------------------------------------------------------------------------------------------------------------------------------------------------------------
>A0A7R9AUJ4	379	0.443	3.005E-108	68	436	704	79	419	505
--------------------------------------------------------------------DYIGFATLP-------EQVHRKSVKRGFDFTLMVVGESGLGKSTLVNSLFLSDLYKDRKIPdaiGKSIllsqillPVQAIRictdYTDVWRLSNLSCITSLGSILTIQFRVLSSERVEKTTSIEKKTMDIEERGVKLRLTVVDTPGFGDAINCEDSWRACCGYIDEQFRQYFTDESGLNR----------KNIQDNRVHCCLYFVPPYGHGLRQIDVEFMRRLHRKVNIVPVLAKADTLTSQEVKRLKERVMVDIEENKIQIYQFPECDSDE----------------DEDFKQQDRELKACVPFAVVGSN---------TVLEVAGKRIRGRQYPWGVVEVENPQHSDFIKLRTMLISTHMQDLKDVTQDVHYENFRAQCIS---------------------------------------------------------------------------------------------------------------------------------------------------------------------------------------------------------------------------------------------------------------------------
>UPI001D08EA3B	379	0.420	4.091E-108	61	492	704	8	353	355
-------------------------------------------------------------FPSLETPGYVGFANLPN-------QVHRKSVKKGFEFTLMVVGESGLGKSTLVNSLFLTDLYP-----ERVIP-------------------------------DSVEKSTQTVKLDASTVEIEERGVKLRLTVVDTPGFGDAIDNTDCFRAILKYIDEQFERFLRDESGL--------NRRN--IVDNRIHCCFYFISPFGHGLKPLDVEFMKQLHNKVNIVPVIAKADVLTKKEMQRLKQRVMDEITEHGIKIYPLPECDSDE----------------DEDYKEQVRQLKQAVPFAVCGAN---------TLLEVRGRKVRGRLYPWGVVEVENPDHCDFIKLRTMLI-THMQDLQEVTQEVHYENYRSERLAKGGsVP---KRNASVIEDKTVTEKDRILQE---KEAELRRMQE--MIAAMQAQMQQQ-------------------------------------------------------------------------------------------------------------------------------------------------------------------------------------------------------------------
>A0A0K8S8Y1	379	0.431	4.091E-108	55	484	704	2	351	359
-------------------------------------------------------SESVKTFASLETPGYVGFANLPN-------QVHRKSVKKGFEFTLMVVGESGLGKSTLVNSLFLTDLYPN-----RKIP------DAIDKTF-------------------------KTVGLEASTVEIEERGVKLRLTVVDTPGFGDAINNTDSFKAIIQYIDDQFERFLRDESGL--------NRRN--ILDNRVHCCFYFISPFGHGMKPLDIEFMKQLHNKVNIVPVIAKADVLTKKEILKLKKRIMEEIEANGIKIYGLPDCDSDE----------------DEDYKEQVRQLKEAVPFAVCGSN---------TLLEARGKKVRGRLYPWGVVEVENPDHCDFRKLRTMLI-THMQDLQEVTQEVHYENYRSERLAK-GapVRKRTTSVSENEKSHTQIEKDRILQE---KEAELRRMQEMLAkMQA---------------------------------------------------------------------------------------------------------------------------------------------------------------------------------------------------------------------------
>A0A397SPG2	379	0.446	4.091E-108	65	493	704	40	403	439
-----------------------------------------------------------------KLQGYVGFANLPN-------QVHRKSVKKGFHFTVMIVGESGLGKSTLVNTLFGTTLYPNK---GEAEPSDET---------------------------------PKTVEIQSLSADIEENGVKLRLTVVDTPGFGDFVNNEESWKPILENIETRFDAYLEQENRV--------NRR--KMVDNRVHACIYFIAPTGHSLKPLDVEFMRRLHTKVNLIPVIAKSDTLTEDEIKQFKQRILDDIAYHKIQIYQAPQYE------------YDDEETVAE-----NREIISKIPFAIVGSDKEVE--LP------DGRRVRGRKYPWGVIEVDNEEHNDFVKLRQMLIRTHMEELKEYTNDVLYENYRSEKLVTMGVQQD-QTVFKEVNPLAKMEEERQLHEAKLQKMESEmkqvfqqKVQEKEAklkqsEEELYArhKEMKDA------------------------------------------------------------------------------------------------------------------------------------------------------------------------------------------------------------------
>A0A1W4WZ12	379	0.443	5.568E-108	56	482	704	3	348	358
--------------------------------------------------------ESVKSFSSLETPGYVGFANLPN-------QVHRKSVKKGFEFTLMVVGESGLGKSTLVNSLFLTDLYP-----ERIVP------DAIEKGK-------------------------QTVKLDASTVEIEERGVKLRLTVVDTPGYGDAIDNTDCFKAIIRYIDEQFERFLRDESGL--------NRRN--IVDNRIHCCFYFISPFGHGLKPLDIEFMKQLHNKVNIIPVIAKADVLTKKEMQRLKNKVMDEIRDNGIKIYQLPECDSDE-----------DEE-----YKEQVRQLKQAVPFAVCGSN---------TMMEVKGRKVRGRLYPWGVVEVENPEHCDFIKLRTMLI-THMQDMQEVTHEVHYENYRSERLAK-GApppTPTSKRNTISENGSISEKDRILAEKEAeLKKM-----QEMLAA-----------------------------------------------------------------------------------------------------------------------------------------------------------------------------------------------------------------------------
>A0A162ZJ97	379	0.485	5.568E-108	65	474	704	3	333	402
-----------------------------------------------------------------KLMGYVGFANFPN-------QVHRKSVKTGFQFTCMVVGESGLGKSTLVNTLFNTQIYPNKQ--------------------PAEP--TH--------------DCPQTVEIQSITTDIEENGVRLRMTVVDTPGFGDFVNNEESWKPILDNIESRFDAYLEQENRV--------NRR--KMVDNRIHACLYFITPTGHALKPLDVEFMRRLHTRVNLIPVIAKADTLTEEEVVAFKQRILADIKHHNIQIYQAPAYE------------YDDEETIAE-----NREVMSKIPFAIVGSDKEF-------EVE-GGRRVRGRRYPWGVIQVDNEEHCDFVKLRQMLIRTHMEELKEFTNDVLYENYRTEKLSAMGIQQDPS-VFKEVNPVQKMEEERLAHEQKLAKMETE-------------------------------------------------------------------------------------------------------------------------------------------------------------------------------------------------------------------------------------
>A0A1X2GHB2	379	0.445	5.568E-108	57	491	704	14	382	420
---------------------------------------------------------SSIDVVRKKLLGYVGFANLPN-------QVHRKSVKKGFEFTAMVVGESGLGKSTLVNTLFNTALYPPKENTEPS-----------------------------NETV-------QTVEIQSITSDIEENGVKLRLTVVDTPGFGDFVNNEESWKPILDDIESRFDAYLEQENRV--------NRR--KMVDNRIHACIYFIMATGHALKPLDIEFMRRLHTRVNLIPVIAKADTLTEEEVVAFKQRILADIQHHKIQIYQAPTYE------------YDDEETMAE-----NKEIMSKIPFAVVGSDKEV---------EINGRRVRGRSYPWGLIEVDNEDHCDFVKLRQMLIRTHMEELKEFTNNILYENYRTEKLQAMGIQQDPS-VFKEVNPVQKMEEERMAHEQKLSKMEAEmktvfqaKVQEKEAklkqsEEELYArhKEMK--------------------------------------------------------------------------------------------------------------------------------------------------------------------------------------------------------------------
>UPI001BB17371	379	0.400	5.568E-108	62	496	704	8	376	442
--------------------------------------------------------------NKPKEmEGYVGFANLPN-------QVYRRSVKRGFEFTLMVVGESGLGKSTLINSLFLTDIYSGD-----------------------YPGPSQ--------------RIKKTVKVETSQANLKENGVQLRLTIVDTPGFGDQVDNSNCWAPILDHIDSKFEEYLNSESRVNRY----------SIPDKRVQCCLYFIAPSGHGLKPLDIEFMKRLHDKVNIIPLIAKADTLTPEECREFKKRIMAEINEHKIKIYEFPDI-EEEEENKENKRLTQRRNGPKEKDTSPNS-LKERVPFAVVGSNH---------IMEVNGKRVRGRQYPWGIAEVENLEHCDFIPLRNMLIRTHMQDLKDVTNNVHYENFRCRKL--TAVTsGDAKrgGKASSKNPIAQFEEEKLEHDKKMRKMESEMEQ-VFEMKVK--EKQKGLEDS---------------------------------------------------------------------------------------------------------------------------------------------------------------------------------------------------------------
>UPI0012ED8FBD	379	0.421	5.568E-108	33	438	704	141	468	534
---------------------------------VPQSKSVEFDLSSVPRPKSPWGRYDPYNNNEDQDKEYVGFATLPN-------QVHRKSVKKGFDFTLMVAGESGLGKSTLVNSLFLTDLYKDRK---------LLNAE---------------------------ERITQTVEITKHTVDIEEKGVKLKLTIVDTPGFGDAVNNTECWKSVADYIDQQFEQYFRDESGLNR----------KNIQDNRVHCCLYFISPFGHGLRPLDVEFMKALHEKVNIVPILAKADTLTPAEVKKKKFKIREEIEQYGIKIYQFPDCDSDE----------------DEDFKQQDHQLKESIPFAVIGSN---------TVVEAKGKRVRGRLYPWGIVEVENPAHCDFVKLRNMLVRTHMQDLKDVTRETHYENYRAHCIQNM-------------------------------------------------------------------------------------------------------------------------------------------------------------------------------------------------------------------------------------------------------------------------
>UPI00038E94B8	379	0.404	5.568E-108	2	438	704	567	925	989
--SRPQiPESRPQAPDLYEDDLELRPPSWPQASDIQQYFCAPTPL--SPS----TRPRSPWgkldpYDSSEDDKEYVGFATLPN-------QVHRKSVKKGFDFTLMVAGESGLGKSTLVNSLFLTDLYRDRK---------LLNAE---------------------------ERIMQTVEITKHAVDIEEKGVRLRLTIVDTPGFGDALNNTECWKPVAEYIDQQFEQYFRDESGLNR----------KNIQDNRVHCCLYFISPFGHGLRPLDVEFMKALHQRVNIVPILAKADTLTRPEVDLKKRKIREDIEHFGIKIYQFPDCDSDE----------------DEDFKLQDQALKESIPFAVIGSN---------TVVEARGRRVRGRLYPWGIVEVENPGHCDFVKLRTMLVRTHMQDLKDVTRETHYENYRAQCIQSM-------------------------------------------------------------------------------------------------------------------------------------------------------------------------------------------------------------------------------------------------------------------------
>A0A2B7WG14	378	0.416	7.579E-108	6	474	704	58	452	519
------PASAANGIPAPTRPSPAAGNASGKSPYVERSNPMGQGAAqtvtSKDPKAAAQAASDLRNVVRRKLTGYVGFANLPN-------QWHRKSVRKGFNFNVMVVGESGLGKSTLVNTLFNTSLYPPKE---RKGP--------------------------------SLDIIPKTVAIESISADIEENGVRLRLTVVDTPGFGDFVNNDDSWRPIVENIEQRFDAYLEAENKVNRMNIV----------DNRVHACVYFIQPTGHSLKPLDIEVMRRLHTKVNLIPVIAKADTLTDEEIALFKQRILADIQYHSIQIFEGPRYE------------LDDEETIAE-----NQEIMSKIPFAVVGANSEV------TSSE--GRKVRGRRYPWGVIEVDNEEHCDFVKLRQMLIRTHMEELKEHTNNALYENYRSDKLTQMGVAQDPS-VFKEVNPAVKQEEERTLHEQKLAKMESE-------------------------------------------------------------------------------------------------------------------------------------------------------------------------------------------------------------------------------------
>A0A2J7Q8E4	378	0.414	1.032E-107	3	442	704	30	385	523
---QPQpPASGTP-PVISTTSAIKEALAKRVERITENHIGGSDVPDNKERFNKAEKDKVPERRTK-ELDGYVGFANLPN-------QVYRKAVKKGFDFTLMVVGESGLGKSTLMNSMFLADIY---------------SAE--------FPGPSH--------------RIKKTVQVETTKVLLKENGVNLTLTVVDTPGFGDAVDNSNCWQPVIDYIESKYEEYLNAESRV--------NRRT--LADNRVHCCLYFIAPSGHGLTPLDVEFMQRLHDKVNIIPVIAKSDTMTPDECSHFKKQVLNEISQHKIKIYEFPDT-------------EDEEET------KLHKVLRDRVPFAVVGSN---------TVIEVDGKKIRGRKYPWGIAEVENLEHCDFIALRNMLIRTHLQDLKDVTNNVHYENYRCRKLAGLG-TD---------------------------------------------------------------------------------------------------------------------------------------------------------------------------------------------------------------------------------------------------------------------
>A0A8C3AAH4	377	0.441	1.404E-107	61	478	704	10	342	435
-------------------------------------------------------------MEQPKnLEGYVGFANLPN-------QIYRKSVKRGFEFTLMVVGESGLGKSTLINSLFLTDLY-----------------------SPEYPGPSH--------------RVEKTVTVEQSKVLVKEGGVQLLLTIVDTPGFGDTIDNSNCWQPIIDYIDNKFEGYLNAESRV--------NRRL--MPDSRVQCCLYFITPSGHGLKPLDVEFMKRLHEKVNIIPLIAKADTMTPEECQLFKKQIMRGIQEHKIRIYQFPETD-------------DEEE------MKMVKRIKDRLPLAVIGSN---------TIIEVNGKRVRGRQYPWGVADVENGEHCDFTILRNMLIRTHMQDLKDVTNNVHYENYRSRKL----AAVTYNGVDNNKSKGQLTKPETSDGMSPLAQMEEERRDH---------------------------------------------------------------------------------------------------------------------------------------------------------------------------------------------------------------------------------
>A0A6P4ZAE5	377	0.465	1.404E-107	66	441	704	24	316	448
------------------------------------------------------------------LEGYVGFANLPN-------QVYRKAVKRGFEFTLMVVGESGLGKSTLVNSLFMTDLY---------SPS-------------EYPGPSQ--------------RITKTVKVETSRVLVKEGGVQLQLTIVDTPGFGDAVDNSNCWKPITDHIEQRFEDYLNSESRV--------NRRT--MPDNRVHACLYFIGPTGHGLKPLDIEFMKRLHDKVNIIPLIAKADTMTPEECTQFKKKILQEIKENKIQIYEFPE--------------GEDEEDN-----KLNKKLRERIPFAVVGSN---------TLLEINGRKVRGRQYPWGVAEVENMDHCDFITLRNMLIRTHMQDLKDVTNNVHYENYRCQKLA--GIT----------------------------------------------------------------------------------------------------------------------------------------------------------------------------------------------------------------------------------------------------------------------
>A0A8J2IV63	377	0.410	1.404E-107	8	474	704	126	514	581
--------SQRTSLRSYRLMESLLTCLPTDSPGAESPALPPSAS-PANVVPSQPPPAADNRnIVRRKLTGYVGFANLPN-------QWHRKSVRKGFNFNVMVVGESGLGKSTLVNTLFNTSLYPPKE---RKGP--------------------------------SLDIIPKTVTIQSISADIEEAGVRLRLTVVDTPGFGDFVNNDESWRPIVDNIEQRFDSYLDAENKVNRMNIV----------DNRIHACVFFIQPTGHSLKPLDIEVMRRLHTKVNLIPVIAKADTLTDEEIAAFKSRILADIKHHGIQIFEGPRYE------------LDDEETIAE-----NNEIMSKVPFAVVGANNEITSA--------DGRKIRGRAYPWGIIEVDNEEHCDFVKLRQMLIRTHMEELKEHTNNQLYENYRTDKLLAMGVSQDPS-VFKEVNPAVKQEEERALHEQKLAKMEAE-------------------------------------------------------------------------------------------------------------------------------------------------------------------------------------------------------------------------------------
>A0A7J7JL50	377	0.449	1.911E-107	58	442	704	16	321	355
----------------------------------------------------------SFQFSNPETPGYVGFANLPN-------QVHRKSVKKGFEFTLMVVGESGLGKSTLVNNLFLTDLYP-----ERHIP-------------------------------NAIDKIKQTVKIDASSVEIEERGVKLRLTVVDTPGFGDSINTGECYASILQYIDEQFERYLNDESGL--------NRRN--ITDNRVHACFYFISPAGHGLKPLDIAFMKAVHYKVNIVPVIAKADTLTKQEVHKLKKKILEEIRANGINIYTLPDCD-------------DDE---DEEFKLQCDQLKTAMPFAVVGSNQ---------IIEVKGRKVRGRMYPWGVVEVENPEHCDFIKLRTMLI-THMQDLQEVTHEVHYENFRSDRLSGPGEVD---------------------------------------------------------------------------------------------------------------------------------------------------------------------------------------------------------------------------------------------------------------------
>UPI000B45F659	377	0.426	1.911E-107	61	491	704	93	441	474
-------------------------------------------------------------FTSPEQPGYVGFANLPN-------QVHRKSVKKGFEFTLMVVGESGLGKSTLVNSLFLTDLYP-ERH-------------------------IH----------SAAEKIKQTVKIDASTVEIEERGVKLRLTVVDTPGFGDSLNSSDCFKPIIQYVDDQFERYLQDESGL--------NRR--HIIDNRVHCCFYFINPSGHGLRPLDVSFMKAVHNKVNIVPVIAKADTLTLQEVYLLKKKVMDQIDEHGISIYPLPDCDSDE----------------DEDYREQCRQLKEAVPFAVIGAN---------TVIEVKGRKVRGRMYPWGVVEVENPEHCDFIKLRTMLI-THMQDLQEVTQEVHYENFRAEKLADGGgaaAKKTVSRVSLVDKLRSKRRPESQAQELT--DRE-KQLVEKEAEL---CKMQK--------------------------------------------------------------------------------------------------------------------------------------------------------------------------------------------------------------------
>A0A182H1D8	377	0.419	2.601E-107	57	491	704	4	358	359
---------------------------------------------------------SGKTFSNVETSGYVGFANLPN-------QVHRKSVKKGFEFTLMVVGESGLGKSTLVNSLFLSDLYP-------------------ERVVPDAVEKQH-----------------QTVKLDASTVEIEERGVKLRLTVVDTPGFGDAIDNSDSFSAILEYIDEQYERFLRDESGL--------NRRN--IVDNRIHCCFYFISPFGHGLKPLDIEFMKKLHCKVNIVPVIAKADVLTKKEIQRLKCRIMQEIEDNGIKIYPLPDCDSDE----------------DEDYKEQVRQLKEAVPFAVCGST---------TLLEVKGRKVRGRLYPWGVVEVENPEHCDFIKLRTMLI-THMQDLQEVTQEVHYENYRSERLAK-SVRK-----NTNPIIKDENGTTGEVLSDKdrilrEKEEEIRRMQEKLAqMQAKI-QAQK--------------------------------------------------------------------------------------------------------------------------------------------------------------------------------------------------------------------
>A0A1X2GM83	377	0.449	2.601E-107	57	498	704	13	369	420
---------------------------------------------------------STINVVRKKLQGYVGFANLPN-------QVHRKSVKKGFQFTCMVVGESGLGKSTLVNTLFNTQLYPPRE----------------------NVALTHES--------------PQTVEVKSITSDIEENGVKLRLTVVDTPGFGDFVNNEESWKPILDDIESRFDAFLEQENRV--------NRR--KLADNRIHACIYFISPTGHALKPLDIEFMRRLHTRVNLIPVIAKADTLTEEEVAAFKQRILADINYHKIQIYQAPTYE------------YDDQETVAE-----NHEIVSKIPFAVVGSDKEF---------DVGGGRcVRGRKYPWGIIEVDNEEHCDFVKLRQMLIRTHMEELKEHTNNVLYENYRTEKLAAMGIQQD-PTVFKEVNPVQKMEEERLAHEQKLAKM------EAEMRAVFQAKVQEKETKLKQ-------------------------------------------------------------------------------------------------------------------------------------------------------------------------------------------------------------
>A0A8C6NT24	377	0.409	2.601E-107	61	498	704	16	369	423
-------------------------------------------------------------LQQQKnLEGYVGFANLPN-------QVYRKSVKRGFEFTLMVVGESGLGKSTLINSLFLTDLY-----------------------SPEYPSPS--------------NRIKKTVQVEQSKVLVKEGGVQLLLTIVDTPGFGDAVDNSSCWQPVIDYIDSKFEDYLNAESRV--------NRR--QMPDNRVQCCLYFIAPSGHGLKPLDIEFMKRLHEKVNVIPLIAKADTMTPGECQQFKRQIMNEIHEHKIKIYDFPETD-------------DEEE------MKMIRRIKDRLPLAVIGSN---------TIIEVNGKRARGRQYPWGVAEVENGEHCDFTILRNMLIRTHMQDLRDVTNNVHYENYRSRKLAAvtyNGV-DNTKTKVQLTKSPLAQMEEERR--DHMAKM---KKMEQEMEQVFEMKVKEKLQKLRD-------------------------------------------------------------------------------------------------------------------------------------------------------------------------------------------------------------
>A0A3P9MB19	377	0.415	2.601E-107	61	474	704	17	358	439
-------------------------------------------------------------MEQPKTlEAYVGFANLPN-------QVYRKSVKRGFEFTLMVVGESGLGKSTLINSLFLTDLY-----------------------SPEYPGPSH--------------RIKQTVQVEQSKVLIKEGGVQLLLTIVDTPGFGDAVDNSGCWKSVMDYIDSKFEDFLNAESRV--------NRR--QMPDSRVHCCLYFIAPSGHGLKPLDTEFMKYLHEKVNIIPLIAKADTLTPEECQQFKRQIMKEIQENEIKIYEFP-------------------ETEDEEEMKMVKKIKDRLPLAVVGSN---------TIIEVDGKRVRGRKYPWGVAEVENSEHCDFMILRNMLIRTHMQDLKDVTNNVHYENFRSGKLAavtCNGVEnkhnGQLTKTDTSDGMSPLAQMEEERQENMgrIKKMEQE-------------------------------------------------------------------------------------------------------------------------------------------------------------------------------------------------------------------------------------
>UPI0018747589	377	0.415	2.601E-107	1	474	704	124	519	586
-SSRPQssEGSPATSPPPSAAPASPPAGKLVSANEIEEAISNASIAGGVPMVAA--PSSDLRNIVRRKLTGYVGFANLPN-------QWHRKSVRKGFNFNVMVVGESGLGKSTLVNTLFNTSLYPPKE---RKGP--------------------------------SLDIIPKTVTIQSISADIEEAGVRLRLTVVDTPGFGDFVNNDESWRPIVDNIEQRYDAYLDAENKVNRMNIV----------DNRIHACVFFIQPTGHSLKPLDIEVMRRLHTKVNLIPVIAKADTLTDEEIANFKSRILSDIKYHGIQIFEGPRYE------------LDDEETIAE-----NNEIMSKVPFAVVGATNEITNA--------DGRKVRGRSYPWGVIEVDNEEHCDFVKLRQMLIRTHMEELKEHTNNSLYENYRTDKLIGMGVSQDPS-VFKEVNPAVKQEEERALHEQKLAKMEAE-------------------------------------------------------------------------------------------------------------------------------------------------------------------------------------------------------------------------------------
>UPI0018F65C80	376	0.437	3.540E-107	69	442	704	17	315	340
---------------------------------------------------------------------YVGFATLPN-------QVHRKSVKKGFDFTLMVAGESGLGKSTLVNSLFLTDLYK-----ERIIP-------------------------------DADERITKTLAITKHAVDIEERGVRVKLTIVDTPGFGDAVDNSDCWKPIVTYIDQQFEHYFHDESGLNR----------KNIQDNRVHCLLYFLSPLGHGVRPLDVEFMKAVHEKVNIVPVIAKADTLTPGEVQRTKQKIRQEIDDHGISVYQFPDCDSDE----------------DEDFKEQYGELKNSIPFAVIGSN---------TLIESKGKEVRGRLYPWGVVEVEDPTHCDFVKLRNMLIQTHMQDLKDVTQEVHYENYRAECIQSMtriGAKD---------------------------------------------------------------------------------------------------------------------------------------------------------------------------------------------------------------------------------------------------------------------
>A0A6G1I0Z5	376	0.416	3.540E-107	2	474	704	9	400	468
--SRPSPAP--TSPTLSNGKSSLSHREPNGIITDEVGALPQTVASKDPKAAAL-AANDLRNIVRRKLTGYVGFANLPN-------QWHRKSVRKGFNFNVMVVGESGLGKSTLINTLFNTSLYPPKE---RKPP--------------------------------SLDIIPKTVSVESISADIEENGVRLRLTVVDTPGFGDFVNNDASWGPIVENIESRFDAYLDAENKVNRMNIV----------DNRIHACVYFIQPTGHSLKPLDVEVMRRLHTKVNLIPVIAKADTLTDEEVIAFKQRILADIQYHNIHIFEGPRYE------------LDDEETIAE-----NSEIMSKVPFAVVGANTEVTTA--------DGRKVRGRSYPWGVIEVDNEEHCDFVKLRQMLIRTHMEELKENTNNVLYENYRSDKLTAMGVAQDPS-VFKEVNPAVKQEEERSLHEQKLAKMEAE-------------------------------------------------------------------------------------------------------------------------------------------------------------------------------------------------------------------------------------
>A0A365N7Z2	376	0.407	3.540E-107	2	474	704	59	454	521
--SSPRPSTvrhYRTSPGSESPALAPSASPANGRFIFYVNFCSRTDCRVVPSQP--PPPADNRNIVRRKLTGYVGFANLPN-------QWHRKSVRKGFNFNVMVVGESGLGKSTLVNTLFNTSLYPPKE---RKGP--------------------------------SLDIIPKTVTIQSISADIEEAGVRLRLTVVDTPGFGDFVNNDESWRPIVDNIEQRFDSYLDAENKVNRMNIV----------DNRIHACVFFIQPTGHSLKPLDIEVMRRLHTKVNLIPVIAKADTLTDEEIAAFKSRILADIKHHGIQIFEGPRYE------------LDDEETIAE-----NNEIMSKVPFAVVGANNEITSA--------DGRKIRGRAYPWGIIEVDNEEHCDFVKLRQMLIRTHMEELKEHTNNQLYENYRTDKLLAMGVSQDPS-VFKEVNPAVKQEEERALHEQKLAKMEAE-------------------------------------------------------------------------------------------------------------------------------------------------------------------------------------------------------------------------------------
>A0A8C4AC28	376	0.440	3.540E-107	61	471	704	99	428	525
-------------------------------------------------------------FQQQKsLEGYVGFVSLPN-------QVYRKSVKRGFEFTLMVVGESGLGKSTLINSLFLTDLY---------------SGE--------YPGPAH--------------RVKKTVQVEQSKVLLKEGGVQLLLTIVDTPGFGDAVDNSNCWQPVIDYIDSKFEDYLNAESRV--------NRR--QMPDSRVHSCLYFIAPSGHGLKPLDIEFMKRLHEKVNIIPLIAKADTLTPEECQQFKKQIMHEIQEHKIKIYEFPET-------------YDEEEN------KLVKKIKERLPLAVVGSN---------TIIEVNGKKVRGRQYPWGVAEVENGEHCDFTILRNMLIRTHMQDLKDVTNDVHYENYRSRKLAAvtyNGV-DNNKSKGQLTKSPLAQMEEERR--DHVAKM----------------------------------------------------------------------------------------------------------------------------------------------------------------------------------------------------------------------------------------
>A0A4Q2DVH8	376	0.373	3.540E-107	65	625	704	39	530	1298
-----------------------------------------------------------------KLMGYVGFANLPN-------QVHRKSVRKGFQFTVMVVGESGLGKSTLVNTLFNTTLYPPKE--------------------PLPP---------------SAER-AKTVAIESIGADIEENGVRLHLTVVDTPGFGDFVNNDDSWKPIVENIESRFDSYLEQENRVNRI----------KVIDNRVHACLYFIQPTGHSLKQIDIEFMRRLHTKVNLIPIIAKADTLTDEEVADFKQRILADIAHHNIHIFQAPTYENE------------DEETLAEA-----EEIASKIPFAVVGSDKIVE--TP------DRRLVRGRAYPWGVVEVDNEDHCDFVKLRQMLVRTYMEELREYTNDVLYENWRTEKLYSMGVAQD-SSVFKEINPAARLQEERILHEAKLAKMEAEmkmvfqqKVQEKESklkqsEEELYArhKEMKDA---LEKQRAELEDKKRRIESGRPLTPEKASTGRKKGFLLCNVLLQNQDAPPGAKLFAAQTFRAKVTYDLHQVTPENLPALRDTLLEALQRYHTGPRTIIVQLCLALAGIALQLP-DWENPVQQMIDTFGMNP------------------------------------------------------------------------------
>A0A4S4KPZ1	376	0.364	3.540E-107	65	622	704	43	528	1602
-----------------------------------------------------------------KLMGYVGFANLPN-------QVHRKSVRKGFQFTAMVVGESGLGKSTLINTLFNTPLYPPKE--------------------PLPP---------------SAER-PQTVAIESISAEIEENGVRLRLTVVDTPGFGDFVNNEDSWKPIVENIESRFDSYLEQENRVNR----------QKIADNRVHACLYFIQPTGHSLKPIDVEFMRQLHTRVNLIPVIAKADTLTDEEVAEFKARILADIAYHNIHIFQAPTYENE------------DEEALAEA-----EEIAGKIPFAVVGSDQTV--KTP------DGREVRGRAYPWGVVEVDNEDHCDFVKLRQMLVRTYMEELREYTNDVLYENWRTEKLVSLGIVQD-QSVFKEINPASRMQEERVMHEAKLAKMEAEmkmvfqqKVQEKEAklkqsEEELYAR----HREMKEALEKQRMDLEDKKRRIESGRPLTPEKTNAEAWSTCNVLLLSPDAPVAAKLFAAQTFRTKVTYDLHQVDDSNLFALRDTLVTALERFHTGPRTIIIQLCLALSGLALQLPAWQ-NPVQDLIDSFG---------------------------------------------------------------------------------
>A0A8C5B342	376	0.412	4.817E-107	61	492	704	3	353	418
-------------------------------------------------------------LLNQRgiSPGYVGFANLPN-------QVYRKSVKRGFEFTLMVVGESGLGKSTLINSLFLTDLY----------------SKD-------YPGPSQ--------------RIKKTVQVEQSKVLIKEGGVQLTLTIVDTPGFGDAVDNSNCWQPVINYIDSKCEDFLNAESRV--------NRRL--MPDNRVHCCLYFIAPSGHGLKPLDIEFMKRLHDKVNVIPLIAKADTLTPEECQLFKKQIMKEIQEHKIKIYEFPDT-------------EDDED------SKLIRRIKEKMPLAVVGSN---------VVIEVNGRKVRGRQYPWGVAEVENGEHCDFTVLRNMLIRTHMQDLKDVTNNVHYENYRSRKLAavtCNGV-DASKARGTLTKSPLAQMEEERR--EHVMKM---KKMETEMEQVFDmkVKEKKQ-------------------------------------------------------------------------------------------------------------------------------------------------------------------------------------------------------------------
>A0A6P8IZJ3	376	0.441	4.817E-107	61	474	704	0	337	441
-------------------------------------------------------------MSNSKGmEGYVGFANLPN-------QVFRKSVKKGFEFTVMVVGESGLGKSTLLNSLFLTDLY---------TPSS-------------YPSIKEKM--------------TKTVEVKPCTVELKEGSVRLRLTVVDTPGFGDAVNNSDCWKPIIEYIDNKFEEFLTEESKVNR----------HPFPDSRVHCCLYFIAPTGHCLKPLDIEFMKKLHKKVNIVPVIAKSDTMTTEECTRFKKQILQEIKENDIGIYEFP-----DLAG------EDDSE-------QDSTNMRDRIPFAVVGSN---------TVLEVNGKRVRARVYPWGVAEVENVDHCDFVALRNMLIRTHMQDLKDVTDDTHYENYRCEKLASMSL-GSPSANPSNaSFSRSPLEQLEMEREEHekkLKKMEQE-------------------------------------------------------------------------------------------------------------------------------------------------------------------------------------------------------------------------------------
>A0A6A6WCW0	376	0.416	4.817E-107	4	474	704	20	407	474
----PAPPTQATPTGKPTSPFVERSNPMPNGQGAAPQTITSKDPKAAAAAAS-----DMRNIVRRKLTGYVGFANLPN-------QWHRKSVRKGFNFNVMVVGESGLGKSTLVNTLFNTSLYPPKE---RKPP--------------------------------SLDIIPKTVSIQSISADIEENGVRLRLTVVDTPGFGDFVNNDNSWETIVQNIEGRFDAYLDAENKVNRMNIV----------DNRIHACVYFIQPTGHSLKPLDVEVMRRLHTKVNLIPVIAKADTLTDDEITAFKQRILADIAHHNIQIFEGPRYE------------LDDEETISE-----NNEIMSKVPFAVVGANSDVT--------SVDGRKVRGRKYPWGIIEVDNEEHCDFVKLRQMLIRTHMEELKENTNNSLYENYRSDKLTSMGVTQDPS-VFKEVNPAVKQEEERSLHEQKLQKMEME-------------------------------------------------------------------------------------------------------------------------------------------------------------------------------------------------------------------------------------
>A0A8H4NUP6	376	0.403	4.817E-107	5	474	704	79	485	552
-----QPLTFdEPLGKTAYSDPPKPSTRDGRAITGRLSLGRGQER-ASPGSESpaLAPSASPPNVPSQpppaadnrnivrrKLTGYVGFANLPN-------QWHRKSVRKGFNFNVMVVGESGLGKSTLVNTLFNTSLYPPKE---RKGP--------------------------------SLDIIPKTVTIQSISADIEEAGVRLRLTVVDTPGFGDFVNNDESWRPIVDNIEQRFDSYLDAENKVNRMNIV----------DNRIHACVFFIQPTGHSLKPLDIEVMRRLHTKVNLIPVIAKADTLTDEEIASFKARILADIKYHGIQIFEGPRYE------------LDDEETIAE-----NNEIMSKVPFAVVGANNEITSA--------DGRKVRGRAYPWGIIEVDNEEHCDFVKLRQMLIRTHMEELKEHTNNQLYENYRTDKLLAMGVSQDPS-VFKEVNPAVKQEEERALHEQKLAKMEAE-------------------------------------------------------------------------------------------------------------------------------------------------------------------------------------------------------------------------------------
>UPI0010A09D1A	376	0.394	4.817E-107	7	438	704	763	1122	1186
-------AEPEMFPSAALRTLPDEASEEKEQKGFHRPRPLDLKQHMAaPTPPSPSRPRSPWgRLdpyeSDEDDKEYVGFATLPN-------QVHRKSVKKGFDFTLMVAGEAGLGKSTLVNSLFLTDLYKDRK---------LLNAE---------------------------ERILQTVEITKHVVDIEEKGVKLRLTIVDTPGFGDALNNTECWKPVADYVDQQFEQYFRDESGLNR----------KNILDNRVHCCLYFISPFGHGLRPLDVEFMKALHQRVNIVPVLAKADTLMPSEVERMKNKIRDEIDQFGIRIYQFPECDSDE----------------DEDFKLQDQALKESIPFAVIGSN---------TVVETKGRRIRGRLYPWGIVEVENPLHCDFVKLRTMLVRTHMQDLKDVTRETHYENYRAQCIQSM-------------------------------------------------------------------------------------------------------------------------------------------------------------------------------------------------------------------------------------------------------------------------
>A7RLX3	376	0.434	6.556E-107	69	481	704	16	351	367
---------------------------------------------------------------------YVGFANLPN-------QVHRKSVKKGFEFTLMVVGESGLGKSTLIDSLFLTDLYDD-----KSIP-------------PA------------------KGRIGQTVHIESNTVEIEEKGVRLRLTVVDTPGFADAVDNTYSWEPIVDYIDHQFESYLRDESGL--------NRRN--IMDTRVHCCLYFINPHGHGLRPVDVEFMKALHTKVNIVPVIAKSDSLTKTEISRLKRKVLDEIADHEIKIYSFPECDSE-----------DDEE-----FLAINKDLKASLPFAVIGSN---------TVIEVKGRKVRARWYPWGYAEVENPDHCDFIKLRNMLVRTHMQDLKDVTQDVHYENYRAQRLLDQtGkanTKNSKKTTGSYDQVVDISEKDKMLQE---KEAELRRMQEMLA------------------------------------------------------------------------------------------------------------------------------------------------------------------------------------------------------------------------------
>UPI000CF83798	376	0.424	6.556E-107	61	463	704	17	351	441
-------------------------------------------------------------MAQPKnLEAYVGFANLPN-------QVYRKSVKRGFEFTLMVVGESGLGKSTLINSLFLTDLY-----------------------SPEYPGPSH--------------RIKQTVQVEQSKVLIKEGGVHLLLTIVDTPGFGDAVDNSDCWESVTKYIDGKFEDFLNAESRV--------NRR--QMPDNRVHCCLYFIAPSGHGLKPLDTQFMKQLHEKVNIIPLIAKADTLTPEECLQFKRQIMKEIQENEIKIYDFPETD-------------DEEE------MKFVKKIKDRLPLAVVGSN---------TVIEVDGKRVRGRKYPWGVAEVENSEHCDFLILRNMLIRTHMQDLKDVTNNVHYENFRSQKLAdvtCNGgdnknkgaLTkpDTTDAMSPLEQMEEERQEHMAR------------------------------------------------------------------------------------------------------------------------------------------------------------------------------------------------------------------------------------------------
>UPI001EB0ADEF	376	0.433	6.556E-107	65	491	704	67	409	475
-----------------------------------------------------------------ELEGYVGFANLPN-------QVYRKSVKRGFEFTLMVVGESGLGKSTLINSLFLTDLYSGD-----------------------YPGPSH--------------RIKKTVSVDTTTVLLKENGVQLKLTTVDTPGFGDAVDNSNCWQPVIDYIDTKYEEYLNAESRVNR--TLSS--------DTRVHCCLYYIAPTGHGLKPLDVEFMKRLHDKVNIIPLIAKADTLTPDECREFKKTILNEIAQHKIKIYEFPECD-------------DDEEN------KLQKKLRDRVPFAVVGSNR---------VIEAGGKRVRGRQYPWGLVEVENLEHNDFIALRNMLIRTHMQDLKDVTNNVHYENYRYSKLAPVGGDGKVKPGSLTKDPLTQMAEEKREHDLKMKKMEAEMEQ-VFEMKVKE-KKQK--------------------------------------------------------------------------------------------------------------------------------------------------------------------------------------------------------------------
>A0A293LZM6	376	0.416	6.556E-107	51	496	704	80	432	513
---------------------------------------------------SITSTGSS--VGSKEMEGsYVGFASLPD-------QVYRKAVKKGFEFTLMVVGESGLGKSTLINSMFLTDIYSNE-----------------------YPGPSH--------------RVKKTVEVETTRVVLREGGVNLTLTIVDTPGFGDAVDNTQCWQPIIDYVEAKYAEYLDAESRVHRSA----------VPDNRIHCCLYFIMPSGHGLKPLNIEFMKRLHDKVNIIPVIAKADTMTPEECSLFKRTILNEIAQNKIRLYEFPECD-------------DDEEN------KHLKGLRERVPFAVVGSNTIV---------EVNGKRVRGRKYPWGVAEVENMEHCDFIALRNMLIRTHMQDLKDITNNVHYENFRCRKLAGVGGTDG----GSARSNKNPLAQMEEEKKDHDAKM--QRM-EKEMEQVF---EMKVREKM---------------------------------------------------------------------------------------------------------------------------------------------------------------------------------------------------------------
>A0A167UYZ7	376	0.459	6.556E-107	57	474	704	690	1029	1097
---------------------------------------------------------DMKNIVRRKITGYVGFANLPN-------QWHRKSVRKGFSFNVMVVGESGLGKSTLVNTLFNSSLYPPKE---YSGP-----SNDI---------------------------LPKTVGIQSTSSDIEENGVRLRLTVVDTPGFGDFVNNDESWRPIVENIESRFDAYLEAENKVNRMNIV----------DNRIHACIYFIQPTGHSLKPLDIQVMKLLHTKVNLIPVIAKSDTLTDEEVGNFKQRILADINYHRINIFESPRYE------------LDDEETIAE-----NQEIMSKVPFAVVGANTEVTTA--------DGRKVRGRRYPWGVIEVDNEEHCDFVKLRQMLIRTHMEELKEQTNNVLYEDYRTEKLTQMGVTQD-SSVFKEVNPAVKQEEERALHEAKLAKMESE-------------------------------------------------------------------------------------------------------------------------------------------------------------------------------------------------------------------------------------
>UPI0012D48387	375	0.405	8.923E-107	55	487	704	2	357	360
-------------------------------------------------------SDTAKNFSSLDTPGYVGFANLPN-------QVHRKSVKKGFEFTLMVVGESGLGKSTLVNSLFLTDLYP-----ERVVP------DAIEKQK-------------------------QTVKLDASTVEIEERGVKLRLTVVDTPGFGDAIDNSNSFSAILEYIDEQYERFLRDESGL--------NRRN--IVDNRIHCCFYFISPFGHGLKPLDIEFMKKLHNKVNIVPVIAKADCLTKKEMERLKSRVLKEIENNGIKIYPLPDCDSDE----------------DEDYKEQVRQLKEAVPFAVCGST---------TVLEVKGKKVRARNYGWGTIEIENPDHCDFIKLRTMLI-THMQDLQEVTQEVHYENYRSERLAK-GVKKNGISNGNAKDDSPPAPIISSDKDRILQEKEAElqRMQEMLAqMQAKIA------------------------------------------------------------------------------------------------------------------------------------------------------------------------------------------------------------------------
>C3YB06	375	0.407	8.923E-107	52	498	704	0	367	375
----------------------------------------------------MPSSKSSD-LKDEQTGQLIGFATLPD-------QVHRKSIKKGFEFTLIVVGETGLGKSTLINSLFLTDLYKDKV-------------------VPT-----------------AEERISKTVEIKKSTVEIEEKGVKLKLNVIDTPGFGDSLDCSDCWKQVADFIEAQFEQYFRDESGLNR----------KNITDNRVHCCLYFIPPYGHGLRPLDREFMKRLQDKVNIVPVIAKADTLTPAEVKKLKAKINEEIEKCEIKIYQFPDCDSDE-----------DEE-----FKQQDNALKACIPFAVIGSN---------TVIEVKGRRVRGRVYPWGVVEVENQDHCDFVKLRNMLVRTHMQDLKDVTRDVHYENYRAQTLQRMN-----KAVFQrNKLKRDSSPDFANVQETDRiiqeKDEELRRMQEMLArmEQQL--EEQKRQSTQTT-------------------------------------------------------------------------------------------------------------------------------------------------------------------------------------------------------------
>V4AUN3	375	0.417	8.923E-107	57	484	704	23	367	389
---------------------------------------------------------TSRQFVNPEQPGYVGFANLPN-------QVHRKSVKKGFEFTLMVVGESGLGKSTLVNSLFLTDLYP-----ERHIPT-------------------------------ALEKIKQTVKIDASTVEIEERGVKLRLTVVDTPGFGDSLNSDDCFKPIIQYVDDQFERYLNDESGLNRRHIV----------DNRVHCCFYFINPSGHGMKPLDIAFMRAVHHKVNIVPVIAKADTLTKQEVQTLKRKILDQIDEYGINIYPLPDCDSDE----------------DEDYKEQCRQLKSAVPFAVIGAN---------TVIEVKGRKVRGRMYPWGVVEVENPEHCDFIKLRTMLI-THMQDLQEVTQEIHYENYRAEKL-ATG--EPVKKSSRARRPDSQDTDKEKELRD--KEAEIQRMQQMLAkMQA---------------------------------------------------------------------------------------------------------------------------------------------------------------------------------------------------------------------------
>A0A6F9DS82	375	0.427	8.923E-107	34	449	704	28	360	400
----------------------------------QLKFKTHAERHRKP--ESETEQKKTFGFTNPETPGYVGFANLPN-------QVHRKSVKKGFEFTLMVAGESGLGKSTLVNSLFLTDLYP------------------------------------EREVPDADAKVKQTVKIDASTVEIEERGVKLRLTVVDTPGYGDAINCSDCYKPIIQYIDDQFERYLHDESGLNRRHIV----------DNRVHCCFYFVSSTGHGLKPLDVEFMKALHNKVNIVPVISKADTLTMPEVKKLKKRILEEIAVNGIQIYQLPDAD-------------DDE---DEDFKEQTRCLRESIPFAVVGSTQ---------MIEVKGKKVRGRLYPWGVVEVENPDHCDFLKLRTMLI-THMQDLQEVTHDLHYENFRARRL--QGKEGEVPLDAS--------------------------------------------------------------------------------------------------------------------------------------------------------------------------------------------------------------------------------------------------------------
>A0A316Z2W2	375	0.470	8.923E-107	65	474	704	13	343	420
-----------------------------------------------------------------KLNGYVGFANLPN-------QVHRKSVRKGFTFTCMVVGESGLGKSTLINTLFNTRLY-----ARKEVP------------------PPH-------------AERPKTVAIESISADIEENGVRLKLTVVDTPGFGDFINNDDSWKPIVDNIESRFDAYLEQENRVNRA----------KLLDNRVHACIYFIQPTGHSLRPIDIEFMRRLHQKVNLIPVIAKSDTLTDDEILSFKQRVLNDIAHHRIEIFHAPVYDNE------------DEETIAE-----NEEIIRKIPFAVVGSDQEIDTA--------DGRRVRGRAYPWGVIEVDNEAHCDFVKLRQMLIRSHMEELKEHTHDALYEKYRSEKLVAMGVTQD-QSVFKEVNPAAKMAEDRALHEAKLAKMENE-------------------------------------------------------------------------------------------------------------------------------------------------------------------------------------------------------------------------------------
>A0A165PFH6	375	0.442	8.923E-107	65	491	704	29	390	429
-----------------------------------------------------------------KLMGYVGFANLPN-------QVHRKSVKKGFQFTAMVVGESGLGKSTLINTLFNTQLYP--------------------RKVPLPP---------------SAER-PKTVAIESITADIEENGVRLRLTVVDTPGFGDFVDNDESWKPILENIEARFDEYLEQENRVNR----------QKIVDNRVHACLYFIQPTGHSLKQLDIEFMRRLHTKVNLIPVIAKADTLTDEEIVSFKQRVLSDIAEHNIRIFQAPIYENE------------DEETVAET-----EEIASKIPFAVVGSDQEV--DTP------DGRTVRGRSYPWGVVEVDNEDHCDFVKLRQMLVRTYMEELREHTNLHLYENWRSEKLHAMGVAQD-SSVFKEVNPAAKLAEERTLHEAKLAKMEAEmrmvfqqKVSEKEArlkqsEEELYArhKEMK--------------------------------------------------------------------------------------------------------------------------------------------------------------------------------------------------------------------
>A0A067MY23	375	0.453	8.923E-107	57	474	704	33	374	445
---------------------------------------------------------SPAALSnvvRKKLMGYVGFANFPN-------QVHRKSVRKGFHFTAMVVGESGLGKSTLINTLFNTKLYPKKE--------------------PLPPS----------------ADRPQTVAIESISADIEENGVRLRLTVVDTPGFGDFVNNDESWKPIVENIEARFDAYLEQENRVNR----------QKMVDNRVHACLYFIQPTGHALKQIDIEFMRRLHSKVNLIPIIAKADTMTDEEILLFKQRVLSDIEHHNIRIFKAPTYENE------------DEETL-----NENEEIASKIPFAVVGSDTEV--DTP------DGRKVRGRSYPWGVVEVDNEEHCDFVKLRQMLVRTYMEELREHTNDVLYENYRSEKLLGMGVTQD-HSVFKEVNPAAKVAEERTLHDAKLAKMEAE-------------------------------------------------------------------------------------------------------------------------------------------------------------------------------------------------------------------------------------
>T5A1E2	375	0.406	8.923E-107	8	474	704	65	458	525
--------WKPMSFDELYSGPIGDAPWPDSRGATQDRTSNDSKAVAHPHFQELISSQassapDNRNIVRRKLTGYVGFANLPN-------QWHRKSVRKGFNFNVMVVGESGLGKSTLVNTLFNTSLYPPKE---RKGP--------------------------------SLDIIPKTVMIQSISADIEEAGVRLRLTVVDTPGFGDFVNNDESWRPIVDNIEQRFDAYLDAENKVNRMNIV----------DNRIHACVFFIQPTGHSLKPLDIEVMRRLHTKVNLIPVIAKSDTLTDEEITNFKARILSDIKYHGIQIFEGPRYE------------LDDEETIAE-----NNEIMSKVPFAVVGATNEIKTA--------DGRQVRGREYPWGTIEVDNEEHCDFVKLRQMLIRTHMEELKEHTNNLLYENYRTDKLIAMGVSQDPS-VFKEVNPAVKQEEERALHEQKLAKMEAE-------------------------------------------------------------------------------------------------------------------------------------------------------------------------------------------------------------------------------------
>UPI001EAFB039	375	0.407	1.214E-106	52	478	704	0	345	373
----------------------------------------------------MSRERVTVPFVNPEQPGYVGFANLPN-------QVHRKSVKKGFEFTLMVVGESGLGKSTLVNSLFLTDLYP-----ERHIPS-------------------------------AAEKVPQTVKIDASTVEIEERGVKLRLTVVDTPGFGDSLNSQDCFRPIIQYVDDQFERYLQDESGLNRRHIV----------DNRVHSCFYFINPSGHGLKPLDISFMRALHHKVNIVPVIAKADTLTKQEVLTLKRRILDQIDENGINIYPLPDCDSDE----------------DEDYKEQCRQLKQAVPFAVVGAN---------TIIEVKGRKVRGRMYPWGVVEVENPEHCDFIKLRTMLI-THMQDLQEVTQEIHYENFRAERLATGGAQKRV--NKSRRPESQEKDFSDREKQLSEKEAEIRRMQE---------------------------------------------------------------------------------------------------------------------------------------------------------------------------------------------------------------------------------
>A0A672T1S1	375	0.429	1.214E-106	60	480	704	29	356	381
------------------------------------------------------------YLQSKNLEGYVGFASLPN-------QVYRKSVKRGFEFTLMVVGESGLGKSTLINSLFLTNLY---------------SGE--------YPGPSH--------------RIKKTVQVEQSKVLMKEGGVQLLLTIVDTPGFGDAVDNSNCWQPVIDHIDSKFEDYLNSESRV--------NRRL--MPDSRVHCCLYFIAPSGHGLKPLDIEFMKRLHEKVNIIPLIAKADTLTPEECQQFKKQIMREILEHKIKIYEFPETD-------------DEEEN------KIVKTIKDRLPLAVVGSN---------TIIEVNDKKVRGRQYPWGVAEVENGDHCDFTLLRNMLIRTHMQDLKDVTNNVHYENYRSRKLA--AVT---------CNGIDNNKTKGQLTKSPLAQMEEERREHQF-------------------------------------------------------------------------------------------------------------------------------------------------------------------------------------------------------------------------------
>UPI00193A144F	375	0.440	1.214E-106	64	480	704	12	333	424
----------------------------------------------------------------PKTlDSYVGFANLPN-------QLYRKSVKQGFEFTLMVVGESGQGKSTLINSLFLTDLY---------------SSE--------YPGPS--------------MRIKKTVKVETTRVLIKENGVTLNLTVVDTPGFGDAVDNSDCWQPLIGHIETKFEDYLNAESRVDR----------TRVADNRVHCCLYFIAPSGHGLKPLDIEFMKRLHDKVNILPLIAKADTMTPEECKRFKKQILKEIQEHKIKLYEFPEC-------------EDEEEN------RLNRKLKERVPFAVVGSN---------TVLEINGRRVRGRQYPWGVAEVENIDHCDFTVLRDMLIRTHMQDLKDVTNNVHYENYRSKKLS-M-VT------STSTGGPKPPTKS------PLQQMEEEKTEHVL-------------------------------------------------------------------------------------------------------------------------------------------------------------------------------------------------------------------------------
>A0A0F9X9B0	375	0.418	1.214E-106	1	474	704	93	497	564
-SSPIQPAlgsDGEPSSDQSTRSCSWNTNPPTSDGSQESDFSTSNGADSPQGVASPPPATSPAAVSDnknivrRKLTGYVGFANLPN-------QWHRKSVRKGFNFNVMVVGESGLGKSTLVNTLFNTSLYPPKE---RKAP--------------------------------SLDIIPKTVTIQSISADIEEAGVRLRLTVVDTPGFGDFVNNDESWRPIVDNIEQRFDAYLDAENKVNRMNIV----------DNRIHACVFFIQPTGHSLKPLDIEVMRRLHTKVNLIPVIAKSDTLTDEEIVSFKARILADIKHHGIQIFEGPRYE------------LDDEETIAE-----NNEIMSKVPFAVVGATNEIKTA--------DGRKVRGREYPWGIIEVDNEEHCDFVKLRQMLIRTHMEELKEHTNNNLYENYRTDKLLAMGVSQDPS-VFKEVNPAVKQEEERALHEQKLAKMEAE-------------------------------------------------------------------------------------------------------------------------------------------------------------------------------------------------------------------------------------
>A0A0P7BSB3	375	0.402	1.214E-106	3	474	704	114	505	572
---QMEPARKRQEMDNLHITDLSSQDHPRASTLMRILFKTIFDEPKANHPP--PPVTDNRNIVRRKLTGYVGFANLPN-------QWHRKSVRKGFNFNVMVVGESGLGKSTLVNTLFNTSLYPPKE---RKGP--------------------------------SLDIIPKTVTIQSISADIEEAGVRLRLTVVDTPGFGDFVNNDESWRPIVDNIEQRFDAYLDAENKVNRMNIV----------DNRIHACVFFIQPTGHSLKPLDIEVMRRLHTKVNLIPVIAKSDTLTDEEIANFKARILADIKYHGIQIFEGPRYE------------LDDEETIAE-----NNEIMSKVPFAVVGATNEITSA--------DGRKVRGRAYPWGIIEVDNEEHCDFVKLRQMLIRTHMEELKEHTNNLLYENYRTDKLIAMGVSQDPS-VFKEVNPAVKQEEERALHEQKLAKMEAE-------------------------------------------------------------------------------------------------------------------------------------------------------------------------------------------------------------------------------------
>UPI001D49E550	375	0.400	1.214E-106	3	474	704	104	514	581
---QPRPSriGTKKIARLTLGGGQPSAADSSKYLYINSPCHLLTLLIASPGSESpaLAPSASPPNVPSQpppaadnrnivrrKLTGYVGFANLPN-------QWHRKSVRKGFNFNVMVVGESGLGKSTLVNTLFNTSLYPPKE---RKGP--------------------------------SLDIIPKTVTIQSISADIEEAGVRLRLTVVDTPGFGDFVNNDESWRPIVDNIEQRFDSYLDAENKVNRMNIV----------DNRIHACVFFIQPTGHSLKPLDIEVMRRLHTKVNLIPVIAKADTLTDEEIANFKARILADIKYHGIQIFEGPRYE------------LDDEETIAE-----NNEIMSKVPFAVVGANNEITSA--------DGRKIRGRAYPWGIIEVDNEEHCDFVKLRQMLIRTHMEELKEHTNNQLYENYRTDKLLAMGVSQDPS-VFKEVNPAVKQEEERALHEQKLAKMEAE-------------------------------------------------------------------------------------------------------------------------------------------------------------------------------------------------------------------------------------
>A0A8H7FJE7	374	0.370	1.653E-106	65	619	704	68	555	1386
-----------------------------------------------------------------KLMGYVGFANLPN-------QVHRKSVRKGFQFTAMVVGESGLGKSTLINTLFNTTLYPPKE--------------------PLPP----------------TADRPKTVAIESIGADIEENGVRLHLNVVDTPGFGDFVNNDDSWRPIVENIESRFDSYLEQENRVNR----------QKVIDNRVHACLYFIQPTGHSLKQIDIEFMRRLHTKVNLIPIIAKADTLTDEEIADFKARILADIAHHNIHIFQAPTYENE------------DEETIAEA-----EEIASKIPFAVVGSDKVVRTA--------DGREVRGRVYPWGVIEVDNEEHCDFVKLRQMLVRTYMEELREYTNDVLYENWRTEKLLSMGVAQD-SSVFKEINPAARMQEERVLHEAKLAKMEAEmkmvfqqKVQEKESklkqsEEELYArhKEMKDALDK-QRADLEEKKRKIESGRPLTPEKNAALLSCLDVFSRAPDKASLEAANTWLQDFQHSADAWSTCNIILLSRDAPPAAKLFAAQTFRTKVTFDLNQVNQAHLLPLR--DTLLAaLKQYEKGPKAIV------------------------------------------------------------------------------------
>A0A6F9DSJ5	374	0.438	2.249E-106	64	474	704	11	341	424
----------------------------------------------------------------PKsLDSYVGFANLPN-------QLYRKSVKQGFEFTLMVVGESGLGKSTLINSLFLSDLY--------SK---------------EYPGP--------------AFRIKKTVQVETTKVLVKENGVSLRLTICDTPGFGDAVDNSDCWQPVIGHIESKFEDYLNAESMVSR----------TKIADNRVHCCLYFIAPTGHGLKPLDIEFMKHLHDKVNIIPLIAKADTMTPEECLKFKQQIMREIREHQIQLYEFPECD-------------DEEEN------RLNKKLKSRVPFAVVGSN---------TVMEVGGRRVRGRQYPWGIAEVENIDHCDFTVLRDMLIRTHMQDLKDVTNNVHYENYRSKKLSSVSTTtndGRTKTQTKSPLAQMEEEKMEHMQK--MKKMETE-------------------------------------------------------------------------------------------------------------------------------------------------------------------------------------------------------------------------------------
>V4A7T9	374	0.422	2.249E-106	52	496	704	0	356	427
----------------------------------------------------MDNSEKEKRDEREKkyggdthkeLEGYVGFANLPN-------QVYRKSVKRGFEFTLMVVGESGLGKSTLINSLFLTDLY--------ST---------------EFPGPSH--------------RIKKTVKVDTTQVMLKENGVQLKLTTTDTPGFGDAVDNSNCWQPIIDYIDSKYEDYLTAESRVNR----------TGIPDNRVHCCLYFIAPTGHGLKPLDVEFMKRLHDKVNIIPLIAKADTLTPEECKDFKRTILSEIAEHKIKIYEFPYC--------------EDEE---DSKIQ--KKLRDRVPFAVVGSNR---------VMESSGKRVRGRQYPWGVVEVENLEHNDFIALRNMLIRTHMQDLKDVTNNVHYENYRYGKL--------------APVQSDGKIKPGSLTKDPLTQMAEEKRDHDLKMKKMEA-EMEQVFEM---------------------------------------------------------------------------------------------------------------------------------------------------------------------------------------------------------------
>UPI000A2A6D36	374	0.430	2.249E-106	61	474	704	0	337	433
-------------------------------------------------------------MSNSKGmEGYVGFANLPN-------QVFRKSVKKGFEFTVMVVGESGLGKSTLLNSLFLTDLY---------TPSS-------------YPSTKEKLN--------------KTVEVKPCTVELKEGSVRLRLTVVDTPGFGDAVDNSDCWKPIIQHIDNKFEEYLSEESKV---------HRQP-FPDNRVHCCLYFIAPTGHCLKPLDIEFMKKLHNKVNIVPVIAKSDTMTQEECTRFKKQILEEIKENEIGIYDFPDLAVDD-------------ENDQDGF-----TMRDRIPFAVVGSN---------TVLEVNGKRVRARVYPWGVAEVENVDHCDFVALRNMLIRTHMQDLKDVTNDIHYENFRCEKLAGMQLGSPTNSSTSASLSRSPLEQLELEKEEHekkLKKMEQE-------------------------------------------------------------------------------------------------------------------------------------------------------------------------------------------------------------------------------------
>UPI000440A1CA	374	0.442	2.249E-106	65	493	704	42	405	443
-----------------------------------------------------------------KLMGYVGFANLPN-------QVHRKSVRKGFQFTAMVVGESGLGKSTLINTLFDTPLYPPKV--------------------PLPP----------------NAERPQTVAIESISADIEENGVRLRLTVVDTPGFGDFVNNDESWKPIVDNIESRFDSYLEQENRVNR----------QKIVDNRVHACLYFIQPTGHSLKPLDIEFMKQLHDKVNLIPVIAKADTLTDVEVAEFKARILADIAYHNIHIFQAPTYENE------------DEETIAEH-----EEITSKIPFAVVGSDKVV----PTA----DGREVRGRVYPWGVIEVDNEDHCDFVKLRQMLVRTYMEELREYTNDVLYENWRSQKLASMGVAQD-SSVFKEVNPALRMQEERILHEAKLAKMEAEmkmvfqqKVQEKEAklkqsEEELYArhREMKDA------------------------------------------------------------------------------------------------------------------------------------------------------------------------------------------------------------------
>A0A4Y2HHR6	374	0.415	2.249E-106	67	491	704	182	523	600
-------------------------------------------------------------------DGYVGFANLPN-------QIYRKAVKKGFEFTLMIVGEAGLGKSTLINSMFLTDIYSNE-----------------------YPGPS--------------LRPKKTTQVETTKVLLKENGVNLHLTVVDTPGFGDAVDNSECWQPITDFIENKYEEFLNGESRVHRS-------FEP---DSRVHCCLYFIAPSGHGLKPLDVEFMKRLHDKVNIIPVLAKADTMTPEECAVFKRTIMGEIAKHKIKIYDFPDCEGD-----------DDEEN------KMLKRLKDRVPFAVVGSN---------TVIEVNGKRLRGRKYPWGVAEVENMEHCDFIALRNMLIRTHMQDLKDVTNNVHYENYRCRKLA--AFTNDGKPVRISNKNPLAQMEEEkKEHEQKMEKMEQER--EQLFEQKVKEKFQK--------------------------------------------------------------------------------------------------------------------------------------------------------------------------------------------------------------------
>A0A8J4ZEY5	374	0.418	2.249E-106	56	475	704	148	485	605
--------------------------------------------------------ESSHYSSSAKSvDGYVGFANLPN-------QVYRKAVKKGFDFTLMVVGESGLGKSTLINSMFLTDIY-----------------------APDYPGPS--------------MRIKKTVQVETTKLLLKENGVNLTLTVVDTPGFGDAVDNSNCWQPIIDFIENKYEDYLNCESRVNRKI----------ITDNRVHSCLYFIAPSGHGLKPLDIEFMKRLHDKVNIIPLIAKADTMTPEECALFKKTILNEIAQHKIKIYEFPDC--------------DDEEDN-----KVQKPLKERVPFAVVGSNTIIDN---------NGKKIRGRKYPWGVVEVENLEHCDFIALRNMLIRTHMQDLKDVTNSVHYENYRCRKLA--GVSQDGKQsrLSNNLCPQRILNTFMVCW-NPLAQMEDEK------------------------------------------------------------------------------------------------------------------------------------------------------------------------------------------------------------------------------------
>R4FKK6	374	0.418	3.060E-106	57	474	704	32	371	380
---------------------------------------------------------DKDRLSEKKAkelDGYVGFANLPN-------QVYRKAVKKGFDFTLMVVGESGLGKSTLINSMFLAEVY---------------SAD--------YPGPS--------------ERVKKTVQVETSRTLLRENGVNLTLTIVDTPGFGDAVDNSNCWQPVIDYIESRYEEFLNAESRVN---------RRSQSPDTRVHCCLYFIAPSGHGLKPLDVEFMQRLHDKVNIIPVIAKADTMTPEECAHFKKQILNEVAQHKIKIYEFP-----------------DVEDSNDDGKPSGKKLRDRVPMAVVGSNTIV---------EVDGKKIRGRKYPWGIAEVENLEHCDFIALRNMLIRTHLQDLKDVTNNVHYENYRCRKLAGLG--QDPKQAKSNKNPLAQMEEEKREHVLKMKKMETE-------------------------------------------------------------------------------------------------------------------------------------------------------------------------------------------------------------------------------------
>A0A316VIV7	374	0.448	3.060E-106	58	474	704	10	347	423
----------------------------------------------------------PASLARKKLMGYVGFANLPN-------QVHRKSVRKGFTFTCMVVGESGLGKSTLINTLFNTRLYPKKE----------------------VPPPSQER--------------SKTVAIESISADIVENGVRLRLTVVDTPGFGDFVNNDDSWKPIVDNIESRFDAYLEQENRVNRAKLV----------DNRVHACLYFVQPTGHALRPIDIEFMRRLHQKVNLIPVIAKSDTMTDEEIVQFKARILADITHHQIQIFHAPVYENE------------DEETIAE-----NEEIVRKIPFAVVGSDTEI--DTP------DGRRVRGRAYPWGVIEVDNEDHCDFVKLRQMLIRSHMEELKEHTHDNLYERYRSEKLVGMGVTQD-HSVFKEVNPAAKMAEERALHEAKLQKMENE-------------------------------------------------------------------------------------------------------------------------------------------------------------------------------------------------------------------------------------
>K5WP52	374	0.438	3.060E-106	45	481	704	24	387	444
---------------------------------------------SSPslAQPSESGSTPIIR---KKLNGYVGFANLPN-------QVHRKSVRKGFQFTAMVVGESGLGKSTLINTLFNTRLYPPKE--------------------PLPP---------------SAER-PQTVAIESISADIEENGVRLRLTVVDTPGFGDFVNNEDSWKPIVDNIESRFDLYLEQENRVNR----------QKIVDNRVHACLYFIQPTGHSLKPIDVEFMRQLHTKVNLIPIIAKADTLTDDEVADFKARILADIAHHNIHIFQAPTYENE------------DEEALAEA-----EEIAGKIPFAVVGSDRLV--KTP------DGREVRGRAYPWGVVEVDNEDHCDFVKLRQMLVRTYMEELREYTNDVLYENWRTEKLLSMGvVQDQTVFKEINPASRMQEERVMHEAK--LAKMEAEmkmvfqqKVQEKEA------------------------------------------------------------------------------------------------------------------------------------------------------------------------------------------------------------------------------
>A0A2C5YB93	374	0.408	3.060E-106	0	474	704	94	488	555
ASSTEVHDSGvASSNGAESPTAMSAPSPNGKPHFLPTTFDGI----SDTFPAALASPNSDNRnIVRRKLTGYVGFANLPN-------QWHRKSVRKGFNFNVMVVGESGLGKSTLVNTLFNTSLYPPKE---RKGP--------------------------------SLDIIPKTVTIQSISADIEEAGVRLRLTVVDTPGFGDFVNNDESWRPIVDNIEQRFDAYLDAENKVNRMNIV----------DNRIHACVFFVQPTGHSLKPLDIEVMRRLHTKVNLIPVIAKSDTLTDEEIMNFKARILSDIKYHGIQIFEGPRYE------------LDDEETIAE-----NNEIMSKVPFAVVGATNEIKTA--------DGRMVRGREYPWGTIEVDNEEHCDFVKLRQMLIRTHMEELKEHTNNLLYENYRTDKLIAMGVSQDPS-VFKEVNPAVKQEEERALHEQKLAKMEAE-------------------------------------------------------------------------------------------------------------------------------------------------------------------------------------------------------------------------------------
>A0A1C7NAD7	373	0.465	4.165E-106	65	474	704	20	350	420
-----------------------------------------------------------------KLQGYVGFANLPN-------QVHRKSVKTGFQFTCMVVGESGLGKSTLVNTLFNSQLYPLKE----------------------TPGP--------------TTEVSQTVEIKSTTAHIEENGVKLKLTVVDTPGFGDFVDNMESWNPILDDIESRFDAYLEQENRVNR----------HRMADNRIHACLYFIAPTGHALRPLDIEFMRRLHTRVNLIPVIAKADTLTEEEVMAFKERILADIAYHKIHIYQAPMYE------------YDDQETIAE-----NREIMSKIPFAVVGSGKEY-------ELE-GGRRVRGRLYPWGVIEVDNEDHCDFVKLRQMLIRTHMEELKEYTNDVLYENYRTEKLTSMGIQQDPS-VFKEVNPTQKMEEERMAHEQKLSKMESE-------------------------------------------------------------------------------------------------------------------------------------------------------------------------------------------------------------------------------------
>A0A0D7B3R5	373	0.429	4.165E-106	65	498	704	37	406	438
-----------------------------------------------------------------KLMGYVGFANLPN-------QVHRKSVRKGFQFTTMVVGESGLGKSTLVNTLFNTTLYPAKE--------------------PLPP---------------SAER-PKTVAIESIGADIEENGVRLHLTVVDTPGFGDFVNNDDSWKPILDNIESRFDSYLEQENRVNR----------QKIVDNRVHACLYFIQPTGHSLKQIDVEFMRQLHTKVNLIPIIAKADTMTDEEIAAFKARVLSDIEYHNIHIFQAPTYDNE------------DEETIAEA-----EEIASKIPFAVVGSDKLV--ATP------DGREVRGRAYPWGVVEVDNEDHCDFVKLRQMLVRTYMEELREYTNDVLYENWRTEKLLGMGVAQD-QTVFKEVNPAARMQEERVMHEAKLAKMEAEmkmvfqqKVQEKEAklkqsEEELYArhKDMKDaLEKQRQ-------------------------------------------------------------------------------------------------------------------------------------------------------------------------------------------------------------
>A0A5C3NJD4	373	0.429	4.165E-106	51	492	704	27	406	445
---------------------------------------------------SLATPSGPAGISpvlRKKLMGFVGFANLPN-------QVHRKSVRKGFQFTTMVVGESGLGKSTLVNTLFDTQLYAPKE--------------------PLPP---------------SAER-PKTVAIESISADIEENGVRLRLTVVDTPGFGDFVNNDDSWKPIVENIESRFDSYLEQENRVNRS----------KIVDNRVHACLYFIQPTGHSLKPIDIEFMRRLHNKVNLIPIIAKADTLTEEEVAEFKARVLADIAYHNIHIFEAPTYENE------------DEEAISEA-----EEIASKIPFAVVGSDRVVQ--TP------DGRKVRGRAYPWGVVEVDNEDHCDFVKLRQMLIRTYMEELREYTNDVLYENWRTEKLQSMGIAQDPS-VFQEVNPAAKMQEERIMHEAKLAKMEAEmkmvfqqKVQEKEAklkqsEEELYArhKDMKD-------------------------------------------------------------------------------------------------------------------------------------------------------------------------------------------------------------------
>W5LLD9	373	0.435	4.165E-106	54	438	704	72	383	445
------------------------------------------------------RPRSPWRFDpydSIEDQDreYVGFATLPN-------QVHRKSVKKGFAFTLMVAGESGLGKSTLINSLFLTDLYKDRK---------MLNAE---------------------------ERITQTVEIIKHTIGIEEKGVKLKLTIVDTPGFGDAVNNTESWRPIVDFVEQQFEQYFRDESGLNR----------KNIQDNRVHCCLYFISPYGHGLRPIDVEFMKALHEKVNIVPVLAKADCLTPAELSLKKIKIREEIERFGIHIYQFPDCDSDE-----------DEE-----FKLQDQELKESIPFAVVGSNILV---------ESKGRRFRGRTYPWGVVEVENPAHSDFLKLRNMLVRTHMQDLKDVTRETHYENYRAQCIQKM-------------------------------------------------------------------------------------------------------------------------------------------------------------------------------------------------------------------------------------------------------------------------
>UPI00138FA69A	373	0.445	4.165E-106	51	474	704	2	346	447
---------------------------------------------------SLQNSSKKASVKGME--GYVGFANLPN-------QVFRKSVKKGFEFTVMVVGESGLGKSTLLNSLFLTDLY---------TPSSYPSI----KEKLN-----------------------KTVEVKPCTVELKEGGVRLRLTVVDTPGFGDAVDNTDCWKPVIKYIDSKFEEHLNAESRV---------QRSP-FPDNRVHCCLYFISPTGHSLKPLDIEFMKKLHNKVNIVPVISKADTLTTEECTRFKKQILQEIKENNISIYEFPDLGGEE-----------DAELDAVN-------MRDKVPFAVVGSN---------TVLEVNGKRVRARVYPWGVVEVENVEHCDFVALRNMLIRTHMQDLKDVTNDAHYENYRCDKLASM----TVGSPSSSpshvSLSKSPLEQLEAEKDDHekkLKKMEQE-------------------------------------------------------------------------------------------------------------------------------------------------------------------------------------------------------------------------------------
>UPI0003F0B9B1	373	0.447	4.165E-106	69	439	704	113	405	480
---------------------------------------------------------------------YVGFATLPD-------QVHRKSVKKGFEFTLMVVGESGLGKSTLVNSLFLTDLYKD-----RILPS-------------------------------AEERISKTVLIQKSTVEIEEQGIKLRLNVVDTPGFGDTVDGSESWKPIKDYIDKQYEQYFQDESGLNRKNIV----------DNRVHCCLYFISPYGRGLRPIDVEFMKQLHTKVNIVPVIAKADCLTPLEVQTLKRRILDDLDVHGIQIYEFPDCDSDE----------------DEDFKQQDKELKASTPFAVIGSNTIV---------EANGKRVRGRLYPWGIVEVENPKHCDFVKLRNMLIRTHMHDLKEVTCDIHYENYRLQRIKTTG------------------------------------------------------------------------------------------------------------------------------------------------------------------------------------------------------------------------------------------------------------------------
>A0A1B6DNI7	373	0.398	4.165E-106	48	491	704	66	417	503
------------------------------------------------RLSKAERDKVPER-KTKELDGYVGFANLPN-------QVYRKAVKKGFDFTLMVVGESGLGKSTLINSMFLSDVY---------------CSE--------YPGPS--------------LRVKKTVQVETSKILLKENGVNLTLTIVDTPGFGDAVDNSNCWQPVIDYIESKYEEYLNAESRVNRKA--CQ-------PDSRVHCCLYFVAPSGHGLKPLDVEFMQRLHDKVNIIPVISKSDTMTPEECAQFKKQILNEIAQHKIKIYQFP-------------------ETEDEEDSKLHRTLRDRVPFAVVGSN---------TVLEVDGKKVRGRKYPWGVAEVENLDHCDFIALRNMLIRTHLQDLKDVTNTVHYENFRCRSLAGQGPDGKVMRN-SSKNPLVQMEEEKKEHDLKMKKM------EKEMEHVF---EMK--------------------------------------------------------------------------------------------------------------------------------------------------------------------------------------------------------------------
>A0A6J8BQL9	373	0.409	4.165E-106	60	483	704	266	608	628
------------------------------------------------------------QFTCPEQPGYVGFANLPN-------QVHRKSVKKGFEFTLMVVGESGLGKSTLVNSLFLTDLYP------------------------------------ERQIHSAAEKIKQTVKIDASTVEIEERGVKLRLTVVDTPGFGDSLNSVDCFKPIIQYVDDQFERYLQDESGL--------NRR--HIIDNRVHCCFYFINPSGHGLRPLDITFMRAVHHKVNIVPVIAKADTLTKHEVQRLKKRVLDQIDEYGISIYPLPDCDSDE----------------DEDYREQCRQLKEAVPFAVIGAN---------TVIEVKGRKVRGRMYPWGVVEVENPEHCDFIKLRTMLI-THMQDLQEVTQEVHYENFRADKLAGGGgqaVPKKVSKNRRPESMVGGDEKEKQLQE---KDAELRRMQE--MEH----------------------------------------------------------------------------------------------------------------------------------------------------------------------------------------------------------------------------
>UPI001D092F8A	373	0.384	4.165E-106	11	491	704	156	557	636
-----------NSIMKKTATIDNVDTNKLSRVSIKNETPPEPPAKPPQEQIKLAQEGTKERPKQKEIDGYVGFANLPN-------QVYRKAVKRGFEFTLMVVGESGLGKSTLINSMFLTDIY-------QSEPGAE------------FPGPSQ--------------RIKKTVNVETSRVLLKENGVNLTLTVVDTPGFGDAVDNSNCWVPIIEFIENKYEEYLNCESRVTR----------KQIKDTRVHCCLYFIQPSGHGLKPLDIEFMQRLCDKVNIVPVIAKADTMTTDECQLFKKQILNEISQHKIKIYDFPEV-------------LDDQE---EEG-KMNRLLRSKVPFAVVGSN---------AVIEVDGKKLRGRKYPWGIAEVENLEHCDFIALRNMVIRTHLQDLKDVTNNVHYENYRCRKLAGLG-ADGKPIHLSNKNPLAQMEEEKKEHDLKMKKMELEMEQ-VFEMKVKE-KKQK--------------------------------------------------------------------------------------------------------------------------------------------------------------------------------------------------------------------
>UPI000C6CFD87	373	0.411	5.667E-106	54	481	704	0	337	360
------------------------------------------------------MSSETKQLSNPETPGYVGFANLPN-------QVHRKSVKRGFEFTLIVVGESGLGKSTLINSLFLTDLYPD-----RNIP-------------------------------DAAEKIQQTVKLNASTVEIEERGVKLRLTVVDTPGYGDAIDNTDCFKSIIQYIDEQFERFLRDESGL--------NRRN--ITDNRVHCCFYFISPFGHGLKPLDIEFMKQLHNKVNIVPVIAKADALTKKELIVLKKRVMQEIEDNGIRLYPLPDCDSDE----------------DEDYKEQVRELKEAVPFA-ISSA--------LQTIDVKNRKVRGRLYPWGVVEVENPEHCDFSKLRTMLI-THMQDLQEVTQEVHYENYRSERLA--GKAGWRKPNAQPEETDRILEEKEAEL---------RRMQEILA------------------------------------------------------------------------------------------------------------------------------------------------------------------------------------------------------------------------------
>UPI001BB1B2E5	373	0.422	5.667E-106	61	481	704	7	348	369
-------------------------------------------------------------FSNPETPEYVGFANLPN-------QVHRKSVKKGFEFTLMVVGESGLGKSTLINSLFLTDLYP-----ERHIPS-------------------------------AAEKIDKTVSIDASTVEIEERGVKLRLTVVDTPGYGDAINNNDCFDPILKYIDDQYERYLNDESGL--------NRRN--IVDNRVHCCFYFISPTGHGLKPLDVQFIQALHNKVNIVPVIAKSDTLTKRELLKLKHKVLDEIHDNGIKIYHMPDSDSDE----------------DEDFKEHNKQLKASVPFAVCGSSQ---------LIEVKGRKVRGRLYPWGVVEVENPDHCDFIKLRSMLI-AYMEDLKDVTHEVHYEAFRSEKLAKSGgsaAKKPASRRAGSTSEEPTSEKDRMLLE---KEAELRRMQEMLA------------------------------------------------------------------------------------------------------------------------------------------------------------------------------------------------------------------------------
>K5Y5V8	373	0.460	5.667E-106	65	474	704	39	369	441
-----------------------------------------------------------------KLMGYVGFANLPN-------QVHRKSVRKGFQFTAMVVGESGLGKSTLVNTLFNTTLYPPKV--------------------PLAP---------------SEER-PKTVAIESIGADIDENGVRLHLTVVDTPGFGDFVNNDDSWRPIVENIESRFDSYLEQENRVNRS----------KIVDNRIHACLYFIQPTGHSLKQLDIEVMRRLHTKVNLIPIIAKADTLTDEEVLQFKQRVLSDIAYHNIQIFQAPTYENE------------DEETIAEA-----EEIASKIPFAVVGSDQPIQ--TP------DGRIVRGRVYPWGVVEVDNEDHCDFVKLRQMLVRTYMEELREYTNDVLYENWRTEKLLSMGVLQD-SSVFKEINPAARLQEERVMHEAKLAKMEAE-------------------------------------------------------------------------------------------------------------------------------------------------------------------------------------------------------------------------------------
>A0A8B7ZJE7	373	0.394	5.667E-106	46	493	704	20	403	445
----------------------------------------------SPRQtAAVDRFEFGRRTStaereqeSPKQPGreYVGFATLPD-------QVHRKSVKKGFEFTLMVVGESGLGKSTLVNSLFLTDLYKERRELT------------------------------------ADERIEKTVDIQRCSVDIEEQGVRLRLTVVDTPGFGDSVNCNDSWTPIIDYIEEQFAQYYEDESGLNRKNIV----------DNRVHCCLYFISPYGHGLRPIDIGFMQRLHDKVNIVPVLAKADCLTPVEVRTLKNRVMREIQEHDINIYSFPDCDSDE----------------DDDYKQQDKELKESVPFAVIGSN---------TVVEVGGKRVRGRLYPWGITEVENPKHCDFVKLRNMLIRTHMQDLKDVTRDLHYENYRLRRI--QDETDnpDVKQERLNSIRKDSIATKEVSEKDRmleEKEAELRKMQEILLkMQAEMAKQQSNG------------------------------------------------------------------------------------------------------------------------------------------------------------------------------------------------------------------
>UPI000D72AF7A	373	0.421	5.667E-106	65	496	704	69	403	480
-----------------------------------------------------------------ELEGYVGFANLPN-------QVYRKSVKRGFEFTLMVVGESGLGKSTLINSLFLTDLY---------------SAE--------YPGPSH--------------RIQKTVKVDTTQVTLKENGVQLKLTIVDTPGFGDAVDNSNCWQPVIDFIDSKYDEYLNAESRVNRTI----------MPDTRVHCCLYFIAPTGHGLKPLDVEFMKRLHDKVNIIPMVAKADTLTPDECREFKKTILNEIAQHKIRIYEFPDC-------------EDEEE------LKAQKRLRDRVPFAVVGSNR---------VIEVGGKRIRGRQYPWGIVEVENLEHNDFIGLRNMLIRTHMQDLKDVTNNVHYENFRYNKL--------------APVTAEGKVKPGSLTKDPLTQMAEEQQEHNLKMKKMEA-EMEQVFEM---------------------------------------------------------------------------------------------------------------------------------------------------------------------------------------------------------------
>A0A1B0A9Y6	373	0.416	5.667E-106	61	484	704	158	508	515
-------------------------------------------------------------FTSIETPGYVGFANLPN-------QVHRKSVKKGFEFTLMVVGESGLGKSTLVNSLFLTDLYP-----ERIIP------DAIEKQK-------------------------QTVKLEASTVEIEERGVKLRLTVVDTPGFGDAIDNSDSFSAILEYIDEQYERFLRDESGL--------NRRN--IVDNRIHCCFYFISPFGHGLKPLDVEFMKKLHSKVNIVPVIAKADCLTKKEILRLKCRIMQEIEDHGIKIYPLPDCDSDE----------------DEDYKEQVKQLKAAVPFAVCGAN---------TLLEVKGKKVRGRLYPWGVVEVENPEHCDFIKLRTMLI-THMQDLQEVTQEVHYENYRSDRLAkgikskENGLKperDSVvpaQIVANSVLTEKDRILQE-------KEAELRRMQEMLAqMQA---------------------------------------------------------------------------------------------------------------------------------------------------------------------------------------------------------------------------
>A0A166W2H7	373	0.424	5.667E-106	34	474	704	152	518	585
----------------------------------ESAASAQDVYPSDPVPAVpsqLaPSIQDARNIVRRKLTGYVGFANLPN-------QWHRKSVRKGFNFNVMVVGESGLGKSTLVNTLFNTSLYPPRE---RKGP--------------------------------SLDIIPKTVQIQAISADIEEAGVRLRLTVVDTPGFGDFVNNDESWRPIVDDIERRYDAYLDAENKVNRMNIV----------DNRIHACVFFIQPTGHSLKPLDIEVMRRLHTKVNLIPVIAKSDTLTDEEIASFKARILADIKHHGIQIFEGPRYE------------LDDEETIAE-----NNEIMSKVPFAVVGATNEIKTA--------DGRAVRGRQYPWGIIEVDNEEHCDFVKLRQMLIRTHMEELKENTNNALYENYRTDKLIAMGVSQDPS-VFKEVNPAVKQEEERALHEQKLAKMEAE-------------------------------------------------------------------------------------------------------------------------------------------------------------------------------------------------------------------------------------
>T1IHJ1	373	0.451	5.667E-106	47	439	704	261	569	697
-----------------------------------------------PR---YKEREKEHHTNNIKdLDGYVGFANLPN-------QVYRKAVKKGFEFTLMVVGESGLGKSTLINSMFLSDIY---------------SAE--------HPGPSH--------------RIKKTVQVETTKALLKENGVNLTLTVVDTPGFGDAVDNSNCWQPVMDYIETKYEEYLNSESRVNR-------RTTP---DNRVHCCLYFLSPSGHGLKPLDVEFMKRLHDKVNIIPLLAKADTMTPEECVSFKQKIINEISQHKIKIYEFPDGD-------------DEEETK----VQ--KPLKDRVPFAVVGSN---------TIIDINGKKVRGRKYPWGVAEVENMEHCDFIALRNMLMRTHMQDLKDITNNVHYENFRCRKLAGIG------------------------------------------------------------------------------------------------------------------------------------------------------------------------------------------------------------------------------------------------------------------------
>A0A6L2PKK6	373	0.420	5.667E-106	61	484	704	676	1017	1025
-------------------------------------------------------------FASLETPGYVGFANLPN-------QVHRKSVKKGFEFTLMVVGESGLGKSTLVNSLFLTDLYP-----ERVVP-----------------------------DAAEKTH--QTVKLDASTVEIEERGVKLRLTVVDTPGYGDSIDNTDSFRAIIQYIDDQFERFLRDESGL--------NRRN--IVDNRIHCCFYFISPFGHGLKPLDIEFMKQLHNKVNIVPVIAKADVLTKKEVLRLKKRVMEEIESNGIKIYPLPDCDSDE----------------DEDYKEQVRQLKEAVPFAVCGAN---------TLLEVRGRKVRGRLYPWGVVEVENPDHCDFIKLRTMLI-THMQDLQEVTQEVHYENYRSERLAK-GApvpKRQTLLGGEEKGAVEKDRI---LQE---KEAELRRMQEMLAqMQA---------------------------------------------------------------------------------------------------------------------------------------------------------------------------------------------------------------------------
>A0A0C9MD38	372	0.492	7.712E-106	65	440	704	16	313	325
-----------------------------------------------------------------KLQGYVGFANLPN-------QVHRKSVKKGFQFTTMVVGESGLGKSTLVNTLFNTQLYPPKE----------------------TVELSH--------------ETPQTVEVQSITSDIEENGVKLRLTVVDTPGFGDFVNNEESWKPILDNIEARCDAYLEQENRVNR-------RR---MVDNRIHACLYFIAPTGHALKPLDIEFMRRLHTRVNLIPVIAKADTLTEEEVAAFKERILADIAYHKIQIYQAPVYE------------YDDQETIAE-----NREIMSKIPFAVVGSDKEF-------EIE-GGRRVRGRKYPWGVIEVDNEEHCDFVKLRQMLIRTHMEELKEFTNDVLYENYRTEKLTAMGI-----------------------------------------------------------------------------------------------------------------------------------------------------------------------------------------------------------------------------------------------------------------------
>A0A066VYV0	372	0.450	7.712E-106	60	474	704	13	348	420
------------------------------------------------------------QLSRKKLTGYVGFANLPN-------QVHRKSVRKGFNFTCMVVGESGLGKSTLINTLFNTTLYPRKE----VPPPQAE---------------RH-----------------RTVAIESISADIEENGVRLRLNVVDTPGFGDFVNNDNSWKPIVENIESRFDAYLEQENRVNRSKLV----------DNRVHACIYFVQPTGHALRPIDIEFMRRLHQKVNLIPVIAKSDTLTDEEILSFKQRILNDIAHHQIDIYHAPVYDNE------------DEETIAE-----NEEIARKIPFAIVGANSEI--DTP------DGRRVRGRGYPWGVIEVDNEEHCDFVKLRQMLIRTHMEELKEHTHTVLYEKYRSEKLVAMGVTQD-HSVFKEVNPAAKMAEERALHEAKLAKMENE-------------------------------------------------------------------------------------------------------------------------------------------------------------------------------------------------------------------------------------
>A0A8B7XJ82	372	0.437	7.712E-106	60	469	704	23	354	448
------------------------------------------------------------RPNKPKdMEGYVGFANLPN-------QVYRRSVKRGFDFTLMVVGEAGLGKSTLINSLFLTDIY---------------SSE--------YPGPSQ--------------RMKKTVQVETSQVTAKENGVQLRLTIVDTPGFGDQVDNSNCWQPILDHIDSKFEEYLNAEARV--------NRRS--IVDKRVHCCLYFIAPSGHGLKPLDVEFMKRLHDKVNIIPLIAKADTMTPEECREFKKRIMKEIDENKIKIYEFP----------------DVEE---EEESKENKKLpmRERVPFAVVGSN---------MILEVNGKRVRGRQYPWGVAEVENLEHCDFIPLRNMLIRTHMQDLKDVTNNVHYENFRCRKLTAVTAGDSKKAANEVAGDPRVASKNPLAQfEDEKH------------------------------------------------------------------------------------------------------------------------------------------------------------------------------------------------------------------------------------------
>A0A6G1G1X6	372	0.415	7.712E-106	47	498	704	41	428	456
-----------------------------------------------PKAAALAAS-DLRNIVRRKLTGYVGFANLPN-------QWHRKSVRKGFNFNVMVVGESGLGKSTLVNTLFNTSLYPPRD---RKPP--------------------------------SLDIIPKTVSIQSISADIEENGVRLRLTVVDTPGFGDFVNNEDSWRPIVENIEQRYDAYLDAENKVNRMNIV----------DNRVHACVYFIEPTGHSLKPLDVEVMRRLHTKVNLIPVVAKADTLTDDEISAFKARILADIEYHHIQIFEGPRYE------------LDDDETIAE-----NNEIMAKVPFAVVGANQEV--STP------DGRKVRGRRYPWGVIEVDNEEHCDFVKLRQMLIRTHMEELKEHTNNFMYENYRSDKLTAMGVAQDPS-VFKEINPAVKQEEERSLHEQKLQKMELEmkmvfqqKVSEKESklkqsEEELYArhKEMKeQLERQRQ-------------------------------------------------------------------------------------------------------------------------------------------------------------------------------------------------------------
>UPI000B45D37B	372	0.432	7.712E-106	65	491	704	59	402	468
-----------------------------------------------------------------ELDGYVGFASLPN-------QVYRKSVKKGFEFTLMVVGESGLGKSTLINSLFLSDLY---------------CAE--------YPGPSH--------------RIQKTVKVETTKTVLKENGVQLQLTVVDTPGFGDAVDNSNCWQPVIDFIDSKYDDYLNSESRVSRI----------TMPDYRVHTCLYFIAPTGHGLKPLDVEFMKRLHDKVNIIPLIAKADTLTPDECREFKKTILNEIARHKIRIYEFPECD-------------DDEDSK----IQ--KKLRDRVPFAVVGSNR---------VIEAGGKRVRGRQYPWGLVEVENLEHNDFIALRNMLIRTHMQDLKDVTNNVHYENYRYSKLApSTGDSKQIKPGSMSKDPLSQMAEEKREHDNKMKKMEAEMEQ-VFEMKVKE-KKQK--------------------------------------------------------------------------------------------------------------------------------------------------------------------------------------------------------------------
>UPI001E1CDBC7	372	0.382	7.712E-106	0	484	704	33	455	476
AASPPTPSSPR------LATHTAITRASGMPTAGQRAEDMSSS--TSPYMSPLPSPRSPNspvspgRcvkvkknpFSNPDMPGYVGFANLPN-------QIHRKSVKRGFEFTLMVVGESGLGKSTLINTLFLTDLYPDRV------------------------------------VASAQENIEKTVKIDVSTVEIEERGVKVRLTVVDTPGYGDAIDNTDCFQSIIQYINDQFERYLQDESGLNRRHIV----------DNRVHCCFYFINPAGHGLKPLDIQFMKQLHNKVNIVPVLAKADTLTKQEVAKLKRKVLDEIEENGIHIYPLPDCD-------------TDEE---EDYKEQVKQLKEAVPFAVVGST---------TVLDVGGKKVRGRQYPWGVIEVENPSHCDFIKLR-CLLGTHMQDLTEVTQDVHYENYRSERLAKGGAAPPMSssssttntLAANNAQPNGNGVSSSSKLINSSSSIGPEKdrmAIELEEKEA---------------------------------------------------------------------------------------------------------------------------------------------------------------------------------------------------------------------------
>A0A2C9JM65	372	0.444	7.712E-106	65	478	704	69	388	483
-----------------------------------------------------------------ELEGYVGFANLPN-------QVYRKSVKRGFEFTLMVVGESGLGKSTLINSLFLTDLYSAAE----------------------YPGPSH--------------RIQKTVKVNTTQVTLKENGVQLRLLVVDTPGFGDAVDNSNCWLPITDFIDSKYEEYLNAESRVNRTACA----------DTRVHCCLYFIAPTGHGLKPLDVEFMKRLHDKVNIIPLIAKADTLTPEVCREFKKTILNEIAQHKIRIYEFPDC--------------DDEE---EMKIQ--KKLRDRVPFAVVGSDK---------VIDIGGKKVRGRQYPWGVVEVENLDHNDFIALRNMVIRTHMQDLKDVTNNVHYENFRYNKL----------APSTS---EGNKVKPGSLTKDPLSQMAEERAEH---------------------------------------------------------------------------------------------------------------------------------------------------------------------------------------------------------------------------------
>UPI001D056C70	372	0.418	7.712E-106	0	474	704	75	465	532
ASPAPQPG---KIPNGQPTSPFPERQQSPVGPNAQIAAQTVSSR--DPRAAA-QQASDMKNVVRRKLTGYVGFANLPN-------QWHRKSVRKGFNFNVMVVGESGLGKSTLVNTLFNTSLYPPKESKGPSL--------DIM---------------------------PKTVSISAISADIEENGVRLRLTVVDTPGFGDFVNNDDSWRPIVENIEARFDTYLDAENRVNRMNIV----------DNRVHACVYFIQPTGHSLKPLDIEVMRRLHTKVNLIPVIAKSDTLTDDEIVSFKARILTDIHHHKIQIFEGPRYE------------LDDDETIAE-----NQEIMSKVPFAIVGANSDVT--TP------EGRKVRGRRYPWGVIEVDNEDHCDFVKLRQMLIRTHMEELKEHTNNALYENYRSDKLTQMGVQQD-ASVFKEVNPAVKQEEERTLHEQKLAKMETE-------------------------------------------------------------------------------------------------------------------------------------------------------------------------------------------------------------------------------------
>UPI000D301099	372	0.376	7.712E-106	6	480	704	197	581	592
------PATPRLWLGCGSGACPGCDAATARGQSAQSGGWLGRPRGSTI----------PRDIDKQ----YVGFATLPN-------QVHRKSVKKGFDFTLMVAGESGLGKSTLVHSLFLTDLYKDRK---------LLSAE---------------------------ERISQTVEILKHTVDIEEKGVKLKLTIVDTPGFGDAVNNTECWKPITDYVDQQFEQYFRDESGLNR----------KNIQDNRVHCCLYFISPFGHGLRPVDVGFMKALHEKVNIVPLIAKADCLVPSEIRKLKERIREEIDKFGIHVYQFPECDSDE----------------DEDFKQQDRELKESAPFAVIGSN---------TVVEAKGQRVRGRLYPWGIVEVENQAHCDFVKLRNMLIRTHMHDLKDVTCDVHYENYRAHCIQQMTskLTQD-SRMESPIPILPLPTPDAETEKLIRmKDEELRRMQEML-------------------------------------------------------------------------------------------------------------------------------------------------------------------------------------------------------------------------------
>UPI00193DCEDA	372	0.411	7.712E-106	42	498	704	167	536	623
------------------------------------------DRKNADtaERNNVTKGERDKIVPERKTkelDGYVGFANLPN-------QVYRKAVKKGFDFTLMVVGESGLGKSTLINSMFLADVY---------------SAE--------HPGPSH--------------RVKKTVQVETSKALLNENGVNLTLTVVDTPGFGDAVDNSNCWQPVIDYIESRYEEYLNAESRVNRK--VQQ-------PDSRVHCCLYFVAPSGHGLKPLDVEFMHRLHDKVNIIPIIAKADTMTPDEIGHFKKQILNEIAQHKIKIYEFP-------------------ETVDEEEAKLHKTLRERVPFAVVGSNTTV---------EVDGKQVRGRKYPWGVAEVENLEHNDFIALRDMLISTHLQDLKDVTNNVHYENYRCRTLAGLGADG--KPVRISNNQMLNQWISHHR--NPLAQMEEEKRDH-------DAKMKKMETEMEQ-------------------------------------------------------------------------------------------------------------------------------------------------------------------------------------------------------------
>A0A4Z0ADE6	372	0.339	7.712E-106	65	665	704	41	578	1348
-----------------------------------------------------------------KLMGYVGFANLPN-------QVHRKSVRKGFQFTAMVVGESGLGKSTLVNTLFNTPLYPPKE----PLPPNAERPQTV-AIESISAG-THPNVYFPPSSADQSNELS----------DIEENGVRLRLTVVDTPGFGDFVNNDDSWKPIVENIESRFDSYLEQENRVNR----------QKVVDNRVHACLYFIQPTGHALKPLDIEFMRRLHTKVNLIPIIAKSDTLTDEEVAEFKARILADIAYHNIHIFQAPTYENE------------DEETLAEA-----EEIASKIPFAVVGSDQVV--DTP------DGRQVRGRSYPWGVIEVDNEDHCDFVKLRQMLVRTYMEELREYTNDVLYENWRTEKLLSMGVAQD-SSVFKEVNPALRMQEERVLHEAKLAKMEAEmkmvfqqKVQEKESklkqsEEELYAR----HREMKESLDKQRNDLEEKKRKIESGRPLTPEKTQPDAWTMCNVILRSPDSPPAAKVFAAQTLRSKVIYDLNQVSTENLLPLRDTLVEVLRLYQNGPKNIVIQLCLALAGLALQLPAWR-NAVQSMIDAFGGNPSTVQILLQFLTVLPD-----------ELNTNTKIPVTDQE--------------------------------------
>A0A6I8S438	372	0.429	1.049E-105	54	444	704	80	395	455
------------------------------------------------------RPKSPWgRFdpydSFEEDREYVGFATLPN-------QMHRKYVKKGFEFTLMVAGESGLGKSTLINSLFLTDLY---RDRHILSPE---------------------------------ERVTQTVEIVKQTVDIQEKGVRLRLTVVDTPGYGDAINNEICWKPVADYIDQQFEQYFRDESGL--------NRRN--LQDTRVHCCLYFLSPLGHGMRPMDIEFLQALQDKVNIVPILGKADSLTPTELQQKKQRIRDEIDKYGIRIYQFPECDPDE----------------DEDFKQQDIELKKSIPFAVIGSN---------TIIEVNGRRVRGRMYPWGVVEVENEEHCDFIKLRTMLIRTHMQDLKDVTRETHYENYRAQCI--QNLTQRV-------------------------------------------------------------------------------------------------------------------------------------------------------------------------------------------------------------------------------------------------------------------
>UPI0015A834E8	372	0.394	1.049E-105	45	493	704	43	403	522
---------------------------------------------SKENSSSITTSTYAKETSVREMDGYVGFANLPN-------QVYRKAVKKGFEFTLMVVGGAGLGKSTLINSMFLTDIYSNE-----------------------YPGPS--------------LRAKKTVQVETTKVLLKENSVNLHLTIVDTPGFGDAVDNSECWQPIIDYIENKYEEYLNAESRVHRS-------FSP---DTRVHCCLYFIAPSGHGLKPLDVEFMKRLHDKVNIIPVVAKADSMTPEECASFKRIILGEISRNKINIYDFPECDNEEESKIQKC-------------------LKERVPFAVVGSN---------TVIEVNGKRLRGRRYPWGIAEVENMEHCDFLALRNMLIRTHMQDLKDVTNNVHYENYRCRKLASV-ANDGKSARMSNNFCPQRILNTFMVFWNPLAQMEEER-----KEHELKMKKMEQD------------------------------------------------------------------------------------------------------------------------------------------------------------------------------------------------------------------
>A0A5E4AD50	372	0.395	1.049E-105	56	490	704	68	433	1508
--------------------------------------------------------QQPTQFINPETPGYVGFANLPN-------QVHRKSVKKGFEFTLMVVGESGLGKSTLINSLFLTDLYP-----ERIIP-------------------------------GAAEKIERTVQIEASTVEIEERGVKLRLTVVDTPGYGDAINCRDCFKTIISYIDEQFERYLHDESGL--------NRR--HIIDNRVHCCFYFISPFGHGLKPLDVAFMKAIHNKVNIVPVIAKADTLTLKERERLKKRILDEIEEHNIKIYHLPDAESDE----------------DEDFKEQTRLLKASIPFSVVGSNQ---------LIEAKGKKVRGRLYPWGVVEVENPEHNDFLKLRTMLI-THMQDLQEVTQDLHYENFRSERLKRGGrkVenedmnKDQILLEKeAELRPGRSGTTCEKTLLDTKKNTFLMNATSQLSIRSLeGCPST---------------------------------------------------------------------------------------------------------------------------------------------------------------------------------------------------------------------
>A0A4R0R9N1	372	0.360	1.049E-105	65	620	704	110	584	2126
-----------------------------------------------------------------KLMGYVGFANLPN-------QVHRKSVRKGFQFTAMVVGESGLGKSTLINTLFNTRLYPPKE--------------------PLPP---------------SAER-PQTVAIESISADIEENGVRLRLTVVDTPGFGDFVNNDESWKPIVENIESRFDSYLEQENRVNR----------QKIVDNRVHACLYFIQPTGHSLKPIDVEFMRQLHTKVNLIPIIAKSDTLTDEEVADFKARILADIAYHKIHIFQAPTYENE------------DEEAIAEA-----EEIASKVPFAVVGSDQVV--KTP------DGRQVRGRAYPWGVVEVDNEDHCDFVKLRQMLVRTYMEELREYTNDVLYENWRTEKLLSMGVVQD-SSVFKEVNPAVRVQEERVMHEAKLAKMEAEmkmvfqqKVQEKEA-------KLKQSEEELYARHREMKEALEKQRLELEDKKRRIETGRPLTPEKPVIYDLNQVDPANLLSLRDTLVTALERYHAGPRTIIVQLCLAISGLALQVTAWENPVQDLVDSFG--RNPATVPALLQFLTILPEELN-----------------------------------------------------------------------------------
>A0A6I8T0L2	372	0.441	1.428E-105	54	438	704	0	306	371
------------------------------------------------------MSQTGEKVKFSDSAGYVGFANLPN-------QVHRKSVKKGFEFTLMVVGESGLGKSTLINSLFLTDLYPERY-----IP-------------------------------GAAEKIERTVQIEASTVEIEERGVKLRLTVVDTPGYGDAINSQDCFKTIIHYIDNQFERYLHDESGL--------NRR--HIIDNRVHCCFYFISPFGHGLRPVDVAFMKALHEKVNIVPLIAKADCLIPGEIRKLKDRIREEIEKFGIKVYQFPECDSDE----------------DDDFKQQDRELKESAPFAVIGSN---------TVVEAKGQRVRGRLYPWGIVEVENQAHCDFVKLRNMLIRTHMHDLKDVTCDVHYENYRAQCIQQM-------------------------------------------------------------------------------------------------------------------------------------------------------------------------------------------------------------------------------------------------------------------------
>UPI000719CC9D	372	0.443	1.428E-105	52	439	704	26	334	373
----------------------------------------------------LSNPAVSYKFVNPETPGYVGFANLPN-------QVHRKSVKRGFEFTLMVVGESGLGKSTLINSLFLTDLYP-----ERHIP------------------------------DAS-EKIEQTVKIEASTVEIEERGVKLRLTVVDTPGFADSITSQNCIEPIIEYIDQQYERYLQDESGL--------NRR--HILDNRVHCCFYFISPSGHGLRPLDVEFMKKLHHKVNIVPVIGKADMLTMTEVKKIKRKILDQVDEAGIQIYRMPDCDADE----------------DEDFKEQNKQLKEAVPFAVVGSTQ---------LLEVRGKKVRGRLYPWGVVEVENPEHCDFIKLRTMLI-THMQDLQEVTHDLHYENFRADKLAKAG------------------------------------------------------------------------------------------------------------------------------------------------------------------------------------------------------------------------------------------------------------------------
>A0A7E6FPR4	372	0.420	1.428E-105	60	493	704	32	382	403
------------------------------------------------------------RFVNPEQIGYVGFANLPN-------QVHRKSVKKGFEFTLLVVGESGLGKSTLVNSLFLADLYP-----ERHIPS------------------------------AS-EKITQTVKIDASTVEIEERGVKLRLTVVDTPGFGDSLNSEDCFTPIIEYIDEQFERYLHDESGL--------NRR--HIIDNRVHCCFYFINPSSHGLKPLDISFMKAVHHKVNIVPVLAKADTLTKKEVLNLKRKIMDQIDEYGINIYPLPDCDSDE----------------DDDYKEQCRQLKEAVPFAVVGSSE---------SFEVNGKKVRGRRYPWGVVEVENPDHCDFIKLRTMLI-THMQDLQEVTQEIHYENFRAEKLAG-G--KVVKQ-RTSRSGVQQPEATDREQALMEKEAELRQMKEMLAkMQAEMA-AQKTG------------------------------------------------------------------------------------------------------------------------------------------------------------------------------------------------------------------
>UPI0009E263DC	372	0.445	1.428E-105	50	474	704	1	347	451
--------------------------------------------------ASIKKTSTKA--SAKGMEGYVGFANLPN-------QVFRKSVKKGFEFTIMVAGESGLGKSTLLNSLFLTDIY---------TPAAYPSVE---------------------------ERLKKTVAIKPSTIEMKEGGVRLRLTIVDTPGFGDAVDNTDCWKPIIEYIDSKFEEYLNAESRVF---------RTP-FPDDRVHCCLYFIAPTGHCLKPLDIEFMKRLHNKVNIVPVIAKADTLTHDECTKFKKQILKEIEENDIGIYKFPDLGGD-----------DDEDVAAVS-------MKDRIPFAVVGSN---------TVLEVNGKRVRARVYPWGVAEVENVDHCDFVALRNMLIRTHMQDLKDMTNDNHYENYRCEKLAAMtvGsPTNQPSsniSLSRSPLEQLEAEKEEREQK--LKKMEQE-------------------------------------------------------------------------------------------------------------------------------------------------------------------------------------------------------------------------------------
>A0A6A5SM58	372	0.391	1.428E-105	4	492	704	7	426	461
----PAPPS-RASPSPPTSSNGHAMDQTLSVSNGQLPAPHTITAKSPKAAAAMANDMNIVR---RKLTGYVGFANLPN-------QWHRKSVRKGFNFNVMVVGESGLGKSTLVNTLFNTSLYPPKE---RNPPS---------------------------------LDISKTVSIQSISADIEENGVRLRLTVVDTPGFGDFINNDESWDPIVKNIEQRFDAYLDAENKVNRMNIV----------DNRIHAVVYFIQPTGHSLKPIDIEVMKKLHTKVNLIPVIAKADTVTDDEIDNYKKRILADIAFHKIQIFEGPRYE------------LDDEETIAE-----NQEIMAKVPFAVVGSNTEVT--------TIDGRKVRGRQLPWGVVEVDNEEHCDFVKLRQMLIRTHMEELKENTNNALYENYRSEKLAQMGIQQD-SSVFKEINPAVKQEEERSLHEAKLQKMEMEmkmvfqqKVQEKESklrqsEEELYArhKEMKD-------------------------------------------------------------------------------------------------------------------------------------------------------------------------------------------------------------------
>A0A087U8H6	372	0.402	1.428E-105	51	474	704	43	385	479
---------------------------------------------------SLT-SKEGERMkdTSPKdLDGYVGFASLPD-------QVYRKAVKRGFEFTLMVVGESGLGKSTLINSMFLTDIYSNE-----------------------YPGPS--------------LRIKKTIQVETSKVLLKENGVNLILTVVDTPGFGDAVDNSQCWQPISDYIEDKYDEYLNAESRVHR----------TTIPDGRVHCCLYFIAPSGHGLKPLDIEFMKRLHDRVNIIPIIAKADTMTPEECHFFKRQIMTEIAQNQIKIYQFPDCDDEDEN-------------------RQQKIMKERVPFAVVGSN---------TTIDVNGKLVRGRKYPWGVAEVENMEHCDFIALRNMLLRTHMQDLKDVTSHVHYENFRCRKLAGVG-SDGKPARLSNKNPLDQLEEEKREHENKMKRMEQE-------------------------------------------------------------------------------------------------------------------------------------------------------------------------------------------------------------------------------------
>A0A8D8W8E4	371	0.431	1.943E-105	61	478	704	7	345	364
-------------------------------------------------------------FAKNDSSSYVGFANLPN-------QVHRKSVKKGFEFTLMVVGESGLGKSTLVNSLFMTDLYP-----ERVVP------DAIGKTK-------------------------QTVKLDASTVEIEEKGVKLRLTVVDTPGFGDAINNTNSFDEIIQYIDDQFERFLRDESGL--------NRRN--IIDNRIHCCFYFISPFGHGLKPLDIEFMKQLHNKVNIVPVIAKADCLTRKEIQRLKKKVMEEIQQNGITIYPLPDCDSDE----------------DEDYKEQVRQLKEAVPFAVCGAN---------TVLEVGGSKVRGRQYPWGVVEVENPEHCDFTKLRTMLV-THMQDLQEVTQEIHYENYRSERLVK-GVpvpKRTVSL--TEDSRPTANNTGERdkiLQE---KEAELRRMQE---------------------------------------------------------------------------------------------------------------------------------------------------------------------------------------------------------------------------------
>UPI001EDDB381	371	0.422	1.943E-105	61	484	704	11	358	367
-------------------------------------------------------------FTNPEMPGYVGFANLPN-------QVHRKSVKKGFEFTLMVVGETGLGKSTLVNSLFLTDLYP-----ERNIP-------------------SAGE------------RTKQTVKIDASTVEIEERGVKLRLTVVDTPGFGDAIDNTDCFRSIIQYIDDQFERFLRDESGL--------NRRN--IVDNRVHCCFYFISPYGHGLKPLDTQFMKMLHHKVNIVPVIAKADMLTKKEIARLKKRVMEEIEANGIRIYPLPDCDSDE----------------DEDYKEQVRQLKDAVPFAVCGAN---------TLIEVKGRKVRGRQYPWGVVEVENPEHCDFIKLRTMLI-QQLQDLQEVTQDVHYENYRSERLAK-GVasnrktAGPTNSTAPSAAPEQISEKEKILQE---KEAELRRMQQMLAqMQA---------------------------------------------------------------------------------------------------------------------------------------------------------------------------------------------------------------------------
>A0A8D8XT98	371	0.455	1.943E-105	61	438	704	0	296	380
-------------------------------------------------------------MSDRE---YIGFATLP-------EQVHRKSVKKGFDFTLMVVGESGLGKSTLVNSLFLSDLYGD-----RKVP----NVND---------------------------RQGKTTSIEKKSMDIEERGVKLRLTVVDTPGFGDSINSEESWRACCSYIDDQFRQYFNDESGLNRKNIV----------DNRVHCCLYFIPPFGHGLRQIDIETMRRLHRKVNIVPVIAKADTLTTTEVKKLKKKLLEDIEEHQIQIYQFPECDSDE----------------DEDFKQQDKELKESVPFAIIGSN---------TVIEVAGTKVRGRQYPWGVVEVENPKHSDFNKLRNMLISTHMQDLKDVTEDVHYENFRAQCLSQM-------------------------------------------------------------------------------------------------------------------------------------------------------------------------------------------------------------------------------------------------------------------------
>A0A6P8HW50	371	0.401	1.943E-105	54	491	704	0	358	390
------------------------------------------------------MSRNGKGIEDQEA-GYVGFANLPN-------QVHRKSVKKGFEFTLMVVGESGLGKSTLIESLFLTDIYDDN-----KIP-------------PV------------------IDRIYQTLNIETNTVEIEEKGIKLKLTVVDTPGFADAVDNTDCWQAILDYINKQFESYLRDESGL--------NRRN--IVDTRVHCCLYFINPHGHGLRPVDVQFMQALHNKVNIVPVIAKADCLTKHELSRLKRKVLNELEDNSIKIYTFPDCESD-----------DDEE-----FIEINKELKMTVPFAVIGSNR---------LIESRGRKIRVRQYPWGYAEVENPDHCDFVMLRNFLVRTHMQDLKDVTQDIHYENYRAERLSrETG-TpvgyKKVQDMKRKSGTYDSIDATMSE----KDKMLREKELELKRMQAMLAQMQK--------------------------------------------------------------------------------------------------------------------------------------------------------------------------------------------------------------------
>A0A4P9YSK5	371	0.437	1.943E-105	57	493	704	9	381	421
---------------------------------------------------------SPKSVPAKKkqLQGYVGFANLPN-------QVHRKSVKKGFHFTVMVVGESGLGKSTLINTLFNTALYP---------PKNNM-----------APSPET----------------PKTVDIQAISADIKENGVNLKLTVVDTPGFGDFVNNEESWKPILENIEARFDAYLEQENRVNR----------QRIVDNRVHSCIYFIAPTGHALKPLDIEFMRRLHTRVNLIPVIAKSDTLTEEEISEFKKRILADIQYHKIQIFQAPQYE------------YDDPETIAE-----NREIMSKIPFAIVGSDTIV---------EVNGRKVRGRQYPLGVIEVDNEEHNDFVKLRQMLIRTHMEELKQHTADVLYENYRTGKLQSMGITQDPS-VFQEVNPIARMEEEKRQHEAKMQKMEGEmrlvfqqKVQEKESklkqsEEELYArhKEMKDA------------------------------------------------------------------------------------------------------------------------------------------------------------------------------------------------------------------
>G4TFG9	371	0.460	1.943E-105	65	474	704	22	352	421
-----------------------------------------------------------------KLLAFVGFANLPN-------QVHRKSVRKGFQFTIMVVGESGLGKSTLINTLFNTTLYAPKE---VLAP--------------------------------SAER-PKTVAIQSISADIEENGVRLRLTVVDTPGFGDFVNNHESWKPILDNIESRFDSYLEQENRVNR----------QKIVDNRVHACLYFIQPTGHSLKPIDVEFMRQLHTKVNLIPVIAKADTLTDEEILKFKQRILSDIAHHQIHIFQAPIYD------------NDDEETIAE-----NEEIASKIPFAVVGSDREVRTA--------DGRSVRGRSYPWGVIEVDNEEHCDFVKLRQMLIRTNMEELREHTNDVLYENWRSEKLINMGVVQDPS-VFKEINPAAKLAEERAIHEAKLAKMEAE-------------------------------------------------------------------------------------------------------------------------------------------------------------------------------------------------------------------------------------
>UPI001C7C102F	371	0.455	1.943E-105	65	481	704	81	425	480
-----------------------------------------------------------------KLMGYVGFANLPN-------QVHRKSIRKGFQFTTMVVGESGLGKSTLINTLFNTALYPAKE----------------------IPPP-------------SAER-PKTVAIESIGADIEENGVRLHLTVVDTPGFGDYINNDDSWKPILDDIESRFDSYLEQENRVNRY----------KIVDNRVHACIYFIQATGHSLKQIDIEFMKRLHTKVNLIPVIAKADTMTDDEIADFKERILADIAYHNIHIFQAPTYENE------------DEESIAEQ-----EEIASKIPFAVVGSDSLVN--TP------DGRQVRGRAYPWGVVEVDNEEHCDFVKLRQMLVRTFMEELREYTNNVLYENWRTEKLISMGVTQD-SSVFKEVNPAARLQEERTMHEAKLAKMEAEmkmvfqqKVQEKEA------------------------------------------------------------------------------------------------------------------------------------------------------------------------------------------------------------------------------
>A0A1B6MJM9	371	0.408	1.943E-105	52	491	704	71	429	504
----------------------------------------------------LTKAERDKVVPERRTkelDGYVGFANLPN-------QVYRKAVKKGFDFTLMVVGESGLGKSTLINSMFLADIY-SNDH----------------------PGPSQ--------------RIKKTVQVETSKVLLKENGVNLMLTVVDTPGFGDAVDNSNCWQPIINYIESRYEEYLNAESRVNRKA--SQ-------PDTRVHCCLYFVAPSGHGLKPLDVEFMQRLHEKVNIIPVVAKADTMTPDECTHFKKQILNEIAQNKIKIYEFPETD-------------DDEE------SKLHKALRDRVPFAVVGSN---------TVIEVDGKKIRGRKYPWGIAEVENLEHCDFIALRNMLIRTHLQDLKDVTNNVHYENFRCISLAGHG-PDGKPSRISNKNPLAQMEEEKREHDTKLKKMETEMEQ-VFEMKVKE-KKQK--------------------------------------------------------------------------------------------------------------------------------------------------------------------------------------------------------------------
>A0A0P4WKB4	371	0.374	1.943E-105	1	497	704	62	470	530
-STAPAPAAPTSAPPASVASIKEQLMTTKERK--EHKEEENKENKLV---KELVRERRPR-----EVDGYVGFANLPN-------QVYRKAVKRGFEFSLMLVGESGLGKSTLINSMFLADIY-SNDH----------------------PGPSH--------------RVKKTVQVETTKVLLKENGVNLMLTVVDTPGFGDAVDNSDCWQPVTNYVESKYEEYLNCESRVNR----------TQISDTRVHCCLYFIAPSGHGLKPLDVEYMRRLHDKVNIIPVIAKADTLTPDECQHLKKQVLNEIAQHKIKIYEFP-----------------DEE-GDATSAK----MKQRVPFAVVGSNTTV---------EVDGKKVRGRKYPWGVVEVENIEHCDFIPLRNMMIRTHMQDLKDVTNNVHYENYRCRKLAGVGGTDG-KIKMTNKNPLAQMEEEKREHTNRMKKMESEMEQVFEMkvkekMTKLSdleSDLQKRNESMR--------------------------------------------------------------------------------------------------------------------------------------------------------------------------------------------------------------
>A0A317XMZ6	371	0.458	2.644E-105	65	478	704	23	343	426
-----------------------------------------------------------------KLSGYVGFANLPN-------QVHRKSVRKGFNFTAMVVGESGLGKSTLINTLFNTTLYPRKE----------------------VPAP-HQE-------------RPKTVAIESISSDIEENGVRLRLNVVDTPGFGDFINNDESWKPIVDNIESRFDAYLEQENRVNRS----------KMQDNRVHACIYFIQPTGHALRPIDIEFMRRLHQKVNLIPVIAKSDTLTDEEIVQFKQRILNDIAHHKIEIFSAPLYENE------------DEET-----MLEIQEISNKVPFAVVGSNSEI--DTP------DGRRVRGRAYPWGVIEVDNEEHCDFVKLRQMLIHTHMEELKEHTNNVLYEKYRSEKLVAMGVTQD-HSVFKE--------------VNPAAKMAEERAIH---------------------------------------------------------------------------------------------------------------------------------------------------------------------------------------------------------------------------------
>A0A0C2ZXW0	371	0.465	2.644E-105	65	474	704	30	360	429
-----------------------------------------------------------------KLAGYVGFANLPN-------QVHRKSVRKGFQFTAMVVGESGLGKSTLINTLFNTPLYPAKE--------------------PLPP---------------SAER-PKTVAIESIGADIEENGVRLHLTVVDTPGFGDFTNNDESWRPIVENIESRFDSYLEQENRVNR----------QKIVDNRVHACLYFIQPTGHTLKQIDIEFMRRLHTRVNLIPIIAKADTLTDDEVRDFKARILADIAHHKIHIFQSPTYENE------------DEETLAEAAL-----IASKIPFAVVGSDRLVETE--------DGREVRGRAYPWGVIEVDNEDHCDFVKLRQMLVRTYMEDLREYTNDVLYENWRTEKLLSMGVAQD-SSVFREINPSAKVQEERLMHEAKLAKMEGE-------------------------------------------------------------------------------------------------------------------------------------------------------------------------------------------------------------------------------------
>A0A812ECH9	371	0.435	2.644E-105	65	474	704	30	358	440
-----------------------------------------------------------------ELENYVGFANLPN-------QVYRKSVKRGFEFNLMVVGESGLGKSTLINSLFLTDLY---------------SSE--------YPGPS--------------LRIQKTVKVDTTQVVLKENGVSLRLTVVDTPGFGDAVDNSNCWQPVIDFIDSKYEEYLNSESRVNR----------TTMPDNRVHCCLYFIAPTGHGLKPLDVEFMKRLHDKVNIIPLIAKADTLTPDECRDFKKTILNEIAQHRIKIYEFPECD-------------DEEEN-----KIQKKLLKDRVPFAIVGSNTVVDN---------NGKRIRGRQYPWGIVEVENLEHNDFIALRNMLIRTHMQDLKDVTNNVHYENYRYSKLAPVTADGKIKA-SSLTKDPMSQMQEEKREHDSkMKKMEAE-------------------------------------------------------------------------------------------------------------------------------------------------------------------------------------------------------------------------------------
>A0A8H6WJQ2	371	0.424	2.644E-105	51	493	704	9	386	446
---------------------------------------------------SLPNGGGLPAITRRKLLGHVGFSSLPN-------QVHRKSVRKGFQFTAMVVGESGLGKSTLINTLFNTTLYAPKE--------------------PLPP---------------SAER-PKTVAIESIGADIEENGVRLHLTVVDTPGFGDFVNNDESWKPILDNIESRFDSYLEQENRVNRTKVV----------DNRVHACLYFIQATGHSLKEIDIEFMRQLHNKVNLIPVIAKADTMTDEEVVEFKERILSDIAHHNIHIFQAPTYDNE------------DEETIAEA-----EEIASKIPFAVVGSDKFVNTA--------DGRQVRGRAYPWGVVEVDNEEHCDFVKLRQMLIRTSMEELREYTNDVLYENWRTDKLLGLGVAQD-SSVFKEINPAARMQEERILHEAKLAKMEAEmkmvfqqKVQEKEAklkqsEEELYArhKEMKDA------------------------------------------------------------------------------------------------------------------------------------------------------------------------------------------------------------------
>A0A8I6RQ38	371	0.405	2.644E-105	65	491	704	64	407	493
-----------------------------------------------------------------ELDGYVGFANLPN-------QVYRKAVKKGFDFTLMVVGESGLGKSTLINSMFLADIY---------------SAD--------YPGPSQ--------------RIKKTVQVETSRTLLKENTVNLTLTIVDTPGFGDAVDNSNCWQPIIDYIQSRYEEFLNAESRVN---------RKTQALDTRVHCCLYFIAPSGHGLKPLDVEFMQRLQDKVNIIPVIAKADTMTPEECAHFKKQILNELAQHKIKIYEFP----------------DTEE-DTEGGKLNGKKLKDRVPMAIVGSN---------TVVEVDGKKIRGRKYPWGVAEVENLEHCDFIALRDMLIRTHLQDLKDVTNNVHYENYRCRKLAGLG--QDPKQRASNKNPLAQMEEEKREHDIKMKKMETEMEQ-VFEMKVKE-KKQK--------------------------------------------------------------------------------------------------------------------------------------------------------------------------------------------------------------------
>UPI000719CB19	371	0.391	2.644E-105	3	498	704	21	422	495
---AVCNGSQTATSNKRELFFRSDGSKHSVENGI--STMRKEDRDMREREKKEEPSAAAMQRSNKSVDGYVGFANLPN-------QVYRKSVKRGFEFTLMVVGESGLGKSTLINSLFMTELY-NAEHPGASL------------------------------------RIKKTVQVESTNVILKESGVQLQLQVVDTPGFGDAVDNSNCWQTIIDYIEQRYEEYLNGESRVNR----------KTMPDARVHCCLYFISPNGHGLKPLDIEFMKKLHDKVNIIPVIAKADTMTPEECTSFKKTILNEIAQHKIKIYDFPDI-------------EDEEENKT------NKSLKERVPFAVVGSN---------TVIEVSGKKVRGRRYPWGIVEVENMEHCDFIPLRNMLVRTHMMDLKDVTNNVHYENFRCRKL--VGITSDGK--SGKIPNKSPMMQIAEEKKDRLDKM--KKT-EQQMEQVF---EMKVKEKMLQ-------------------------------------------------------------------------------------------------------------------------------------------------------------------------------------------------------------
>A0A1S3K2B1	370	0.413	3.598E-105	54	482	704	0	336	375
------------------------------------------------------MAADARQFVNPEQPGYVGFANLPN-------QVHRKSVKKGFEFTLMVVGESGLGKSTLVNSLFLTDLYP-----ERHVP-------------------------------GAAEKIKQTVKIDASTVEIEERGVKLRLTVVDTPGFGDALNCEDCYKQVIAYIDSQFERYLQDEMGL--------NRRN--IVDNRVHSCFYFINPAGHGLKPLDIVFMKAIHHKVNIVPVIAKADTLTREEVFKLKSKIMEEIAKHGIKIYPLPDCD-------------DDE---DEEYKEQCRQLKAAVPFAVVGSN---------SIIEVKGRKVRGRMYPWGVVEVENPEHCDFIKLRTMLI-AHMQDLQEVTQEIHYENFRSEKL------------ATSKRTRAEGGGGGGDKED--KLTEKERLLlEKEME-----------------------------------------------------------------------------------------------------------------------------------------------------------------------------------------------------------------------------
>A0A0C9W142	370	0.441	3.598E-105	65	481	704	9	353	412
-----------------------------------------------------------------KLTGYVGFANLPN-------QVHRKSVRKGFQFTAMVVGESGLGKSTLVNTLFNTTLYPPRD--------------------PIPP---------------SAER-PQTVAIQSISADIEENGVRLRLTVVDTPGFGDFVNNDDSWKPILEDIESRFDAYLEQENRINR----------QKTVDNRVHACLYFIQPTGHSLKQIDIEFMRRLHQKVNLIPIIAKADTLTDEEVHSFKQRVLSDIHFHNIQIFQAPVYENE------------DEETLGEH-----EEIASKIPFAVVGSNQEVV--TP------DGRAVRGRAYPWGVIEVDNEEHCDFVKLRQMLVRTYMEELRERTDQVLYENWRTEKLVSLGVPQD-SSVFKETNPAQRVAEERALHEQKLGKMEIEmkmvfqqKVQEKEA------------------------------------------------------------------------------------------------------------------------------------------------------------------------------------------------------------------------------
>A0A177UNN5	370	0.446	3.598E-105	61	474	704	6	340	412
-------------------------------------------------------------LQRNKLTGYVGFANLPN-------QVHRKSVRKGFNFTVMVVGESGLGKSTLVNTLFNTTLYPRKE----VPPPHQE--------------------------------RPKTVAIESISADIEENGVRLRLTVVDTPGFGDFVNNDGSWKPIVDNIESRFDAFLEQENRVNRAKMV----------DNRVHACLYFIQPTGHALRPIDIEFMRRLHQKVNLIPIIAKSDTLTDEEIVQFKQRVLADIAHHNIEIYHAPVYDNE------------DEETIAE-----NEAIVRKIPFAIVGAHQEI--DTP------DGRRVRGRAYPWGVIEVDNEDHCDFVKLRQMLIRTHMEELKEHTHQTLYEKYRSEKLFVMGVTQD-HSVFKEVNPQAKLMEERALHEAKLAKMENE-------------------------------------------------------------------------------------------------------------------------------------------------------------------------------------------------------------------------------------
>A0A4Y7QMB8	370	0.442	3.598E-105	42	474	704	11	371	441
------------------------------------------DYAPAPNgkaNGSLP-SQAPSttgvsNVVRKKLMGYVGFANLPN-------QVHRKSVRKGFQFTAMVVGESGLGKSTLINTLFNTKLYPGKE----------------------VPAP-------------SAER-PKTVAIESISADIEENGVRLRLTVVDTPGFGDFVNNDDSWKPIVENIEARFDAYLEQENRVNR----------LKIVDNRVHACLYFIQPTGHSLKPIDIEFMRRLHTKVNLIPVIAKADTMTEEEIRDFKARILSDIAYHNIHIYEAPTYENE------------DEEALAEA-----EEIASKIPFAIVGSDNVV--DTP------DGRQVRGRAYPWGVIEVDNEDHCDFVKLRQMLIRTYMEELREHTNSVLYENWRSGKLLGMGIAQDPS-VFQEINPAVRSQEERTLHEAKLAKMEAE-------------------------------------------------------------------------------------------------------------------------------------------------------------------------------------------------------------------------------------
>A0A0C3QWT8	370	0.432	3.598E-105	57	481	704	41	396	453
---------------------------------------------------------SSHHLSSivrKKLMGYVGFANLPN-------QVHRKSIRKGFQFTCMVVGESGLGKSTLINTLFNTTLYP-------ARPS---------------PDP-------------AVER-PKTVAIESISADIEESTVRLRLTVVDTPGFGDFVNNDESWKPIVENIEARFDAYLEQENRVNR----------QKMVDNRVHACLYFIQPTGHALKQIDIEFMRRLHTKVNLIPIIAKADTLTDEEVQNFKRRVLADIEHHNIRIFQAPVYENE------------DEETLAEH-----EAITTKIPFAVVGSNSEL-------ELE-DGRVIRGRSYPWGVVEVDNEEHCDFVKLRQMLIRTHMEELREHTNNVLYENYRSDKLLGMGVTQD-HSVFREVNPAAKTAEERTLHEAKLSKMEAEmkmvfqqKVQEKEA------------------------------------------------------------------------------------------------------------------------------------------------------------------------------------------------------------------------------
>J6EP24	370	0.454	3.598E-105	58	474	704	50	388	457
----------------------------------------------------------PTPVVVRKTlSSWVGFSNLPN-------QVHRRSVRRGFQFVAMVVGESGLGKSTLINTLFETKLYQPKV-------------------IPE-PGTDRG----------------KTVNIESISAEIEENGVRLKLTVVDTPGFGDFVNNDECWKPIVDNIEARYDAYLEQENRVNR----------LKMTDNRIHACIYFIQPTGHALKPIDIEFMKRLHTKVNLIPVIAKADTLTEEEVELFKRRVLSDIHHHGIRIFEPPQYE------------RDDEET-----QQENQEIISKIPFAVVGSDQVVQ--AP------DGRSVRGRSYPWGVIEVDNETHCDFVKLRQMLVRTHMEELREHTNDVLYENYRTEKLRAMGVTQD-ESVFKETNPAAKQAEERAMHEAKLAKMEAE-------------------------------------------------------------------------------------------------------------------------------------------------------------------------------------------------------------------------------------
>A0A8C4Q3J8	370	0.416	3.598E-105	61	498	704	105	455	463
-------------------------------------------------------------IAAQEGSGsYVGFANLPN-------QVHRKSVKKGFEFTLMVVGESGLGKSTLINSLFLTDLYP-----ERVVP-------------------------------GAAVKIERTVQIEASTVEIEERGVKLRLTVVDTPGYGDPINSQDCFRPILQYIDSQFERYLQDESGLNRRHIV----------DNRVHCCFYFLSPYGHGLKPLDVEFMKALNNKVNIVPVIAKADTLTLSERSHLKRRVLDEIEEHGIKIYTLPDAESDE-----------DEE-----FKEQTRVLKESIPFAVVGSNQ---------LIEVKGKKVRGRLYPWGVVEVENPEHNDFLKLRTMLI-THMQDLQEVTQELHYENFRSERL---------KRVARVGGGGGGGGGGGGGGDDGeadKDKILQEKEAELARMQAMIAQMQAQ---MLQ-------------------------------------------------------------------------------------------------------------------------------------------------------------------------------------------------------------
>UPI001E1DF665	370	0.424	3.598E-105	62	491	704	66	411	482
--------------------------------------------------------------STKELDGYVGFANLPN-------QVYRKSVKRGFDFTLMVVGESGLGKSTLINSLFLTDLY---------------SGE--------YPGPS--------------NRIQKTVKVDKTNVTLKENGVQLRLTVVDTPGFGDAVDNSNCWQPVIDFIDCKYEEYLGNESKVVRTTTA----------DTRVHCCLYFIAPTGHGLKPLDVEFMRRLHDKVNIIPLIAKADTQTPDECREFKKTILNEIAQHKIKIYEFPEC--------------DDEE---ENKIQ--KKLRDRVPFAVVGSN---------TVTEVGGKRVRGRQYPWGIVEVENLEHNDFLALRNMLIRTHMQDLKDVTNNVHYENYRYNKLAPANTDGKIKP-GSLTKDPLTQMAEEKREHDTkMKKMEAEMEQ-VFEMKVKE-KKQK--------------------------------------------------------------------------------------------------------------------------------------------------------------------------------------------------------------------
>A0A1J1IT34	370	0.346	3.598E-105	44	601	704	222	697	1884
--------------------------------------------KLANERQEKEKQQAIVRPKVKELDGYVGFANLPN-------QVYRKAVKKGFEFTLMVVGESGLGKSTLINSMFLSDIYNQEQH----------------------PGPSF--------------RAKKTVNVETTKVMLRENGVNLTLTVVDTPGFGDAVDNSNCWVPVIDFVESKYEEYLTAESRVHRKA----------MSDSRVHVCLYFIAPSGHGLKPLDIEFMQRLHDKVNIIPVIAKADTLTPEEIQHFKKQILNEIAQHKIKIYDFPE------------PLEDEEE------AKALRQLRTRVPFAVVGAN---------AIIEIDGRKIRGRKYPWGIAEVENLEHCDFIALRNMVVRTHLQDLKDVTNNVHYENYRCRKLAGLG--NDGKARLSNKNPLAQMEEEKREHDSKMKKMEAEMEQ-VFEMKVKE-KKQklKDSELELTRRHEERKKALELQIRELEERRKAFEQEKGEWEQHSGVTLDELRRRSLEANSKEKKENLFTSKSPISTGLVQWHQEIQMRRRKVVSLDRYCVDIRHLAHQKLQN------------------------------------------------------------------------------------------------------
>A0A8C4B8M0	370	0.446	4.895E-105	66	465	704	34	357	381
------------------------------------------------------------------TPGYVGFANLPN-------QVHRKSVKKGFEFTLMVVGESGLGKSTLINSLFLTDLYPERY-----IP-------------------------------GAAEKIERTVQIEASTVEIEERGVKLRLTVVDTPGYGDAINSQDCFKTIIQYIDNQFERYLHDESGLNRRHIV----------DNRVHCCFYFISPFGHGLKPLDVEFMKAIHSKVNIVPVIAKADTLTLRERDRLKRRILDEIGEHGIRIYQLPDADSDE-----------DEE-----FKEQTRVLKASIPFAVIGSNQ---------LIEVKGKKIRGRLYPWGVVEVENPEHNDFLKLRTMLV-THMQDLQEVTQDLHYENFRSERLKRAGslsLHNTVLLSGTEEVMDKDQILMEKEAE----------------------------------------------------------------------------------------------------------------------------------------------------------------------------------------------------------------------------------------------
>A0A316UGJ5	370	0.452	4.895E-105	68	474	704	18	345	420
--------------------------------------------------------------------GFVGFANLPN-------QWHRRSVRKGFNFTAMVVGESGLGKSTLVNTLFNHKLYPKKE----------------------VPAP-H------------MER-PKTVAIESISADIEENGVRLKLTVVDTPGFADFVNNDESWKPIVDNIESRFDAYLEQENRVNRA----------KLTDNRVHACLYFIQPSGHALRPIDIEFMRRLHQKVNLIPVIAKSDTMTDEEIHLFKQRILADIAHHNIQIFYAPSYDVE------------DDETLAE-----NEEIVRKIPFAVVGSDQQVD--------TIDGRRVRGRAYPWGVIEVDNEEHCDFVKLRQMLIRSHMEELKEHTHNVLYEKYRSEKLVAMGVTQD-HSVFKEVNPAAKMAEERALHDAKLAKMENE-------------------------------------------------------------------------------------------------------------------------------------------------------------------------------------------------------------------------------------
>A0A166GKH4	370	0.419	4.895E-105	56	493	704	26	400	438
--------------------------------------------------------QTPA-MSniiRKKLMGYVGFANLPN-------QVHRKSVRKGFQFTAMVVGESGLGKSTLVNTLFDTPLYP-----------------------PKEPLPPH-------------AERPTTVAIESISADIEENGVRLRLTVVDTPGFGDFVNNEDSWKPIVENIEARFDSYLEQENRVNRA----------KITDNRVHACLYFIQPTGHALKPLDIEFMRRLHTKVNLIPVIAKADTMTDEEVADFKARILADIAYHNIQIFQAPTYENE------------DEEALAEA-----EEIAGKIPFAVVGSTNIV--------VAADGREVRGRSYPWGVIEVDNEEHCDFVKLRQMLIRTYMEELREYTNDTLYENWRSDKLTSMGVAQD-SSVFKEVNPAQRMQEERVLHEAKLSKMEAEmkmvfqqKVQEKEAklkqsEEELYArhREMKDA------------------------------------------------------------------------------------------------------------------------------------------------------------------------------------------------------------------
>A0A8C9UZT3	370	0.393	4.895E-105	10	438	704	38	394	460
----------RPHTPGPHTFFRQSTSRTSRDSSVEPESLRRFQLGSVDLPLSPSRPKSPWgRFDpydSPEDQDkeYIGFATLPN-------QVHRKSVKRGFDFTLMVAGESGLGKSTLVNSLFLTDLYKDRK---------LLNAE---------------------------ERIMQTVEITKHTVDIEEKGVRLRLTIVDTPGFGDAVNNTQCWRTVTDYIDQQFEQYFRDESGLNR----------KNIQDNCVHCCLYFISPFGHGLRPLDVEFMKAVHEKVNIIPVLAKADSLTPSEIRVKKIRIRDEMDQFGIKIYHFPDCDSD----------------SDEDFRQHDQELRDSIPFAVIGSN---------SVVEAKGRRVRGRLYPWGIVEVENPAHSDFLMLRNMLVRTHMQDLKDVTREIHYENYRVQCIQNM-------------------------------------------------------------------------------------------------------------------------------------------------------------------------------------------------------------------------------------------------------------------------
>UPI001CF76214	370	0.407	4.895E-105	44	474	704	153	508	599
--------------------------------------------KSPPEATKEdtSKESTPEivkeRPKLKELDGYVGFANLPN-------QVYRKAVKKGFEFTLMVVGESGLGKSTLINSMFLTEIY---------------NSTD-------YPGP--------------TQRLKKTVAVETTRVMLKENGVNLLLTMVDTPGFGDAVDNSNCWAPIIEYIESKYEDYLNSEARVTR----------KQIPDQRVHCCLYFIQPSGHGLKSLDIEFMKRLCDKVNIIPIIAKADTLTSDECALFKKQILNEIAQNKIKIYEFPDTS------------EDDEE------HKLNKSLKERVPFAVVGSN---------TVIEVDGKKVRGRRYPWGIAEVENLEHCDFIALRNMIIRTHLQDLKDVTNNVHYENYRCRKLAGLGVDGKPSR-ISNKNPLAQMDEEKREHDLKMKKMEAE-------------------------------------------------------------------------------------------------------------------------------------------------------------------------------------------------------------------------------------
>A0A6P8Z3V2	370	0.364	4.895E-105	53	604	704	248	713	722
-----------------------------------------------------KENKAPER-KTKELDGYVGFANLPN-------QVYRKAVKKGFDFTLMVVGESGLGKSTLINSMFLSDIY-SNEH----------------------PGPS--------------LRVKKTVAVETSKCLLKENNVNLSLTVVDTPGFGDAVDNSNCWAPIVDYIESKYEEYLNAESRVNRKIL----------SDSRVHCCLYFIAPSGHGLKPLDVEFMQRLHDKVNIIPVIAKADTMIPDECNLFKKQILNEIAQHKIKIYEFPDT-------------EDEEE------VKQHKGLKDRVPFAVVGSN---------TVIEVDGKKLRGRKYPWGIAEVENLEHCDFIALRNMLIRTHLQDLKEVTNSVHYENYRCRKLAGLG-TDGKPGRISNNVATQGVMNSFMTVWNPLAQMEEEKRDH-------DAKMKKMETEMEQVFEMKVKEKKQKLRDSEADLQRRHEQMRKSLEQQLRDLEEKRTAFDKEKQSWEQQNGVTLQELRRRSLEANSKENDMCSADDLMALPSKPSKGGPNAPRRRhsfhhRNMAA---------------------------------------------------------------------------------------------------
>A0A165CUY3	370	0.425	6.661E-105	45	474	704	42	399	469
---------------------------------------------SANRAASLvsqqtypTSNIAPPQVSRKQLMGYVGFANLPN-------QVHRRSVRKGFQFTVMVVGESGLGKSTLVNTLFATPLYPSKE----------------------LPPPSA-EPA-------------KTVSIESISADIEESDVRLRLTVVDTPGFGDYVNNDSSWKPILDNIEARFDAYLDQENRVNRSKMV----------DNRVHACLYFIQPTGHALKPIDIEFMRRLHTRVNLIPIIAKADTMTDEEVTQFKARVLADIRYHNIQIFQAPTYEKE------------DEETLAE-----NEEIASRIPFAVVGSTTII--KTP------DGRTVRGRAYPWGVIEVDNEEHCDFVKLRQMLIRTNMEELREHTNLFLYENWRTEKLIAMGVEQD-QSVFKEVNPAAKQAEERAMHEAKLSKMEAE-------------------------------------------------------------------------------------------------------------------------------------------------------------------------------------------------------------------------------------
>A0A2L2XZB3	370	0.406	6.661E-105	55	474	704	42	381	474
-------------------------------------------------------SRDSDRMKDTLPkdmDGYVGFANLPN-------QVYRKAVKRGFEFTLMVVGEAGLGKSTLINSMFLTEIYSNE-----------------------YPGPS--------------LRVKKTLQVETSKVLLKESGVNLLLTVVDTPGFGDAVDNSQCWSPISDYIDNKYEEYLNAESRVHR----------TTIPDGRVHCCLYFIAPSGHGLKPLDIEFMKRLHDRVNIIPLVAKADTMTPEECHFFKRQIMTEIAQNQIKIYEFPECDDEDEN-------------------RQLKIMKERVPFAVVGSN---------TLIDVNGKQVRGRKYPWGVAEVENMEHCDFLALRNMLLKTHMQDLKDVTNSVHYENFRCRKLAGVG-TDGKPSRLCNKNPLDQLEEEKREQENKMKRMEQE-------------------------------------------------------------------------------------------------------------------------------------------------------------------------------------------------------------------------------------
>A0A6J8B135	370	0.423	6.661E-105	63	488	704	63	401	474
---------------------------------------------------------------SKELEGYVGFANLPN-------QVYRKSVKKGFEFTLMVVGESGLGKSTLINSLFLSDLY----------------SSD-------YPGPSH--------------RIQKTVKVDTTQVVLKENGVQLKLTTVDTPGFGDAVDNSNCWQPVIDYIDSKYDEYLNAESRVNR---ITN-------ADTRVHVCCYFIAPTGHGLKPLDVEFMKRLHDKVNIIPIIAKADTLTPDECREFKKTILNEIAQHKIKIYEFPECD-------------DEEEN------KLQKKMRDRVPFAVIGSNR---------VIESGGKKVRGRQYPWGIVEVENLEHNDFIALRNMLIRKHMQDLKDVTNNVHYENFRYNKL-------------APTSVDGNKIKPGSLSKDPLTQMAEEKRDhdikmkkmEAEMEHVFETK-----------------------------------------------------------------------------------------------------------------------------------------------------------------------------------------------------------------------
>UPI0006B0EF18	370	0.418	6.661E-105	62	472	704	65	389	486
--------------------------------------------------------------SSNDVQGYVGFANLPN-------QVYRKAVKRGFDFTLMVVGESGLGKSTLINSMFLTDIYSNE-----------------------YPGPSH--------------RVKKTIEVETTKVLLKENGVNLSLTIVDTPGFGDAVDNSNCWQPVINYIESKYQEYLNAESMVHRG----------TIEDSRIQCCLYFIAPSGHGLKTLDIEFMKRIHDKVNIIPLIAKADTMTSEECALFKRTILNEIAQNKIKIYEFPDCD-------------DEEE------KKSHKLMKARVPFAVVGSN---------TLIEVNGKKVRGRKYPWGIVEVENLEHCDFIALRNMLIRTHMQDLKDVTNNVHYENYRCLKLAGVG-ADGI---SSAIPNKNPLSQLEEEKKDHELKME---------------------------------------------------------------------------------------------------------------------------------------------------------------------------------------------------------------------------------------
>A0A8J1UTB2	370	0.445	6.661E-105	34	437	704	47	362	486
----------------------------------ELMLERAQERIKAPA-PSLPNKESPT------VDGYVGFANLPN-------QVYRKSVKKGFEFTLMVVGESGLGKSTLINSLFLTELYNSGD----------------------YPGPSH--------------RIKKTVQVEKTQVLLKEGGVQLRLTVVDTPGFGDAVDNSNCWQPVIDFIDANYDEYLNSESRVNR-------KTNP---DSRVHCCLYFIAPNGHGLKPLDVEFMKRLHDKVNIIPMIAKADTMTPDECRDFKKTILNEIAQHKIKIYEFPDC--------------DDEE---ENKVQ--KRLKDRVPFAVVGSNTVVEN---------SGKKFRGRVYPWGVVEVENLEHNDFIALRNMLIRTHMQDLKDVTNNVHYENFRYNKLAS--------------------------------------------------------------------------------------------------------------------------------------------------------------------------------------------------------------------------------------------------------------------------
>UPI001402B579	369	0.419	9.063E-105	61	483	704	0	336	424
-------------------------------------------------------------MAAQKPlEGYVGFANLPN-------QVYRKSVKRGFEFTLMVVGESGLGKSTLINSLFLTDLYASE-----------------------YPGPSQ--------------RVRKTLQVEQSKVVLKEGGVQLTLTIVDTPGFGDAVDNSSCWQSIIDYIDSKCEDYLNAEARV--------NRRL--MPDSRVHCCLYFIFPSGHGLKPLDIEFMKRLHDKVNIIPLIAKADSLTTEECQQFKKTIMKEILEHKIKIYEFP--DVED----------DDE--------KLSKKVKDNIPLAVVGSN---------TVLEVNGKRVRGRQYPWGVVEVESADHCDFTLLRNMLIRTHMQDLKDVTNNVHYENFRSRKLAALACNG----VDNNRSKGQLSKGEGNAGMSPMAQMEEEKHEHKLRMH----------------------------------------------------------------------------------------------------------------------------------------------------------------------------------------------------------------------------
>A0A0H2RYD6	369	0.444	9.063E-105	57	474	704	29	366	436
---------------------------------------------------------SPP-LVRKKLMGYVGFANLPN-------QVHRKSVRKGFQFTAMVVGESGLGKSTLINTLFNTELY----QPKEVLP----------------P---------------SAER-PKTVAIESISADIEENGVRLRLTVVDTPGFGDFVNNEESWKPIVEDIESRFDSYLEQENRVNR----------QKIVDNRVHACLYFIQPTGHSLRPIDIEFMRRLHTKVNLIPIIAKADTMTDEEIINFKDRILNDIRHHNIHIFQLPTYENE------------DEEALTEQ-----EEIARKIPFAIVGSNQLV--HTP------DGRQVRGRAYPWGVIEVDNEDHCDFVKLRQMLIRTSMEELREHTTAVLYENYRSEKLLGMGVAQD-SSVFKEINPALKMQEERTLHEAKLAKMEAE-------------------------------------------------------------------------------------------------------------------------------------------------------------------------------------------------------------------------------------
>A0A8J2PSE0	369	0.383	9.063E-105	11	474	704	296	666	757
-----------TKPDLPPVSVKIEALRTNLSNNIEDNREKESKEK-------LK--EKDKR--RKELDGYVGFANLPN-------QVYRKAVKKGFDFTLMVVGESGLGKSTLINSMFLADIY---------------SAE--------YPGPSH--------------RIKKTVQVETCKVLLKENGVNLTLTIVDTPGFGDAVDNSNCWQPVIDYIESRYEDYLNSESRVNRKMVM----------DSRVHCCLYFIAPSGHGLKPLDIELMKKLHDKVNIIPVLAKADTMTPEECAHFKKQVLNEIAQHKIKIYEFPDCD-------------DEEEN------KVNKMMRERVPFAVVGSN---------AVVDVEGKKFRGRKYPWGTVIVENMEHCDFVPLRNMVVRTHLQDLKDVTNNVHYENFRCRKLAGLGPDGKPLKVFGDKNPLAQMEDERKNHEHKMKKMEQE-------------------------------------------------------------------------------------------------------------------------------------------------------------------------------------------------------------------------------------
>UPI0006D4DEC7	369	0.426	1.233E-104	65	484	704	11	349	357
-----------------------------------------------------------------ETPNYVGFANLPN-------QVHRKSVKKGFEFTLMVVGESGLGKSTLVNSLFLTDLYPD-----RKIP-------DVVDKV------------------------KQTVGLEASTVEIEERGVKLRLTVVDTPGFGDAIDNSDSFKAIIQYIDDQFERFLRDESGL--------NRRN--IMDNRVHCCFYFISPFGHGLKPLDIELMKQLHNKVNIVPVIAKADCLTKKEILRLKKRVLEEIETNGIKIYPLPDCDSDE-----------DEE-----YKEQVRQLKEAVPFAVCGSN---------TFLEARGRKVRGRLYPWGVVEVENPEHCDFIKLRTMLI-THMQDLQEVTQDVHYENYRSERLAK-GVpPPKRALALADDKTLAQNDKDKILQE---KEAELRRMQEMLAkMQA---------------------------------------------------------------------------------------------------------------------------------------------------------------------------------------------------------------------------
>A0A553NBM1	369	0.453	1.233E-104	52	437	704	0	307	368
----------------------------------------------------MSVSELKAAFPSHDTPGYVGFANLPN-------QVHRKSVKKGFEFTLMVVGESGLGKSTLINSLFLTDLYPD-----RLVPS---AAEKIAK---------------------------KTMQLDASTVEIEERGVKLRLTVVDTPGFGDAIDNGGSFLEINRYIDEQYERYLRDESGLNR----------KNIIDNRVHCCFFFISPYGHGLRPLDIEVMKQLSDKVNIVPVIAKSDCLSRDEVNRLKGIILKEIKENGIKIYSLPDCDSDE----------------DEDFKQQVDDLRQSMPFAVVGANAMV---------EVGGKKIRGRQYPWGVVEVENPKHCDFVKLRTMLI-THMQDLQEVTHDVHYENYRSHRLAS--------------------------------------------------------------------------------------------------------------------------------------------------------------------------------------------------------------------------------------------------------------------------
>I1CCW7	369	0.428	1.233E-104	64	491	704	34	376	428
----------------------------------------------------------------PKLHGYVGFSNLPN-------QVHRKSVKSGFQFTCMVAGESGLGKSTLINTLFNTRLHPGKNYTL------------------------------------ELEKEPKTVQIRSISANIEENGVKLKLTVVDTPGFGDFINNNQSWKPILDEIEGRFDMHLEQEARVHRS----------RIMDNRIHACIYFIAPTGHSLKPLDIEFMRRLHTRVNLIPVIAKSDTMTDEEIMDFKHRILNDIEYHQIQIYQAPIYE------------YDDVETVAE-----NREIMSKIPFAVVGSIKEF-------SLK-GGHRVRGRMYPWGVIEVDNEDHCDFVKLRQMLIRTHMEELKEQTNDVIYENYRTEKLSAMGIQQD-ASVFKE--------------VDPVERMEQKRISheqklsklESEMNAILHAKAQD--------------------------------------------------------------------------------------------------------------------------------------------------------------------------------------------------------------------
>UPI000F557E3F	369	0.437	1.233E-104	61	474	704	0	338	438
-------------------------------------------------------------MASAKGmEGYVGFANLPN-------QVFRKSVKKGFEFTVMVVGESGLGKSTLLNSLFLTDIY---------TPAAYPSVE---------------------------ERLNKTVSIKPSTIEMKEGGVRLRLTVVDTPGFGDAVDNTDCWKPIIEYIDNKFEEYLNAESRVVRS----------PFPDDRVHCCLYFIAPTGHCLKPLDIEFMKRLHNKVNIVPVIAKADTLTHDECTKFKKQILKEIEENDIGIYRFPDlgGDDDDDVAAVS--------------------MKDRIPFAVVGSN---------TVLEVNGKRVRARVYPWGVAEVENVDHCDFVALRNMLIRTHMQDLKDVTNDTHYENYRCEKLAAMtvGsPTNQPSSNVSLSRSPLEQLEAEKEEREMkLKKMEQE-------------------------------------------------------------------------------------------------------------------------------------------------------------------------------------------------------------------------------------
>A0A0C9URM1	369	0.421	1.233E-104	42	481	704	14	389	447
------------------------------------------ERARSPNGYSDEKPVAPtppthHSFSSvvrKKLMGYVGFANLPN-------QVHRKSVRKGFQFTAMVVGESGLGKSTLINTLFNTTLYP--------------------RKEPLPP---H-------------AERPQTVSIQSISADIEESGVRLRLTVVDTPGFGDFVNNDESWKPIVEDIESRFDAYLEQETRVNR----------QKIVDNRVHACLYFIQPTGHSLKQIDIEFMRRLHQRVNLIPVIAKADTMTDEEIIEFKQRILADIAQHNIQIFQAPIHENE------------DEETLTEI-----EEITTKIPFAVVGSDQVV--LTP------DGREVRGRAYPWGVIEVDNEDHCDFVKLRQMLIRTYMEELREHTNTYLYENWRSEKLTNMGIQQD-PTVFKEVNPAQRVAEERGLHEQKLSKMEAEmkmvfqqKVQEKEA------------------------------------------------------------------------------------------------------------------------------------------------------------------------------------------------------------------------------
>A0A5M8PE79	369	0.405	1.233E-104	0	474	704	9	403	471
APMRVSPISpQAPAVPNGKPTAPYVERSNPMGPQGQSVAQTVSSR--DP-KAAAQAASDMRNVVRRKLTGYVGFANLPN-------QWHRKSVRKGFNFNVMVVGESGLGKSTLVNTLFSTSLYPPKE---RKGP--------------------------------SLDIIPKTVAIQSISADIEENGVRLRLTVVDTPGFGDFVNNDDSWRPIVENVEARFDAYLDAENKVNRMNIV----------DNRVHACVYFIQPTGHALKPLDIEVMRRLHTKVNLIPVIAKADTLTDEEIMNFKQRILADINFHSIQIFEGPRYE------------LDDEETMAE-----NQEIMSKVPFAVVGANSEVT--SP------EGRRVRGRRYPWGVIEVDNEDHCDFVKLRQMLIRTHMEELKEHTNNALYERYRSDKLTQMGVAQDPS-VFKEVNPAVKQEEERTLHEQKLQKMESE-------------------------------------------------------------------------------------------------------------------------------------------------------------------------------------------------------------------------------------
>UPI001C581CD1	369	0.420	1.233E-104	34	438	704	91	418	473
----------------------------------QLSSMSSLDSSMSP-----SRSKSPWgRFdpydSAEDQdKEYVGFATLPN-------QVHRKSVKKGFAFTLMVAGESGLGKSTLVNSLFLTDLYKDRK---------VLNAE---------------------------ERIIQTVQITKHTVSIEEKGVRLRLTIVDTPGFGDAVNNTESWKAVEDYIDQQFEQYFRDESGLNR----------KNIQDNRVHCCLYFISPYGHGLRPLDIEFMRALHGKVNIVPVLAKADSLTPAEIRRKKIKIREEIERFGIHIYQFPDCDSDE----------------DEDFKHQDRELKESIPFAVIGSN---------MLFESKGRRFRGRMYPWGVVEVENPAHSDFLKLRNMLVRTHMQDLKEVTRETHYENYRAQCIQNM-------------------------------------------------------------------------------------------------------------------------------------------------------------------------------------------------------------------------------------------------------------------------
>F1QHM4	369	0.398	1.233E-104	6	438	704	36	406	476
------PENQTMDRQPDGSTAPHTPGTPTTTRPINrsflGSEQELFRRGQLSSVSSLDSPLSPSRPKSPWArfdpydsaedqdKEYVGFATLPN-------QVHRKSVKKGFAFTLMVAGESGLGKSTLVNSLFLTDLYKD-----RKMP----NAE---------------------------ERIAQTVEITKHTVAIEEKGVKLRLTIVDTPGFGDAVNNTESWRAIVDYIDQQFEQYFRDESGLNR----------KNIQDNRVHCCLYFISPFGHGLRPIDVEFMKILHEKVNIVPVLAKTDSLTPEEVRKMKMKIREEIERFDIMIYQFPECES-------------DEE---DEFKLQQQELKDSVPFAVIGSNVQV---------ESQGRRFRGRQYPWGLVEVENPEHSDFLKLRNMLVRTHMQDLKDVTRETHYENYRAQCIQNM-------------------------------------------------------------------------------------------------------------------------------------------------------------------------------------------------------------------------------------------------------------------------
>A0A6J1TIR6	369	0.431	1.233E-104	57	436	704	291	594	663
---------------------------------------------------------TKKDVPEPKPDSrdYIGFATLP-------EQVHRKSVKRGFDFTLLVVGESGLGKSTLVNSLFLGDLY-----------KDRKIAEV-------------------------GERLEKTTQIEKKSMDIEERGVKLRLTIVDTPGFGDGINCEESWKACVNYVDEQFRQYFTDENGL--------NRRN--LQDNRVHCCLYFIPPYGHGLRQIDLEFMRRLHRKVNIVPVIGKADTLTENEVIKLKRQILADIEEHKIQIYQFPDCDSDE-----------DEE-----FKTQDRELKACVPFAVVGSN---------TVLEVGGKKVRGRQYPWGVVEVENPKHSDFNKLRNMLITTHMQDLKDVTEDVHYENFRAQCIS---------------------------------------------------------------------------------------------------------------------------------------------------------------------------------------------------------------------------------------------------------------------------
>A0A182RHT2	369	0.429	1.233E-104	62	491	704	268	614	692
--------------------------------------------------------------SKPKeLDGYVGFANLPN-------QVYRKAVKKGFELTLMVVGESGLGKSTLINSMFLSDIYHAEQH----------------------PGPSK--------------RIKKTVAVESTKVLLKENGVNLTLTVVDTPGFGDAVDNSNCWLPIVDFVESKYEEYLTAESRVHRTAL----------PDSRVHVCLYFIAPSGHGLKPLDIEFMQRLCDKVNIIPVIAKADTLTPEEITLFKKQILNEIAQHKIKIYDFP--DP-----------MDEEED-----AKVLRQLRSRVPFAVVGAN---------AIIEIDGRKVRGRRYPWGVAEVENLDHCDFIALRNMVIRTNLQDLKDVTNNVHYENYRCRKLAGLG-TDG-KAKLSNKNPLAQMEEEKREHESKMKKMEAEMEQ-VFEMKVKE-KKQK--------------------------------------------------------------------------------------------------------------------------------------------------------------------------------------------------------------------
>A0A507ESZ8	368	0.463	1.678E-104	65	474	704	23	351	419
-----------------------------------------------------------------KLAGYVGFHNLPN-------QVHRKSVKKGFQFTLMVVGESGLGKSTLVNTLFNTSLYPNKE----------------------NKEPTHES--------------PKTVEIQTISADIEENGVKLKLTVIDTPGFGDFVDNEESWRPILENIEARYDAYLEQENRVNR-------KR---IVDTRVHACLYFIAPTGHSLKPIDIEFMKQLAGRVNLIPVIAKSDTLTEDEIKAFKARILEDIAYNKIQIYQPPMYD------------NDDPET-----VQENKDIISRIPFAIVGSDKEV---------DVGGKKVRGRKYPWGVIEVDNEDHCDFVKLRQMLVRTHMEELKEYTNEVLYESYRISKLARGGY--EVSSDGSALNPLSKFEEEKLAHEQKMAKMEAE-------------------------------------------------------------------------------------------------------------------------------------------------------------------------------------------------------------------------------------
>A0A1Y2G233	368	0.458	1.678E-104	65	474	704	21	351	421
-----------------------------------------------------------------KLQGYVGFANLPN-------QVHRKSVRKGFHFTTMVVGESGLGKSTLINTLFNTSLY-----AKKSVP---------------AP---HQE-------------RPSTVAIESITADIEENGVRLRLTVVDTPGYGDFINNDDGWKPILDNIEARFDAYLEQENRVNRTKMV----------DNRIHACLYFIEPTGHSLKPVDVEFMRRLHTKVNLIPVIAKADTMTDDEVLQFKARILSDIAHHRIEIYQAPRYDQE------------DEETIAE-----NEEIIRKIPFAIVGSDSVV--ATP------DGRQVRGRAYPWGTIEVDNEDHCDFVKLRQMLIRTHMEELKEHTNGSLYEKYRSEKLLGMGVTQD-HTVFKEVNPAAKMAEERALHESKLQKMEAE-------------------------------------------------------------------------------------------------------------------------------------------------------------------------------------------------------------------------------------
>UPI000521768E	368	0.440	1.678E-104	64	471	704	11	335	424
----------------------------------------------------------------PKAlDSYVGFANLPN-------QLYRKSVKQGFEFTLMVVGESGLGKSTLINSLFLSDLYSNE-----------------------YPGPS--------------LRIKKTVKVETTKVLIKENGVTLRLTIDDTPGFGDAVDNSNCWQAVINHIEKKFEDYLNAESMVTRS----------KLADNRVHCCLYFIAPTGHGLKPLDVEFMKNLHDKVNIIPLIAKADTMTPEECLRFKKQIMKEIHEHKIQLYEFPEC-------------EDEEEN------RLNRKLKSRVPFAVVGSN---------TVLEIGGRRVRGRQYPWGVAEVENIDHCDFTVLRNMLVRTHMQDLKDVTNNVHYENYRSKKLSS--VTTTTMDGRSKAQTKSPLAQMEEEKSEHMQKM----------------------------------------------------------------------------------------------------------------------------------------------------------------------------------------------------------------------------------------
>A0A6A5UTQ4	368	0.433	1.678E-104	57	474	704	29	367	434
---------------------------------------------------------SDMNIVRRKLTGYVGFANLPN-------QWHRKSVRKGFNFNVMVVGESGLGKSTLVNTLFNTSLYPPKE---RKPPS---------------------------------LDISKTVAIQSISADIEENGVRLRLTVVDTPGFGDYINNDESWDPIVKNIEQRFDAYLEQENKVNRMNIV----------DNRIHAVVFFIQPTGHSLKPLDVEVMKKLHTKVNLIPVIAKADTLTDEEIAAFKARILADIEYHKIQIFEGPRYE------------LDDEETIAE-----NAEIMSKVPFAVVGANYEVSTS--------DGRKVRGRRYPWGVIEVDNEEHCDFVKLRQMLIRTHMEELKEHTNNQLYENYRSDKLTAMGVQQD-SSVFKEINPAVKQEEERSLHEAKLAKMEME-------------------------------------------------------------------------------------------------------------------------------------------------------------------------------------------------------------------------------------
>UPI001AD60864	368	0.374	1.678E-104	6	480	704	69	454	465
------PDWQRHGPRGLWGQPHRGWATSLLWASIPASV----KR---GREQSFR--AVPPDINKQ----YVGLVPLPD-------QVHQKSVKKGFEFTLMVAGESGLGKSTLVHSLFLTDLYKDRK---------LLSAE---------------------------EHISQTVEILKHTVDIEEKGVKLKLTIVDTPGFGDAVNNSECWKPITDYVDQQFEQYFRDESGLNR----------KNIQDNRVHCCLYFISPFGHGLRPVDVGFMKALHEKVNIVPLIAKADCLVPSEIRKLKERIREEIDKFGIHVYQFPECDSDE----------------DEDFKQQDRELKESAPFAVIGSN---------TVVEAKGQRVRGRLYPWGIVEVENQAHCDFVKLRNMLIRTHMHDLKDVTCDVHYENYRAHCIQQMTskLTQD-SRMESPIPILPLPTPDAETEKLIRmKDEELRRMQEML-------------------------------------------------------------------------------------------------------------------------------------------------------------------------------------------------------------------------------
>UPI000BA80078	368	0.403	1.678E-104	68	478	704	71	397	485
--------------------------------------------------------------------GYVGFANLPN-------QVYRKAVKRGFNFTLMVVGESGLGKSTLINSLFLTDIYSNE-----------------------YPGPSQ--------------RIKKTVQVETNKVFLRENGVNLTLTIVDTPGFGDAVDNSECWQPIVDFIDTKYEDFLNAESRVHR----------TSITDSRIHCCLYFISP-GHGLKPLDIEFMKRLHEKVNVVPLIAKADTMTPEECYQFKKIVLNEIAQNKIRIYEFPDC-------------EDEEEN------KLQKPMKEQVPFAVVGSN---------MVIECNGKRVRGRRYPWGVAEVENMEHCDFLALRNMLLRTHMQDLRDVTNNVHYENYRCMKLAGVGADGKPVAVANNYCQQRISNTCM-VFWNPLSQMEEEKKDH---------------------------------------------------------------------------------------------------------------------------------------------------------------------------------------------------------------------------------
>UPI0018EA98F7	368	0.390	1.678E-104	2	438	704	87	449	518
--SHPIPCHPAVSPTVPHRPNRVRPDAAFQPMPLrrQLASQVSMDCPLSPVSRPLSpwGRFDPYDCQEDQDKEYVGFATLPN-------QVHRKTVKKGFTFTLMVAGESGLGKSTLINSLFLTDLYKD-----RKVPNAQ-------------------------------ERINQTVNIVKHAISIEEKGIKLRLTTIDTPGFGDAINNTESWKPIEDYIDQQFEQYFRDESGL--------NRRN--IQDNRVHCCLYFISPFGHGLRPLDVECMKALHEKVNIIPVLAKADSMTQAEVWRKKMKIREEIKQFGINIYQFPECDSDE----------------DEDFKKQDQILKDSIPFAVIGSNVQVEN---------NGRKFRGRVYPWGVVEVEDPAHSDFLILRNMLVRTHMQDLKDVTRETHYENYRAQCIQNM-------------------------------------------------------------------------------------------------------------------------------------------------------------------------------------------------------------------------------------------------------------------------
>A0A8D8W796	368	0.447	1.678E-104	58	442	704	100	406	528
----------------------------------------------------------PERkiIPSKELDGYIGFANLPN-------QVFRKAVKKGFEFTLMVVGESGLGKSTLINSMFLSDIY---------------SAE--------HPGPS--------------LRIKKTVNVETSRCLLVENNVKLSLTVVDTPGFGDAVDNSDCWQPVIDYIESRYEEYLNAESRVVRSHGA----------DSRVHACLYFIAPSGHGLKPLDVEFMQRLHDKVNIIPVIAKSDTMTPEECAAFKKQILSEIAQHKIEIYQFP-----------VTSGSSEEET-----GKFSKSLRDRVPFAVVGAN---------TVIEVDGKKVRGRKYPWGVAEVENLEHCDFIALRNMLVRTHLQDLKDVTSNVHYENFRCRKLAGLG-TD---------------------------------------------------------------------------------------------------------------------------------------------------------------------------------------------------------------------------------------------------------------------
>A0A671X2T7	368	0.396	1.678E-104	4	438	704	89	449	540
----PVPCHPADSPPVPPRAHRVRPDAEFSPIPLRRQLVSQVSLDCPPSPSS--RPHSPWGRSdpydSPEDQDkeYVGFATLPN-------QVHRKTVKKGFTFTLMVAGESGLGKSTLVNSLFLTDIYKD-----RKVPNAQ-------------------------------ERIDQTVDIIKHTVGIEEKGIKLRLTIIDTPGFGDAVNNTECWKEIEDYIDQQFEQYFRDESGL--------NRRN--IQDNRVHCCLYFISPFGHGLRPLDVEFMKALHEKVNIVPVLAKADSLTYSEICRKKRKIREQIKQFGINIYQFPECDS-------------DEE---EDFKKQDQILKDSIPFAVIGSNVQV---------ESKGRRCRGRAYPWGVVEVEDPAHSDFLLLRNMLVRTHMQDLKDVTQETHYENYRAECIQNM-------------------------------------------------------------------------------------------------------------------------------------------------------------------------------------------------------------------------------------------------------------------------
>UPI001605548D	368	0.399	1.678E-104	12	439	704	69	407	643
------------ISSRNAIDTSVTRTHHTNGNNIEDNKEREMKEKMK-----LDRPEKDKR--KKELDGYVGFANLPN-------QVYRKAVKRGFDFTLMVVGESGLGKSTLTNSMFLADIY-----------------------SPEYPGPS--------------LRLKKTVQVDTSKVTMKENGVNLSLTIVDTPGYGDSIDNSQCWQPILDYIENRYEDFLNAESRVNRKTLL----------DSRVHCCLYFIAPSGHGLKALDIEFMKKLHDKVNIIPILSKADTMTPEECSHFKKQVMNQIKQHQIKIYEFPDCD-------------DEEEN------KINKQMRDRVPFAVVGSN---------TVVEVDGKKARGRKYPWGTVLVENLEHCDFVALRNMVVRTHLQDLKDVTNNVHYENFRCRKLAGLG------------------------------------------------------------------------------------------------------------------------------------------------------------------------------------------------------------------------------------------------------------------------
>A0A1S3K2P4	368	0.436	2.283E-104	61	437	704	0	299	363
-------------------------------------------------------------MNKPKTeDEYVGFASLP-------EQVHRKAVKKGFNFTLMVVGESGLGKSTLINSLFLTDIYKD-----RQIP----SVED---------------------------RMTKTVEIEKRQIDIEERGVRLRLTVVDTPGYSDALNTQDCCKAVENFVDEQFAQYFKDESGV--------NRRN--IQDSRVHCCLYFISPCGHGLKQVDVEFMKQLHEKVNIVPIIAKADTLTAAEVCKLKNRVLQEIDEHGIKIYEFPDCDSDE----------------DEDFKQQDKELKLAIPFSVIGSN---------TVLEVNGKKIRGRLYPWGIVEVDNPKHCDFLKLRQMLISTHMQDLKDVTQDVHYENYRAQHISE--------------------------------------------------------------------------------------------------------------------------------------------------------------------------------------------------------------------------------------------------------------------------
>UPI00089DAE17	368	0.440	2.283E-104	44	437	704	9	324	383
--------------------------------------------RSIRKNARIVSHFSPDpKFTNPETPGYVGFANLPN-------QVHRKSVKKGFEFTLMVAGESGLGKSTLVNSLFLTDLYP-----ERCIP-------------PAAD------------------KITQTVKIDASTVEIEERGVKLRLTVVDTPGYGDAINCSDCYKPIIQYIDDQFERYLHDESGLNRRHIV----------DNRVHSCFYFISSQGHGLKPLDIEFMKALHNKVNIVPVLSKADSLTMPEVKRLKRRILEEIAAHEIQIYQLPDADEDE-----------DEE-----FKEQTRCLKESIPFAVVGSTQ---------MIEVKGKKVRGRLYPWGVVEVENPDHCDFLKLRTMLI-THMQDLQEVTHDLHYENFRARRLQS--------------------------------------------------------------------------------------------------------------------------------------------------------------------------------------------------------------------------------------------------------------------------
>A0A5C3EW67	368	0.437	2.283E-104	61	474	704	20	354	427
-------------------------------------------------------------LARKKLMGYVGFANLPN-------QVHRKSVRKGFSFTAMVVGESGLGKSTLINTLFNTTLYPRKQ----VAPPHQE--------------------------------RPKTVAIESISADIDENGVRLRLNVVDTPGFGDFVNNDESWKPVVDNIESRFDAYLEQENRVNR----------TKMQDNRVHACIYFVQPTGHSLRPIDIEFMRRLHQKVNLIPVIAKSDTLTDEEIVAFKQRILNDIAYHNIEIFHAPIYENE------------DEET-----MLEIQEISAKVPFAVVGSNTEI--DTP------DGRRVRGRAYPWGVIEVDNEEHCDFVKLRQMLIHTHMEELKEHTNNVLYEKYRSEKLTAMGVTQD-HSVFKEVNPAAKMAEERSLHEARLRKMENE-------------------------------------------------------------------------------------------------------------------------------------------------------------------------------------------------------------------------------------
>A0A2N5T195	368	0.451	2.283E-104	65	474	704	33	363	432
-----------------------------------------------------------------KLMGYVGFANLPN-------QVHRKSVRKGFHFTVMVVGESGLGKSTLINTLFNTTLYPAKE----------------------YPGP-H-------------AERPRTIAIQSISADIEEAGVRLRLKVVDTPGYGDFVNNSESWKPILENIEARFDAYLEQENRVNRA----------KIIDNRIHACIYFIEPTGHSLKLVDVEFMKCLHTKVNLIPVIAKADTMTDDEIAAFKQRILADIAFHNIRIYEARRYEKE------------DEETIAE-----NEEIMRKIPFAIVGSDSEVQTA--------DGRQCRGRQFPWGTVEVDNEEHCDFVKLRQMLIRTHMEELKDHTANVLYENYRTEKLLSIGVTQD-HSVFQEVNPAAKMAEERALHEAKLAKMEAE-------------------------------------------------------------------------------------------------------------------------------------------------------------------------------------------------------------------------------------
>A0A8H7RH42	368	0.450	2.283E-104	58	474	704	30	367	436
----------------------------------------------------------SQWMIRKKLQGYVGFANLPN-------QVHRKSVKTGFQFTCMVVGESGLGKSTLVNTLFNTQLYPPKEN------------RDIAK------------------------HASQTVEIKSITADIEENGVKLKLTVVDTPGFGDFVNNEESWKPILDDIESRCDAYLEQENRVNR-------RR---MNDNRIHACLYFIAPTGHALKPVDIEFMRRLHTRVNLIPIIAKADTMTHEEVVVFKERILADIHYHQIQIYQAPVYE------------YDDQETIAE-----NTEIMSKIPFAVVGSDKEF-------EIE-GGRRIRGRMYPWGLIEVDNEDHCDFVKLRQMLIRTHMEELKEYTNDVLYENYRTEKLTVMGIQQD-SSVFKEVNPTQKMEDERIAHEQKLTKMESE-------------------------------------------------------------------------------------------------------------------------------------------------------------------------------------------------------------------------------------
>G7E5J8	368	0.443	2.283E-104	65	474	704	49	379	448
-----------------------------------------------------------------KLMGYVGFANLPN-------QVHRQSVRKGFQFTCMVVGESGLGKSTLVNTLFNTSLY--------------------AKKQPLPP---H-------------AERPKTIAIESISADIEENGVKLRLTVVDTPGFGDFVNNSECWKPVLDNIEARFDAYLEQENRVNRAKMV----------DNRVHACIYFIEPTGHALKPIDVEFLRRLHNRVNIIPVIAKADTMTDDEIASFKQRILADLAHHGIQTFVAPQYDQE------------DEETIAE-----NTEIMSKIPFAVVGSDQEVM--GP------DGKPVRGRQYPWGLIDVDNEDHCDFVKLRQMLIRTHMEELKEHTNMALYEQYRSEKLLGMGVTQD-RSVFKEINPAAKIAEERSLHDSKLSKMEAE-------------------------------------------------------------------------------------------------------------------------------------------------------------------------------------------------------------------------------------
>A0A1E3HXH0	368	0.415	2.283E-104	3	474	704	6	389	459
---EEQPISPSQNADQLSANGYGDERVASPAASGPISPNG------YPEEPSPVAVAAPAR---KKLSSWVGFSNLPN-------QVHRRSVKRGFQFVAMVVGESGLGKSTLINTLFETKLYQPKQ-------------------VPA-PGTDRG----------------KTVNIESISAEIEENGVRLKLTVVDTPGFGDFVNNDESWKPIVENIEGRFDAYLEQENRVNRS----------KLTDNRVHACLYFIQPTGHSLKPIDIEFMRRLHTKVNLIPIIAKADTMTDDEIAAFKQRILADIVHHNIDIFQPFQYENE------------DEET-----IQENEEIVSKVPFAVVGSDSLVQ--AP------DGRQVRGRAYPWGIIEVDNEEHCDFVKLRQMLVRTHMEELREHTNDVLYENYRTDKLRAMGVQQD-ESVFRETNPAAKQAEERALHEAKLAKMEAE-------------------------------------------------------------------------------------------------------------------------------------------------------------------------------------------------------------------------------------
>A0A8J5DMS3	368	0.453	3.106E-104	61	435	704	2	297	347
-------------------------------------------------------------FTNPETAGYVGFANLPN-------QVHRKSVKKGFEFTLMVAGESGLGKSTLINSLFLTDLYPD-----REIPS---VSDKI----------------------------KQNVKLDASTVEIEERGVKLRLTVVDTPGYGDAINNTDCFNSIVKYIDDQFERFLNDESGL--------NRRN--IIDNRVHCCFYFISPYGHGLKPLDIQFMKQLSTMCNVVPIIAKADTLTKKEVSRLKKKILEEIKANSIRIYPLPDCDSDE----------------DEDYKEQVKQLKEAVPFAICGSNQ---------LIEVKGKKVRGRLYPWGVVEVENPDHCDFIKLRTMLI-THMQDLQEVTQDLHYENFRSQRL----------------------------------------------------------------------------------------------------------------------------------------------------------------------------------------------------------------------------------------------------------------------------
>A0A0D7AJQ5	368	0.433	3.106E-104	65	493	704	31	394	432
-----------------------------------------------------------------KLLGYVGFANLPN-------QVHRKSVRTGFSFVTMVVGESGLGKSTLINTLFNTTLYPPKQ--------------------PLPP---------------SAER-PKTVSIESIGADIEENGVRLHLTVVDTPGFGDFVDNDDSWKPIVENIESRFESYLEQETRVNR----------QKIVDNRVHACLYFIQPTGHSLKQIDIEFMRRLHTKVNLIPVIAKADTLTEEEVMDFKARVLADIAFHKIHIFQAPTYENE------------DEETILEA-----EEIASKIPFAVVGSDQAVV--TP------DGREVRGRAYPWGVVEVDNEDHCDFVKLRQMLVRTYMEELREYTNEVLYENWRTEKLINMGVPQDPS-VFREINPAARLQEERTLHEAKLAKMEAEmkmvfqqKVQEKESklkqsEEELYArhKEMKDA------------------------------------------------------------------------------------------------------------------------------------------------------------------------------------------------------------------
>A0A369S433	368	0.425	3.106E-104	51	480	704	113	453	482
---------------------------------------------------SMTIRSLTSFFQGKNVPDYIGFANLPN-------QVHRKAVKKGFEFTVVVVGESGLGKSTLIDSLFQTNLY-----ADRNIP-------------------------------NAKARIKKTVEIRKQTVDIEEKGVRLRLSVVDTPGFGDALNNDKCWDNIVKFIDEQYEKYLSDESGL--------NRRN--ITDQRVHCCLYFISPTGNGLKPLDIEFMKRLDTRVNIVPVIAKSDTLTAHEIKTLKRKILDDIRTHSIDVYTFPETDSDE-----------DEE-----FKRENNQLKSSVPFAVVGSNKFY---------DIRGKKVRGRQYPWGIVEVENLEHCDFAKLRSMLIRTHMQDLKEVTHEVLYEQYRANRLRS-G--D-----SSNLSYQRSKLKRESML--IRDNMD-EKTNELL-------------------------------------------------------------------------------------------------------------------------------------------------------------------------------------------------------------------------------
>A0A5M6BX13	368	0.461	3.106E-104	49	474	704	67	414	483
-------------------------------------------------QNGLTSSQaASAPPARKKLASWVGFSNLPN-------QVHRKSVRRGFQFVAMVVGESGLGKSTLINTLFETKLYQP-----KSIPS---------------PGADRG----------------KTVQIESISAEIEENGVRLKLTVVDTPGFGDFVNNDESWKPIVDNIEARFDAYLEQENRVNR----------LKLVDNRVHACIYFIQPTGHSLKPIDIEFMKRLHTKVNLIPVIAKSDTMTDDEIKLFKQRILGDIAHHGIQIFVPPQYENE------------DEET-----IQENEEILSKVPFAVVGSDHIVQ--AP------DGRQVRGRSYPWGVIEVDNEEHCDFVKLRQMLVRTHMEELREHTNDVLYENYRTDKLKAMGVSQD-ETVFRETNPAAKQAEERALHEAKLAKMEAE-------------------------------------------------------------------------------------------------------------------------------------------------------------------------------------------------------------------------------------
>A0A8J6HBH0	368	0.414	3.106E-104	68	480	704	160	494	506
--------------------------------------------------------------------DYIGFATLPD-------QVHRKSVKRGFDFTLMVVGESGLGKSTLINSLFLDDLYKN-----RKVP-------DVS------------------------ERIQKTTSIEKKTMEIEERGVKLRLTVIDTPGFGDAVNCEDSWKVCTKYIDDQFRQYFTDESGL--------NRRN--IQDNRVHCCLYFVPPWGHSLRQMDLELMKRLHQKVNIVVVIAKADCLTTSEIARLKKNIINDIKEHDIQMYEFPECDSDE-----------DEE-----FKQQDRELKASVPFAVVGSN---------TTLEVGGRKVRGRQYPWGVVDVENPKHSDFIKLRTMLISTHMQDLKDVTEDVHYENYRAQCISQISqharERGKLKRDSAPYDSDSSETDRLLLQKD----QEIRRMQEML-------------------------------------------------------------------------------------------------------------------------------------------------------------------------------------------------------------------------------
>A0A4Y2LKQ3	368	0.406	3.106E-104	59	474	704	91	423	517
-----------------------------------------------------------KDMSPKDLDGYVGFANLPN-------QVYRKAVKRGFEFTLMVVGEAGLGKSTLINSMFLTDIY---------------SSE--------HPGPSH--------------RIKKTIQVETTKVLLKESGVNLLLTVVDTPGFGDAVDNSHCWQPISDYIENKYEEYLNAESRVHR----------TTIPDGRVHSCLYFIAPSGHGLKPIDVEFMKRLHDRVNIIPIIAKADTMTPEECHHFKKTILSEIAQNQIKIYEFPDCDDE------------DENRLQKI-------MKERVPFAVVGSN---------TLIDVGGKQVRGRRYPWGVAEVENMEHCDFLALRNMLLRTHMQDLKDITNSVHYENFRCRKLAGVG-SDGKPARLCNKNPLDQLEEEKREHENKMKRMEQE-------------------------------------------------------------------------------------------------------------------------------------------------------------------------------------------------------------------------------------
>A0A146M6Q7	368	0.434	3.106E-104	34	436	704	275	589	658
----------------------------------QKPVASQRKLVSSP---SLKNVKIGDR-------DYIGFATLP-------EQIHRKSVKRGFDFTLMVVGESGLGKSTLVNSLFLSDLYKD-----RKIP----------------------------EVADKLER---TTTIERKTMDIEERGVKLRLTVVDTPGFGDALNCDDSWKVVVNYIDDQFRQYFTDESGLNR----------KNIQDNRVHCCLYFIPPYGHGLRQIDVELMKRLHQKVNIVPVIGKADALTLPEIKKLKQRILDDIGEHGIQIYQFPECDSDE-----------DEE-----FKQQDRELKASLPFSVIGSN---------TVIEVGGSRTRGRQYPWGVVEVENPKHSDFNKLRNMLITTHMQDLKDVTEDVHYENFRAQCIS---------------------------------------------------------------------------------------------------------------------------------------------------------------------------------------------------------------------------------------------------------------------------
>UPI001964479A	367	0.409	4.225E-104	69	480	704	4	344	363
---------------------------------------------------------------------YVGFATLPN-------QVHRKSVKKGFDFTLMVVGESGLGKSTLVNSLFLTDLY-----TDREIPSSEEC-------------------------------IPQTLEIIKNAVDIEERGVKVKLTIVDTPGFGDALDNSDCWKPIAQYIDQQFEQYFRDESGLNR----------KNIQDNRVHCILYFISPYGHGLRPLDVEFMKAVHDKVNIVPIIAKADTLTPKEVMVMKQRIRDEIEQYGINIYQFPDCDSDE-----------DEE-----FKQQDLALKNSIPFAVIGSNEMI-NENVA-------RPIRGRAYPWGVAEVENKVHCDFSMLRNMLIQTHMQDLKDVTQEVHYENYRAQCIQSLtriGTKDRSSRNKISRQSITELSLLPLAATEKliqEKDEELRRMQEML-------------------------------------------------------------------------------------------------------------------------------------------------------------------------------------------------------------------------------
>UPI000A2A4588	367	0.420	4.225E-104	68	481	704	33	373	385
--------------------------------------------------------------------GYVGFANLPN-------QVHRKSVKKGFEFTLMVVGESGLGKSTLVESLFLTDLY----DDTSLSPA-------INRMH-------------------------QTVSIDTNTVEIEEKGIKLKLTVVDTPGFGDAIDNSSCWQSIVNYIDKQFESYLHDESGL--------NRRN--IVDTRVHCCMYFISPFGHGLRPIDVEFMKALHNRVNIVPVIAKADTLTKNELNLLKRKILNEMENNSIKIYTFPDSESD-----------DDEE-----FIEINQELKLSVPFAVIGSNR---------VVDLNGRKTRVRQYPWGYTEVENPDHCDFVMLRNMLVRTHMQDLKDVTQEIHYENYRAQRLSQQtgtpaGYKKDMKPRKSGSYDAIEATMSEKDKMLREKELELKRMQEMLA------------------------------------------------------------------------------------------------------------------------------------------------------------------------------------------------------------------------------
>A0A086TII5	367	0.440	4.225E-104	65	498	704	24	372	423
-----------------------------------------------------------------KLQGYVGFANLPN-------QVHRKSVKKGFNFTIMVVGESGLGKSTLVNTLFNAPLYPSKDH----VP-------------------------LSDES-------PKTVGIQVLNTDIEENGVRLKLNVVDTPGFGDFINNEDSWKPILETIESRFDAYLEQENRVNRS----------KITDTRVNACLYFIAPTGHSLKALDIEFMKRLHKKVNLIPVIAKSDTMTNEEIVAFKERILLDIAHHDIKIYHAQHYDC------------DDAETIAET-----KDVMSKIPFAIVGSDKIIETA--------DGRQVRGRRYPWGTIEVDNEEHCDFIKLRQMLIRTHMEELREFTNDLHYENYRTEKLLAMGYQQD-QTVFREVDPLAKLEEERALHEAKLVKM------EQDMKHVFQQKVQEKESKLTQ-------------------------------------------------------------------------------------------------------------------------------------------------------------------------------------------------------------
>A0A672G0B1	367	0.406	4.225E-104	66	498	704	47	392	476
------------------------------------------------------------------LQSYVGFATLPN-------QVYRKSVRRGFEFTLMVVGESGLGKSTLMNSLFLTDLY----------------SE-------EYPGPSQ--------------RMKKTVQVEQSQVLVKEGGVHLLLTIVDTPGFGDAVNNSNCWQPVTDHIDSKFEDYLNAESRV--------NRR--QMPDNRVHCCLYFIAPSGHGLKSLDIEFMKRLHEKVNIIPLIAKADTLTPEECLRFKRQIMQEIQEHKIKIYDFP-------------------ETEDEEEMKMIRKVKDRLPLAVVGSN---------TIMEVNGKRVRGRQYPWGVAEVENSEHCDFMILRNMLIRTHMQDLKDVTNNVHYENYRSRKLA--AVTGGDDSRARGPLSKSPLAQMEEERREHVVKM---RRMEQEMEQVFEMKVKEKLQKLRD-------------------------------------------------------------------------------------------------------------------------------------------------------------------------------------------------------------
>Q4T908	367	0.412	4.225E-104	4	438	704	67	424	486
----PSP-SRTSSLPRHLPGQPAGSPTVPPRALMQLVSQASVERPSSP----TSRPQSPWcRFDpydSPEDQDkeYVGFATLPN-------QVHRKTVKKGFTFTLMVAGESGLGKSTLIKSLFLTDLYKD------------------------------------RKVASAQERIDQTVDIVRHTVGIEEKGIKLRLTIIDTPGFGDAVDNTKCWQHLEDYIDQQFEQYFRDESGL--------NRRN--IQDNRVHCCLYFISPFSHGLRPLDVECMKALHEKVNIVPVLAKADCLTPAEVCRKKQKIKQEIKQFGINIYQFPECDS-------------DEE---EDFKRQDQILKNSIPFAVIGSNVQV---------ESKGRKVRGRSYPWGVVEVEDPVHSDFLLLRNMLVRTHMQDLKDVTQETHYENYRAECIHKM-------------------------------------------------------------------------------------------------------------------------------------------------------------------------------------------------------------------------------------------------------------------------
>A0A0A9W7A4	367	0.391	4.225E-104	48	491	704	59	419	494
------------------------------------------------RFSKLDRDRSVPEKKTKELDGYVGFANLPN-------QVYRKAVKRGFDFTLMVVGESGLGKSTLINSMFLADIY---------------SAD--------YPGPSQ--------------RVKKTVQVETSRTLLKENGVNLSLTIVDTPGFGDAVDNSNCWQPVIDYIESRYEEYLNAESRVN---------RTAQSADTRVHCCLYFIAPSGHGLKPLDVEFMQRLHDKVNIIPVIAKADTMTPEECSHFKKQILNEVAQHKIKIYEFP-------------------ETEDNDEKPIGKKLKDRIPiMAVVGSNTIV---------EMDGKKVRGRKYPWGVAEVENLEHSDFIALRDLLIRTHLQDLKDVTNNVHYENYRCRKLAGLG-QDSKQPRAYFKNPLAQLEEEKREHDLKMKKMETEMEQ-VFEMKVKE-KKQK--------------------------------------------------------------------------------------------------------------------------------------------------------------------------------------------------------------------
>UPI001C91010A	367	0.412	4.225E-104	47	474	704	59	405	495
-----------------------------------------------PRRADEqnrERQRGPQRRTKQ-LDGYVGFANLPN-------QVYRRAVKKGFHFTLMVVGESGLGKSTLVNSMFMSDIYNNE-----------------------YPGPSH--------------RIKKTVAVDKTVVHMKENGVNLSLTVVDTPGFGDAVDNSNCWQPVIEFIESRYEEYLNAESRVHRSEVV----------DSRVHCCIYCIAPSGHGLKPLDVEFMKRLHDKVNIVPVIAKADTMTPEEITRFKRQILNEIAQHKIRIYEFPDCD-------------DEEE------AKAHKALRERVPFAVVGAN---------TVVEVDGKKVRGRRYPWGVVQIESMEHSDFIPLRNMLIRTHMMDLRDVTSSVHYENYRCRKLAGVG-TDGKPAKIVNKNPLAQMEEEKRDHELKMKKMEAE-------------------------------------------------------------------------------------------------------------------------------------------------------------------------------------------------------------------------------------
>UPI0018CF932F	367	0.384	4.225E-104	12	474	704	47	421	514
------------GSLNSIASNGSAGDSNKLTTELQEKENQNQQQKQKP---PLPARNKPM-----EIAGYVGFANLPN-------QVYRKAVKRGFEFSLMVVGASGLGKSTLINSMFLSDIYNNEQ----------------------YPGPS--------------LRKKKTVAVEATKVLLKENGVNLTLTVVDTPGFGDAVDNTDCWVPILEYVDNKYEEYLTAESRVHR----------TQIPDNRVHCCLYFIAPSGHGLRPLDIACMQSLSDKVNLVPVIGKADTLTPDEVHLFKKQILNEIAQHKIKIYDFPST-IEDAA----------EE------IKTTQTLRNRVPFAVVGAN---------TIIEVDGKKVRGRRYPWGLVEVENLTHCDFIALRNMVIRTHLQDLKDVTNNVHYENYRCRKLSELGLVDG-KARLSNKNPLTQMEEEKREHELKMKKMEAE-------------------------------------------------------------------------------------------------------------------------------------------------------------------------------------------------------------------------------------
>UPI0008F9ACE6	367	0.439	4.225E-104	54	439	704	175	481	607
------------------------------------------------------KLEKDKTVPERKLkelDGYVGFANLPN-------QVYRKAVKKGFEFTIMLVGESGLGKSTLLNSMFLADIY-----------------------GPEYPGPSH--------------RIKKTIMVETQRCLLKENGVNLVLTVVDTPGFGDAVDNSNCWQPVIEFVESRYDEFLNSESRVN---------RKPQ-PDTRVHCCLYFIAPSGHGLKPLDVEFMQRLHEKVNIIPIIAKADTLTPDECTQFKKQILNEIAQHKIKIYEFPETD-------------DDED------AKQNKILRDRVPFAIVGSN---------TVIEVNGKKVRGRKYPWGIAEVENLEHNDFIALRNMLLRTHLQDLKDVTNNVHYENFRCRKLAVLG------------------------------------------------------------------------------------------------------------------------------------------------------------------------------------------------------------------------------------------------------------------------
>UPI001C918E9D	367	0.435	5.749E-104	61	445	704	6	321	363
-------------------------------------------------------------FGNPEAPGYVGFANLPN-------QVHRKSVKKGFGFTMMVVGESGLGKSTLVNSLFLTDLYP-----ERQVPA----ASDV---------------------------IKRTVKIEASTVEIEERGVKLRLTVVDTPGFGDAIDNTNCFEPIVQYIDDQFEKYFKDESGL--------NRRN--IVDNRIHCCFYFINPAGHGLKPLDVQFMKMLHNKVNLVPVVAKADTLTKAEMDRLKARLRTEIGEHGIRVYQLPDCDTDE-----------DEE-----YKEQVKQLKAAMPFAVCGSSQQI---------EVAGKKIRGRQYPWGVIDVENPNHCDFIKLRTMLM-THMQDLDDMTHDSHYENYRSERLARQAapkaragsVTgaDDVS------------------------------------------------------------------------------------------------------------------------------------------------------------------------------------------------------------------------------------------------------------------
>A0A3P9IUS7	367	0.448	5.749E-104	69	438	704	67	358	415
---------------------------------------------------------------------YVGFATLPN-------QLHRKSVKKGFDFTLLVAGEAGLGKSTLVNSLFLTDLYKERK---------LLNAE---------------------------ERIKQTVEITKRTVDIEEKGVKLKLTIVDTPGVGDAVNNTQCWRPVTDYIDQQFEQYFRDESGLNR----------KNIQDNRVHCCLYFISPFGQGLRPIDVEFMKALQDKANVVPVIAKADCLTPLEIKKMKERVREEIDKYGIKIYQFPDCDSDE-----------DEES-----KQQDRELKESIPFAVIGGN---------TVIEVRGQRVRGRLYPWGVVEVENPSHCDFVKLRNMLIRTHMHDLKDTTNDLHYENYRAHAIQNM-------------------------------------------------------------------------------------------------------------------------------------------------------------------------------------------------------------------------------------------------------------------------
>UPI000E6E16CD	367	0.401	5.749E-104	44	474	704	257	608	700
--------------------------------------------KPDPpvRQDTLR--EKPK---PKELDGYVGFANLPN-------QVYRKAVKKGFEFTLMVVGESGLGKSTLINSMFLSDVY-----------------------SPDHPGPSQ--------------RLKKTVAVETSRVLLKENGVNLTLTVVDTPGFGDAVDNSKCWVPIIDFVESRYEEFLNAESRVTR-------RSLP---DGRVHCCLYFVAPTGHGLKPLDVEFMQRLGDKVNIVPVIAKADTMTPEECAQFKKQILNEIARHKIKIYEFPDCDEKDGGGQE-----------DEAEIKLLKQMRSKVPFAVVGAN----------AIMVDGKEVRGRKYPWGVVEMENMEHCDFIALRNMVIRTHLQDLKDVTNSVHYENYRCRKLAGLG-SDGKPSRISNKNPLAQMEEEKLEHDNKMKKMETE-------------------------------------------------------------------------------------------------------------------------------------------------------------------------------------------------------------------------------------
>A0A7M5VGE8	366	0.461	7.821E-104	64	437	704	1	298	354
----------------------------------------------------------------QEDAGiYVGFANLPN-------QVHRKSVKRGFEFTLMVVGESGLGKSTLVDSLFLTSLY----------------SE--------------------RETLTAVNRIKRTVSVSQSTVEIEEKGVKLKLTVVDTPGFGDSIDNSDSWSPIVSYIDEQYEAYLRDESGL--------NRRN--IIDNRVHCCLYFINPCGHGLKPQDVAVMKCLHDKVNIVPVIAKADTLTKKEVKELKQRILREIYENQIQIYQFPEADEEE----------DDEE-----FIAVNKELKNSVPFAVVGSN---------TVYEVNGKKVRGRIYPWGVVDIENPAHCDFTMLRNMLIRTHMQDLKDVTQDTHYENYRAKKLAS--------------------------------------------------------------------------------------------------------------------------------------------------------------------------------------------------------------------------------------------------------------------------
>A0A6P7FJB8	366	0.418	7.821E-104	55	490	704	2	351	356
-------------------------------------------------------SESVKNFSSLETPGYVGFANLPN-------QVHRKSVKKGFEFTLMVVGESGLGKSTLVTSLFLTDLYP-----ERLIP------DAVEKMK-------------------------QTVRLEPSTVEIEERGVKLRLTVVDTPGYGDAIDNRDSFDEIIGYINQQFERFLKDESGLNR----------KNIMDNRVHCCFYFISPFGHGLKPLDIEFMKKLHNKVNIVPVIAKADVLTKKEMQKLKKTVLDEIAQNGIRIYSLPECDSDE-----------DEE-----YKEQVRQLKQAVPFAVCGAN---------TELEVRGRKVKGRLYPWGVVEVENPEHCDFIKLRTMLI-THMQDLQEITQQVHYENYRSERLAKEGpVA---KRNPGEEKPAPVSDKDRILQE---KEAELKRMQE--MIAAMQAKMQ---------------------------------------------------------------------------------------------------------------------------------------------------------------------------------------------------------------------
>A0A1B6BYA2	366	0.439	7.821E-104	55	436	704	21	324	391
-------------------------------------------------------SQLLKRLFKMSDRDYIGFATLP-------EQVHRKSVKKGFDFTMMVVGESGLGKSTLINSLFLSDLYK-----ERKVP-------DV------------------------TERVVKTTEIEKKSMDIEERGVKLRLTVVDTPGFGDAINCEESWRACCTYIDDQFKQYFNDESGLNR----------KNIQDNRVHCCLYFIPPYGHGLRQIDLDIMKKLHTKVNIVPVIAKADTLTSAEIRRLKQQVMTDIEENHIQIYQFPECDSDE----------------DEDFKQQDRELKACVPFAVVGSN---------AVIEVGGCRVRGRQYPWGVVEVENPKHSDFSKLRNMLITTHMQDLKDVTEDVHYENFRAQCIS---------------------------------------------------------------------------------------------------------------------------------------------------------------------------------------------------------------------------------------------------------------------------
>UPI001ED88B68	366	0.441	7.821E-104	68	436	704	15	305	400
--------------------------------------------------------------------DYIGFATLP-------EQVHRKSVKKGFDFTLMVVGESGLGKSTLINSLFLSDLYKD-----RKIP------------------------------DAS-ERVERTTKVEKKTMEIEERGVKLRLTIVDTPGFGDAINCEESWHACCNYVDEQFRQYFQDESGVNR----------KNIQDNRVHCCLYFIPPYGHSVRQIDLELMRRLHRKVNIVPVIGKADTLTAAEVKRLKARIMADLEENKIQIYQFPDCDSDE----------------DEDFQQQDRELKACIPFAVVGSN---------IVMEVAGKKVRGRQYPWGIVEVDNPKHSDFLKLRTMLISTHMQDLKDITQDVHYENFRTQCIS---------------------------------------------------------------------------------------------------------------------------------------------------------------------------------------------------------------------------------------------------------------------------
>A0A074WP06	366	0.444	7.821E-104	57	472	704	24	361	431
---------------------------------------------------------DMKNIVRRKLTGFVGFANLPN-------QWHRKSVRKGFSFNVMVVGESGLGKSTLVNTLFNTSLYP---------PKEQK------------------QPSL------DFA--PTTVAIQSISADIEENGVRLRLNVIDTPGFGDFVNNNESWRPIVENIEQRFDAYLDAENKVNRMNIV----------DNRIHACVYFIQPTGHSLKPLDIEVMRRLHTKVNLIPVIAKADTLTDEEVVSFKARILSDIKHQGIQIFEGPRYE------------LDDEETIAE-----NQEIMSKVPFAVVGANAEV--STP------EGRKVRGRKYPWGIIEVDNEDHCDFAKLRQMLIRTHMEELKEHTNNTLYENYRSDKLESMGMQQDPS-VFKEINPAAKQEEERSLHEQKLEKME---------------------------------------------------------------------------------------------------------------------------------------------------------------------------------------------------------------------------------------
>A0A5C3QXH4	366	0.443	7.821E-104	65	481	704	39	383	441
-----------------------------------------------------------------KLMGYVGFANLPN-------QVHRKSVRKGFQFTAMVVGESGLGKSTLVNTLFNTTLY---------TPK-----------EPLPP---------------SAER-SRTVAIESIDADIEENGVRLHLTVVDTPGFGDFINNDDSWNPILENIESRFDAYLEQENRVNR----------QKITDNRVHACLYFLQPTGHALKQIDIEFMRKLHNKVNLIPVIAKSDTMTDEEILDFKERILSDIAHHNIRIFQAPTYENE------------DEETITEA-----EEIASKIPFAVVGSVQQVN--TP------DGRQVRGRAYPWGVVEVDNEEHCDFVKLRQMLIRTYMEELREHTNNVLYENWRSDKLVSMGVTQDPS-VFKEANPAARSQEERILHEAKLAKMEAEmkmvfqqKVQEKEA------------------------------------------------------------------------------------------------------------------------------------------------------------------------------------------------------------------------------
>A0A1E3HPK5	366	0.433	7.821E-104	51	481	704	49	404	455
---------------------------------------------------SESAAQAPAR---KKLSSWVGFSNLPN-------QVHRRSVKRGFQFVAMVVGESGLGKSTLINTLFETKFYQPKQ-------------------IPE-PGTDRG----------------KTVNIESISAEIEENGVRLKLTVVDTPGFGDFVNNDESWKPIVDNIEARFDAYLEQENRVNRS----------KLIDNRVHACLYFIQPTGHSLKPIDIEFMRRLHTKVNLIPVVAKADTMTEEEVVLFKQRILADIAHHGIQIFQPFQYENE------------DEET-----IQENEEIISKVPFAVVGSDTLVN--TP------SGQQVRGRAYPWGVIEVDNEEHCDFVKLRQMLVRTHMEELREHTNDVLYENYRTEKLMAMGVKQD-ETVFRETNPSAKQAEERALHEAKLAKMEAEmkivfqqKVQEKEA------------------------------------------------------------------------------------------------------------------------------------------------------------------------------------------------------------------------------
>A0A6A6SM40	366	0.432	7.821E-104	59	474	704	60	396	463
-----------------------------------------------------------KNIVRRKLTGYVGFANLPN-------QWHRKSVRKGFNFNVMVVGESGLGKSTLVNTLFNTSLYPPKE---RKPPS---------------------------------LDISKTVSIQSISADIEENGVRLRLTVVDTPGFGDFINNDESWDPIVKNIEQRFDAYLDAENKINRMNIV----------DNRIHAVVFFIQPTGHSLKPLDVEVMRKLHTKVNLIPVIAKSDTLTDDEIIAFKQRILADINHHKIKIFEGPRYE------------LDDDETIAE-----NQEIMNKVPFAVVGSNSLV--KAP------NGGMVRGRSYPWGVIDVDNEEHCDFVKLRQMLIRTHMEELKENTNNALYENYRSEKLHSMGVLQD-SSVFKEVNPAVKQEEERSLHEAKLAKMEME-------------------------------------------------------------------------------------------------------------------------------------------------------------------------------------------------------------------------------------
>A0A4Q1BKE7	366	0.456	7.821E-104	61	474	704	65	399	468
-------------------------------------------------------------VNRKKLSSWVGFSNLPN-------QVHRRSLRRGFQFVAMVVGESGLGKSTLINTLFETKLYQPKV-------------------IPL-PGQER----------------PKTVDITSISAEIEEGGVRLKLTVVDTPGFGDFVNNEDSWRPIVDNIESRFDHYLEQENRVNRS----------KLSDNRVHACIYFIQPTGHALKPIDIEFMRRLHTKVNLIPVIAKADTLTEEEVLLFKQRILSDIQHHGIQIFHPPAYDNE------------DEET-----VMENEEIISKVPFAVVGSDALVTGA--------DGRKVRGRAYPWGIIEVDNETHCDFVKLRQMLVRTHMEELREHTNDVLYENYRTDKLKSMGVSQD-ESVFKETNPAVKQAEERAMYDAKLAKIEAE-------------------------------------------------------------------------------------------------------------------------------------------------------------------------------------------------------------------------------------
>A0A6A7BQL3	366	0.392	7.821E-104	4	474	704	19	410	479
----PSPASTAPTAQPMTQPMTQPSTSGSVPATNGSQAVPQTASSRDP-KATTTAASDSRNIIRRKLTGYVGFANLPN-------QWHRKSVRKGFNFNVMVVGESGLGKSTLVNTLFNTSLYPPRE--------RQQ--------------PSH-----------DLAH--KTVSIQSISADIEESGVRLRLTVVDTPGFGDFVNNDNSWRPIIDNIDQRFDAYLDAENKLNRMNIV----------DNRIHACVYFIQPTGHSLKALDIEVMRRLHSKVNLIPVIAKSDTMSEEEITGFKRRVLNDIEYQGIHIFEGPRYE------------LDDEETVAE-----NNDIASKVPFAVVGANAVVM--TP------QGHRVRGRSYPWGVIDVDNEEHCDFVKLRQMLIRTHMEELKEHTNNVLYENYRSDKLTHMGVTQD-ASVFKEINPAAKLEEDRQLHEQKLAKMESE-------------------------------------------------------------------------------------------------------------------------------------------------------------------------------------------------------------------------------------
>A0A1L8DWX4	366	0.413	7.821E-104	54	491	704	252	606	685
------------------------------------------------------KQQAIVRPKPKELEGYVGFANLPN-------QVYRKAVKKGFEFTLMVVGESGLGKSTLINSMFLADIYNQDQH----------------------PGPS--------------LRVKKTVQVETTKVLLKENGVNLTLTVVDTPGFGDAVDNSNCWVPVIDFVESKYEEYLTAESRVHRKA----------MSDNRVHVCLYFIAPSGHGLKPLDVEFMQRLCDKVNIIPVIAKADTMTPEEVQLFKKQILNEIAQHKIKIYDFPE------------PLEDEEE------AKVLKQLRSRVPFAVVGAN---------IVIEVDGRKVRGRRYPWGVAEVENLEHCDFIALRNMVIRTHLHDLKDVTNNVHYENYRCRKLAGLG-NDGKSGRLSNKNPLAQMEEEKRDHELKMKKMEAEMEQ-VFEMKVKE-KKQK--------------------------------------------------------------------------------------------------------------------------------------------------------------------------------------------------------------------
>UPI000B937C0B	366	0.417	1.064E-103	55	484	704	2	350	358
-------------------------------------------------------SDSIKTFNNVESPGFVGFANLPN-------QVHRKSVKKGFEFTLMVVGESGLGKSTLVNSLFLTDLYP-----ERTIP------DAIAKTK-------------------------QTVKLDASTVEIEERGVKLRLTVVDTPGFGDAIDNSDSFRAIIQYIDEQYERFLKDESGL--------NRR--HIIDNRVHCCFYFVSPFGHGLKPLDIELMKKLHNKVNIVPVIAKSDVLTKKEIQKLKKRILEEINANGIKIYPLPDCDSDE----------------DEDYKEQVKQLKEAVPFAVCGANQ---------LLEVRGKKVRGRFYPWGVVEVENPDHCDFIKLRTMLI-THMQDLQEVTQEVHYENYRSERLAK-GVpvpKRTTSL--PEHEKNSGSEKDRILQE---KEAELKRMQDVIAkMQA---------------------------------------------------------------------------------------------------------------------------------------------------------------------------------------------------------------------------
>UPI000719E9A5	366	0.432	1.064E-103	69	436	704	16	305	366
---------------------------------------------------------------------YIGFACLP-------EQVHRKTVKRGFDFTLMVAGEAGLGKSTLVNSLFLSDLYK-----SRAVPSVE-------------------------------ERISKTTEIDKKTLDIEEKGVKLRLTVVDTPGFGDQVNVDDCWKPIEKYIDDQFAQYFKDESGLNR----------KNITDNRVHCCLYFISPYGRGLRPLDVEFMKRIHNKVNIVPLISKADTLTPSEIRKLKEKILQEIQKHQISIYTFPECDEDE----------------DDDFKEHIRELKEAIPFAVIGSN---------TVVEVNGKKVRGRLYPWGIVEVDNPRHCDFTRLRTMLISTHMHDLKDMTQDVHYENYRSRCIS---------------------------------------------------------------------------------------------------------------------------------------------------------------------------------------------------------------------------------------------------------------------------
>UPI001E6745F3	366	0.422	1.064E-103	53	438	704	7	312	387
-----------------------------------------------------KLASSSDHL--QNSQDFIGFATLP-------EQVHRKSVKRGFDFTLMVVGESGLGKSTLINSLFLTDLYK-----ERKVP-----------------------------TGESLVE--KTVTIEKKTIEIEERGVKLRLTVVDTPGFGDAVNCEEGWKSVERYVDEQFNKFFQDESGLNR----------KNIQDHRVHCCLYFVPPYGHGLRQMDVEFMRRLHRKVNIVPVIAKSDTLTKTEINKLKTNILNDIETNKIKIYQFPECDSDE----------------DEDFKQQDRELKASIPFAVIGSN---------CIIEVAGRKMRGRQYPWGIVEVENSAHCDFVKLRTMLISTHMQDMKEVTQDVHYENFRAQCISQM-------------------------------------------------------------------------------------------------------------------------------------------------------------------------------------------------------------------------------------------------------------------------
>A0A0D2WK97	366	0.481	1.064E-103	54	439	704	14	315	418
------------------------------------------------------RSDSSKQLG-----GYVGFANLPN-------QVHRKSVKKGFEFTLMVVGESGLGKSTLVNSLFLTDLY-NER---------------------EYPS--------------AAERIEKTVKVSSTSVEIEEKGVRLRLTIVDTPGFGDAVNNQDSWASIVTFIDERFEEFLNDELRVNRT------KTN----DNRVHCCLYFIAPNGHGLKPLDIEFMKRLHKKVNIIPVIGKADTLTADEIKSFRRQILSQIAENDISIYQF-ATDS------------DDEEDA----IREAQSLQASVPFAVVGSN---------TVLEIGGKKVRGRMYPWGIVEVENEDHCDFTKLRNLLIRTHMQDLKDNTNDVLYESYRAFKLTGMG------------------------------------------------------------------------------------------------------------------------------------------------------------------------------------------------------------------------------------------------------------------------
>UPI001B3AC83B	366	0.383	1.064E-103	4	438	704	86	444	513
----PCHAAGFPIVPHRPNRAGMDAEIQPLPLRRQLISQVSFESPLSPS----SRPRSPWgRFDpydSPEDQDkeYVGFATLPN-------QVHRKTVKKGFTFTLMVAGESGLGKSTLINSLFLTDLYKD-----RKVP----NAE---------------------------ERISQTVDIIKHTISIEEKGIKLRLTIIDTPGFGDAVNNTESWKQVEDYIDQQFEQYFRDESGL--------NRRN--IQDNRVHCCLYFISPFGHGLRPLDVECMKALHEKVNIVPLLAKADSLTQAEVCRKKMKIREEIKQFGINIYQFPECDSDE----------------DEDFKKQDQILKDSIPFAVIGSNVQV---------ECKGRRFRGRVYPWGVVEVENPDHSDFLLLRNMLVRTHMHDLKDVTRETHYENYRAQCIQNM-------------------------------------------------------------------------------------------------------------------------------------------------------------------------------------------------------------------------------------------------------------------------
>A0A6A7FQP8	366	0.409	1.064E-103	33	497	704	375	760	822
---------------------------------IKEQLLTTKDRKDCkDEENKEKTNAKEAFRRQREVDGYVGFANLPN-------QVYRKAVKRGFEFSLMVVGESGLGKSTLINSMFLSDIYSNE-----------------------YPGPSH--------------RVKKTVQVETTKVLLKENGVNLMLTVVDTPGFGDAVDNSDCWQPVIDYVETKYEDYLNAESKVNRK-FVS---------DNRVHCCLYFISPSGHGLKPLDIEFMRRLHDKVNIIPVISKADTLTPEECQHFKKQIINEIQQHQIKIYEFP----------------DDE-------TDSSNKLRQRVPFAVVGSN--------VTT-EVDGKKVRGRKYPWGIVEVENLTHCDFIPLRNLLLRTHMQDLKEVTGSVHYENYRCRKL--VGGNSDSKHKSSNKNPLTLMEEEKKDHSNRMQKMEHEMEQVFEMkvkekMSKLAeleADLQKRNETMR--------------------------------------------------------------------------------------------------------------------------------------------------------------------------------------------------------------
>A0A7R8ZMN2	366	0.456	1.064E-103	59	437	704	135	434	841
-----------------------------------------------------------QKFSNPDLPGYLGFANLPN-------QVHRKFVKKGFEFTLMVVGESGLGKSTLINSMFLTDLYPD-----RIIP----SAED---------------------------KIKSTVKIEASTVEIEERGVKLRLTVVDTPGFGDGINNSECFKPIIQYVDEQYERYLRDESGL--------NRRN--IIDNRVHCCFYFISPLGHGLKPIDVEFMRQLHTKVNVVPVIAKADTLTRKELLTLKKKIMAQIEEKGIRIYTIPDCDVDE----------------DDDYKEQLSLLRASVPFAVSGSNQ---------LIEVRGKKIRGRLYPWGVVEVENPEHCDFIKLRAMLV-MHMQDLQEVTQEVHYENYRSERLAK--------------------------------------------------------------------------------------------------------------------------------------------------------------------------------------------------------------------------------------------------------------------------
>A0A1Y2GTW6	366	0.437	1.447E-103	65	493	704	25	388	425
-----------------------------------------------------------------KLQGYVGFANLPN-------QVHRKSVKKGFNFTIMVVGESGLGKSTLVNTLFNAPLYP-----------------------PKEYAP------LTEES-------PKTVGIQLFSTDIEENGVRLKLNVVDTPGFGDFINNEDSWKPILKTIEGRFDAYLEQENRVNRS----------KITDTRVNACLYFIAPTGHSLKALDIEFMKRLHNKVNLIPVIAKSDTMTHEEIAAFKERILLDIAHHDIKIYHAQHYDSDDI------------ETINET-----KDVMSKIPFAIVGSDKAIE--TP------DGRHVRGRKYPWGVIEVDNEDHCDFVKLRQMLIRTHMEELKEFTNDIHYENYRTEKLLAMGYQQD-NSVFKEIDPVAKLEEERAMHEAKLIKMEqdmkhvfQQKVQEKEAkltqsEAELYAkhKEMKDA------------------------------------------------------------------------------------------------------------------------------------------------------------------------------------------------------------------
>A0A0B7ATZ0	366	0.402	1.447E-103	61	476	704	68	413	440
-------------------------------------------------------------FVNPEQAGYVGFANLPN-------QVHRKSVKKGFEFTLMVVGESGLGKSTLVNSLFLTDLYP-----ERHIPS-------------------------------AAEKIQQTVKIDASTVEIEERGVKLRLTVVDTPGFGDSLNSIDCFKSIIQYIDDQFERYLNDENGLNRRHIV----------DNRVHCCFYFINPSGHGLKPLDIAFMRAVHHKVNIVPVLAKADTLTQLEVTTLKRKIMDQVDDHGIRIYPLPDCDSDE----------------DEDYKEQCKQLRNAVPFAVVGAN---------TIIEVKSKKVRGRMYPWGVVEVENPEHCDFIKLRTMLI-THMQDLQEVTQETHYENFRAEKLATGGsyksksgkpAADTYGRMENGGGGEFTDKERELRQKEEELRRMQERL-----------------------------------------------------------------------------------------------------------------------------------------------------------------------------------------------------------------------------------
>A0A6A6GR51	366	0.409	1.447E-103	6	466	704	9	379	462
------PATRASPGPQVPNGKPTVPAGSPPQPPQQGQSVITKDAKAA-QAAALD----TKNIVRRKLTGFVGFANLPN-------QWHRKSVRKGFNFNVMVVGESGLGKSTLVNTLFNTSLYPPK---------------------------ERKQPSL------DFA--PKTVAVQSISADIEENGVRLRLTVVDTPGFGDFVNNDDSWRPIVENIDQRFDAYLDAENKINRMNIV----------DNRIHACVYFIQPTGHSLKPLDVEVMRRLHTKVNLIPVIAKSDTLTDEEIVSFKQRILSDINHHNIQIFEGPRYE------------LDDEETIAE-----NNEILSKIPFAVVGANTEVT--TP------EGRRVRGRKYPWGTIEVDNEDHCDFVKLRQMLIRTHMEELKEHTNNYLYEGYRSDKLEGLG--------MQSDPNVFREVNPAAKQEE---------------------------------------------------------------------------------------------------------------------------------------------------------------------------------------------------------------------------------------------
>UPI001C4C65A5	366	0.385	1.447E-103	4	438	704	46	404	473
----PCHAAGSPTVPHRPSRVGADTEFQSHPLRRQLASQVSVDCPLSPA----SRPHSPWgRFDpyvSPEDQDkeYVGFATLPN-------QVHRKTVKKGFTFTLMVAGESGLGKSTLINSLFLTDIYKD-----RKVPNAQ-------------------------------ERIDQTVDIVKHTISIEEKGVKLRLTIIDTPGFGDAVNNTESWKPIEDYIDQQFEQYFRDESGL--------NRRN--IQDNRVHCCLYFISPFGHGLRPVDVACMKTLHEKVNIVPVVAKADSLTQAEVYKKKIKIREEIKQFGINIYQFPECDSDE----------------DEDFKNHDQILKDSIPFAVIGSNIQV---------ESEGRKFRGRVYPWGLVEVENPAHSDFLLLRNMLVRTHMQDLKDVTAEIHYENFRAQCIQNM-------------------------------------------------------------------------------------------------------------------------------------------------------------------------------------------------------------------------------------------------------------------------
>A0A8B7N827	366	0.450	1.447E-103	65	475	704	143	465	571
-----------------------------------------------------------------EVEGYVGFANLPN-------QVYRKAVKKGFEFSLMVVGESGLGKSTMINSMFLSDIYSNE-----------------------YPGPSH--------------RVKKTVQVETTKVLLKENAVNLMLTVVDTPGFGDAVDNSDCWQPVIDYVESKYEEYLNAESKVNR----------KSISDNRVHCCLYFIAPSGHGLKSLDIEFMRRLHDKVNIIPVIAKADTLTPEECQHFKKQIINEIHQHKIKIYEFPEEDGD------------------------NNKLKQRVPFAVVGSN--------VTT-EVDGKKVRGRKYPWGIVEVENLSHCDFIPLRNLLIRTHMQDLKEVTSSVHYENYRCRKLAG-GTTDNKSKSSNKPSCLTRSKNSVASAWNPLALMEEEK------------------------------------------------------------------------------------------------------------------------------------------------------------------------------------------------------------------------------------
>UPI001B88931F	366	0.435	1.447E-103	66	474	704	194	521	600
------------------------------------------------------------------LDGYVGFANLPN-------QVYRKSVKRGFDFTLMVVGESGLGKSTLINSLFVTDLYCQE-----------------------YVGPSH--------------RIKKTVSVETTNVVIKENGVTLRLTIVDTPGFGDAVDNSNCWQPVTDFIDSKYEEFLNAESRV---------SREPIIPDHRVHTCLYFISPTSHGLKPLDVEFMKRLHDKVNIVPLIAKADTLTPDECRDFKKTILNEIAQHRIKIYEFP--DTDD----------DDE------NKQSIK-MKDRVPFAVVGSNR---------VLDVGGKRVRGRQYPWGIVEVENLEHNDFVALRNMVIRTHMQDLKDVTNNVHYENYRYGKLAPVGGDGKVKPGSLNRDPLSQMAEEKKEHELKMKKMESE-------------------------------------------------------------------------------------------------------------------------------------------------------------------------------------------------------------------------------------
>UPI000B4571AE	366	0.423	1.447E-103	44	437	704	511	822	888
--------------------------------------------RRKPR-VSRRTSQKLIRMDE---DEFIGFATLPD-------QVHRKAVKRGFEFGLMVVGETGLGKSTLINSLFLTDLYKD-----RKIPKVE-------------------------------ETIKKTVHIEKKQLEIEERGVRLRLTIVDTPGFNDSVNGEENWMPIIDYIDSQFDQYYQAESGLNR----------KNIQDTRVHCCLYFISPYGHGLKPVDIAVMKRLHTKVNIVPLLAKSDILTPKEVKRLKAKILDEIKDNHIQIYQFPECDSDE-----------DEE-----FKQQDKALKSAIPFAVVGSN---------TVVEAGGKKIRGRMYPWGIVEVDNPKHCDFGKLRQMLISTHMQDLKDITADLHYENYRAEHLAE--------------------------------------------------------------------------------------------------------------------------------------------------------------------------------------------------------------------------------------------------------------------------
>A0A087T6E6	365	0.445	1.969E-103	54	435	704	0	302	312
------------------------------------------------------MSSEQKLFSNPETPGYVGFANLPH-------QVHRKSVKKGFEFTLMVVGESGLGKSTLINSLFLTDLYP-----ERHVP-------------------------------DAAEKIKQTVKLEASTVEIEERGVKLRLTVVDTPGFGDAIDNSDSFKLIIQYIDDQFERFLRDESGL--------NRRN--INDSRVHCCFYFISPYGHGLKPLDIEFMRQLHGKVNIVPVIAKADALTKKEVMQLKKRIMHEIDEHGIRIYPLPDCDSDE----------------DEDYKEQVKQLKEAVPFAVSAA---------IPTIEVKGRKVRGRLYPWGVVEIENPDHCDFIKLRTMLV-THMQDLQEVTQDVHYENYRSERL----------------------------------------------------------------------------------------------------------------------------------------------------------------------------------------------------------------------------------------------------------------------------
>UPI0014021FE4	365	0.400	1.969E-103	66	498	704	6	354	409
------------------------------------------------------------------PENYVGFANLPN-------QVYRKSVKRGFEFTLMVVGESGLGKSTLINSLFLTEFY---------------SSE--------HPGPSQ--------------RIKKTVQVEQSKALVKEGGVHLTLTVVDTPGFGDAVDNSNCWQPVIDFIDSKFEDFLNGESRVNR-------RQLP---DTRVHCCLYFIAPSGHGLKPLDIEFMKRLHEKVNIIPLISKADTLTPDECKSFKKQIMKEIAENKIKIYDFPDT-------------EDEEEN------KMAKKIKERIPLAVVGSN---------TLIDVNGKKVRGRQYPWGVAEVENGEHCDFNVLRNMLIRTHMQDLKDVTNNVHYENFRSRQLASvaCNASDNNKgrGQLSNRSPMEQMEEERRAHEHKMKKM------ELEMEHVFALKVEEKLQKLRD-------------------------------------------------------------------------------------------------------------------------------------------------------------------------------------------------------------
>M7X0D3	365	0.448	1.969E-103	49	474	704	6	352	422
-------------------------------------------------QGQLDGAAPAHNVIQKKLGGFVGFANLPN-------QYHRRSVRKGFHFTAMVVGESGLGKSTLINTLFNTSLYAKKN----------------------VPAPHHER--------------PQTVAIESITADIEENGVRLRLTVVDTPGYGDFINNEDGWKPILDNIEARFDAYLEQENRVNR----------QKMVDNRVHACLYFIEPTGHSLKPVDIEFMRRLHTRVNLIPVIAKADTLTDDEIVQFKARIMSDLAHHRIEIYQAPQYE------------LEDEETLAE-----NEEIVRKIPFAVVGSDTVV--STP------DGRQARGRAYPWGTIEVDNEDHCDFVKLRQMLIRTHMEELKEHTNGALYENYRTEKLLAMGVAQD-HSVFKEVNPAAKMAEERALHEAKLAKMEAE-------------------------------------------------------------------------------------------------------------------------------------------------------------------------------------------------------------------------------------
>A0A1Y1Y3J0	365	0.449	1.969E-103	65	478	704	26	354	434
-----------------------------------------------------------------KPQGYVGFSNLPN-------QVHRRSVKQGFYFTCMVVGESGLGKSTLVNTLFNTALYP---------PKQQA---------PL------------------LEESPKTVEVQAISADIIENDVKLRLTVIDTPGFGDYINNEDSWKPILDNIESRFDAYLEQENRVNRSRMV----------DNRVHACMYFIAPTGHSLKPLDVEFMKRLHTKVNLIPVIAKSDTLTEEEIQGFKQRILADIHHHGIQIFT-P---SDY--------ANDEPETIA-----QNKEIVNKIPFAIVGSDKEV---------EVNGKMVRGRKYPWGVIEVDNEEHCDFSQLRQMLIRTHMEELKEHTSTIIYENYRSAKLQELG-IDQDPSVFKDVLTHHCFSSIS-----PLAKMEEERKLH---------------------------------------------------------------------------------------------------------------------------------------------------------------------------------------------------------------------------------
>UPI0014254D5E	365	0.424	1.969E-103	54	435	704	0	311	438
------------------------------------------------------MANKPKDM-----EGYVGFANLPN-------QVYRRSVKRGFEYTLMVVGESGLGKSTLINSLFLTDVYSNQ-----------------------YPGPSQ--------------RMKKTTQVETSNVILKENGVQLRLTIVDTPGFGDQVDNSNCWQPIIDHIDNKFEDFLNAESQVSR----------KSIPDKRVHSCLYFIAPSGHGLKALDVEFMKRLHDKVNIIPLIAKADTLTAEECRDFKKQIMKEIEKNKIKIYEFPEIPDDEDDSKEN-KVLKRRNMLQKE-QEKTVNIKDRVPFAVVGSN---------SVLEVNGKRVRGRQYPWGVAEVENLEHCDFITLRNMLIRTHMQDLKDVTNNVHYENYRCRKL----------------------------------------------------------------------------------------------------------------------------------------------------------------------------------------------------------------------------------------------------------------------------
>A0A7N6FEN5	365	0.383	1.969E-103	4	438	704	11	380	449
----VSPDGQAPVNYEAEGSGTFNTPQRPDRTGAEAEFQPILTRRQLVSRVSLdsplspsSRPRSPWgRFDpydSPEDQEreYVGFATLPN-------QVHRKTVKKGFTFTLMVAGESGLGKSTLINSLFLTDLYRH-----RKVP----NAE---------------------------ERISQTVDIIKHTIGIEEKGIKLRLTIIDTPGFGDAVNNTQSWKHIEDYIEQQFEQYFRDESGLNRS----------NIQDNRVHCCLYFISPFGHGLRPLDVECMKALHDKVNIIPVLAKVDSLTQAEVYRKKMKIREEIKQFGINIYQFPECDSDE----------------DEDFKKQDQMLKDSIPFAIIGSNVQV---------ESKGRKFRGRVYPWGLVEVENPAHSDFLLLRNMLVRTHMQDLKDVTRETHYENYRAQCIQNM-------------------------------------------------------------------------------------------------------------------------------------------------------------------------------------------------------------------------------------------------------------------------
>A0A7E5VT32	365	0.404	1.969E-103	53	474	704	142	487	581
-----------------------------------------------------PKPELPK-LEKPKTkelDGYVGFANLPN-------QVYRKAVKKGFEFTLMVVGETGLGKSTLINSLFLTDVYDRDKH----------------------PGPS--------------LRVKKTVGVETSVVILKENGVNLTLTIVDTPGFGDAVDNSNCWQPIIDFVESKYEEFLNAESRVTRKAAP---------PDTRVHCCLYFIAPSGHGLKPLDVEFMQRLGDKVNIIPVIAKADTMTPEECKDFKEQIMKEISQHKIKIYDFPESTGEEGEAAEAA-----------------RGLRTRVPFAVVGAN---------TVIETDGKRVRGRKYPWGIAEVENLEHCDFLALRNMVIRTHLQDLKDVTSSVHYENYRCRKLAGLSHDGKPHRINSNKNPLAQMEEEKREHDLKMKKMESE-------------------------------------------------------------------------------------------------------------------------------------------------------------------------------------------------------------------------------------
>UPI001E275C73	365	0.405	1.969E-103	45	474	704	162	516	605
---------------------------------------------SSPESAKDenSKESTPEivkeRPKPKELDGYVGFANLPN-------QVYRKAVKKGFEFTLMVVGESGLGKSTLINSMFLTDIY---------------NSTD-------YPGP--------------TQRLKKTVAVETTRVMLKENGVNLLLTVVDTPGFGDAVDNSNCWVPIIEYIESKYEDYLNCEARVTR-------KQSP---DMRIHCCLYFIQPSGHGLKSLDIEFMKRLCDKVNIIPIIAKADTLTAEECTLFKKQILNEIALHKIKIYEFP--DS-----------LEDEDDH-----KLNKSLKDRVPFAVVGSN---------AVVEIDGKKLRGRKYPWGIAEVENLEHCDFIALRNMVIRTHLQDLKDVTNNVHYENYRCRKLAGLGVdgkTNRIL----NKNPLAQMDEEKREHDLKMKKMEAE-------------------------------------------------------------------------------------------------------------------------------------------------------------------------------------------------------------------------------------
>UPI00067C32F6	365	0.400	1.969E-103	53	474	704	258	603	697
-----------------------------------------------------PKPELPK-LEKPKTkelDGYVGFANLPN-------QVYRKAVKKGFEFTLMVVGETGLGKSTLINSLFLTDVYDREKH----------------------PGPS--------------LRVKKTVGVETSVVLLKENGVNLTLTIVDTPGFGDAVDNSNCWQPIIDFVESKYEEFLNAESRVTRKAAP---------PDTRVHCCLYFIAPSGHGLKPLDVEFMQRLGDKVNIIPVIAKADTMTPEECKDFKEQIMKEIAQHKIKIYDFPE--------------STGEE---GEVGEVTRAIRSRVPFAVVGAN---------TVIEQDGKRIRGRKYPWGIAEVENLEHCDFLALRNMVIRTHLQDLKDVTSSVHYENYRCRKLAGLSHDGKPHRINSNKNPLAQMEEEKREHDLKMKKMESE-------------------------------------------------------------------------------------------------------------------------------------------------------------------------------------------------------------------------------------
>A0A4V1IUV6	365	0.446	2.679E-103	65	478	704	11	336	413
-----------------------------------------------------------------KLNGYVGFHNLPN-------QVHRKSVKKGFQFTIMVAGESGLGKSTLINTLFNTALYP-----------------------------SKENVELTNET-------PKTIDIQTISTDIEENGVQLKLTVIDTPGFGDFVNNEDCWRPILSNIEARFDAYLEQENRVNR-------KR---IVDSRVHACLYFIAPTGHSLKPLDLEFMRRLTHRVNLIPVIAKSDILTEDEIRGFKQRILEDLHLNKIQIFQPPSYG------------NDDPET-----VQENKEIMARIPFAVVGSDREV---------ESNGKKVRGRKYPWGVIEVDNEEHCDFVKLRQMLIRTHMEELKDYTNEVLYENYRSQKL---------AAAAGGAGGAGGELPGDSLLANPLSKFEEEKLAH---------------------------------------------------------------------------------------------------------------------------------------------------------------------------------------------------------------------------------
>UPI0003BD38D4	365	0.369	2.679E-103	6	477	704	56	453	483
------PFHPRGSPAVPPRHNHMGLDPEFQQLPLRRQIVSQVSL-DSPLSPSM-RPRSPWgRFDpydSPEDQDkeYVGFATLPN-------QVHRKTVKKGFTFTLIVAGESGLGKSTLINSLFLTDLYKDRK---------VLNAE---------------------------ERISRTVAIIKHTVGIEEKGVKLRLTIIDTPGFGDAVNNTESWRHIDDYIDQQFEQYFRDESGL--------NRRN--IQDNRVHCCLYFISPFGHGLRPLDVDCMRALHEKVNIIPVLAKADSLTPAEVCRKKMKIREEIKQFGINIYQFPECDSDE----------------DEDFKTQEQILKNSIPFAVIGSNVQV---------ESKGRKFRGRVYPWGVVEVENPAHSDFLLLRNMLVRTHMQDLKDVTREIHYENYRAQCIQNM----TRMVVLERKRSLREKYRDGSEADFPlplaVADTEKERLI----------------------------------------------------------------------------------------------------------------------------------------------------------------------------------------------------------------------------------
>UPI001888D2A7	364	0.415	3.644E-103	54	438	704	7	312	369
------------------------------------------------------RSRAP-RTEDAQEKDYVGFATLPN-------QVHRKSVKKGFDFTLMVAGESGLGKSTLVNSLFLTDL--------------------------------HKDRKLLNAE----ERVAQTVEISRHTVDIEEKGVKLRLTIVDTPGFGDAVNNSECWRPVSEYIEQQFEFYFRDESGLNR----------KNIQDHRVHCCLYFIPPFGHGLRPVDVEFMKALQEKVNVVPLIAKADCLTPPEVKRLKEKLREEIDEYGIKVYQFPDCDSDE----------DDE------FKRQDRELKASCPFAVIGSN---------TVVEARGQRVRGRLYPWGIVEVENPSHCDFVKLRTMLIRTHMHDLKDVTSEGHYESYRAQCIHAL-------------------------------------------------------------------------------------------------------------------------------------------------------------------------------------------------------------------------------------------------------------------------
>UPI000626C069	364	0.394	3.644E-103	61	494	704	0	355	386
-------------------------------------------------------------MSGDR--DYIGFATLP-------EQVHRKSVKRGFEFTLMVVGETGLGKSTLINSLFLGDLYKD-----RRIP-------------------------------DALERVEKTTSVEKKTMDIEERGVRLRLTIVDTPGFGDSVNCDDTWKACSAYIDEQFRQYFTDESGLNR----------KNIQDNRVHCCLYFIPPYGRGLRQMDLEVLRRLHRKVNVVPVIAKADTLTALEVKNLKEKILADIDEHEIQIYQFPDCDSDE----------------DEDFKQQDKELKACVPFAVIGSS---------TVLEVAGRKVRGRQYPWGVVEVENPKHSDFVKLRTMLISTHMQDLKDVTQDVHYENFRAQCIS------QISQQAIrerSKLKRDSGPHFEHSISDTdrlllQKDEEIRRMQDILAqmQEKL--KATGQGS-----------------------------------------------------------------------------------------------------------------------------------------------------------------------------------------------------------------
>UPI0008F992E6	364	0.390	3.644E-103	2	436	704	7	379	456
--SSPSPicAWLNMKSTGSGKELLGSPSSRAHIEGVKSTPSSPRKKSPLPARNSFYCLKCPPaelkfsQITTIKTreklrredRDYIGFATLP-------EQVHRKSVKRGFDFTLMVVGDSGLGKSTLINSLFLSDLYQD-----RKIPNVNERLE-------------------------------KTTSIEKKSMDIEERGVKLRLTVVDTPGFGDGLKCEESWRACCNYIDDQFRQYFTDESGLNRKNIV----------DNRVHCCLYFIPPYGHGLRQMDFEVLRRLHQKVNIVPVIAKADTLTASEVKKLKEKVLSDIDEHNIQIYQFPECDSDE----------------DEDFKQQDRELKACVPFAVVGSN---------TVIEVGGCKVRGRQYPWGVVEVENPKHSDFSKLRNMLISTHMQDLKDVTEDVHYENFRAQCIS---------------------------------------------------------------------------------------------------------------------------------------------------------------------------------------------------------------------------------------------------------------------------
>A0A427XFX4	364	0.440	3.644E-103	45	474	704	43	394	463
---------------------------------------------SANGLSGLNGGASPQPAVIRKTlASWVGFSNLPN-------QVHRRSVRRGFQFVAMVVGESGLGKSTLINTIFETTLSPPKV-------------------VPE-PGTDRG----------------KTVEIQSTAAEIEENGVRLKLTVVDTPGFGDFVNNDDCWKPILDNIEARYDAYLEQENRVNR----------LKMVDNRVHACIYFIQPTGHALKPIDIEFMKRLHTKVNLIPVIAKADTLTEEEVELFKRRVLADIEHHEINIFSPPMYD------------RDDDET-----AQENEEIIRKIPFAVVGSDQVV--KAP------DGRNVRGRSYPWGVIEVDNEQHCDFVKLRQMLVRTHMEELREKTNDVLYEDYRSEKLRAMGVTQD-ESVFKETNPAAKQAEERKRHDEKLAKMEAE-------------------------------------------------------------------------------------------------------------------------------------------------------------------------------------------------------------------------------------
>A0A8C3ZBE0	364	0.396	3.644E-103	4	438	704	45	405	475
----VQPLTPGTPTFSRPCGSLGRSYLDSEYESLSRYPLSTMSSLESPVSPSRPKSpwgrFDPYDSTEDQDKEYVGFATLPN-------QVHRKSVKKGFAFTLMVAGESGLGKSTLVNSLFLTDLYKNRK---------VLNAE---------------------------ERISQTVQINKYTVGIEEKGVKLRLTIVDTPGFGDAVNNTWSWKAVEEYIDLQFEQYFRDESGLNR----------KNIQDNRVHCCLYFISPYGHGLRPLDIEFMMALHEKVNIVPVLAKADSLTPSEIRKKKMKIRQEIERFGIKMYQFPECDSDE-----------DEE-----FKLQDQELKDSIPFAVIGSNILV---------ESKGRRFRGRLYPWGVVEVENPAHSDFLKLRNMLVRTHMQDLKDVTRETHYENYRAQCIQNM-------------------------------------------------------------------------------------------------------------------------------------------------------------------------------------------------------------------------------------------------------------------------
>UPI0018859C52	364	0.383	3.644E-103	0	474	704	51	459	556
ASKAPAPaapsAAGRQTRDRDNKENRPEVSPKPEPAKEPPAPEPKPKpevetARRADEENRERQQRGPQRRARQ-LDGYVGFANLPN-------QVYRRAVKKGFHFTLMVVGESGLGKSTLVNSMFMSDIYNNE-----------------------YPGPSH--------------RIQKTVAVDKTVVHVKENGVNLSLTVVDTPGFGDAVDNSNCWQPVIEFIESRYEEYLNAESRVRRSEVV----------DSRVHCCIYCIGPSGHGLKPLDVEFMKRLHDKVNIVPVIAKADTMTPEEITRFKRQILNEIAQHKIRIYEFPEC--------------DDEE---EARAQ--KALRERVPFAVVGANTIV---------EVDGKKVRGRRYPWGVVQIESMDHSDFIPLRNMLIRTHMMDLRDVTSSVHYENYRCRKLAGVG-TDgrpskiVNKIMNTFMTIWNPLAQMEEEKRDHelkMKKMESE-------------------------------------------------------------------------------------------------------------------------------------------------------------------------------------------------------------------------------------
>A0A182J432	364	0.417	4.957E-103	68	481	704	4	340	359
--------------------------------------------------------------------DYIGFAT-------LAEQVHRKSVKRGFEFTLMICGETGLGKSTLINTLFLADLY-----AQRSVP----RVE---------------------------ERIEKTTRIEKKTLDIEEKGVKLRLTIVDTPGFGDSVNCEDSWRVCTQYIDEQFRQYFTDESGL--------NRRN--IQDNRVHCLLYFVPPYGHSLRQLDIDLMRRLHKKVNIIVVIGKADTLTPSEVKKLKARILDDIETHGIQIYRFPDCDSDE-----------DEE-----FKQQDRELKASLPFAVVGSN---------MVMEVAGRKIRGRQYPWGVVDVENPEHSDVMKLRTMLISTHMQDLKDTTRDVHYENYRAQCISQISqhalrERNKLKRESTASNHDFSDTDRLLLQKDE----EIRRMQDMLA------------------------------------------------------------------------------------------------------------------------------------------------------------------------------------------------------------------------------
>UPI001128E050	364	0.440	4.957E-103	69	442	704	3	302	362
---------------------------------------------------------------------YVGFATLPN-------QVHRKSVKKGFDFTLMVAGESGLGKSTLVDSLFLTDLY--------------------------------KERTLLN----AQERLTRTLEIQKHEVDIEERGVKVKLTVVDIPGFGDAVDNSECWKPIAEYIDQQFEQYFRDESGLNR----------KNIQDSRVHCCLYFISSLGHGLRPLDVEFMKTIHEKVNIVPVIAKADTLTPAEVQRMKQKIRDEIEVHQINIYQFPECDSDE-----------DEE-----FKQQDSELKQSIPFAVIGSTTII--------KETKEKAVRGRQYPWGVAEVENTRHCDFAKLRNMLIQTHMQDLKDVTQEVHYENYRARCIQSMtrvGARD---------------------------------------------------------------------------------------------------------------------------------------------------------------------------------------------------------------------------------------------------------------------
>A0A3M7TA33	364	0.455	4.957E-103	67	437	704	16	307	372
-------------------------------------------------------------------QSYVGFANLPN-------QVHRKFVKKGFEFTLMVLGESGLGKSTLINSLFLTDLYPE---------------------RPI-PNAS--------------EKIKKTVNIEASTVEIEERGVKLRLTIVDTPGFGDSVDATDCYKSIIKYIDDQFERFLNDESGL--------NRRN--ISDNRVHCCFYFIAPWGHGLKPLDIECMRALQNKVNIVPIIAKADTLTMHEVKRLKTRIIKELNENSIQIYKIPDCDSDE-----------DEE-----FKSQNKQLKDAIPFAVVGSSQ---------TIEVRGRRVRGRLYPWGVVEVENVEHNDFLKLRSMLI-THMQDLQEVTHEVHYENFRSERLGS--------------------------------------------------------------------------------------------------------------------------------------------------------------------------------------------------------------------------------------------------------------------------
>UPI001BB26C52	364	0.432	4.957E-103	69	443	704	8	302	378
---------------------------------------------------------------------YVGFATLP-------EQMQRKSVKRGFEFTLMVVGETGLGKSTLVNSLFLTDLYKDRA------------------------------------SLNAEERIDKTVEIQRSSIDIEEQGVRLRLTVVDTPGFGDSVNSENSWGPIISHIESKFEQYYRDESGLNRKNLI----------DDRIHCCLYFISPYGHGLRPIDIEFMKRLHDKVNIVPIIAKADCLTKAEVKRMKDRVLREISQHEIGIYAFPDCESDE----------------DEDFKKQDRELKASIPFAVIGSN---------TVVEVNGRRVRGRLYPWGITEVENPKHCDFVKLRNMLIRTHMQDLKDVTRDVHYENYRLGRIR--GGRGT--------------------------------------------------------------------------------------------------------------------------------------------------------------------------------------------------------------------------------------------------------------------
>A0A7R9G7N4	364	0.454	4.957E-103	57	463	704	2	325	390
---------------------------------------------------------DLKTFSNPDVPGYLGFANLPN-------QVHRKFVKKGFEFTLMIVGESGLGKTTLVNSLFLTDLYP-----ERVIP-----------------------------NAADKTK--ATVKIEASTVEIEERGVKLRLTVVDTPGFGDSINSTDCFQTIIQYIDDQYERYLQDESGL--------NRRN--IVDNRVHCCFYFISPFGHGLKPLDIDFMKQLHAKVNIVPVIAKADTLTRKEVLALKTRVVEQIQEHGIRVYTIPDCDSDE-----------DEE-----YKEQIRILKASVPFAVCGSNQQF---------DVKGKKVRGRMYPWGVVEVENPDHCDFIKLRAMLV-MHMQDLQEVTQDLHYENYRSERLATKNNTNT----ATSTTTTTTMMMMAAA------------------------------------------------------------------------------------------------------------------------------------------------------------------------------------------------------------------------------------------------
>A0A2G4SHR7	364	0.440	4.957E-103	61	491	704	0	349	400
-------------------------------------------------------------MSEQKIvrkrlQGYVGFANLPN-------QVHRKSVKTGFEFTCMVVGESGLGKSTLINTLFNTQIIP--------------------------PREIHIPQEL-----------PKTIDIRSLTSHIEENGVRLKLTVVDTPGFGDFINNEQSWKPILGDIEARYNTYLEQETRVHR----------HRLEDNRIHACIYFIAPTGHSLKPIDIELMRRLHKRVNLIPVIGKADTMSNEEIISFKQRIMADIEHHEIQIYQASTYE------------HDDIETVSE-----NREIMSKVPFAIVGSNHEYTTQ--------SGHRFRGRLYPWGIIEVDNEDHCDFVKLRQMLIRSHMEELREYTNDVLYENYRTERLSAMGFQQD-ASVFQEVNPQQRMEERRIANEQRLAKL----QSE--MNAILQAKAQD--------------------------------------------------------------------------------------------------------------------------------------------------------------------------------------------------------------------
>A0A2P2HY79	364	0.406	4.957E-103	51	495	704	43	423	426
---------------------------------------------------SFKVNKNP--FTPPDMPGYVGFANLPN-------QIHRKSVKRGFEFTLMVVGECGLGKSTLINTLFLTDLYPD-----RVVSSAQENV-------------------------------KKTVKIDVSTVEIEERGVKVRLTVVDTPGYGDAIDNTDCFASIIAYINEQFERYLQDESGL--------NRR--HIIDNRVHCCFYFINPAGHGLKPLDIQFMKQLHNKVNIVPVIAKADTLTTSEVSKLKRKVMDEIQQHGIHVYPLPECD-------------TDEE---EDYKLQVRQLKDAVPFAVVGS---------ATVLDVGGRKVRGRQYPWGVIEVENPQHCDFSKLR-CLLGTHMQDLTEVTQEVHYENYRSDRLarvaspiitgngSSDGscHTTSMSSISLLNTNGDKKHSLSSLGSNGGDRMLLE-LQEKEAqiakMQEMMAKMQAQLQD----------------------------------------------------------------------------------------------------------------------------------------------------------------------------------------------------------------
>A0A427YVP8	364	0.436	4.957E-103	55	474	704	35	377	446
-------------------------------------------------------SQSQAQAPviRKKLASWVGFSNLPN-------QVHRRAMRRGFHFVTMVVGESGLGKSTLINTLFETKLYGP-----KSVP---------------QPGQDRG----------------KTVQIESTSAEIEENGVRLKLTVVDTPGFGDFVNNDESWKPIVDNIEARFDAYLEQENRVNRSKLV----------DNRVHACIYFIQPTGHALKPIDVEFMRRLHTKVNLIPVIAKSDTLTEEEVVLFKQRILADIAHHGIQIFQPPQYENE------------DEET-----IQENEEIISKVPFAVVGSDSLVNSQ--------DGRQVRGRAYPWGTIEVDNEAHCDFVKLRQMLVRTHMEELREHTNEILYENYRTEKLRAMGVMQD-ETVFKETNPAVKQAEERAMHEAKLAKMEAE-------------------------------------------------------------------------------------------------------------------------------------------------------------------------------------------------------------------------------------
>A0A4W6F5L8	364	0.389	4.957E-103	4	438	704	47	407	460
----PRPIPFHPAGSPAVPHRPHRVGVDADFQPLLMKRQLVSQRSLDSPLSPASRPRSPWgRFDpydSPEDKEYVGFATLPN-------QVHRKTVKKGFTFTLIVAGESGLGKSTLINSLFLTDLYKD-----RKVP----NAE---------------------------ERINQTVDIVKHTISIEEKGIKLRLSIIDTPGFGDAVNNTESWKQIEDYIDQQFEQYFRDESGL--------NRRN--IQDNRVHCCLYFISPFGHGLRPLDVECMKALHEKVNIVPILAKADSLTQAEVFRKKMKIREDIKHFGINVYQFPECDSDE----------------DEDFKKQDQILKDSIPFAVIGSNVQV---------ESKGRKFRGRIYPWGVVEVENPAHSDFLLLRNMLVRTHMQDLKDVTRETHYENYRAQCIQNM-------------------------------------------------------------------------------------------------------------------------------------------------------------------------------------------------------------------------------------------------------------------------
>UPI0011770AC5	364	0.393	4.957E-103	2	438	704	38	400	469
--SRPLPSRPAGSPAVPPRRNHVHMDAEFHPLPLrrQLASQVSLDSPLSPA----SRPRSPWgRFDpydSPEDQDkeYVGFATLPN-------QVHRKTVKKGFTFTLMVAGESGLGKSTLINSLFLTDLYKD-----RKVP----NAE---------------------------ERIGQTVDIVKHTIGIEEKGIKLRLTIIDTPGFGDAVNNTESWKHIEDYIDQQFEQYFRDESGL--------NRRN--IQDNRVHCCLYFISPFGHGLRPLDVECMSALHEKVNIIPVLAKADSLTQAEVRRKKMKIREEIKQFGINIYQFPDCDSDE----------------DEDYKLQEQILKDSIPFAVIGSNVQV---------ESKGHKFRGRMYPWGAVEVENPAHSDFLLLRNMLVRTHMQDLKDVTRETHYENYRAQCIQSM-------------------------------------------------------------------------------------------------------------------------------------------------------------------------------------------------------------------------------------------------------------------------
>A0A1I8NUP6	364	0.387	4.957E-103	9	474	704	53	443	544
---------QQQANGGSSVDSSSSNLGHNDSNKLTTELQEKEQENQKQQQQQLTqpkqKPPLPVRNKPMEIAGYVGFANLPN-------QVYRKAVKRGFEFTLMVVGASGLGKSTLINSMFLSDIYNAEQ----------------------YPGPS--------------LRKKKTVAVEATKVLLKENGVNLTLTVVDTPGFGDSVDNTNCWVPILEYVDSKYEEYLTAESRVYR----------KQIPDNRVHCCLYFIGPTGHGLRPLDIACMQSLSDKVNLVPVIAKADTLTPDEVHLFKKQILNEIAQHKIKIYDFPST-LEDAA----------EETKT------TQNLRTRVPFAVVGANTIVELA--------DGKKVRGRRYPWGLVEVENLSHCDFIALRNMVIRTHLQDLKDVTNNVHYENYRCRKLSELGLVDG-KARLSNKNPLTQMEEEKREHELKMKKMEAE-------------------------------------------------------------------------------------------------------------------------------------------------------------------------------------------------------------------------------------
>A0A8B8EG63	364	0.420	4.957E-103	62	493	704	174	519	587
--------------------------------------------------------------STKELDGYVGFANLPN-------QVYRKSVKRGFEFTLMVVGESGLGKSTLINSLFLTDLY-----------------------SPEXSGPSH--------------RIQKTVKVETTQCLLKENGVQLNLTTVDTPGFGDAVDNSNCWQPVIDFIDSKYDEYLNAESRVVRSPT----------PDTRVHACLYFIAPTGHGLKPLDVEFMKRLHDKVNIIPLISKADSLTPDECREFKKTILNEIAQHKIKIYEFPECD-------------DEEEN------KLQKKLRDRVPFAVVGSNR---------VIEGGGKKIRGRQYPWGIVEVENLEHNDFIALRNMLIRTHMQDLKDVTNNVHXENFRYNKLapSSTD-GNKIKPGSLSKDPLTQMAEEKKEHDNKMKKM------EAEMEQVFEMKVQeKQA------------------------------------------------------------------------------------------------------------------------------------------------------------------------------------------------------------------
>A0A8H2XCC5	364	0.353	4.957E-103	65	612	704	40	522	1287
-----------------------------------------------------------------KLNGYVGFANLPN-------QVHRKSVRTGFQFTVMVVGESGLGKSTLVNTLFNTTLYPPKEY--------------------LHP---------------SAER-PKTVAIESISADIEENGVRLRLTVVDTPGFGDFVNNDESWKPIVENIEARFDAYLEQENRVNR----------QKMVDNRVHACLYFIQPSGHSLKQIDIEFMRRLHTKVNLIPVIAKSDTLTDEEIMQFKQRILSDIAHHQIRIFQAPVYENE------------DEETVAE-----NEEIASKIPFAIVGSDKVVEAH--------DGRTVRGRVYPWGVIEVDNEDHCDFVKLRQMLIRTYMEELREHTNLVLYENYRSDKLLAMGVTQD-HSVFKEINPAAKMAEERTMHEAKLAKMEAEmkmvfqqKVQEKEAklkqsEEELYArhREMKEALEK-QKLELEDKKRRLESGRPLTPEKNNSASVQAVIEAISVFGSHTDKSSIDAASKWLQDFQHNITYDFHQVDPAHREGLRNSLVAAIQQYAAGPRVVLVQICLALSAFVLQYPeWDNPV-------------------------------------------------------------------------------------------
>UPI0013900261	364	0.427	6.744E-103	61	482	704	0	349	370
-------------------------------------------------------------MSSPKTgqSGvlkellgmanYVGFANLPN-------QVHRKSVKKGFEFTLMVVGESGLGKSTLIDSLFLTDLY-----------SDRKIL-------------------------SAEERIKKTVKIETSTVEIEERGVKLRLTVVDTPGYGDGINHKNSFKPILDYANNQFESYLKDESGL--------NRR--HIIDSRVHCCFYFIAPTGHGLKPLDIEFMKALHHIVNIVPVIGKADTLTPTELKEMKRRVLDEIDEYGIQIYELPQCDSDE-----------DEE-----FIEQTRQLKEGMPFAVVGSN---------TLIDVCGKKVRGRLYPWGVVEVENPIHCDFSKLRAMLI-THMQDLKEVTQDVHYENFRAMRLGE-------AAVPREPGTPRSAKSLTRA-KDAssLEIMEKERAlQEKEAE-----------------------------------------------------------------------------------------------------------------------------------------------------------------------------------------------------------------------------
>UPI001905C702	364	0.398	6.744E-103	11	493	704	0	403	439
-----------MSDTDSYPTGPNGYAPSGVSSPLSVAGTAGGGMGSVPNGAIVRK----------KLTGYVGFANLPN-------QVHRKSVRKGFQFT----WESGLGKSTLINTLFNTTLYPEKE--------------------PLPP---------------SAER-PNTVAIESISADIEENGVRLRLTVVDTPGFGDFVNNDNSWKPIVENIEARFDAYLEQENRV--------NRRS--IVDNRVHACLYFIQPTGHALKQIDIEFMRRLHTKVNLIPVIAKADTLTDDEVLAFKQRVLADIAYHKIQIFQAPIYDNE------------DEETVAE-----NEEIASKIPFAVVGSNQEVRSA--------DGRIVRGRAYPWGVIEVDNEDHCDFVKLRQMLVRTYMEELREQTNSVLYENYRSEKLLAMGVTQDTS-VFKEINPAAKSAEERALHEGKLSKMETEmkvvfqqKVQEKEAklkqsEEELYArhREMKDA------------------------------------------------------------------------------------------------------------------------------------------------------------------------------------------------------------------
>A0A0F7SUG2	364	0.406	6.744E-103	46	493	704	59	441	484
----------------------------------------------SPQPEEPFKAPSPA-VTRKKLSGYVGFANLPN-------QVHRKSVRKGFQFTAMVVGESGLGKSTLINTLFSTTIKPQRLYSQ--------------------PG----------------SELPSTVSVESTSADIEENGVRLRLTVVDTPGFGDYVNNDESWKPIVDNIEARFDAYLEQENRVNR----------QKMVDNRVHACLYFLQPTGHSLKPIDIEFMRRLHQKVNLIPIIAKSDTMTDEEILVFKQRVLRDINYHQIQIFSAPIYDNE------------DEETL-----GENEAIASKIPFAVVGSTSLVQSA-------ITGQEIRGRSYPWGVVEVDNEDHCDFVKLRQMLIRTHMEDLRERTNLVLYERYRTEKLLGMGVAQD-PTVFKEINPAAKMAEERTLHEAKLSKMEAEmkmvfqqKVQEKEAklkqsEEELYArhKEMKDA------------------------------------------------------------------------------------------------------------------------------------------------------------------------------------------------------------------
>E0VTS6	364	0.432	6.744E-103	45	436	704	159	477	543
---------------------------------------------SCP-PASLQLSAAIQtKRTDPDAPGevdrdYIGFATLP-------EQIHRKSVKKGFDFTLMVVGESGLGKSTLVNSLFLSDLYKD-----RKIP-------DVSD------------------------RVEKTTTIEKKSMDIEERGVKLRLTIVDTPGYGDAINGEESWRSCCAYIDEQMRQYFQDESGLNR----------KNIQDNRVHCCVYFVPPYGHGLRQLDLEFMRRLHRKVNIVPVIAKADTLTASEVKRLKERIMADIEENQIQIYQFPDCDSDE-----------DEE-----FKEQDRELKASVPFAVIGSN---------VLLEINGKQVRGRQYPWGIVEVENPKHSDFIKLRNMLICTHMHDLKDITQDVHYENFRAQCIS---------------------------------------------------------------------------------------------------------------------------------------------------------------------------------------------------------------------------------------------------------------------------
>UPI000C202109	364	0.378	6.744E-103	4	474	704	103	503	594
----PPPSTQTNGSETSSVQTKREMFFTSTEPK-QdsnRLNKVPSQEKTSPEKPEEIKDTSPPEVrseiikERPKLkelDGYVGFANLPN-------QVYRKAVKKGFEFTLMVVGESGLGKSTLINSMFMTEIY---------------NSTD-------YPGP--------------TQRLKKTVAVETTKVLLKENGVNLLLTMVDTPGFGDAVDNSNCWVPVIEYIESKYEDYLNAEARVTR----------KQIPDQRVHSCLYFIQPSGHGLKSLDIEFMKRLCDKVNIIPVIAKADTLTPDECSLFKKQILNEIAQNKIKIYEFPD------------TLEDDEE------HKLNKSLRERVPFAVVGSN---------VVIEQEGKKIRGRKYPWGVAEVENLEHCDFIALRNMVVRTHLQDLKDVTNNVHYENYRCRKLAGLGV-DGKPTRISNKNPLAQMDEEKREHDLKMKKMEAE-------------------------------------------------------------------------------------------------------------------------------------------------------------------------------------------------------------------------------------
>UPI00148AC331	364	0.393	6.744E-103	48	484	704	282	636	650
------------------------------------------------RRISLE----PKKVED---DEFIGFATLPD-------QVHRKAVKRGFEFSFMVVGETGLGKSTLINSLFLTDLYKD-----RKFP-------------------NHI-----------LDNAEQTVDIERKQLEIEEKGVKVRLSVVDTPGFSEALNGEKSWQPIIDYVDRQFEQYYQAESGVNR----------KNIQDSRVHCCLYFISPYGHGLKPIDVFMMKKLHHKVNIIPLIAKSDTLTPKERSHLKNKVMEQIEENHINIYKFPECDSDE-----------DEE-----FKQQDRELKSAIPFAVVGSN---------TVVEVAGKKVRGRMYQWGIVEVENPAHCDFVKLRQMLISTHMQDLKDITSDIHYENYRAEHLAEQ--------MKQSTRERMKLKRESMLnpgkMEDTdnliaQKDAEIQRMQEMLAkMQA---------------------------------------------------------------------------------------------------------------------------------------------------------------------------------------------------------------------------
>A0A8H7HX77	364	0.359	6.744E-103	65	605	704	40	497	1924
-----------------------------------------------------------------KLNGYVGFANLPN-------QVHRKSVRTGFQFTVMVVGESGLGKSTLVNTLFNTTLYPPKEY--------------------LHP---------------SAER-PKTVAIESISADIEENGVRLRLTVVDTPGFGDFVNNDDSWKPIVENIEARFDAYLEQENRVNR----------QKMVDNRVHACIYFIQPSGHSLKQIDIEFMRRLHTKVNLIPVIAKSDTLTDEEIIQFKQRILNDIAHHQIRIFQAPVYENE------------DEETIAE-----NEEIAGKIPFAIVGSYKQVE--TP------DGRAVRGRVYPWGVIEVDNEDHCDFVKLRQMLIRTYMEELREHTNLVLYENYRSDKLLAMGVTQD-HSVFKEINPAAKVAEERTLHEAKLAKMEAEmkmvfqqKVQEKEA-------KLKQSEEELYARHREMKEALEKQRIELEDKKRRLESGRPLTPEKNNIRMAQSASVQAVIEAVSVLGLHTDKNSIDAAGKWLQDFQHNDDAWATCNQLLLLPDIPEGP----RAFAAQ--------------------------------------------------------------------------------------------------
>A0A6P8NPM2	363	0.451	9.173E-103	69	438	704	5	296	356
---------------------------------------------------------------------YVGFATLP-------GQMHRKSVKKGFEFTIMVAGESGLGKSTLINSLFLTDLYKDR--------------------KLL----------------NSEERISQTIDITKRAVEIEEKGVKLRLTVVDTPGFGDALNNTDCWKPIADYVDQQFEQYFRDESGLNR----------KNILDNRVHCCLYFISPFGHGLRPLDVKFMKALHERVNIVPILAKADTLTPIEVERKKCKIQEEIEHNEIQIYQCADYDSDE----------DDE------FTNQDLDLKRCIPFAVIGSN---------TVVEKDGKRVRGRLYPWGIVEVENPSHSDFVKLRMMLVKTHMQDLKDLTRETHYENYRAQCIQSM-------------------------------------------------------------------------------------------------------------------------------------------------------------------------------------------------------------------------------------------------------------------------
>UPI0015B266F2	363	0.427	9.173E-103	52	437	704	5	317	388
----------------------------------------------------LNNSQKDFLSSLQRLrkradEGEIGFATLP-------EQVHRKSVKKGFDFTLMVVGDTGLGKSTLINSLFLTDLYKD-------------------------------RKILSVE-----ERVDRTVEIEKTTMDIEEKGVKLRLTVVDTPGFGDAINCEENWKTIERYIDDQFNQFFKDESGLNRKNIV----------DNRVHCCLYFVPPYGHGLRQLDVEFMKRLHQKVNVVPVIAKADTLTPAEVRKLKDKILREVDENQIKIYQLPECDSDE-----------DEE-----FKQQDRELKDSVPFAVIGSTQIV---------EINGRKVRGRLYPWGIVEVENPKHSDFLKLRTFLISTHMQDLKDVTRDVHYESYRAQYITK--------------------------------------------------------------------------------------------------------------------------------------------------------------------------------------------------------------------------------------------------------------------------
>UPI001F0800AA	363	0.385	9.173E-103	4	438	704	77	439	508
----PRPTPCNPSGTPVTPPRPSRVPLETEFRPVQLRGHQLASVGSLDYPQSPSRPGSPWsRFdpydSAEDQdKEYVGFATLPN-------QVHRKSVKKGFAFTLMVAGESGLGKSTLVNSLFITDLYKDRK---------VLNAE---------------------------ERITQTLDIVKHSMGIEEKGVKLRLTIVDTPGFGDAVNNNESWKEIEDYIDQQFEQYFRDESGLNR----------KNIQDNRVHCCLYFISPFGHGLRPLDVECMRALHEKVNIVPILAKADSLTPAEVHKKKMKIREEIEHFGINIYQFPECDSDE----------------DEDFKQQDQLLKDSIPFAVIGSNLQV---------ESKGRKFRGRLYPWGVVDVENPAHSDFLMLRNMLVRTHMQDLKDVTRETHYENYRAQCIQNM-------------------------------------------------------------------------------------------------------------------------------------------------------------------------------------------------------------------------------------------------------------------------
>A0A182NHI4	363	0.428	9.173E-103	62	475	704	268	600	706
--------------------------------------------------------------SNPKvLDGYVGFANLPN-------QVYRKAVKKGFELTLMVVGESGLGKSTLINSMFLSEIYHAEQH----------------------PGPSK--------------RIKKTVAVESTKVLLKENGVNLTLTVVDTPGFGDAVDNSNCWLPIVDFVESKYEEYLTAESRVHRTAL----------PDARVHVCLYFIAPSGHGLKPLDVEFMQRLCDKVNIIPVIAKADTLTPEEITLFKKQILNEIAQNKIKIYDFPE-------------PIDDEED-----AKVLRQLRGRVPFAVVGAN---------AIIEIDGRKVRGRRYPWGVAEVENLDHCDFIALRNMVIRTNLQDLKDVTNNVHYENYRCRKLAGLGADG--KAKLSNNLCNIGTVNTNGTGWNPLAQMEEEK------------------------------------------------------------------------------------------------------------------------------------------------------------------------------------------------------------------------------------
>A0A670JBY4	363	0.420	1.248E-102	68	442	704	10	310	316
--------------------------------------------------------------------DYVGFATLPT-------QVHRKSVKKGFDFTLMVAGESGLGKSTLVNSLFLTDLYKD-----RILPDAQ-------------------------------GRIPQTLEIVKHAVDIEERGVKVKLTVIDTPGFGDAVDNTECWKPIAHYIDSQFEQYFRDESGLDR----------KNIQDGRVHCCLYVLSPFGHGLRPLDIVFLRAIHGKVNIVPVIGKADSLTPTEVKHKKEKIRQELEENGINIYEFPDCDSDE-----------DEE-----FKAQDAEMKQSIPFAVIGSSQVV--------MESKDKVFRGRQYPWGTVEVENAAHCDFLKLRNMLIQTHMQDLKDVTHEVHYENYRAQCIQSLtrpGARD---------------------------------------------------------------------------------------------------------------------------------------------------------------------------------------------------------------------------------------------------------------------
>A0A8B6XMK8	363	0.435	1.248E-102	67	446	704	3	305	332
-------------------------------------------------------------------SGiYVGFANLPN-------QVHRKSVKRGFEFTLMVVGESGLGKSTLVDSLFLTSLY-----SDRHLPDAAK-------------------------------RIEKTISVSTSTVEIEEKGVKLKLTVVDTPGFGDAVNNSDSWQPIVQYINEQYEAYLRDESGL--------NRRN--ITDTRVHCCLYFINPVGHGLKPLDIAMMKALHDKVNIVPVIAKADTLTLKEVKTLKERILDEIRRSGIQVYRFP----------------DDDEDDEEEFIEVNRQLKASVPFAVVGSNK---------IFEVNGKKVRGRIYPWGIVDIENPAHCDFTMLRNMLIRTHMQDLKDVTQDAHYENFRAKRLRXXXDERDVLL-----------------------------------------------------------------------------------------------------------------------------------------------------------------------------------------------------------------------------------------------------------------
>A0A6P7G8U4	363	0.402	1.248E-102	68	493	704	6	355	365
--------------------------------------------------------------------DYIGFATLPD-------QVHRKSVKKGFEFTLMVVGESGLGKSTLLNSLFLEDLYRN-----RKIP-------DVS------------------------ERISKTTSIEKKTMEIEERGVKLRLTVVDTPGFGDAINCEESWKTCVNYIDEQFRQYFTDESGL--------NRRN--MQDNRVHCCLYFVPPWGHSLRQMDLEVMKRLHRKVNIVVVIAKADTLTSSEVAKLKANILNDIRDNDIQMYEFPECDSDE-----------DEE-----FKQQDKELKASVPFAVVGSN---------TTLEIAGKKIRGRQYPWGVVDVENPKHSDFIKLRTMLISTHMQDLKDVTEDVHYENFRAACISQISqharERGKLKRDSTPYDSDISETDRLLIQKDE----EIRRMQEMLkqMQEKLKVDAQDNN------------------------------------------------------------------------------------------------------------------------------------------------------------------------------------------------------------------
>UPI00142578B4	363	0.425	1.248E-102	61	448	704	0	304	367
-------------------------------------------------------------MSKSSTTNYVGFATLPD-------QVHRKSVKKGFEFTLMVVGESGLGKSTLVNSLFLTDLY-----------CD--------RAVPN-----------------AEERISKTVGIERSSIDIVECGVKLRLTVVDTPGFGDSLNGEDSWKAIVKYVDDQFNQYYRDESGLNR----------KNIIDNRVHCCLYFISPYGHGLRPIDVKFMKELHNKVNIVPVIAKADCLTKSEVKNLKSKVIDEIEENNISIYQFPDCESED-----------------EEFKQQNIELKESIPFAVIGSN---------TTIDVNGKKVRGRLYPWGITEVENPAHCDFVMLRNMLIRTHMQDLKEVTGDVHYENYRSQCIQ----TDKSAPMS---------------------------------------------------------------------------------------------------------------------------------------------------------------------------------------------------------------------------------------------------------------
>F4NVA9	363	0.451	1.248E-102	65	474	704	12	339	407
-----------------------------------------------------------------KLSAFVGFHNLPQ-------QFHRKALKKGFQFTLMVVGESGLGKSTLVNTLFGTILYPLKE---AREPS---------------PDT------------------PKTVEVQSISADLEENGVKLKLTCIDTPGFGDFVNNEESWRPILENIEARFDAFLEQENRVNR-------KR---IIDTRVHACLYFIAPTGHSLKPLDIEFMKRLAGRVNLIPVIAKSDTLTEEEIKAFKARILEDIAFHNISIYQPPTHE------------IDDPET-----IQENLEIISKIPFAVVGSDKEV---------EVAGKKIRGRKYPWGIIEVDNETHCDFVKLRQMLIRTHMEELKENTNEVLYEHYRMQKLAEVGPLDNVES-GVSPLSKFEQERLAHEQK--MAKMEAE-------------------------------------------------------------------------------------------------------------------------------------------------------------------------------------------------------------------------------------
>F4RDI2	363	0.453	1.248E-102	65	474	704	33	363	432
-----------------------------------------------------------------KLMGYVGFANLPN-------QVHRKSVRKGFSFTVMVVGESGLGKSTLINTLFNTTLYPPKD----------------------YPGP-H-------------ADRPRTIAIQSISAEIEETGVRLLLTVVDTPGYGDFVNNSESWKPILDNIEARFDAFLEQENRVNRAKMV----------DNRVHACIYFIEPTGHSLKLVDVEFLKRLHTKVNLIPVIAKSDTMTDDEILAFKQRILSDIAFHNIQIYEAPRYEKE------------DEETLAE-----NEEIMRKIPFAIVGSDTEVQTA--------DGRQVRGRQYPSGTVEVDNEDHCDFLKLRQMLIRTHMEELKEHTLNVLYENYRSQKLLSMGVTQD-HSVFKEVNPAAKMAEERSLHEAKLSKMESE-------------------------------------------------------------------------------------------------------------------------------------------------------------------------------------------------------------------------------------
>M7P3F2	363	0.437	1.248E-102	34	474	704	22	381	449
----------------------------------QTEEFTGFDGHQDPYKTN--ASSSGNHIIRRKLTGYVGFANLPN-------QWYRKSIKKGFILNLMVVGESGLGKSTLVNTLFNCSLYP------------------PRNIKPL---------------TKDLE---KTIEIKSITSEIEENGVKLKLTVVDTPGFGDFVNNNDSWQPILENIEQRFDAYLEAENRVSRA----------NIIDNRIHACIFFIDPTGHSLKPLEIEFMRRLHQRVNLIPVIAKSDTLTEQEVLSFKKRILSDIAFHEIEIFRPPNYE------------YDDEETL-----NENNEIASKIPFAIVGSNYEVTTS--------SGHTVRGRKYPWGVIEVENENHCDFIKLRQMLIRTHMEDLKEYTNDVLYENYRTDKLLQMGVAQD-SSVFKEVNPSIRQEEERQLHEAKLLKMEAE-------------------------------------------------------------------------------------------------------------------------------------------------------------------------------------------------------------------------------------
>UPI000CD6166F	363	0.440	1.248E-102	69	438	704	127	418	468
---------------------------------------------------------------------YVGFATLPN-------QVHKKSVKRGFDFTLMVAGESGLGKSTLVNSLFLTDLYKDRR---------LFSAE---------------------------ERITQTVEITRCTVDIEEKGVKLRLTVVDTPGFGDAINNKECWRPVVDYIEEQFEQYFRDESGLNR----------KNIQDNRVHCCLYFISPFSHGLRPIDVEFMKALHEKVNIVPVLAKADSLTPYEMRKKKIKIREEMEQHGIKIFQFPDCDSD----------------SDEDFRQHDQELKGRVPFAIIGSN---------MVVESMGRQVRGRLYPWGTVEVEDPAHSDFLMLRDVLVCTHMQDLKDITRETHYENYRVQCIQTM-------------------------------------------------------------------------------------------------------------------------------------------------------------------------------------------------------------------------------------------------------------------------
>UPI00074FFB42	363	0.374	1.248E-102	10	438	704	162	512	550
----------RTIPDDTLVEKEQRAFHRLQPLDLQQQQMAA----LTP--ASPSRPRSPWgRLDpydSHENDDkeYVGFATLPN-------QVHRKSVKKGFDFTLMVAGEAGLGKSTLVNSLFLTDPYKD---------CELLNAE---------------------------ERILQTVEITKHVVDVEEKGMKLRLTIVDTPGFGDAVNNTECWKPVANYIDQQFKQYFRDECGLNR----------KNIQDNRVHCCLYFISPFGHGLRPLDVECMKALHRRVNVIPVLAKADALTPCEVERMKTKIRDEIKQFGIRIYQFLDCDSDE----------------DDDFKMQDQVLKESIPFAVIGSN---------TVVEAEGRQVRGRLYPWGVVEVENPTHCDFVKLRTMLVRTHMQDLKDVTEETHYENYRAQCIQWM-------------------------------------------------------------------------------------------------------------------------------------------------------------------------------------------------------------------------------------------------------------------------
>UPI001D02ABA3	363	0.387	1.248E-102	34	491	704	218	588	666
----------------------------------QEDSNKRDSNKESALQIHLRPAALPSK--PREPDGYVGFANLPN-------QVYRKAVKKGFEFTLMVVGESGLGKSTLINSLFLTDVY---------------SAE--------YPGPS--------------LRVKKTVAVETSKVLLNENGVNLTLTVVDTPGFGDAVDNSNCWVPVIEYIESKYEEFLNAESRVVR----------KQIPDSRVHCCLYFVAPSGHGLKPLDVEFMQRLHDKVNIIPIIAKADTMTPEECAQFKKQILNEIAQHKIKIYEFPELEEE-------------EEN------KFHKILRDRVPFAVVGAN---------TVIEVDGKKVRGRKYPWGVAEVENLEHCDFIALRNMVIRTHLQDLKDVTNNVHYENFRCRTLAGVGVDG--KPTRISNKNPLAQLEEEKREHDAkMKKMEMEMEQ-VFEMKVKE-KKQK--------------------------------------------------------------------------------------------------------------------------------------------------------------------------------------------------------------------
>UPI000A2AA12A	362	0.426	1.697E-102	69	482	704	19	344	364
---------------------------------------------------------------------YVGFANLPN-------QVHRKSVRRGFEFTLMVVGESGLGKSTLIDSLFLTDLY----------------SDRI--------------------VPKAEERIKKTVKIETSTVEIEERGVKLRLTVVDTPGFGDGMDNNDCFKPILEYVNLQFENYLHDESGL--------NRRN--ITDTRVHCCFYFISPTGHGLKPLDIAFMKELHEKVNIVPVIGKADTLTKSELASMKARVRQEIEEYGIQTYHLPECD-------------DDE---DEDFIEQTNQLRMAMPFAVVGSN---------TLIEVGGKKSRGRLYPWGVVEVENPEHCDFSKLRTMLI-THMQDLREVTQDVHYENFRAAAL------GEVAP-ATPRSSKSLSRVKEQAAKE---VMEKERAlQEKEAE-----------------------------------------------------------------------------------------------------------------------------------------------------------------------------------------------------------------------------
>E4YB03	362	0.455	1.697E-102	53	448	704	4	318	365
-----------------------------------------------------KCSSMGSRIVGGETLGgFIGFANLPN-------QVHRKSVKKGFEFTLMVVGESGLGKSTLINSLFLTDLYPD-----RELP-------------------------------DAEAKIKQTVSMEASTVEIEERGVRLRLTVVDTPGFGDAINSSKCYDPILEYIDAQFERYLHDESGL--------NRRN--ISDNRVHCCFYFISPYGHGLKPLDIEFMKSLHNRVNIVPVIAKSDTLTKQEVNRLKKRVLDEIAKHNIKIYQLP--DVE-----------DDEE---EDYKEQTRVLKQSIPFAVVGST---------TTIEVKGRKVRGRMYPWGVVELENDEHCDYLKLRTMLI-SHMQDLQEVTHDLHYENYRATRL---DPENTVEPVA---------------------------------------------------------------------------------------------------------------------------------------------------------------------------------------------------------------------------------------------------------------
>UPI001CFBAD6F	362	0.432	1.697E-102	69	445	704	5	302	366
---------------------------------------------------------------------YVGFATLP-------SQVHRKSVKKGFDFTLMVAGESGLGKSTLIDSLFLTDLY------------------------------------KERQLTDAADRISQTLEILKHAVDIEERGVKVKLTIVDTPGFGDALDNSDCWKPIAQYIDEQFEQYFRDESGLNR----------KNIQDNRVHCLLYFISPLGHGFRPLDLEFMRAIHEKVNIVPVIAKADTLTPAEVKKLKQKVRDEVEEHEIKIYHFPDCDSDE-----------DEE-----FKKQDEELKESFPFAVIGSKTII--------NEKTGKTIRGRIYPWGMVEVDNPTHCDFTKLRNMLIQTHMQDLKDVTQEIHYENYRAQCIQS--LTRTVA------------------------------------------------------------------------------------------------------------------------------------------------------------------------------------------------------------------------------------------------------------------
>A0A8H7Q5S5	362	0.439	1.697E-102	65	474	704	27	367	436
-----------------------------------------------------------------KLQGYVGFANLPN-------QVHRKSVKKGFQFTCMVVGikspivqllgESGLGKSTLINTLFNTQLYPGKY--NDEAPVES----------------------------------PKTVEIKSITADLDENGVKLRLNVVDTPGFGDFVNNEASWKPILDNIEARCDMYLEQENRVNR----------LKIVDNRIHACIYFIAPTGHALKQVDIEFMRRLHTRVNLIPVIAKSDTMTEEEVLAFKERILSDINFHNIQIYQAPQYE------------YDDAETIAE-----NREIVSKIPFAIVGSDKEVETE--------GGRKVRGRAYPWGVVEVDNEDQCDFVKLRQMLIRTHMEELKEHTNNVLYENYRTEKLTAMGIQQD-PTVFKE-VNPMQKMEEERLQHEHkLQKMEGE-------------------------------------------------------------------------------------------------------------------------------------------------------------------------------------------------------------------------------------
>A0A1Y1YNJ9	362	0.436	1.697E-102	42	481	704	20	380	437
------------------------------------------EAANSYRQMSVK---SPLR---KELNDYVGFANLPN-------QVHRKSVKKGFQFTFMVVGESGLGKSTLVNTLWNSTLLPQK----KSVP---LSLDD-----------------------------PKTVSIQSYNAELVEDGVKLGLTIIDTPGFGDFVNNEESWKPILEDIEARFDLYLERESSANRS----------KMEDNRVHACIYFISPTGHALKPLDIEFMRRLHTRVNLIPVIAKSDTLTEDEIKAFKERILEDIQHHKIKIFQ-P---SPYI--------HDDPETIAE-----NKEIMDKVPFAIVGSEREI---------EVNGKAVRGRKYPWGVIEVENEDHCDFVKLRQMLIRTHLEELREYTNTILYENYRTAKLESLGVVQD-NSVFKEVNPLAKMEEERKVHEAKMKKMESEmmsvfqqKVQEKEA------------------------------------------------------------------------------------------------------------------------------------------------------------------------------------------------------------------------------
>A0A1Y1UNW9	362	0.434	1.697E-102	61	474	704	35	369	438
-------------------------------------------------------------INRKKLASWVGFSNLPN-------QVHRRSMRRGFNFTAMVVGESGLGKSTLINTLFETKLY---------EP----------KQIPA-PGVDRG----------------RTVQIESISADIEENGVRLKLTVVDTPGFGDFVNNDESWRPIVDNIEARFDAYLEQENRVNR----------LKLVDNRVHACIYFIQPTGHSLKPIDIEFMRRLHTKVNLIPVIAKADTLTEEEVVLSKRRVLADIAHHGIRIFQPPQYENE------------DEET-----IQENEEIISKVPFAVVGSDNIV--RSP------NGREVRGRAYPWGVIEVDNEEHCDFVKLRQMLVRTHMEELREHTNDILYENYRTDKLKAMGVSQD-ESVFKETNPAAKQAEERALHEAKLAKMEAE-------------------------------------------------------------------------------------------------------------------------------------------------------------------------------------------------------------------------------------
>Q17KS9	362	0.412	1.697E-102	62	491	704	35	381	459
--------------------------------------------------------------SKPKeLDGYVGFANLPN-------QVYRKAVKKGFEFTLMVVGEAGLGKSTLINSLFLSDVYHPEQH----------------------PGPSK--------------RIKKTVTVESTKVLLKENGVNLTLTVVDTPGFGTAVDNSNCWVPIVEFVENKYEEYLTAESRVHRMA----------IPDSRVHVCLYFIAPSGHGLKPLDIEFMQRLCDKVNIIPVISKADTLTPEEITHFKKQILNEIAQHKIKIYDFPD--------------PSDEEEDAKTLRQ----LRSRVPFAVVGAN---------AIIEIDGRKIRGRRYPWGVVEVESLDHCDFIALRNMVIRTHLQDLKDVTNNVHYENYRCRKLAGLGNDGKTKL--SNKNPLAQMEEEKREHESKMKKMEAEMEQ-VFEMKVKE-KKQK--------------------------------------------------------------------------------------------------------------------------------------------------------------------------------------------------------------------
>UPI0015E20E2D	362	0.388	1.697E-102	5	438	704	42	399	468
-----CPLAGSPTVPPRPNRVRPDAVFQPQLLRRQLVSQVSMDCPSSP----VSRPQSPWsRFDpydAPEDHDkeYVGFATLPN-------QVHRKTVKKGFTFTLMVAGESGLGKSTLINSLFLTDLYKD-----RKVPNAQ-------------------------------ERINQTVDIVKHTVSIEEKGIKLRLTIIDTPGFGDAINNTESWKQIEDYIDQQFEQYFRDESGL--------NRRN--IQDNRVHCCLYFISPFGHGLRPLDVEYMKALHEKVNIVPILAKADSLTKAEVYKKKIKIIEEIKQFGINIYQFPDCDSDE----------------DEDFKRQDQILKDSIPFAVIGSNVQV---------ESEGRKFRGRAYPWGVVGVEDPAHSDFLLLRNMLVRTHMEDLKEVTQDTHYENYRAQCIQNM-------------------------------------------------------------------------------------------------------------------------------------------------------------------------------------------------------------------------------------------------------------------------
>UPI00148FA546	362	0.380	1.697E-102	2	438	704	88	448	517
--SPPCHSAGSPTIPPRSNRMGMNTEFHPPPLRRQVVTQVSLDSPLSP--ASRPRSpwgrFDPYDSPDDQDKEYVGFATLPN-------QVHRKTVKKGFTFTLMVVGESGLGKSTLINSLFLTDL-----NKDRKVPNAQ-------------------------------ERIDQTIDIVKHTVSIEEKGIKLRLSIIDTPGFGDAINNTESWKSVEDYIDQQFEQYFRDESGL--------NRRN--IQDNRVHCCLYFISPFGHGLRPLDVECMKALHEKVNIIPILSKGDSLTLEEVFKRKIKIRQEIKQFGINIYQFPECDSDE----------------DEDFKTQDQILKDSVPFAVIGSNVQV---------ESKGRRVRGRMYPWGAVEVEDPAHSDFLMLRNMLVRTHMQDLKDVTRETHYENYRAQCIHSM-------------------------------------------------------------------------------------------------------------------------------------------------------------------------------------------------------------------------------------------------------------------------
>UPI00187DA91F	362	0.413	1.697E-102	54	496	704	105	465	588
------------------------------------------------------KQQAIVRPKVKEIDGYVGFASLPD-------QVYRKAVKKGFEFTLMVVGESGLGKSTLINSMFLSDIYNQEQ----------------------YPGPSH--------------RIKKTVAVETTKVLLKENGVNLTLTVVDTPGFGDAVDNSNCWVPVIEFVESKYEEYLTAESRVHRKA----------ITDNRVHTCLYFIAPSGHGLKTLDVEFMQRLCDKVNIIPVIAKADTMTPEEVQLFKKQILNEIAQHKINIYDFPE------------PLEDEEE------AKVLRQLRSRVPFAIVGAN---------SVIEVDGRRVRGRKYPWGVAEVENLEHCDFIALRNIVIRTHLQDLKDVTNNVHYENYRCRKLAGLGVDGKQSRLSNNLCNQGVMNSFMTVW-NPLAQMEEEKREHELKMKKMEA-EMEQVFEM---------------------------------------------------------------------------------------------------------------------------------------------------------------------------------------------------------------
>UPI001CA92227	362	0.378	1.697E-102	1	474	704	165	551	644
-STAPPPGTQTKSRLPPTTVNLNQTDGSEDSNKRENSRTESNKE------SNLNLHPRPTPPTKPKeLDGYVGFANLPN-------QVYRKAVKKGFDFTLMVVGESGLGKSTLINSMFLSDIY---------------SSE--------YPGPS--------------LRVKKTVAVETSKVLLKENGVNLTLTVVDTPGFGDAVDNSNCWVPVIEYIESKYEEFLNAESRVV--------RR--QIPDSRVHCCLYFVAPSGHGLKPLDVEFMQRLHDKVNIIPVIAKADTMTPDECIHFKKQILNEIAQHKIKIYEFPE----------------VEE---EEDSKLHKVLRDRVPFAVVGANTVVEHE--------NGKKVRGRKYPWGVAEVENLEHCDFIALRNMVIRTHLQDLKDVTNNVHYENFRCRTLAGLGV-DGKPTKVSNKNPLAQLEEEKREHDNKMKKMEIE-------------------------------------------------------------------------------------------------------------------------------------------------------------------------------------------------------------------------------------
>A0A8J1UTP5	362	0.403	2.309E-102	55	481	704	19	377	400
-------------------------------------------------------SRSSRrRLSklsyDPEPekndEDVIGFATLPD-------QVHRKAVRRGFDFTLMVVGESGLGKSTLVSSLFLTDLYKD-----KKTPD----VED---------------------------KISKTVEIEKKYMEIEEKGVKLRLTIVDTPGFNDAVNANECWKPVAGYIDQQFEQYFKDESGL--------NRRN--IKDHRVHCCLYFISPYGHGLRQVDIEFMKQLHHKVNIVPIIAKADTLTTKEIHNLKLKILEEVEKHKIEIYEFPECDSDE-----------DEE-----FKQQDTDLKSAIPFAVIGSN---------TVLEVNGKKVRGRMYPWGIVEVDNPIHCDFGKLRQMLISTHMQDLKDVTRDIHYENFRAINLAdKMkkDQKDRNKLKRDSSPNFDQIVATDSILAE--KDEEIRRMQEMLA------------------------------------------------------------------------------------------------------------------------------------------------------------------------------------------------------------------------------
>A0A8B8EIR1	362	0.387	2.309E-102	47	484	704	34	397	411
-----------------------------------------------PNAASRKLELS--KLEEEKPSEddeFIGFATLPD-------QVHRKAVKRGFEFSFMVVGETGLGKSTLINSLFLTDLYKD-------------------RKFPT-----HI-----------LDNAEQTTDIERKQLEIEEKGVKVRLSVVDTPGFSEALNGDESWKPIIDYVDRQFEQYYQAESGVNR----------KNIQDSRVHCCLYFISPYGHGLKPIDIFMMKKLHHKVNIIPLIAKSDTLTPKEKARLKSKILDQIEENQLDIYKFPECDSDE-----------DEE-----FKEQDKELKAAIPFAVVGSN---------TVVEVAGKKVRGRMYQWGIVEVENPAHCDFVKLRQMLISTHMQDLKDITSDIHYENYRAEHLEAQ------MKHSTRERTKLKRESMMNLgkLEDTdnliaQKDAEIQRMQEMLAkMQA---------------------------------------------------------------------------------------------------------------------------------------------------------------------------------------------------------------------------
>A0A197JHH4	362	0.433	2.309E-102	65	493	704	23	386	422
-----------------------------------------------------------------KLQGYVGFANLPN-------QVHRKSVKKGFNFTIMVVGESGLGKSTLVNTLFNAPLYP--------------------------PKEAVG---LSQES-------PKTVGIQVLNTEIEENGVRLQLNVVDTPGFGDFINNEESWKPILETIESRFDAYLEQENRVNRS----------KITDTRVNACLYFIAPTGHSLKALDIEFMKRLHNKVNLIPVIAKSDTMTNEEVAAFKERILMDIAHHNIKIYHAQHYDC------------DDQETINET-----KDVMSKVPFAIVGSDKAVETS--------DGRVVRGRSYPWGTIEVDNEDHCDFVKLRQMLVRTHMEELREFTNDIHYENYRTEKLVGLGYQQD-QTVFREIDPLAKLAEERALHEAKLVKMEqdmksvfQQKVQEKEAkltqsEAELYAkhKEMKDA------------------------------------------------------------------------------------------------------------------------------------------------------------------------------------------------------------------
>A0A2P2I2F5	362	0.379	2.309E-102	50	480	704	5	368	422
--------------------------------------------------AFLRESSKGLRPPA-ETKGGremIGFATLP-------EQVHRKTVKRGFDFTLLVVGEAGLGKSTLVNSLFLTELYKD-----RKIP-----------------------------TVESLVK--KTVEIEKKTVEIEEKGVKLRLTVVDTPGFGDGVDCADDWKSVERYVDEQFNKYFQDESGL--------NRRN--IQDHRVHCCLYFVPPYGHGLRQLDVEFMKRLHRKVNIVPVIAKADTFTKGEIAKLKANLLRDIEVNKIKIYQFPDCDEDE-----------DEE-----FKQQDRELKASIPFAVIGSN---------CIIEVAGKRVRGRQYPWGIVEVENAAHCDFVKLRTMLISTHMQDMKEVTQDIHYENFRAQCISQMHValkernklrRDSISLTADAkpIITPANADDAGKLLEQ--KDEEIRRMQEML-------------------------------------------------------------------------------------------------------------------------------------------------------------------------------------------------------------------------------
>A0A8H7PDT1	362	0.423	2.309E-102	56	491	704	6	397	435
--------------------------------------------------------QPPSNIVRKKLQGYVGFANLPN-------QVHRKSVKKGFQFTTMVVGESGLGKSTLVNTLFSTELYPNKV-----------VAE-----------PSH--------------ETPKTVDIQSITADIEENGVRLRLNVVDTPGFGDFVNNEErlmmiittvSWKPILDNIEARFDAFLEQENRVNR----------TKLADNRIHACIYFIAPTGHALKPLDIEFMRRLHSRVNLIPVIAKSDTMTEEEVLAFKDRILADINFHNIQIFQAPQYE------------YDDAETIAE-----NREIMSKIPFAIVGSDKEV---------DVGGGRaVRGRKYPWGVIEVDNEDHCDFVKLRQMLIrlgqllintvyaSTHMEELREYTNNVLYENYRTEKLTAMGIQQD-PTVFKEINPVQKMEEERLAHESKLAKMEAEmkmvfqaKVQEKEAklkqsEEELYArhKEMK--------------------------------------------------------------------------------------------------------------------------------------------------------------------------------------------------------------------
>A0A1D2NJW9	362	0.424	2.309E-102	42	439	704	71	383	577
------------------------------------------ERESKENKMKLDKQEKDKR--RKELDGYVGFANLPN-------QVYRKAVKKGFDFTLMVVGESGLGKSTMINSMFLADIY------------SQE-----------YPGPS--------------NRIKKTVQVETCKVLLKENGVNLTLTIVDTPGFGDSIDNSH-WQPVMDYIENRYEDYLNAESRV--------NRRA--VLDGRVHSCLYFIAPSGHGMKALDIELMKKLHDKVNIIPVIAKADTLTPEECAQFKKQILNEIAQNKIKIYEFPDCD-------------DEEEN------KVNKMMRERVPFAVVGSN---------TVVEVDGKKLRGRKYPWGTVIVESLEHCDFVALRNMVVRTHLQDLKDVTNNVHYENFRCRKLAGLG------------------------------------------------------------------------------------------------------------------------------------------------------------------------------------------------------------------------------------------------------------------------
>A0A507EMD8	362	0.405	2.309E-102	12	474	704	164	542	599
------------GRAKTDAQLLSEMGVLFGEPSLQWFLNMFENIKDVYRWRSRFKEHMP--IIKKKLIGPVGFSNLPN-------QVHRKSIKKGFQFTVMVVGESGLGKSTLVNTLFNTSLYPAKDSKVELT-----------------------------------NEIPSTVEIQAIAADIEENGVKLKLTVVDTPGFGDFINNEESWAPILENIEARFDAFLDQENRVNR-------KR---IVDTRVHACLYFIAPTGHALKPLDIEFMKRLAGRVNLIPVVAKSDTLTEEELKLFKSRILDDISANKINIYQPPTYE------------NDDPET-----IQENKEIVSRIPFAVVGADRDIDMG--------NGRKIRGRKYPWGIIEVDNEEHCDFVKLRQMLIRTHMEELKEFTNEVLYESYRTAKLAETG--GDI-AVHSNPMKKLEADKAAH---DAkLAKMESE-------------------------------------------------------------------------------------------------------------------------------------------------------------------------------------------------------------------------------------
>A0A1Z5KWP7	362	0.400	3.140E-102	60	480	704	6	346	378
------------------------------------------------------------RHSPCPSEGEIGFATLP-------EQVHRKSVKRGFDFTLMVVGESGLGKSTLINSLFLTDLYQD-----RKIPSVEEKVD-------------------------------RTVNIEKKTMEIEEKGVRLRLTVVDTPGFGDAVNCEESWRTTDKYIDEQFNQFFKDESGLNRKNIV----------DNRVHCCLYFIPPWGHGLRQLDIEFMKRLHKKVNIVPVIAKADTLTPAEVRTTKERILRELEENEVTIYQLPECDSDE----------------DEDIKIQDKELKGSIPFAIVSSSQ---------VVEANGRRVRGRLYPWGIVEVENPKHSDFLKLRTFLISTHMQDLKEVTRDVHYENYRaqyIQKISQQAARDRGKDMVS--TYDGIGEADRLLQI---KDEEIRRMQEML-------------------------------------------------------------------------------------------------------------------------------------------------------------------------------------------------------------------------------
>A0A6A4T0P4	362	0.413	3.140E-102	43	438	704	106	436	505
-------------------------------------------RKRLVSQASLdsplspaSRPQSPWgRFDpydSPEDQDkeYVGFATLPN-------QVHRKTVKKGFTFTLMVAGESGLGKSTLINSLFLTDLYKD-----RKVP----NAE---------------------------ERISQTVDIVKHGVSIEEKGIKLRLTIIDTPGLGDAVDNAGSWRQIEDYIDQQFEQYFRDESGL--------NRRN--IQDNRVHCCLYFISPFGHGLRPLDVECMKAVHEKVNLVPVLAKADGLTQAEVCRKKMKIREEIKRFGINIYQFPECDSDE----------------DEDFKTHDQMLKDSIPFAVIGSNVQV---------ESNGRKFRGRAYPWGVVEVENPAHSDFLLLRNMLVRTHMQDLKDVTRETHYENFRAHCIQNM-------------------------------------------------------------------------------------------------------------------------------------------------------------------------------------------------------------------------------------------------------------------------
>UPI001CA89348	362	0.382	3.140E-102	1	474	704	234	637	730
-SSVPPTAKMRlplSSSSSSTTSVNNPNHTSASALILNPNDSSEDSNKRDSSRSSESKDSSLnsilHRPLQPLTkskelDGYVGFANLPN-------QVYRKAVKKGFDFTIMVVGRSGLGKSTFINSMFLADIY---------------SAE--------YPGPS--------------LRVKKTVAVETTKVLLKENGVNLTLTVVDTPGFGDAIDNSNCWVPVIEYIESKYEEFLNAESRVT--------RR--QIPDSRVHCCLYFIAPSGHDLTPLDVEFMQRLHDKVNIIPVIAKADTMTPDERAYFKKKILNEIAQHKIKIYEFP------------------EEEYEEGGSKYDKVLRDRVPFAVVGAN---------TVVEHDGKKVRGRNYPWGIAEVENLEHCDFIALRDMIIRTHLQDLQDVTNNIHYENFRCRTLAGLGV-DGKPTKISNKNPLAQLEEEKREHDNKMKKMEIE-------------------------------------------------------------------------------------------------------------------------------------------------------------------------------------------------------------------------------------
>A0A7M5V2M2	361	0.431	4.272E-102	48	435	704	2	311	373
------------------------------------------------RKADRKQRTISQDFTfGHKMSSYVGFANLPN-------QVHRKTVKRGFEFTLMVVGESGLGKSTLINSLFLTDLY------------------------------------AGRNFSTAKERIKSTLNIDTSSVEIEERGVRLKLTVVDTPGYGDSLDCSNGFEPIVKYIEQQFENYLRDESGL--------NRRN--ITDNRVHCCFYFINPVGHGLKPIDVKFMQLLHERVNIVPVIGKADTLTKKELQKIKRKVLEEVHKNNIKIYDFPDCDEDE-----------DEE-----FKLLTKELKAAVPYAVIGSN---------TTIDIRGKKVRGRQYPWGIVEIENPNHCDFIKLRTMLI-TYMQDLKEVTQDFHYENYRAQRL----------------------------------------------------------------------------------------------------------------------------------------------------------------------------------------------------------------------------------------------------------------------------
>A0A1V9XA69	361	0.411	4.272E-102	61	484	704	12	353	390
-------------------------------------------------------------MLDAK-QGEIGFATLP-------EQVHRKSVKKGFDFTLMVVGEAGLGKSTLINSLFLMDLY-----------------ED--RKLPAV-----------------NERIERTVYIEKKTMEIEEKGVRLRLTVVDTPGFGDALNCEESWRAIEKYIDEQFNQFFRDESGLNRKNIV----------DNRVHCCLYFIPPWGHGLRQLDIEFMKRLHKKVNIVPVIAKADTLTPKEVVELKKRILKELECHEVNVYQLPDCEEDE----------DDE------FKDTDRQLKESIPFAVVSSCQTV---------EVGGRKVRGRVYPWGVVEVENPKHSDFLKLRTFLISSHMQDLKEVTRDVHYENYRAEYIQSLrgGVgEGDTGQMAVAGLSEADR----LLQE---KEAELRKMQEMLAqMQA---------------------------------------------------------------------------------------------------------------------------------------------------------------------------------------------------------------------------
>A0A139AMF6	361	0.474	4.272E-102	68	442	704	12	309	403
--------------------------------------------------------------------GYVGFSNLPN-------QVHRKSIKKGFFFNLMVVGESGLGKSTLVNTLFNTSIYPAKVE--------------------VEP----------------TVDTPKTVDIQAISADIEESGVKLKLTVIDTPGFGDFVNNEDSWRPILAAIESRFDSYLEQENRVNR-------KR---IVDNRVHACLYFIAPTGHSLKPLDIEFMRRLHQRVNLIPVIAKSDTLTDEEIKLFKQRILDDIAANKIEIYKPQIYE------------GDDAETIDET-----KKILERIPFAIVGSTQEY---------EVNGKKVRGRKYPWGVIEVDNEDHCDFVKLRQMLIRTHMEELKEHTNQVLYEQYRTQKILSGGgpVID---------------------------------------------------------------------------------------------------------------------------------------------------------------------------------------------------------------------------------------------------------------------
>E4Z2P7	361	0.410	4.272E-102	69	474	704	19	339	420
---------------------------------------------------------------------YVGFANLPN-------QLYRKAVKDGFEFTLMVVGESGLGKSTLTNSLFLTDIYGAE-----------------------YPGPSQ--------------RIKKTSKVEQTRIAVKESGVQLNLSIVDTPGFGDEVNNDKCWDPIIEFIESQFELFLNGESRVERPC---------KIQDTRVHCCLYFIAPTGHGLKPLDIEFMRRLHDKVNIIPLIAKADTLTPDECHEFKREILREIELHKINIYKFPDG-------------VDDEE------ARANKKIRERIPFAVIGSNH---------VLQLNDRRVRARQYPWGICEIENEEHCDFKVLRDMLIRTNMQDLVDLTAMVHYENFRADKLSKL-----MSGNAKSTTSPLHQLDVERReHKNKMKRMEAE-------------------------------------------------------------------------------------------------------------------------------------------------------------------------------------------------------------------------------------
>A0A316U219	361	0.446	4.272E-102	65	474	704	19	349	425
-----------------------------------------------------------------KLGGFVGFSNVPN-------QYHRRSVKKGFQFTAMVVGESGLGKSTLINTLFNHRMYPKKE----------------------VPAPEEER--------------PQTVAIESMSADIEENGVRLRLTVVDTPGYGDFINNFQSWQPIVENIEARFDAYLEQENRVNRA-------RL---TDNRVHACIYFIQPTGHALRQIDIEFMRRLHQKVNLIPVIAKSDTMTDEEIALFKQRILSDIAHHQIEIFRAPVYDNE------------DEETLAE-----NEEIAQKIPFAIIGADTEI--DTP------DGRRVRGRAYPWGLVEVDNEDHCDFVKLRQMLIRSHMEELREHTHNVLYEKYRSDKLTAMGVTQDYS-VFKEVNPAAKMAEERALHDAKLAKMENE-------------------------------------------------------------------------------------------------------------------------------------------------------------------------------------------------------------------------------------
>UPI001476B605	361	0.392	4.272E-102	4	438	704	90	448	519
----PCPGGPPPSAPPRPSCAFLDEEFEPLQPRMHQLTSGSQSMDSSPQ----SRPRSPWgRFdpydSAEDMdKEYVGFATLPN-------QVHRKSVKKGFAFTLMVAGESGLGKSTLVNSLFLTDLYKDRK---------VLNAE---------------------------ERITQTIYITKHTVGIEEKGVKLRLSIVDTPGFGDAVNNTESWKELEDYIDQQFEQYFRDESGLNR----------KNIQDNRVHCCLYFISPFGHGLRPLDVECMRALHEKVNIIPVLAKADSLTPTEVCRKKMKIREEIEHFGINIYQFPDCDSDE-----------DEE-----FKRQDQLLKDSIPFAVIGSNIQF---------ESKGRKFRGRLYPWGVVEVENPAHSDFLLLRNMLVRTHMQDLKDVTRETHYENYRAQCIQNM-------------------------------------------------------------------------------------------------------------------------------------------------------------------------------------------------------------------------------------------------------------------------
>A0A2R5LLS3	361	0.393	5.810E-102	62	480	704	0	338	370
--------------------------------------------------------------SPCPSEGEIGFATLP-------EQVHRKSVKRGFDFTLMVVGESGLGKSTLINSLFLTDLYQD-----RKIPTAEEKVD-------------------------------RTVNIEKKTMEIEEKGVRLRLTVVDTPGFGDAVNCEESWRTIDKYIDEQFNQFFKDESGLNRKNIV----------DNRVHCCLYFIPPWGHGLRQLDIEFMKRLHQKVNIVPVIAKADTLTPAEVRATKERILRELEENEVTIYQLPECDSDE----------------DEDLKLQDKELKGSIPFAVISSSQ---------VVEANGRRVRGRLYPWGIVEVENPKHSDFLKLRTFLISTHMQDLKEVTRDVHYENYRAQYIQKIS-----QQAAHERGKDMGPTYDGIGEADRllqIKDEEIRRMQEML-------------------------------------------------------------------------------------------------------------------------------------------------------------------------------------------------------------------------------
>V9KPK3	361	0.382	5.810E-102	59	495	704	7	369	376
-----------------------------------------------------------DRGSMDRDKEYVGFATLPN-------QVHRKSVKKGFDFTLMVAGESGLGKSTLINSLFLTDLYQNRV------------------------------------IRNAAERVAQTLEIVRHCVDIEERGVKVKLTIVDTPGFGDAVDNSDCWKPIIEFIDEQFDQYFRMENGINR----------KNMQDNRIHCLLYFLSPLGHGIRPLDIEFMKAVHEKVNIVPVIAKADTLTPREVTRAKQRIREEIADQGISVYQLPDCES-------------DEE---DEFKTQYAELKDSIPFAVIGSNEVIQS---------EGRSVRGRVYPWGVVEVEDPSHCDFVKLRTLLVQTHMQDLKDVTQDIHYENYRAKCIQNMkGnsskdrARNRISRQSINDLVTSMIPFGETEQLMREKDEELRRMQEMLAkMQ----EQMKQGQT----------------------------------------------------------------------------------------------------------------------------------------------------------------------------------------------------------------
>A0A1Y2BEE3	361	0.430	5.810E-102	66	474	704	69	398	467
------------------------------------------------------------------LQSWVGFSNLPN-------QVHRRSVRRGFQFTAMVVGESGLGKSTLINTLFETKLYAPKE----------------------YPPP-------------GVER-GKTVQIESISADIEENGVRLKLTIVDTPGFGDYVNNDESWKPIVDNIEARFDAYLEQENRVNRKQLI----------DNRIHACIYFIQPTGHSLKPIDIEFLRRLHTKVNLIPVIAKADTLTDEEITSFKQRVLADIAHHGIRIFQPPQYENE------------DEET-----IQENEEILSKVPFAVVGSDTLVR--------AADGRQVRGRAYPWGVIEVDNESHCDFVKLRQMLVRTHMEELREHTNDVLYEDYRTDKLRAMGVSQD-ESVFKETNPAIKQAEERTLHEAKLAKMETE-------------------------------------------------------------------------------------------------------------------------------------------------------------------------------------------------------------------------------------
>A0A3P8WU74	361	0.382	5.810E-102	54	492	704	98	471	479
------------------------------------------------------RPQSPWgRFDpydSPEDndKEYVGFATLPN-------QVHRKTVKKGFTFTLMVAGESGLGKSTLINSLFLTDFYKD-----RKVP----NAE---------------------------ERIGQTVDIIRHSVSIEEKGIKLRLTIVDTPGLGDAVNNTESWRPLEDYIDQQFENYFRDESGL--------NRRN--IQDNRVHCCLYFISPFGHGLRPLDVECMKALHEKVNIIPVLAKADCLTQAEVCRKKMKVREEIKRFGINIYQFPECDS-------------DEE---EEFKRQDQILKESIPFALIGSNVQV---------ESKGRKVRGRLYPWGVVEVENPAHSDFLMLRNMLVRTHMQDLKDVTREIHYENYRAQCIQNM-----TQMVVQEKKRSLCQKQLERSEADIplplaVVDCEKENLIfekNAElrrMQEVLDrIKEQMQ-------------------------------------------------------------------------------------------------------------------------------------------------------------------------------------------------------------------
>UPI001C8FEE9E	361	0.404	5.810E-102	62	474	704	85	414	504
--------------------------------------------------------------SRRQLDGYVGFADLPN-------QVHRRAVKKGFHFTLMVVGESGLGKSTLVNSMFMSDIYNKE-----------------------YPGPSH--------------RIKKTVAVEKTIVKLTENSVNLNLTVVDTPGFGDAVDNSNCWQPVIEYIESRYEEYLNAESRVYRTEVV----------DTRVHCCLHFLAPSGHGLKPLDVEFMKRLHDKVNIVPVIAKADTMTPEEVTRFKKQILNEIAQHKIRIYEFPDCPTDE-----------------DSGLQ--RAMRQRVPFAVVGAN---------TVLEVDGQKVRGRRYPWGVVQIENMEHSDFIPLRNMLIRTHMMDLRDVTNAVHYENFRCKRLAGLG-TDGKPAKIVNKNPIAQMEEEKREHELKVKKMEAE-------------------------------------------------------------------------------------------------------------------------------------------------------------------------------------------------------------------------------------
>UPI0008524428	361	0.379	5.810E-102	0	474	704	81	485	615
ASSLTSPNTTpvYSSGALTGVNAKSRLPSTAVTTTITNDASEDSNRRESARNAisskedSNKeTSLLPPRPTPPtkpkELDGYVGFVNLPN-------QVYRKAVKKGFEFTLMVVGESGLGKSTLINSMFLADIY---------------SAE--------YPGPS--------------LRIKKTVAVETSKVLLKENGANLTLTVVDTPGFGDAVDNSNCWVPVIDYIESKYEEFLNAESRV--------SRR--QIPDSRVHCCLYFVAPSGHGLKPLDVEFMQRLHDKVNIIPVIAKADTMTPDECAHFKKQILNEIAQHKIKIYEFPE----------------VEEEEDNKFHKL---LRDRVPFAIVGAN---------TVVEHDGKKIRGRKYPWGIAEVENLEHCDFIALRNMVVRTHMQDLKDITNNVHYENFRCRTLAGLGV-DGKPTKASNKNPLAQLEEEKREHDNKMKKMETE-------------------------------------------------------------------------------------------------------------------------------------------------------------------------------------------------------------------------------------
>A0A261Y2U5	361	0.498	5.810E-102	65	444	704	417	720	815
-----------------------------------------------------------------KLTGYVGFANLPN-------QVHRKSVKKGFSFNIMVVGCTGLGKSTLINTLFNTGLYPAKT----------------------YPGPS--------------TAIEKTVGIKSTSADIEENGVRLKLTVIDTPGFGDFVNNEESWQPILQDIESRFDSYLEQENRVNR----------QKIADPRVHACLYFIEPTGHSLKQLDITLMRKLHTRVNLIPVIAKADTLTEEEVSLFKQRILADIAHQGIEIYQPPLYEFD-----------DDE------SKREVQEVVEKVPFAVIGS---------VDGIEVApNEWVRGRRYPWGVVEVDNEEHCDFIKLRQMLIRTHMEDLKEHTADVLYEHYRSEKLSGMGIqqDDTV-------------------------------------------------------------------------------------------------------------------------------------------------------------------------------------------------------------------------------------------------------------------
>A0A182P6U4	361	0.415	7.902E-102	68	481	704	12	348	366
--------------------------------------------------------------------DYIGFAT-------LAEQVHRKSVKRGFEFTLMVCGETGLGKSTLINTLFLTELYAQRT----VPPVEQ--------------------------------RIEKTTRIEKKTLDIEEKGVKLRLTIVDTPGFGDAVNCEDSWRVCTQYIDEQFRQYFTDESGL--------NRRN--IQDNRVHCLLYFVPPYGHSLRQLDIDLLRRMHKKVNIILVIGKADTLTPKEVKALKARILEDIDTHGIQIYRFPDCDTDE-----------DEE-----FKQQDRDLKASLPFAVVGSNQ---------VMEVAGRKIRCRQYPWGVVDVENPEHSDVVKLRTMLISTHMQDLKDTTRDVHYENYRAQCISQISqhalrERNKLKRESTSSNHEFSDTDRLLLQKDE----EIRRMQDMLA------------------------------------------------------------------------------------------------------------------------------------------------------------------------------------------------------------------------------
>UPI0014723725	361	0.404	7.902E-102	6	438	704	69	416	485
------PLKQNHTGVDADFHPLQLRWQLMCQGSLESPLSPG----SCPRSP--WGQFDPYDSEDQD-KEYVGFAMLP-------SQVHRKTVKKGFTFTVMVLGESGLGKSTLINSLFLTDLYKD-----RKVP----NAE---------------------------ERISQTVEIIKRTVSIEEKGIKLQLSIVDTPGFGDAINNRESWKPVEDYIDQQFEQYFRDESGLNR----------KNLQDNRVHCCLYFISPYGHGLRPLDVECMRALHEKVNIVPVLAKADSLTPTEVCSKKMKIKEEIKHFGINIYQFPECDSDE-----------DEE-----YKKQDQILKDSIPFAVIGSN---------VQLENKGRRFRGRLYPWGVVEVENPAHSDFLLLRNMLVRTHMQDLKDVTQEMHYENYRAECIQSM-------------------------------------------------------------------------------------------------------------------------------------------------------------------------------------------------------------------------------------------------------------------------
>A0A2D0SZR7	361	0.420	7.902E-102	46	438	704	105	424	486
----------------------------------------------SPLSPSRSKSQwsrlDPYDSPEDQDKEYVGFATLPN-------QVHRKSVKKGFAFTLLVAGESGLGKSTLINSLFLTDVYKDRT---------LLNAE---------------------------ERITKTLEITKHSISIEEKGVKLKLTVVDTPGFGDAVNNTESWKPVVDFVDHQFEQYFRDESGLNR----------KNIQDNRVHCCLYFISPYGHGLRPVDVEFMRALHEKVNIVPVLGKADCLTSLEVSRKKKKIREEIERFGINIYQFPECDSDE----------DDDEV-----KIRDQDLEDSIPFAVVGSNVLV---------EIKGRTVRGRAYPWGVVEVENPAHSDFLKLRNMLVRTHMQDLKDVTQETHYENYRSECIRNM-------------------------------------------------------------------------------------------------------------------------------------------------------------------------------------------------------------------------------------------------------------------------
>A0A6I8P6W4	361	0.387	7.902E-102	47	438	704	73	432	496
-----------------------------------------------PAAGDMDCSPEPRR-RRQDDKEYVGFATLPN-------QVHRKSVKKGFDFTLMVAGESGLGKSTLINSLFLTDLYRDRR---------LLNAE---------------------------ERITQTVEITKHSVEIEEKGIKLRLTIVDTPGFGDAVNNTECWKPLADYIDQQFEQYFRDESGLNR----------KNIQDNRVHCCLYFISPFGHGLRPLDVEFLKALHQRVNIVPILAKADTLTPPEVEHKKRKIREEIERFGIRIYQFPDCDSDE----------------DEDFKLQDQALKDSIPFAVIGSN---------TVVEARGRRVRGRLYPWGIVEgkapdgegvavpgggepsaallpargpeplprgpeappqaavppcpaVENPAHCDFVKLRTMLVRTHMQDLKDVTRETHYENYRAQCIQSM-------------------------------------------------------------------------------------------------------------------------------------------------------------------------------------------------------------------------------------------------------------------------
>A0A1B0GBG9	361	0.400	7.902E-102	56	474	704	100	442	535
--------------------------------------------------------QKPPLPARQKPmeiAGYVGFANLPN-------QVYRKAVKRGFEFTLMVVGCSGLGKSTLINSMFLTDVYNSEQ----------------------YPGPS--------------LRKKETVGVEATKVLMKENGVNLTLTVVDTPGFGDSVDNTNCWVPILEYVDSKYEEYLTAESQVYR----------KQIPDNRVHCCLYFIGPTGHGLRPLDIACMQSLSDKVNLVPVIAKADTMTPDEVHLFKKQILNEIAQHKIKIYDFPSTIEDNAE---------DSKT--------NQNLRNRVPFAVVGANTIVETA--------DGKKVRGRRYPWGLVEVENLTHCDFIALRNMIIRTHLQDLKDVTNTTHYENYRCRKLSALGVADG-KARLSNKNPLTQMEEEKREHELKMKKMEAE-------------------------------------------------------------------------------------------------------------------------------------------------------------------------------------------------------------------------------------
>A0A8C4ZZ32	361	0.395	7.902E-102	4	438	704	192	557	626
----PPPLKARPSAPETPPPPLKPWRSTRADGDLQPLQLRSQMA----RQGSLDSPLSPAsrprspwaRLDpydSPEDQDkeYVGFATLP-------SQVNRKTVKKGFTFTLMVTGESGLGKSTLINSLFLTDLYKD-----RKVP----NAE---------------------------ERILQTVGIVKHTVGIEEKGVRLRLNIIDTPGFGDAVNNTKSWKEVEDYVDQQFEQYFREESGLNR----------KNIQDHRVHCCLYFISPSGHGLRPLDVECMRALHQKVNIVPVLAKADSLTPAEVRTKKLKIRQEIEQFGINIYQFPECDSDE----------DDE------FQLQDQILKNSVPFAVIGSNLQV---------ESEGRRFRGRIYPWGLVEVENPEHSDFLLLRNMLVRTHMQDLKDVTRENHYENYRAQCIQSM-------------------------------------------------------------------------------------------------------------------------------------------------------------------------------------------------------------------------------------------------------------------------
>A0A1D2NHM2	360	0.456	1.075E-101	66	435	704	14	304	361
------------------------------------------------------------------TQGYVGFANLPN-------QVHRKSVKKGFEFTLMIVGESGLGKSTLINSLFLKDLYPD-----KKIP-------------------------------DAKDKIQKTVKTNAKTVEIEERGVKLRLTVVDTPGFGDAVNNENSFSPLVKYIDDQFEKFFHGERGL--------NRRN--ISDTRVHCCFYFISPFGHGLKPLDIECMKQLHQKVNIVPVIAKADVLTKKEVTDLKKRILQEIQSNGIKIYSLPEVDEDE----------------DQDYKEEVRQLKDAMPFAVSGSS---------SCIEVKGKKVRGRLYPWGVVEIENPEHSDFVKLRTMLI-THMQDLQEVTQEVHYENYRLQKL----------------------------------------------------------------------------------------------------------------------------------------------------------------------------------------------------------------------------------------------------------------------------
>T1EEA5	360	0.422	1.075E-101	56	480	704	1	344	380
--------------------------------------------------------ESESRpFVNPDLPGYLGFANLPN-------QVHRKFVKKGFEFTLMVVGESGLGKSTLVNSLFLTDLYPDKIHPS------------------------------------AAEKIKKTVSIEASTVEIVERGVKLKLTVVDTPGFGDGINSSDCFKSIIQYVDQQFDKFLKDESGL--------NRRN--IMDSRVHCCFYFINPVGHGLRPLDITFMKQLDKKINIVPVIAKADTLTKQELLKLKKIIMSEIEKHKIQIYPIPECD-------------DDE---DEDYKLQCQQLKEAVPFAVVGSN---------AIIEIRGKKVRGRLYPWGVVEVENPEHSDFIKLRTMLV-AHMQDLQEVTQEVHYENYRLSRLDqpDSGTPDNVQS-PTNKKKDDRVTEKQLRE----KEMELRRMQEML-------------------------------------------------------------------------------------------------------------------------------------------------------------------------------------------------------------------------------
>A0A8B7DKU0	360	0.432	1.075E-101	69	494	704	17	361	422
---------------------------------------------------------------------YVGFANLPN-------QVFRKSVKKGFQFTLMVVGESGLGKSTLINSLFLTDIY--------------------------CPSQ--------YEDAASKF--GKTMAVNASTFELREGGVRLQLTVVDTPGFGDNIDNTDCWNSVIQYIENKFEDYLNAESRVNR--ITVQ--------DTRVHCCLYFIAPTGHGLKPLDIEFMKKLHNKVNIVPVIAKADTLTADECQRFKQQILKEIDAHHINVYRFP--------------ALSDDESESDL------ALLRRLPFAVVGSN---------TVLEVGGKKIRGRMYPWGIVEVENIEHCDFIALRNLLIRTHMQDLIDVTNDIHYENFRSERLSVLtGGGNSITSAALNINPMEQIEREREEQEKKLKKMEQEMEQ-VFEMKVKEkKKKLKDNE-----------------------------------------------------------------------------------------------------------------------------------------------------------------------------------------------------------------
>A0A0L6WTN6	360	0.436	1.075E-101	65	493	704	41	404	442
-----------------------------------------------------------------KLMGYVGFANLPNQV-----HRKKKEREEGLP--VYCYGESGLGKSTLINTLFSTTLYPPKE--------------------PLSP----------------AAERPKTVAIESIGADIEENGVRLHLTVVDTPGFGDFVNNDDSWKPIVENIESRFDSYLEQENRVNRTKVV----------DNRVHACLYFIQPTGHSLKQIDIEFMRRLHTKVNLIPVIAKADTLTDEEVAEFKERILSDIAHHNIHIFQAPTYDNE------------DEETIAEY-----EEIASKIPFAVVGSDNIV---NTL-----DGRQVRGRVYPWGVVEVDNEEHCDFVKLRQMLVRTYMEELREYTNDVLYENWRTEKLLSMGVAQD-SSVFKE-INPAARLQEERVQHDAkLAKMEAEmkmvfqqKVQEKEAklkqsEEELYArhKEMKDA------------------------------------------------------------------------------------------------------------------------------------------------------------------------------------------------------------------
>UPI00189FAADD	360	0.414	1.075E-101	47	438	704	152	469	538
-----------------------------------------------PSPAS--RPQSPWaRIDpydSPEDQDkeYVGFATLPN-------QVHRKTMKKGFTFTLMVAGESGLGKSTLINSLFLTDLYKD-----RKVPNAQ-------------------------------ERIDQTVDIVKNALTIEEKGIKVRLTIIDTPGFGDAVNDTESWKPLEDYIDQQFEQFFRDESGL--------NRRN--MQDNRVHCCLYFISPFGHGLRPLDVACMKALHDKVNIVPIVAKADTLTPMEVYRRKLKIREEIEQFGINIYQFPECDSDE----------------DEDFKKQDQILKGSVPFAVIGSNVQV---------ESEGRKFRGRSYPWGVVEVENPDHSDFLMLRNMLVKTHMQDLKDVTGETHYENYRAQCIQNM-------------------------------------------------------------------------------------------------------------------------------------------------------------------------------------------------------------------------------------------------------------------------
>UPI0005CED7E2	360	0.385	1.075E-101	6	498	704	114	516	585
------PAKPRQLSSITQTDACEDSNKRESAR-AEQLSAKEAANAISPSA----KSAPPTK--AKELDGYVGFANLPN-------QVYRKAVKKGFDFTLMVVGESGLGKSTMINSLFLTDIY---------------SAE--------HPGPS--------------LRMQKTVAVETSKVLLKENGVNLTLTIVDTPGFGDAVDNSNCWQPVIHYIESKYEEFLNAESRVV--------RR--QIPDSRVHCCLYFVAPSGHGLKPLDVEFMQRLHDKVNIIPVIAKADTMTPDECVYFKKQILNEIAQHKIKIYEFPE-------------AEDDEEN------KMHKILRDRVPFAIVGAN---------TVIEYDGKKVRGRKYPWGVVEVENLEHNDFIALRNMIIRTHLQDLKDVTNNVHYENFRCRTLAGLSV-DGKPTRVSNKNPLAQLEEEKREHDNKMKKMEIEMEQ-VFEMKVRE-KKQklKDLETDLQ-------------------------------------------------------------------------------------------------------------------------------------------------------------------------------------------------------------
>UPI00106BAE94	360	0.429	1.462E-101	68	481	704	3	338	351
--------------------------------------------------------------------DYIGFANLPN-------QVHRKSVKRGFEFTLMVVGESGLGKSTLINSLFLTNLY-----SDREIP-------------PVS------------------ERLKKTVDIESSTVEIEERGVKLKLTVVDTPGFGDSLDNSECYKPILDYVNNQFNTYLKDESGL--------NRRN--IVDNRIHCCFYFISPTG--LQPIDIDCMKQLHSRVNIVPVIGKADTLTQKELRELKKKIIHEIQKYEIQIYQLPYCD-------------DDE---DDDYKKQTEDLRATMPFAVVGSNATV---------EVQGKKVRGRRYPWGVVEVENPKHSDFVKLRTMLI-THMQDLKEVTQDVHYENYRANCLSVGDGNNTVQRNVKRGREASAADTDKLSEKDKmllEKEAELRRMQEMLA------------------------------------------------------------------------------------------------------------------------------------------------------------------------------------------------------------------------------
>UPI000778ACB4	360	0.415	1.462E-101	68	442	704	3	303	363
--------------------------------------------------------------------DYVGFATLPT-------QVHRKTVKKGFDFTLMVAGESGLGKSTLINSLFLTDLYKD-----RALPDAQ-------------------------------TRIPQTLEIVKHAVDIEERGVKVKLTVIDTPGFGDAVDNTECWKPIANYINGQFEQYFQDESGLDR----------KNIQDGRVHCCLYVLSPFGHGLRPLDIEFLRAIHDKVNILPVIGKADCLTPTEVQHKKEKIRQELAANSICIYEFPDCDSDE-----------DEE-----FKAQDAEMKRSIPFAVVGSSHVVR--------ELKDKVFRGRQYAWGTVEVENATHCDFVKLRNMLIQTHMQDLKDVTHEVHYENYRAQCIQSLtrpGARD---------------------------------------------------------------------------------------------------------------------------------------------------------------------------------------------------------------------------------------------------------------------
>A0A0K2T7E2	360	0.469	1.462E-101	66	436	704	10	301	375
------------------------------------------------------------------TAGYVGFANLPN-------QVHRKSVKKGFEFTLMVVGESGLGKSTLINSLFLTELYPD-----RAIP-------------------SAGEKV------------KRTVKLDASTVEIEERGVKLRLTVVDTPGFGDAIDNTDSFHQIIRYIDDQFERYLQDENGLNR----------KNIIDNRVHCCFYFINPYGHGLKPLDIDVMKQLSNKVSIVPVIAKSDCLTKKEISALKQKVLQEIQENDIKIYSLPECDSDE----------------DEDYKAQVQGLRDSIPFAVVGANTLVQ---------ICDKKVRGRQYPWGVVEVENPEHCDFIKLRSMLI-THMQDLQEVTNDVHYENYRSQKLS---------------------------------------------------------------------------------------------------------------------------------------------------------------------------------------------------------------------------------------------------------------------------
>A0A8B7NX10	360	0.412	1.462E-101	70	479	704	30	354	414
----------------------------------------------------------------------IGFATLP-------EQVHRKTVKRGFEFTLLVVGEAGLGKSTLVNSLFLTELYKD-----RKNP-------------PV-----HG-------------AIKKTVEIEKKTVEIEEKGVKLRLTVVDTPGFGDGVDCGDDWKSVERYVDEQFNKYFQDESGL--------NRRN--IQDHRVHCCLYFVPPYGHGLRQLDVEFMKRLHRKVNIVPVVAKADTLTKAEIAKLKANLLRDIDTHKIKIYQFPDCDEDE-----------DEE-----FQQQDRELKASIPFAVIGSN---------CIIEIAGRRVRGRQYPWGIVEVENAAHCDFVKLRTMLISTHMQDMKEVTQDIHYENFRAQCISHM---NQVAL--KERSKLRRDSISAADVKRPVDD--PGKLLEQ--------------------------------------------------------------------------------------------------------------------------------------------------------------------------------------------------------------------------------
>A0A8H3TWQ2	360	0.444	1.462E-101	69	474	704	104	437	508
---------------------------------------------------------------------FVGFANLPN-------QVHRKSVKRGFQFVAMVVGDSGLGKSTLINTLFEHKLY------------------DLNAPRSLANGASmNGNAT------------GRTVAIESKSADIEENGVRLRLTVVDTPGFGDFVNNDEAWKPIVDNIESRFDAYLEQENRVNRA----------KLMDNRVHACIYFIQPTGHSLRPIDIEFMRKLHHKVNLIPVIAKADTLTDDEILAFKQRILNDIAHNNIKIFQPPVYD------------LDDEETIAE-----NEEILSKVPFAVVGSDNFVTTA--------DGRQVRGRSYPWGTIEVDNEAHCDFIKLRQMLIHTHMEELREHTNDILYEQYRTQRLLSMGVAQDPS-VFREINPAAKQAEERQLHEAKLTKMEAE-------------------------------------------------------------------------------------------------------------------------------------------------------------------------------------------------------------------------------------
>A0A7R9A3Q4	360	0.437	1.462E-101	61	437	704	807	1104	1157
-------------------------------------------------------------FANPDLPGYLGFANLPN-------QVHRKFVKKGFEFTLMIAGEAGLGKTTLVNSLFLTDLYP-----ERVVPS-------------------------------AAEKIQATVRIEASTVEIEERGVKLRLTVVDTPGFGDGINSTDCFKSIIQYIDEQFERYLRDESGL--------NRRN--IIDNRVHCCFYFISPFGHGLKPLDIEFMRQLHGKVNIVPVIAKADTLTKKEVLDLKRRVLAEIEENGIRIYSMPDTDSDE----------------DDDYREQINQLKASIPFAVCGSTQ---------LIEVKGQKVRGRLYPWGIVEVENPDHCDFIKLRAMLV-MNMQDLQEVTQELHYENYRSERLAK--------------------------------------------------------------------------------------------------------------------------------------------------------------------------------------------------------------------------------------------------------------------------
>A0A812AZA9	359	0.419	1.988E-101	58	443	704	50	356	362
----------------------------------------------------------PGRSADRDEEEYIGFATLP-------EQVHRKAVKRGFDFTLMVLGETGLGKSTLINCLFLTELYKDRQ---------INNVED---------------------------RIHKTTQIEKKQLEIEERGVRLRLTIVDTPGFNDSVNGEETHKPIIDYINSQFDQYFQDECGLNR----------KNIQDNRVHCCLYFISPFGHGLKPVDIDIMKKIHHKVNIVPLLAKADILTPSEVKQRKKKILDEIQKHEIQIYEFPECDSDE----------------DEDFKKQDQELKKSVPFAVVGCN---------SVVEVNGKRLRGRVYPWGIVEVDNPNHCDFIRLRQMLISTHMQDLKDVTADVHYENYRADYLADQ-MKNT--------------------------------------------------------------------------------------------------------------------------------------------------------------------------------------------------------------------------------------------------------------------
>UPI0018D1D238	359	0.386	1.988E-101	61	480	704	0	344	365
-------------------------------------------------------------MTTERERDYIGFATLP-------EQVHRKSVKRGFDFTLMVVGEAGLGKSTLINSLFLGDLY-----RGRKVP-------DVKD------------------------RIEKTTTIEKKTMEIEERGVKLRLTVVDTPGFGDAVNCEESWRVCSAYIDEQFRQYFTDESGL--------NRR--HMQDNRVHCCLYFVPPWGHSLRQVDIEMMRRLHRKVNIVVVIAKADSLTAAEVRRLKQRILQDLEEHQIQVYQFPECDSDE-----------DEE-----FKQQDRELKAAAPFAVVAAD---------TVLELGGKRVRGRQYPWGIVDVENPRHSDFTKLRTMLISTHMQDLKDVTQDVHYENFRAQCISqisqhAMRERGKLKrdSMGNNGEVAFGDTDRLLLQKDE----EIRRMQEML-------------------------------------------------------------------------------------------------------------------------------------------------------------------------------------------------------------------------------
>UPI000BA82718	359	0.445	1.988E-101	67	439	704	67	357	483
-------------------------------------------------------------------QDYVGFANLPN-------QVYRKAVKRGFNFTLMVVGESGLGKSTLINSMFLSDIYSNE-----------------------YPGPAH--------------RVKETVQVETTTVLLTENGVNLTLTVVDTPGFGDAVDNNECWQPVITYIENKYEEYLNAESRVHRDAIV----------DSRVHCCLYFIAPSGHGLKTLDVEFMKRLHDKVNIVPLIAKADTMTSEECVLFKTTILNEIEHNQIKIYKFPDFD-------------TDEEN------KVHRAMKAWVPFAVVGSNTLV---------EVNGKKVRGRKYPWGIAEVENLEHCDFIALRNMMIRTHMQDLIDVTNNVHYENYRHQKLAGVG------------------------------------------------------------------------------------------------------------------------------------------------------------------------------------------------------------------------------------------------------------------------
>E6R8P2	359	0.438	1.988E-101	51	474	704	88	429	501
---------------------------------------------------STPAAAAPAR---KKLSSWVGFSNLPN-------QVHRRSVRRGFQFVTMVVGESGLGKSTLINTLFETKLYQPKQ-------------------IPT-PGADRG----------------KTVQIESISADIEENGVRLKLTVVDTPGFGEFVNNEESWKPIVDNIEARFDAFLEQENRVNRS----------KLLDNRVHACLYFIQPTGHSLKAIDIEFMRRLHNKVNLIPIIAKADTLTDDEIIAFKQRILADIAHYGIQIFQPFQYE------------NDDEET-----IQEIEEITSKVPFAVVGADSIVQ--SP------DGRQVRGRSYPWGVIEVDNEDHCDFVKLRQMLVRTHMEELREHTNDVLYENYRTEKLRAMGVQQD-ETVFKETNPAAKQAEERALHEAKLAKMEAE-------------------------------------------------------------------------------------------------------------------------------------------------------------------------------------------------------------------------------------
>UPI0006239D08	359	0.391	1.988E-101	34	474	704	224	580	673
----------------------------------ESARNAVSAKEDSNKETSLLHHARPTPPTKPKeLDGYVGFANLPN-------QVHRKAVKKGFEFTLMVVGESGLGKSTLINSMFLADIY---------------SAE--------YPGPS--------------LRIKKTVAVETCKVLLKENGVNLTLTVVDTPGFGDAVDNSNCWVPVIDYIESKYEEFLNAESRVT--------RR--QIPDSRVHCCLYFVAPSGHGLKPLDVEFMQRLHDKVNIIPVIAKADTMTPDECAYFKKQILNEIAQHKINIYEFPEVDEED--------------------DKSNK-LRDRVPFAVVGAN---------TVVDHDGKKVRGRKYPWGVAEVENLAHCDFIALRNMVVRTHVQDLKDVTNNVHYENFRCRTLAGLG-MDGKPTKASNKNPLAQLEEEKREHDNKMKKMEME-------------------------------------------------------------------------------------------------------------------------------------------------------------------------------------------------------------------------------------
>A0A8J2WJ84	359	0.391	1.988E-101	57	498	704	338	705	807
---------------------------------------------------------SPPVINKTREVDYVGFAKFRD------KNVYRRAVKKGFEFTLMVVGESGLGKSTLINSMFLADIY-----------------------SPEYPGPSH--------------RIKKTVQVEQCQALLKENGVNLTLTVVDTPGFGDAVDNSNWcvWQPIVDYIESKYEEYLNAESRV---------QRQP-MRDHRVHVCLYFIQPSGHGLKPLDIEFMKRLHDKVNIIPVLAKADTMTPDECTYFKKQVLNEIAQHKIKIYEFPD--------------VDDEEL-----RKSQRALRERVPFAVVGSN---------TVVEVDGRKIRGRRYPWGVVEVENMEHCDFIALRNMLIRTHMTDLKEVTNNVHYENFRCRKLAGVGVTanDGTLGKSNRISNKNPLAQMEEERRDHeakMKKMEQEMEQ-VFEMKVKEkTQKLKDSETDLQ-------------------------------------------------------------------------------------------------------------------------------------------------------------------------------------------------------------
>A0A507FNH4	359	0.432	1.988E-101	65	477	704	741	1077	1087
-----------------------------------------------------------------KLLGPVGFSNLPN-------QVHRKSIKKGFQFTIMVVGESGLGKSTLVNTLFNTSLYPAKDSKVELT-----------------------------------NEIPSTVEIQAIAADIEENGVKLKLTVVDTPGFGDFINNEESWAPILENIEARFDAFLDQENRVNR-------KR---IVDTRVHACLYFIAPTGHALKPLDIEFMKRLAGRVNLIPVVAKSDTLTEEELKLFKSRILDDISANKINIYQPPTYE------------NDDPET-----IQENKEIVSRIPFAVVGADRDIDMG--------NGRKIRGRKYPWGIIEVDNEEHCDFVKLRQMLIRTHMEELKEFTNEVLYESYRTAKLAETG--GDIAeaKLKQAEDELYARHREMKEQLDLKQrRMSPKPVQ----------------------------------------------------------------------------------------------------------------------------------------------------------------------------------------------------------------------------------
>UPI001401E10E	359	0.435	2.704E-101	66	439	704	3	298	365
------------------------------------------------------------------TKEYVGFGNLPN-------QLHRKSVKKGFDFTLMVAGESGLGKSTLIDSLFVTDLYK-----ERCIP-------------------------------DAVERIVKTMTITKHAVDIEERGVRVKLTIVDTPGFGDAVDNSDCWQPIVAYIDEQFERYFQDECGLNR----------KNIQDHRVHCLLYFLSPLGHGVRPLDLEFLRAVHEKVNVIPVIAKADMLTPPEVERAKQKIREEIKEQGIQVYQFPECDS-------------DEE---EEFKQQYQELTDCTPFAVVGSS---------TLIESQGRRVRGRLYPWGVVEVENPRHCDFSKLRTVLIQSHLPDLKEVTQDVHYENFRARCLRTLG------------------------------------------------------------------------------------------------------------------------------------------------------------------------------------------------------------------------------------------------------------------------
>A0A7R9GGB4	359	0.403	2.704E-101	56	491	704	132	476	557
--------------------------------------------------------QQPPQQKPRKVDGFVGFANLPD-------QVYRKAVKRGFEFTLMVVGASGLGKSTLINSMFLADVY-SKDH----------------------PGPSQ--------------RIKKTVQVETTKVLLKEKGVNLTLTVVDTPGFGDAVDNSDCWQPIIDYIDARYEEFLVNESRVDR-------KCVP---DSRVHCCLYFVAP-GHGLKPLDIEFMKRLHEKVNVIPVVGKADTMTPEECDEFKAQVLTEIRQHKIKIYDFP--DS------------DDEE---ESKIQ--RPLKDRVPFAIVGSN---------TVLEVDGKKVRGRRYPWGTVDVENLEHCDFVALRKMVVRSHMMDLREVTNNVHYENYRCRKLAGVDSKSDDPIMLKSNKNPLAQMEEER--KEHEVKM---KQMEQDMEQVF---EMK--------------------------------------------------------------------------------------------------------------------------------------------------------------------------------------------------------------------
>E1ZZZ1	359	0.428	2.704E-101	50	436	704	1097	1398	1490
--------------------------------------------------ASLDAIMSGDR-------DYIGFATLP-------EQVHRKSVKRSFEFTLMMLDETDLGKSTLINSLFLGDLYKD-----RRIP-------------------------------DAAERVAKTTSIEKKTMDIEERGVRLRLTIVDTPGFGDAVNCEDTWKACSAYIDEQFRQYFTDESGLNR----------KNIQDNRVHCCLYFIPPYGHGLRQIDLEVLRRLHRKVNVVPVIAKADTLTTHEVKKLKERILADIEEHEIQIYQFPDCDSDE-----------DEE-----FKQQDKELKACIPFAIVGSS---------TVLEVAGRKVRGRQYPWGVVEVENPKHSDFVKLRTMLISTHMQDLKDVTQDVHYENFRAQCIS---------------------------------------------------------------------------------------------------------------------------------------------------------------------------------------------------------------------------------------------------------------------------
>A0A816WBZ0	359	0.454	3.678E-101	53	435	704	11	314	367
-----------------------------------------------------KDTNSNQYASSEATSSFVGFANLPN-------QVHRKIAKRGFEFTLMVVGESGLGKATLINSLFLTDLYP-ERH-------------------------IH----------TAQEKIRQGVKIEASTVEIEERGVKVRLTVVDTPGYGDSIDTTDCYKSIINYIDNQFERYLNDESGL--------NRRN--ISDNRVHCLFYFISPFTRGLKPLDIECMKQLHHKVNIVPIIAKADALTPDELSQMKQNILEQIRDHHIQIYQIPECDSDE-----------DEE-----FKEQNRKLKNAVPFAVISSAQ---------TLEVKGKKIRGRMYPWGLVEVENADHCDFIKLRTMLI-THMQDLQEVTHEIHYENYRSEKL----------------------------------------------------------------------------------------------------------------------------------------------------------------------------------------------------------------------------------------------------------------------------
>UPI000BA82D00	359	0.430	3.678E-101	64	437	704	1	296	373
----------------------------------------------------------------HRSEGEIGFATLP-------EQIHRKSVKKGFDFTMMVVGESGLGKSTLINSLFLTDLY-------------------------------KERKILNVE-----EKLDRTVDVEKKTMEIEEKGVKLKLTIVDTPGFGDAVNCEENWMVIENYITDQFNQFFKDESGLNRKNIV----------DNRVHCCLYFIPPWGHGLRPLDIEFMKRLHQKVNIIPVIAKADTLNTNEIRRLKDKILRELEENEVHVYQLPECDSDE----------DDE------FKQQDRELKQSIPFAVIGSTQ---------VVEVNGRRVRGRIYPWGIVEVENPVHSDFLKLRTFLVSTHMQDLKDVTRDVHYENYRAQYLTK--------------------------------------------------------------------------------------------------------------------------------------------------------------------------------------------------------------------------------------------------------------------------
>A0A7R8YYN0	359	0.429	3.678E-101	61	436	704	0	303	376
-------------------------------------------------------------MSATKTSSvdrerdYIGFATLP-------EQVHRKSVKRGFDFTLMVVGESGLGKSTLINSLFLGDLYKNRF---------IPNVED---------------------------RIEKTTRIEKKTMDIEEKGVRLRLTVVDTPGFGDAINCEDSWRVCTAYIDEQFRQYFTDESGL--------NRRN--IQDNRVHCCLYFVPPYGHSIRQMDIDLMRRLHRKVNIVLVIGKADCLTQTEIKKLKARILQDLEDNHIQLYQFPDCDSDE-----------DEE-----FKQQDRELKASIPFAVVGSN---------VILDIAGKKVRGRQYPWGVVDVENPLHSDFIKLRTMLISTHMQDLKDTTQDVHYENFRAQCIS---------------------------------------------------------------------------------------------------------------------------------------------------------------------------------------------------------------------------------------------------------------------------
>UPI001B888697	359	0.379	3.678E-101	46	485	704	11	387	418
----------------------------------------------IPNGPTYRRITTPctPRILTRQIaytrakykDGedYIGFATLPD-------QVHRKAVKRGFDFTLMVVGETGLGKSTLINSLFLSDMYP-----QREIPSVE-------------------------------ARIMATVEIAKKQLEIEEKGVRLRLSIVDTPGFSDALNTENDWKNIVEYIDKQFEQYLNDESGLHR----------KNIIDHRVHCLLYFISPYGHGLKPLDIDVMKKLHNKVNIVPVLAKADTLTKAELKKMKEKIMREISDNDIHIYQFPECDSDE-----------DEE-----FKNQDLQLKACLPFAVVGCN---------SVVEVGGKKVRGRTYPWGIVEVDNPSHCDFNRLRQMLISTHMQDLKDVTADILYENYRAEHMQKQlqiGQRERNKLKRDSSSNFEAILNTEKLLKD--KDDEIQRMQamlEK-MQHEL--------------------------------------------------------------------------------------------------------------------------------------------------------------------------------------------------------------------------
>A0A1Y1XE38	359	0.444	3.678E-101	68	481	704	44	384	441
--------------------------------------------------------------------DYVGFANLPN-------QVHRKSVKKGFQFTFMVVGESGLGKSTLVNTLWNSTLLPQK----KSVP-------------LALDG-------------------PRTVSIQAYNAELVEDGVKLGLNIIDTPGFGDFVNNEESWKPILEDIETRFDLYLERESSANRS----------KMEDNRVHACLYFISPTGHALKPLDIEFMRRLHTRVNLIPVIAKSDTLTEVEIKEFKERILEDIQHHKIQIFKPTPY------------IYDDPETIAE-----NKEIMDKVPFAIVGSEKEI---------EVNGKMVRGRKYPWGVIEVENEDHCDFVKLRQMLIRTHMEELREYTNTVLYENYRTAKLESLGVVQD-SSVFKEINPLAKMEEERKVHEAKMKKMESEmmnvfqqKVQEKEA------------------------------------------------------------------------------------------------------------------------------------------------------------------------------------------------------------------------------
>R7USX4	359	0.417	3.678E-101	60	484	704	42	390	451
------------------------------------------------------------QFVNPEQPGYVGFANLPN-------QVHRKSVKKGFEFTLMVVGESGLGKSTLINSLFLTDLYP-----ERVVP-------------------------------GAAERVNKTVSIEASAVEIEERGVKLRLTVVDTPGFGDPVNTHDSFKQVIKYIDDQFEKYLVDENGL--------NRR--HIIDNRVHCCFYFINPSGHGLKPLDVAFMKAVDRKVNIVPVIAKADTLTKQEVTQLKVKILEEIKRHQIQIYQLPDCD-------------DDE---DADYKEQCLQLKRAVPFAVVGCN---------TVLEVRGRKVRGRMYPWGVVEVENPEHCDFIKLRTMLI-THMQDLQEVTQDYHYENYRADKFEVSGgnaapARKTRSSRSTEDKDDKLSEKERQLLE---KEAELKRMKEMLAkMQA---------------------------------------------------------------------------------------------------------------------------------------------------------------------------------------------------------------------------
>UPI0006B0934F	359	0.392	3.678E-101	61	488	704	78	412	500
-------------------------------------------------------------VSSKDMEDYIGFANLPN-------QVYRKAVKRGFDFTILVVGESGLGKSTLINSLFFTDIYSNE-----------------------YPGPSQ--------------RIKKTVQVETSKVILRENGVNLTLTIVDTPGFGDAVDNSVCWQPVLNYVESKYEDYLHAESRVHRTTIV----------DTRVHCCLYFISP-GHGLKPLDLEFMKKLHDKVNLIPLVAKADTMTPEECNQFKKTVLNEITQSKIRIYEFPDCD-------------DEEEN------KHQKRIKERIPFAVVGSN---------VIVEANGKRVRGRKYPWGVVEVENMEHCDFVALRNIMIRTHLQDLKDVTNNIHYENYRCLKLGAVGKSGTT-------ANKNPLAHMEEERKDHENKM--KRM-EREMEQVFDMK-----------------------------------------------------------------------------------------------------------------------------------------------------------------------------------------------------------------------
>UPI000771C48F	359	0.414	3.678E-101	42	474	704	192	545	638
------------------------------------------KRESA-RSESAKESSLAHpRPTPPtkpkELDGYVGFANLPN-------QVYRKAVKKGFDFTLMVVGESGLGKSTLINSMFLSDIY---------------SAE--------YPGPS--------------LRVKKTVAVETSKVLLKENGVNLTLTVVDTPGFGDAVDNSNCWVPVIEYIESKYEEFLNAESRVV--------RR--QIPDSRVHCCLYFVAPSGHGLKPLDVEFMQRLHDKVNIIPVIAKADTMTLDECAHFKKQILNEIAQHKIKIYEFPE----------------VEE---EEESKLHKVLRDRVPFAVVGAN---------TVVEQDGKKVRGRKYPWGVAEVENLEHCDFIALRNMVIRTHLQDLKDVTNNVHYENFRCRTLAGLGVDG--KPTRISNKNPLAQLEEEKREHDTkMKKMETE-------------------------------------------------------------------------------------------------------------------------------------------------------------------------------------------------------------------------------------
>UPI0010FAD96F	359	0.337	3.678E-101	43	619	704	234	720	726
-------------------------------------------RRTATRRMLLH-HARPTPPTKPKeLDGYVGFANLPN-------QVYRKAVKKGFEFTLMVVGKSGLGKSTLINSMFLADIY---------------SAE--------YPGPS--------------LRIKKTVAVETSKVLLKENGVNLTLTVVDTPGFGDAVDNSNCWVPVIDYIESKYEEFLNAESRVT--------RR--QIPDSRVHCCLYFVAPSGHGLKPLDVEFMQRLHDKVNIIPVIAKADTMTPDECAHFKKQILNEIAQHKIKIYEFPE----------------VEEEEDNKFHKL---LRDRVPFAVVGAN---------AVVEHDGKKVRGRKYPWGIAEVENLEHCDFIALRNMVVRTHVQDLKDVTNNVHYENFRCRTLAGLGVDGKPTKASNNLCPPGVTNTFMTVW-NPLAQLEEEKREH-------DNKMKKMETEMEQVFEMKVREKRQKLKDSEADLQRRHEQMRRSLEQQVRELEEKRRAFEAEKTTWEQQTGHSIEELRRRSLEANSKETGSMSSEGSGGGGGTLRGSRGIGSLLRRHTSFKSPQDSPAQIQLVIQ------------------------------------------------------------------------------------
>A0A1Y3N3G6	358	0.414	5.001E-101	54	474	704	0	342	409
------------------------------------------------------MAENPVQVVDQgilprQLKGFVGFSNLPR-------QVHNKSIKKGFQFTVMVVGESGLGKSTLINTLFNTAIYPNKEPKELSTET------------------------------------PKTVDIQTITADIEENGVKLKLTIIDTPGFGDYVNNENSWQPILENIEARFDAYLEQENRVNR-------KRL---IDTRVHACIYFIPPTGHSLRPIDIEFMSRLHHRVNLIPVIAKSDILSDEEIKQFKARILEDIAYHNIQIYQPPIYD------------NDDAET-----IQENKDIILSMPFCVVGSDK---------PFKVGNKNVRGRKYPWGIIEVDNPDHCDFVKLRQMLIRTHMEELKEYTNEVLYEKYRSQKLISNEVAD-----SSDALNPLSQLDEERRkHELKMKKMEAE-------------------------------------------------------------------------------------------------------------------------------------------------------------------------------------------------------------------------------------
>UPI001E8EC575	358	0.411	5.001E-101	56	493	704	8	385	419
--------------------------------------------------------QGAAGMVRKKLGNFVGFANLPD-------QVHRRSVRRGFQFTAMVVGESGLGKSTLINTLFENKLFDLEQRSRNAAP---------------PPGTERG----------------RTVGIESLSSDIEENGVKLRLTVVDTPGYGDFINNDDSWKPIVDNIEARFDAYLEQENRVNRA----------KLIDNRIHACIYFIQPTGHSLKPLDIEFMRRLHTKVNLIPVIAKADTLTDDEVTAFKRRILDDIHHHQIQIFQPPVYENE------------DEETIAE-----NEEILSKVPFAIVGSD-TV-------VSTADGRHVRGRAYPWGTIEVDNEGHCDFVKLRQMLIHTHMEELREHTNDVLYEGYRSEKLIAMGVNQD-SSVFKEINPAAKQAEERKLHEAKLSKMEAEmkmvfqqKVQEKESklkisEEELYArhKEMKDA------------------------------------------------------------------------------------------------------------------------------------------------------------------------------------------------------------------
>UPI00096B56CE	358	0.441	5.001E-101	69	471	704	12	333	429
---------------------------------------------------------------------YVGYANLPN-------QVFRKAVKRGFQFSLMVVGQSGLGKSTLINSLFMTDLY-----------------EDC----VYSPSP---------------QRMPRTTEIKESTVSVEEGGVRLELTLIDTPGFGDIVDNSQCWRPIVDYIDSKYEKYLNDESRVNRG----------YTEDYRIHCCLYFIPPNGHGLRQIDIEFMKQLHNKTNIVPVIAKADTFTPEEVVRFKKVVLQDIADNGIKIYQFPDAQLDE---------EDDA---------ANQKLREAIPFAVVGSN---------TILEVNQKKVRGRQYPWGVAEVENADHCDFTTLRNMIIRTHMQDLKDITNNVHYENYRCTKLAN------VSSVTGSATDKIAPSRDPLAQfevekKEHEKKM----------------------------------------------------------------------------------------------------------------------------------------------------------------------------------------------------------------------------------------
>A0A8C9X2H2	358	0.391	5.001E-101	57	498	704	7	352	460
---------------------------------------------------------SSQQFLQKNLEGYVGFANLPN-------QVYRKSVKRGFEFTLMVVGESGLGKSTLINSLFLTDLY-----------------------SPEYPGPSH--------------RIKKTVQVEQSKVLVKEGGVHLLLTIVDTPGFGDAVDNSNCWQPVIDYIDSKFEDYLNAESRV--------NRRL--MPDSRVQCCLYFIAPSGHGLKPLDIEFMKRLHEKVNIIPLIAKADTMTPEECQQFKKQVLPCI---------FSHC---------------------ATVVSPPSSLQDRLPLAVVGSN---------TIIEVNGKRVRGRQYPWGVAEVENGEHCDFTILRNMLIRTHMQDLKDVTNNVHYENYRSRKLAAVNYNGV-----DNNKNKGQLTKSPLAQmdeerRDHVSKM---KKMEQEMEQVFEMKVKEKLQKLRD-------------------------------------------------------------------------------------------------------------------------------------------------------------------------------------------------------------
>A0A6P7VIA8	358	0.441	5.001E-101	45	442	704	45	358	481
---------------------------------------------SAPREGGTSPYASNGR---HEAEGYVGFASLPN-------QVYRKAVKKGFEFTLMVVGESGLGKSTLLNSMFLTDVYSNE-----------------------YPGPSQ--------------RVKKTVQVETTRVVLREGSVHLCLTVVDTPGFGDAVDNSQCWQPVADYVEAQFARYLDAESRVHRSAL----------SDGRVHCCLYFIAPSGHGLKPLDVEFMKCLHDKVNIIPVVAKADTMTPEECSLFKRTILNEMTQHKIRLYEFPDC--------------DDEE---ENKRQ--KPLRERVPFAVVGSN---------TVVEVNGKRVRGRKYPWGVAEVENMEHCDYLALRNMLLRTHMQDLKDITNSVHYENYRCRKLAGVGgAAD---------------------------------------------------------------------------------------------------------------------------------------------------------------------------------------------------------------------------------------------------------------------
>UPI000C78FE4E	358	0.386	6.802E-101	47	471	704	87	432	540
-----------------------------------------------PEVAPKPRDVSPKpevvKKPPRQLDGYVGFANLPN-------QVHRKSVKKGFEFTLLVAGESGLGKSTLINSMFLTDIY-----------------SDI------YPGPTK--------------RAKQTVQVETSQVLLQESGVNLLLTVVDTPGFGDAIDNSNCWDPVLSYVESQYEEFLEAETKV---------QRNPNMPDTRVHACLYFIPPSGHGLRPLDIEFMRQLHDKVNIIPVIAKADTLVEEEIAFFKSKIMQQIHAAKIKIYEFPE----------------VEE-GEENDKKENRKMKDRVPFAVVGSNTIIDGG--------DGKMVRGRRYPWGTVDIENLNHCDFVPLRNMLIRSHLQDLKEMTNMVHYENFRCRKL-----AGIVEPNNERVPNKNPLLMIEEEQKEQSAKL----------------------------------------------------------------------------------------------------------------------------------------------------------------------------------------------------------------------------------------
>UPI0018852C0A	357	0.381	9.250E-101	10	466	704	2	382	416
----------EQLMALLRPSDFESDYMKRKIDEVLAKEARARNRKSVFENG-IKQRSYPA-VVREDEKEYIGFATLP-------EQVHRKSVKRGFDFTLMVVGETGLGKSTLINSLFLTDLYKDR---TLSDP---------------------------------KERVNKTTKIEKRTMEIEEKGVRLRLTVVDTPGFGDALNCEESYRACEKYIDDQFNKYFQDESGL--------NRRN--IQDNRVHCCLYFIPPYGHGLRQLDIEFMRRLHKKVNLVPVIAKADVLTRKETKRLKENMMKDIRDNQIEIYEFPECDPDE----------------DADFKRQDQELKASFPFAVIGSN---------TVIDVAGRRVRGRQYPWGVVEVENHQHCDFVKLRTMLISTHMHDLKDMTQEVQYENFRTQCISqisQMAMKSRTKLKRESqTFGDTEQKDKMLQQKD---------------------------------------------------------------------------------------------------------------------------------------------------------------------------------------------------------------------------------------------
>A0A0J0XW07	357	0.438	1.258E-100	69	474	704	67	393	462
---------------------------------------------------------------------WVGFSNLPN-------QVHRRSVRRGFQFVAMVVGESGLGKSTLINTLFEDTLYQPKV-------------------IPE-PGADRG----------------RTVQIESINAEIEENGVRLKLTVVDTPGFGDFVNNEECWKPILENIEARYDAYLEQENRVNR----------LKMTDNRVHACIYFIQPTGHALKPIDIEFMKQLHNKVNLIPVIAKADTLTEEEVDLFKRRILADIEYHGINIFQPPSYE------------RDDDET-----IQENHEIISKIPFAVVGSDHIV--PSP------DGRQVRGREYPWGVIEVDNEQHCDFVKLRQMLVRTHMEELREHTNDILYERYRTEKLQAMGVAQD-ESVFKETNPAAKQAEERAMHEAKLKKMEME-------------------------------------------------------------------------------------------------------------------------------------------------------------------------------------------------------------------------------------
>E0VQN3	357	0.447	1.711E-100	58	438	704	20	319	332
----------------------------------------------------------PTETKRPKeLDGYVGFANLPN-------QVYRKAVKKGFEFTLMIVGESGLGKSTLINSLFLADVY---------------SSE--------YPGPS--------------LRPKKTVTVDTTKTLLKENGVNLALTVVDTPGFGDAVDNTNCWQPVIEYIESRYEEFLNAESRVNR-------KSVP---DNRVHCCLYMISPSGHGLKPLDVELMKRLHDKVNLIPIIAKADTMIPEECATFKKQIMTEISQHKIKIYEFP--DS-----------MDEEE------SKLHKVLKDRVPFAVVGSN---------CIVEVDGKKIRGRKYPWGIAEVENLEHCDFIALRNMVLRTHLQDLKEVTNNVHYENYRFRALAGM-------------------------------------------------------------------------------------------------------------------------------------------------------------------------------------------------------------------------------------------------------------------------
>A0A6I9PAZ6	357	0.427	1.711E-100	34	438	704	76	404	411
----------------------------------QFASYSSMERPLSPA----SRPHSPWgRFdpyesaEDQE-KEYVGFATLPH-------QVQRKTVKKGFTFTLMVAGESGLGKSTLINSLFLTDLYKD-----RKVP----NAE---------------------------ERINQTVGILTHTVSIEEKGIKLRLTVIDTPGFGDSINETGSWKPLEDYIDKQFEQYFRDESGL--------NRRN--IQDNRVHCCLYFISPYGHGLRPLDVACMKALHNKVNIVPVVAKADSLTEAEVQRKKMKIREQIEHFGINIYQFPECDSDE----------------DEDLKKQDQLLKDSIPFAVIGSNVQV---------ESDGHKVRGRVYPWGVVEVENPAHSDFLLLRNMLVKTHMQDLKDQTGETHYENFRAQCISNM-------------------------------------------------------------------------------------------------------------------------------------------------------------------------------------------------------------------------------------------------------------------------
>UPI000EFEDEE0	357	0.419	1.711E-100	65	498	704	105	447	534
-----------------------------------------------------------------KLDGYVGFANLPN-------QVYRKAVKKGFEFTLMVVGRSGLGKSTLINTMFLADIY-GKEH----------------------PGPS--------------LRVGKTVRVETNRCMLKEKGVNLSLTVVDTPGFGDAVDNSDCWQPVLEYIESRYEEYLNAESRVNRK---VQ-------HDSRVHCCLYFLESNSHGMTPLDVEFMQRLHDKVNIIPIISKADTMTPDEVTEYKKQILKEIAQHKIKIYDFPDSDKDE-----------DRENL--------KKLKARVPFAVVGSTE---------VHEVDGKKVRGRKYPWGLVEVENLDHCDFVALRNMLLRTHLQDLKEVTSNVHYENFRFRKLACFS-ADGPKGMTNSCAPGAINNSFVAVW-NPLAQMEDEKRDH-------DAKLKKMETEMEQ-------------------------------------------------------------------------------------------------------------------------------------------------------------------------------------------------------------
>UPI00076737BB	357	0.414	1.711E-100	58	471	704	124	452	551
----------------------------------------------------------PTPPTKPKeLDGYVGFANLPN-------QVYRKAVKKGFDFTLMVVGESGLGKSTLINSMFLADIY---------------SAE--------YLGPS--------------LRVKKTVAVETSKVLLKENGVNLTLTVVDTPGFGDAVDNSNCWVPVIEYIESKYEEFLNAESRVV--------RR--QIPDSRVHCCLYFVAPSGHGLKPLDVEFMQRLHDKVNIIPVIAKADTMTPDECAHFKKQILNEIAQHKIKIYEFPE----------------VEE---EEESKLHKVLRDRVPFAVVGAN---------TVVEHDGRKVRGRKYPWGVAEVENLEHCDFIALRNMVIRTHLQDLKDVTNNVHYENFRCRTLAGVGVDGK----PTKVSNKNPLAQLEEEKRDHEHKM----------------------------------------------------------------------------------------------------------------------------------------------------------------------------------------------------------------------------------------
>A0A8B6XHS6	356	0.454	2.326E-100	67	436	704	1	292	350
-------------------------------------------------------------------SSYVGFANLPN-------QVHRKTVKRGFEFTLMVVGESGLGKSTLVNSLFLTDLY----------------ADKIRKT--------------------ANERVKSTLEIKTSSVEIEERGVKLKLTVVDTPGFADSIDCTESFIPIKDYIEQQFENYLNDESGL--------NRRN--ITDNRVHCCFYFINPSGHGLRPVDIKFMQLLHERVNIVPVIGKADTLTKNELLALKSKVISEIRERKIKIYNFPDCD-------------EDEE--DEEFKQLAKELKMAVPYAVVGSNCMV---------DIKGKKVRGRQYPWGVVEIENPAHSDFVKLRTMLI-TYMQDLKEVTQDYHYENYRAQRLS---------------------------------------------------------------------------------------------------------------------------------------------------------------------------------------------------------------------------------------------------------------------------
>R7TH48	356	0.386	2.326E-100	61	497	704	19	373	381
-------------------------------------------------------------FLFQDDDEYVGFSSLP-------EQVHRKAVKRGFDFTLMVVGETGLGKSTLVSSLFlNPDLYKD------------------------------------RKLSGAEERVKKTVDIEKKAMDIEEKGVKLRLTIVDTPGFNDAIVGEQNWRTVEEYIQQQFEQYFKDETGLNR----------KNIKDQRVHCCLYFLSPLAHGLRQTDIQFMKRLHDKVNIVPIIAKADTLTPSEIRRLKNRVLEEIEKHGIRTYDFPECDSDE-----------DEE-----FKQQDKELKAATPFAVIGSN---------TLIEVSGKRVRGRLYPWGVVEVENPQHCDFSKLRQFLISTHMQDLKDVTRDVHYENYRarhiKEQLNRQS-RERTKLKRDSTPNIEAVQEQDMLLEQ--KEQEINRMKEMLA------KMQAQLETKT--------------------------------------------------------------------------------------------------------------------------------------------------------------------------------------------------------------
>UPI0014022BAF	356	0.448	2.326E-100	69	438	704	38	329	397
---------------------------------------------------------------------YVGFATLPN-------QVHRKSVKKGFEFTLMVAGESGLGKSTLINSLFLTDLY----HDRVLLPAD--------------------------------ERIARTVEILRRTLEIEEKGVRLRLSLVDTPGFADAIDNTECWQPVVEYVEEQFESYFREESGLDR----------KNLQDTRVHCCLYFISPYGHGLKPLDVEFMKALHNKVNIVPVIAKADTLTMRERETLKRRVQEELSENDIKIYQFPECDSDE----------DDE------FKRQDEELKASIPFAVIGGS---------AVVEASGRRVRGRLYPWGIAEVDSSEHCDLAKLRTMLIRTHMQDLKDVTRDLHYEEHRARCIQHM-------------------------------------------------------------------------------------------------------------------------------------------------------------------------------------------------------------------------------------------------------------------------
>A0A8J1VPA0	356	0.444	2.326E-100	57	474	704	56	392	462
---------------------------------------------------------TPNPVIRKKLASWVGFSNLPN-------QVHRRSVRRGFQFVAMVVGESGLGKSTLINTLFETKLYQP-----KQVPG---------------PGMDRG----------------RTVQIESIT--IEENGVRLKLTVVDTPGFGDFVNNEECWRPIVDNIEARFDAYLEQENRVNRMQLV----------DNRVHACIYFIQPTGHSLKPIDIEFMKRLHTKVNLIPVIAKADTLSEEEVVLFKQRILADIAYQGIQIFQPPQYENE------------DEET-----IQENEEIISKVPFAVVGSESFV--RCP------DGRQVRGRAYPWGVIEVDNESHCDFVKLRQMLVRTHMEELREHTNDTLYENYRTEKLRAMGVSQD-ESVFKETNPSVKQAEERTLHEAKLTKMEAE-------------------------------------------------------------------------------------------------------------------------------------------------------------------------------------------------------------------------------------
>UPI0012D41C03	356	0.386	3.163E-100	68	481	704	10	351	376
--------------------------------------------------------------------DYIGFATLP-------EQVHRKSVKRGFDFTLLVAGETGLGKSTLINSLFLGDLYKN-----RVVPTVTERLE-------------------------------RTTQIEKKQMEIEERGVKLRLTIVDTPGFGDSINSEESWRTVINYIDDQYRQFFTDESGL--------NRRN--IQDNRVHCCLYFVPPYGHGLRQMDIDFLRRLHKKVNVVLVIAKADALTTNEMKRLKTNILNDLETHKIDLYQFPDCDSDE-----------DEE-----FKQQDRELKESIPFAIVASNSLV---------EVGGKKVRCRTYSWGCVEVENPQHSDFIKLRRMLISTHMQDLKDTTQDVHYENYRAQCISQISqhaMRDRskskresVSSNDTKSFDTISETDRLLLQKDE----EIRRMQDKLV------------------------------------------------------------------------------------------------------------------------------------------------------------------------------------------------------------------------------
>A0A7R9S317	356	0.435	3.163E-100	67	436	704	53	344	406
-------------------------------------------------------------------QNYIGFATLP-------EQVHRKSVKKGFEFTLMVVGDTGLGKSTLMSSLFHTDLYKDRK---------LSSVED---------------------------KINKTVSVEKHTMEIEEKGVKVRLTIVDTPGFGDAINCEENWQTVEKYILDQFHQYFQDESGLNR----------KNIQDNRVHCCLFFIPPYGHGLRQLDLQFMLRLHKRVNLVPVIAKADTLTPAEVQKLKAKLMEDIREHGIQVYQFPECDSDE----------------DDDFKQQDKDLKASIPFAVVGSN---------TVVEVQGKKVRGRQYPWGIVDVEDPEHSDFNKLRTFLISTHMQDLKEVTQDVHYENFRAQCIS---------------------------------------------------------------------------------------------------------------------------------------------------------------------------------------------------------------------------------------------------------------------------
>A0A1Y1ZC48	356	0.427	3.163E-100	66	474	704	27	355	425
------------------------------------------------------------------LQGYVGFSKLPK-------QVHRRSVKNGFYFTCMIVGESGLGKSTLVNTLFNTSLYPPKQ-----------------------------QSPLQEES-------PKTVEIQAISADIIEEEVKLRLTVIDTPGFGDYVNNEDSWRPIMDNIESRFDAYLEQENRVNRSRMV----------DNRVHACIYFIAPTGHALKPLDVEFMKRLHTKVNLIPVIAKSDTMTEEEIQGFKQRILADIHHHGIEIFKPSPYT------------NDNPETLA-----QNREVVEKIPFAIVGSDYEV---------EVEGKMVRGRKYPWGVIEVDNEEHCDFIKLRQMLIRTHMEELKEHTSTLIYENYRASKLQALGIEQDPS-VFKDINPLAKMEEERKIHENKMAKMEAE-------------------------------------------------------------------------------------------------------------------------------------------------------------------------------------------------------------------------------------
>A0A0W4ZKZ6	356	0.459	3.163E-100	65	474	704	47	377	445
-----------------------------------------------------------------KLTGYVGFANLPN-------QCYRKSIKKGFIFNIMVVGESGLGKSTLINTLFNCTLCPPKN-------------------------------------VKSLTKDPeKTIEIKSLTSEIEENGVKLKLTVVDTPGFGDFVNNDDSWQPILENIEKRFDAYLEAENRVSRANIV----------DNRIHACIFFIDPTGHSLKPLEIEFMKRLHLRVNLIPVIAKSDTLTEQEVLLFKKRILDDIAYHEINIFKPPIYE------------YDDEET-----MNENNEIISKIPFAVVGSNYEVTTA--------SGHTARGRKYPWGVIEVENESHSDFMKLRQMLIRSHMEDLKEHTNNVLYENYRTDKLIQMGITQD-SSVFKEVNPAIKQEEERQLHEAKLLKMEAE-------------------------------------------------------------------------------------------------------------------------------------------------------------------------------------------------------------------------------------
>A0A1Y1X452	355	0.452	4.302E-100	69	442	704	19	314	408
---------------------------------------------------------------------FVGFANLPN-------QVHRKSIKKGFQFTLMVVGESGLGKSTLINTLFNTSVYPNKEHLEAEEP-------------------------------------PKTIKIETITTNLEENGIKLKLNVIDTPGFGDFVNNETSWKPILEEIETRFDLYLEQENKVNR----------KKIVDERVHACLYFIAPTGHSLKPLDIEFMKRLHHRVNLIPVIAKSDLLTEEEVAGFKARIMEDISYNKIQIYRPPIYE------------NDDPETL-----QENKEIVLRMPFAVVGCDKEI---------EMKKKKVRGRQYPWGIIDVDNEDHCDFIKLRQMLIRTHMEELREYTNEVLYENYRSNKLIASGneFGD---------------------------------------------------------------------------------------------------------------------------------------------------------------------------------------------------------------------------------------------------------------------
>A0A2M4BST8	355	0.413	5.850E-100	69	481	704	0	335	353
---------------------------------------------------------------------YIGFST-------LAEQVHRKSVKRGFEFTLMVCGEMGLGKSTLINTLFLTDLYKHRT----VLPVE--------------------------------ERIEKTTRIEKKTIDIEEKGIKLRLTIVDTPGFGDSVNCEDSWRVCTQYIDEQFRQYFTDESGL--------NRRN--IQDNRVHCLLYFVPPYGHGLRQLDIELLRRLHKKVNIILVIAKADTLTTSEVKELKARIMVDIEQNGIQTYRFPDCDSDE-----------DEE-----FKQQDRDLKKSLPFAVVGSN---------MVLEVAGHKIRGRQYPWGVVDVENPNHSDVIKLRTMLISTHMQDLKDTTRDVHYENYRAQCISQISqhalrERNKLKRESTTSNPEITETDRLLLQKDE----EIRRMQDMLA------------------------------------------------------------------------------------------------------------------------------------------------------------------------------------------------------------------------------
>A0A1W7R9I2	355	0.425	5.850E-100	67	437	704	3	295	373
-------------------------------------------------------------------QGEIGFATLPD-------QVHRKSVKKGFDFTLIVVGESGLGKSTLINSLFLTDIYKD-----RVVPNVE-------------------------------ERVDKTVDISKTTIEIEEKGVRLRLTVVDTPGFGDSVNCEDNYKAIEKYIDEQFNQFFKDESGLNRKNIV----------DNRVHCCLYFIPPFGHGLRPIDVEFMKRLHQKVNIVPIVAKADALTATEIRRLKDRILRELDEHQVKIYQLPECDSDE-----------DEE-----FKQQDRELKESIPFAVIGSN---------IVVEANGKRTRGRLYPWGIVEVENPKHSDFLKLKTFLISTHMQDLKDVTRDVHYESYRAQYITK--------------------------------------------------------------------------------------------------------------------------------------------------------------------------------------------------------------------------------------------------------------------------
>E4YC57	355	0.453	5.850E-100	68	435	704	40	328	395
--------------------------------------------------------------------GFVGFANLPN-------QVHRKSVKKGFEFTMMAVGESGLGKSTLINSLFLTNLY-----EEREIP-------------------------------EAAIKAKQTVSIEASTVEIEERGVKLRLTVVDTPGFGDAIDNKNAFDPIIEYIDNQFERYLHDESGLNRRHIV----------DNRVHCCFYFINPCGHGLRPIDIEFMKTLQTRVNLVPLIAKADMLTPKEIKKFKKRVLEELGKNQIHIYQLP----------------DVEDDEDEEFKQQTQQLKSMIPFAVVGSTQ---------LIEVKGKKVRGRLYPWGVVEVENPDHNDFTGLRTMLI-SHMQDLQEVTHDLHYEKYRASRL----------------------------------------------------------------------------------------------------------------------------------------------------------------------------------------------------------------------------------------------------------------------------
>UPI001CB988EB	355	0.367	5.850E-100	8	474	704	19	408	516
--------SQRhVIVISAILQLKARLGLDKTGFGVTSMDMEDNNKRKWNRSSEDKETAVLHpRPTPQtkpkELDGYVGFANLPN-------QVYRKIVKKGFDFTLMVVGESGLGKSTLINSMFLADIY-----------------SD------EYPGPSF--------------RMKKTVAVEASKVLLKENGVNLTLTVVDTPGFGDAVDNSNCWVPVIEYIESKYEEFLNAESRVV--------RR--QIPDSRVHCCLYFVAPSGHSLKPLDVEFMQRLHDKVNIIPVIAKADTMTPDECAHFKKQILNEIAQHKIKIYEFPE----------------VEE---EGKSKLHKVLRERVPFAVVGAN---------TVVEHDGRKVRGRKYPWGVVEVENLDHCDFVALRNIVIRTHLQDLKDVTNDVHYENFRRRALTGVGVDG--KPTKVADKNPLAQFEEEKRQHNNkMKKMEIN-------------------------------------------------------------------------------------------------------------------------------------------------------------------------------------------------------------------------------------
>A0A336MBH5	355	0.407	7.954E-100	68	466	704	4	332	367
--------------------------------------------------------------------DYsIGFATLP-------EQHYRKSVKRGFQFTLMVVGETGLGKSTLINSLFLTDLYKNRV---------VSNVED---------------------------RIEKTTKIEKKTLDVEEKGVKLRLTIVDLPGFGDSINAEESWKVCTAYIDEQYRQYFADESGL--------NRRN--IQDNRVHCCLYFVPPYGHSLRQMDLELMRRLHRKVNIVVVIAKADTLTHVELKALKENILNDLEANGIQTYQFPECDSDE-----------DEE-----FKKQDEELKASVPFAVVGSN---------TILDIAGKKVRGRQYPWGVVDVENPLHSDFCKLRTMLISTHMQDLKDTTQDVHYENFRAQCISqiaQQGLRERSKLkrdsISSQNDNSITETDRLLLQKD---------------------------------------------------------------------------------------------------------------------------------------------------------------------------------------------------------------------------------------------
>UPI001AE4CA1F	355	0.434	7.954E-100	57	440	704	113	412	551
---------------------------------------------------------SPKK--TQQLDGYVGFANLPN-------QVYRKAVKKGFEFTLMVVGESGLGKSTLINSMFLTDVY-SEEH----------------------PGPSK--------------RIKKTVQVETNKVVLSECGVNLTLTIVDTPGFGDAVNNSDCWDSVITYVESQYEAFLNAETRVNRVAL----------PDTRVHSCLYFIAPTGHGLKPLDVEFMKRLHDKVNIIPVIAKADTMVPEEIEHFKKQIMHQIQQSKIKIYEFPDCD------------------GEEKEKKENVILKERVPFAVVGSNTVIE--TP------EGKKIRGRKYPWGIVNIENMDHCDFMPLRNMLIRSHLHDLKEVTNIVHYENYRCKKLA--GV-----------------------------------------------------------------------------------------------------------------------------------------------------------------------------------------------------------------------------------------------------------------------
>UPI000D73CF97	354	0.403	1.082E-99	48	438	704	27	338	399
------------------------------------------------RRLTRKISYTPANYKDE--DEYIGFATLPD-------QVHRKAVRRGFDFTLMVVGESGLGKSTLINSLFLTELYKD-----RKIP-----------------------------SVEELVH--RTVAIEKKQLEIEEKGVRVKLTIVDTPGFNDAVNAEESWKSVVDYVDQQFQQYYQDETGL--------NRRN--IVDNRVHCCLYFISPYGHGLKPADITMMKKLHHKVNIVPLIAKADMLTKVEVKRLKQRVIDEIDNNDIHIYEFPDCDSDE----------------DDDFKQQDKELKAAVPFAVVGCN---------TVVEAGGKKIRGRAYPWGIVEIDNPNHCDFVRLRQMLISTHMQDLKDVTADVHYENFRAQHIfESM-------------------------------------------------------------------------------------------------------------------------------------------------------------------------------------------------------------------------------------------------------------------------
>A0A137NZJ4	354	0.430	1.471E-99	68	478	704	29	345	423
--------------------------------------------------------------------GYVGFSNLPN-------QVHRKAVKKGFYFTLMVVGESGMGKSTLVNTLFNTSLYQDK-----------------------------GDVALSNET-------PKTVDIQSISAEIEESSVKLKLTVVDTPGFGDFVNNEDSWGPILDTIEQRYDAYLEQESRVNR----------TKIVDKRVHACIYFIAPTGHALKPLDIEFMKRLHNKVNLIPVIAKSDTLTEEEVAGFKERILEDISYHGIKIFKPTIYE------------HDDPDTVAEI-----SEINSKIPFAVVGST---------TELNVDGRKVRGRQYPWGVIEVDNENHNDFVKLRQMLIRTNMEELKELTDVQLYEEYRTQKLESMGV---------------HQDPNAFKEVNPVAKLEEERQQH---------------------------------------------------------------------------------------------------------------------------------------------------------------------------------------------------------------------------------
>UPI001F04C273	354	0.441	1.471E-99	65	466	704	6	322	428
-----------------------------------------------------------------KLDSYVGFANLPN-------QIFRKSVKKGFEFSLMVVGESGLGKSTLLNSLFNGSLY------AATFPSTEE--------KLA-----------------------QTLEVQASTVILKEGGVNLRLTCIDTPGFGDAIDNTDCWKPIISFIESKFEEYLNEESRVNRTALV----------DSRVHCCLYFIAPNGHSLKPLDIEFMKRLHDKVNIVPIIAKADSLTAEECQNFKKKILNEIGSNKIGIYQFPELG------------VDDEDLKDVS-------MTDRIPFAVVGSN---------TVVEVGGKKLRARVYPWGVAEVENSDHCDFIALRNMLIRTHMQDLKDVTNDVHYENFRCKRL----ATVTVgSPTVTSRRSLGLSPLEQLEAER---------------------------------------------------------------------------------------------------------------------------------------------------------------------------------------------------------------------------------------------
>A0A0J9XH88	354	0.453	1.471E-99	65	472	704	45	373	442
-----------------------------------------------------------------KLTGYVGFANLPN-------QWHRKSIKKGFNLNIMVVGESGLGKSTLISTLFNMPLYP------PRTPKDP------------------------------ATEIPKTVSIDQVTADIEENGVRLHLTVIDTPGFGDFVNNTDSWKPIVDDIDQRFDSYLEVENKVNRTTIV----------DNRVHAVLYFIQPTGHSLKALDVTVMKKLHKKVNLIPVIAKSDTLTEEEVLAFKKSIMTDIANQQIEIFEPPKYD------------NDDEETIAE-----NTELMMNVPFAIVGSSDAVTTN--------DGRIVRGREYPWGVIEVENEEHCDFVKLRQLLIRSHLEELREKTANVLYENYRTDKLSQQGFQQD-HSVFREVNPAMRQEEERAMHKARLDKME---------------------------------------------------------------------------------------------------------------------------------------------------------------------------------------------------------------------------------------
>A0A553PJA3	354	0.416	1.471E-99	46	442	704	8	327	454
----------------------------------------------ASRAVSELRDQLPTsAIQSKKLrqlDGYVGFANLPN-------QVYRKAVKKGFEFTLMVAGESGLGKSTLINSMFLTDIY-SVEH----------------------PGPS--------------ARIKKTVNVDTNNVLLQENGVNLSLTIVDTPGFGDAVDNSDCWDPVIQYVESQYENFLDAETRVNRIVL----------PDTRVHACVYFIAPSGHGLKPLDVEFMQRLHDKVNIIPVIAKSDTMTPEEVARFKKQILNQIVQSRIKIYEFPESETDE----------DNE-------KHENRKMKDRVPFAIVGSNTIIENG--------DGKKVRGRKYPWGIVDIENLDQCDFIPLRNMLIRTNLQDLKQVTNDVHYENYRCRKLA--GVAG---------------------------------------------------------------------------------------------------------------------------------------------------------------------------------------------------------------------------------------------------------------------
>A0A8C6L6C9	354	0.405	1.471E-99	34	438	704	74	402	467
----------------------------------QIVSQVSLESPLSP--ASLPRSpwGRPDPYDSPEDQDkeYVGFATLPN-------QVHRKTVKKGFTFTVMVAGESGLGKSTLINSLFLTDLYK-----ERKVP----NAE---------------------------ERIGQTVDIVKHMIGIEEKGIKLRLTIIDTPGFGDAVNNIKSWKHIEDYIDQQFEQFFRDESGLNR----------KNIQDNRVHCLLYFVSPFGHGLRPLDVECMKALHEKVNIIPLLAKADSLTQAEILKKKMKIREDIRQFGVNIYQFPDCDSDE----------------DEDLKTQEQFLKDSIPFAVIGSNIQV---------ESKGRKFRGRSYPWGVVEVENPVHSDFLLLRNMLVRTHMQDLKDVTREIHYENYRAQCIQNM-------------------------------------------------------------------------------------------------------------------------------------------------------------------------------------------------------------------------------------------------------------------------
>A0A1J1J625	353	0.417	2.000E-99	68	438	704	7	299	361
--------------------------------------------------------------------DYIGFASLPD-------QIHRKSVKRGFEFTLMVVGESGLGKSTLINSLFLADLYKNRQ----LTPVE--------------------------------ERSEKTTRIEKKTLDIEEKGVRLRLNVIDTPGFGDGVNADDSWRVVTDYIDEQFRQYFMDESGLNR----------KNIQDNRVHCCLYAVPPWGHSLRQMDLEMMRRLHKKVNIVIVITKADTLTQSEVKRLKANILRDVEANGIQLYKFPECDSDE----------------DDDFKRQDAEMKQSIPFAVVGSN---------AIFEVGGKKFRGRQYPWGVVDVENPMHSDFIKLRTMLISTHMQDLNDTTQDVHYENFRAQCIAQM-------------------------------------------------------------------------------------------------------------------------------------------------------------------------------------------------------------------------------------------------------------------------
>A0A7R8ZLB0	353	0.404	2.000E-99	68	480	704	2	329	426
--------------------------------------------------------------------GEIGFASLPD-------QLHRKSVKRGFAFTLMVVGETGLGKSTMVNSLFLTDLYKD------------RKASDVRELT------------------------KKTVSIERKTVDIEEKGVKLKLTIVDTPGFGDGLNCQENWESIEKYVTDQFEKYLEAESGV--------NRRN--IQDTRIHCCLYFIPPWGRGLRPLDIEFLKRLGNKVNIIPLIGKSDTLTPSESKTLKENVRKDIIKHGIQIYQFPE--TDDVMG------DDDPST-----KQEYEDMKQAVPFAVVGSD---------TVIELLGKKVRGRRYPWGIVDVENPDHSDFLKLRRLLISTHMQDLKESTHEIHYENYRSKAISS--LKDR-----RSILPATDPLASDLLQK---KDEEIRRMQDML-------------------------------------------------------------------------------------------------------------------------------------------------------------------------------------------------------------------------------
>A0A8H7CAG9	353	0.419	2.000E-99	47	472	704	20	369	435
-----------------------------------------------PRALKMTvqgSSSAPTPVARKKITGHVGFSNLPN-------QIRRKSVKDGFQLTVMVVGESGLGKSTLINTLFN------------STICVPR--------EPLHP----------------AADRPKTLAIENIQADIEENGVRLRLTVVDTPGFGDFVNNSTSWNPILENIEQRFEAYLSQEHRV----------RRAKLVDSRVHACVYFIQPTGHSLKQIDLEFMRRLHHRVNLIPVIAKADTMTDEEIDDFKARILSDLEFNGIRIFQAPIYEDE------------DEESIAEA-----EDIARAIPFAIVGSNNAVRTS--------DGRVVRGRAYPWGVVEVENPAHCDFVKLRQMLIRTNMEELREHTNDVLFEAWRTERLLAMGFTQD-PTVFEEIRPAERLREERVIHEAKLAKME---------------------------------------------------------------------------------------------------------------------------------------------------------------------------------------------------------------------------------------
>A0A8J5C140	353	0.440	2.000E-99	65	474	704	55	385	453
-----------------------------------------------------------------KLSGYVGFANLPN-------QWHRKSIKKGFNLNVLIVGESGLGKSTLVSTLFNNDLYPPKP---RKDPA--------------------GEP-------------PKTVEIQSVTKDIEENDVRLHLTVIDTPGFGDFVNNSDSWKTIVDYIDKRFDNYLDAENRVNR----------TSINDTRIHACVYFIQPTGHSLKPLDITVMKKLHKKVNLIPVIAKSDTLTDEEIDNFKRRILADIRHQEIDIFAPPQYE------------NDDAESVSET-----HEIMSKVPFAIVGSTQQVQTA--------DGRTVRGRSYPWGVIEVDNEEHCDFVKLRQLLVRNYLEELREKTAHTLYENYRTEKLSSLGIQQD-HSVFRE-VNPALRQEEERTQHDAkLAKMEAE-------------------------------------------------------------------------------------------------------------------------------------------------------------------------------------------------------------------------------------
>A0A4T0FQP6	353	0.393	2.000E-99	9	481	704	923	1322	1797
---------QSMSEEDATQLYLHVAPASTTPANGQPAQQSPPIAQTAPLNVNKEASPSVSNIVRKKLGGFVGFANLPN-------QVHRKSVRKGFSFTCMVVGESGLGKSTLVNTLFETSLYQPKT-----------------------------LPELGSE-------QSSTVGIENISADIEENGVRLKLTVVDTPGFGDFVNNDSSWDPIVTSIESRFDQFLEQENRVNRA------KLN----DNRVNACIYFIQPTGHSLRQVDIEFMRRLHTKVNLIPVIAKSDTLSEEEVESFKRRILADIDHHKIQIFKAPAYEQE------------DEET-----IQENSEIESKIPFAIVGSTQTIQTA--------DGRNVRGRSYPWGVVEVDNEEHCDFTKLRQMIIRTHMEELKEST-NILYENYRSEKLLAMGVQQD-ASVFKEVNPTAKAIEEKTLHDAKLAKMEAEmklvfqqKVQEKEA------------------------------------------------------------------------------------------------------------------------------------------------------------------------------------------------------------------------------
>A0A7R8D8I7	353	0.422	2.719E-99	67	438	704	7	300	372
-------------------------------------------------------------------QSYVGFANIAD-------QVHRKSVKRGFEFTLMVVGETGLGKSTLVNSLFLTDLYKD-----RKIPS-------------------------------LTERAKRTTELHKTTMEIEEKGVKLRLTVVDTPGFGDGLDGDDSWKACVKYVDDQFASYFESESGLNRKNIV----------DTRVHCCLYFIPPYGHGLRQIDLEFLKRLQYKVNLIPIIAKADTLTKNEIHKLKATINADIEENDIEIYQFPDCDSDE----------DDE------FKSQDRDLKSSVPFAIVSSTQTFQ---------VKGKKVRGRQYPWGVVEVDNPEHSDFSLLRRFLIQTHMQDLKDVTHDVHYENYRVQCLNDL-------------------------------------------------------------------------------------------------------------------------------------------------------------------------------------------------------------------------------------------------------------------------
>UPI0010BDBC6A	353	0.402	2.719E-99	61	484	704	2	351	385
-------------------------------------------------------------MPSGEHRGEIGFATLP-------EQVHRKSVKKGFDFTLMVVGEAGLGKSTLINSLFLMDLYE-----------------------------ERKQPSV-------DERVHRTVYIEKKTMEIEEKGVRLRLTVVDTPGFGDALNSDDSWRAIEKYIDEQFNQFFRDESGLNRKNIV----------DNRVHCCLYFIPPWGHGLRQLDIEFMRRLHKKVNIVPVIAKADTLSPKEAAELKKIIMKELESHEIRVYQLPECDEDE-----------DEELKTTD-----RDLKESIPFAVVSSCQ---------VVEVGGRKVRGRIYPWGVVEVENPKHSDFLKLRTFLIriimglfSSHMQDLKEVTRDVHYENYRAEYiqtLRTCG-K---ASAADIGVVPVIPDADRLLQE---KEAELRKMQEMLAqMQA---------------------------------------------------------------------------------------------------------------------------------------------------------------------------------------------------------------------------
>UPI001432C263	353	0.374	2.719E-99	6	474	704	39	429	522
------PAnATRPQTQPPSVPLSVVASSAASSQVISSSNGDSNKL-IYDLQEKEQQQKSQKRQKPMEIAGYVGFANLPN-------QVYRKAVKRGFEFTLMVVGASGLGKSTLINSMFLSDIY-NAEAVSRSNRCAKR---------------RHF-------------------EVEATKVMLKENGVNLTLTVVDTPGFGDAVDNSNCWLPILEYVDSKYEEYLTAES---------QRYTQDQLSDNRVHCCLYFIAPSGHGLRPLDIACMQSLSEKVNLVPVIAKADTMTLDELHLFKKQIRNEIAQHKIKTYDFP------------ATLEDDAEESKDT-----QNLRNRVPFAVVGAN---------TIIELDGKKVRGRRYPWGLVEIENLTHCDFIALRNMVIRTHLQNLKDVTNNVHYENYRCRKLSELGLVDS-KARLSNKNPLTQMEESKREHEQKMKKMEAE-------------------------------------------------------------------------------------------------------------------------------------------------------------------------------------------------------------------------------------
>A0A3Q2Q3L3	352	0.387	5.026E-99	51	479	704	1	353	363
---------------------------------------------------SLSVDQVSRTVQSMDQdKEYVGFATLPN-------QVHRKTVKKGFTFTLMVAGETGLGKSTLINSLFLTDLYKD-----RKVP----NAE---------------------------ERIGQTVDIVKHTIGIEEKGIKLWLSIVDTPGFGDAVNNTASWKHVEDYIDQQFEQYFRDESGLNR----------KNIKDNRVHCLLYFISPFGHGLRPIDVECMKALHEKVNIIPLLAKADSLTHAEAYSKKSKIREEIKQFGINIYQFPECESDE----------------DEDSKRQEQILKDSIPFAVIGSNIQV---------ESKGRKFRGRSYPWGVVEVENPIHSDFLLLRNMLVRTHMQDLKDVTRETHYENYRAQCIQSM-----TRMMVQErkrrWVEPGPPPTPGRRRPLPLRKMqeVLERIQEQ--------------------------------------------------------------------------------------------------------------------------------------------------------------------------------------------------------------------------------
>UPI0003F0DF69	352	0.460	5.026E-99	65	435	704	7	292	423
-----------------------------------------------------------------ELEGYVGFANLPN-------QVYRRSVKRGFEFTLMVVGESGLGKSTLINSLFLTDIYNDKE----------------------YPGPS--------------LRIKKTVSVDTSKVLIKEGGVQLQLTIVDTPGFGDAVDNSNCWVPVTDYIDNTFEDYLNAESRV--------NRRT--MPDNRVHCCLYFIAPTGHGLKPLDIEFMKKLHEKVNIIPLISKADTLTPEECKQFKKQIMKDIEENKIKIYEFPDT-------------PDDEDDNKENNAK-NTP----VPQA------------P--ILEVNGKKVRGRQYPWGIVEVENLEHSDFVTLRNLLLRTHMQDLKDVTNNVHYENFRCRKL----------------------------------------------------------------------------------------------------------------------------------------------------------------------------------------------------------------------------------------------------------------------------
>A0A4Q0A3T6	352	0.451	6.834E-99	68	465	704	19	337	415
--------------------------------------------------------------------GYVGFANLPN-------QVHRRSVKRGFQFVTMVVGESGLGKSTLVNTLFNSTLIPDKE---EVPPS---------------------------------AETPQTVAIQNISADIQENGVKLRLTVVDTPGFGDFINNEESWKPILMDIESRFDSYLAQETRANR----------TKFVDNRVHACIYFIAPTGHSLRAIDIEFMKRLHTKVNLIPVIAKSDTLTEEEIEAFKGRILADIAHHNIQIFR-PLSDS-----------FDDPETVAE-----NREILSKMPFAIIGSSNDVETL--------DGRKVRGRKYPWGIIEVDNEDHNDFVKLRQMLIRTHMEELKEYTNNALYENYRTAKLLSLGkVQD--SSVFREYNPVLQMEEERRLHE----------------------------------------------------------------------------------------------------------------------------------------------------------------------------------------------------------------------------------------------
>R7UNB1	352	0.406	6.834E-99	65	491	704	25	368	434
-----------------------------------------------------------------EIEGYVGFANLPN-------QVYRKAVKKGFDFTLMAVGESGLGKSTMINSMFLTDLY-NAEH----------------------PGPSR--------------RLKKTIAVESNQVLLKENGVQLRLTMVDTPGFGDAVDNSNCWDPVIDYVESQYDSFLNSESRVNR-------KSLP---DSRVHCCLYFISPNGHGLKPLDIEFMKNLHDKVNIIPIIAKADTLTYDECREFKKTILNEIAQNKIRIYEFPDCD-------------DEEE------QKVTKKLRERVPFAVVGSN---------AVVDCGGKKSRGRVYPWGTVEVENLMHNDFLALRDMVIRTHMQDLKDVTNNVHYENFRYHKLaafSSTDSKNKLIDVFRSPIVQMEEEKKEHIQK--MKKMEAEMEQ-VFEMKVKE-KKQK--------------------------------------------------------------------------------------------------------------------------------------------------------------------------------------------------------------------
>T1FMF2	352	0.433	6.834E-99	55	435	704	161	458	577
-------------------------------------------------------SSSKLRLQK-EPDTYVGFANLPN-------QVYRKSVKKGFEFTLMLVGESGLGKSTLINSMFLTDIY-NNEH----------------------PGPSK--------------RPNKTLKVEKMNVLLKEGGVQLKLTIVDTPGFGDAVNNSNCWQPVVEYIDSQYNAFLNAESRVIR--QVSE--------DTRVHCCLYFISPNGHGLRQLDIEFMKQLHEKVNIIPLIAKADSMTAEECKTFKKTIMNEIMQNKIKIYEFPDCD-------------DEEE------RRIMKKMKERIPFAVVGSN---------MVVECNGRKIRARTYPWGVVEVENLEHNDFTALRNMLIRTHLHDLKDVTNNVHYENFRYEHL----------------------------------------------------------------------------------------------------------------------------------------------------------------------------------------------------------------------------------------------------------------------------
>A0A7D9J2A3	351	0.410	9.291E-99	45	439	704	25	331	388
---------------------------------------------SAPQIQSRPKQETP----------YLGFANLPN-------QVHRKSVKKGFEFTLMIIGESGLGKSTLVHSLFMTDLYESRHKPTAS------------------------------------EMLKRTIQIDTHKVDIEEKGIKLKLTVVDTPGYGDAIDNSNCWEPIVDFVDQQYDSFFQDESGLNR----------KNMSDTRVHCVLHFINPQGHGLKPLDIKVMKALHHKVNIVPIIAKADTLTLNEVKSLKQRILDEIDDLQINVYNFPECDSDD----------------DETFLALNADLKASVPFAVVGSN---------TVMDVKGKKVRGRTYPWGVIDVENPEHSDFTKLRNMLIRTHMQDLKDVTQDVHYENYRSARIANGG------------------------------------------------------------------------------------------------------------------------------------------------------------------------------------------------------------------------------------------------------------------------
>A0A1Y1VZ87	351	0.417	9.291E-99	54	491	704	1	372	416
------------------------------------------------------KSTSSS-VSKKKMQGYVGFSNFPN-------QVHRRSVKRGFNFTLMVVGEAGIGKSTLINTLFDTKIFPDRE----EVP---PNAEPI-----------------------------KGVDVTSMSADIQENGVKLKLTVVDTPGFGDSINNEDAWQPILENIESRFDAYLAQENRVNRS----------KISDNRIDAVIYFIKPTGHSLRAIDIEFMKRLHTKVNLIPIIAKADTLTARELDLFKARILADINYHGIQIFK-P--VSDE---------FDDPETVAD-----NREILSKIPFAVIGSEKFVE--RP------DGTSVRGRRYPWGIIEVENEDHNDFIKLRQMLLRSHMEELKDTTDMVLYENYRTQKLLTMGhVQD--NNVFREFNPVMQQEEERRAHEAKMQKMEAEmtavfqqKVQEKEAklkqsEEELYArhKEMK--------------------------------------------------------------------------------------------------------------------------------------------------------------------------------------------------------------------
>UPI001885D4A5	351	0.374	9.291E-99	0	438	704	37	416	482
ASRAPPPASQTlssarrgTEVAGANGRHRGLPGTPPPSPRVSDWSFPLSGRMTVSRR-SLDSPLSPAsRPHSPWGSfdpydsaedqdkEYVGFAALPN-------QVHRKTVKKGFTFTLMVAGESGLGKSTLINSLFLTDLYKD-----RKIP----NAE---------------------------ERISQTVSIVKHTVSIEEKGVKLRLSIIDTPGFGDAVNNMQSWKHLEDYVEQQFDQFFRDESGL--------NRRN--IQDNRVHCCLYFIPPYGHGLRPLDVECMRALHEKVNIVPVLAKADSLTRAEVYKKKIKIREELRRFGINIYQFADCDSDE-----------DEE-----FKRRDRLLKDSVPFAVIGSNVLV---------ESQGRRFKGRAYPWGVVEVESPAHSDFLLLRDMLVRTHMQDLKDVTRECHYENYRAHCIRNM-------------------------------------------------------------------------------------------------------------------------------------------------------------------------------------------------------------------------------------------------------------------------
>T1J6H9	351	0.439	9.291E-99	68	445	704	5	306	645
--------------------------------------------------------------------DYIGFATLPD-------QIHRKSVKKGFEFTFMVVGDSGLGKSTLINNLFLCDLY-----RERKVP----NAE---------------------------ERVDKTVNISKNSVDIEEQGLKVKVNIVDTPGFGDAINCEESWKTIENYIDEQFQQFFKDESGLHR----------KNIQDNRVHCCLYFIPPYGHGLRHLDIEFLRRLDHKVNIIPVIAKADTLSPDEVKKLKKRVLEELEASNVQIFKFPECDS-------------DEE---EEFKQQEKELKASVPFAVIGSNQ---------VVELNGKKVRGRMYPWGIVEIENPTYSDFNKLRALLLGSHMQDLKDITRDVHYENYRAQHISkvSQNLTKELS------------------------------------------------------------------------------------------------------------------------------------------------------------------------------------------------------------------------------------------------------------------
>A0A3Q1FA56	351	0.381	1.263E-98	5	438	704	43	404	473
-----RPLPCRPTGSPIVPPRANHIGLDREFHPLQLRRQLASQVSLDSPLSPASRPRSPWgRFDpydSPEDQDkeYVGFATLPN-------QVHRKTVKKGFTFTLMVAGESGLGKSTLINSLFLTDIYKDRK---------VLNAE---------------------------ERINQTIDIVKHTISIEEKGIKLRLSIIDTPGFGDAVNNTECFKDLEDYIDQQFEQYFRDESGL--------NRRN--IQDNRVHCCLYFISPFGHGLRPLDVECMKALHEKVNIIPLLAKADSLTHAEIRRKKMKIREEMKLFGINIYQFPECDS-------------DEE---EDFKTEEQILKDSIPFAVIGGN---------VQMESKGRKYRARVYPWGVVEVENPAHSDFLLLRNMLVRTHMQDLKDVTREIHYENYRAQCIQNM-------------------------------------------------------------------------------------------------------------------------------------------------------------------------------------------------------------------------------------------------------------------------
>UPI0014042603	351	0.401	1.717E-98	65	492	704	2	345	415
-----------------------------------------------------------------KPmEGYVGFANLPN-------QIYRKAAKRGFEFTLMVVGESGVGKSTLINSMFKTDLY----------------SEEF-------PGPTK--------------RIQKTVKVEQSKVVIREEGVHLTLTIVDTPGYGDFINNSECVQPVIDHIDSQFEDYLNAESRVN---------RRP-MPDSRVHACLYFIAPSGHGLKALDIEFMKRLHNKVNIIPLVAKADAFLPTECCAFKKQIMKDIHDNNIKIYQF----TD----------THDEEDN-----KLLNKIKERLPLAVIGSN---------VVVDVGGRRVWGRHYPWGVAEVDNVEHCDFTTLRRMLIRTHMQDLKDVTNNVHYENFRSCKLA--ALTGNVAENSKRQLTKSPLAQMEEEKKDHKSKM---KKMETEMEQVFDmkVKEKKQ-------------------------------------------------------------------------------------------------------------------------------------------------------------------------------------------------------------------
>A0A642V1Y8	351	0.422	1.717E-98	65	473	704	50	381	449
-----------------------------------------------------------------KLNGFVGFSNLPQ-------QWHVKSMKRGFNMNVMVVGESGLGKSTLVSTLFNLDMYPDKV--------------------PRQPG----------------AEPPKTVDIQTVEADLEEDRVRLHLSVIDTPGFGDFVNNNDSWKPIIDDIDQRFDAYLESENKV--------QRNAGDVEDNRVHACVYFIQPTGHSLKPLDIVVMKKLHKKVNLIPVIAKADTLTEEEVEAFKRRIHDDIKYQQIEIFEPPRYD------------NDDEETVAE-----NEEIMSKVPFAVVGSTETVKTA--------DGRQVRGRSYPWGVIEVDNEDHCDFVKLRQLLIRTHLEELRERTANVLYENYRTEKLSGLGIQQD-HSVFREVNPGMRQEEERALHEARLVKMEQ--------------------------------------------------------------------------------------------------------------------------------------------------------------------------------------------------------------------------------------
>UPI0018794A6D	350	0.376	2.335E-98	47	494	704	1	380	386
-----------------------------------------------PRNLGISAPSSNRQGSQARDKEYVGFAALPN-------QLHRKSIKKGFDFTLMVAGESGLGKSTLINSLFLTNLY-----------------ED--RQLPE----------------AS-ARLTQTLTIERRGVEIEEGGIRVKLTLVDTPGFGDSMDCSDCWLPVVRFIEEQFEQYLRDESGLNR----------KNIQDSRVHCCLYFISPFGRGLRPLDVAFLRAVHEKVNIIPVIGKADALVPRETQALKQKIRDQLKEEEINIYQFPDCDSEE----------------DEDFKKQDAEMKESIPFAVVGSSEVVRDSGT--------RPVRGRHYPWGTVEVENPHHCDFLNLRRLLVQTHLQDLKEVTHDLLYEGYRARCLQSLarpGARDRASRSKLSRRSTTEIPLPMLPLAETeklirEKDEELRRMQEMLEkMQAQMQQSQTQGE-----------------------------------------------------------------------------------------------------------------------------------------------------------------------------------------------------------------
>UPI001864214A	350	0.428	2.335E-98	50	439	704	63	373	392
--------------------------------------------------ASTHSSQGPGRLSPPALLGYVG-------IDTIIQQMRKKTMKTGFDFNIMTVGHSGLGKSTLVNTLFKSQV------NRRSD----RWSRD--------------------------ERIPKTVEIRSVSHVIEEGGVKMKLTVIDTPGFGDQVNNENCWEPISKYINEQYEKFLKEEVNI---------TRKKRIPDTRVHCCLYFISPTGHSLRQLDIKFMKHLSGVVNIIPVIAKSDTLTPEEKNEFKQRVRKELEMSGIEFYPQKEFDED----------IED--------KNYNDKIREAMPFAVVGSDKEYQ---------VNGKRVLGRKTPWGVVEVENPNHCEFVQLRDFMIRSHLQDLKETTHNIYYETYRAKRLNENG------------------------------------------------------------------------------------------------------------------------------------------------------------------------------------------------------------------------------------------------------------------------
>A0A814T604	350	0.411	2.335E-98	65	472	704	202	530	656
-----------------------------------------------------------------EISSNVGFVSLPD-------QVHRRAVKRGFEFNLMVVGQSGLGKSTFINTLFQTELYGQDF-----------------------PSTVH--------------RKKKTVSIDSSSIILKEKGVQLRLTIVDTPGFGDAVDNSNCWQPILDYIDSKYEEFLNAESRVI--------RR--QASDNRVHCCLYFISPTGHSLQPLDIEFMKRLHDRVNIIPVIAKADTLTSDELRIFKKSILQDIHNEKVKLYEFPDCD-------------DDEEN------KLTKTYKEKVPFAVVGSN---------IVLERANKRARVRQYAWGIVDVEDEAHSDFIALRSMLIRTNLIDLRDVTHNIHYENYRYKKLShstSSGTTGTDSTKAGSNKSLQSNKNFFSQLEDERAETE---------------------------------------------------------------------------------------------------------------------------------------------------------------------------------------------------------------------------------------
>A0A556UYL3	350	0.389	3.174E-98	6	438	704	16	356	372
------PDSPTEIPQVERTLQNPEPDLLHRCHFISTYSPQ------SPRPKSpWSR---PDPYESPEDQDreYVGFATLPN-------QIFRKSVRKGFSFTLMVAGESGLGKSTLVNSLFLTDVYKDRT---------LLNAE---------------------------ERISKTVEITKHTIGFEEKGVKLKLTIVDTPGFGDAVNNTESWKPVVDFINCQFEQYFRDESGLDR----------KNIQDNRVHCCLYFISPYGHG--PVDVEFMRALHKKVNLLPVLGKADCLTPLELSQKKKKIREEIERFGINIYQFPGCDSDE----------DD------------QELKDSVPFAVVASNILVQ---------IKGRRVRGRAYPWGVVEVENPAHSDFLKLRNMLVRTHMQDLKDVMQETHYENYRSECIRNM-------------------------------------------------------------------------------------------------------------------------------------------------------------------------------------------------------------------------------------------------------------------------
>A0A7L0Q5S8	350	0.396	3.174E-98	4	442	704	211	573	582
----PCHLLHRLDPFPQPVVTGSVPCVPPGAEAVPSPAPAMTD---APRDAGLKQAA-PARPDKPAADfGYVG-------IDAILEQLRRKAMKQGFEFNIMVVGQSGLGKSTLINTLFKSKI---------SRKSVQPTAE---------------------------ERIPKTIEIKSITHEIEEKGVRMKLTVIDTPGFGDHINNENCWQPIMKFINDQYEKYLQEEININ---------RKKQIPDTRVHCCIYFIPATGHSLRPLDIEFMKRLSKVVNIVPVIAKADTLTLEERDYFKQRIMADLLANGIDVYPQKEFD------------EDSEDRL------VNEKFREMIPFAVVGSDQEYQ---------VNGRRILGRKTKWGTIEVENTTHCEFAYLRDLLIRTHMQNIKDITSNIHFEAYRVKRLNegqsslSNGVAD---------------------------------------------------------------------------------------------------------------------------------------------------------------------------------------------------------------------------------------------------------------------
>UPI001EAFA24C	349	0.400	4.315E-98	67	493	704	45	388	404
-------------------------------------------------------------------DEFIGFATLPD-------QVHRKAVKRGFDFTLMVVGEMGLGKSTLINSLFLTELYKERE---------VTGVED---------------------------RVSCTVEIEKKQLEIEEKGVRLRLTIVDTPGFNDAINAESSWKSLEAYIDKQFEQYFQDESGLNRKNIV----------DNRVHCVLYFVSPYGHGLKPIDIQVMKKLHNKVNIVPLLAKSDILTKAEVKRLKQRILEEIEKNDIHIYEFPDCDSDE----------------DEDFKQQDSDLKAAVPFAVVGCN---------TVVEAAGKKIRGRAYPWGIVEIDNPNHCDFNKLRQMLISTHMQDLKDVTSDCHYENYRAEHL-----KDhlTISQKDRSKLKRDSSPNFEAIM-DADKLLEQKDA-EIQRMQAMLAKMQQQL------------------------------------------------------------------------------------------------------------------------------------------------------------------------------------------------------------------
>A0A3M7QBV1	349	0.393	4.315E-98	10	435	704	69	429	548
----------QNISHFKQLQNIIQEKSIIERPLVKPSEIAHDKKPQAPVIPSTPIPTQPPQVPKPSTshthsssisktknlDGYVGFANLPN-------QVYRKSVKKGFEFNLMVIGESGLGKSTFINSLFLAELY---------------NTEDF-------PNT--------------FERRRKTLFIDSTSVLLNEKGVNLRLSIIDTPGFGESIDNSNCWQPIIDFVDSKYEEFLNAESKI--------NRKLP-ILDNRVHCCLHFIAP-GHTLKTLDIEVMKKLHDRVNLIPVIAKADTMTPEEIKTFKTNVLNVINDHNIQIYEFPDIEDDELENNRS-----------------NSALKSKIPFAIVGSN---------TVIENEGKPFRGRQYPWGCVNVDDLSHCDFMALRTMLIRTHMQDLKDVTNNVHYENYRFKKL----------------------------------------------------------------------------------------------------------------------------------------------------------------------------------------------------------------------------------------------------------------------------
>Q967D1	349	0.423	5.866E-98	61	497	704	0	329	349
-------------------------------------------------------------MSDQ-----LGFHNLP-----FLA--HRKSVKRGFEFTLMVVGESGLGKSTLIQSLFLTNFFGNKT----SPP--------------------------------AGERIAQTVSIDATTVDIEEKGVKLRLTVVDTPGFGDAVNNELCWQPVIDYCNEKYDQYLRDESGL--------NRRN--IEDHRVHCCLYFINPLGHGLKPLDIEFMKQLHNLVNIIPVIAKADTLTPKEIKALKIKIMNEIQENGIKIYT-GETD-------------DDEDDN-----PDIKELKEIIPFAVVGSN---------TLLEVNGKRVRGRLYPWGVVEVENKDHCDFVKLRTMLIRTHMQDLKDYTQDVHYENFRKKKL--M---------------QGSPGRKVSEYTDYN---VGGTPDEAAKAAALQAKE-KELEEMR--------------------------------------------------------------------------------------------------------------------------------------------------------------------------------------------------------------
>V4CA54	349	0.386	5.866E-98	67	493	704	21	363	384
-------------------------------------------------------------------DEYVGFATLPD-------QVHRKAVKRGFDFTLMVVGESGLGKSTLINSLFLTELY--------------------------------GEREVGSVTD----RLEKTVEIEKKQLEIEEKGVRLRLTIVDTPGYNDAINGDTGVKSIVEYVDKQFEQYYTDETSINRRHIV----------DNRVHCCLYFISPYGHGLKPIDIFMMKQLHHKLNIVPIIAKSDILTKPEVNRLKQKILDEIDHHSIQIYEFPDCDSDE----------------DEDFKQQDDLLKAAVPFAVVGCN---------TVVEAGGKKIRGRAYPWGIVEIDNPSHCDFVRLRQMLISTHMQDLKDVTSDIHYENYRAEHIQNQiGTTqrERTKLKRDSMIDGTGEATEKLLQQ---KEAEIQRMQ------AMLAKMQQQL------------------------------------------------------------------------------------------------------------------------------------------------------------------------------------------------------------------
>A0A5E8BR00	349	0.434	5.866E-98	43	472	704	16	369	438
-------------------------------------------RVDSPLDTSLPINPTPYQ--EPKIikrelRSLVGFANLPN-------QWHRKSIKKGFNLNVMVVGESGLGKSTLISTLFNRTLYPS------------KTARD-----PA-------------------AELPKTVAIEAVTADILENNVRLHLTVIDTPGFGDFVNNTDSWKPIVDDIDERFDSYLEVENKVNRTSIV----------DNRIHACLYFIQPTGHSLKALDVTVMKKLHKKVNLIPVIAKADTLTEEEVIAFKQSIMTDIHNQKIDIFEPPKYE------------NDDEET-----RVENEELMSNVPFAIVGSIEDVTTE--------DGRVTRGRSYPWGVIEVENEAHCDFVKLRQLLIRTHLEELREKTGNVLYENYRTEKLAEMGIKQDTS-VFREVNPAVRQEEERALHEARLAKME---------------------------------------------------------------------------------------------------------------------------------------------------------------------------------------------------------------------------------------
>UPI000DF0E158	349	0.391	5.866E-98	2	442	704	188	564	573
--SAP-PARQVESSEPPLPAQPPQAEPKLQPVPMESPPKREEGPEAVPSHApSMtdtprdagPKPAAPTRPEKPAADfGYVG-------IDAILEQLRRKAMKQGFEFNIMVVGQSGLGKSTLINTLFKSKI---------SRKSVQPTSE---------------------------ERIPKTIEIKSITHEIEEKGVRMKLTVIDTPGFGDHINNENCWQPIMKFINDQYEKYLQEETNIN---------RKKRIPDTRVHCCIYFIPATGHSLRPLDIEFMKRLSKVVNIVPVIAKADTLTLEERDYFKQRIMADLLANGIDVYPQKEFD------------EDSEDRL------VNEKFREMIPFAVVGSDQEYQ---------VNGRRILGRKTKWGTIEVENTTHCEFAYLRDLLIRTHMQNIKDITSNIHFEAYRVKRLNegqgslSNGVTD---------------------------------------------------------------------------------------------------------------------------------------------------------------------------------------------------------------------------------------------------------------------
>UPI000C6E7681	349	0.437	7.975E-98	60	443	704	7	311	355
------------------------------------------------------------QSTKQELSNYLGFSSLPN-------QVHRKSVKKGFEFTLLVVGESGLGKSTLINSLFLTDLYPD-------------------RYVPE-----------------AKEKIEQTVSITTSTVEIEEKGVKLRLTVVDTPGFGDAIDNTDCFTSIIQYIEDQFECFLREESAL--------NRRN--IVDTRVHCCFYCISPFGHGLKPLDIAFMTHLHNKVNLIPLITKADALTKTELTKLKARIMREIVDNGIRIYDFPDCDSDE----------DDE------YKQLVCELKEATPFAV-SSA--------LQTYEVRGNKVRGRAYPWGILDIENTEHSDFSKLRSMLI-THMQDLQEVTHELHYETYRSDRLADKGATVW--------------------------------------------------------------------------------------------------------------------------------------------------------------------------------------------------------------------------------------------------------------------
>A0A6J2W0T8	349	0.426	7.975E-98	47	435	704	15	340	358
-----------------------------------------------PRPKSPWGRFDPYDsVEDQD-KEYVGFATLPN-------QVHRKSVKKGFEFTLMVVGESGLGKSTLVNSLFLTDLYKGRV--------------------------LHNAP----------ERVAQTVAITKNTVEIVEKGVKLKLNIVDTPGFGDAVNNIQSWRAVSDYVDRQFEQYRRDETGLNR----------KNIQDNRIHCCLYFISPYGHGLRPLDVEFMRSLHEKVNIVPVLAKADSLTSSELRNMKTRIMTEIDKHRIKIYQFPDCDEDEDELFRR---QDLELKVKERRIGWvHSEITSLsIPFAVVGSNAIV---------ESEGRRFRARIYPWGVVEVENVAHSDFVHLRNMLVRTHMQDLKDMTQDVHYENYRAQYL----------------------------------------------------------------------------------------------------------------------------------------------------------------------------------------------------------------------------------------------------------------------------
>T1FN47	349	0.450	7.975E-98	60	436	704	6	303	370
------------------------------------------------------------QLTSNEATDCVGFANLPN-------QVHRKSVKKGFEFTLMVVGESGLGKSTVINSLFLTDLYPH-----RVIPSAQEKAV-------------------------------STVNIEASTVEIEERGVKLRLTVVDTPGYSDPINANNCFETIINYVDCQYEKFLLDESGL--------NRR--HIQDTRVHCCFYFINPIGHGLKPLDLQFMKAIDHKVNIVPVIAKADTLTKSELLTLKAKVMEEIKKHQIQIYTLPDCD-------------DDE---DEDYKLQCKQLKEAVPFAVIGSN---------VMLEVRSRKVRGRMYPWGVVEVENPEHCDFIKLRTMLI-AHMQDLQEVTQEVHYENFRSQKIS---------------------------------------------------------------------------------------------------------------------------------------------------------------------------------------------------------------------------------------------------------------------------
>A0A1E3PNW1	349	0.428	7.975E-98	65	471	704	97	423	497
-----------------------------------------------------------------KLNGYVGFANLPN-------QWHRKSIRKGFSLNIMVVGESGLGKSTLIETLFNMSLY--------------------GPKTPRQPG--HEL--------------AKTIEIESVTADIEENGVRLHLTVVDTPGFGDFVNNTDSWKTIIDNIDARFDAYLDAENKPNRVV----------INDDRIHACIYFIQPTGHSLSALDITVLKQLHRKVNIIPVIAKSDMLTDEELLAFKSRILADIAHQGIEIFQPPKYD------------NDDEET-----QLENEEIFAKSPFAVVGSSNLVQAK--------DGRMIRGRSYPWGVIEVDNEEHCDFVKLRQLLIRTHLEELRERTANQLYEQYRTNKLLELGmVQDTSVFMSE---GEALSNSARLEQEISLHKM----------------------------------------------------------------------------------------------------------------------------------------------------------------------------------------------------------------------------------------
>A0A7M4FVC3	349	0.385	7.975E-98	2	468	704	202	577	596
--SQPlQPEA-----KPQPVMAEHPPKSEEGTEVIPSYTPSMTD---APRDSGLKQAA-PTRTEKPAVDfGYVG-------IDAILEQMRRKAMKQGFEFNIMVVGQSGLGKSTLINTLFKSKI---------SRKSVQPTSE---------------------------ERIPKTIEIKSVTHEIEEKGVRMKLTVIDTPGFGDHINNENCWQPIMKFINDQYEKYLQEEININ---------RKKRIPDTRVHCCIYFIPATGHSLRPLDIEFMKRLSKVVNIVPVIAKADTLTLEEREYFKQRITADLLANGIDVYPQKEFD------------EDPEDRL------VNEKFREMIPFAVVGSDQEYQ---------VNGRRILGRKTKWGTIEVENTTHCEFAYLRDLLIRTHMQNIKDITSNIHFEAYRVKRLNE-GQ----SALSNGVADKELVANEMHSQVGCS-------------------------------------------------------------------------------------------------------------------------------------------------------------------------------------------------------------------------------------------
>A0A818FBA6	349	0.421	7.975E-98	47	443	704	247	567	684
-----------------------------------------------PRQESEaTSINKEQQQTAPRIreiSSNVGFVSLPD-------QVHRRAVKKGFEFNLMVVGQSGLGKSTFINTLFQTELYGQDF-----------------------PSTVH--------------RKKKTVSIDSSSIILKEKGVQLRLTIVDTPGFGDAVDNSNCWQPIIDYIDSKYEEYLNAESRVV---------RKAHITDNRVHCCLYFITPTGHSLQALDIEFMKRLHDRVNIIPVIAKADTLTSEELRLFKKSIMQDITNEKMKLYEFPECDDD-----------DDEN-------KLTKIYKDKVPFAVVGSNF---------ILEKGNKRTRIRQYAWGIVDVEDEVHSDFIALRSMLIRTNLNDLRDVTHNIHYENYRYKKLSAFHGNDT--------------------------------------------------------------------------------------------------------------------------------------------------------------------------------------------------------------------------------------------------------------------
>A0A8B6ET30	348	0.372	1.084E-97	67	484	704	41	383	401
-------------------------------------------------------------------DEFIGFASLP-------EQVHRKAVRRGFDFSLMVLGDSGLGKSTLINSLFLTDLYKD-----REIPDTADLVE-------------------------------RTLTTVKKQIEIEEKGVKVRLTIVDTPGYNDAVNAEDSWKRVVSYVDQQFQLYYQAESGLNR----------KNINDTRIHCCLYFISPYGHGLKPLDILVMKKLHHKVNIVPLIAKSDVLTPKEVKRLKTKVLEDIKENDINIYTFPECDSDE-----------DEE-----FKEQDKALKEAVPFAVIGSN---------TVVEAGGKKIRGRMYPWGIVEVDNPKHCDFIKLRQMLISTHMQDLKDITSEIHYENYRAESLLSSEVsksnRERTKLKRDSIANLDKALETEqLLQE---KEAEIQRMQEMLAkMQA---------------------------------------------------------------------------------------------------------------------------------------------------------------------------------------------------------------------------
>A0A4Z2CUS1	348	0.393	1.084E-97	68	497	704	65	414	498
--------------------------------------------------------------------GYVGYSNLPN-------QIYRKAVRKGFEFNILVVGESGVGKSTFINSLFLSEVY-NSDH----------------------PGPS--------------NRHRKTTCVQSHTVILKENGVFLKLNLIDTPGFGDCIDNTNCWQPIVDYIISRFDDYISGESRVNRPC--------QSIPDQRVHACIYFIAPTGHSLKPLDLEFLSRIQDKVNVIPVIAKADTLTPEECREFKKTILNDLASRKIRVFEF-------IDPPECADRTNDEELI------KLRRLRDRVPFAVVGANTLITNS--------AGVRVRARSYPWGIVEVENMDHNDFAAIRYLLLSVYMQELRDMTHNVHYENYRNAKLS--GIA--MESHFQTRDGKDPMAIMEAEKKEHEAKM---RKMEAEMEAVFDQKVEEKNQKLR--------------------------------------------------------------------------------------------------------------------------------------------------------------------------------------------------------------
>A0A7K7YKJ6	348	0.392	1.084E-97	1	442	704	188	555	564
-SSEPalptQPLQAEPKPQAVPVESPAKRDEGPEAVPSPAPAMTDAPRDAGPRQAA------PARPDKPAADfGYVG-------IDAILEQLRRKAMKQGFEFNIMVVGQSGLGKSTLINTLFKSKI---------SRKSVQPAAE---------------------------ERIPKTIEIKSITHEIEEKGVRMKLTVIDTPGFGDHINNENCWQPIMKFINDQYEKYLQEEININ---------RKKQIPDTRVHCCIYFIPATGHSLRPLDIEFMKRLSKVVNIVPVIAKADTLTLEERDHFKQRIMADLLANGIDVYPQKEFD------------EDSEDRL------VNEKFREMIPFAVVGSDQEYQ---------VNGRRILGRKTKWGTIEVENTTHCEFAYLRDLLIRTHMQNIKDITSNIHFEAYRVKRLNegqsslSNGVAD---------------------------------------------------------------------------------------------------------------------------------------------------------------------------------------------------------------------------------------------------------------------
>A0A7L0VEE1	348	0.396	1.084E-97	2	442	704	192	563	572
--SAVQPQSpvpdPRPRSSGRIISPWLLQGFGGAHGCAEAVPSHAPGMMDAPRDAG-PKQAAPARPDKPAADfGYVG-------IDAILEQLRRKAMKQGFEFNIMVVGQSGLGKSTLINTLFKSKI---------SRKSVQPAAE---------------------------ERIPKTIEIKSITHEIEEKGVRMKLTVIDTPGFGDHINNENCWQPIMKFINDQYEKYLQEEININ---------RKKQIPDTRVHCCIYFIPATGHSLRPLDIEFMKRLSKVVNIVPVIAKADTLTLEERDYFKQRIMADLLANGIDVYPQKEFD------------EDSEDRL------VNEKFREMIPFAVVGSDQEYQ---------VNGRRILGRKTKWGTIEVENTTHCEFAYLRDLLIRTHMQNIKDITSNIHFEAYRVKRLNegqsslSNGVAD---------------------------------------------------------------------------------------------------------------------------------------------------------------------------------------------------------------------------------------------------------------------
>UPI00146D86E5	348	0.398	1.084E-97	1	442	704	197	564	573
-SSEP-PLTTQPPQAEPKPQPVLMESPPKREEGPEAVPSHAPGMTDVPRDAG-PKQAAPTRPEKPAADfGYVG-------IDAILEQMRRKAMKQGFEFNIMVVGQSGLGKSTLINTLFKSKI---------SRKSVQPTSE---------------------------ERIPKTIEIKSITHEIEEKGVRMKLTVIDTPGFGDHINNENCWQPIMKFINDQYEKYLQEEININ---------RKKRIPDTRVHCCIYFIPATGHSLRPLDIEFMKRLSKVVNIVPVIAKADTLTLEERDYFKQRIMADLLANGIDVYPQKEFD------------EDSEDRL------VNEKFREMIPFAVVGSDQEYQ---------VNGRRILGRKTKWGTIEVENTTHCEFAYLRDLLIRTHMQNIKDITSNIHFEAYRVKRLNegqsslSNGVTD---------------------------------------------------------------------------------------------------------------------------------------------------------------------------------------------------------------------------------------------------------------------
>UPI001F044CD4	348	0.439	1.474E-97	65	466	704	6	324	379
-----------------------------------------------------------------KLDGYVGFANLPN-------QIFRKSVKKGFEFSLMVVGESRLGKSTLLNSLFLTDLY-----TAATFPSTEE--------KLA-----------------------QTLEVQASTVILKEGGVNLRLTCIDTPGFGDAIDNTDCWKPIISFIESKFEEYLNEESRVNRTALV----------DSRVHCCLYFIAPNGHSLKPLDIEFMKRLHDKVNIVPIIAKADSLTAEECQNFKKKILNEIGSNKIGIYQFPELGVDD-----------------EDLKDVSMTVSDRIPFAVVGSN---------TVVEVGGKKLRARVYPWGVAEVENSDHCDFIALRNMLIRTHMQDLKDVTNDVHYENX-CKRL----ATVTVgSPTVTSRRSLGLSPLEQLEAER---------------------------------------------------------------------------------------------------------------------------------------------------------------------------------------------------------------------------------------------
>A0A8C6WVF0	348	0.414	1.474E-97	52	478	704	12	342	435
----------------------------------------------------LVISQSSGVVQQKNLEGYVGFANLPN-------QVYRKSVKRGFEFTLMVVGESGLGKSTLINSLFLTDLY-----------------------SPEYPGPSH--------------RIKKTVQVEQSKVLVKEGGVQLLLTIVDTPGFGDAVDNSNCWQPVIDYIDNKFEDYLNAESRV--------NRR--QMPDNRVQCCLYFIAPSGHGLKPLDIEFMKRLHEKVNIIPLIAKADTMTPEECQQFKRQIMREIQEHKIKIYEFPETD-------------DEEE------MKFIRKIKDRLPLAVVGSN---------TIIEVNGKRVRGRQYPWGVAEGEEWGRVD-TRVNTAL--THMQDLKDVTNNVHYENYRSRKLA--AVT---------YNGVDNNKNKGQLTKSPLAQMEEERRDH---------------------------------------------------------------------------------------------------------------------------------------------------------------------------------------------------------------------------------
>R4X7F9	348	0.383	1.474E-97	42	493	704	24	426	463
------------------------------------------ERVSSPspaanGQPELESSEeeftpaSPPpipasNVVRRKLTGFVGFANLPN-------QWHRRSVRKGFQFAMMLVGESGLGKSTMVNTLLNNETYGPKEY-------------NLGAEKTE-----------------------KTVATKSMTAVVHEDGVKLELTVVDTPGFGEFVNNEECWKPILDRIEKGYDSYLEAENNA--------NRRD--IRDDRIHACIFFIDPTGHALKPIEIEFMRRLHHRVNLIPVIAKADTMTEQEIINFKARVLADIAFHKIRIFQAPRY------------ALDDEET-----VQENQEIMNKIPFAIVGSNNFVQNS--------AGKSVRGRQYPWGVIEVDNEDHCDFSKLRQMLIRTHMEELKDHTRSVLYENYRSEKLTQMGVSQD-QSVFKEVSPQAKMEEERILHEAKLAKMENEmkmvfqqKVQEKEAklkqsEEELYArhKEMKDN------------------------------------------------------------------------------------------------------------------------------------------------------------------------------------------------------------------
>A0A267GP89	348	0.395	1.474E-97	71	480	704	66	406	468
-----------------------------------------------------------------------GFANLPD-------QMHRKAVKKGFNFTLMVVGESGLGKSTLISSLFQQDLYKD------------------------------------RELGSATERVNKTTEIDKRQIELDEKGVKLRLTVVDTPGFNDAINCQDCWRPIEDYIDNTFEQYFKDECGLNRKNIV----------DHRVHCCLYFVSPCGHGLRPIDVELMRRLHSKVNIVPIIAKADTLTQAELRDLKERVLADLDRHKIQTYRMPDTDSD-----------DDEET-----RRQESDIRACIPFAVIGSNCVVESAD-------TGRRTRGRQYPWGVVEVENPKHCDFAKLRIFLLGTHMQDLKDITKEVHYENYRakyiTERMSkrKGAVRDDFetrkSKNTTEANFEAIVDTEGLLKE---KEDEIRRMQQML-------------------------------------------------------------------------------------------------------------------------------------------------------------------------------------------------------------------------------
>A0A564Z157	348	0.398	1.474E-97	47	468	704	169	514	592
-----------------------------------------------PVFALDPSSETAE---EPEEDAKLGFANIPD-------QMHRKAVKKGFNFTLMIAGESGLGKSTLVNSLFMQDLYKD------RKPCD---ASD---------------------------MIKKVTKIEKHQIELDERGVKLRLTIVDTPGFNDAVNAEDCWKPIEDYIDGTFEQYFKDECGLNR----------KNIQDNRVHCCLYFISPYGHGLRQVDVEFMRRLQNKVNIVPVIAKADALTASELRDLKERIMSDLDRYKIDIYRLPECDS-------------DEE---EEIKRLDKEIKAVLPFAVIGSNCVIEGE--------GGKRVRGRQYPWGVVEVENPKHCDFTKLRIFLLKTHMQDLKDMTLEVHYENYRakyiTERMSRR-QTDRREGMgAQRTDRDNGPGFEALMGADCL-------------------------------------------------------------------------------------------------------------------------------------------------------------------------------------------------------------------------------------------
>UPI000B8FC92B	347	0.432	2.003E-97	63	437	704	8	303	360
---------------------------------------------------------------NEHPQSYVGFANLPN-------QVHRKSVKKGFEFTLMVVGESGLGKSTLVNSLFLADLY-----------------SD--RKIPDAKEKFH-----------------KNVKISAKTVEIEERGVKLRLTVVDTPGFGDAINNEDSFQSIVKYIDDQFEKFFHGERGL--------NRRN--ITDSRVHCCFYFISPFGRGLKPLDIQFMRQLHQKVNIVPVISRADALTKKEVDDLKKQIRREINDEGIKVYTLPEVDEDE----------------DQEYKEEVRQMKEAMPFAVAGST---------TSIEAKGKKLRGRVYPWGVVEIENPEHSDFIKLRNMLI-THMQDLQEVTQEVHYENYRLQKLAE--------------------------------------------------------------------------------------------------------------------------------------------------------------------------------------------------------------------------------------------------------------------------
>A0A7N4NRT3	347	0.382	2.003E-97	4	438	704	84	437	506
----PPPAWRGASRSRRTGRPVGLRGPEVWTERAELGTQASGRLRA-------RGSGELNQVQPEDTrtmdKEYVGFAALP-------SQLHRKSVKKGFDFTLMVAGESGLGKSTLINSLFLTEVYKD-----RLIP------------------------------DAS-ARLSQTLTIERRGVEIEEEGIKVKLTLVDTPGFGDAVDNGDCWMPVVRFIEEQFEQYLRDESGLNR----------KNIQDSRVHCCLYFISPFGRGLRPLDIAFLRAVHEKVNIVPVIGKADALTPKETQILKQKIREQLEEQEINIYQFPDCDSDE----------------DEDFKKQDAEMKDSIPFAVIGSTTVVRD---------GARPVRGRLYPWGTAEVENPHHCDFVNLRRMLVQTHLQDLKEVTHDLLYEGYRARCLQSL-------------------------------------------------------------------------------------------------------------------------------------------------------------------------------------------------------------------------------------------------------------------------
>A0A851VPG7	347	0.379	2.003E-97	0	442	704	179	558	567
ARAAEAPATrPAESPEPALPAQPLQAEPKAQPVHVESTARREEGAEAVPSPAPAMtdaaRDAGPKQAAPARPDkaadfGYVG-------IDAILEQLRRKAMKQGFEFNIMVVGQSGLGKSTLINTLFKSKI---------SRKSVQPAAE---------------------------ERIPKTIEIKSITHEIEEKGVRMKLTVIDTPGFGDHINNENCWQPIMKFINDQYEKYLQEEININ---------RKKRIPDTRVHCCIYFIPATGHSLRPLDIEFMKRLSKVVNIVPVIAKADTLTLEERDYFKQRIMADLLANGIDVYPQKEFD------------EDSEDRL------VNEKFREMIPFAVVGSDQEYQ---------VNGRRILGRKTKWGTIEVENTTHCEFAYLRDLLIRTHMQNIKDITSNIHFEAYRVKRLNegqsslSNGVAD---------------------------------------------------------------------------------------------------------------------------------------------------------------------------------------------------------------------------------------------------------------------
>A0A7L1MTU8	347	0.400	2.723E-97	1	442	704	175	542	551
-SSEPAlPAQPQQAEKAQPLPVESPAKREEGAEAVVASPAPAMT--DAPRDAG-PKQAAPARPDKPAADfGYVG-------IDAILEQLRRKAMKQGFEFNIMVVGQSGLGKSTLINTLFKSKI---------SRKSVQPAAE---------------------------ERIPKTIEIKSITHEIEEKGVRMKLTVIDTPGFGDHINNENCWQPIMKFINDQYEKYLQEEININ---------RKKRIPDTRVHCCIYFIPATGHSLRPLDIEFMKRLSKVVNIVPVIAKADTLTLEERDYFKQRIMADLLANGIDVYPQKEFD------------EDSEDRL------VNEKFREMIPFAVVGSDQEYQ---------VNGRRILGRKTKWGTIEVENTTHCEFAYLRDLLIRTHMQNIKDITSNIHFEAYRVKRLNegqsslSNGVAD---------------------------------------------------------------------------------------------------------------------------------------------------------------------------------------------------------------------------------------------------------------------
>A0A8C0LYK3	347	0.390	2.723E-97	2	472	704	487	871	920
--SEHTPMSQLQSRLEPKPQPTVAEAPPKSQEAPEAAPGCIGDMADTPRDAGLKQAPAPR---NEKAPadfGYVG-------IDSILEQMRRKAMKQGFEFNIMVVGQSGLGKSTLINTLFKSKI---------SRKSVQPTSE---------------------------ERIPKTIEIKSITHDIEEKGVRMKLTVIDTPGFGDHINNENCWQPIMKFINDQYEKYLQEEVNIN---------RKKRIPDTRVHCCLYFIPATGHSLRPLDIEFMKRLSKVVNIVPVIAKADTLTLEERVYFKQRITADLLSNGIDVYPQKEFD------------EDSEDRL------VNEKFREMIPFAVVGSDHEYQ---------VNGKRILGRKTKWGTIEVENTTHCEFAYLRDLLIRTHMQNIKDITSTIHFEAYRVKRLHE-G-----SSAVSNGVDEKGPEAQE-IQEGPLSETV---------------------------------------------------------------------------------------------------------------------------------------------------------------------------------------------------------------------------------------
>A0A4P9WC07	346	0.480	5.031E-97	60	423	704	1	285	286
------------------------------------------------------------QIVKKKLAGYVGFHNLPN-------QVHRKSVKKGFQFTLMVVGESGLGKSTLVNTLFNTSMYPNKEGKEPSIET------------------------------------PKTVEIQTISADIEENGVKLKLTVIDTPGFGDFVNNEESWRPILENIEARYDAYLEQENRVNR-------KR---IIDTRVHACLYFIAPTGHSLKPLDVEFMKRLAGRVNLIPVIAKSDTLTEDEIKSFKARIFEDIAFNKIQIYQPP--------MHEN----DDPET-----IQENKEIISRIPFAIVGSDKEI---------EVNGKKVRGRRYPWGVIEVDNEEHCDFVKLRQMLIRTHMEELKEYTN----------------------------------------------------------------------------------------------------------------------------------------------------------------------------------------------------------------------------------------------------------------------------------------
>H2TSI2	346	0.402	5.031E-97	4	438	704	57	414	477
----PSP-SRTPSLPKRFPSQPPRSPTVPPKPVMQLASQGSVSRSYSPtsRPQSPWCCADPYDSAEDQDKEYVGFATLPN-------QVNRKAVKKGFMFTIMVAGESGLGKSTLVNSLFLTDLYKD-----RKVPSAQ-------------------------------DRINQTVKIIKHTVGIEEKGIRLRLNIIDTPGFGDAINNTKCWQSIEDYIDQQFEQYFRDESGL--------NRRN--IQDNRVHCCLYFISPFSHGLRPLDVECMTALHGKVNIVPVLAKADCMTPAEVSIKKQKIKGELKKFGIKIYQFPECDPE-----------DNEEI-----RMHDQMLKENFPFAVIGSNLHV---------ESKGRMVRGRAYPWGVVEAEDPLHSDSLLLRNMLVRTYMQDLKDVTQETHYENYRAGCIHKM-------------------------------------------------------------------------------------------------------------------------------------------------------------------------------------------------------------------------------------------------------------------------
>UPI00077A7031	346	0.406	6.838E-97	44	439	704	8	320	386
--------------------------------------------RLKPASVSDNGKESPKQ--EPEP-GYVGFANLPN-------QVHRKSVKRGFEFTLMVVGESGLGKSTLVDSLFLTDLY------------------------------------DETEIPKAVDRIHQTVEIETNTVEIEEKGIRLRLTVVDTPGFADAVDNTDCWQVITNYVDEQYEAYLQDESGLNRRHIV----------DNRVHCCLYFVCPHGHGL---AFCFCRCLXKKFNfLQPVLNKA--VCEEAMQRLKRKVLDEIQDNGIKIYTFPDCDSE-----------DDEE-----FVQINQELKASIPFAVIGSN---------SVAEIRGKQVRVRQYPWGVAEVENPEHCDFIKLRNMLIRTHMQDLKDVTQEVHYENYRAERLSrtEQG------------------------------------------------------------------------------------------------------------------------------------------------------------------------------------------------------------------------------------------------------------------------
>UPI00048F72DD	346	0.374	6.838E-97	6	439	704	450	808	834
------PPTKRNSTAPAQGHGTGEPATRDLATALQGLPETRTDAAMSElVPEPRPKPAVPMKPVSINsnLLGYIG-------IDTIIEQMRKKTMKTGFDFNIMVVGQSGLGKSTLVNTLFKSQV------------------------------------SRKASSWSREEKIPKTVEIKAIGHVIEEGGVKMKLTVIDTPGFGDQINNENCWEPIEKYINEQYEKFLKEEVNI---------ARKKRIPDTRVHCCLYFISPTGHSLRPLDLEFMKHLSKVVNIIPVIAKADTMTLEEKSEFKQRVRKELEVNGIEFYPQKEFD------------EDLED------KTENDKIRqESMPFAVVGSDKEYQ---------VNGKRVLGRKTPWGIIEVENLNHCEFALLRDFVIRTHLQDLKEVTHNIHYETYRAKRLNDNG------------------------------------------------------------------------------------------------------------------------------------------------------------------------------------------------------------------------------------------------------------------------
>A0A8H6ZCS1	346	0.426	9.295E-97	56	472	704	3	340	409
--------------------------------------------------------QGSTPVARKKIAGHVGFSNLPN-------QIRRKSVKDGFQLTVMVVGESGLGKTTLVNTLFNSQI-----CAPREVP------------HPAADRPT-------------------TVAIENIQADIEENGVRLRLTVVDTPGFGDFVNNSTSWNPILESIEQRYEAYLQQEHRV----------RRTKLVDNRIHACVYFIQPTGHSLKQIDIEFMRRLHHRVNLIPVIAKADTMSEEEILDFKERILSDLAFHGIQIFQAPVYEDE------------DEES-----IQEAEEIARAIPFAIVGSENFVRTR--------DGRMVRGRAYPWGVVEVDNPEHSDFGLLRKLLVRTNMEELREHTNNVLFEAWRTERLLAMGFTQDPS-VFQEVSPADELHQQRELHEAKLAKME---------------------------------------------------------------------------------------------------------------------------------------------------------------------------------------------------------------------------------------
>UPI0018642862	346	0.392	9.295E-97	0	445	704	60	427	432
ASSQ---SEEREADAQPMKSSLHFVVPLPLHKWVQMVDPPDYDTRslSCPsRSRSASGCFDPYNsLEDQ--DGeHVGFATLPN-------QVQRKSMKKGFEFTLMVVGESGLGKSTLINSLFLRDLYKN---------------------RTFYD--AH-------------EKVYQTVAITKKTVDIVEKDVKLRLNIVDTPGFGDAMDNTKSCKAVVDYIVHQFEQYRRGE--------VSLNRKN--IQDNRVHCCLYFISPYGHGLRPIDVEFMKALHEKVNIVPLLAKADCFTHSEIQYMKTRILNELNDYRIKIYQFPECDPDD----------------DELFKKQHLELKTRVPFAVIGSDTTV---------ESKGRRVRARCYPWGAVEVENPAHCDFVHLRNMLVRTHMQDLKDMTEDSLYENYRMQFLCRRKSTDQVM------------------------------------------------------------------------------------------------------------------------------------------------------------------------------------------------------------------------------------------------------------------
>A0A060TF99	346	0.421	9.295E-97	65	472	704	68	396	465
-----------------------------------------------------------------KINGYVGFANLPQ-------QWHRKSIKRGFNLNVMVVGESGLGKSTLVNTLFGMGLY--------------------------GPKP-RKEPGA--ESA-------KTVQIQTVEADLEENGVRLHLSVIDTPGFGDFVNNNDSWKAIVDDVDQRFDAYLEMENKVSR----------TSFDDNRVHACVYFIQPTGHSLKPLDIVVMKKLHRKVNLVPVIAKADTLTQEEVAAFKRRVMDDIKHQQIEIFQPPRYE------------NDDEETIAE-----NDDIMEKVPFAVVGSTDVVQTS--------DGRSVRGRSYPWGVIEVDNEDHCDFVKLRQLLIRTYLEELRERTANALYENYRTEKLSSLGIQQD-HSVFREVNPGMRQEEERALHEARLAKME---------------------------------------------------------------------------------------------------------------------------------------------------------------------------------------------------------------------------------------
>A0A553NQA1	345	0.412	1.263E-96	69	464	704	5	324	381
---------------------------------------------------------------------FIGFANIAD-------QVHRKSVKRGFEFTLMIVGESGLGKSTLVNSLFLSDLY-----SDRKIPSVQ-------------------------------DRVKRTTEIQKTTMEIEEKGVKLRLTVVDTPGFGDGLEGNGSWKVCVKYVDDQFAAYFDGESGLNRKNIV----------DTRVHCCLYFIPPYGHGLRQIDLEFLKRLQYKVNLIPVIAKADCLTKSEMKKLKDRINQEIEENDIEIYQFPDCDSDE----------------DEDFKSHDQMLKSSIPFAIIGGTN---------TLEIGGKRMRGRQMPWGFVEMDNPEHSDFALLRRFLIQTHMQDLKDVTHDVHYENYRVQCLSEMaGLQKAPStSTSSNSSTSQQLAHIAASH-----------------------------------------------------------------------------------------------------------------------------------------------------------------------------------------------------------------------------------------------
>A0A7R8WYX6	345	0.439	1.263E-96	68	438	704	3	295	404
--------------------------------------------------------------------GEIGFATLP-------EQVHRKSVKRGFEFTLMVAGETGLGKSTLINSLFLTDLYKD-----RQVP-------DV-----------HG-------------KIEKTISIEKKTMEIEEKGVRLRLSVVDTPGFGDSVNCEEHWQVLDRYLTDQFKQYFEAESGLNR----------KSIQDNRVHCLLYFIPPYGRGLRQLDVEVMKKIHKRVNLVPVIAKADMLTQPEVKFLKECIKRDIKEHHIKIYKFPECDSDE-----------DEE-----FRKQDRDLKTAVPFALIGSSQTF---------EVNGRRIRGRLYPWGVVDVEDPGHSDFVKLRTMLISTHMQDLKEVTHDVLYENFRTQQISQM-------------------------------------------------------------------------------------------------------------------------------------------------------------------------------------------------------------------------------------------------------------------------
>A0A8C4R856	345	0.403	1.263E-96	66	497	704	11	356	423
------------------------------------------------------------------LEGYVGFANVPN-------QVYRKAVKHGFEFSLMVVGESGLGKSTLLNSLFLTDVY---------------SAE--------YPGPS--------------LRSKKTVQIQQTRVLLREGGVHLLLTVIDTPGFGDAINNADCWKPVVEFVESRFEEHLNAESRVN---------RRP-LRDTRVHCCLYFLAPTGHGLKAIDIEFMKQLHERVNIIPLVAKADTMTVEECRQFKKQVLKDIQENEIHIYDFPE--------------VDNEED-----SKQTKKARASMPLAVMGSNVLV---------DSNGRKVRARVYPWGLAEVENSEHCDFSVLRDLLLRCHLQDLKDVTNTVHYENFRAQCLAGLaGPADGTRPRSSLGRSPLEQMESErHEQEGRLQRM------EAEMDAVFAAKVQEKMQKLR--------------------------------------------------------------------------------------------------------------------------------------------------------------------------------------------------------------
>A0A8J7P385	345	0.376	1.263E-96	6	438	704	40	392	444
------PLFLRPQVAGRAFSEAAIDTEQRHRFQLAAQDCILP----TPLSPSRPKS--PWgRFdpydSDEDQdKEYVGFATLPN-------QVHRKSVKKGFDFTLMVAGESGLGKSTLVNSLFLTDLYKERK---------LLNAE---------------------------ERITQTVEITKHTVDIEEKGVKLKLTIVDTPGFGDAVNNTECWKSVADYIDQQFEQYFRDESGL--------NRR--KTADS----CIFneSVCTVLQGLRPLDVEFMRALHEKVNIVPVLAKADTLTPAEVRKKKMKIREEIEQYGIKIYQFPDCDSDE-----------DEE-----FKQQDQELKDSIPFAVIGSN---------TVVEAKGKRVRGRLYPWGIVEVENTAHCDFVKLRNMLVRTHMQDLKDVTRETHYENYRAQCIQSM-------------------------------------------------------------------------------------------------------------------------------------------------------------------------------------------------------------------------------------------------------------------------
>UPI001480DD87	345	0.448	1.717E-96	68	435	704	124	413	427
--------------------------------------------------------------------DYVGFAT-------LLCQVRRKAVKKGFEFTLMVVGESGLGKSTLINSLFLTDLY---------------------KDRTLYDAQ---------------ERINKTVAITKKSVEVVEKGVKLRLNIVDTPGFGDALDNTNSWKPVVDYIDQQFEQYRQAE--------ICLNRKN--IQDSRVHCCLYFISPSGHGLRLIDVEFMKALHKKVNIVPVLAKADCLTRSETHYMKTRILDEIDRHKIKIYDFPECDSDD----------------DELLRKHNFVLKKSIPFAVIGSNTIV---------ESNGKKVRARIYPWGVVEVENPAHCDFVHLRSMLVRTHMQDLKDMTEDTLYENYRSQIL----------------------------------------------------------------------------------------------------------------------------------------------------------------------------------------------------------------------------------------------------------------------------
>UPI0018858B02	344	0.364	2.334E-96	4	439	704	55	439	465
----PLPAAGETSHLTISDAASCFLMPSRSTGPGQDHATVDAATDSATKPTSLKLAREPRGLPeartdaamselvpepRPKPavpmkpvsinsnlLGYIG-------IDTIIEQMRKKTMKTGFDFNIMVVGQSGLGKSTLVNTLFKSQV------------------------------------SRKASSWNREEKIPKTVEIKAIGHVIEEGGVKMKLTVIDTPGFGDQINNENCWEPIEKYINEQYEKFLKEEVNI---------ARKKRIPDTRVHCCLYFISPTGHSLRPLDLEFMKHLSKVVNIIPVIAKADTMTLEEKSEFKQRVRKELEVNGIEFYPQKEFD------------EDLED------KTENDKIRESMPFAVVGSDKEYQ---------VNGKRVLGRKTPWGIIEVENLNHCEFALLRDFVIRTHLQDLKEVTHNIHYETYRAKRLNDNG------------------------------------------------------------------------------------------------------------------------------------------------------------------------------------------------------------------------------------------------------------------------
>A0A1D2NML5	344	0.389	2.334E-96	34	477	704	134	503	528
----------------------------------EFKFSEAYRAKTLPRtgKESLFACHvDWTQINicvllhILKNERLIGFATLP-------EQVHRKSVKKGFDFTLMAVGESGLGKSTLINSLFLADFYQD-----RKVP-------------PVS------------------EKLKRTTSIQKHTTEIEERGVKLRLTVIDTPGFGDAINCEDSWRACTDYIDEQFQHYFLAESGL--------NRR--HIQDTRVHCCLYFVPPYGHGLRPLDIEALKCLQTRVNVIPIIAKADTLTPSEVRKLKDQILEDLRVHQIQIYQFPECDEEE-----------DEE-----FKKQDRELKAAIPFAVASSD---------TFIEVAGKKLRGRVYPWGIVEVENPSHSDFGKLRTMLIQSHMHDLKETTQDLHYENFRAKTIS-MS-----QSASRERSKLKRDSSSDSPQDLLqQKEAEIKRMQ----------------------------------------------------------------------------------------------------------------------------------------------------------------------------------------------------------------------------------
>A0A4X2KQS0	344	0.388	2.334E-96	2	461	704	196	571	572
--SEHAPPSPQQKRLELKSQPVVADIPPKSLEASEAIPSHTSIMADNSRDAGLKQAI-PQR--NEKATldfGYVG-------IDAILEQMRRKAMKQGFEFNIMVVGQSGLGKSTLINTLFKSKV---------SRKSVQ----------PV-----------------SEERIPKTIEIKSITHEIEEKGVRMKLTVIDTPGFGDHINNENCWQPIMKFINDQYEKYLQEEININ---------RKKRIPDTRVHCCIYFIPATGHSLRPLDIEFMRRLSKVVNIVPVIAKADTLTLEERDYFKQRITADLLSNGIDVYPQKEFD------------EDSEDRL------VNEKFREMIPFAVVGSDHEYQ---------VNGKRILGRKTKWGTIEVENTTHCEFAYLRDLLIRTHMQNIKDITSSIHFEAYRVKRLNE----DS-SSMLSNGVEEEVAPQEM--------------------------------------------------------------------------------------------------------------------------------------------------------------------------------------------------------------------------------------------------
>A0A8C8SS13	344	0.391	2.334E-96	3	442	704	206	564	573
---QLQPES-----KVQPGMAEIPPKSPEGPEAVPTYNPSMTD---TPRDAGLKQAA-PTRPEKPVLDfGYVG-------IDAILEQMRRKAMKQGFEFNIMVVGQSGLGKSTLINTLFKSKV---------SRKSAQPTSE---------------------------ERIPKTVEIKSITHDIEEKGVRMKLTVIDTPGFGDHINNENCWQPIMKFINDQYEKYLQEELNVN---------RKKRIPDTRVHCCIYFIPATGHALRPLDIEFMRRLSKVVNIVPVIAKADTLTLEERDYFKQKITADLLSNGIDVYPQKEFD------------EDSEDRL------VNEKFREMIPFAVVGSDQEYQ---------VNGRRILGRKTKWGTIEVENTTHCEFAYLRDLLIRTHMQNIKDITSSIHFEAYRVKRLNedrsalSNGVAD---------------------------------------------------------------------------------------------------------------------------------------------------------------------------------------------------------------------------------------------------------------------
>UPI001E272C1E	344	0.380	2.334E-96	9	439	704	392	759	784
---------QRTTSDTATHPSMSARSTDTAPGQVTTDAATDPARKAKGLPETRTDAAMSELVPEPRPkpvvpmkpvsinanlLGYIG-------IDTIIEQMRKKTMKTGFDFNIMVVGQSGLGKSTLVNTLFKSQV------------------------------------SRKSSSWNREEKIPKTVEIKAVGHVIEEGGVKMKLTVIDTPGFGDQINNENCWEPIEKYINEQYEKFLKEEVNI---------ARKKRIPDTRVHCCLYFISPTGHSLRPLDLEFMKHLSKVVNIIPVIAKADTMTLEEKSEFKQRVRKELEVHGIEFYPQKEFD------------EDLED------KTENDKIRqESMPFAVVGSDKEYQ---------VNGKRVLGRKTPWGIIEVENLHHCEFALLRDFVIRTHLQDLKEVTHNIHYETYRAKRLNDNG------------------------------------------------------------------------------------------------------------------------------------------------------------------------------------------------------------------------------------------------------------------------
>A0A444U2X9	344	0.324	2.334E-96	100	660	704	0	505	794
----------------------------------------------------------------------------------------------------MVVGESGLGKSTLINSLFLTELY----------------SKD-------YPGPSQ--------------RIKKTVQVEQSKVLIKEGGVQLTLTIVDTPGFGDAVDNSNCWQPVINYIDSKCEDFLNAESRVNR-------RMMP---DNRVHCCLYFIAPSGHGLKPLDIEFMKRLHDKVNVIPLIAKADTLTPEECQQFKKQIMKEIQEHKIKIYEFP--DSE-----------DDED------SKVIRKIKERMPLAVVGSN---------VVIEVNGKKVRGRQYPWGVAEVENGEHCDFTILRNMLIRTHMQDLKDVTNNVHYENYRSRKLAavtCNGV-DATKTKGQLTKSPLAQMEEERREHVTkMKKMETEMEQ-VFEMKVKE-KKQK-LKDSEAELERRHEQMKKNLEAQYKELEEKRKQYEEEKVSWEAQQRILEQQKLDASKSEKLLLVGNKAVLITGCDSGFGHALAKHLDKLGFTVFAGVLNAQGLGSEELrRSGSERLVvlqMDVTDTAQieqaylqvkfhiektglwGIVNNAGVLEYVADGEILPMSIYKK---CMAVNFFGAVKlSHTFLP-------------------------------------------
>A0A8B9HQV3	344	0.392	3.172E-96	7	439	704	27	374	391
-------AAQYMSEIVPPEVRPKPAVPAKPSHVVPPSSIPH-----VPSHGSGTGSQGSSGGGSTLL-GYVG-------IDTIIEQMRKKTMKTGFDFNIMVVGQSGLGKSTLVNTL-----FKSQVSRRSS-----GWSRD--------------------------EKIPRTVEIKSVSHVIEEGGVKMKLTVIDTPGFGDQINNENCWEPISKYINEQYEKFLKEEVNI---------ARKKRIPDTRVHCCLYFISPTGHSLRQLDIEFMKHLGRAVNIIPVIAKADTLTPEEKTEFKQRVRKELEVCGAEFYPQKEFDED----------MED--------KSDNDKIRETMPFAVVGSDKEYQ---------VNGKRVLGRKTAWGIVEVENPNHCEFSLLRDFLIRSHLQDLKEVTHNIHYETYRAKRLNDNG------------------------------------------------------------------------------------------------------------------------------------------------------------------------------------------------------------------------------------------------------------------------
>A0A1Y1WBW9	344	0.398	3.172E-96	68	481	704	17	360	424
--------------------------------------------------------------------GYVGFSNYPN-------QVHRRSIKRGFNFTLMVVGESGLGKSTLINTLFESKVYPGRDDSAAVGAV------------------EH----------------PNGVEISSVTADIQENGIKLKLSVVDTPGFGDSINNEESWKPIVENVESRFDAYLAQENRVNRS----------KIVDNRVNALLYFIKPTGHRLRAIDIEFMKNLHTRVNLIPVIAKSDTLTPREVEQFKANVLADINYHGIQIFK-P--VSDE---------YDDPETIAD-----NKDIAGKIPFAVIGSESFVE--------RADGTKVRGRQYPWGIIEVENEQHNDFVRLRQMLLRTHMEELRDTTDVALYESYRTQKLLAMGhVQD--AAVFREFNPRVQQEEEARAHYAKMQKLEAEmsavfqqKVQEKEA------------------------------------------------------------------------------------------------------------------------------------------------------------------------------------------------------------------------------
>A0A813NGP2	344	0.426	3.172E-96	44	435	704	122	431	550
--------------------------------------------KTSSSQVPISTNSSSK---SRSLEGYVGFANLPN-------QVYRKSVKRGFEFNLMLIGESSLGKSTFINSLFLAELY---------NPEDF-------------PGT--------------FDRRKKTTYIDSTSVMLSEKGVNLRLSIVDTPGFGESIDNSNCWQPIIDFIDNKYEEYLNAESKI--------NRKLP-IVDNRIHCCLHFIAP-GHTLKQLDIEVMKKLHDRVNLIPVIAKADTMTQDEIKTFKTNVLNVIDEQKIQIYEFPDIDDDDLENNRT-----------------NSLLKSKLPFAIVGSN---------TTLENDGKTFRGRQYPWGCVNIDDLSHCDFMALRTMLIRTHMQDLKDVTNNVHYENYRFKKL----------------------------------------------------------------------------------------------------------------------------------------------------------------------------------------------------------------------------------------------------------------------------
>UPI0014945562	344	0.367	3.172E-96	5	439	704	167	530	556
-----QPSSGTASAWGHATPDAATDWPAEPVMRAPAREALGLPEARTDAAMSElvpeprPKPAVPMKPVSINSSllGYIG-------IDTIIEQMRKKTMKTGFDFNIMVVGQSGLGKSTLVNTLFKSQV------------------------------------SRKASSWNREEKIPKTVEIKAIGHVIEEGGVKMKLTVIDTPGFGDQINNENCWEPIEKYINEQYEKFLKEEVNI---------ARKKRIPDTRVHCCLYFISPTGHSLRPLDLEFMRHLSKVVNIIPVIAKADTMTLEEKSEFKQRVRKELEVNGIEFYPQKEFD------------EDLED------KTENDKIRESMPFAVVGSDKEYQ---------VNGKRVLGRKTPWGIIEVENLNHCEFALLRDFVIRTHLQDLKEVTHNIHYETYRAKRLNDNG------------------------------------------------------------------------------------------------------------------------------------------------------------------------------------------------------------------------------------------------------------------------
>A0A8J6DU29	344	0.340	3.172E-96	4	438	704	97	523	767
----PDPAPQKTSrvLGVASMDSLAAPQNRLVEQLLSPRTQAQRRLKVTGIGPPYESQCAPDlpHLFPQDIDRqYVGFATLPN-------QVHRKSVKKGFDFTLMVAGESGLGKSTLVHSLFLTDLYKDRK---------LLSAE---------------------------ERISQTVEILKHTVDIEEKGVKLKLTIVDTPGFGDAVNNSECWKPITDYVDQQFEQYFRDESGLNR----------KNIQDNRVHCCLYFISPFGHGcvtvlgpgsgghpaacmpvtvpslpvsivpqssiqpllepsstlslhhfhvhhapttatltvfcrLRPVDVGFMKALHEKVNIVPLIAKADCLIPGEIRKLKERIREEIDKFGIRVYQFPECDSDE----------------DEDFKQQDRELKESAPFAVIGSN---------TVVEAKGQRVRGRLYPWGIVEVENQAHCDFVKLRNMLIRTHMHDLKDVTCDVHYENYRAHCIQQM-------------------------------------------------------------------------------------------------------------------------------------------------------------------------------------------------------------------------------------------------------------------------
>A0A0L0RZK0	344	0.400	4.311E-96	65	481	704	11	353	413
-----------------------------------------------------------------KLNAFVGFSNLPN-------QHHRRSVKKGFHFTIMVVGESGLGKSTLINTLFNTTLYPEKK---------VPITTDLN----------------------------KSLDIQEISAEIEESGVKLRLNVIDTPGFGDFINNEDSWKPILRSVEARYDAYLEQEQ--------SQHRA--KITDNRIHACLYFIAPTGHSLRQLDIEFMRRLAPRVNLIPVIAKSDTLTDEEVAAFKQRILDDIIFNKIEIYRPPVYED------------DDEDTVAET-----NEITSKIPFAVVGSNKDVTTS--------DGRTVRGRAYPWGIIEVDNEDHNDFVKLRQMLIRTHMEELKRFTSEVLYETYRTQRLEASGrtqeaIPKEINPAASLEEQRIVHEQKLAKMENDMKLVFQQKVQEKEA------------------------------------------------------------------------------------------------------------------------------------------------------------------------------------------------------------------------------
>A0A8E0RUH0	344	0.398	4.311E-96	7	437	704	141	500	606
-------AELESRRETGTMRPMISRSPPVNSGALErNRSVYDPGRRMRPVVLGLV---SPMKCIRQ-WSGqseedaRLGFGNLPD-------QMHRKAVKKGFNFTLMVVGESGLGKSTLINSLFMQDLYKD-----REVP-------DAGD------------------------RVRSTTQIEKRQIELDERGVKLRLTVVDTPGFNDAVNCTDCWKPIEDYIDGTFEQYFKDECGLNR----------KNIHDHRVHCCLYFISPYGHGLRQVDVAFMRRLQHKVNIVPIIAKADALTAAELRAFKERIMSDFDRYKIDIYRLPECDS-------------DEE---EEIKRLDKEIKSVLPFAVIGSN---------CVVEVDGHRVRGRQYPWGVVEVENTKHCDFTKLRVFLLKTHMQDLKDMTLDVHYENYRakyiTERMSK--------------------------------------------------------------------------------------------------------------------------------------------------------------------------------------------------------------------------------------------------------------------------
>UPI0010BD2660	344	0.373	4.311E-96	65	497	704	455	828	883
-----------------------------------------------------------------KLDGPVGFSTLP-------EQVYNKTVKRGFEFTLMVCGESGLGKSTLVNSLFCADIY---------------SAD--------YPGPSK----RTVE---------KTVQVETTKVVLQEGQVTLTLTIVDTPGFGGNLDNTNCWVPITDFIEDKYAEYLQEETKI---------QRNAHIVDNRVHCCLYFIAPSGHGLKPLDVEVMKKLHDKVNIVPVIAKADTFTPEECQLFKRRIQNELTQHGIKVYDFPAL----NEISENGSV-------DNGDGEKSKSIKDRLPFAVVGSN---------ALIEVAGKKVRARKYPWGVVEVDSIEHCDFIPLRNLLIRSHMQDLKEVTHNCHYEHFRVRKLTG-GTsvppegssnKNPLAQMEEEKKEHDLKIEKMRQGfEDVFSMKVKEKLQkleNDEVERTRRHQEQmKQLEKQR--------------------------------------------------------------------------------------------------------------------------------------------------------------------------------------------------------------
>A0A1E4TTD8	343	0.424	5.858E-96	65	472	704	101	447	477
-----------------------------------------------------------------KLNGYVGFANLPK-------QWHRKSIRRGFNLNIMVVGESGLGKSTLINTLFNRDLYSHRAQNDGSLSLGQ---------KELTSTTSSGNFS---------GLITNDVTIESVSTDIEENGIKLHLTVLDTVGFGDAINNEDSWKPIVEDIENRFNTYLEAENKINR----------QTIADNRVHALLYFIEPTGHSLKPLDIKFMKEIHEKVNLIPIIAKSDILTEEEIYEFKQRIMDDINNQGINIFKPPQYEND-----------DDETIL------NTQEIMSKVPFAVVGSIDEIQTK--------DGRSVRGRNYPWGIIEVDNENHCDFIKLRQLLIRNYMEELKETTSKYLFENYRTEKLKKLGIQQD-NSVFREFDPSSRQEEEKILHEAKLAKME---------------------------------------------------------------------------------------------------------------------------------------------------------------------------------------------------------------------------------------
>UPI00074FF828	343	0.387	5.858E-96	8	437	704	203	553	574
--------SQHLPPEPKFQSAVAEIPPKSQEAGLEAIPSYPDSMTDTPRDAALK-QATPTRTEKPIADfGYVG-------IDAILEQMRRKAMKQGFEFNIMVVGQSGLGKSTLINTLFKSKI---------SRKSVQPTSE---------------------------ERIPKTIEIKSITHDIEEKGVHMKLTVIDTPGFGDHINNENCWQPITKFINDQYEKYLQEELNIN---------RKKQIPDTRVHCCIYFIPATGHSLRPLDIEFMRRLSKVVNIVPVIAKADTLTLEERDYFKQRITADLLANGIDVYPQKQFDED----------SEDRLT--------NEKFREMIPFAVVGSDQEYQ---------INGRRILGRKTKWGTIEVENTTHCEFAYLRDLLIRTHMQNIKDITSSIHFEAYRVKRLNE--------------------------------------------------------------------------------------------------------------------------------------------------------------------------------------------------------------------------------------------------------------------------
>UPI00192F35E0	343	0.379	5.858E-96	3	439	704	268	631	649
---QECPEEQggmghcfmANSTPISVVNATESECKSQNGSADTKSEAVMSELVPEPRQKPV-VPMKPVSINS-NLLGYIG-------IDTIIEQMRKKTMKTGFDFNIMVVGQSGLGKSTLVNTLFKSQV------------------------------------SRKSSGWNRDEKIPKTVEIKAIGHVIEECGVKMKLTVIDTPGFGDQINNENCWEPIEKYINEQYEKFLKEEVNI---------ARKKRIPDTRVHCCLYFISPTGHSLRPLDMEFMKHLSKVVNIIPVIAKADTMTLEEKIEFKQRVRKELEVNGIEFYPQKEFD------------EDLED------KTENDKIRESMPFAVVGSDKEYQ---------VNGKRVLGRKTPWGVIEVENLNHCEFALLRDFVIRTHLQDLKEVTHNIHYETYRAKRLNDNG------------------------------------------------------------------------------------------------------------------------------------------------------------------------------------------------------------------------------------------------------------------------
>A0A1Y2DB51	343	0.495	7.962E-96	87	485	704	4	337	353
---------------------------------------------------------------------------------------RRKNVKKGLNFTILSVGASGLGKSTFINTLCESNVFEKKD---YSNP-EQAAVE-------------------------------KTVEITPVTVDLEEDGIKLSLTIVDTPGFGDNINNERCFNDILNYIEAKY-DYvLSEESRI---------RRNPKHQDERVHACLYFIPPTGHALRELDIEFMRRLGSRVNVIPVIAKADSLSPAELVDFKKRVMEDIEYYKIPIYNFP-YDDE----------IDDDET-----IEENNELRALLPFAVVGSEEEV---------IVNGRRVRCRQYPWGVVEVDNVKHCDFSKLRYMLLSSHLQDLKEITHDILYEQYRTEKLSREGVVDLDSDLPENRLKEEQLRREEERLRERELKVRAEltaRQNELLAkEEAL--------------------------------------------------------------------------------------------------------------------------------------------------------------------------------------------------------------------------
>A0A1R1PY44	343	0.385	7.962E-96	56	498	704	7	383	415
--------------------------------------------------------QAPK-VAKKKLQGYVGFANYPN-------QVHRRSVKKGFNFTLMVVGEAGIGKSTLINTLFNTRVFPDK-----------------------------------DESTIGETR--RGVEISSMSAEIQENGVRLRLTVVDTPGFGDSINNDDCWQPILENIESRFDAYLTQENRVNRS----------KISDNRIHALIYLIKPTGHALRAIDIEFMKRMHTKVNLIPVITKSDTLTQDELVGFKSRIIADINYHGIQIFK-PQWES-----------FEDPEV-----INENKDMLSKIPFAVIGSDKIIE--KP------DGNRVRGRLYPWGIIEVENEKHNDFIKLRKMLVCTHMEELKDVTDSILYENHRSQKLVTMGhEQDNT--VFREYNPTAQMEEERSVHEARMSKMESEmtavfqqKVQEKESklkqsEEELYArhKEMKQvLEKQRQ-------------------------------------------------------------------------------------------------------------------------------------------------------------------------------------------------------------
>A0A267EKJ5	343	0.407	7.962E-96	62	483	704	59	405	510
--------------------------------------------------------------SDDKAasDAGVGFANLPN-------QIYRRTVRRGFEFNLMVVGESGLGKSTLLNSLFLSELY-NADH----------------------MGPSK--------------RIKKTVYVESHTVLLKENSVHLRLTLIDTPGFGDAVDNSNCWNPVLDYIDARFEDHLNAEQKVNRGQLI----------DSRVHCVLYFIAPTGHGLKPLDIEFMKRLHDKANVVPILAKADCMTLEELRDFKKTILNELAQHKIRVYDFPEsVLAAAAAASGDSNAASDS-CDDE---KSIKRLKDRLPFAVVGANCLVESASKGSS-----GKVRGRAYPWGSVEVENLEHNDFLALRNLMLRTHMQDLRETTNSLHYENYRYLKLS--GI-------AQESKFRTTD------GKDPMAQMETEKRDHELKMR----------------------------------------------------------------------------------------------------------------------------------------------------------------------------------------------------------------------------
>UPI001CF9F934	343	0.394	7.962E-96	9	450	704	206	567	569
---------QEQKTQTPVPETIARSQESLDTVHNSTNNMAEFSRDAAPKQAP------PVR--NEKPasdFGYVG-------IDAILEQMRRKAMKQGFEFNIMVVGQSGLGKSTLMNTLFKSKV---------SRKSVQGFSE---------------------------ERIPKTIEIKTITHDIEEKGVCMKLTVIDTPGFGDHINNEECWQPIMEFINHQYETYLQEEININ---------RKKRIPDTRVHCCIYFIPPTGHSLRPLDVEFMRRLSKVVNIVPVIAKADTLTLDEREYFKQRIREDLRSNGIDVYPQKEFDEDE------------EDRL------VNDKIREMIPFAVVGSDQEYQ---------VNGRRILGRKTKWGTIEVENIAHCEFAYLRDLLIRTHMQNIKDITSSIHYEAYRVNCLKKGGLisngIDELDAVSNE-------------------------------------------------------------------------------------------------------------------------------------------------------------------------------------------------------------------------------------------------------------
>A0A1Y2FKK0	342	0.429	1.082E-95	65	481	704	58	402	457
-----------------------------------------------------------------KLTGFVGFANLPN-------QWHRKSVRKGFQFTMMLVGESGLGKSTMVNTLLNSATY---------GPKDY----LIGQEKPE-----------------------KTVATKSKTAVVQEDGVSLELTVVDTPGFGDFINNEDSWKPILDRIEKGYDAFLEAENGA--------NRR--EIKDERVHACIFFVDPTGHSLKPLEIEFMRRLHHRVNLIPVIAKADTLTEEEIATTKARILADIAHHKIRIFQAPRYELD-----------DDETTA------ENNEIMGKIPFAIVGSNSFVQNA--------HGQQVRGRQYPWGVIEVDNEEHCDFSKLRQMLIKTHMEELKDTSSESLYENYRTEKLLQMGVAQD-QSVFKEVSPAAKAEEERMLHEAKLAKMENEmrlvfqqKVQEKEA------------------------------------------------------------------------------------------------------------------------------------------------------------------------------------------------------------------------------
>A0A8I3AD92	342	0.428	1.082E-95	65	474	704	41	406	475
-----------------------------------------------------------------KLMGYVGFANLPN-------QVHRKSVRKGFQFTAMVVGP----------SLpFLYPpfTYPpsKANLASESLRS-LTLSSTHLFTLPsnLFPPPQtvqRRSPLRASEQVCTLPFSSSPPPFNLLPTDIEENGVRLHLTVVDTPGFGDFVNNEDSWRPILENIESRFDSYLEQENRVNR----------QKIADNRVHACLYFIQPTGHSLKQIDIEFMRRLHTRVNLIPIIAKADTMTDEEIADFKARILADIAHHKIQIFQAPTYENE------------DEETLAEA-----EEIASKIPFAVVGSDHVVQ--TP------DGRQVRGREYPWGVIEVDNEEHCDFVKLRQMLVRTYMEELREYTNDVLYENWRTEKLLSMGVAQD-SSVFREVNPSAKMQEERILHEAKLSKMEAE-------------------------------------------------------------------------------------------------------------------------------------------------------------------------------------------------------------------------------------
>A0A834B1S5	342	0.369	1.082E-95	4	439	704	407	764	807
----PQTSSRSTHPGPDHGPAEAARHLPRETKGLPDTRTDAAMSELVP--EPRPKPAVPMKPVSINsnLLGYIG-------IDTIIEQMRKKTMKTGFDFNIMVVGQSGLGKSTLVNTLFKSQV------------------------------------SRKASSWNREEKIPKTVEIKAIGHVIEEGGVKMKLTVIDTPGFGDQINNENCWEPIEKYINEQYEKFLKEEVNI---------ARKKRIPDTRVHCCLYFISPTGHSLRPLDLEFMKHLSKVVNIIPVIAKADTMTLEEKSEFKQRVRKELEVNGIEFYPQKEFD------------EDLED------KTENDKIRqESMPFAVVGSDKEYQ---------VNGKRVLGRKTPWGIIEVENLNHCEFALLRDFVIRTHLQDLKEVTHNIHYETYRAKRLNDNG------------------------------------------------------------------------------------------------------------------------------------------------------------------------------------------------------------------------------------------------------------------------
>A0A8I5U165	342	0.367	1.082E-95	5	439	704	489	845	871
-----DPALNNTNAATDRATEPASLDLATEYKGLPETRTDAAMSELVP--EPRPKPAVPmKPMSiNSNLLGYIG-------IDTIIEQMRKKTMKTGFDFNIMVVGQSGLGKSTLVNTLFKSQV------------------------------------SRKASSWNREEKIPKTVEIKAIGHVIEEGGVKMKLTVIDTPGFGDQINNENCWEPIEKYINEQYEKFLKEEVNI---------ARKKRIPDTRVHCCLYFISPTGHSLRPLDLEFMKHLSKVVNIIPVIAKADTMTLEEKSEFKQRVRKELEVNGIEFYPQKEFD------------EDLED------KTENDKIRqESMPFAVVGSDKEYQ---------VNGKRVLGRKTPWGIIEVENLNHCEFALLRDFVIRTHLQDLKEVTHNIHYETYRAKRLNDNG------------------------------------------------------------------------------------------------------------------------------------------------------------------------------------------------------------------------------------------------------------------------
>UPI001DD1929B	342	0.394	1.470E-95	53	472	704	36	382	456
-----------------------------------------------------TESTVPKsevKVIRRKLNGYVGFANLPK-------QWHRKSIRRGFSLNLLVVGERSLGKSTLINTLFNKDLYPVDSFSKASFP---------------DPEE------------------PVKVSVETVSADIEENNVKLSLTVIDCPGFGEGINNTDTWKPIVDEVNSRFDKYLEAETKINRSTIV----------DNRVHACLYFIEPTGHSLKPLDITFMKQIHEKVNLIPVIAKSDTLTEKEIQEFKQRILDDINNQGIKLFNPPEYD------------HDDEETRAAS-----RQIMAKAPFAVVGSTNQIQ--TP------DGRIVRGRSYPWGIIEIDNEDHCDFIKLRQLLIRNFMEELKEITANKLYENYRTAKLKKLGIEQD-DSVFREFDPVLKQEEEKQLHEAKLANME---------------------------------------------------------------------------------------------------------------------------------------------------------------------------------------------------------------------------------------
>A0A0E9NAP8	342	0.396	1.470E-95	9	474	704	57	460	530
---------QREHVEEDEAYMSLQSPHEVRELQTQASAPTSPVESSTPIPSStvvdLTPAEAPKPPVKEiirKTiTGYVGFANLPN-------QWHRKATAKGFAFNLMVCGESGLGKTTLVNTLFA------------------KSLEDQGVL------PSKVDKGIGPEV-------PKTVEITNITANIEESGVRCRLTVVDTPGFGDYINNDLAWRPILDNVEKRFNDYLDAENAPTR----TQLRNLET--DKRIHALLYFIQPTGHSLKPIDIEVMKRLCDRVNLIPVIAKADTLTDDEVNTFKARVRADIEHHGIKTYK-PEE-ND----------YDDEDT-----IMENREFMAKMPFAVVGS--LTQIELP------GGRRVRGRKYPWGVIEVDNEDHCDFVKLREMLVRTHMEELKDRTAQTLYESYRTEKLMAMGISQD-ASVFKEISPQAKLEEERQLHEAKLAKMENE-------------------------------------------------------------------------------------------------------------------------------------------------------------------------------------------------------------------------------------
>A0A6I9X149	342	0.387	1.470E-95	3	439	704	269	632	650
---QEYPEEQAVMDHSSMKNPTTISVVNATESE-CTSQNGSADTKPEAVMSELVPETRPKPVVPMKPvsinsnlLGYIG-------IDTIIEQMRKKTMKTGFDFNIMVVGQSGLGKSTLVNTLFKSQV------------------------------------SRKSSGWNREEKIPKTVEIKAIGHVIEECGVKMKLTVIDTPGFGDQINNENCWEPIEKYINEQYEKFLKEEVNI---------ARKKRIPDTRVHCCLYFISPTGHSLRPLDMEFMKHLSKMVNIIPVIAKADTMTLEEKIEFKQRVRKELEVNGIEFYPQKEFD------------EDLEDKA------ENDKIRESMPFAVVGSDKEYQ---------VNGKRVLGRKTPWGVIEVENLNHCEFALLRDFVIRTHLQDLKEVTHNIHYETYRAKRLNDNG------------------------------------------------------------------------------------------------------------------------------------------------------------------------------------------------------------------------------------------------------------------------
>UPI00112E8CC9	342	0.372	1.470E-95	4	439	704	321	686	705
----EGHGSTRVGATVLSAHTNATGLLWRSRK-LEdkaDGLPGSVDNKSEPAMSDLVPETRPKPAVPMKPiginsnlLGYIG-------IDTIIEQMRKKTIKTGFDFNIMVVGQSGLGKSTLVNTLFKSQVSRKSAGWSR---------ED---------------------------KIPKTVEIKAISHVIEEAGVKMKLTVVDTPGFGDQINNENCWDPIEKYINEQYEKFLKEEVNI---------ARKKRIPDTRVHCCLYFISPTGHSLRPLDLEFMKHLSKVVNIIPVIAKADTMTLEEKIEFKQRVRKELEVNGIEFYPQKEFD------------EDLED------KTENDKIRESMPFAVVGSDKEFQ---------VNGKRVLGRKTPWGIIEVENLAHCEFALLRDFVIRTHLQDLKEVTHNIHYETYRAKRLNDNG------------------------------------------------------------------------------------------------------------------------------------------------------------------------------------------------------------------------------------------------------------------------
>UPI0018F3C991	342	0.400	1.998E-95	2	437	704	211	558	581
--SQPEPKPQAPVEPEALPRRHEAAEAAPSY----VSSMADTPRDAGPKQAP------PVR--TEKTTldfGYVG-------IDAILEQMRRKAMKQGFEFNIMVVGQSGLGKSTLINTLFKSKV----------------------SRKSVQPSP--------------EERIPKTIEIKSITHDIEEKGVRMKLTVIDTPGFGDHINNENCWQPIMRFINDQYEKYLQEEININ---------RKKRIPDTRVHCCLYFIPATGHSLRPLDIEFMRRLSKVVNIVPVIAKADTLTLEERDYFKQRITADLLSNGIDVYPQKEFD------------EDSEDRI------VNEKFREMIPFAVVGSDHEYQ---------VNGKRVLGRKTKWGTIEVENTTHCEFAYLRDLLIRTHMQNIKDITSSIHFEAYRVKRLNE--------------------------------------------------------------------------------------------------------------------------------------------------------------------------------------------------------------------------------------------------------------------------
>A0A818KG21	342	0.388	1.998E-95	6	437	704	112	459	582
------PLLQNLSLTNSEYRSSISSSNINKTNPI-ISKLIENRRESDISSTNKEQQQTAPR--IREITSNVGFVSLPD-------QVHRRAIKRGFEFNLMVVGQSGLGKSTFINTLFQTELYGQDF-----------------------PSTVH--------------RKKKTVTIDSSSIILKERGVQLRLTIVDTPGFGDSVDNSNCWQPIIDYIDSKYEEYLNAESRVI---------RKTHIVDNRIHCCLYFITPTGHSLQSLDIEFMKRLHDRVNIIPVIAKADTLTSDELRLFKKSIMQDITNEKIKLYEFPDYNNNDEN-------------------KLNKIYKDKVPFAVVGSNF---------VLERGNKRTRIRQYAWGTVDVEDEAHSDFIALRSMIIKTNLNDLRDVTHNIHYENYRYKKLSS--------------------------------------------------------------------------------------------------------------------------------------------------------------------------------------------------------------------------------------------------------------------------
>A0A7M7JSH6	342	0.332	1.998E-95	65	605	704	120	573	594
-----------------------------------------------------------------KLDGPVGFSTLP-------EQVYNKTVKRGFEFTLMVCGESGLGKSTLVNSLFCADIY---------------SAD--------YPGPS--QRTV-----------QKTVQVETTKVVLQEGQVTLTLTIVDTPGFGGNLDNTNCWMPLIDFIEDKYAEYLQEETKI---------QRSAHIVDNRVHCCLYFIAPSGHGLKSLDVEVMKKLHDKVNIVPVIAKADTFTPEECQLFKRRIQNELTQHGIKVYDFPSLNEISENGSMEVGGSDGTDLKNGTV---SKSIKDRLPFAIVGSN---------ALIEIGGKKVRARKYPWGTVEVDSIEHCDFIPLRNVLIRSHMQDLKEVTHNCHYEHFRVRKL--TG-------------GACAPPEGGASNKNPLAQMEEEKKEH-------DAKVAK----MRQeMETVFAMKVKEKLQKLEENETERSRRHEEQMKSLEQQRAELEERERNFERERFAFEATHQEYADMFRKMTIDNREYASLIAALSEACTGRSYQGSRYSMQLngREGQAQ--------------------------------------------------------------------------------------------------
>A0A3Q7PUI8	342	0.377	1.998E-95	6	439	704	426	769	795
------PAEPRMLDRARETKGLPEARTDAAMSELVPEP------RPKPAVPMKPVSINS------NLLGYIG-------IDTIIEQMRKKTMKTGFDFNIMVVGQSGLGKSTLVNTLFKSQV------------------------------------SRKASSWNREEKIPKTVEIKAVGHVIEEGGVKMKLTVIDTPGFGDQINNENCWEPIEKYINEQYEKFLKEEVNI---------ARKKRIPDTRVHCCLYFISPTGHSLRPLDLEFMKHLSKVVNIIPVIAKADTMTLEEKSEFKQRVRKELEVNGIEFYPQKEFD------------EDLED------KTENDKIRqESMPFAVVGSDKEYQ---------VNGKRVLGRKTPWGIIEVENLNHCEFALLRDFVIRTHLQDLKEVTHNIHYETYRAKRLNDNG------------------------------------------------------------------------------------------------------------------------------------------------------------------------------------------------------------------------------------------------------------------------
>A0A817EUI1	342	0.307	1.998E-95	56	643	704	175	670	895
--------------------------------------------------------QTAPR--IREITSNVGFVSLPD-------QVHRRAIKKGFEFNLMVVGQSGLGKSTFINTLFQTELYGQDF-----------------------PSTVH--------------RKKKTVTIDSSSIILKEKGVQLRLTIVDTPGFGDSVDNSNCWQPIIDYIDSKYEEYLNAESRVI---------RKTHIVDNRIHCCLYFITPTGHSLQSLDIEFMKRLHDRVNIIPVIAKSDTLTSEELRLFKKSIMQDITNEKIKLYEFPDYNNSDEN-------------------KLNKIYKDKVPFAVVGSNF---------VLERANKRTRIRQYAWGTVDVEDEAHSDFIALRSMIIKTNLNDLRDVTHNIHYENYRYKKLSS--FHGNESKNGKTLQTTSINKNLLSQIDDERMETE-ERLDK--MSRDMENVYQSKVEEKLQKLEENKQNLLRTQETFRLNIQQEEEKIERKRLEFENIRRQWEENLNKPSFNDQNISLSIFVPCISNLCSDPFWGVRKSCAEVIHPVAQVCSKESRWNI--LSPCLIQLLQDQSRWVKTAA--LRVLGYFISTFAQSNEDKKSNST------------------------------------------------------------
>UPI001F07AF34	341	0.413	2.715E-95	45	435	704	20	338	368
---------------------------------------------SSDSQGPPIRPKSPWgRLdpydSSEDLDReYVGFATLPN-------QVHRKSVKKGFEFTLMVAGESGLGKSTLINSLFLTDLYKDKNVLEASE-------------KMV-----------------------QTVSITKKTVLIEEKGVKLKLNIVDTPGFGDALNNLQCWTVLSDYIDHKFEQYRLDEIGLNR----------KNTQDHRVHCCLYFISPYGHGLKPLDVECMRALQDKVNIIPVLAKADSLTRVEITQMKARILSELEKYKIKIYHFSDCDSDE-----------DEE-----FKLQEIELKNSVPFAVIGSN---------AVVEGNGRRFRARLYPWGVVEVDNPVHSDFVHLRNMLVRTHMQDLKDVTQEIHYENYRAKWL----------------------------------------------------------------------------------------------------------------------------------------------------------------------------------------------------------------------------------------------------------------------------
>UPI001887C509	341	0.385	2.715E-95	3	437	704	45	397	427
---QEQPASPkTQNSKTAKGEKGMEEGEMRKETGLEMDLEAQGKVELCPSVQDLQMS----YIQGTDLFGYVG-------IEAVLDQMRRKTIKAGLEFNIMVVGQSGLGKSTLVNTLFKSKV-------------SRKSC------MPNYE-----------------EKISKTVKLHSVSHVIEEKGVKMKLTVIDTPGFGDQINNENCWDPIVKHINEQYEKYLREEININR------KRR---IPDSRVHCCIYFLPATGHRLRPIDVEFMKRLGKIVSIVPVIAKADTLTIEERHEFKERIRQDLSANGIGVYPQREYD------------EDPEERI------LNDRIRESIPFAVVGTDKEHQ---------VNGNKVLGRKTKWGIIEVENVAHCEFANLRDLLIRSHLQDLKDVTHDVHYETYRVHRLNE--------------------------------------------------------------------------------------------------------------------------------------------------------------------------------------------------------------------------------------------------------------------------
>A0A2T0FBU5	341	0.431	2.715E-95	65	474	704	68	400	473
-----------------------------------------------------------------KLNGFVGFSNLPQ-------QWHQKSLQRGFNLNVMVVGESGLGKTTLLTTLFETRL-------------------------------QGGDSQSAVRADGDL---KSTVDIKPFTADLEENGVKLRLTVIDTPGFGDYVNNSNSWKPIIDEIDGRYDQYLEAENSVNRS----------RIPDNRVHACLYFIEPTGHSLKPLDINVMRKLHQKVNLIPVIAKSDTLTEAELEQFKNTIRTDIAYQGIQIFQPPRY-SD-----------DDEETQAET-----AELVAKFPFAVIGSTELV--ATP------DGRNVRGRQYPWGVVEVDNEEHCDFVKLRSLLVRSHLEDLREHTANALYENYRTQKMLSMGIQQD-STVFREVNPALRQEEERAMHEQRLAKMEAE-------------------------------------------------------------------------------------------------------------------------------------------------------------------------------------------------------------------------------------
>T1FU84	341	0.426	2.715E-95	67	438	704	76	375	502
-------------------------------------------------------------------SGgchEVGYVRLPN-------QIYRKSVKRGFDFTLMVVGESGLGKSTLINSLFLTDIY---------------SAENR---MPVFKT-------------------KKTLQVETTQVSLSEKGVKLKLTIVDTPGFGDFIDNTNCWEPIINYIDSRYEEYLNAESRVNRV----------QILDSRVHCCLYFISPNGHGLKALDIEFMKRLHDKVNIIPLIAKADSMTKEEVTEFKKIILQEIAENKINIYDFP-----VNSNINSISSDDDE--------RMLKLYKDRVPFAVVGSNTLIETS--------QGRKVRGRMYPWGAVEVEKLEHNDFTALKNMLIGMHMQDLKDVTNNVHYENFRFNRLACL-------------------------------------------------------------------------------------------------------------------------------------------------------------------------------------------------------------------------------------------------------------------------
>A0A5E4C7R3	341	0.403	2.715E-95	2	437	704	380	734	753
--SEPALTSQLQSRLEPKPPVAEALPRSPEVP--EAAPGSAGNMADSSRDAALKQAAATRNEKAPVEFGYVG-------IDSILEQMRRKAMKQGFEFNIMVVGQSGLGKSTLINTLFKSKI----------------------SRKSVQP--------------PSEERIPKTIEIKSITHDIEEKGVRMKLTVIDTPGFGDHINNENCWQPIMKFINEQYEKYLQEEVNIN---------RKKRIPDTRVHCCLYFIPATGHSLRPLDIEFMKRLSKVVNIVPVIAKADTLTLEERVYFKQRITADLLSNGIDVYPQKEFD------------EDSEDRL------VNEKFREMIPFAVVGSDQEYQ---------VNGKRILGRKTKWGTIEVENTTHCEFAYLRDLLIRTHMQNIKDITSSIHFEAYRVKRLSE--------------------------------------------------------------------------------------------------------------------------------------------------------------------------------------------------------------------------------------------------------------------------
>A0A507CHN7	341	0.444	3.690E-95	65	435	704	12	303	423
-----------------------------------------------------------------KLMGYVGFANLPN-------QVHRKSIKKGFQFTMMVVGESGLGKSTLVNTLFNTPLY---------APKELK-------------EPSVEQ--------------PKTVDMQTVTTDLDENGVKLKLTVIATPGFGDAMNNDECWKPVLENITARYDAYMEQENRVNR----------KKMADTRVHALVYFVAPTGHSLRPLDIEFMKRLCTRVNLIPVIAKSDTLTEEEVKAFKARILEDLAFHKIETWTPPMYDNDD-----------------NDTVQENKEIKSRIPFAVVGSEKEY---------DVAGRKVRGRKYPWGIIEVDNEDHCDFVKLRQMLVRTHMEELREFTDEMLYENYRSEKL----------------------------------------------------------------------------------------------------------------------------------------------------------------------------------------------------------------------------------------------------------------------------
>C4R883	341	0.390	3.690E-95	12	472	704	8	398	474
------------QAKSEDEVHLPPLEGNGNVHELQDDLESLRIQKSDvqvdPKVSSgIEIEHEDLKIIRRKLTSYVGFASLPK-------QWHRKSMKRGFNLNLMVVGQSGLGKSTLINTLFNKELYP---------------IENDG-----------------LETAEQLEEVSE-VTIETASSDIVENGVKLHLTVVDTPGFGDCINNIDAWKPIVEEIENRFNIFLEAETRINRTTIV----------DNRIHALLYFIEPTGHSLTALDIQFLKRVHEKVNLIPVIAKSDTLTEEEIYGFKQRILEDIRNQHIKIFEPPQYED-----------LDDEESL-----QITKEMISKIPFAIVGSTQKVQTA--------DGRTVRGRSYPWGVIEVDNDDHCDFIKLRQLLIRDFMEDLKEHTAKVLYENYRTEKLLKTGITQD-DSVFREFDPVRRQKEERALQEAALAKLE---------------------------------------------------------------------------------------------------------------------------------------------------------------------------------------------------------------------------------------
>A0A8H3EXA3	340	0.381	5.014E-95	1	474	704	9	382	450
-SARPSPAPQGVVPNGKPFPGKQAQSPVETSPTVPQSITVK-DAKTAAQVAS-----DPKNIVRRKLTGYVGFANLPN-------QWHR---------------ESGLGKSTLVNTLFNTSLYPPRE---RKGP-----SQD-----PT-----------------------KTVSIQSISADIEENGVRLRLTVVDTPGFGDFVNNDDSWRPIVDNIELRFDAYLEAEQKVNRMNIV----------DNRIHAAVYFIQPTGHSLKPLDIEIMRRLHTKVNLIPVIAKADTLTDGEIAEFKARISEDIRYHRIKIFEGPRYE------------LDDEETIAE-----NNEIMAKVPFAVVGANTEVTTA--------DGRRVRGRRYPWGVIEVDNEDHCDFVKLRQMLIRTHMEELKEHTNNELYENYRTEKLTKLGFAQD-PTVFKEVNPAAKQEEERALHDQKLQKMEAE-------------------------------------------------------------------------------------------------------------------------------------------------------------------------------------------------------------------------------------
>A0A061APG1	340	0.411	5.014E-95	45	474	704	86	441	516
---------------------------------------------SAPhsQVPSATKPTLPQpdiKIIRRKLTGYVGFANLPK-------QWHRKSIRRGFNLNLLVVGEAGLGKSTLINTLFNKELYEPKA--------------------PREP---------------SDERAS-TVTIKTTETDIEENGVKLHLTVVDTPGFGEQINNTDAWQPIVDEINSRFDSYLEFENKINRATYV----------DSRIHACLYFIEPTGHSLKPLDIEFLQHVHKKVNIIPVIAKSDTLTEEEILEFKQRIKDDIKSQGIEIFEPKIYDD------------DDEET-----IEASNEILSKLPFAIVGSTKEVQ--TP------DGRLVRARQYPWGIIEVDNEDHNDFVKLRQLLVRNFLEELREKTANVLYETYRSEKLLKLGIVQD-ENVFREFDPSIKQQEEKALHEAKLAKLEAE-------------------------------------------------------------------------------------------------------------------------------------------------------------------------------------------------------------------------------------
>A0A6L5CME9	340	0.405	5.014E-95	53	474	704	205	540	632
-----------------------------------------------------KPSRKPQPTTKQ-LDGYVGFASLPN-------QVYRKAVKKGFDFTLMVVGECGQGKSTLVNSMFLSDIYSNQ-----------------------YPGPS--------------ERVAKTVRVDTTRVLLKENGVNLTLTIVDTP--------------VLDYVEARYEEYLNQESRVTRLPVTTPAGHAPPV-DGRIHCCLYFIAPSGHGLKPLDVEFMQRLHDRVNIVPVLAKADTMTPEECQAFKKQIMQEILQHKIKIYEFP--DSPE----------EDEE------AKLNAKLKARVPFAVVGS-------NTVLELE-GGKRVRGRRYPWGVAEVENLEHCDFLALRNMLLRTHLQDLKEITNNVHYENFRCRKLANLGVTegNRTAL--ANVNPLAQMEEEKRDHENKMKKMEAE-------------------------------------------------------------------------------------------------------------------------------------------------------------------------------------------------------------------------------------
>A0A8B8F2T1	340	0.414	6.813E-95	67	442	704	1	299	376
-------------------------------------------------------------------SEYIGFGSLPDIV-------HRKTVKKGFEFTLMVVGESGLGKSTLINTLFLSDLYK--------------------------------------DRKESNYEPPQTAKVEKKTLCIEEQGVKLRLTVVDTPGFGSSLSSEDCIRSCCEYVDEQFRAYFAEESGVIRKNIV----------DNRVHCCLYFIPGHCHNLRPIDIEFMLNIHEKVNVIPVISKADMLTEREKSRVKKRINDSIKEHGIKVYQLPDCDSDE----------------DEDFKQQDKELKSCLPFAVVGSN---------TILEVNGKKIRGRQYDWGLVEVDNPAHSDFTKLRNMLISTHMHDLKEVTEDVHYENFRTQlisKISQQALKD---------------------------------------------------------------------------------------------------------------------------------------------------------------------------------------------------------------------------------------------------------------------
>A0A146HXA0	340	0.401	6.813E-95	65	472	704	12	343	405
-----------------------------------------------------------------RITGHVGFSNLPN-------QVLRKSVKDGFQLTAMVVGESGLGKSTLINTIFN------------STICQP------------------------REVPHPAEERPKTVAIENIQADIEENGVKLRLTIVDTPGFGDFVNNSECWDPILQTIEDRYDAYLKQENSV---------RRMKKV-DTRIHACIYFIQPTGHSLKTIDIEFMRRLHDKVNLIPVIAKADTMTEDEVADFKERIVSDLAFNGIRIFQAPIYDDD-----------DDESVG------ESETIARAIPFAVIGADPTKTIRSPSS-----GRRIRGRAYPWGVVDVDDPSHCDFILLRRMLVHSHMEALRERTQDVLYETWRTQRMLGMGVIQD-HSVFEEVDPAEKAREDRLMHEAKLAKME---------------------------------------------------------------------------------------------------------------------------------------------------------------------------------------------------------------------------------------
>A0A2S5B9Q3	340	0.412	6.813E-95	73	474	704	53	412	487
-------------------------------------------------------------------------ANLPN-------QYHRRSIRKGFHFTAMVVGESGLGKSTLVNTLFDTPLYPKKD----------------------VPQPHHDR--------------AQTVAIESITADIEENGVKLRLTVVDTPGFGDFINNEDGWKPVLDNIEARFDAYLEQENRVNR----------QKLVDNRVHACLYFIEPTGHSLKPLDLEFMRRLHKRVNLIPIIAKADTLTDEEVAAFKARILSDLAHHRIEIYQAPQYENEDEetlAENEEIVVSRVEhSTLALLCRavlrapasvnehrfdsSQHVHFQRKIPFAVVGSDKLV--------STADGRHVRGRSYPWGTIEVDNEDHCDFVKLRQMLVRTHMEELKEHTNEVLYERYRSEKLLAMGVAQD-HTVFKEVNPAAKMAEERALHEAKLAKMENE-------------------------------------------------------------------------------------------------------------------------------------------------------------------------------------------------------------------------------------
>A0A443RHP7	340	0.425	6.813E-95	48	439	704	44	356	493
------------------------------------------------RETALRDDMNSVRDKPTLAkdsDVNVGFYDLPN-------QIHRKTMKKGFEFTLMVVGESGLGKSTLVNSMFVANIY-----------------SD------EYPGPSK--------------RATKTVEVETTKVLLKEKDVNLLLTIVDTPGFGCAVDNSNCWQPIVDYIESRYEEYLNAETRLHRS----------HIPDNRVHCCLYFIYPSGHSLKPIDIEFMQHLHDKVNIIPVIAKADTLTPEECLQFKKNVMNEISQHQIKIYEFPE--SE-----------DDEE------LKLQKQLKSRIPFAVVGSN---------YVIESNGERKRGRKYPWGVVEVENLEHCDFIALRTMLLKYYMFDLLDTTNNIQYENYRCRKLSGIG------------------------------------------------------------------------------------------------------------------------------------------------------------------------------------------------------------------------------------------------------------------------
>A0A8C3ISF8	340	0.388	6.813E-95	8	437	704	459	805	828
--------SPRVSSVSEEMQGREKTKEGSSPEPGCISMEGQPVQ---PAPEETPRNTNPANV-GLELFGYVG-------IEAVLDQMRIKTMKTGFEFNLMVVGQSGLGKSTMVNTLFKSKV----------------------SRKPTGPG---------YE-----EHIPKTVQLQSVTHIIEEKGVKMKLTVTDTPGFGDQINNENCWDPIIKYINEQYEKYLREEILI---------SRKRKIPDTRVHSCVYFVPPTGHWLRPLDLEFMRRLSKIVNVVPVIAKADTLTLEERAEFKQRIQKDLKAHGISVY--PQEDFDDNP--------DDRI--------LNDKIRDKIPFAVVGADKEHQ---------VNGKRVLGRKTKWGIIEVENPAHCEFPLLRDLLIRSHLQDLKDITHNVHYESYRVQRLNE--------------------------------------------------------------------------------------------------------------------------------------------------------------------------------------------------------------------------------------------------------------------------
>A0A3S3NVS0	340	0.415	9.258E-95	61	481	704	4	342	365
-------------------------------------------------------------MSEAKeAKAYLGFANLPH-------QVHRKSVKKGFEFTLMVVGESGLGKSTLINCLFCNDLYK-----CRKVPSVEQI-------------------------------IGRTVSIAANTVDIEERGVKLKLTVVDTPGFGDAIDNANCTQPIVEYIDEQFEKFLQHESGL--------NRR--HIADNRVHCCFYFISPVSHGLKPLDVYLMKALHKRVNIIPIIAKSDALTKQEIIELKKNVMRDIEVNGITIYSIPDCDSDE-----------DEE-----YKEQIRQIKAAIPFAVSSSLEMH---------DVKGRKVQGRLYPWGVVETENADHSDFVKLRSLLV-THMQDLREVTQEVHYENYRSLRL--TGnAAVPVEL-STSKEDEINDSQKDRiLQE---KEAELRRMQEMIA------------------------------------------------------------------------------------------------------------------------------------------------------------------------------------------------------------------------------
>UPI00160527FC	340	0.416	9.258E-95	52	433	704	0	302	371
----------------------------------------------------MSASGSVPRVGKEN-ERLIGFATLP-------EQVHRKSVKKGFDFTLMVVGESGLGKSTLINSLFLADFYND-----RKLP----TVSDL---------------------------IKKTTSIQQHTIEIEERGVKLRLTVVDTPGFGDSINCEESWKTCVDYIDDQFHQYFQAESGLNR----------KHIQDGRVHCCLYFIPSYGRGLRQLDIQSLKTLQTRVNIIPVIGKSDILTPTEVRTLKDSILEDLKSNHIQIYQFPDCDEEE-----------DEE-----FKKQDRELKAAIPFAVASSDTFV---------EVAGKRFRGRVYPWGIVEVENPNHSDFVKLRTMLIQSHMHDLKETTQELHYENFRAR------------------------------------------------------------------------------------------------------------------------------------------------------------------------------------------------------------------------------------------------------------------------------
>A0A814XPD7	340	0.418	9.258E-95	45	443	704	119	434	543
---------------------------------------------SARRESELNKDQQQTAPRIREISSNVGFVSLPD-------QVHRRAVKKGFEFNLMVVGQSGLGKSTFINTLFQTELYGQDF-----------------------PSTVH--------------RKKKTVTIDSSSIILKEKGVQLRLTIVDTPGFGDSVDNSNCWQPIIDYIDSKYEEYLNAESRVV---------RKAHIIDNRIHACLYFITPSGHSLQSLDIEFMKRLHDRVNIIPVIAKADTLTSDELRLFKKSIMQDITNEKIKLYEFPD--------------HNDEN-------KLNKTYKDKVPFAIVGSNF---------VLERGTKRSRVRQYAWGTVDVEDEAHSDFIALRSMIIKTNLNDLRDVTHNNHYENYRYKKLSSFNANET--------------------------------------------------------------------------------------------------------------------------------------------------------------------------------------------------------------------------------------------------------------------
>A0A8D0GIZ1	340	0.376	9.258E-95	3	437	704	197	551	572
---EPSPITQplQPEPKPQPAMAEILPKPHDGPEAVPGYPGTMTD---TSRDPSLK-QAMPTRTDKPAADfGYVG-------IDAILEQMRRKAMKQGFEFNIMVVGQSGLGKSTLINTLFKSKV----------------------SRKSIQPT--------------SEERIPKTIEIKSVTHDIEEKGVHMKLTVVDTPGFGDHINNENCWQPIMKFINDQYEKYLQEELNIN---------RKKRIPDSRVHCCIYFIPATGHSLRPLDIEFMRRLSKVVNIVPVIAKADTLTLEEREFFKQRITADLLANGIDIYPQKQFD------------EDSEDRL------VNEKFREMIPFAVVGSDQEYQ---------INGRRILGRKTKWGTIEVENTSHCEFAYLRDLLIRTHMQNIKDITSSIHFEAYRVKRLNE--------------------------------------------------------------------------------------------------------------------------------------------------------------------------------------------------------------------------------------------------------------------------
>A0A6G1QQG7	340	0.357	9.258E-95	3	466	704	570	951	958
---EEQAANMNTQNTMTEKGNCGEVRTGVEERGKEKGMEEGEMKKEVELKVELRQSVSGLQMSFIRgndLFGYVG-------IEAVLDQMRRKTMKAGFEFNIMVVGQSGLGKSTLVNTL-----FKSKVSRKSCTP----NYE---------------------------EKISKTVKVHSVSHVIEEKGVKLKLTVIDTPGFGDQINNENCWEPIVRYVNEQYEKYLREELHVNR------KRR---IPDTRVHCCIYFLPATGHRLRPIDIEFMKRLGKIVSIVPVIAKADTLTIEERLEFKERIRHDLAANGIRVYPQKEYD------------EDPEERI------LNDRIRESIPFAVVGTDKEH---------HVNGNKVLGRKTKWGIIEVENVAHCEFAHLRDLLIRSHLQDLKDVTHNIHYETYRIRRLNESNV------NFSELSLSTWPLENGTADKC---------------------------------------------------------------------------------------------------------------------------------------------------------------------------------------------------------------------------------------------
>UPI0009A27BC0	339	0.406	1.258E-94	53	443	704	23	338	347
-----------------------------------------------------PKPAVPMKPSavgSQLL-GYVG-------IDTIIEQMRRKTMKTGFDFNIMVVGQSGLGKSTLVNTLFKSQV-------------------------------SRKSCGRNRE-----EKVPKTVEIRTVSHVIEEKGVKMKLTVIDTPGFGDQINNDKCWEPIEKYISEQYEKFLKEEANI---------ARKKRIPDTRVHCCLYFISPTGHSLRPLDVEFMKRLGKIMNIIPVIAKADTMTLEERHDFKLRVRKELDSNGIEFYPQREFDED----------MED--------KMENDKIRETMPFAIVGSDTEYQ---------INGKRVLGRKTPWGIIEVENVTHCEFPLLRDLIVRTHLQDLKEVTHNIFYETYRAKRLNENGnlANDT--------------------------------------------------------------------------------------------------------------------------------------------------------------------------------------------------------------------------------------------------------------------
>A0A7U0TI88	339	0.412	1.258E-94	47	437	704	184	499	605
-----------------------------------------------PLVPSYHRSHGLP-VASEE-DSRLGFGHLPD-------QMHRKAVKKGFNFTLMVVGESGLGKSTLINSMFMQDLYKD------------------------------------REVAGAAERIRSTTQIEKRQIELDERGVKLRLTVVDTPGFNDAVDCTDCWKPIESYIDETFEQYFKDECGLNR----------KNIHDHRVHCCLYFISPFGHGLRQVDVEFMRRLQYKVNIVPIIAKADALTSAELRAFKERIMADFDRYKINIYRLPECDS-------------DEE---EEIKRLDKEIKSVLPFAVIGS-------NCVIEME-GGKRARGRQYPWGVAEVENTRHCDFTKLRIFLLKTHMQDLKDMTLDVHYENYRakyiTERMSK--------------------------------------------------------------------------------------------------------------------------------------------------------------------------------------------------------------------------------------------------------------------------
>A0A0N5AQL5	339	0.403	1.709E-94	55	437	704	24	325	443
-------------------------------------------------------SNMSKRSGNTKdAHSYVGFANFPN-------QVFRRAVKNGFELTLMVVGQSGLGKSTFLNSLFATDIYPADASKC--------------------------------------ERIPSTTQINEQSVRLVEKGVTLNLTLVDCPGYGDGIDNNKCWDPIVEYIEQRYLDYFSEETKI---------ERSPIIPDKRVHLCLYFIAPTGHGLKPLDIEFMKKLHGRVNVIPVIAKADTMTRDELLFFKRQILKEIEENNIKLYKFPD--------------TDDEEEKRQFG-----PLKERVPFAVAGSN---------LIKEINGRKVRVREYPWGVVQVENLEHNDFIALRHMIIRTNLIDLISVTHNVHYENFRFRQMSK--------------------------------------------------------------------------------------------------------------------------------------------------------------------------------------------------------------------------------------------------------------------------
>A0A2G5B5S6	339	0.404	1.709E-94	68	474	704	28	362	451
--------------------------------------------------------------------GYVGFSNYPN-------QQHRRSIKRGFNFTLMVVGESGLGKSTLINTLFESRVYPVKDGEDSSTP----------------------------RNGAQVAS-PTGVDITSVSADIVENGVKLRLSVVDTPGFGDSVNNDEAWRPILENIESRFDAYLAQENRVNRS----------KIVDNRVNVLLYFIKPTGHGLRAMDIEFMKHLHTRVNLVPVIARADTLTPREVEQFKAKILADINFHGIHIFK-PVSDH-----------FDDPETISD-----NKAIAGKIPFAVVGSEQYV--------VRSDGTRVRGRQYPWGVIEVENENHNDFVALRQMLLRTHMEELRDQTDVSLYESYRTQKLLALGhVQN--NSVFREFNPRRQQEEEERLHAAKMHKLEAE-------------------------------------------------------------------------------------------------------------------------------------------------------------------------------------------------------------------------------------
>A0A170QZ06	339	0.426	1.709E-94	65	472	704	54	382	455
-----------------------------------------------------------------KLNSYVGFANLPQ-------QWQRKSIKKGFNLNLMVVGESGLGKSTLVSTLFNMPMY---------GPKEKK-----------DPG----------------AEVPKTVNVKTVSAEIDEGGVRLRLTVIDTPGFGDFVNNSDSWKPIVEDIDRRFDAYLEDENKVHRSM------SN----DNRIHACIYFIQPTGHSLKPLDILVMKKLHQKVNLVPVIAKSDTMTEEEIITFKHRILEDIKHQEIEIFEPPRYE------------NDDEETL-----VENAEIMASVPFAIVGSTQLV--ATP------DGRSVRGRSYPWGVIEVDNEEHCDFVKLRQLIIRNHLEELRERTANVLYENYRTDKLTSLGIQQD-SSVFREVNPSQKQEEERKYHEARLAKME---------------------------------------------------------------------------------------------------------------------------------------------------------------------------------------------------------------------------------------
>UPI001B3A9369	338	0.361	2.322E-94	2	466	704	46	433	440
--SEEQPARMNTQNSITEKEENCAEVCAEMQEKGKEKGMGEGEMKKemeleAEVKVELCQSVPGQQMSFIKgtdLFGYVG-------IEAVLDQMRRKTMKAGFEFNIMVVGQSGLGKSTLVNTLFKSKV-------------SRKSC------MPNYE-----------------QKISKTVKLHSVSHMIEEKGVKMKLTVIDTPGFGDQINNENCWDPIVKYVNEQYEKYLREELHVNR------KRR---IPDSRVHCCIYFLPATGHRLRPIDVEFMKRLGKIVSIVPVIAKADTLTIEERQEFKERIRQDLAANGIRVYPQKEYDED-----------------PEDHI-LNDRIRESIPFAVVGTDKEHQ---------VNGNKVLGRKTKWGIIEVENVAHCEFANLRDLLIRSHLQDLKDVTHNIHYETYRVQRLNECNV------NFSELGLSVRPLENGTADKC---------------------------------------------------------------------------------------------------------------------------------------------------------------------------------------------------------------------------------------------
>A0A1E3NWE9	338	0.407	2.322E-94	65	474	704	82	412	485
-----------------------------------------------------------------KLNGYVGFANLPK-------QWHRKSIRRGFNLNLLSVGESGLGKSTLINTLFNKELYQPKE--------------------PRDP---------------AVER-PTGVSIDTISSEIEENGVKLNLTVIDTPGFGDQVNNTDSWQPIVDEINSRFDSYLEFENKINRTTVA----------DTRIHACLYFIEPTGHSLKPLDIEFLKQVHKKVNVIPVVAKSDTLTEEEILEFKQRVLDDIKTQGIEIFEPKIYE------------NDDEET-----ILATKEILSKVPFAIVGSTTEIQTA--------DGRTVRGRQYPWGVIEVDNEDHNDFVRLRQLLIRNFLEELREKTANVLYEAYRSEKLEKLGIPQD-HSVFREFDPSIKQQEEKALHEAKLAKLEAE-------------------------------------------------------------------------------------------------------------------------------------------------------------------------------------------------------------------------------------
>A0A6P7YLK8	338	0.392	2.322E-94	5	440	704	207	558	574
-----QHLSPEPKPQHIFAEIPVKSQDGIDTVYSSTGSMADIARDSSLKQALPVRSEKP--VSDF---GYVG-------IDAILEQMRRKAMKQGFELNIMMVGQSGLGKSTLINTLFKSKV---------SRKSVQPTSE---------------------------ERIPKTIEIKSVTHDIEEKGVRMKLTVIDTPGFGDHINNENCWQPIMKFINDQYEKYLQEEININ---------RKKRIPDSRVHCCIYFIPATGHALRPLDIEFMRRLSKVVNIVPVIAKADTLTLDERDYFKQRIRADLLSNGIDVYPQKEFDED----------SDDR--------LVNEKIREMIPFAVVGSDQEYQ---------VNGRRILGRKTKWGTIEVENTGHCEFAFLRDLLIRTHMQNIKDITSSIHFEAYRVKRLNEGNV-----------------------------------------------------------------------------------------------------------------------------------------------------------------------------------------------------------------------------------------------------------------------
>A0A2P4SSQ9	338	0.371	2.322E-94	6	437	704	252	611	636
------PVALRNIGSAGPTMGTCLVMPHGLSQAADGCCAAVTPEHGSslePQERSMEAAAVPQELPpdrgAHELFGYVG-------IEAVLEQMKVKTMKMGFEFNIMVVGQSGLGKSTMVNTLFKSKV---------SRKASQ-------------PGQ--------------EERIPKTVQLQSVTHVIEEKGVKMKLTVTDTPGFGDQINNENCWDPIIKYINEQYERYLREEILI---------TRKRKIPDSRVHGCVYFIPPTGHWLRPLDLEFMRRLSKIVNVVPVIAKADTLTLEEREEFKQRIQQDLKAHAISVYPQEDFDED----------PDDR--------LLNDRIREKIPFAVVGADQEHQ---------VNGKRVLGRKTKWGIIEVENPAHCEFPMLRDLLIRSHLQDLKDITHNVHYESYRVRRLNE--------------------------------------------------------------------------------------------------------------------------------------------------------------------------------------------------------------------------------------------------------------------------
>A0A7J7IY74	338	0.405	3.156E-94	70	434	704	30	316	369
----------------------------------------------------------------------IGFATLPD-------QIHRKVIKKGFHFTIMVVGESGLGKSTLINSLFMTDLYQDRK---------IVGVED---------------------------RLDSTVSIHAQNLDIEESGVKLRLTIIDTPGFSDSLHGKDSIDPIEEYIDQQFHQYFQAESGLNR----------KNIQDSRVHCLLYFVSPYGHGLKPLDVECLKRLHHKVNIIPLIAKSDTLTKSEITRHKAKVLQDIKDHGIKAYDFPECDPDE----------------SADFKRQDAELKAAIPFAVIGSN---------AVTEIAGKRIRARVYPWGVIEVENEKHCDFSKLKRMLIGTHLQDLKDVTEEYHYENYRAQC-----------------------------------------------------------------------------------------------------------------------------------------------------------------------------------------------------------------------------------------------------------------------------
>A0A851IWP7	338	0.404	3.156E-94	42	438	704	25	329	384
[truncated: 4,986,970 more chars]
