# Supplementary material for: The evolutionary origins and ancestral features of septins
Source: Front Cell Dev Biol. 2024 Jun 26;12:1406966. doi: 10.3389/fcell.2024.1406966 (PMC11238149; doi:10.3389/fcell.2024.1406966)
Supplement: Supplementary file 1 [file DataSheet3.zip › Delic_Shuman_Supp_File6/AncOpis_200_900_b2ee0.result/AncOpis_200_900_b2ee0_unrelaxed_rank_2_model_2.pdb]

MODEL     1                                                                     
ATOM      1  N   ALA A   1      -9.334 -57.671  -1.108  1.00 39.37           N  
ATOM      2  CA  ALA A   1      -7.962 -58.119  -0.883  1.00 39.37           C  
ATOM      3  C   ALA A   1      -7.086 -56.972  -0.387  1.00 39.37           C  
ATOM      4  CB  ALA A   1      -7.381 -58.715  -2.162  1.00 39.37           C  
ATOM      5  O   ALA A   1      -6.855 -56.001  -1.111  1.00 39.37           O  
ATOM      6  N   SER A   2      -7.408 -56.524   0.838  1.00 34.20           N  
ATOM      7  CA  SER A   2      -6.895 -56.744   2.187  1.00 34.20           C  
ATOM      8  C   SER A   2      -5.550 -56.054   2.386  1.00 34.20           C  
ATOM      9  CB  SER A   2      -6.758 -58.240   2.471  1.00 34.20           C  
ATOM     10  O   SER A   2      -4.640 -56.209   1.568  1.00 34.20           O  
ATOM     11  OG  SER A   2      -7.640 -58.640   3.505  1.00 34.20           O  
ATOM     12  N   SER A   3      -5.515 -55.000   3.241  1.00 34.12           N  
ATOM     13  CA  SER A   3      -5.241 -55.067   4.673  1.00 34.12           C  
ATOM     14  C   SER A   3      -4.050 -54.193   5.049  1.00 34.12           C  
ATOM     15  CB  SER A   3      -4.980 -56.511   5.103  1.00 34.12           C  
ATOM     16  O   SER A   3      -2.972 -54.316   4.463  1.00 34.12           O  
ATOM     17  OG  SER A   3      -4.290 -57.221   4.088  1.00 34.12           O  
ATOM     18  N   GLN A   4      -4.294 -53.088   5.749  1.00 36.51           N  
ATOM     19  CA  GLN A   4      -3.916 -52.495   7.027  1.00 36.51           C  
ATOM     20  C   GLN A   4      -2.807 -53.298   7.700  1.00 36.51           C  
ATOM     21  CB  GLN A   4      -5.129 -52.397   7.953  1.00 36.51           C  
ATOM     22  O   GLN A   4      -2.752 -54.523   7.568  1.00 36.51           O  
ATOM     23  CG  GLN A   4      -5.805 -51.033   7.940  1.00 36.51           C  
ATOM     24  CD  GLN A   4      -6.902 -50.911   8.981  1.00 36.51           C  
ATOM     25  NE2 GLN A   4      -7.557 -49.755   9.020  1.00 36.51           N  
ATOM     26  OE1 GLN A   4      -7.159 -51.848   9.743  1.00 36.51           O  
ATOM     27  N   PRO A   5      -2.197 -52.609   8.698  1.00 47.31           N  
ATOM     28  CA  PRO A   5      -2.640 -52.536  10.092  1.00 47.31           C  
ATOM     29  C   PRO A   5      -2.052 -51.339  10.836  1.00 47.31           C  
ATOM     30  CB  PRO A   5      -2.137 -53.852  10.692  1.00 47.31           C  
ATOM     31  O   PRO A   5      -1.067 -50.750  10.384  1.00 47.31           O  
ATOM     32  CG  PRO A   5      -0.851 -54.128   9.981  1.00 47.31           C  
ATOM     33  CD  PRO A   5      -0.667 -53.094   8.908  1.00 47.31           C  
ATOM     34  N   GLN A   6      -2.901 -50.557  11.633  1.00 29.68           N  
ATOM     35  CA  GLN A   6      -2.836 -50.092  13.015  1.00 29.68           C  
ATOM     36  C   GLN A   6      -2.889 -51.263  13.992  1.00 29.68           C  
ATOM     37  CB  GLN A   6      -3.974 -49.113  13.307  1.00 29.68           C  
ATOM     38  O   GLN A   6      -3.493 -52.297  13.699  1.00 29.68           O  
ATOM     39  CG  GLN A   6      -3.803 -47.755  12.639  1.00 29.68           C  
ATOM     40  CD  GLN A   6      -4.574 -46.654  13.342  1.00 29.68           C  
ATOM     41  NE2 GLN A   6      -4.241 -45.405  13.031  1.00 29.68           N  
ATOM     42  OE1 GLN A   6      -5.463 -46.923  14.156  1.00 29.68           O  
ATOM     43  N   PRO A   7      -2.737 -50.995  15.442  1.00 56.96           N  
ATOM     44  CA  PRO A   7      -2.365 -50.200  16.615  1.00 56.96           C  
ATOM     45  C   PRO A   7      -2.264 -51.039  17.888  1.00 56.96           C  
ATOM     46  CB  PRO A   7      -3.499 -49.178  16.723  1.00 56.96           C  
ATOM     47  O   PRO A   7      -2.415 -52.262  17.839  1.00 56.96           O  
ATOM     48  CG  PRO A   7      -4.721 -49.915  16.276  1.00 56.96           C  
ATOM     49  CD  PRO A   7      -4.305 -51.267  15.772  1.00 56.96           C  
ATOM     50  N   ALA A   8      -1.430 -50.652  18.838  1.00 29.94           N  
ATOM     51  CA  ALA A   8      -1.590 -51.076  20.226  1.00 29.94           C  
ATOM     52  C   ALA A   8      -1.047 -50.023  21.188  1.00 29.94           C  
ATOM     53  CB  ALA A   8      -0.891 -52.414  20.457  1.00 29.94           C  
ATOM     54  O   ALA A   8       0.064 -49.521  21.006  1.00 29.94           O  
ATOM     55  N   SER A   9      -1.969 -49.384  22.058  1.00 29.98           N  
ATOM     56  CA  SER A   9      -2.638 -49.444  23.354  1.00 29.98           C  
ATOM     57  C   SER A   9      -1.655 -49.202  24.495  1.00 29.98           C  
ATOM     58  CB  SER A   9      -3.325 -50.797  23.541  1.00 29.98           C  
ATOM     59  O   SER A   9      -0.557 -49.762  24.505  1.00 29.98           O  
ATOM     60  OG  SER A   9      -4.492 -50.883  22.741  1.00 29.98           O  
ATOM     61  N   GLN A  10      -1.993 -48.243  25.397  1.00 29.06           N  
ATOM     62  CA  GLN A  10      -2.645 -47.962  26.671  1.00 29.06           C  
ATOM     63  C   GLN A  10      -1.922 -48.654  27.823  1.00 29.06           C  
ATOM     64  CB  GLN A  10      -4.110 -48.400  26.633  1.00 29.06           C  
ATOM     65  O   GLN A  10      -1.575 -49.833  27.726  1.00 29.06           O  
ATOM     66  CG  GLN A  10      -5.085 -47.263  26.356  1.00 29.06           C  
ATOM     67  CD  GLN A  10      -6.534 -47.710  26.392  1.00 29.06           C  
ATOM     68  NE2 GLN A  10      -7.445 -46.793  26.082  1.00 29.06           N  
ATOM     69  OE1 GLN A  10      -6.833 -48.870  26.693  1.00 29.06           O  
ATOM     70  N   ARG A  11      -1.566 -47.933  28.888  1.00 27.53           N  
ATOM     71  CA  ARG A  11      -2.178 -47.861  30.211  1.00 27.53           C  
ATOM     72  C   ARG A  11      -1.129 -48.007  31.308  1.00 27.53           C  
ATOM     73  CB  ARG A  11      -3.252 -48.939  30.366  1.00 27.53           C  
ATOM     74  O   ARG A  11      -0.266 -48.885  31.236  1.00 27.53           O  
ATOM     75  CG  ARG A  11      -4.671 -48.395  30.398  1.00 27.53           C  
ATOM     76  CD  ARG A  11      -5.691 -49.493  30.665  1.00 27.53           C  
ATOM     77  NE  ARG A  11      -7.012 -48.943  30.958  1.00 27.53           N  
ATOM     78  NH1 ARG A  11      -7.686 -50.715  32.277  1.00 27.53           N  
ATOM     79  NH2 ARG A  11      -9.098 -48.946  31.917  1.00 27.53           N  
ATOM     80  CZ  ARG A  11      -7.929 -49.536  31.717  1.00 27.53           C  
ATOM     81  N   GLN A  12      -1.075 -47.067  32.323  1.00 29.37           N  
ATOM     82  CA  GLN A  12      -1.587 -47.042  33.690  1.00 29.37           C  
ATOM     83  C   GLN A  12      -0.489 -46.665  34.681  1.00 29.37           C  
ATOM     84  CB  GLN A  12      -2.188 -48.398  34.063  1.00 29.37           C  
ATOM     85  O   GLN A  12       0.637 -47.158  34.586  1.00 29.37           O  
ATOM     86  CG  GLN A  12      -3.601 -48.609  33.539  1.00 29.37           C  
ATOM     87  CD  GLN A  12      -4.244 -49.874  34.076  1.00 29.37           C  
ATOM     88  NE2 GLN A  12      -5.504 -50.097  33.719  1.00 29.37           N  
ATOM     89  OE1 GLN A  12      -3.612 -50.646  34.806  1.00 29.37           O  
ATOM     90  N   SER A  13      -0.761 -45.616  35.570  1.00 29.00           N  
ATOM     91  CA  SER A  13      -1.217 -45.664  36.955  1.00 29.00           C  
ATOM     92  C   SER A  13      -0.606 -44.534  37.777  1.00 29.00           C  
ATOM     93  CB  SER A  13      -0.868 -47.012  37.588  1.00 29.00           C  
ATOM     94  O   SER A  13       0.591 -44.260  37.672  1.00 29.00           O  
ATOM     95  OG  SER A  13       0.534 -47.212  37.605  1.00 29.00           O  
ATOM     96  N   SER A  14      -1.424 -43.636  38.373  1.00 28.07           N  
ATOM     97  CA  SER A  14      -2.137 -43.199  39.568  1.00 28.07           C  
ATOM     98  C   SER A  14      -1.374 -43.572  40.835  1.00 28.07           C  
ATOM     99  CB  SER A  14      -3.539 -43.808  39.610  1.00 28.07           C  
ATOM    100  O   SER A  14      -0.811 -44.665  40.928  1.00 28.07           O  
ATOM    101  OG  SER A  14      -3.491 -45.200  39.345  1.00 28.07           O  
ATOM    102  N   HIS A  15      -1.127 -42.587  41.759  1.00 32.99           N  
ATOM    103  CA  HIS A  15      -1.597 -42.384  43.124  1.00 32.99           C  
ATOM    104  C   HIS A  15      -0.494 -41.811  44.008  1.00 32.99           C  
ATOM    105  CB  HIS A  15      -2.113 -43.698  43.714  1.00 32.99           C  
ATOM    106  O   HIS A  15       0.634 -42.309  44.001  1.00 32.99           O  
ATOM    107  CG  HIS A  15      -3.585 -43.896  43.541  1.00 32.99           C  
ATOM    108  CD2 HIS A  15      -4.438 -44.772  44.122  1.00 32.99           C  
ATOM    109  ND1 HIS A  15      -4.342 -43.136  42.675  1.00 32.99           N  
ATOM    110  CE1 HIS A  15      -5.601 -43.537  42.733  1.00 32.99           C  
ATOM    111  NE2 HIS A  15      -5.686 -44.529  43.603  1.00 32.99           N  
ATOM    112  N   GLN A  16      -0.800 -40.644  44.684  1.00 28.97           N  
ATOM    113  CA  GLN A  16      -1.296 -40.282  46.008  1.00 28.97           C  
ATOM    114  C   GLN A  16      -0.156 -39.836  46.919  1.00 28.97           C  
ATOM    115  CB  GLN A  16      -2.044 -41.457  46.641  1.00 28.97           C  
ATOM    116  O   GLN A  16       0.866 -40.517  47.023  1.00 28.97           O  
ATOM    117  CG  GLN A  16      -3.559 -41.307  46.613  1.00 28.97           C  
ATOM    118  CD  GLN A  16      -4.276 -42.466  47.280  1.00 28.97           C  
ATOM    119  NE2 GLN A  16      -5.584 -42.556  47.066  1.00 28.97           N  
ATOM    120  OE1 GLN A  16      -3.658 -43.275  47.980  1.00 28.97           O  
ATOM    121  N   ASN A  17      -0.265 -38.636  47.473  1.00 28.50           N  
ATOM    122  CA  ASN A  17      -0.674 -38.129  48.779  1.00 28.50           C  
ATOM    123  C   ASN A  17       0.519 -37.609  49.577  1.00 28.50           C  
ATOM    124  CB  ASN A  17      -1.410 -39.213  49.569  1.00 28.50           C  
ATOM    125  O   ASN A  17       1.488 -38.337  49.799  1.00 28.50           O  
ATOM    126  CG  ASN A  17      -2.912 -39.011  49.577  1.00 28.50           C  
ATOM    127  ND2 ASN A  17      -3.631 -39.929  50.213  1.00 28.50           N  
ATOM    128  OD1 ASN A  17      -3.423 -38.039  49.014  1.00 28.50           O  
ATOM    129  N   GLN A  18       0.547 -36.331  49.880  1.00 30.95           N  
ATOM    130  CA  GLN A  18       0.750 -35.330  50.922  1.00 30.95           C  
ATOM    131  C   GLN A  18       1.621 -35.877  52.049  1.00 30.95           C  
ATOM    132  CB  GLN A  18      -0.593 -34.855  51.480  1.00 30.95           C  
ATOM    133  O   GLN A  18       1.599 -37.077  52.331  1.00 30.95           O  
ATOM    134  CG  GLN A  18      -1.242 -33.747  50.660  1.00 30.95           C  
ATOM    135  CD  GLN A  18      -2.350 -33.033  51.412  1.00 30.95           C  
ATOM    136  NE2 GLN A  18      -3.006 -32.090  50.745  1.00 30.95           N  
ATOM    137  OE1 GLN A  18      -2.614 -33.328  52.582  1.00 30.95           O  
ATOM    138  N   PRO A  19       2.172 -34.986  53.012  1.00 43.96           N  
ATOM    139  CA  PRO A  19       1.620 -34.031  53.976  1.00 43.96           C  
ATOM    140  C   PRO A  19       2.696 -33.171  54.636  1.00 43.96           C  
ATOM    141  CB  PRO A  19       0.931 -34.929  55.006  1.00 43.96           C  
ATOM    142  O   PRO A  19       3.880 -33.304  54.316  1.00 43.96           O  
ATOM    143  CG  PRO A  19       1.782 -36.156  55.074  1.00 43.96           C  
ATOM    144  CD  PRO A  19       2.846 -36.057  54.019  1.00 43.96           C  
ATOM    145  N   ASN A  20       2.368 -31.922  55.113  1.00 28.68           N  
ATOM    146  CA  ASN A  20       2.198 -31.299  56.421  1.00 28.68           C  
ATOM    147  C   ASN A  20       3.464 -30.571  56.864  1.00 28.68           C  
ATOM    148  CB  ASN A  20       1.793 -32.343  57.464  1.00 28.68           C  
ATOM    149  O   ASN A  20       4.566 -31.112  56.757  1.00 28.68           O  
ATOM    150  CG  ASN A  20       0.290 -32.506  57.574  1.00 28.68           C  
ATOM    151  ND2 ASN A  20      -0.144 -33.530  58.299  1.00 28.68           N  
ATOM    152  OD1 ASN A  20      -0.475 -31.718  57.011  1.00 28.68           O  
ATOM    153  N   SER A  21       3.363 -29.330  57.290  1.00 29.78           N  
ATOM    154  CA  SER A  21       3.322 -28.449  58.453  1.00 29.78           C  
ATOM    155  C   SER A  21       4.608 -28.546  59.266  1.00 29.78           C  
ATOM    156  CB  SER A  21       2.122 -28.785  59.339  1.00 29.78           C  
ATOM    157  O   SER A  21       5.159 -29.636  59.438  1.00 29.78           O  
ATOM    158  OG  SER A  21       2.211 -30.114  59.824  1.00 29.78           O  
ATOM    159  N   ASP A  22       5.269 -27.431  59.580  1.00 27.71           N  
ATOM    160  CA  ASP A  22       5.555 -26.771  60.850  1.00 27.71           C  
ATOM    161  C   ASP A  22       7.055 -26.541  61.024  1.00 27.71           C  
ATOM    162  CB  ASP A  22       5.010 -27.595  62.018  1.00 27.71           C  
ATOM    163  O   ASP A  22       7.859 -27.441  60.772  1.00 27.71           O  
ATOM    164  CG  ASP A  22       3.517 -27.415  62.224  1.00 27.71           C  
ATOM    165  OD1 ASP A  22       2.951 -26.409  61.745  1.00 27.71           O  
ATOM    166  OD2 ASP A  22       2.900 -28.287  62.874  1.00 27.71           O  
ATOM    167  N   SER A  23       7.478 -25.328  61.281  1.00 29.10           N  
ATOM    168  CA  SER A  23       8.018 -24.498  62.353  1.00 29.10           C  
ATOM    169  C   SER A  23       9.354 -25.040  62.852  1.00 29.10           C  
ATOM    170  CB  SER A  23       7.028 -24.410  63.515  1.00 29.10           C  
ATOM    171  O   SER A  23       9.530 -26.254  62.975  1.00 29.10           O  
ATOM    172  OG  SER A  23       6.618 -25.703  63.925  1.00 29.10           O  
ATOM    173  N   ASN A  24      10.410 -24.209  62.924  1.00 27.69           N  
ATOM    174  CA  ASN A  24      11.193 -23.739  64.062  1.00 27.69           C  
ATOM    175  C   ASN A  24      12.649 -24.186  63.964  1.00 27.69           C  
ATOM    176  CB  ASN A  24      10.576 -24.224  65.375  1.00 27.69           C  
ATOM    177  O   ASN A  24      12.927 -25.365  63.737  1.00 27.69           O  
ATOM    178  CG  ASN A  24       9.624 -23.213  65.982  1.00 27.69           C  
ATOM    179  ND2 ASN A  24       8.979 -23.589  67.080  1.00 27.69           N  
ATOM    180  OD1 ASN A  24       9.467 -22.103  65.467  1.00 27.69           O  
ATOM    181  N   SER A  25      13.575 -23.230  64.015  1.00 28.87           N  
ATOM    182  CA  SER A  25      14.529 -22.618  64.934  1.00 28.87           C  
ATOM    183  C   SER A  25      15.915 -23.236  64.785  1.00 28.87           C  
ATOM    184  CB  SER A  25      14.049 -22.764  66.379  1.00 28.87           C  
ATOM    185  O   SER A  25      16.046 -24.454  64.646  1.00 28.87           O  
ATOM    186  OG  SER A  25      13.996 -24.129  66.756  1.00 28.87           O  
ATOM    187  N   SER A  26      16.934 -22.397  64.568  1.00 29.10           N  
ATOM    188  CA  SER A  26      18.062 -21.749  65.228  1.00 29.10           C  
ATOM    189  C   SER A  26      19.333 -22.581  65.093  1.00 29.10           C  
ATOM    190  CB  SER A  26      17.754 -21.510  66.706  1.00 29.10           C  
ATOM    191  O   SER A  26      19.285 -23.812  65.146  1.00 29.10           O  
ATOM    192  OG  SER A  26      17.442 -22.730  67.359  1.00 29.10           O  
ATOM    193  N   THR A  27      20.421 -21.948  64.678  1.00 28.56           N  
ATOM    194  CA  THR A  27      21.642 -21.773  65.456  1.00 28.56           C  
ATOM    195  C   THR A  27      22.868 -22.158  64.633  1.00 28.56           C  
ATOM    196  CB  THR A  27      21.606 -22.609  66.749  1.00 28.56           C  
ATOM    197  O   THR A  27      22.884 -23.207  63.986  1.00 28.56           O  
ATOM    198  CG2 THR A  27      22.360 -21.912  67.876  1.00 28.56           C  
ATOM    199  OG1 THR A  27      20.243 -22.801  67.147  1.00 28.56           O  
ATOM    200  N   SER A  28      23.809 -21.163  64.514  1.00 27.74           N  
ATOM    201  CA  SER A  28      25.111 -20.819  65.077  1.00 27.74           C  
ATOM    202  C   SER A  28      26.227 -21.031  64.060  1.00 27.74           C  
ATOM    203  CB  SER A  28      25.388 -21.649  66.332  1.00 27.74           C  
ATOM    204  O   SER A  28      26.256 -22.049  63.366  1.00 27.74           O  
ATOM    205  OG  SER A  28      25.361 -23.035  66.034  1.00 27.74           O  
ATOM    206  N   ALA A  29      26.941 -19.943  63.780  1.00 31.07           N  
ATOM    207  CA  ALA A  29      28.208 -19.321  64.157  1.00 31.07           C  
ATOM    208  C   ALA A  29      29.392 -20.131  63.636  1.00 31.07           C  
ATOM    209  CB  ALA A  29      28.296 -19.170  65.674  1.00 31.07           C  
ATOM    210  O   ALA A  29      29.412 -21.359  63.753  1.00 31.07           O  
ATOM    211  N   SER A  30      30.316 -19.448  62.926  1.00 30.87           N  
ATOM    212  CA  SER A  30      31.662 -18.969  63.222  1.00 30.87           C  
ATOM    213  C   SER A  30      32.709 -19.722  62.408  1.00 30.87           C  
ATOM    214  CB  SER A  30      31.966 -19.110  64.714  1.00 30.87           C  
ATOM    215  O   SER A  30      32.660 -20.950  62.308  1.00 30.87           O  
ATOM    216  OG  SER A  30      31.008 -18.413  65.491  1.00 30.87           O  
ATOM    217  N   GLN A  31      33.579 -18.885  61.777  1.00 33.41           N  
ATOM    218  CA  GLN A  31      34.859 -18.226  62.012  1.00 33.41           C  
ATOM    219  C   GLN A  31      35.922 -18.724  61.037  1.00 33.41           C  
ATOM    220  CB  GLN A  31      35.322 -18.449  63.452  1.00 33.41           C  
ATOM    221  O   GLN A  31      36.105 -19.932  60.874  1.00 33.41           O  
ATOM    222  CG  GLN A  31      35.097 -17.250  64.364  1.00 33.41           C  
ATOM    223  CD  GLN A  31      35.646 -17.464  65.761  1.00 33.41           C  
ATOM    224  NE2 GLN A  31      35.388 -16.513  66.652  1.00 33.41           N  
ATOM    225  OE1 GLN A  31      36.297 -18.477  66.039  1.00 33.41           O  
ATOM    226  N   GLU A  32      36.735 -17.736  60.467  1.00 33.48           N  
ATOM    227  CA  GLU A  32      37.928 -16.944  60.755  1.00 33.48           C  
ATOM    228  C   GLU A  32      38.907 -16.976  59.585  1.00 33.48           C  
ATOM    229  CB  GLU A  32      38.614 -17.448  62.028  1.00 33.48           C  
ATOM    230  O   GLU A  32      39.159 -18.035  59.008  1.00 33.48           O  
ATOM    231  CG  GLU A  32      38.095 -16.799  63.303  1.00 33.48           C  
ATOM    232  CD  GLU A  32      39.084 -16.868  64.456  1.00 33.48           C  
ATOM    233  OE1 GLU A  32      38.928 -16.105  65.436  1.00 33.48           O  
ATOM    234  OE2 GLU A  32      40.024 -17.691  64.378  1.00 33.48           O  
ATOM    235  N   HIS A  33      39.606 -15.718  59.361  1.00 33.69           N  
ATOM    236  CA  HIS A  33      40.769 -14.924  59.741  1.00 33.69           C  
ATOM    237  C   HIS A  33      41.493 -14.383  58.513  1.00 33.69           C  
ATOM    238  CB  HIS A  33      41.729 -15.754  60.594  1.00 33.69           C  
ATOM    239  O   HIS A  33      41.703 -15.112  57.541  1.00 33.69           O  
ATOM    240  CG  HIS A  33      41.782 -15.327  62.027  1.00 33.69           C  
ATOM    241  CD2 HIS A  33      41.586 -16.025  63.170  1.00 33.69           C  
ATOM    242  ND1 HIS A  33      42.064 -14.033  62.407  1.00 33.69           N  
ATOM    243  CE1 HIS A  33      42.040 -13.954  63.727  1.00 33.69           C  
ATOM    244  NE2 HIS A  33      41.752 -15.148  64.214  1.00 33.69           N  
ATOM    245  N   ILE A  34      42.024 -13.063  58.703  1.00 29.20           N  
ATOM    246  CA  ILE A  34      43.305 -12.454  59.045  1.00 29.20           C  
ATOM    247  C   ILE A  34      43.299 -10.980  58.647  1.00 29.20           C  
ATOM    248  CB  ILE A  34      44.480 -13.189  58.362  1.00 29.20           C  
ATOM    249  O   ILE A  34      42.973 -10.640  57.507  1.00 29.20           O  
ATOM    250  CG1 ILE A  34      44.571 -14.634  58.865  1.00 29.20           C  
ATOM    251  CG2 ILE A  34      45.796 -12.442  58.601  1.00 29.20           C  
ATOM    252  CD1 ILE A  34      45.650 -15.461  58.181  1.00 29.20           C  
ATOM    253  N   GLN A  35      43.767  -9.968  59.576  1.00 30.77           N  
ATOM    254  CA  GLN A  35      44.660  -9.068  60.297  1.00 30.77           C  
ATOM    255  C   GLN A  35      45.176  -7.958  59.387  1.00 30.77           C  
ATOM    256  CB  GLN A  35      45.835  -9.844  60.897  1.00 30.77           C  
ATOM    257  O   GLN A  35      45.575  -8.215  58.249  1.00 30.77           O  
ATOM    258  CG  GLN A  35      45.614 -10.274  62.340  1.00 30.77           C  
ATOM    259  CD  GLN A  35      46.757 -11.112  62.884  1.00 30.77           C  
ATOM    260  NE2 GLN A  35      46.513 -11.798  63.995  1.00 30.77           N  
ATOM    261  OE1 GLN A  35      47.850 -11.143  62.309  1.00 30.77           O  
ATOM    262  N   THR A  36      45.351  -6.693  59.956  1.00 28.96           N  
ATOM    263  CA  THR A  36      46.398  -5.901  60.593  1.00 28.96           C  
ATOM    264  C   THR A  36      46.172  -4.412  60.351  1.00 28.96           C  
ATOM    265  CB  THR A  36      47.793  -6.302  60.077  1.00 28.96           C  
ATOM    266  O   THR A  36      45.814  -4.004  59.245  1.00 28.96           O  
ATOM    267  CG2 THR A  36      48.161  -7.712  60.528  1.00 28.96           C  
ATOM    268  OG1 THR A  36      47.798  -6.253  58.645  1.00 28.96           O  
ATOM    269  N   ALA A  37      46.302  -3.492  61.424  1.00 31.59           N  
ATOM    270  CA  ALA A  37      47.105  -2.617  62.274  1.00 31.59           C  
ATOM    271  C   ALA A  37      47.133  -1.194  61.726  1.00 31.59           C  
ATOM    272  CB  ALA A  37      48.525  -3.161  62.407  1.00 31.59           C  
ATOM    273  O   ALA A  37      47.256  -0.990  60.515  1.00 31.59           O  
ATOM    274  N   SER A  38      47.003  -0.086  62.584  1.00 30.93           N  
ATOM    275  CA  SER A  38      47.674   0.905  63.420  1.00 30.93           C  
ATOM    276  C   SER A  38      47.401   2.321  62.924  1.00 30.93           C  
ATOM    277  CB  SER A  38      49.181   0.648  63.452  1.00 30.93           C  
ATOM    278  O   SER A  38      47.408   2.574  61.717  1.00 30.93           O  
ATOM    279  OG  SER A  38      49.712   0.607  62.139  1.00 30.93           O  
ATOM    280  N   SER A  39      47.003   3.286  63.858  1.00 30.41           N  
ATOM    281  CA  SER A  39      47.500   4.333  64.744  1.00 30.41           C  
ATOM    282  C   SER A  39      47.041   5.712  64.282  1.00 30.41           C  
ATOM    283  CB  SER A  39      49.027   4.293  64.816  1.00 30.41           C  
ATOM    284  O   SER A  39      47.098   6.025  63.091  1.00 30.41           O  
ATOM    285  OG  SER A  39      49.597   4.478  63.531  1.00 30.41           O  
ATOM    286  N   SER A  40      46.357   6.482  65.180  1.00 29.71           N  
ATOM    287  CA  SER A  40      46.501   7.470  66.245  1.00 29.71           C  
ATOM    288  C   SER A  40      46.003   8.841  65.798  1.00 29.71           C  
ATOM    289  CB  SER A  40      47.961   7.570  66.690  1.00 29.71           C  
ATOM    290  O   SER A  40      46.293   9.280  64.684  1.00 29.71           O  
ATOM    291  OG  SER A  40      48.798   7.912  65.598  1.00 29.71           O  
ATOM    292  N   SER A  41      45.038   9.432  66.588  1.00 28.85           N  
ATOM    293  CA  SER A  41      44.944  10.327  67.737  1.00 28.85           C  
ATOM    294  C   SER A  41      44.270  11.642  67.361  1.00 28.85           C  
ATOM    295  CB  SER A  41      46.332  10.603  68.316  1.00 28.85           C  
ATOM    296  O   SER A  41      44.568  12.221  66.314  1.00 28.85           O  
ATOM    297  OG  SER A  41      47.226  11.024  67.300  1.00 28.85           O  
ATOM    298  N   SER A  42      43.165  11.995  68.072  1.00 29.58           N  
ATOM    299  CA  SER A  42      42.692  12.745  69.231  1.00 29.58           C  
ATOM    300  C   SER A  42      42.090  14.083  68.816  1.00 29.58           C  
ATOM    301  CB  SER A  42      43.833  12.975  70.223  1.00 29.58           C  
ATOM    302  O   SER A  42      42.653  14.789  67.977  1.00 29.58           O  
ATOM    303  OG  SER A  42      44.377  11.741  70.659  1.00 29.58           O  
ATOM    304  N   LYS A  43      40.833  14.327  69.190  1.00 29.11           N  
ATOM    305  CA  LYS A  43      40.134  15.049  70.249  1.00 29.11           C  
ATOM    306  C   LYS A  43      39.569  16.369  69.733  1.00 29.11           C  
ATOM    307  CB  LYS A  43      41.070  15.306  71.432  1.00 29.11           C  
ATOM    308  O   LYS A  43      40.273  17.136  69.072  1.00 29.11           O  
ATOM    309  CG  LYS A  43      40.740  14.486  72.671  1.00 29.11           C  
ATOM    310  CD  LYS A  43      41.760  14.713  73.779  1.00 29.11           C  
ATOM    311  CE  LYS A  43      41.493  13.814  74.978  1.00 29.11           C  
ATOM    312  NZ  LYS A  43      42.532  13.983  76.039  1.00 29.11           N  
ATOM    313  N   ARG A  44      38.274  16.609  69.903  1.00 28.40           N  
ATOM    314  CA  ARG A  44      37.399  17.350  70.806  1.00 28.40           C  
ATOM    315  C   ARG A  44      36.865  18.613  70.138  1.00 28.40           C  
ATOM    316  CB  ARG A  44      38.140  17.713  72.095  1.00 28.40           C  
ATOM    317  O   ARG A  44      37.613  19.336  69.477  1.00 28.40           O  
ATOM    318  CG  ARG A  44      38.074  16.638  73.167  1.00 28.40           C  
ATOM    319  CD  ARG A  44      38.720  17.097  74.467  1.00 28.40           C  
ATOM    320  NE  ARG A  44      38.009  16.582  75.634  1.00 28.40           N  
ATOM    321  NH1 ARG A  44      39.017  18.017  77.138  1.00 28.40           N  
ATOM    322  NH2 ARG A  44      37.468  16.491  77.864  1.00 28.40           N  
ATOM    323  CZ  ARG A  44      38.166  17.032  76.876  1.00 28.40           C  
ATOM    324  N   LYS A  45      35.501  18.917  70.141  1.00 28.95           N  
ATOM    325  CA  LYS A  45      34.479  19.673  70.860  1.00 28.95           C  
ATOM    326  C   LYS A  45      34.119  20.956  70.116  1.00 28.95           C  
ATOM    327  CB  LYS A  45      34.953  20.004  72.276  1.00 28.95           C  
ATOM    328  O   LYS A  45      35.001  21.661  69.622  1.00 28.95           O  
ATOM    329  CG  LYS A  45      34.386  19.086  73.349  1.00 28.95           C  
ATOM    330  CD  LYS A  45      34.871  19.483  74.738  1.00 28.95           C  
ATOM    331  CE  LYS A  45      34.353  18.530  75.806  1.00 28.95           C  
ATOM    332  NZ  LYS A  45      34.834  18.909  77.168  1.00 28.95           N  
ATOM    333  N   SER A  46      32.833  21.271  69.846  1.00 29.25           N  
ATOM    334  CA  SER A  46      31.939  22.264  70.431  1.00 29.25           C  
ATOM    335  C   SER A  46      31.179  23.028  69.351  1.00 29.25           C  
ATOM    336  CB  SER A  46      32.723  23.244  71.304  1.00 29.25           C  
ATOM    337  O   SER A  46      31.759  23.423  68.338  1.00 29.25           O  
ATOM    338  OG  SER A  46      33.728  23.898  70.549  1.00 29.25           O  
ATOM    339  N   ALA A  47      29.895  22.871  69.186  1.00 30.46           N  
ATOM    340  CA  ALA A  47      28.806  23.783  68.845  1.00 30.46           C  
ATOM    341  C   ALA A  47      28.818  25.014  69.747  1.00 30.46           C  
ATOM    342  CB  ALA A  47      27.461  23.067  68.945  1.00 30.46           C  
ATOM    343  O   ALA A  47      29.226  24.936  70.909  1.00 30.46           O  
ATOM    344  N   PRO A  48      28.025  26.145  69.432  1.00 51.31           N  
ATOM    345  CA  PRO A  48      27.189  27.004  68.589  1.00 51.31           C  
ATOM    346  C   PRO A  48      27.197  28.462  69.043  1.00 51.31           C  
ATOM    347  CB  PRO A  48      25.793  26.393  68.738  1.00 51.31           C  
ATOM    348  O   PRO A  48      27.944  28.825  69.955  1.00 51.31           O  
ATOM    349  CG  PRO A  48      25.741  25.899  70.148  1.00 51.31           C  
ATOM    350  CD  PRO A  48      27.101  26.065  70.762  1.00 51.31           C  
ATOM    351  N   ARG A  49      26.831  29.435  68.104  1.00 27.34           N  
ATOM    352  CA  ARG A  49      25.818  30.485  68.081  1.00 27.34           C  
ATOM    353  C   ARG A  49      26.452  31.854  67.857  1.00 27.34           C  
ATOM    354  CB  ARG A  49      25.015  30.487  69.384  1.00 27.34           C  
ATOM    355  O   ARG A  49      27.463  32.184  68.481  1.00 27.34           O  
ATOM    356  CG  ARG A  49      23.594  29.967  69.232  1.00 27.34           C  
ATOM    357  CD  ARG A  49      22.827  30.031  70.546  1.00 27.34           C  
ATOM    358  NE  ARG A  49      21.408  30.300  70.329  1.00 27.34           N  
ATOM    359  NH1 ARG A  49      21.120  31.484  72.291  1.00 27.34           N  
ATOM    360  NH2 ARG A  49      19.352  31.170  70.867  1.00 27.34           N  
ATOM    361  CZ  ARG A  49      20.630  30.984  71.163  1.00 27.34           C  
ATOM    362  N   GLN A  50      25.920  32.658  66.897  1.00 27.47           N  
ATOM    363  CA  GLN A  50      25.053  33.806  66.655  1.00 27.47           C  
ATOM    364  C   GLN A  50      25.794  35.117  66.901  1.00 27.47           C  
ATOM    365  CB  GLN A  50      23.807  33.734  67.538  1.00 27.47           C  
ATOM    366  O   GLN A  50      26.521  35.250  67.888  1.00 27.47           O  
ATOM    367  CG  GLN A  50      22.745  32.770  67.026  1.00 27.47           C  
ATOM    368  CD  GLN A  50      21.417  32.923  67.745  1.00 27.47           C  
ATOM    369  NE2 GLN A  50      20.567  31.908  67.641  1.00 27.47           N  
ATOM    370  OE1 GLN A  50      21.159  33.945  68.389  1.00 27.47           O  
ATOM    371  N   ALA A  51      25.720  36.077  65.946  1.00 28.36           N  
ATOM    372  CA  ALA A  51      24.974  37.326  65.822  1.00 28.36           C  
ATOM    373  C   ALA A  51      25.917  38.525  65.765  1.00 28.36           C  
ATOM    374  CB  ALA A  51      23.995  37.478  66.984  1.00 28.36           C  
ATOM    375  O   ALA A  51      26.883  38.600  66.529  1.00 28.36           O  
ATOM    376  N   SER A  52      25.715  39.408  64.774  1.00 29.27           N  
ATOM    377  CA  SER A  52      25.042  40.701  64.717  1.00 29.27           C  
ATOM    378  C   SER A  52      25.954  41.773  64.129  1.00 29.27           C  
ATOM    379  CB  SER A  52      24.575  41.125  66.110  1.00 29.27           C  
ATOM    380  O   SER A  52      27.155  41.794  64.407  1.00 29.27           O  
ATOM    381  OG  SER A  52      24.570  40.019  66.996  1.00 29.27           O  
ATOM    382  N   LEU A  53      25.333  42.578  63.198  1.00 29.96           N  
ATOM    383  CA  LEU A  53      24.755  43.916  63.261  1.00 29.96           C  
ATOM    384  C   LEU A  53      25.161  44.741  62.045  1.00 29.96           C  
ATOM    385  CB  LEU A  53      25.191  44.628  64.544  1.00 29.96           C  
ATOM    386  O   LEU A  53      26.342  44.798  61.693  1.00 29.96           O  
ATOM    387  CG  LEU A  53      24.335  44.373  65.786  1.00 29.96           C  
ATOM    388  CD1 LEU A  53      25.215  43.966  66.962  1.00 29.96           C  
ATOM    389  CD2 LEU A  53      23.511  45.609  66.131  1.00 29.96           C  
ATOM    390  N   LYS A  54      24.086  45.331  61.344  1.00 29.02           N  
ATOM    391  CA  LYS A  54      23.265  46.532  61.223  1.00 29.02           C  
ATOM    392  C   LYS A  54      23.681  47.362  60.012  1.00 29.02           C  
ATOM    393  CB  LYS A  54      23.359  47.377  62.494  1.00 29.02           C  
ATOM    394  O   LYS A  54      24.870  47.604  59.797  1.00 29.02           O  
ATOM    395  CG  LYS A  54      22.391  46.954  63.590  1.00 29.02           C  
ATOM    396  CD  LYS A  54      22.439  47.909  64.776  1.00 29.02           C  
ATOM    397  CE  LYS A  54      21.577  47.414  65.929  1.00 29.02           C  
ATOM    398  NZ  LYS A  54      21.511  48.411  67.040  1.00 29.02           N  
ATOM    399  N   LYS A  55      22.636  47.828  59.199  1.00 28.50           N  
ATOM    400  CA  LYS A  55      21.635  48.810  58.791  1.00 28.50           C  
ATOM    401  C   LYS A  55      22.141  49.660  57.628  1.00 28.50           C  
ATOM    402  CB  LYS A  55      21.253  49.708  59.968  1.00 28.50           C  
ATOM    403  O   LYS A  55      23.280  50.130  57.646  1.00 28.50           O  
ATOM    404  CG  LYS A  55      19.754  49.922  60.122  1.00 28.50           C  
ATOM    405  CD  LYS A  55      19.426  50.684  61.400  1.00 28.50           C  
ATOM    406  CE  LYS A  55      17.923  50.779  61.625  1.00 28.50           C  
ATOM    407  NZ  LYS A  55      17.597  51.527  62.876  1.00 28.50           N  
ATOM    408  N   SER A  56      21.265  49.874  56.515  1.00 28.12           N  
ATOM    409  CA  SER A  56      20.550  51.068  56.078  1.00 28.12           C  
ATOM    410  C   SER A  56      20.168  50.975  54.604  1.00 28.12           C  
ATOM    411  CB  SER A  56      21.399  52.318  56.314  1.00 28.12           C  
ATOM    412  O   SER A  56      20.948  50.486  53.785  1.00 28.12           O  
ATOM    413  OG  SER A  56      22.668  52.189  55.697  1.00 28.12           O  
ATOM    414  N   GLN A  57      18.811  51.083  54.234  1.00 32.73           N  
ATOM    415  CA  GLN A  57      18.032  52.167  53.646  1.00 32.73           C  
ATOM    416  C   GLN A  57      17.084  51.644  52.571  1.00 32.73           C  
ATOM    417  CB  GLN A  57      18.956  53.234  53.056  1.00 32.73           C  
ATOM    418  O   GLN A  57      17.484  50.851  51.716  1.00 32.73           O  
ATOM    419  CG  GLN A  57      19.570  54.160  54.098  1.00 32.73           C  
ATOM    420  CD  GLN A  57      20.141  55.428  53.492  1.00 32.73           C  
ATOM    421  NE2 GLN A  57      20.603  56.337  54.344  1.00 32.73           N  
ATOM    422  OE1 GLN A  57      20.169  55.589  52.267  1.00 32.73           O  
ATOM    423  N   SER A  58      15.695  51.768  52.804  1.00 30.43           N  
ATOM    424  CA  SER A  58      14.524  52.589  52.517  1.00 30.43           C  
ATOM    425  C   SER A  58      13.622  51.923  51.483  1.00 30.43           C  
ATOM    426  CB  SER A  58      14.946  53.972  52.021  1.00 30.43           C  
ATOM    427  O   SER A  58      14.092  51.486  50.431  1.00 30.43           O  
ATOM    428  OG  SER A  58      15.592  53.880  50.763  1.00 30.43           O  
ATOM    429  N   SER A  59      12.371  51.537  51.827  1.00 29.98           N  
ATOM    430  CA  SER A  59      10.956  51.400  51.500  1.00 29.98           C  
ATOM    431  C   SER A  59      10.413  52.668  50.850  1.00 29.98           C  
ATOM    432  CB  SER A  59      10.144  51.074  52.755  1.00 29.98           C  
ATOM    433  O   SER A  59      10.767  53.778  51.252  1.00 29.98           O  
ATOM    434  OG  SER A  59       9.749  49.713  52.758  1.00 29.98           O  
ATOM    435  N   GLN A  60       9.620  52.583  49.685  1.00 33.78           N  
ATOM    436  CA  GLN A  60       8.176  52.761  49.567  1.00 33.78           C  
ATOM    437  C   GLN A  60       7.765  52.970  48.112  1.00 33.78           C  
ATOM    438  CB  GLN A  60       7.709  53.941  50.420  1.00 33.78           C  
ATOM    439  O   GLN A  60       8.393  53.747  47.390  1.00 33.78           O  
ATOM    440  CG  GLN A  60       7.086  53.533  51.747  1.00 33.78           C  
ATOM    441  CD  GLN A  60       6.584  54.718  52.550  1.00 33.78           C  
ATOM    442  NE2 GLN A  60       5.811  54.442  53.595  1.00 33.78           N  
ATOM    443  OE1 GLN A  60       6.889  55.873  52.234  1.00 33.78           O  
ATOM    444  N   ARG A  61       6.666  52.214  47.600  1.00 26.43           N  
ATOM    445  CA  ARG A  61       5.283  52.660  47.461  1.00 26.43           C  
ATOM    446  C   ARG A  61       4.580  51.918  46.329  1.00 26.43           C  
ATOM    447  CB  ARG A  61       5.227  54.169  47.212  1.00 26.43           C  
ATOM    448  O   ARG A  61       5.087  51.862  45.207  1.00 26.43           O  
ATOM    449  CG  ARG A  61       4.231  54.902  48.096  1.00 26.43           C  
ATOM    450  CD  ARG A  61       4.272  56.406  47.864  1.00 26.43           C  
ATOM    451  NE  ARG A  61       3.003  57.039  48.212  1.00 26.43           N  
ATOM    452  NH1 ARG A  61       3.707  59.187  47.734  1.00 26.43           N  
ATOM    453  NH2 ARG A  61       1.572  58.816  48.483  1.00 26.43           N  
ATOM    454  CZ  ARG A  61       2.764  58.346  48.142  1.00 26.43           C  
ATOM    455  N   VAL A  62       3.426  51.218  46.601  1.00 39.43           N  
ATOM    456  CA  VAL A  62       2.074  50.867  46.180  1.00 39.43           C  
ATOM    457  C   VAL A  62       1.258  52.136  45.947  1.00 39.43           C  
ATOM    458  CB  VAL A  62       1.372  49.965  47.220  1.00 39.43           C  
ATOM    459  O   VAL A  62       1.270  53.050  46.775  1.00 39.43           O  
ATOM    460  CG1 VAL A  62       0.272  49.134  46.561  1.00 39.43           C  
ATOM    461  CG2 VAL A  62       2.388  49.059  47.913  1.00 39.43           C  
ATOM    462  N   SER A  63       0.723  52.280  44.715  1.00 29.59           N  
ATOM    463  CA  SER A  63      -0.520  53.007  44.480  1.00 29.59           C  
ATOM    464  C   SER A  63      -1.325  52.375  43.349  1.00 29.59           C  
ATOM    465  CB  SER A  63      -0.231  54.473  44.153  1.00 29.59           C  
ATOM    466  O   SER A  63      -0.767  52.007  42.313  1.00 29.59           O  
ATOM    467  OG  SER A  63       0.396  54.592  42.888  1.00 29.59           O  
ATOM    468  N   SER A  64      -2.639  51.988  43.581  1.00 33.88           N  
ATOM    469  CA  SER A  64      -4.066  52.100  43.299  1.00 33.88           C  
ATOM    470  C   SER A  64      -4.327  53.040  42.127  1.00 33.88           C  
ATOM    471  CB  SER A  64      -4.821  52.591  44.535  1.00 33.88           C  
ATOM    472  O   SER A  64      -3.649  54.058  41.979  1.00 33.88           O  
ATOM    473  OG  SER A  64      -4.372  53.880  44.918  1.00 33.88           O  
ATOM    474  N   GLN A  65      -5.110  52.631  41.093  1.00 34.20           N  
ATOM    475  CA  GLN A  65      -6.331  53.249  40.588  1.00 34.20           C  
ATOM    476  C   GLN A  65      -6.592  52.848  39.139  1.00 34.20           C  
ATOM    477  CB  GLN A  65      -6.250  54.772  40.705  1.00 34.20           C  
ATOM    478  O   GLN A  65      -5.675  52.844  38.316  1.00 34.20           O  
ATOM    479  CG  GLN A  65      -6.814  55.320  42.009  1.00 34.20           C  
ATOM    480  CD  GLN A  65      -6.771  56.835  42.077  1.00 34.20           C  
ATOM    481  NE2 GLN A  65      -7.716  57.423  42.802  1.00 34.20           N  
ATOM    482  OE1 GLN A  65      -5.895  57.471  41.483  1.00 34.20           O  
ATOM    483  N   LYS A  66      -7.861  52.304  38.711  1.00 28.65           N  
ATOM    484  CA  LYS A  66      -9.096  52.814  38.122  1.00 28.65           C  
ATOM    485  C   LYS A  66      -9.387  52.139  36.784  1.00 28.65           C  
ATOM    486  CB  LYS A  66      -9.018  54.330  37.938  1.00 28.65           C  
ATOM    487  O   LYS A  66      -8.509  52.054  35.922  1.00 28.65           O  
ATOM    488  CG  LYS A  66      -9.478  55.125  39.150  1.00 28.65           C  
ATOM    489  CD  LYS A  66      -9.420  56.625  38.890  1.00 28.65           C  
ATOM    490  CE  LYS A  66      -9.702  57.424  40.155  1.00 28.65           C  
ATOM    491  NZ  LYS A  66      -9.627  58.896  39.909  1.00 28.65           N  
ATOM    492  N   ALA A  67     -10.461  51.337  36.679  1.00 36.76           N  
ATOM    493  CA  ALA A  67     -11.669  50.994  35.934  1.00 36.76           C  
ATOM    494  C   ALA A  67     -12.268  52.227  35.263  1.00 36.76           C  
ATOM    495  CB  ALA A  67     -12.696  50.342  36.856  1.00 36.76           C  
ATOM    496  O   ALA A  67     -12.365  53.291  35.879  1.00 36.76           O  
ATOM    497  N   SER A  68     -12.161  52.222  33.894  1.00 28.34           N  
ATOM    498  CA  SER A  68     -13.225  52.588  32.965  1.00 28.34           C  
ATOM    499  C   SER A  68     -12.669  52.882  31.575  1.00 28.34           C  
ATOM    500  CB  SER A  68     -13.994  53.804  33.483  1.00 28.34           C  
ATOM    501  O   SER A  68     -11.719  53.653  31.432  1.00 28.34           O  
ATOM    502  OG  SER A  68     -14.830  54.339  32.471  1.00 28.34           O  
ATOM    503  N   GLY A  69     -12.874  52.031  30.592  1.00 26.21           N  
ATOM    504  CA  GLY A  69     -13.419  52.486  29.323  1.00 26.21           C  
ATOM    505  C   GLY A  69     -13.707  51.353  28.356  1.00 26.21           C  
ATOM    506  O   GLY A  69     -12.892  50.442  28.199  1.00 26.21           O  
ATOM    507  N   TYR A  70     -14.965  50.806  28.355  1.00 29.73           N  
ATOM    508  CA  TYR A  70     -15.896  50.793  27.231  1.00 29.73           C  
ATOM    509  C   TYR A  70     -15.707  49.542  26.382  1.00 29.73           C  
ATOM    510  CB  TYR A  70     -15.712  52.044  26.367  1.00 29.73           C  
ATOM    511  O   TYR A  70     -14.612  49.288  25.874  1.00 29.73           O  
ATOM    512  CG  TYR A  70     -16.831  52.268  25.379  1.00 29.73           C  
ATOM    513  CD1 TYR A  70     -16.660  51.980  24.026  1.00 29.73           C  
ATOM    514  CD2 TYR A  70     -18.060  52.769  25.795  1.00 29.73           C  
ATOM    515  CE1 TYR A  70     -17.687  52.187  23.112  1.00 29.73           C  
ATOM    516  CE2 TYR A  70     -19.094  52.980  24.889  1.00 29.73           C  
ATOM    517  OH  TYR A  70     -19.919  52.893  22.651  1.00 29.73           O  
ATOM    518  CZ  TYR A  70     -18.899  52.686  23.552  1.00 29.73           C  
ATOM    519  N   VAL A  71     -16.316  48.413  26.691  1.00 33.99           N  
ATOM    520  CA  VAL A  71     -17.145  47.296  26.249  1.00 33.99           C  
ATOM    521  C   VAL A  71     -18.020  47.734  25.076  1.00 33.99           C  
ATOM    522  CB  VAL A  71     -18.025  46.754  27.397  1.00 33.99           C  
ATOM    523  O   VAL A  71     -18.740  48.731  25.169  1.00 33.99           O  
ATOM    524  CG1 VAL A  71     -18.688  45.438  26.994  1.00 33.99           C  
ATOM    525  CG2 VAL A  71     -17.194  46.571  28.665  1.00 33.99           C  
ATOM    526  N   GLY A  72     -17.522  47.548  23.773  1.00 26.18           N  
ATOM    527  CA  GLY A  72     -18.383  47.307  22.627  1.00 26.18           C  
ATOM    528  C   GLY A  72     -17.634  46.771  21.421  1.00 26.18           C  
ATOM    529  O   GLY A  72     -16.559  47.269  21.079  1.00 26.18           O  
ATOM    530  N   PHE A  73     -17.666  45.425  21.203  1.00 29.23           N  
ATOM    531  CA  PHE A  73     -18.347  44.676  20.153  1.00 29.23           C  
ATOM    532  C   PHE A  73     -17.824  45.074  18.778  1.00 29.23           C  
ATOM    533  CB  PHE A  73     -19.860  44.903  20.224  1.00 29.23           C  
ATOM    534  O   PHE A  73     -18.167  46.139  18.261  1.00 29.23           O  
ATOM    535  CG  PHE A  73     -20.540  44.123  21.317  1.00 29.23           C  
ATOM    536  CD1 PHE A  73     -20.855  42.781  21.140  1.00 29.23           C  
ATOM    537  CD2 PHE A  73     -20.864  44.732  22.522  1.00 29.23           C  
ATOM    538  CE1 PHE A  73     -21.484  42.057  22.150  1.00 29.23           C  
ATOM    539  CE2 PHE A  73     -21.493  44.015  23.536  1.00 29.23           C  
ATOM    540  CZ  PHE A  73     -21.803  42.677  23.347  1.00 29.23           C  
ATOM    541  N   ALA A  74     -16.618  44.648  18.438  1.00 30.97           N  
ATOM    542  CA  ALA A  74     -16.537  44.256  17.033  1.00 30.97           C  
ATOM    543  C   ALA A  74     -16.286  42.757  16.895  1.00 30.97           C  
ATOM    544  CB  ALA A  74     -15.439  45.044  16.323  1.00 30.97           C  
ATOM    545  O   ALA A  74     -15.256  42.250  17.347  1.00 30.97           O  
ATOM    546  N   ASN A  75     -17.160  41.871  17.500  1.00 30.65           N  
ATOM    547  CA  ASN A  75     -17.895  40.843  16.771  1.00 30.65           C  
ATOM    548  C   ASN A  75     -17.165  40.430  15.496  1.00 30.65           C  
ATOM    549  CB  ASN A  75     -19.309  41.326  16.441  1.00 30.65           C  
ATOM    550  O   ASN A  75     -17.057  41.218  14.555  1.00 30.65           O  
ATOM    551  CG  ASN A  75     -20.323  40.929  17.496  1.00 30.65           C  
ATOM    552  ND2 ASN A  75     -21.600  40.973  17.137  1.00 30.65           N  
ATOM    553  OD1 ASN A  75     -19.961  40.588  18.625  1.00 30.65           O  
ATOM    554  N   LEU A  76     -16.324  39.367  15.569  1.00 29.07           N  
ATOM    555  CA  LEU A  76     -16.468  37.969  15.176  1.00 29.07           C  
ATOM    556  C   LEU A  76     -15.560  37.640  13.996  1.00 29.07           C  
ATOM    557  CB  LEU A  76     -17.924  37.661  14.815  1.00 29.07           C  
ATOM    558  O   LEU A  76     -15.578  38.337  12.979  1.00 29.07           O  
ATOM    559  CG  LEU A  76     -18.797  37.099  15.939  1.00 29.07           C  
ATOM    560  CD1 LEU A  76     -19.701  38.189  16.504  1.00 29.07           C  
ATOM    561  CD2 LEU A  76     -19.622  35.920  15.436  1.00 29.07           C  
ATOM    562  N   PRO A  77     -15.047  36.516  14.162  1.00 36.33           N  
ATOM    563  CA  PRO A  77     -13.998  35.533  14.441  1.00 36.33           C  
ATOM    564  C   PRO A  77     -13.600  34.728  13.206  1.00 36.33           C  
ATOM    565  CB  PRO A  77     -14.634  34.629  15.500  1.00 36.33           C  
ATOM    566  O   PRO A  77     -14.463  34.330  12.420  1.00 36.33           O  
ATOM    567  CG  PRO A  77     -16.107  34.786  15.301  1.00 36.33           C  
ATOM    568  CD  PRO A  77     -16.336  35.750  14.173  1.00 36.33           C  
ATOM    569  N   ASN A  78     -12.483  34.974  12.571  1.00 34.92           N  
ATOM    570  CA  ASN A  78     -11.330  34.179  12.164  1.00 34.92           C  
ATOM    571  C   ASN A  78     -11.198  32.911  13.004  1.00 34.92           C  
ATOM    572  CB  ASN A  78     -10.048  35.009  12.251  1.00 34.92           C  
ATOM    573  O   ASN A  78     -10.141  32.652  13.582  1.00 34.92           O  
ATOM    574  CG  ASN A  78     -10.006  36.129  11.230  1.00 34.92           C  
ATOM    575  ND2 ASN A  78      -9.161  37.123  11.474  1.00 34.92           N  
ATOM    576  OD1 ASN A  78     -10.730  36.102  10.231  1.00 34.92           O  
ATOM    577  N   THR A  79     -12.222  32.134  13.300  1.00 39.21           N  
ATOM    578  CA  THR A  79     -12.276  30.899  14.074  1.00 39.21           C  
ATOM    579  C   THR A  79     -12.149  29.683  13.160  1.00 39.21           C  
ATOM    580  CB  THR A  79     -13.583  30.803  14.882  1.00 39.21           C  
ATOM    581  O   THR A  79     -11.830  28.585  13.621  1.00 39.21           O  
ATOM    582  CG2 THR A  79     -13.518  31.668  16.137  1.00 39.21           C  
ATOM    583  OG1 THR A  79     -14.676  31.243  14.067  1.00 39.21           O  
ATOM    584  N   ILE A  80     -11.806  29.872  11.819  1.00 43.12           N  
ATOM    585  CA  ILE A  80     -11.548  28.667  11.038  1.00 43.12           C  
ATOM    586  C   ILE A  80     -10.081  28.629  10.618  1.00 43.12           C  
ATOM    587  CB  ILE A  80     -12.464  28.592   9.796  1.00 43.12           C  
ATOM    588  O   ILE A  80      -9.497  27.552  10.476  1.00 43.12           O  
ATOM    589  CG1 ILE A  80     -13.933  28.488  10.221  1.00 43.12           C  
ATOM    590  CG2 ILE A  80     -12.067  27.412   8.903  1.00 43.12           C  
ATOM    591  CD1 ILE A  80     -14.918  28.539   9.061  1.00 43.12           C  
ATOM    592  N   GLU A  81      -9.296  29.735  10.913  1.00 41.84           N  
ATOM    593  CA  GLU A  81      -7.872  29.789  10.595  1.00 41.84           C  
ATOM    594  C   GLU A  81      -7.019  29.563  11.841  1.00 41.84           C  
ATOM    595  CB  GLU A  81      -7.515  31.130   9.949  1.00 41.84           C  
ATOM    596  O   GLU A  81      -5.912  29.029  11.753  1.00 41.84           O  
ATOM    597  CG  GLU A  81      -6.559  31.011   8.772  1.00 41.84           C  
ATOM    598  CD  GLU A  81      -6.003  32.350   8.312  1.00 41.84           C  
ATOM    599  OE1 GLU A  81      -5.110  32.368   7.436  1.00 41.84           O  
ATOM    600  OE2 GLU A  81      -6.464  33.389   8.834  1.00 41.84           O  
ATOM    601  N   HIS A  82      -7.575  29.661  13.002  1.00 38.27           N  
ATOM    602  CA  HIS A  82      -6.841  29.414  14.238  1.00 38.27           C  
ATOM    603  C   HIS A  82      -7.012  27.972  14.703  1.00 38.27           C  
ATOM    604  CB  HIS A  82      -7.300  30.377  15.335  1.00 38.27           C  
ATOM    605  O   HIS A  82      -6.119  27.411  15.341  1.00 38.27           O  
ATOM    606  CG  HIS A  82      -6.198  31.220  15.893  1.00 38.27           C  
ATOM    607  CD2 HIS A  82      -5.717  32.425  15.505  1.00 38.27           C  
ATOM    608  ND1 HIS A  82      -5.451  30.839  16.986  1.00 38.27           N  
ATOM    609  CE1 HIS A  82      -4.555  31.776  17.248  1.00 38.27           C  
ATOM    610  NE2 HIS A  82      -4.695  32.749  16.364  1.00 38.27           N  
ATOM    611  N   LEU A  83      -8.021  27.234  14.051  1.00 38.08           N  
ATOM    612  CA  LEU A  83      -8.156  25.815  14.361  1.00 38.08           C  
ATOM    613  C   LEU A  83      -7.282  24.972  13.438  1.00 38.08           C  
ATOM    614  CB  LEU A  83      -9.618  25.377  14.240  1.00 38.08           C  
ATOM    615  O   LEU A  83      -6.699  23.975  13.869  1.00 38.08           O  
ATOM    616  CG  LEU A  83     -10.541  25.767  15.395  1.00 38.08           C  
ATOM    617  CD1 LEU A  83     -11.997  25.517  15.018  1.00 38.08           C  
ATOM    618  CD2 LEU A  83     -10.170  24.997  16.659  1.00 38.08           C  
ATOM    619  N   TYR A  84      -7.048  25.586  12.200  1.00 42.50           N  
ATOM    620  CA  TYR A  84      -6.168  24.924  11.243  1.00 42.50           C  
ATOM    621  C   TYR A  84      -4.704  25.182  11.580  1.00 42.50           C  
ATOM    622  CB  TYR A  84      -6.468  25.398   9.818  1.00 42.50           C  
ATOM    623  O   TYR A  84      -3.862  24.293  11.438  1.00 42.50           O  
ATOM    624  CG  TYR A  84      -7.193  24.376   8.978  1.00 42.50           C  
ATOM    625  CD1 TYR A  84      -6.489  23.429   8.237  1.00 42.50           C  
ATOM    626  CD2 TYR A  84      -8.582  24.355   8.922  1.00 42.50           C  
ATOM    627  CE1 TYR A  84      -7.153  22.486   7.459  1.00 42.50           C  
ATOM    628  CE2 TYR A  84      -9.257  23.416   8.148  1.00 42.50           C  
ATOM    629  OH  TYR A  84      -9.197  21.555   6.653  1.00 42.50           O  
ATOM    630  CZ  TYR A  84      -8.534  22.487   7.422  1.00 42.50           C  
ATOM    631  N   SER A  85      -4.423  26.339  12.335  1.00 44.74           N  
ATOM    632  CA  SER A  85      -3.101  26.778  12.770  1.00 44.74           C  
ATOM    633  C   SER A  85      -2.795  26.294  14.184  1.00 44.74           C  
ATOM    634  CB  SER A  85      -2.995  28.303  12.711  1.00 44.74           C  
ATOM    635  O   SER A  85      -1.641  26.015  14.514  1.00 44.74           O  
ATOM    636  OG  SER A  85      -3.944  28.906  13.574  1.00 44.74           O  
ATOM    637  N   GLN A  86      -3.744  25.973  14.950  1.00 39.71           N  
ATOM    638  CA  GLN A  86      -3.575  25.455  16.304  1.00 39.71           C  
ATOM    639  C   GLN A  86      -3.308  23.952  16.288  1.00 39.71           C  
ATOM    640  CB  GLN A  86      -4.809  25.759  17.154  1.00 39.71           C  
ATOM    641  O   GLN A  86      -2.500  23.452  17.074  1.00 39.71           O  
ATOM    642  CG  GLN A  86      -4.489  26.413  18.491  1.00 39.71           C  
ATOM    643  CD  GLN A  86      -5.731  26.853  19.243  1.00 39.71           C  
ATOM    644  NE2 GLN A  86      -5.535  27.471  20.402  1.00 39.71           N  
ATOM    645  OE1 GLN A  86      -6.858  26.639  18.784  1.00 39.71           O  
ATOM    646  N   ARG A  87      -3.854  23.082  15.312  1.00 46.11           N  
ATOM    647  CA  ARG A  87      -3.600  21.663  15.080  1.00 46.11           C  
ATOM    648  C   ARG A  87      -2.247  21.451  14.410  1.00 46.11           C  
ATOM    649  CB  ARG A  87      -4.711  21.051  14.224  1.00 46.11           C  
ATOM    650  O   ARG A  87      -1.538  20.492  14.720  1.00 46.11           O  
ATOM    651  CG  ARG A  87      -4.671  19.533  14.158  1.00 46.11           C  
ATOM    652  CD  ARG A  87      -6.006  18.952  13.712  1.00 46.11           C  
ATOM    653  NE  ARG A  87      -6.789  18.468  14.846  1.00 46.11           N  
ATOM    654  NH1 ARG A  87      -8.720  18.117  13.627  1.00 46.11           N  
ATOM    655  NH2 ARG A  87      -8.677  17.659  15.873  1.00 46.11           N  
ATOM    656  CZ  ARG A  87      -8.060  18.083  14.779  1.00 46.11           C  
ATOM    657  N   ARG A  88      -1.801  22.407  13.588  1.00 44.47           N  
ATOM    658  CA  ARG A  88      -0.504  22.431  12.919  1.00 44.47           C  
ATOM    659  C   ARG A  88       0.592  22.905  13.867  1.00 44.47           C  
ATOM    660  CB  ARG A  88      -0.553  23.331  11.683  1.00 44.47           C  
ATOM    661  O   ARG A  88       1.731  22.440  13.790  1.00 44.47           O  
ATOM    662  CG  ARG A  88      -0.980  22.611  10.413  1.00 44.47           C  
ATOM    663  CD  ARG A  88      -0.454  23.307   9.166  1.00 44.47           C  
ATOM    664  NE  ARG A  88      -1.473  24.150   8.548  1.00 44.47           N  
ATOM    665  NH1 ARG A  88      -0.025  25.174   7.068  1.00 44.47           N  
ATOM    666  NH2 ARG A  88      -2.248  25.734   7.076  1.00 44.47           N  
ATOM    667  CZ  ARG A  88      -1.246  25.017   7.565  1.00 44.47           C  
ATOM    668  N   ARG A  89       0.263  23.784  14.814  1.00 45.44           N  
ATOM    669  CA  ARG A  89       1.215  24.326  15.779  1.00 45.44           C  
ATOM    670  C   ARG A  89       1.423  23.363  16.943  1.00 45.44           C  
ATOM    671  CB  ARG A  89       0.740  25.683  16.300  1.00 45.44           C  
ATOM    672  O   ARG A  89       2.539  23.218  17.444  1.00 45.44           O  
ATOM    673  CG  ARG A  89       0.960  26.829  15.325  1.00 45.44           C  
ATOM    674  CD  ARG A  89       0.525  28.163  15.915  1.00 45.44           C  
ATOM    675  NE  ARG A  89       0.648  29.247  14.945  1.00 45.44           N  
ATOM    676  NH1 ARG A  89      -1.358  30.250  15.502  1.00 45.44           N  
ATOM    677  NH2 ARG A  89      -0.038  31.151  13.859  1.00 45.44           N  
ATOM    678  CZ  ARG A  89      -0.250  30.214  14.771  1.00 45.44           C  
ATOM    679  N   LYS A  90       0.304  22.515  17.365  1.00 46.04           N  
ATOM    680  CA  LYS A  90       0.404  21.458  18.366  1.00 46.04           C  
ATOM    681  C   LYS A  90       1.114  20.231  17.801  1.00 46.04           C  
ATOM    682  CB  LYS A  90      -0.984  21.070  18.879  1.00 46.04           C  
ATOM    683  O   LYS A  90       1.827  19.532  18.524  1.00 46.04           O  
ATOM    684  CG  LYS A  90      -1.622  22.113  19.785  1.00 46.04           C  
ATOM    685  CD  LYS A  90      -2.999  21.670  20.263  1.00 46.04           C  
ATOM    686  CE  LYS A  90      -3.663  22.737  21.123  1.00 46.04           C  
ATOM    687  NZ  LYS A  90      -5.046  22.343  21.525  1.00 46.04           N  
ATOM    688  N   SER A  91       1.004  20.005  16.473  1.00 47.52           N  
ATOM    689  CA  SER A  91       1.612  18.927  15.701  1.00 47.52           C  
ATOM    690  C   SER A  91       3.067  19.239  15.366  1.00 47.52           C  
ATOM    691  CB  SER A  91       0.826  18.681  14.412  1.00 47.52           C  
ATOM    692  O   SER A  91       3.898  18.332  15.282  1.00 47.52           O  
ATOM    693  OG  SER A  91      -0.412  18.050  14.692  1.00 47.52           O  
ATOM    694  N   VAL A  92       3.449  20.482  15.341  1.00 50.41           N  
ATOM    695  CA  VAL A  92       4.783  20.974  15.010  1.00 50.41           C  
ATOM    696  C   VAL A  92       5.700  20.836  16.223  1.00 50.41           C  
ATOM    697  CB  VAL A  92       4.744  22.444  14.536  1.00 50.41           C  
ATOM    698  O   VAL A  92       6.883  20.518  16.081  1.00 50.41           O  
ATOM    699  CG1 VAL A  92       6.157  22.970  14.290  1.00 50.41           C  
ATOM    700  CG2 VAL A  92       3.894  22.575  13.274  1.00 50.41           C  
ATOM    701  N   LYS A  93       5.086  20.819  17.493  1.00 51.51           N  
ATOM    702  CA  LYS A  93       5.868  20.716  18.722  1.00 51.51           C  
ATOM    703  C   LYS A  93       6.012  19.261  19.160  1.00 51.51           C  
ATOM    704  CB  LYS A  93       5.224  21.538  19.839  1.00 51.51           C  
ATOM    705  O   LYS A  93       7.070  18.856  19.645  1.00 51.51           O  
ATOM    706  CG  LYS A  93       5.622  23.007  19.834  1.00 51.51           C  
ATOM    707  CD  LYS A  93       4.950  23.771  20.968  1.00 51.51           C  
ATOM    708  CE  LYS A  93       5.283  25.256  20.916  1.00 51.51           C  
ATOM    709  NZ  LYS A  93       4.550  26.025  21.966  1.00 51.51           N  
ATOM    710  N   LYS A  94       5.127  18.285  18.638  1.00 55.14           N  
ATOM    711  CA  LYS A  94       5.015  16.887  19.041  1.00 55.14           C  
ATOM    712  C   LYS A  94       5.437  15.953  17.910  1.00 55.14           C  
ATOM    713  CB  LYS A  94       3.585  16.567  19.478  1.00 55.14           C  
ATOM    714  O   LYS A  94       6.004  14.887  18.158  1.00 55.14           O  
ATOM    715  CG  LYS A  94       3.336  16.755  20.968  1.00 55.14           C  
ATOM    716  CD  LYS A  94       1.930  16.319  21.359  1.00 55.14           C  
ATOM    717  CE  LYS A  94       1.644  16.603  22.828  1.00 55.14           C  
ATOM    718  NZ  LYS A  94       0.262  16.187  23.214  1.00 55.14           N  
ATOM    719  N   GLY A  95       6.064  16.482  16.766  1.00 63.56           N  
ATOM    720  CA  GLY A  95       6.566  15.644  15.688  1.00 63.56           C  
ATOM    721  C   GLY A  95       5.525  14.684  15.144  1.00 63.56           C  
ATOM    722  O   GLY A  95       4.517  14.415  15.801  1.00 63.56           O  
ATOM    723  N   VAL A  96       5.333  14.497  13.777  1.00 75.54           N  
ATOM    724  CA  VAL A  96       4.399  13.628  13.068  1.00 75.54           C  
ATOM    725  C   VAL A  96       4.983  12.221  12.962  1.00 75.54           C  
ATOM    726  CB  VAL A  96       4.070  14.176  11.661  1.00 75.54           C  
ATOM    727  O   VAL A  96       6.140  12.049  12.571  1.00 75.54           O  
ATOM    728  CG1 VAL A  96       3.074  13.266  10.946  1.00 75.54           C  
ATOM    729  CG2 VAL A  96       3.524  15.599  11.758  1.00 75.54           C  
ATOM    730  N   GLN A  97       4.232  11.228  13.559  1.00 84.11           N  
ATOM    731  CA  GLN A  97       4.636   9.831  13.439  1.00 84.11           C  
ATOM    732  C   GLN A  97       3.921   9.150  12.275  1.00 84.11           C  
ATOM    733  CB  GLN A  97       4.357   9.076  14.740  1.00 84.11           C  
ATOM    734  O   GLN A  97       2.695   9.218  12.167  1.00 84.11           O  
ATOM    735  CG  GLN A  97       5.128   9.612  15.939  1.00 84.11           C  
ATOM    736  CD  GLN A  97       4.731   8.940  17.240  1.00 84.11           C  
ATOM    737  NE2 GLN A  97       4.703   9.711  18.321  1.00 84.11           N  
ATOM    738  OE1 GLN A  97       4.451   7.737  17.272  1.00 84.11           O  
ATOM    739  N   PHE A  98       4.677   8.545  11.531  1.00 88.59           N  
ATOM    740  CA  PHE A  98       4.145   7.833  10.375  1.00 88.59           C  
ATOM    741  C   PHE A  98       4.768   6.446  10.261  1.00 88.59           C  
ATOM    742  CB  PHE A  98       4.394   8.628   9.090  1.00 88.59           C  
ATOM    743  O   PHE A  98       5.991   6.314  10.190  1.00 88.59           O  
ATOM    744  CG  PHE A  98       3.684   8.072   7.885  1.00 88.59           C  
ATOM    745  CD1 PHE A  98       4.403   7.552   6.816  1.00 88.59           C  
ATOM    746  CD2 PHE A  98       2.297   8.070   7.821  1.00 88.59           C  
ATOM    747  CE1 PHE A  98       3.749   7.036   5.700  1.00 88.59           C  
ATOM    748  CE2 PHE A  98       1.636   7.557   6.709  1.00 88.59           C  
ATOM    749  CZ  PHE A  98       2.364   7.042   5.649  1.00 88.59           C  
ATOM    750  N   ASN A  99       3.876   5.406  10.317  1.00 90.70           N  
ATOM    751  CA  ASN A  99       4.341   4.023  10.287  1.00 90.70           C  
ATOM    752  C   ASN A  99       3.947   3.327   8.987  1.00 90.70           C  
ATOM    753  CB  ASN A  99       3.798   3.249  11.490  1.00 90.70           C  
ATOM    754  O   ASN A  99       2.766   3.274   8.640  1.00 90.70           O  
ATOM    755  CG  ASN A  99       4.191   3.875  12.813  1.00 90.70           C  
ATOM    756  ND2 ASN A  99       3.298   3.802  13.793  1.00 90.70           N  
ATOM    757  OD1 ASN A  99       5.289   4.420  12.954  1.00 90.70           O  
ATOM    758  N   ILE A 100       4.956   2.800   8.255  1.00 92.04           N  
ATOM    759  CA  ILE A 100       4.746   2.093   6.997  1.00 92.04           C  
ATOM    760  C   ILE A 100       5.208   0.644   7.137  1.00 92.04           C  
ATOM    761  CB  ILE A 100       5.489   2.782   5.830  1.00 92.04           C  
ATOM    762  O   ILE A 100       6.318   0.382   7.607  1.00 92.04           O  
ATOM    763  CG1 ILE A 100       5.045   4.243   5.704  1.00 92.04           C  
ATOM    764  CG2 ILE A 100       5.257   2.024   4.520  1.00 92.04           C  
ATOM    765  CD1 ILE A 100       5.910   5.074   4.765  1.00 92.04           C  
ATOM    766  N   MET A 101       4.277  -0.210   6.751  1.00 92.18           N  
ATOM    767  CA  MET A 101       4.606  -1.632   6.764  1.00 92.18           C  
ATOM    768  C   MET A 101       4.818  -2.155   5.348  1.00 92.18           C  
ATOM    769  CB  MET A 101       3.502  -2.433   7.457  1.00 92.18           C  
ATOM    770  O   MET A 101       4.020  -1.875   4.452  1.00 92.18           O  
ATOM    771  CG  MET A 101       3.803  -3.919   7.573  1.00 92.18           C  
ATOM    772  SD  MET A 101       2.554  -4.813   8.578  1.00 92.18           S  
ATOM    773  CE  MET A 101       1.224  -4.985   7.357  1.00 92.18           C  
ATOM    774  N   VAL A 102       5.929  -2.901   5.151  1.00 91.81           N  
ATOM    775  CA  VAL A 102       6.231  -3.486   3.849  1.00 91.81           C  
ATOM    776  C   VAL A 102       6.070  -5.003   3.914  1.00 91.81           C  
ATOM    777  CB  VAL A 102       7.657  -3.121   3.381  1.00 91.81           C  
ATOM    778  O   VAL A 102       6.668  -5.661   4.769  1.00 91.81           O  
ATOM    779  CG1 VAL A 102       7.916  -3.656   1.973  1.00 91.81           C  
ATOM    780  CG2 VAL A 102       7.863  -1.609   3.428  1.00 91.81           C  
ATOM    781  N   VAL A 103       5.172  -5.491   2.996  1.00 90.44           N  
ATOM    782  CA  VAL A 103       4.876  -6.920   2.997  1.00 90.44           C  
ATOM    783  C   VAL A 103       5.066  -7.488   1.592  1.00 90.44           C  
ATOM    784  CB  VAL A 103       3.441  -7.202   3.496  1.00 90.44           C  
ATOM    785  O   VAL A 103       4.663  -6.868   0.605  1.00 90.44           O  
ATOM    786  CG1 VAL A 103       3.148  -8.701   3.476  1.00 90.44           C  
ATOM    787  CG2 VAL A 103       3.244  -6.635   4.901  1.00 90.44           C  
ATOM    788  N   GLY A 104       5.680  -8.702   1.466  1.00 88.71           N  
ATOM    789  CA  GLY A 104       5.852  -9.397   0.201  1.00 88.71           C  
ATOM    790  C   GLY A 104       6.700 -10.649   0.319  1.00 88.71           C  
ATOM    791  O   GLY A 104       7.216 -10.957   1.396  1.00 88.71           O  
ATOM    792  N   GLU A 105       6.648 -11.441  -0.788  1.00 86.79           N  
ATOM    793  CA  GLU A 105       7.481 -12.638  -0.854  1.00 86.79           C  
ATOM    794  C   GLU A 105       8.961 -12.289  -0.719  1.00 86.79           C  
ATOM    795  CB  GLU A 105       7.236 -13.393  -2.162  1.00 86.79           C  
ATOM    796  O   GLU A 105       9.363 -11.155  -0.988  1.00 86.79           O  
ATOM    797  CG  GLU A 105       7.867 -14.777  -2.201  1.00 86.79           C  
ATOM    798  CD  GLU A 105       7.575 -15.534  -3.487  1.00 86.79           C  
ATOM    799  OE1 GLU A 105       8.166 -16.617  -3.702  1.00 86.79           O  
ATOM    800  OE2 GLU A 105       6.748 -15.040  -4.286  1.00 86.79           O  
ATOM    801  N   SER A 106       9.720 -13.275  -0.246  1.00 85.48           N  
ATOM    802  CA  SER A 106      11.157 -13.060  -0.113  1.00 85.48           C  
ATOM    803  C   SER A 106      11.822 -12.905  -1.477  1.00 85.48           C  
ATOM    804  CB  SER A 106      11.804 -14.217   0.650  1.00 85.48           C  
ATOM    805  O   SER A 106      11.422 -13.555  -2.445  1.00 85.48           O  
ATOM    806  OG  SER A 106      13.197 -14.002   0.802  1.00 85.48           O  
ATOM    807  N   GLY A 107      12.724 -11.887  -1.540  1.00 84.37           N  
ATOM    808  CA  GLY A 107      13.512 -11.730  -2.752  1.00 84.37           C  
ATOM    809  C   GLY A 107      12.938 -10.700  -3.707  1.00 84.37           C  
ATOM    810  O   GLY A 107      13.347 -10.626  -4.867  1.00 84.37           O  
ATOM    811  N   LEU A 108      11.953  -9.939  -3.273  1.00 88.30           N  
ATOM    812  CA  LEU A 108      11.316  -8.939  -4.122  1.00 88.30           C  
ATOM    813  C   LEU A 108      11.966  -7.572  -3.934  1.00 88.30           C  
ATOM    814  CB  LEU A 108       9.818  -8.851  -3.816  1.00 88.30           C  
ATOM    815  O   LEU A 108      11.645  -6.623  -4.653  1.00 88.30           O  
ATOM    816  CG  LEU A 108       8.981 -10.082  -4.166  1.00 88.30           C  
ATOM    817  CD1 LEU A 108       7.531  -9.876  -3.740  1.00 88.30           C  
ATOM    818  CD2 LEU A 108       9.067 -10.380  -5.659  1.00 88.30           C  
ATOM    819  N   GLY A 109      12.944  -7.556  -3.037  1.00 86.35           N  
ATOM    820  CA  GLY A 109      13.696  -6.320  -2.891  1.00 86.35           C  
ATOM    821  C   GLY A 109      13.104  -5.380  -1.857  1.00 86.35           C  
ATOM    822  O   GLY A 109      13.172  -4.159  -2.010  1.00 86.35           O  
ATOM    823  N   LYS A 110      12.388  -5.799  -0.820  1.00 88.30           N  
ATOM    824  CA  LYS A 110      11.760  -5.015   0.239  1.00 88.30           C  
ATOM    825  C   LYS A 110      12.800  -4.231   1.033  1.00 88.30           C  
ATOM    826  CB  LYS A 110      10.959  -5.921   1.175  1.00 88.30           C  
ATOM    827  O   LYS A 110      12.659  -3.022   1.228  1.00 88.30           O  
ATOM    828  CG  LYS A 110       9.846  -6.695   0.484  1.00 88.30           C  
ATOM    829  CD  LYS A 110       9.056  -7.542   1.474  1.00 88.30           C  
ATOM    830  CE  LYS A 110       9.911  -8.655   2.066  1.00 88.30           C  
ATOM    831  NZ  LYS A 110      10.241  -9.699   1.050  1.00 88.30           N  
ATOM    832  N   THR A 111      13.859  -4.930   1.406  1.00 85.03           N  
ATOM    833  CA  THR A 111      14.922  -4.272   2.158  1.00 85.03           C  
ATOM    834  C   THR A 111      15.636  -3.237   1.292  1.00 85.03           C  
ATOM    835  CB  THR A 111      15.944  -5.293   2.691  1.00 85.03           C  
ATOM    836  O   THR A 111      15.958  -2.144   1.761  1.00 85.03           O  
ATOM    837  CG2 THR A 111      16.994  -4.614   3.565  1.00 85.03           C  
ATOM    838  OG1 THR A 111      15.261  -6.284   3.467  1.00 85.03           O  
ATOM    839  N   THR A 112      15.778  -3.634   0.055  1.00 87.15           N  
ATOM    840  CA  THR A 112      16.403  -2.711  -0.885  1.00 87.15           C  
ATOM    841  C   THR A 112      15.539  -1.468  -1.079  1.00 87.15           C  
ATOM    842  CB  THR A 112      16.650  -3.385  -2.248  1.00 87.15           C  
ATOM    843  O   THR A 112      16.058  -0.354  -1.171  1.00 87.15           O  
ATOM    844  CG2 THR A 112      17.404  -2.455  -3.193  1.00 87.15           C  
ATOM    845  OG1 THR A 112      17.421  -4.577  -2.052  1.00 87.15           O  
ATOM    846  N   PHE A 113      14.256  -1.673  -1.134  1.00 88.14           N  
ATOM    847  CA  PHE A 113      13.332  -0.553  -1.267  1.00 88.14           C  
ATOM    848  C   PHE A 113      13.472   0.407  -0.092  1.00 88.14           C  
ATOM    849  CB  PHE A 113      11.888  -1.055  -1.366  1.00 88.14           C  
ATOM    850  O   PHE A 113      13.516   1.624  -0.280  1.00 88.14           O  
ATOM    851  CG  PHE A 113      10.860   0.043  -1.323  1.00 88.14           C  
ATOM    852  CD1 PHE A 113      10.156   0.311  -0.155  1.00 88.14           C  
ATOM    853  CD2 PHE A 113      10.596   0.808  -2.452  1.00 88.14           C  
ATOM    854  CE1 PHE A 113       9.204   1.326  -0.112  1.00 88.14           C  
ATOM    855  CE2 PHE A 113       9.646   1.825  -2.417  1.00 88.14           C  
ATOM    856  CZ  PHE A 113       8.951   2.082  -1.246  1.00 88.14           C  
ATOM    857  N   ILE A 114      13.565  -0.169   1.083  1.00 86.82           N  
ATOM    858  CA  ILE A 114      13.664   0.640   2.293  1.00 86.82           C  
ATOM    859  C   ILE A 114      14.952   1.459   2.261  1.00 86.82           C  
ATOM    860  CB  ILE A 114      13.618  -0.236   3.564  1.00 86.82           C  
ATOM    861  O   ILE A 114      14.949   2.647   2.594  1.00 86.82           O  
ATOM    862  CG1 ILE A 114      12.250  -0.916   3.695  1.00 86.82           C  
ATOM    863  CG2 ILE A 114      13.935   0.599   4.808  1.00 86.82           C  
ATOM    864  CD1 ILE A 114      12.173  -1.944   4.815  1.00 86.82           C  
ATOM    865  N   ASN A 115      15.971   0.852   1.804  1.00 83.93           N  
ATOM    866  CA  ASN A 115      17.256   1.535   1.694  1.00 83.93           C  
ATOM    867  C   ASN A 115      17.207   2.658   0.662  1.00 83.93           C  
ATOM    868  CB  ASN A 115      18.365   0.540   1.343  1.00 83.93           C  
ATOM    869  O   ASN A 115      17.770   3.732   0.880  1.00 83.93           O  
ATOM    870  CG  ASN A 115      18.712  -0.378   2.499  1.00 83.93           C  
ATOM    871  ND2 ASN A 115      19.297  -1.528   2.187  1.00 83.93           N  
ATOM    872  OD1 ASN A 115      18.455  -0.056   3.662  1.00 83.93           O  
ATOM    873  N   THR A 116      16.460   2.382  -0.391  1.00 83.24           N  
ATOM    874  CA  THR A 116      16.322   3.360  -1.464  1.00 83.24           C  
ATOM    875  C   THR A 116      15.449   4.530  -1.019  1.00 83.24           C  
ATOM    876  CB  THR A 116      15.723   2.721  -2.730  1.00 83.24           C  
ATOM    877  O   THR A 116      15.717   5.681  -1.372  1.00 83.24           O  
ATOM    878  CG2 THR A 116      15.624   3.735  -3.864  1.00 83.24           C  
ATOM    879  OG1 THR A 116      16.556   1.632  -3.148  1.00 83.24           O  
ATOM    880  N   LEU A 117      14.450   4.295  -0.223  1.00 82.25           N  
ATOM    881  CA  LEU A 117      13.536   5.326   0.259  1.00 82.25           C  
ATOM    882  C   LEU A 117      14.262   6.314   1.165  1.00 82.25           C  
ATOM    883  CB  LEU A 117      12.363   4.693   1.011  1.00 82.25           C  
ATOM    884  O   LEU A 117      14.042   7.524   1.073  1.00 82.25           O  
ATOM    885  CG  LEU A 117      11.246   5.642   1.448  1.00 82.25           C  
ATOM    886  CD1 LEU A 117      10.541   6.227   0.228  1.00 82.25           C  
ATOM    887  CD2 LEU A 117      10.252   4.919   2.350  1.00 82.25           C  
ATOM    888  N   PHE A 118      15.403   5.873   1.861  1.00 74.28           N  
ATOM    889  CA  PHE A 118      16.063   6.717   2.850  1.00 74.28           C  
ATOM    890  C   PHE A 118      17.438   7.154   2.358  1.00 74.28           C  
ATOM    891  CB  PHE A 118      16.194   5.978   4.186  1.00 74.28           C  
ATOM    892  O   PHE A 118      18.120   7.937   3.022  1.00 74.28           O  
ATOM    893  CG  PHE A 118      14.882   5.754   4.887  1.00 74.28           C  
ATOM    894  CD1 PHE A 118      14.193   6.816   5.460  1.00 74.28           C  
ATOM    895  CD2 PHE A 118      14.336   4.479   4.972  1.00 74.28           C  
ATOM    896  CE1 PHE A 118      12.978   6.611   6.110  1.00 74.28           C  
ATOM    897  CE2 PHE A 118      13.122   4.267   5.620  1.00 74.28           C  
ATOM    898  CZ  PHE A 118      12.445   5.333   6.188  1.00 74.28           C  
ATOM    899  N   ASN A 119      17.599   6.833   1.106  1.00 68.82           N  
ATOM    900  CA  ASN A 119      18.909   7.173   0.560  1.00 68.82           C  
ATOM    901  C   ASN A 119      20.028   6.853   1.548  1.00 68.82           C  
ATOM    902  CB  ASN A 119      18.958   8.649   0.161  1.00 68.82           C  
ATOM    903  O   ASN A 119      20.972   7.631   1.695  1.00 68.82           O  
ATOM    904  CG  ASN A 119      19.768   8.887  -1.097  1.00 68.82           C  
ATOM    905  ND2 ASN A 119      20.194  10.128  -1.303  1.00 68.82           N  
ATOM    906  OD1 ASN A 119      20.009   7.964  -1.879  1.00 68.82           O  
ATOM    907  N   SER A 120      19.751   5.977   2.516  1.00 56.03           N  
ATOM    908  CA  SER A 120      20.705   5.542   3.531  1.00 56.03           C  
ATOM    909  C   SER A 120      20.679   4.027   3.701  1.00 56.03           C  
ATOM    910  CB  SER A 120      20.408   6.219   4.870  1.00 56.03           C  
ATOM    911  O   SER A 120      19.651   3.388   3.468  1.00 56.03           O  
ATOM    912  OG  SER A 120      21.330   5.798   5.861  1.00 56.03           O  
ATOM    913  N   GLU A 121      21.894   3.388   3.857  1.00 53.02           N  
ATOM    914  CA  GLU A 121      22.072   1.955   4.070  1.00 53.02           C  
ATOM    915  C   GLU A 121      21.604   1.541   5.462  1.00 53.02           C  
ATOM    916  CB  GLU A 121      23.538   1.560   3.869  1.00 53.02           C  
ATOM    917  O   GLU A 121      22.346   1.675   6.438  1.00 53.02           O  
ATOM    918  CG  GLU A 121      23.975   1.541   2.411  1.00 53.02           C  
ATOM    919  CD  GLU A 121      25.440   1.180   2.229  1.00 53.02           C  
ATOM    920  OE1 GLU A 121      25.933   1.203   1.078  1.00 53.02           O  
ATOM    921  OE2 GLU A 121      26.101   0.870   3.245  1.00 53.02           O  
ATOM    922  N   LEU A 122      20.372   1.661   5.850  1.00 51.03           N  
ATOM    923  CA  LEU A 122      19.825   1.319   7.158  1.00 51.03           C  
ATOM    924  C   LEU A 122      19.947  -0.178   7.424  1.00 51.03           C  
ATOM    925  CB  LEU A 122      18.358   1.748   7.255  1.00 51.03           C  
ATOM    926  O   LEU A 122      20.197  -0.593   8.558  1.00 51.03           O  
ATOM    927  CG  LEU A 122      18.090   3.254   7.246  1.00 51.03           C  
ATOM    928  CD1 LEU A 122      16.589   3.525   7.246  1.00 51.03           C  
ATOM    929  CD2 LEU A 122      18.759   3.923   8.442  1.00 51.03           C  
ATOM    930  N   PHE A 123      20.267  -1.039   6.278  1.00 51.01           N  
ATOM    931  CA  PHE A 123      20.563  -2.462   6.394  1.00 51.01           C  
ATOM    932  C   PHE A 123      21.818  -2.819   5.606  1.00 51.01           C  
ATOM    933  CB  PHE A 123      19.379  -3.301   5.903  1.00 51.01           C  
ATOM    934  O   PHE A 123      21.950  -2.450   4.438  1.00 51.01           O  
ATOM    935  CG  PHE A 123      18.139  -3.149   6.742  1.00 51.01           C  
ATOM    936  CD1 PHE A 123      18.000  -3.848   7.935  1.00 51.01           C  
ATOM    937  CD2 PHE A 123      17.110  -2.308   6.337  1.00 51.01           C  
ATOM    938  CE1 PHE A 123      16.854  -3.710   8.714  1.00 51.01           C  
ATOM    939  CE2 PHE A 123      15.962  -2.165   7.110  1.00 51.01           C  
ATOM    940  CZ  PHE A 123      15.835  -2.868   8.298  1.00 51.01           C  
ATOM    941  N   PRO A 124      22.992  -3.085   6.254  1.00 41.93           N  
ATOM    942  CA  PRO A 124      24.206  -3.366   5.485  1.00 41.93           C  
ATOM    943  C   PRO A 124      24.044  -4.554   4.539  1.00 41.93           C  
ATOM    944  CB  PRO A 124      25.246  -3.668   6.567  1.00 41.93           C  
ATOM    945  O   PRO A 124      23.459  -5.573   4.917  1.00 41.93           O  
ATOM    946  CG  PRO A 124      24.455  -3.821   7.825  1.00 41.93           C  
ATOM    947  CD  PRO A 124      23.048  -3.368   7.562  1.00 41.93           C  
ATOM    948  N   ASN A 125      23.899  -4.275   3.217  1.00 42.43           N  
ATOM    949  CA  ASN A 125      24.085  -5.250   2.147  1.00 42.43           C  
ATOM    950  C   ASN A 125      25.562  -5.569   1.930  1.00 42.43           C  
ATOM    951  CB  ASN A 125      23.453  -4.748   0.847  1.00 42.43           C  
ATOM    952  O   ASN A 125      26.404  -4.670   1.947  1.00 42.43           O  
ATOM    953  CG  ASN A 125      21.941  -4.672   0.925  1.00 42.43           C  
ATOM    954  ND2 ASN A 125      21.327  -4.049  -0.074  1.00 42.43           N  
ATOM    955  OD1 ASN A 125      21.330  -5.167   1.875  1.00 42.43           O  
ATOM    956  N   ASN A 126      26.155  -6.454   2.725  1.00 38.35           N  
ATOM    957  CA  ASN A 126      27.516  -6.937   2.519  1.00 38.35           C  
ATOM    958  C   ASN A 126      27.793  -7.219   1.045  1.00 38.35           C  
ATOM    959  CB  ASN A 126      27.774  -8.191   3.356  1.00 38.35           C  
ATOM    960  O   ASN A 126      28.067  -8.359   0.667  1.00 38.35           O  
ATOM    961  CG  ASN A 126      28.239  -7.868   4.763  1.00 38.35           C  
ATOM    962  ND2 ASN A 126      28.517  -8.903   5.548  1.00 38.35           N  
ATOM    963  OD1 ASN A 126      28.347  -6.699   5.141  1.00 38.35           O  
ATOM    964  N   THR A 127      27.607  -6.245   0.179  1.00 37.33           N  
ATOM    965  CA  THR A 127      28.288  -6.548  -1.075  1.00 37.33           C  
ATOM    966  C   THR A 127      29.102  -5.349  -1.552  1.00 37.33           C  
ATOM    967  CB  THR A 127      27.285  -6.959  -2.169  1.00 37.33           C  
ATOM    968  O   THR A 127      28.543  -4.295  -1.862  1.00 37.33           O  
ATOM    969  CG2 THR A 127      26.522  -8.218  -1.771  1.00 37.33           C  
ATOM    970  OG1 THR A 127      26.350  -5.893  -2.377  1.00 37.33           O  
ATOM    971  N   HIS A 128      30.300  -4.992  -0.833  1.00 39.28           N  
ATOM    972  CA  HIS A 128      31.432  -4.495  -1.607  1.00 39.28           C  
ATOM    973  C   HIS A 128      32.684  -4.385  -0.744  1.00 39.28           C  
ATOM    974  CB  HIS A 128      31.101  -3.136  -2.227  1.00 39.28           C  
ATOM    975  O   HIS A 128      32.742  -3.561   0.171  1.00 39.28           O  
ATOM    976  CG  HIS A 128      30.824  -3.198  -3.696  1.00 39.28           C  
ATOM    977  CD2 HIS A 128      29.663  -3.113  -4.386  1.00 39.28           C  
ATOM    978  ND1 HIS A 128      31.819  -3.371  -4.634  1.00 39.28           N  
ATOM    979  CE1 HIS A 128      31.279  -3.388  -5.841  1.00 39.28           C  
ATOM    980  NE2 HIS A 128      29.972  -3.234  -5.718  1.00 39.28           N  
ATOM    981  N   THR A 129      33.368  -5.501  -0.322  1.00 31.23           N  
ATOM    982  CA  THR A 129      34.825  -5.540  -0.279  1.00 31.23           C  
ATOM    983  C   THR A 129      35.404  -5.722  -1.679  1.00 31.23           C  
ATOM    984  CB  THR A 129      35.327  -6.672   0.637  1.00 31.23           C  
ATOM    985  O   THR A 129      34.929  -6.560  -2.449  1.00 31.23           O  
ATOM    986  CG2 THR A 129      34.770  -6.525   2.049  1.00 31.23           C  
ATOM    987  OG1 THR A 129      34.909  -7.934   0.100  1.00 31.23           O  
ATOM    988  N   THR A 130      35.693  -4.626  -2.360  1.00 30.55           N  
ATOM    989  CA  THR A 130      36.965  -4.611  -3.074  1.00 30.55           C  
ATOM    990  C   THR A 130      37.051  -3.402  -4.001  1.00 30.55           C  
ATOM    991  CB  THR A 130      37.163  -5.902  -3.890  1.00 30.55           C  
ATOM    992  O   THR A 130      36.144  -3.161  -4.800  1.00 30.55           O  
ATOM    993  CG2 THR A 130      37.177  -7.129  -2.983  1.00 30.55           C  
ATOM    994  OG1 THR A 130      36.094  -6.032  -4.834  1.00 30.55           O  
ATOM    995  N   LYS A 131      37.726  -2.342  -3.569  1.00 32.92           N  
ATOM    996  CA  LYS A 131      38.857  -1.810  -4.323  1.00 32.92           C  
ATOM    997  C   LYS A 131      39.306  -0.463  -3.763  1.00 32.92           C  
ATOM    998  CB  LYS A 131      38.498  -1.669  -5.803  1.00 32.92           C  
ATOM    999  O   LYS A 131      38.487   0.438  -3.568  1.00 32.92           O  
ATOM   1000  CG  LYS A 131      38.758  -2.923  -6.625  1.00 32.92           C  
ATOM   1001  CD  LYS A 131      38.440  -2.701  -8.098  1.00 32.92           C  
ATOM   1002  CE  LYS A 131      38.570  -3.990  -8.899  1.00 32.92           C  
ATOM   1003  NZ  LYS A 131      38.265  -3.776 -10.345  1.00 32.92           N  
ATOM   1004  N   SER A 132      40.415  -0.437  -2.917  1.00 30.28           N  
ATOM   1005  CA  SER A 132      41.807  -0.000  -2.960  1.00 30.28           C  
ATOM   1006  C   SER A 132      41.907   1.512  -3.131  1.00 30.28           C  
ATOM   1007  CB  SER A 132      42.554  -0.700  -4.096  1.00 30.28           C  
ATOM   1008  O   SER A 132      41.300   2.080  -4.042  1.00 30.28           O  
ATOM   1009  OG  SER A 132      41.877  -0.522  -5.328  1.00 30.28           O  
ATOM   1010  N   THR A 133      42.308   2.186  -2.034  1.00 28.31           N  
ATOM   1011  CA  THR A 133      43.563   2.896  -1.813  1.00 28.31           C  
ATOM   1012  C   THR A 133      43.630   3.449  -0.393  1.00 28.31           C  
ATOM   1013  CB  THR A 133      43.740   4.045  -2.823  1.00 28.31           C  
ATOM   1014  O   THR A 133      42.683   4.082   0.078  1.00 28.31           O  
ATOM   1015  CG2 THR A 133      44.063   3.510  -4.214  1.00 28.31           C  
ATOM   1016  OG1 THR A 133      42.528   4.808  -2.887  1.00 28.31           O  
ATOM   1017  N   PRO A 134      44.729   3.051   0.380  1.00 34.74           N  
ATOM   1018  CA  PRO A 134      45.193   3.548   1.677  1.00 34.74           C  
ATOM   1019  C   PRO A 134      46.379   4.502   1.554  1.00 34.74           C  
ATOM   1020  CB  PRO A 134      45.594   2.272   2.421  1.00 34.74           C  
ATOM   1021  O   PRO A 134      47.125   4.442   0.573  1.00 34.74           O  
ATOM   1022  CG  PRO A 134      46.115   1.358   1.359  1.00 34.74           C  
ATOM   1023  CD  PRO A 134      45.918   2.017   0.024  1.00 34.74           C  
ATOM   1024  N   SER A 135      46.201   5.850   1.807  1.00 29.63           N  
ATOM   1025  CA  SER A 135      47.335   6.708   2.135  1.00 29.63           C  
ATOM   1026  C   SER A 135      47.234   7.236   3.562  1.00 29.63           C  
ATOM   1027  CB  SER A 135      47.423   7.879   1.155  1.00 29.63           C  
ATOM   1028  O   SER A 135      46.180   7.724   3.976  1.00 29.63           O  
ATOM   1029  OG  SER A 135      46.152   8.164   0.596  1.00 29.63           O  
ATOM   1030  N   ASP A 136      47.990   6.633   4.474  1.00 31.42           N  
ATOM   1031  CA  ASP A 136      48.990   7.338   5.269  1.00 31.42           C  
ATOM   1032  C   ASP A 136      49.224   6.637   6.605  1.00 31.42           C  
ATOM   1033  CB  ASP A 136      48.565   8.789   5.503  1.00 31.42           C  
ATOM   1034  O   ASP A 136      48.277   6.381   7.352  1.00 31.42           O  
ATOM   1035  CG  ASP A 136      48.766   9.670   4.283  1.00 31.42           C  
ATOM   1036  OD1 ASP A 136      49.636   9.358   3.441  1.00 31.42           O  
ATOM   1037  OD2 ASP A 136      48.051  10.688   4.163  1.00 31.42           O  
ATOM   1038  N   GLN A 137      50.352   5.847   6.764  1.00 29.47           N  
ATOM   1039  CA  GLN A 137      51.639   5.926   7.446  1.00 29.47           C  
ATOM   1040  C   GLN A 137      51.458   5.965   8.961  1.00 29.47           C  
ATOM   1041  CB  GLN A 137      52.421   7.155   6.979  1.00 29.47           C  
ATOM   1042  O   GLN A 137      50.697   6.785   9.479  1.00 29.47           O  
ATOM   1043  CG  GLN A 137      53.049   6.997   5.601  1.00 29.47           C  
ATOM   1044  CD  GLN A 137      53.891   8.193   5.199  1.00 29.47           C  
ATOM   1045  NE2 GLN A 137      54.263   8.256   3.925  1.00 29.47           N  
ATOM   1046  OE1 GLN A 137      54.204   9.055   6.027  1.00 29.47           O  
ATOM   1047  N   GLN A 138      51.876   4.808   9.647  1.00 31.09           N  
ATOM   1048  CA  GLN A 138      52.984   4.811  10.596  1.00 31.09           C  
ATOM   1049  C   GLN A 138      52.882   3.636  11.565  1.00 31.09           C  
ATOM   1050  CB  GLN A 138      53.023   6.129  11.372  1.00 31.09           C  
ATOM   1051  O   GLN A 138      51.841   3.429  12.191  1.00 31.09           O  
ATOM   1052  CG  GLN A 138      54.067   7.113  10.860  1.00 31.09           C  
ATOM   1053  CD  GLN A 138      53.931   8.489  11.483  1.00 31.09           C  
ATOM   1054  NE2 GLN A 138      54.631   9.468  10.919  1.00 31.09           N  
ATOM   1055  OE1 GLN A 138      53.203   8.672  12.464  1.00 31.09           O  
ATOM   1056  N   SER A 139      53.856   2.610  11.383  1.00 30.39           N  
ATOM   1057  CA  SER A 139      55.094   2.116  11.978  1.00 30.39           C  
ATOM   1058  C   SER A 139      54.822   0.975  12.952  1.00 30.39           C  
ATOM   1059  CB  SER A 139      55.833   3.246  12.696  1.00 30.39           C  
ATOM   1060  O   SER A 139      53.936   1.077  13.803  1.00 30.39           O  
ATOM   1061  OG  SER A 139      54.967   3.925  13.589  1.00 30.39           O  
ATOM   1062  N   ALA A 140      55.281  -0.249  12.599  1.00 29.34           N  
ATOM   1063  CA  ALA A 140      56.325  -1.248  12.815  1.00 29.34           C  
ATOM   1064  C   ALA A 140      56.552  -1.491  14.304  1.00 29.34           C  
ATOM   1065  CB  ALA A 140      57.626  -0.811  12.146  1.00 29.34           C  
ATOM   1066  O   ALA A 140      56.624  -0.543  15.090  1.00 29.34           O  
ATOM   1067  N   GLU A 141      56.396  -2.746  14.794  1.00 30.32           N  
ATOM   1068  CA  GLU A 141      57.305  -3.802  15.233  1.00 30.32           C  
ATOM   1069  C   GLU A 141      57.045  -4.186  16.686  1.00 30.32           C  
ATOM   1070  CB  GLU A 141      58.761  -3.365  15.056  1.00 30.32           C  
ATOM   1071  O   GLU A 141      56.903  -3.315  17.548  1.00 30.32           O  
ATOM   1072  CG  GLU A 141      59.202  -3.265  13.603  1.00 30.32           C  
ATOM   1073  CD  GLU A 141      60.698  -3.050  13.443  1.00 30.32           C  
ATOM   1074  OE1 GLU A 141      61.203  -3.122  12.300  1.00 30.32           O  
ATOM   1075  OE2 GLU A 141      61.372  -2.810  14.470  1.00 30.32           O  
ATOM   1076  N   ASP A 142      56.751  -5.464  16.954  1.00 28.86           N  
ATOM   1077  CA  ASP A 142      57.583  -6.283  17.830  1.00 28.86           C  
ATOM   1078  C   ASP A 142      56.754  -7.364  18.522  1.00 28.86           C  
ATOM   1079  CB  ASP A 142      58.285  -5.411  18.873  1.00 28.86           C  
ATOM   1080  O   ASP A 142      55.726  -7.068  19.135  1.00 28.86           O  
ATOM   1081  CG  ASP A 142      59.727  -5.821  19.115  1.00 28.86           C  
ATOM   1082  OD1 ASP A 142      60.251  -6.677  18.370  1.00 28.86           O  
ATOM   1083  OD2 ASP A 142      60.344  -5.285  20.061  1.00 28.86           O  
ATOM   1084  N   ILE A 143      56.976  -8.752  18.209  1.00 31.16           N  
ATOM   1085  CA  ILE A 143      57.656  -9.967  18.645  1.00 31.16           C  
ATOM   1086  C   ILE A 143      56.721 -10.797  19.521  1.00 31.16           C  
ATOM   1087  CB  ILE A 143      58.959  -9.642  19.409  1.00 31.16           C  
ATOM   1088  O   ILE A 143      56.222 -10.312  20.540  1.00 31.16           O  
ATOM   1089  CG1 ILE A 143      59.888  -8.784  18.542  1.00 31.16           C  
ATOM   1090  CG2 ILE A 143      59.659 -10.929  19.855  1.00 31.16           C  
ATOM   1091  CD1 ILE A 143      61.210  -8.434  19.210  1.00 31.16           C  
ATOM   1092  N   GLY A 144      56.316 -12.071  19.076  1.00 27.95           N  
ATOM   1093  CA  GLY A 144      56.771 -13.442  19.240  1.00 27.95           C  
ATOM   1094  C   GLY A 144      56.071 -14.172  20.371  1.00 27.95           C  
ATOM   1095  O   GLY A 144      55.900 -13.620  21.461  1.00 27.95           O  
ATOM   1096  N   LYS A 145      55.298 -15.276  20.017  1.00 28.50           N  
ATOM   1097  CA  LYS A 145      55.698 -16.639  20.355  1.00 28.50           C  
ATOM   1098  C   LYS A 145      54.485 -17.558  20.461  1.00 28.50           C  
ATOM   1099  CB  LYS A 145      56.487 -16.659  21.665  1.00 28.50           C  
ATOM   1100  O   LYS A 145      53.543 -17.268  21.202  1.00 28.50           O  
ATOM   1101  CG  LYS A 145      57.993 -16.770  21.479  1.00 28.50           C  
ATOM   1102  CD  LYS A 145      58.724 -16.753  22.816  1.00 28.50           C  
ATOM   1103  CE  LYS A 145      60.235 -16.748  22.628  1.00 28.50           C  
ATOM   1104  NZ  LYS A 145      60.956 -16.847  23.932  1.00 28.50           N  
ATOM   1105  N   ALA A 146      54.349 -18.553  19.477  1.00 28.65           N  
ATOM   1106  CA  ALA A 146      54.721 -19.965  19.458  1.00 28.65           C  
ATOM   1107  C   ALA A 146      53.593 -20.821  18.889  1.00 28.65           C  
ATOM   1108  CB  ALA A 146      55.087 -20.438  20.862  1.00 28.65           C  
ATOM   1109  O   ALA A 146      52.453 -20.744  19.352  1.00 28.65           O  
ATOM   1110  N   LYS A 147      53.737 -21.324  17.634  1.00 26.64           N  
ATOM   1111  CA  LYS A 147      53.411 -22.570  16.946  1.00 26.64           C  
ATOM   1112  C   LYS A 147      54.132 -23.754  17.583  1.00 26.64           C  
ATOM   1113  CB  LYS A 147      53.772 -22.474  15.463  1.00 26.64           C  
ATOM   1114  O   LYS A 147      55.271 -23.624  18.036  1.00 26.64           O  
ATOM   1115  CG  LYS A 147      52.678 -22.968  14.527  1.00 26.64           C  
ATOM   1116  CD  LYS A 147      53.114 -22.891  13.069  1.00 26.64           C  
ATOM   1117  CE  LYS A 147      51.985 -23.284  12.126  1.00 26.64           C  
ATOM   1118  NZ  LYS A 147      52.470 -23.466  10.725  1.00 26.64           N  
ATOM   1119  N   PRO A 148      53.728 -25.197  17.337  1.00 40.45           N  
ATOM   1120  CA  PRO A 148      53.527 -25.944  16.093  1.00 40.45           C  
ATOM   1121  C   PRO A 148      53.142 -27.401  16.335  1.00 40.45           C  
ATOM   1122  CB  PRO A 148      54.888 -25.847  15.400  1.00 40.45           C  
ATOM   1123  O   PRO A 148      53.022 -27.829  17.486  1.00 40.45           O  
ATOM   1124  CG  PRO A 148      55.886 -25.869  16.513  1.00 40.45           C  
ATOM   1125  CD  PRO A 148      55.145 -25.825  17.818  1.00 40.45           C  
ATOM   1126  N   VAL A 149      52.158 -28.026  15.603  1.00 28.10           N  
ATOM   1127  CA  VAL A 149      52.644 -29.273  15.022  1.00 28.10           C  
ATOM   1128  C   VAL A 149      51.500 -29.992  14.311  1.00 28.10           C  
ATOM   1129  CB  VAL A 149      53.268 -30.194  16.095  1.00 28.10           C  
ATOM   1130  O   VAL A 149      50.438 -30.214  14.898  1.00 28.10           O  
ATOM   1131  CG1 VAL A 149      53.475 -31.603  15.543  1.00 28.10           C  
ATOM   1132  CG2 VAL A 149      54.590 -29.612  16.593  1.00 28.10           C  
ATOM   1133  N   SER A 150      51.383 -29.900  13.004  1.00 31.30           N  
ATOM   1134  CA  SER A 150      51.001 -30.918  12.031  1.00 31.30           C  
ATOM   1135  C   SER A 150      52.100 -31.961  11.862  1.00 31.30           C  
ATOM   1136  CB  SER A 150      50.683 -30.276  10.680  1.00 31.30           C  
ATOM   1137  O   SER A 150      53.280 -31.665  12.062  1.00 31.30           O  
ATOM   1138  OG  SER A 150      50.099 -28.997  10.856  1.00 31.30           O  
ATOM   1139  N   PRO A 151      51.803 -33.257  11.276  1.00 39.41           N  
ATOM   1140  CA  PRO A 151      51.910 -33.486   9.833  1.00 39.41           C  
ATOM   1141  C   PRO A 151      51.126 -34.712   9.370  1.00 39.41           C  
ATOM   1142  CB  PRO A 151      53.412 -33.685   9.617  1.00 39.41           C  
ATOM   1143  O   PRO A 151      50.929 -35.652  10.145  1.00 39.41           O  
ATOM   1144  CG  PRO A 151      53.889 -34.366  10.859  1.00 39.41           C  
ATOM   1145  CD  PRO A 151      52.747 -34.441  11.831  1.00 39.41           C  
ATOM   1146  N   SER A 152      50.344 -34.632   8.276  1.00 25.25           N  
ATOM   1147  CA  SER A 152      50.036 -34.953   6.886  1.00 25.25           C  
ATOM   1148  C   SER A 152      50.231 -36.439   6.606  1.00 25.25           C  
ATOM   1149  CB  SER A 152      50.910 -34.129   5.940  1.00 25.25           C  
ATOM   1150  O   SER A 152      51.134 -37.068   7.161  1.00 25.25           O  
ATOM   1151  OG  SER A 152      50.118 -33.241   5.169  1.00 25.25           O  
ATOM   1152  N   PRO A 153      49.740 -37.207   5.307  1.00 45.27           N  
ATOM   1153  CA  PRO A 153      49.087 -37.053   4.005  1.00 45.27           C  
ATOM   1154  C   PRO A 153      48.783 -38.391   3.335  1.00 45.27           C  
ATOM   1155  CB  PRO A 153      50.108 -36.254   3.191  1.00 45.27           C  
ATOM   1156  O   PRO A 153      49.107 -39.448   3.884  1.00 45.27           O  
ATOM   1157  CG  PRO A 153      51.439 -36.733   3.672  1.00 45.27           C  
ATOM   1158  CD  PRO A 153      51.221 -37.667   4.828  1.00 45.27           C  
ATOM   1159  N   SER A 154      47.565 -38.467   2.615  1.00 27.44           N  
ATOM   1160  CA  SER A 154      47.649 -38.960   1.244  1.00 27.44           C  
ATOM   1161  C   SER A 154      46.270 -39.039   0.599  1.00 27.44           C  
ATOM   1162  CB  SER A 154      48.317 -40.336   1.209  1.00 27.44           C  
ATOM   1163  O   SER A 154      45.327 -39.560   1.199  1.00 27.44           O  
ATOM   1164  OG  SER A 154      47.665 -41.233   2.091  1.00 27.44           O  
ATOM   1165  N   HIS A 155      45.913 -38.174  -0.504  1.00 28.54           N  
ATOM   1166  CA  HIS A 155      45.912 -38.248  -1.961  1.00 28.54           C  
ATOM   1167  C   HIS A 155      44.502 -38.084  -2.520  1.00 28.54           C  
ATOM   1168  CB  HIS A 155      46.512 -39.574  -2.431  1.00 28.54           C  
ATOM   1169  O   HIS A 155      43.600 -38.849  -2.173  1.00 28.54           O  
ATOM   1170  CG  HIS A 155      47.978 -39.500  -2.719  1.00 28.54           C  
ATOM   1171  CD2 HIS A 155      48.720 -40.063  -3.701  1.00 28.54           C  
ATOM   1172  ND1 HIS A 155      48.854 -38.777  -1.939  1.00 28.54           N  
ATOM   1173  CE1 HIS A 155      50.076 -38.898  -2.432  1.00 28.54           C  
ATOM   1174  NE2 HIS A 155      50.022 -39.673  -3.501  1.00 28.54           N  
ATOM   1175  N   GLY A 156      44.090 -36.967  -3.010  1.00 26.36           N  
ATOM   1176  CA  GLY A 156      43.651 -36.776  -4.384  1.00 26.36           C  
ATOM   1177  C   GLY A 156      42.791 -35.540  -4.568  1.00 26.36           C  
ATOM   1178  O   GLY A 156      41.986 -35.201  -3.697  1.00 26.36           O  
ATOM   1179  N   GLN A 157      43.312 -34.357  -4.844  1.00 29.58           N  
ATOM   1180  CA  GLN A 157      43.084 -33.216  -5.723  1.00 29.58           C  
ATOM   1181  C   GLN A 157      41.725 -32.576  -5.453  1.00 29.58           C  
ATOM   1182  CB  GLN A 157      43.183 -33.638  -7.190  1.00 29.58           C  
ATOM   1183  O   GLN A 157      40.694 -33.250  -5.506  1.00 29.58           O  
ATOM   1184  CG  GLN A 157      44.589 -33.538  -7.765  1.00 29.58           C  
ATOM   1185  CD  GLN A 157      44.607 -33.575  -9.282  1.00 29.58           C  
ATOM   1186  NE2 GLN A 157      45.801 -33.646  -9.859  1.00 29.58           N  
ATOM   1187  OE1 GLN A 157      43.556 -33.540  -9.929  1.00 29.58           O  
ATOM   1188  N   PRO A 158      41.550 -31.330  -4.885  1.00 35.51           N  
ATOM   1189  CA  PRO A 158      40.299 -30.677  -5.276  1.00 35.51           C  
ATOM   1190  C   PRO A 158      40.526 -29.420  -6.113  1.00 35.51           C  
ATOM   1191  CB  PRO A 158      39.649 -30.329  -3.935  1.00 35.51           C  
ATOM   1192  O   PRO A 158      41.587 -28.796  -6.022  1.00 35.51           O  
ATOM   1193  CG  PRO A 158      40.794 -30.119  -2.998  1.00 35.51           C  
ATOM   1194  CD  PRO A 158      42.067 -30.464  -3.716  1.00 35.51           C  
ATOM   1195  N   THR A 159      40.341 -29.458  -7.438  1.00 32.27           N  
ATOM   1196  CA  THR A 159      39.858 -28.602  -8.516  1.00 32.27           C  
ATOM   1197  C   THR A 159      39.217 -27.336  -7.956  1.00 32.27           C  
ATOM   1198  CB  THR A 159      38.844 -29.344  -9.407  1.00 32.27           C  
ATOM   1199  O   THR A 159      38.507 -27.387  -6.949  1.00 32.27           O  
ATOM   1200  CG2 THR A 159      39.221 -29.231 -10.880  1.00 32.27           C  
ATOM   1201  OG1 THR A 159      38.814 -30.728  -9.036  1.00 32.27           O  
ATOM   1202  N   LEU A 160      39.884 -26.212  -7.883  1.00 36.11           N  
ATOM   1203  CA  LEU A 160      39.713 -24.789  -8.155  1.00 36.11           C  
ATOM   1204  C   LEU A 160      38.283 -24.487  -8.589  1.00 36.11           C  
ATOM   1205  CB  LEU A 160      40.695 -24.327  -9.235  1.00 36.11           C  
ATOM   1206  O   LEU A 160      38.065 -23.756  -9.558  1.00 36.11           O  
ATOM   1207  CG  LEU A 160      42.178 -24.358  -8.862  1.00 36.11           C  
ATOM   1208  CD1 LEU A 160      43.040 -24.103 -10.093  1.00 36.11           C  
ATOM   1209  CD2 LEU A 160      42.476 -23.333  -7.773  1.00 36.11           C  
ATOM   1210  N   ALA A 161      37.199 -25.067  -7.950  1.00 36.82           N  
ATOM   1211  CA  ALA A 161      35.795 -24.720  -8.152  1.00 36.82           C  
ATOM   1212  C   ALA A 161      35.038 -24.704  -6.827  1.00 36.82           C  
ATOM   1213  CB  ALA A 161      35.139 -25.698  -9.124  1.00 36.82           C  
ATOM   1214  O   ALA A 161      33.861 -24.340  -6.782  1.00 36.82           O  
ATOM   1215  N   SER A 162      35.662 -24.507  -5.698  1.00 36.43           N  
ATOM   1216  CA  SER A 162      34.862 -24.493  -4.478  1.00 36.43           C  
ATOM   1217  C   SER A 162      35.242 -23.320  -3.581  1.00 36.43           C  
ATOM   1218  CB  SER A 162      35.028 -25.806  -3.712  1.00 36.43           C  
ATOM   1219  O   SER A 162      34.652 -23.129  -2.515  1.00 36.43           O  
ATOM   1220  OG  SER A 162      36.146 -25.744  -2.843  1.00 36.43           O  
ATOM   1221  N   GLN A 163      35.778 -22.260  -4.182  1.00 31.60           N  
ATOM   1222  CA  GLN A 163      35.944 -21.027  -3.420  1.00 31.60           C  
ATOM   1223  C   GLN A 163      35.291 -19.847  -4.134  1.00 31.60           C  
ATOM   1224  CB  GLN A 163      37.427 -20.740  -3.180  1.00 31.60           C  
ATOM   1225  O   GLN A 163      35.242 -18.739  -3.596  1.00 31.60           O  
ATOM   1226  CG  GLN A 163      38.039 -21.563  -2.055  1.00 31.60           C  
ATOM   1227  CD  GLN A 163      39.484 -21.195  -1.776  1.00 31.60           C  
ATOM   1228  NE2 GLN A 163      40.325 -22.203  -1.578  1.00 31.60           N  
ATOM   1229  OE1 GLN A 163      39.840 -20.013  -1.739  1.00 31.60           O  
ATOM   1230  N   ALA A 164      34.323 -20.098  -5.071  1.00 30.33           N  
ATOM   1231  CA  ALA A 164      33.410 -19.151  -5.705  1.00 30.33           C  
ATOM   1232  C   ALA A 164      31.963 -19.437  -5.312  1.00 30.33           C  
ATOM   1233  CB  ALA A 164      33.564 -19.198  -7.223  1.00 30.33           C  
ATOM   1234  O   ALA A 164      31.075 -18.615  -5.548  1.00 30.33           O  
ATOM   1235  N   ALA A 165      31.719 -20.304  -4.315  1.00 32.90           N  
ATOM   1236  CA  ALA A 165      30.351 -20.560  -3.871  1.00 32.90           C  
ATOM   1237  C   ALA A 165      30.151 -20.117  -2.424  1.00 32.90           C  
ATOM   1238  CB  ALA A 165      30.010 -22.041  -4.022  1.00 32.90           C  
ATOM   1239  O   ALA A 165      29.019 -20.048  -1.940  1.00 32.90           O  
ATOM   1240  N   ALA A 166      31.075 -19.343  -1.860  1.00 34.19           N  
ATOM   1241  CA  ALA A 166      30.903 -18.814  -0.509  1.00 34.19           C  
ATOM   1242  C   ALA A 166      30.955 -17.289  -0.506  1.00 34.19           C  
ATOM   1243  CB  ALA A 166      31.970 -19.381   0.425  1.00 34.19           C  
ATOM   1244  O   ALA A 166      30.712 -16.655   0.523  1.00 34.19           O  
ATOM   1245  N   SER A 167      30.655 -16.599  -1.693  1.00 29.60           N  
ATOM   1246  CA  SER A 167      30.501 -15.150  -1.751  1.00 29.60           C  
ATOM   1247  C   SER A 167      29.203 -14.759  -2.449  1.00 29.60           C  
ATOM   1248  CB  SER A 167      31.690 -14.512  -2.472  1.00 29.60           C  
ATOM   1249  O   SER A 167      29.070 -13.636  -2.941  1.00 29.60           O  
ATOM   1250  OG  SER A 167      31.931 -15.157  -3.710  1.00 29.60           O  
ATOM   1251  N   LEU A 168      28.117 -15.558  -2.399  1.00 36.14           N  
ATOM   1252  CA  LEU A 168      26.718 -15.191  -2.591  1.00 36.14           C  
ATOM   1253  C   LEU A 168      26.039 -14.920  -1.253  1.00 36.14           C  
ATOM   1254  CB  LEU A 168      25.972 -16.298  -3.340  1.00 36.14           C  
ATOM   1255  O   LEU A 168      25.018 -15.534  -0.934  1.00 36.14           O  
ATOM   1256  CG  LEU A 168      25.787 -16.093  -4.844  1.00 36.14           C  
ATOM   1257  CD1 LEU A 168      26.271 -17.320  -5.610  1.00 36.14           C  
ATOM   1258  CD2 LEU A 168      24.327 -15.796  -5.168  1.00 36.14           C  
ATOM   1259  N   ALA A 169      26.735 -14.439  -0.252  1.00 34.14           N  
ATOM   1260  CA  ALA A 169      26.216 -14.049   1.056  1.00 34.14           C  
ATOM   1261  C   ALA A 169      24.924 -13.249   0.918  1.00 34.14           C  
ATOM   1262  CB  ALA A 169      27.259 -13.239   1.823  1.00 34.14           C  
ATOM   1263  O   ALA A 169      24.892 -12.222   0.236  1.00 34.14           O  
ATOM   1264  N   GLN A 170      23.806 -13.885   0.531  1.00 39.60           N  
ATOM   1265  CA  GLN A 170      22.411 -13.884   0.961  1.00 39.60           C  
ATOM   1266  C   GLN A 170      22.174 -12.847   2.055  1.00 39.60           C  
ATOM   1267  CB  GLN A 170      21.999 -15.271   1.454  1.00 39.60           C  
ATOM   1268  O   GLN A 170      22.959 -12.743   3.000  1.00 39.60           O  
ATOM   1269  CG  GLN A 170      21.586 -16.223   0.339  1.00 39.60           C  
ATOM   1270  CD  GLN A 170      20.992 -17.517   0.862  1.00 39.60           C  
ATOM   1271  NE2 GLN A 170      20.516 -18.361  -0.047  1.00 39.60           N  
ATOM   1272  OE1 GLN A 170      20.961 -17.757   2.074  1.00 39.60           O  
ATOM   1273  N   VAL A 171      21.780 -11.633   1.713  1.00 46.93           N  
ATOM   1274  CA  VAL A 171      21.037 -10.770   2.625  1.00 46.93           C  
ATOM   1275  C   VAL A 171      20.334 -11.619   3.682  1.00 46.93           C  
ATOM   1276  CB  VAL A 171      20.008  -9.899   1.870  1.00 46.93           C  
ATOM   1277  O   VAL A 171      19.678 -12.611   3.355  1.00 46.93           O  
ATOM   1278  CG1 VAL A 171      19.307  -8.939   2.829  1.00 46.93           C  
ATOM   1279  CG2 VAL A 171      20.689  -9.128   0.740  1.00 46.93           C  
ATOM   1280  N   PRO A 172      20.886 -11.640   5.033  1.00 46.81           N  
ATOM   1281  CA  PRO A 172      20.205 -12.456   6.041  1.00 46.81           C  
ATOM   1282  C   PRO A 172      18.685 -12.333   5.971  1.00 46.81           C  
ATOM   1283  CB  PRO A 172      20.738 -11.899   7.364  1.00 46.81           C  
ATOM   1284  O   PRO A 172      18.159 -11.238   5.757  1.00 46.81           O  
ATOM   1285  CG  PRO A 172      21.274 -10.547   7.021  1.00 46.81           C  
ATOM   1286  CD  PRO A 172      21.537 -10.499   5.543  1.00 46.81           C  
ATOM   1287  N   LYS A 173      18.005 -13.340   5.496  1.00 52.95           N  
ATOM   1288  CA  LYS A 173      16.552 -13.482   5.512  1.00 52.95           C  
ATOM   1289  C   LYS A 173      15.963 -12.957   6.819  1.00 52.95           C  
ATOM   1290  CB  LYS A 173      16.152 -14.944   5.307  1.00 52.95           C  
ATOM   1291  O   LYS A 173      16.522 -13.185   7.893  1.00 52.95           O  
ATOM   1292  CG  LYS A 173      16.388 -15.458   3.894  1.00 52.95           C  
ATOM   1293  CD  LYS A 173      15.915 -16.897   3.737  1.00 52.95           C  
ATOM   1294  CE  LYS A 173      16.246 -17.447   2.356  1.00 52.95           C  
ATOM   1295  NZ  LYS A 173      15.866 -18.886   2.227  1.00 52.95           N  
ATOM   1296  N   THR A 174      15.207 -11.886   6.645  1.00 57.98           N  
ATOM   1297  CA  THR A 174      14.529 -11.362   7.826  1.00 57.98           C  
ATOM   1298  C   THR A 174      13.590 -12.408   8.420  1.00 57.98           C  
ATOM   1299  CB  THR A 174      13.734 -10.086   7.493  1.00 57.98           C  
ATOM   1300  O   THR A 174      12.726 -12.942   7.722  1.00 57.98           O  
ATOM   1301  CG2 THR A 174      13.282  -9.372   8.763  1.00 57.98           C  
ATOM   1302  OG1 THR A 174      14.562  -9.199   6.730  1.00 57.98           O  
ATOM   1303  N   VAL A 175      13.882 -12.970   9.537  1.00 56.83           N  
ATOM   1304  CA  VAL A 175      13.194 -14.065  10.212  1.00 56.83           C  
ATOM   1305  C   VAL A 175      12.149 -13.505  11.174  1.00 56.83           C  
ATOM   1306  CB  VAL A 175      14.184 -14.976  10.971  1.00 56.83           C  
ATOM   1307  O   VAL A 175      11.105 -14.123  11.396  1.00 56.83           O  
ATOM   1308  CG1 VAL A 175      13.445 -16.123  11.658  1.00 56.83           C  
ATOM   1309  CG2 VAL A 175      15.249 -15.517  10.019  1.00 56.83           C  
ATOM   1310  N   GLU A 176      12.291 -12.066  11.446  1.00 65.95           N  
ATOM   1311  CA  GLU A 176      11.381 -11.437  12.398  1.00 65.95           C  
ATOM   1312  C   GLU A 176      10.974 -10.041  11.934  1.00 65.95           C  
ATOM   1313  CB  GLU A 176      12.021 -11.364  13.787  1.00 65.95           C  
ATOM   1314  O   GLU A 176      11.674  -9.420  11.132  1.00 65.95           O  
ATOM   1315  CG  GLU A 176      12.220 -12.722  14.444  1.00 65.95           C  
ATOM   1316  CD  GLU A 176      12.803 -12.630  15.846  1.00 65.95           C  
ATOM   1317  OE1 GLU A 176      12.949 -13.680  16.512  1.00 65.95           O  
ATOM   1318  OE2 GLU A 176      13.115 -11.499  16.281  1.00 65.95           O  
ATOM   1319  N   ILE A 177       9.650  -9.638  12.296  1.00 78.39           N  
ATOM   1320  CA  ILE A 177       9.162  -8.298  11.989  1.00 78.39           C  
ATOM   1321  C   ILE A 177      10.051  -7.258  12.667  1.00 78.39           C  
ATOM   1322  CB  ILE A 177       7.693  -8.116  12.430  1.00 78.39           C  
ATOM   1323  O   ILE A 177      10.247  -7.297  13.884  1.00 78.39           O  
ATOM   1324  CG1 ILE A 177       6.794  -9.143  11.731  1.00 78.39           C  
ATOM   1325  CG2 ILE A 177       7.216  -6.689  12.148  1.00 78.39           C  
ATOM   1326  CD1 ILE A 177       5.374  -9.198  12.278  1.00 78.39           C  
ATOM   1327  N   THR A 178      10.901  -6.525  11.895  1.00 76.75           N  
ATOM   1328  CA  THR A 178      11.803  -5.496  12.399  1.00 76.75           C  
ATOM   1329  C   THR A 178      11.279  -4.103  12.060  1.00 76.75           C  
ATOM   1330  CB  THR A 178      13.222  -5.667  11.826  1.00 76.75           C  
ATOM   1331  O   THR A 178      10.769  -3.877  10.961  1.00 76.75           O  
ATOM   1332  CG2 THR A 178      14.214  -4.745  12.528  1.00 76.75           C  
ATOM   1333  OG1 THR A 178      13.642  -7.026  12.004  1.00 76.75           O  
ATOM   1334  N   SER A 179      11.244  -3.233  13.148  1.00 79.86           N  
ATOM   1335  CA  SER A 179      10.807  -1.852  12.976  1.00 79.86           C  
ATOM   1336  C   SER A 179      11.986  -0.887  13.036  1.00 79.86           C  
ATOM   1337  CB  SER A 179       9.778  -1.479  14.044  1.00 79.86           C  
ATOM   1338  O   SER A 179      12.867  -1.027  13.886  1.00 79.86           O  
ATOM   1339  OG  SER A 179      10.326  -1.621  15.343  1.00 79.86           O  
ATOM   1340  N   THR A 180      12.168  -0.124  12.000  1.00 80.02           N  
ATOM   1341  CA  THR A 180      13.192   0.912  11.941  1.00 80.02           C  
ATOM   1342  C   THR A 180      12.558   2.300  11.944  1.00 80.02           C  
ATOM   1343  CB  THR A 180      14.078   0.752  10.692  1.00 80.02           C  
ATOM   1344  O   THR A 180      11.661   2.580  11.146  1.00 80.02           O  
ATOM   1345  CG2 THR A 180      15.241   1.738  10.712  1.00 80.02           C  
ATOM   1346  OG1 THR A 180      14.598  -0.582  10.650  1.00 80.02           O  
ATOM   1347  N   THR A 181      12.938   3.048  12.940  1.00 81.26           N  
ATOM   1348  CA  THR A 181      12.407   4.401  13.064  1.00 81.26           C  
ATOM   1349  C   THR A 181      13.455   5.432  12.655  1.00 81.26           C  
ATOM   1350  CB  THR A 181      11.937   4.686  14.503  1.00 81.26           C  
ATOM   1351  O   THR A 181      14.610   5.353  13.078  1.00 81.26           O  
ATOM   1352  CG2 THR A 181      11.262   6.050  14.600  1.00 81.26           C  
ATOM   1353  OG1 THR A 181      11.006   3.674  14.904  1.00 81.26           O  
ATOM   1354  N   VAL A 182      13.037   6.262  11.720  1.00 79.67           N  
ATOM   1355  CA  VAL A 182      13.900   7.348  11.266  1.00 79.67           C  
ATOM   1356  C   VAL A 182      13.230   8.692  11.545  1.00 79.67           C  
ATOM   1357  CB  VAL A 182      14.230   7.220   9.762  1.00 79.67           C  
ATOM   1358  O   VAL A 182      12.039   8.866  11.279  1.00 79.67           O  
ATOM   1359  CG1 VAL A 182      15.137   8.363   9.308  1.00 79.67           C  
ATOM   1360  CG2 VAL A 182      14.883   5.869   9.473  1.00 79.67           C  
ATOM   1361  N   GLU A 183      13.981   9.555  12.121  1.00 79.90           N  
ATOM   1362  CA  GLU A 183      13.482  10.894  12.419  1.00 79.90           C  
ATOM   1363  C   GLU A 183      13.957  11.905  11.379  1.00 79.90           C  
ATOM   1364  CB  GLU A 183      13.922  11.332  13.818  1.00 79.90           C  
ATOM   1365  O   GLU A 183      15.157  12.022  11.123  1.00 79.90           O  
ATOM   1366  CG  GLU A 183      13.328  10.495  14.941  1.00 79.90           C  
ATOM   1367  CD  GLU A 183      13.749  10.961  16.326  1.00 79.90           C  
ATOM   1368  OE1 GLU A 183      13.256  10.400  17.331  1.00 79.90           O  
ATOM   1369  OE2 GLU A 183      14.577  11.896  16.406  1.00 79.90           O  
ATOM   1370  N   ILE A 184      12.973  12.318  10.612  1.00 75.51           N  
ATOM   1371  CA  ILE A 184      13.297  13.294   9.577  1.00 75.51           C  
ATOM   1372  C   ILE A 184      12.761  14.667   9.975  1.00 75.51           C  
ATOM   1373  CB  ILE A 184      12.725  12.873   8.204  1.00 75.51           C  
ATOM   1374  O   ILE A 184      11.642  14.780  10.481  1.00 75.51           O  
ATOM   1375  CG1 ILE A 184      13.206  11.465   7.834  1.00 75.51           C  
ATOM   1376  CG2 ILE A 184      13.113  13.886   7.124  1.00 75.51           C  
ATOM   1377  CD1 ILE A 184      12.393  10.803   6.731  1.00 75.51           C  
ATOM   1378  N   GLU A 185      13.653  15.706   9.858  1.00 72.61           N  
ATOM   1379  CA  GLU A 185      13.247  17.080  10.142  1.00 72.61           C  
ATOM   1380  C   GLU A 185      13.109  17.891   8.858  1.00 72.61           C  
ATOM   1381  CB  GLU A 185      14.249  17.753  11.084  1.00 72.61           C  
ATOM   1382  O   GLU A 185      14.051  17.976   8.066  1.00 72.61           O  
ATOM   1383  CG  GLU A 185      13.736  19.044  11.706  1.00 72.61           C  
ATOM   1384  CD  GLU A 185      14.714  19.664  12.691  1.00 72.61           C  
ATOM   1385  OE1 GLU A 185      14.485  20.813  13.132  1.00 72.61           O  
ATOM   1386  OE2 GLU A 185      15.719  18.997  13.024  1.00 72.61           O  
ATOM   1387  N   GLU A 186      11.805  18.198   8.458  1.00 65.38           N  
ATOM   1388  CA  GLU A 186      11.583  19.036   7.283  1.00 65.38           C  
ATOM   1389  C   GLU A 186      10.870  20.332   7.657  1.00 65.38           C  
ATOM   1390  CB  GLU A 186      10.775  18.278   6.227  1.00 65.38           C  
ATOM   1391  O   GLU A 186       9.790  20.305   8.251  1.00 65.38           O  
ATOM   1392  CG  GLU A 186      11.613  17.348   5.361  1.00 65.38           C  
ATOM   1393  CD  GLU A 186      10.819  16.690   4.244  1.00 65.38           C  
ATOM   1394  OE1 GLU A 186      11.421  15.972   3.413  1.00 65.38           O  
ATOM   1395  OE2 GLU A 186       9.586  16.894   4.199  1.00 65.38           O  
ATOM   1396  N   ASP A 187      11.481  21.529   7.390  1.00 62.55           N  
ATOM   1397  CA  ASP A 187      10.873  22.851   7.510  1.00 62.55           C  
ATOM   1398  C   ASP A 187      10.389  23.106   8.935  1.00 62.55           C  
ATOM   1399  CB  ASP A 187       9.711  22.998   6.525  1.00 62.55           C  
ATOM   1400  O   ASP A 187       9.289  23.622   9.140  1.00 62.55           O  
ATOM   1401  CG  ASP A 187      10.162  23.028   5.076  1.00 62.55           C  
ATOM   1402  OD1 ASP A 187      11.264  23.546   4.790  1.00 62.55           O  
ATOM   1403  OD2 ASP A 187       9.409  22.532   4.210  1.00 62.55           O  
ATOM   1404  N   GLY A 188      11.112  22.575  10.029  1.00 63.88           N  
ATOM   1405  CA  GLY A 188      10.792  22.874  11.415  1.00 63.88           C  
ATOM   1406  C   GLY A 188       9.813  21.890  12.027  1.00 63.88           C  
ATOM   1407  O   GLY A 188       9.472  21.998  13.207  1.00 63.88           O  
ATOM   1408  N   VAL A 189       9.315  20.843  11.227  1.00 69.97           N  
ATOM   1409  CA  VAL A 189       8.452  19.746  11.654  1.00 69.97           C  
ATOM   1410  C   VAL A 189       9.250  18.445  11.690  1.00 69.97           C  
ATOM   1411  CB  VAL A 189       7.227  19.594  10.725  1.00 69.97           C  
ATOM   1412  O   VAL A 189       9.933  18.101  10.722  1.00 69.97           O  
ATOM   1413  CG1 VAL A 189       6.329  18.452  11.198  1.00 69.97           C  
ATOM   1414  CG2 VAL A 189       6.442  20.903  10.660  1.00 69.97           C  
ATOM   1415  N   ARG A 190       9.337  17.812  12.897  1.00 75.40           N  
ATOM   1416  CA  ARG A 190      10.028  16.540  13.080  1.00 75.40           C  
ATOM   1417  C   ARG A 190       9.132  15.368  12.693  1.00 75.40           C  
ATOM   1418  CB  ARG A 190      10.496  16.385  14.529  1.00 75.40           C  
ATOM   1419  O   ARG A 190       8.028  15.224  13.221  1.00 75.40           O  
ATOM   1420  CG  ARG A 190      11.544  17.402  14.950  1.00 75.40           C  
ATOM   1421  CD  ARG A 190      12.004  17.178  16.384  1.00 75.40           C  
ATOM   1422  NE  ARG A 190      13.099  18.073  16.745  1.00 75.40           N  
ATOM   1423  NH1 ARG A 190      13.482  17.108  18.809  1.00 75.40           N  
ATOM   1424  NH2 ARG A 190      14.755  18.884  18.115  1.00 75.40           N  
ATOM   1425  CZ  ARG A 190      13.776  18.020  17.889  1.00 75.40           C  
ATOM   1426  N   LEU A 191       9.441  14.717  11.577  1.00 79.31           N  
ATOM   1427  CA  LEU A 191       8.720  13.518  11.161  1.00 79.31           C  
ATOM   1428  C   LEU A 191       9.445  12.259  11.625  1.00 79.31           C  
ATOM   1429  CB  LEU A 191       8.555  13.494   9.639  1.00 79.31           C  
ATOM   1430  O   LEU A 191      10.640  12.095  11.368  1.00 79.31           O  
ATOM   1431  CG  LEU A 191       7.849  12.270   9.054  1.00 79.31           C  
ATOM   1432  CD1 LEU A 191       6.353  12.330   9.348  1.00 79.31           C  
ATOM   1433  CD2 LEU A 191       8.100  12.175   7.553  1.00 79.31           C  
ATOM   1434  N   SER A 192       8.736  11.489  12.510  1.00 84.25           N  
ATOM   1435  CA  SER A 192       9.234  10.173  12.900  1.00 84.25           C  
ATOM   1436  C   SER A 192       8.627   9.074  12.035  1.00 84.25           C  
ATOM   1437  CB  SER A 192       8.931   9.900  14.374  1.00 84.25           C  
ATOM   1438  O   SER A 192       7.443   8.756  12.167  1.00 84.25           O  
ATOM   1439  OG  SER A 192       9.599  10.833  15.206  1.00 84.25           O  
ATOM   1440  N   LEU A 193       9.329   8.614  11.039  1.00 84.31           N  
ATOM   1441  CA  LEU A 193       8.877   7.567  10.130  1.00 84.31           C  
ATOM   1442  C   LEU A 193       9.358   6.197  10.597  1.00 84.31           C  
ATOM   1443  CB  LEU A 193       9.375   7.839   8.708  1.00 84.31           C  
ATOM   1444  O   LEU A 193      10.558   5.990  10.795  1.00 84.31           O  
ATOM   1445  CG  LEU A 193       8.956   6.829   7.638  1.00 84.31           C  
ATOM   1446  CD1 LEU A 193       7.446   6.875   7.429  1.00 84.31           C  
ATOM   1447  CD2 LEU A 193       9.691   7.101   6.330  1.00 84.31           C  
ATOM   1448  N   THR A 194       8.417   5.348  10.937  1.00 87.93           N  
ATOM   1449  CA  THR A 194       8.730   3.981  11.339  1.00 87.93           C  
ATOM   1450  C   THR A 194       8.442   3.004  10.202  1.00 87.93           C  
ATOM   1451  CB  THR A 194       7.930   3.569  12.588  1.00 87.93           C  
ATOM   1452  O   THR A 194       7.312   2.925   9.716  1.00 87.93           O  
ATOM   1453  CG2 THR A 194       8.345   2.185  13.076  1.00 87.93           C  
ATOM   1454  OG1 THR A 194       8.164   4.521  13.633  1.00 87.93           O  
ATOM   1455  N   LEU A 195       9.478   2.350   9.712  1.00 87.64           N  
ATOM   1456  CA  LEU A 195       9.334   1.341   8.668  1.00 87.64           C  
ATOM   1457  C   LEU A 195       9.373  -0.064   9.260  1.00 87.64           C  
ATOM   1458  CB  LEU A 195      10.438   1.495   7.618  1.00 87.64           C  
ATOM   1459  O   LEU A 195      10.329  -0.425   9.951  1.00 87.64           O  
ATOM   1460  CG  LEU A 195      10.257   0.702   6.323  1.00 87.64           C  
ATOM   1461  CD1 LEU A 195       9.332   1.450   5.368  1.00 87.64           C  
ATOM   1462  CD2 LEU A 195      11.607   0.433   5.667  1.00 87.64           C  
ATOM   1463  N   ILE A 196       8.281  -0.758   9.020  1.00 88.24           N  
ATOM   1464  CA  ILE A 196       8.145  -2.106   9.561  1.00 88.24           C  
ATOM   1465  C   ILE A 196       8.399  -3.132   8.459  1.00 88.24           C  
ATOM   1466  CB  ILE A 196       6.750  -2.325  10.187  1.00 88.24           C  
ATOM   1467  O   ILE A 196       7.682  -3.166   7.456  1.00 88.24           O  
ATOM   1468  CG1 ILE A 196       6.488  -1.289  11.286  1.00 88.24           C  
ATOM   1469  CG2 ILE A 196       6.622  -3.750  10.735  1.00 88.24           C  
ATOM   1470  CD1 ILE A 196       5.017  -1.115  11.635  1.00 88.24           C  
ATOM   1471  N   ASP A 197       9.519  -3.797   8.602  1.00 85.58           N  
ATOM   1472  CA  ASP A 197       9.863  -4.861   7.664  1.00 85.58           C  
ATOM   1473  C   ASP A 197       9.354  -6.214   8.157  1.00 85.58           C  
ATOM   1474  CB  ASP A 197      11.377  -4.916   7.447  1.00 85.58           C  
ATOM   1475  O   ASP A 197       9.550  -6.570   9.321  1.00 85.58           O  
ATOM   1476  CG  ASP A 197      11.779  -5.829   6.301  1.00 85.58           C  
ATOM   1477  OD1 ASP A 197      10.910  -6.197   5.481  1.00 85.58           O  
ATOM   1478  OD2 ASP A 197      12.974  -6.186   6.221  1.00 85.58           O  
ATOM   1479  N   THR A 198       8.630  -6.932   7.223  1.00 82.53           N  
ATOM   1480  CA  THR A 198       8.086  -8.244   7.555  1.00 82.53           C  
ATOM   1481  C   THR A 198       8.871  -9.348   6.853  1.00 82.53           C  
ATOM   1482  CB  THR A 198       6.598  -8.345   7.172  1.00 82.53           C  
ATOM   1483  O   THR A 198       9.527  -9.102   5.839  1.00 82.53           O  
ATOM   1484  CG2 THR A 198       5.766  -7.307   7.918  1.00 82.53           C  
ATOM   1485  OG1 THR A 198       6.458  -8.131   5.762  1.00 82.53           O  
ATOM   1486  N   PRO A 199       9.049 -10.424   7.572  1.00 76.44           N  
ATOM   1487  CA  PRO A 199       9.691 -11.544   6.880  1.00 76.44           C  
ATOM   1488  C   PRO A 199       8.949 -11.957   5.611  1.00 76.44           C  
ATOM   1489  CB  PRO A 199       9.660 -12.666   7.920  1.00 76.44           C  
ATOM   1490  O   PRO A 199       7.787 -11.588   5.423  1.00 76.44           O  
ATOM   1491  CG  PRO A 199       8.507 -12.331   8.810  1.00 76.44           C  
ATOM   1492  CD  PRO A 199       8.308 -10.842   8.793  1.00 76.44           C  
ATOM   1493  N   GLY A 200       9.828 -12.403   4.617  1.00 66.98           N  
ATOM   1494  CA  GLY A 200       9.268 -12.861   3.355  1.00 66.98           C  
ATOM   1495  C   GLY A 200       8.177 -13.899   3.529  1.00 66.98           C  
ATOM   1496  O   GLY A 200       8.341 -14.860   4.284  1.00 66.98           O  
ATOM   1497  N   PHE A 201       6.911 -13.534   3.076  1.00 68.36           N  
ATOM   1498  CA  PHE A 201       5.721 -14.376   3.090  1.00 68.36           C  
ATOM   1499  C   PHE A 201       5.709 -15.318   1.892  1.00 68.36           C  
ATOM   1500  CB  PHE A 201       4.453 -13.515   3.094  1.00 68.36           C  
ATOM   1501  O   PHE A 201       6.223 -14.979   0.824  1.00 68.36           O  
ATOM   1502  CG  PHE A 201       4.094 -12.957   1.744  1.00 68.36           C  
ATOM   1503  CD1 PHE A 201       4.571 -11.715   1.341  1.00 68.36           C  
ATOM   1504  CD2 PHE A 201       3.280 -13.673   0.877  1.00 68.36           C  
ATOM   1505  CE1 PHE A 201       4.241 -11.195   0.092  1.00 68.36           C  
ATOM   1506  CE2 PHE A 201       2.946 -13.160  -0.373  1.00 68.36           C  
ATOM   1507  CZ  PHE A 201       3.426 -11.921  -0.764  1.00 68.36           C  
ATOM   1508  N   GLY A 202       5.647 -16.628   2.105  1.00 63.68           N  
ATOM   1509  CA  GLY A 202       5.543 -17.566   0.998  1.00 63.68           C  
ATOM   1510  C   GLY A 202       6.803 -18.384   0.789  1.00 63.68           C  
ATOM   1511  O   GLY A 202       6.973 -19.016  -0.256  1.00 63.68           O  
ATOM   1512  N   ASP A 203       7.788 -18.428   1.800  1.00 68.73           N  
ATOM   1513  CA  ASP A 203       9.037 -19.180   1.727  1.00 68.73           C  
ATOM   1514  C   ASP A 203       8.883 -20.562   2.358  1.00 68.73           C  
ATOM   1515  CB  ASP A 203      10.168 -18.411   2.414  1.00 68.73           C  
ATOM   1516  O   ASP A 203       9.591 -21.501   1.988  1.00 68.73           O  
ATOM   1517  CG  ASP A 203      10.642 -17.212   1.611  1.00 68.73           C  
ATOM   1518  OD1 ASP A 203      10.315 -17.115   0.409  1.00 68.73           O  
ATOM   1519  OD2 ASP A 203      11.352 -16.359   2.186  1.00 68.73           O  
ATOM   1520  N   ASN A 204       7.726 -20.634   3.093  1.00 69.51           N  
ATOM   1521  CA  ASN A 204       7.516 -21.886   3.812  1.00 69.51           C  
ATOM   1522  C   ASN A 204       6.735 -22.892   2.970  1.00 69.51           C  
ATOM   1523  CB  ASN A 204       6.794 -21.630   5.137  1.00 69.51           C  
ATOM   1524  O   ASN A 204       6.077 -22.516   1.998  1.00 69.51           O  
ATOM   1525  CG  ASN A 204       7.650 -20.868   6.130  1.00 69.51           C  
ATOM   1526  ND2 ASN A 204       7.010 -20.271   7.128  1.00 69.51           N  
ATOM   1527  OD1 ASN A 204       8.875 -20.816   6.000  1.00 69.51           O  
ATOM   1528  N   ILE A 205       7.054 -24.191   3.104  1.00 72.00           N  
ATOM   1529  CA  ILE A 205       6.394 -25.287   2.403  1.00 72.00           C  
ATOM   1530  C   ILE A 205       4.891 -25.238   2.666  1.00 72.00           C  
ATOM   1531  CB  ILE A 205       6.968 -26.657   2.830  1.00 72.00           C  
ATOM   1532  O   ILE A 205       4.088 -25.387   1.742  1.00 72.00           O  
ATOM   1533  CG1 ILE A 205       8.454 -26.751   2.465  1.00 72.00           C  
ATOM   1534  CG2 ILE A 205       6.173 -27.799   2.189  1.00 72.00           C  
ATOM   1535  CD1 ILE A 205       9.158 -27.971   3.044  1.00 72.00           C  
ATOM   1536  N   ASN A 206       4.545 -24.754   3.918  1.00 73.75           N  
ATOM   1537  CA  ASN A 206       3.155 -24.489   4.275  1.00 73.75           C  
ATOM   1538  C   ASN A 206       2.906 -22.999   4.488  1.00 73.75           C  
ATOM   1539  CB  ASN A 206       2.762 -25.279   5.525  1.00 73.75           C  
ATOM   1540  O   ASN A 206       3.427 -22.408   5.436  1.00 73.75           O  
ATOM   1541  CG  ASN A 206       1.260 -25.365   5.713  1.00 73.75           C  
ATOM   1542  ND2 ASN A 206       0.831 -26.095   6.736  1.00 73.75           N  
ATOM   1543  OD1 ASN A 206       0.492 -24.781   4.944  1.00 73.75           O  
ATOM   1544  N   ASN A 207       2.089 -22.382   3.594  1.00 74.18           N  
ATOM   1545  CA  ASN A 207       1.874 -20.939   3.614  1.00 74.18           C  
ATOM   1546  C   ASN A 207       0.434 -20.593   3.982  1.00 74.18           C  
ATOM   1547  CB  ASN A 207       2.240 -20.323   2.262  1.00 74.18           C  
ATOM   1548  O   ASN A 207      -0.002 -19.456   3.795  1.00 74.18           O  
ATOM   1549  CG  ASN A 207       3.708 -20.490   1.922  1.00 74.18           C  
ATOM   1550  ND2 ASN A 207       3.988 -20.929   0.701  1.00 74.18           N  
ATOM   1551  OD1 ASN A 207       4.583 -20.228   2.751  1.00 74.18           O  
ATOM   1552  N   GLU A 208      -0.271 -21.534   4.528  1.00 75.04           N  
ATOM   1553  CA  GLU A 208      -1.677 -21.319   4.859  1.00 75.04           C  
ATOM   1554  C   GLU A 208      -1.827 -20.314   5.998  1.00 75.04           C  
ATOM   1555  CB  GLU A 208      -2.351 -22.642   5.233  1.00 75.04           C  
ATOM   1556  O   GLU A 208      -2.722 -19.467   5.971  1.00 75.04           O  
ATOM   1557  CG  GLU A 208      -2.612 -23.556   4.044  1.00 75.04           C  
ATOM   1558  CD  GLU A 208      -3.362 -24.825   4.417  1.00 75.04           C  
ATOM   1559  OE1 GLU A 208      -3.671 -25.634   3.514  1.00 75.04           O  
ATOM   1560  OE2 GLU A 208      -3.643 -25.010   5.622  1.00 75.04           O  
ATOM   1561  N   ASP A 209      -0.802 -20.241   6.994  1.00 75.34           N  
ATOM   1562  CA  ASP A 209      -0.950 -19.378   8.161  1.00 75.34           C  
ATOM   1563  C   ASP A 209       0.132 -18.300   8.189  1.00 75.34           C  
ATOM   1564  CB  ASP A 209      -0.903 -20.203   9.449  1.00 75.34           C  
ATOM   1565  O   ASP A 209       0.480 -17.790   9.255  1.00 75.34           O  
ATOM   1566  CG  ASP A 209      -2.074 -21.160   9.583  1.00 75.34           C  
ATOM   1567  OD1 ASP A 209      -3.195 -20.817   9.149  1.00 75.34           O  
ATOM   1568  OD2 ASP A 209      -1.876 -22.266  10.130  1.00 75.34           O  
ATOM   1569  N   CYS A 210       0.693 -18.046   7.069  1.00 77.01           N  
ATOM   1570  CA  CYS A 210       1.795 -17.092   7.011  1.00 77.01           C  
ATOM   1571  C   CYS A 210       1.300 -15.671   7.256  1.00 77.01           C  
ATOM   1572  CB  CYS A 210       2.500 -17.170   5.658  1.00 77.01           C  
ATOM   1573  O   CYS A 210       2.057 -14.818   7.722  1.00 77.01           O  
ATOM   1574  SG  CYS A 210       1.437 -16.756   4.258  1.00 77.01           S  
ATOM   1575  N   PHE A 211       0.067 -15.423   7.187  1.00 81.91           N  
ATOM   1576  CA  PHE A 211      -0.502 -14.086   7.309  1.00 81.91           C  
ATOM   1577  C   PHE A 211      -0.821 -13.765   8.764  1.00 81.91           C  
ATOM   1578  CB  PHE A 211      -1.766 -13.958   6.454  1.00 81.91           C  
ATOM   1579  O   PHE A 211      -0.986 -12.598   9.126  1.00 81.91           O  
ATOM   1580  CG  PHE A 211      -2.820 -14.984   6.771  1.00 81.91           C  
ATOM   1581  CD1 PHE A 211      -2.859 -16.195   6.091  1.00 81.91           C  
ATOM   1582  CD2 PHE A 211      -3.773 -14.737   7.751  1.00 81.91           C  
ATOM   1583  CE1 PHE A 211      -3.834 -17.146   6.383  1.00 81.91           C  
ATOM   1584  CE2 PHE A 211      -4.750 -15.683   8.049  1.00 81.91           C  
ATOM   1585  CZ  PHE A 211      -4.780 -16.886   7.363  1.00 81.91           C  
ATOM   1586  N   GLN A 212      -0.969 -14.768   9.654  1.00 86.84           N  
ATOM   1587  CA  GLN A 212      -1.414 -14.613  11.036  1.00 86.84           C  
ATOM   1588  C   GLN A 212      -0.438 -13.754  11.834  1.00 86.84           C  
ATOM   1589  CB  GLN A 212      -1.579 -15.979  11.704  1.00 86.84           C  
ATOM   1590  O   GLN A 212      -0.853 -12.870  12.587  1.00 86.84           O  
ATOM   1591  CG  GLN A 212      -2.447 -15.951  12.954  1.00 86.84           C  
ATOM   1592  CD  GLN A 212      -3.882 -15.553  12.664  1.00 86.84           C  
ATOM   1593  NE2 GLN A 212      -4.512 -14.871  13.614  1.00 86.84           N  
ATOM   1594  OE1 GLN A 212      -4.419 -15.854  11.593  1.00 86.84           O  
ATOM   1595  N   PRO A 213       0.803 -13.979  11.689  1.00 87.10           N  
ATOM   1596  CA  PRO A 213       1.742 -13.171  12.469  1.00 87.10           C  
ATOM   1597  C   PRO A 213       1.680 -11.687  12.114  1.00 87.10           C  
ATOM   1598  CB  PRO A 213       3.106 -13.763  12.103  1.00 87.10           C  
ATOM   1599  O   PRO A 213       1.827 -10.832  12.991  1.00 87.10           O  
ATOM   1600  CG  PRO A 213       2.800 -15.128  11.577  1.00 87.10           C  
ATOM   1601  CD  PRO A 213       1.407 -15.123  11.018  1.00 87.10           C  
ATOM   1602  N   ILE A 214       1.399 -11.416  10.858  1.00 88.46           N  
ATOM   1603  CA  ILE A 214       1.322 -10.031  10.407  1.00 88.46           C  
ATOM   1604  C   ILE A 214       0.042  -9.386  10.935  1.00 88.46           C  
ATOM   1605  CB  ILE A 214       1.375  -9.934   8.866  1.00 88.46           C  
ATOM   1606  O   ILE A 214       0.068  -8.260  11.436  1.00 88.46           O  
ATOM   1607  CG1 ILE A 214       2.704 -10.488   8.341  1.00 88.46           C  
ATOM   1608  CG2 ILE A 214       1.165  -8.488   8.408  1.00 88.46           C  
ATOM   1609  CD1 ILE A 214       2.754 -10.648   6.827  1.00 88.46           C  
ATOM   1610  N   VAL A 215      -0.992 -10.067  10.800  1.00 89.65           N  
ATOM   1611  CA  VAL A 215      -2.271  -9.570  11.296  1.00 89.65           C  
ATOM   1612  C   VAL A 215      -2.201  -9.384  12.810  1.00 89.65           C  
ATOM   1613  CB  VAL A 215      -3.431 -10.522  10.929  1.00 89.65           C  
ATOM   1614  O   VAL A 215      -2.676  -8.377  13.340  1.00 89.65           O  
ATOM   1615  CG1 VAL A 215      -4.724 -10.087  11.616  1.00 89.65           C  
ATOM   1616  CG2 VAL A 215      -3.618 -10.574   9.414  1.00 89.65           C  
ATOM   1617  N   ASP A 216      -1.607 -10.362  13.487  1.00 89.88           N  
ATOM   1618  CA  ASP A 216      -1.451 -10.298  14.937  1.00 89.88           C  
ATOM   1619  C   ASP A 216      -0.614  -9.088  15.347  1.00 89.88           C  
ATOM   1620  CB  ASP A 216      -0.810 -11.583  15.465  1.00 89.88           C  
ATOM   1621  O   ASP A 216      -0.904  -8.439  16.354  1.00 89.88           O  
ATOM   1622  CG  ASP A 216      -1.746 -12.778  15.414  1.00 89.88           C  
ATOM   1623  OD1 ASP A 216      -2.968 -12.587  15.231  1.00 89.88           O  
ATOM   1624  OD2 ASP A 216      -1.259 -13.919  15.562  1.00 89.88           O  
ATOM   1625  N   TYR A 217       0.371  -8.864  14.577  1.00 90.64           N  
ATOM   1626  CA  TYR A 217       1.215  -7.708  14.857  1.00 90.64           C  
ATOM   1627  C   TYR A 217       0.414  -6.415  14.769  1.00 90.64           C  
ATOM   1628  CB  TYR A 217       2.398  -7.658  13.886  1.00 90.64           C  
ATOM   1629  O   TYR A 217       0.514  -5.554  15.647  1.00 90.64           O  
ATOM   1630  CG  TYR A 217       3.286  -6.452  14.073  1.00 90.64           C  
ATOM   1631  CD1 TYR A 217       3.162  -5.336  13.249  1.00 90.64           C  
ATOM   1632  CD2 TYR A 217       4.252  -6.426  15.073  1.00 90.64           C  
ATOM   1633  CE1 TYR A 217       3.979  -4.223  13.416  1.00 90.64           C  
ATOM   1634  CE2 TYR A 217       5.075  -5.319  15.250  1.00 90.64           C  
ATOM   1635  OH  TYR A 217       5.744  -3.125  14.589  1.00 90.64           O  
ATOM   1636  CZ  TYR A 217       4.931  -4.224  14.419  1.00 90.64           C  
ATOM   1637  N   ILE A 218      -0.366  -6.246  13.707  1.00 91.66           N  
ATOM   1638  CA  ILE A 218      -1.172  -5.046  13.512  1.00 91.66           C  
ATOM   1639  C   ILE A 218      -2.197  -4.924  14.637  1.00 91.66           C  
ATOM   1640  CB  ILE A 218      -1.882  -5.060  12.139  1.00 91.66           C  
ATOM   1641  O   ILE A 218      -2.385  -3.842  15.199  1.00 91.66           O  
ATOM   1642  CG1 ILE A 218      -0.851  -5.039  11.005  1.00 91.66           C  
ATOM   1643  CG2 ILE A 218      -2.851  -3.879  12.021  1.00 91.66           C  
ATOM   1644  CD1 ILE A 218      -1.451  -5.241   9.620  1.00 91.66           C  
ATOM   1645  N   GLU A 219      -2.844  -6.023  14.952  1.00 91.29           N  
ATOM   1646  CA  GLU A 219      -3.843  -6.026  16.016  1.00 91.29           C  
ATOM   1647  C   GLU A 219      -3.213  -5.696  17.366  1.00 91.29           C  
ATOM   1648  CB  GLU A 219      -4.553  -7.380  16.084  1.00 91.29           C  
ATOM   1649  O   GLU A 219      -3.823  -5.015  18.192  1.00 91.29           O  
ATOM   1650  CG  GLU A 219      -5.534  -7.618  14.945  1.00 91.29           C  
ATOM   1651  CD  GLU A 219      -6.241  -8.962  15.033  1.00 91.29           C  
ATOM   1652  OE1 GLU A 219      -7.207  -9.190  14.270  1.00 91.29           O  
ATOM   1653  OE2 GLU A 219      -5.826  -9.792  15.872  1.00 91.29           O  
ATOM   1654  N   SER A 220      -2.035  -6.235  17.603  1.00 90.92           N  
ATOM   1655  CA  SER A 220      -1.327  -5.935  18.843  1.00 90.92           C  
ATOM   1656  C   SER A 220      -1.056  -4.440  18.977  1.00 90.92           C  
ATOM   1657  CB  SER A 220      -0.009  -6.708  18.909  1.00 90.92           C  
ATOM   1658  O   SER A 220      -1.153  -3.882  20.072  1.00 90.92           O  
ATOM   1659  OG  SER A 220       0.921  -6.197  17.969  1.00 90.92           O  
ATOM   1660  N   GLN A 221      -0.691  -3.819  17.833  1.00 90.16           N  
ATOM   1661  CA  GLN A 221      -0.464  -2.378  17.841  1.00 90.16           C  
ATOM   1662  C   GLN A 221      -1.753  -1.620  18.149  1.00 90.16           C  
ATOM   1663  CB  GLN A 221       0.109  -1.916  16.501  1.00 90.16           C  
ATOM   1664  O   GLN A 221      -1.739  -0.639  18.895  1.00 90.16           O  
ATOM   1665  CG  GLN A 221       1.476  -2.507  16.180  1.00 90.16           C  
ATOM   1666  CD  GLN A 221       2.503  -2.230  17.262  1.00 90.16           C  
ATOM   1667  NE2 GLN A 221       3.085  -3.290  17.813  1.00 90.16           N  
ATOM   1668  OE1 GLN A 221       2.773  -1.073  17.599  1.00 90.16           O  
ATOM   1669  N   PHE A 222      -2.858  -2.068  17.584  1.00 90.93           N  
ATOM   1670  CA  PHE A 222      -4.152  -1.454  17.856  1.00 90.93           C  
ATOM   1671  C   PHE A 222      -4.537  -1.630  19.320  1.00 90.93           C  
ATOM   1672  CB  PHE A 222      -5.234  -2.052  16.952  1.00 90.93           C  
ATOM   1673  O   PHE A 222      -5.060  -0.705  19.946  1.00 90.93           O  
ATOM   1674  CG  PHE A 222      -5.207  -1.525  15.543  1.00 90.93           C  
ATOM   1675  CD1 PHE A 222      -4.562  -0.331  15.244  1.00 90.93           C  
ATOM   1676  CD2 PHE A 222      -5.827  -2.225  14.516  1.00 90.93           C  
ATOM   1677  CE1 PHE A 222      -4.536   0.159  13.941  1.00 90.93           C  
ATOM   1678  CE2 PHE A 222      -5.805  -1.742  13.211  1.00 90.93           C  
ATOM   1679  CZ  PHE A 222      -5.160  -0.549  12.925  1.00 90.93           C  
ATOM   1680  N   GLU A 223      -4.289  -2.797  19.836  1.00 89.60           N  
ATOM   1681  CA  GLU A 223      -4.613  -3.110  21.225  1.00 89.60           C  
ATOM   1682  C   GLU A 223      -3.818  -2.233  22.188  1.00 89.60           C  
ATOM   1683  CB  GLU A 223      -4.347  -4.589  21.519  1.00 89.60           C  
ATOM   1684  O   GLU A 223      -4.357  -1.750  23.186  1.00 89.60           O  
ATOM   1685  CG  GLU A 223      -4.771  -5.024  22.914  1.00 89.60           C  
ATOM   1686  CD  GLU A 223      -6.273  -4.953  23.135  1.00 89.60           C  
ATOM   1687  OE1 GLU A 223      -6.709  -4.767  24.294  1.00 89.60           O  
ATOM   1688  OE2 GLU A 223      -7.021  -5.085  22.140  1.00 89.60           O  
ATOM   1689  N   GLN A 224      -2.609  -2.086  21.918  1.00 87.91           N  
ATOM   1690  CA  GLN A 224      -1.758  -1.231  22.738  1.00 87.91           C  
ATOM   1691  C   GLN A 224      -2.296   0.196  22.786  1.00 87.91           C  
ATOM   1692  CB  GLN A 224      -0.323  -1.234  22.209  1.00 87.91           C  
ATOM   1693  O   GLN A 224      -2.294   0.830  23.844  1.00 87.91           O  
ATOM   1694  CG  GLN A 224       0.430  -2.529  22.481  1.00 87.91           C  
ATOM   1695  CD  GLN A 224       1.852  -2.503  21.952  1.00 87.91           C  
ATOM   1696  NE2 GLN A 224       2.534  -3.641  22.030  1.00 87.91           N  
ATOM   1697  OE1 GLN A 224       2.333  -1.470  21.477  1.00 87.91           O  
ATOM   1698  N   TYR A 225      -2.729   0.580  21.616  1.00 86.95           N  
ATOM   1699  CA  TYR A 225      -3.307   1.917  21.540  1.00 86.95           C  
ATOM   1700  C   TYR A 225      -4.624   1.986  22.304  1.00 86.95           C  
ATOM   1701  CB  TYR A 225      -3.528   2.325  20.081  1.00 86.95           C  
ATOM   1702  O   TYR A 225      -4.900   2.972  22.991  1.00 86.95           O  
ATOM   1703  CG  TYR A 225      -4.046   3.734  19.916  1.00 86.95           C  
ATOM   1704  CD1 TYR A 225      -5.391   3.975  19.647  1.00 86.95           C  
ATOM   1705  CD2 TYR A 225      -3.191   4.825  20.029  1.00 86.95           C  
ATOM   1706  CE1 TYR A 225      -5.872   5.271  19.492  1.00 86.95           C  
ATOM   1707  CE2 TYR A 225      -3.661   6.125  19.876  1.00 86.95           C  
ATOM   1708  OH  TYR A 225      -5.472   7.623  19.457  1.00 86.95           O  
ATOM   1709  CZ  TYR A 225      -5.001   6.338  19.609  1.00 86.95           C  
ATOM   1710  N   LEU A 226      -5.439   0.994  22.148  1.00 86.71           N  
ATOM   1711  CA  LEU A 226      -6.722   0.916  22.838  1.00 86.71           C  
ATOM   1712  C   LEU A 226      -6.526   0.912  24.351  1.00 86.71           C  
ATOM   1713  CB  LEU A 226      -7.487  -0.339  22.408  1.00 86.71           C  
ATOM   1714  O   LEU A 226      -7.279   1.562  25.080  1.00 86.71           O  
ATOM   1715  CG  LEU A 226      -8.892  -0.508  22.987  1.00 86.71           C  
ATOM   1716  CD1 LEU A 226      -9.792   0.638  22.537  1.00 86.71           C  
ATOM   1717  CD2 LEU A 226      -9.483  -1.852  22.574  1.00 86.71           C  
ATOM   1718  N   GLN A 227      -5.600   0.193  24.868  1.00 84.80           N  
ATOM   1719  CA  GLN A 227      -5.295   0.111  26.292  1.00 84.80           C  
ATOM   1720  C   GLN A 227      -4.908   1.477  26.851  1.00 84.80           C  
ATOM   1721  CB  GLN A 227      -4.172  -0.896  26.545  1.00 84.80           C  
ATOM   1722  O   GLN A 227      -5.321   1.843  27.954  1.00 84.80           O  
ATOM   1723  CG  GLN A 227      -4.601  -2.349  26.386  1.00 84.80           C  
ATOM   1724  CD  GLN A 227      -3.435  -3.317  26.454  1.00 84.80           C  
ATOM   1725  NE2 GLN A 227      -3.653  -4.541  25.985  1.00 84.80           N  
ATOM   1726  OE1 GLN A 227      -2.348  -2.967  26.923  1.00 84.80           O  
ATOM   1727  N   GLU A 228      -4.135   2.130  26.069  1.00 80.63           N  
ATOM   1728  CA  GLU A 228      -3.700   3.462  26.476  1.00 80.63           C  
ATOM   1729  C   GLU A 228      -4.861   4.452  26.461  1.00 80.63           C  
ATOM   1730  CB  GLU A 228      -2.572   3.960  25.569  1.00 80.63           C  
ATOM   1731  O   GLU A 228      -4.947   5.330  27.321  1.00 80.63           O  
ATOM   1732  CG  GLU A 228      -1.904   5.235  26.061  1.00 80.63           C  
ATOM   1733  CD  GLU A 228      -1.168   5.056  27.380  1.00 80.63           C  
ATOM   1734  OE1 GLU A 228      -1.163   5.998  28.205  1.00 80.63           O  
ATOM   1735  OE2 GLU A 228      -0.591   3.966  27.589  1.00 80.63           O  
ATOM   1736  N   GLU A 229      -5.654   4.304  25.416  1.00 78.92           N  
ATOM   1737  CA  GLU A 229      -6.840   5.152  25.343  1.00 78.92           C  
ATOM   1738  C   GLU A 229      -7.783   4.885  26.513  1.00 78.92           C  
ATOM   1739  CB  GLU A 229      -7.574   4.939  24.017  1.00 78.92           C  
ATOM   1740  O   GLU A 229      -8.413   5.808  27.032  1.00 78.92           O  
ATOM   1741  CG  GLU A 229      -8.687   5.945  23.761  1.00 78.92           C  
ATOM   1742  CD  GLU A 229      -9.499   5.637  22.513  1.00 78.92           C  
ATOM   1743  OE1 GLU A 229     -10.435   6.405  22.193  1.00 78.92           O  
ATOM   1744  OE2 GLU A 229      -9.198   4.619  21.851  1.00 78.92           O  
ATOM   1745  N   SER A 230      -7.979   3.622  26.820  1.00 73.19           N  
ATOM   1746  CA  SER A 230      -8.848   3.218  27.921  1.00 73.19           C  
ATOM   1747  C   SER A 230      -8.290   3.677  29.263  1.00 73.19           C  
ATOM   1748  CB  SER A 230      -9.033   1.700  27.928  1.00 73.19           C  
ATOM   1749  O   SER A 230      -9.049   3.957  30.194  1.00 73.19           O  
ATOM   1750  OG  SER A 230      -9.701   1.269  26.755  1.00 73.19           O  
ATOM   1751  N   ARG A 231      -6.934   3.709  29.452  1.00 69.14           N  
ATOM   1752  CA  ARG A 231      -6.283   4.182  30.670  1.00 69.14           C  
ATOM   1753  C   ARG A 231      -6.562   5.664  30.898  1.00 69.14           C  
ATOM   1754  CB  ARG A 231      -4.775   3.936  30.604  1.00 69.14           C  
ATOM   1755  O   ARG A 231      -6.698   6.107  32.041  1.00 69.14           O  
ATOM   1756  CG  ARG A 231      -4.383   2.473  30.731  1.00 69.14           C  
ATOM   1757  CD  ARG A 231      -2.872   2.290  30.713  1.00 69.14           C  
ATOM   1758  NE  ARG A 231      -2.426   1.383  31.767  1.00 69.14           N  
ATOM   1759  NH1 ARG A 231      -0.281   1.147  30.942  1.00 69.14           N  
ATOM   1760  NH2 ARG A 231      -0.907   0.046  32.853  1.00 69.14           N  
ATOM   1761  CZ  ARG A 231      -1.205   0.861  31.851  1.00 69.14           C  
ATOM   1762  N   VAL A 232      -6.714   6.338  29.837  1.00 57.97           N  
ATOM   1763  CA  VAL A 232      -6.957   7.776  29.875  1.00 57.97           C  
ATOM   1764  C   VAL A 232      -8.415   8.045  30.240  1.00 57.97           C  
ATOM   1765  CB  VAL A 232      -6.612   8.446  28.526  1.00 57.97           C  
ATOM   1766  O   VAL A 232      -8.712   8.977  30.991  1.00 57.97           O  
ATOM   1767  CG1 VAL A 232      -7.055   9.909  28.521  1.00 57.97           C  
ATOM   1768  CG2 VAL A 232      -5.115   8.337  28.244  1.00 57.97           C  
ATOM   1769  N   VAL A 233      -9.372   7.219  29.769  1.00 57.45           N  
ATOM   1770  CA  VAL A 233     -10.796   7.396  30.036  1.00 57.45           C  
ATOM   1771  C   VAL A 233     -11.108   6.981  31.472  1.00 57.45           C  
ATOM   1772  CB  VAL A 233     -11.664   6.587  29.046  1.00 57.45           C  
ATOM   1773  O   VAL A 233     -11.891   7.640  32.159  1.00 57.45           O  
ATOM   1774  CG1 VAL A 233     -13.136   6.640  29.450  1.00 57.45           C  
ATOM   1775  CG2 VAL A 233     -11.478   7.110  27.623  1.00 57.45           C  
ATOM   1776  N   GLU A 234     -10.354   5.968  32.023  1.00 54.26           N  
ATOM   1777  CA  GLU A 234     -10.548   5.523  33.400  1.00 54.26           C  
ATOM   1778  C   GLU A 234      -9.708   6.348  34.370  1.00 54.26           C  
ATOM   1779  CB  GLU A 234     -10.203   4.038  33.538  1.00 54.26           C  
ATOM   1780  O   GLU A 234     -10.127   6.601  35.502  1.00 54.26           O  
ATOM   1781  CG  GLU A 234     -11.335   3.103  33.137  1.00 54.26           C  
ATOM   1782  CD  GLU A 234     -11.092   1.658  33.541  1.00 54.26           C  
ATOM   1783  OE1 GLU A 234     -11.995   0.813  33.345  1.00 54.26           O  
ATOM   1784  OE2 GLU A 234      -9.991   1.368  34.060  1.00 54.26           O  
ATOM   1785  N   GLY A 235      -8.579   6.999  33.954  1.00 48.33           N  
ATOM   1786  CA  GLY A 235      -7.696   7.898  34.680  1.00 48.33           C  
ATOM   1787  C   GLY A 235      -8.124   9.351  34.597  1.00 48.33           C  
ATOM   1788  O   GLY A 235      -7.477  10.228  35.173  1.00 48.33           O  
ATOM   1789  N   ALA A 236      -9.157   9.732  33.687  1.00 47.84           N  
ATOM   1790  CA  ALA A 236      -9.740  11.069  33.618  1.00 47.84           C  
ATOM   1791  C   ALA A 236     -10.450  11.425  34.921  1.00 47.84           C  
ATOM   1792  CB  ALA A 236     -10.710  11.166  32.443  1.00 47.84           C  
ATOM   1793  O   ALA A 236     -10.732  12.597  35.182  1.00 47.84           O  
ATOM   1794  N   LEU A 237     -10.418  10.483  36.016  1.00 48.03           N  
ATOM   1795  CA  LEU A 237     -10.718  10.865  37.391  1.00 48.03           C  
ATOM   1796  C   LEU A 237      -9.437  11.035  38.200  1.00 48.03           C  
ATOM   1797  CB  LEU A 237     -11.619   9.819  38.054  1.00 48.03           C  
ATOM   1798  O   LEU A 237      -9.418  11.760  39.197  1.00 48.03           O  
ATOM   1799  CG  LEU A 237     -13.115   9.926  37.754  1.00 48.03           C  
ATOM   1800  CD1 LEU A 237     -13.831   8.645  38.169  1.00 48.03           C  
ATOM   1801  CD2 LEU A 237     -13.717  11.135  38.462  1.00 48.03           C  
ATOM   1802  N   VAL A 238      -8.198  10.990  37.615  1.00 43.32           N  
ATOM   1803  CA  VAL A 238      -6.923  11.283  38.262  1.00 43.32           C  
ATOM   1804  C   VAL A 238      -6.028  12.071  37.309  1.00 43.32           C  
ATOM   1805  CB  VAL A 238      -6.209   9.991  38.718  1.00 43.32           C  
ATOM   1806  O   VAL A 238      -5.939  11.750  36.121  1.00 43.32           O  
ATOM   1807  CG1 VAL A 238      -4.803  10.302  39.229  1.00 43.32           C  
ATOM   1808  CG2 VAL A 238      -7.027   9.281  39.795  1.00 43.32           C  
ATOM   1809  N   SER A 239      -6.294  13.387  37.022  1.00 43.00           N  
ATOM   1810  CA  SER A 239      -5.389  14.501  36.758  1.00 43.00           C  
ATOM   1811  C   SER A 239      -4.776  14.398  35.366  1.00 43.00           C  
ATOM   1812  CB  SER A 239      -4.279  14.550  37.810  1.00 43.00           C  
ATOM   1813  O   SER A 239      -4.262  13.345  34.984  1.00 43.00           O  
ATOM   1814  OG  SER A 239      -4.823  14.733  39.106  1.00 43.00           O  
ATOM   1815  N   GLN A 240      -5.453  14.794  34.292  1.00 46.76           N  
ATOM   1816  CA  GLN A 240      -5.027  15.456  33.063  1.00 46.76           C  
ATOM   1817  C   GLN A 240      -3.553  15.844  33.129  1.00 46.76           C  
ATOM   1818  CB  GLN A 240      -5.885  16.693  32.794  1.00 46.76           C  
ATOM   1819  O   GLN A 240      -2.944  16.167  32.107  1.00 46.76           O  
ATOM   1820  CG  GLN A 240      -7.267  16.375  32.238  1.00 46.76           C  
ATOM   1821  CD  GLN A 240      -7.887  17.547  31.500  1.00 46.76           C  
ATOM   1822  NE2 GLN A 240      -8.925  17.272  30.718  1.00 46.76           N  
ATOM   1823  OE1 GLN A 240      -7.437  18.689  31.634  1.00 46.76           O  
ATOM   1824  N   GLU A 241      -2.718  15.418  34.223  1.00 45.07           N  
ATOM   1825  CA  GLU A 241      -1.314  15.785  34.379  1.00 45.07           C  
ATOM   1826  C   GLU A 241      -0.412  14.555  34.328  1.00 45.07           C  
ATOM   1827  CB  GLU A 241      -1.098  16.541  35.692  1.00 45.07           C  
ATOM   1828  O   GLU A 241       0.805  14.677  34.174  1.00 45.07           O  
ATOM   1829  CG  GLU A 241      -0.950  18.046  35.519  1.00 45.07           C  
ATOM   1830  CD  GLU A 241      -0.846  18.795  36.838  1.00 45.07           C  
ATOM   1831  OE1 GLU A 241      -0.731  20.041  36.821  1.00 45.07           O  
ATOM   1832  OE2 GLU A 241      -0.878  18.129  37.897  1.00 45.07           O  
ATOM   1833  N   LYS A 242      -0.965  13.366  33.877  1.00 44.25           N  
ATOM   1834  CA  LYS A 242      -0.018  12.263  33.734  1.00 44.25           C  
ATOM   1835  C   LYS A 242      -0.130  11.619  32.355  1.00 44.25           C  
ATOM   1836  CB  LYS A 242      -0.248  11.214  34.822  1.00 44.25           C  
ATOM   1837  O   LYS A 242      -0.719  10.547  32.210  1.00 44.25           O  
ATOM   1838  CG  LYS A 242       0.484  11.503  36.124  1.00 44.25           C  
ATOM   1839  CD  LYS A 242       0.198  10.438  37.175  1.00 44.25           C  
ATOM   1840  CE  LYS A 242       0.834  10.786  38.514  1.00 44.25           C  
ATOM   1841  NZ  LYS A 242       0.603   9.718  39.532  1.00 44.25           N  
ATOM   1842  N   ARG A 243      -0.629  12.347  31.257  1.00 47.68           N  
ATOM   1843  CA  ARG A 243      -0.309  11.819  29.934  1.00 47.68           C  
ATOM   1844  C   ARG A 243       1.175  11.487  29.822  1.00 47.68           C  
ATOM   1845  CB  ARG A 243      -0.707  12.818  28.845  1.00 47.68           C  
ATOM   1846  O   ARG A 243       2.021  12.223  30.333  1.00 47.68           O  
ATOM   1847  CG  ARG A 243      -2.189  12.800  28.504  1.00 47.68           C  
ATOM   1848  CD  ARG A 243      -2.502  13.682  27.304  1.00 47.68           C  
ATOM   1849  NE  ARG A 243      -3.940  13.796  27.079  1.00 47.68           N  
ATOM   1850  NH1 ARG A 243      -3.834  15.898  26.127  1.00 47.68           N  
ATOM   1851  NH2 ARG A 243      -5.855  14.845  26.369  1.00 47.68           N  
ATOM   1852  CZ  ARG A 243      -4.540  14.846  26.526  1.00 47.68           C  
ATOM   1853  N   ASN A 244       1.631  10.295  30.122  1.00 48.83           N  
ATOM   1854  CA  ASN A 244       2.982   9.969  29.678  1.00 48.83           C  
ATOM   1855  C   ASN A 244       3.350  10.723  28.403  1.00 48.83           C  
ATOM   1856  CB  ASN A 244       3.127   8.461  29.463  1.00 48.83           C  
ATOM   1857  O   ASN A 244       2.673  10.593  27.382  1.00 48.83           O  
ATOM   1858  CG  ASN A 244       4.541   7.971  29.704  1.00 48.83           C  
ATOM   1859  ND2 ASN A 244       4.911   6.880  29.042  1.00 48.83           N  
ATOM   1860  OD1 ASN A 244       5.294   8.566  30.478  1.00 48.83           O  
ATOM   1861  N   PRO A 245       3.878  11.898  28.448  1.00 53.13           N  
ATOM   1862  CA  PRO A 245       4.439  12.667  27.334  1.00 53.13           C  
ATOM   1863  C   PRO A 245       5.276  11.810  26.387  1.00 53.13           C  
ATOM   1864  CB  PRO A 245       5.308  13.716  28.033  1.00 53.13           C  
ATOM   1865  O   PRO A 245       5.603  12.246  25.280  1.00 53.13           O  
ATOM   1866  CG  PRO A 245       5.450  13.222  29.436  1.00 53.13           C  
ATOM   1867  CD  PRO A 245       4.430  12.144  29.668  1.00 53.13           C  
ATOM   1868  N   LYS A 246       5.333  10.441  26.724  1.00 54.43           N  
ATOM   1869  CA  LYS A 246       6.226   9.621  25.911  1.00 54.43           C  
ATOM   1870  C   LYS A 246       5.443   8.597  25.096  1.00 54.43           C  
ATOM   1871  CB  LYS A 246       7.256   8.913  26.793  1.00 54.43           C  
ATOM   1872  O   LYS A 246       6.027   7.683  24.511  1.00 54.43           O  
ATOM   1873  CG  LYS A 246       8.395   9.808  27.257  1.00 54.43           C  
ATOM   1874  CD  LYS A 246       9.366   9.056  28.157  1.00 54.43           C  
ATOM   1875  CE  LYS A 246      10.498   9.955  28.635  1.00 54.43           C  
ATOM   1876  NZ  LYS A 246      11.352   9.277  29.656  1.00 54.43           N  
ATOM   1877  N   PHE A 247       4.037   8.706  25.117  1.00 64.15           N  
ATOM   1878  CA  PHE A 247       3.378   7.624  24.395  1.00 64.15           C  
ATOM   1879  C   PHE A 247       3.428   7.867  22.892  1.00 64.15           C  
ATOM   1880  CB  PHE A 247       1.924   7.478  24.855  1.00 64.15           C  
ATOM   1881  O   PHE A 247       3.013   8.925  22.414  1.00 64.15           O  
ATOM   1882  CG  PHE A 247       1.191   6.340  24.198  1.00 64.15           C  
ATOM   1883  CD1 PHE A 247       0.299   6.577  23.159  1.00 64.15           C  
ATOM   1884  CD2 PHE A 247       1.394   5.032  24.619  1.00 64.15           C  
ATOM   1885  CE1 PHE A 247      -0.381   5.526  22.548  1.00 64.15           C  
ATOM   1886  CE2 PHE A 247       0.718   3.976  24.013  1.00 64.15           C  
ATOM   1887  CZ  PHE A 247      -0.170   4.225  22.979  1.00 64.15           C  
ATOM   1888  N   LYS A 248       4.112   7.027  22.192  1.00 67.93           N  
ATOM   1889  CA  LYS A 248       4.300   7.074  20.745  1.00 67.93           C  
ATOM   1890  C   LYS A 248       3.277   6.197  20.029  1.00 67.93           C  
ATOM   1891  CB  LYS A 248       5.717   6.637  20.372  1.00 67.93           C  
ATOM   1892  O   LYS A 248       2.987   5.084  20.473  1.00 67.93           O  
ATOM   1893  CG  LYS A 248       6.810   7.534  20.935  1.00 67.93           C  
ATOM   1894  CD  LYS A 248       8.197   7.032  20.556  1.00 67.93           C  
ATOM   1895  CE  LYS A 248       9.292   7.898  21.163  1.00 67.93           C  
ATOM   1896  NZ  LYS A 248      10.653   7.429  20.766  1.00 67.93           N  
ATOM   1897  N   ASP A 249       2.482   6.818  19.189  1.00 76.68           N  
ATOM   1898  CA  ASP A 249       1.508   6.127  18.350  1.00 76.68           C  
ATOM   1899  C   ASP A 249       2.189   5.098  17.451  1.00 76.68           C  
ATOM   1900  CB  ASP A 249       0.724   7.130  17.501  1.00 76.68           C  
ATOM   1901  O   ASP A 249       3.008   5.455  16.600  1.00 76.68           O  
ATOM   1902  CG  ASP A 249      -0.479   6.511  16.812  1.00 76.68           C  
ATOM   1903  OD1 ASP A 249      -0.600   5.267  16.797  1.00 76.68           O  
ATOM   1904  OD2 ASP A 249      -1.312   7.274  16.275  1.00 76.68           O  
ATOM   1905  N   ASN A 250       1.969   3.758  17.727  1.00 82.44           N  
ATOM   1906  CA  ASN A 250       2.587   2.683  16.959  1.00 82.44           C  
ATOM   1907  C   ASN A 250       1.611   2.079  15.954  1.00 82.44           C  
ATOM   1908  CB  ASN A 250       3.127   1.598  17.893  1.00 82.44           C  
ATOM   1909  O   ASN A 250       1.826   0.969  15.463  1.00 82.44           O  
ATOM   1910  CG  ASN A 250       4.277   2.086  18.752  1.00 82.44           C  
ATOM   1911  ND2 ASN A 250       4.341   1.603  19.987  1.00 82.44           N  
ATOM   1912  OD1 ASN A 250       5.101   2.890  18.309  1.00 82.44           O  
ATOM   1913  N   ARG A 251       0.559   2.730  15.629  1.00 89.66           N  
ATOM   1914  CA  ARG A 251      -0.400   2.221  14.654  1.00 89.66           C  
ATOM   1915  C   ARG A 251       0.195   2.221  13.249  1.00 89.66           C  
ATOM   1916  CB  ARG A 251      -1.685   3.051  14.678  1.00 89.66           C  
ATOM   1917  O   ARG A 251       0.896   3.160  12.866  1.00 89.66           O  
ATOM   1918  CG  ARG A 251      -2.434   2.986  16.000  1.00 89.66           C  
ATOM   1919  CD  ARG A 251      -3.658   3.892  15.999  1.00 89.66           C  
ATOM   1920  NE  ARG A 251      -3.286   5.300  16.106  1.00 89.66           N  
ATOM   1921  NH1 ARG A 251      -5.455   6.092  16.038  1.00 89.66           N  
ATOM   1922  NH2 ARG A 251      -3.701   7.556  16.224  1.00 89.66           N  
ATOM   1923  CZ  ARG A 251      -4.148   6.313  16.122  1.00 89.66           C  
ATOM   1924  N   VAL A 252      -0.147   1.159  12.582  1.00 91.65           N  
ATOM   1925  CA  VAL A 252       0.328   1.060  11.206  1.00 91.65           C  
ATOM   1926  C   VAL A 252      -0.609   1.829  10.278  1.00 91.65           C  
ATOM   1927  CB  VAL A 252       0.441  -0.412  10.749  1.00 91.65           C  
ATOM   1928  O   VAL A 252      -1.813   1.565  10.244  1.00 91.65           O  
ATOM   1929  CG1 VAL A 252       0.961  -0.494   9.315  1.00 91.65           C  
ATOM   1930  CG2 VAL A 252       1.347  -1.196  11.695  1.00 91.65           C  
ATOM   1931  N   HIS A 253      -0.022   2.791   9.514  1.00 91.42           N  
ATOM   1932  CA  HIS A 253      -0.833   3.685   8.696  1.00 91.42           C  
ATOM   1933  C   HIS A 253      -0.990   3.143   7.279  1.00 91.42           C  
ATOM   1934  CB  HIS A 253      -0.217   5.084   8.658  1.00 91.42           C  
ATOM   1935  O   HIS A 253      -2.048   3.296   6.664  1.00 91.42           O  
ATOM   1936  CG  HIS A 253       0.023   5.671  10.012  1.00 91.42           C  
ATOM   1937  CD2 HIS A 253      -0.843   6.071  10.974  1.00 91.42           C  
ATOM   1938  ND1 HIS A 253       1.287   5.908  10.508  1.00 91.42           N  
ATOM   1939  CE1 HIS A 253       1.188   6.430  11.719  1.00 91.42           C  
ATOM   1940  NE2 HIS A 253      -0.094   6.539  12.025  1.00 91.42           N  
ATOM   1941  N   CYS A 254       0.033   2.546   6.756  1.00 92.41           N  
ATOM   1942  CA  CYS A 254      -0.007   2.047   5.386  1.00 92.41           C  
ATOM   1943  C   CYS A 254       0.813   0.770   5.247  1.00 92.41           C  
ATOM   1944  CB  CYS A 254       0.512   3.106   4.414  1.00 92.41           C  
ATOM   1945  O   CYS A 254       1.842   0.613   5.905  1.00 92.41           O  
ATOM   1946  SG  CYS A 254       0.674   2.518   2.715  1.00 92.41           S  
ATOM   1947  N   CYS A 255       0.219  -0.133   4.387  1.00 93.21           N  
ATOM   1948  CA  CYS A 255       0.931  -1.364   4.062  1.00 93.21           C  
ATOM   1949  C   CYS A 255       1.228  -1.445   2.569  1.00 93.21           C  
ATOM   1950  CB  CYS A 255       0.117  -2.584   4.495  1.00 93.21           C  
ATOM   1951  O   CYS A 255       0.312  -1.403   1.746  1.00 93.21           O  
ATOM   1952  SG  CYS A 255       0.911  -4.161   4.116  1.00 93.21           S  
ATOM   1953  N   LEU A 256       2.558  -1.463   2.290  1.00 93.76           N  
ATOM   1954  CA  LEU A 256       2.974  -1.668   0.907  1.00 93.76           C  
ATOM   1955  C   LEU A 256       3.099  -3.155   0.592  1.00 93.76           C  
ATOM   1956  CB  LEU A 256       4.307  -0.964   0.638  1.00 93.76           C  
ATOM   1957  O   LEU A 256       3.910  -3.857   1.200  1.00 93.76           O  
ATOM   1958  CG  LEU A 256       4.342   0.543   0.896  1.00 93.76           C  
ATOM   1959  CD1 LEU A 256       5.763   1.074   0.742  1.00 93.76           C  
ATOM   1960  CD2 LEU A 256       3.389   1.270  -0.047  1.00 93.76           C  
ATOM   1961  N   TYR A 257       2.176  -3.522  -0.316  1.00 93.03           N  
ATOM   1962  CA  TYR A 257       2.199  -4.933  -0.686  1.00 93.03           C  
ATOM   1963  C   TYR A 257       2.970  -5.145  -1.983  1.00 93.03           C  
ATOM   1964  CB  TYR A 257       0.774  -5.474  -0.832  1.00 93.03           C  
ATOM   1965  O   TYR A 257       2.571  -4.646  -3.039  1.00 93.03           O  
ATOM   1966  CG  TYR A 257       0.710  -6.968  -1.042  1.00 93.03           C  
ATOM   1967  CD1 TYR A 257       0.460  -7.503  -2.304  1.00 93.03           C  
ATOM   1968  CD2 TYR A 257       0.898  -7.846   0.020  1.00 93.03           C  
ATOM   1969  CE1 TYR A 257       0.399  -8.879  -2.502  1.00 93.03           C  
ATOM   1970  CE2 TYR A 257       0.839  -9.223  -0.167  1.00 93.03           C  
ATOM   1971  OH  TYR A 257       0.529 -11.092  -1.620  1.00 93.03           O  
ATOM   1972  CZ  TYR A 257       0.589  -9.729  -1.430  1.00 93.03           C  
ATOM   1973  N   PHE A 258       4.142  -5.938  -1.861  1.00 93.18           N  
ATOM   1974  CA  PHE A 258       4.975  -6.215  -3.025  1.00 93.18           C  
ATOM   1975  C   PHE A 258       4.476  -7.450  -3.766  1.00 93.18           C  
ATOM   1976  CB  PHE A 258       6.436  -6.408  -2.609  1.00 93.18           C  
ATOM   1977  O   PHE A 258       4.388  -8.535  -3.186  1.00 93.18           O  
ATOM   1978  CG  PHE A 258       7.170  -5.119  -2.354  1.00 93.18           C  
ATOM   1979  CD1 PHE A 258       8.174  -4.692  -3.214  1.00 93.18           C  
ATOM   1980  CD2 PHE A 258       6.855  -4.333  -1.253  1.00 93.18           C  
ATOM   1981  CE1 PHE A 258       8.854  -3.499  -2.981  1.00 93.18           C  
ATOM   1982  CE2 PHE A 258       7.530  -3.140  -1.013  1.00 93.18           C  
ATOM   1983  CZ  PHE A 258       8.530  -2.725  -1.877  1.00 93.18           C  
ATOM   1984  N   ILE A 259       4.144  -7.184  -5.004  1.00 92.45           N  
ATOM   1985  CA  ILE A 259       3.666  -8.266  -5.858  1.00 92.45           C  
ATOM   1986  C   ILE A 259       4.806  -8.766  -6.743  1.00 92.45           C  
ATOM   1987  CB  ILE A 259       2.471  -7.814  -6.726  1.00 92.45           C  
ATOM   1988  O   ILE A 259       5.556  -7.968  -7.309  1.00 92.45           O  
ATOM   1989  CG1 ILE A 259       1.316  -7.337  -5.839  1.00 92.45           C  
ATOM   1990  CG2 ILE A 259       2.018  -8.947  -7.653  1.00 92.45           C  
ATOM   1991  CD1 ILE A 259       0.234  -6.572  -6.589  1.00 92.45           C  
ATOM   1992  N   SER A 260       4.944 -10.064  -6.762  1.00 91.00           N  
ATOM   1993  CA  SER A 260       5.967 -10.671  -7.608  1.00 91.00           C  
ATOM   1994  C   SER A 260       5.689 -10.413  -9.085  1.00 91.00           C  
ATOM   1995  CB  SER A 260       6.051 -12.176  -7.352  1.00 91.00           C  
ATOM   1996  O   SER A 260       4.540 -10.480  -9.526  1.00 91.00           O  
ATOM   1997  OG  SER A 260       6.347 -12.439  -5.991  1.00 91.00           O  
ATOM   1998  N   PRO A 261       6.778 -10.078  -9.848  1.00 90.02           N  
ATOM   1999  CA  PRO A 261       6.620  -9.783 -11.273  1.00 90.02           C  
ATOM   2000  C   PRO A 261       6.456 -11.041 -12.123  1.00 90.02           C  
ATOM   2001  CB  PRO A 261       7.916  -9.050 -11.628  1.00 90.02           C  
ATOM   2002  O   PRO A 261       7.411 -11.485 -12.765  1.00 90.02           O  
ATOM   2003  CG  PRO A 261       8.943  -9.623 -10.706  1.00 90.02           C  
ATOM   2004  CD  PRO A 261       8.271 -10.000  -9.417  1.00 90.02           C  
ATOM   2005  N   THR A 262       5.452 -11.913 -11.971  1.00 86.31           N  
ATOM   2006  CA  THR A 262       5.236 -13.183 -12.656  1.00 86.31           C  
ATOM   2007  C   THR A 262       4.720 -12.953 -14.073  1.00 86.31           C  
ATOM   2008  CB  THR A 262       4.243 -14.072 -11.883  1.00 86.31           C  
ATOM   2009  O   THR A 262       5.029 -13.723 -14.985  1.00 86.31           O  
ATOM   2010  CG2 THR A 262       4.857 -14.581 -10.584  1.00 86.31           C  
ATOM   2011  OG1 THR A 262       3.067 -13.311 -11.578  1.00 86.31           O  
ATOM   2012  N   GLY A 263       4.275 -11.625 -14.348  1.00 81.41           N  
ATOM   2013  CA  GLY A 263       3.729 -11.328 -15.663  1.00 81.41           C  
ATOM   2014  C   GLY A 263       2.318 -11.850 -15.855  1.00 81.41           C  
ATOM   2015  O   GLY A 263       1.666 -11.539 -16.854  1.00 81.41           O  
ATOM   2016  N   HIS A 264       1.842 -12.677 -14.937  1.00 86.16           N  
ATOM   2017  CA  HIS A 264       0.447 -13.103 -14.931  1.00 86.16           C  
ATOM   2018  C   HIS A 264      -0.379 -12.271 -13.956  1.00 86.16           C  
ATOM   2019  CB  HIS A 264       0.342 -14.587 -14.575  1.00 86.16           C  
ATOM   2020  O   HIS A 264       0.026 -11.170 -13.576  1.00 86.16           O  
ATOM   2021  CG  HIS A 264       1.108 -15.481 -15.497  1.00 86.16           C  
ATOM   2022  CD2 HIS A 264       2.051 -16.420 -15.246  1.00 86.16           C  
ATOM   2023  ND1 HIS A 264       0.938 -15.461 -16.865  1.00 86.16           N  
ATOM   2024  CE1 HIS A 264       1.745 -16.353 -17.416  1.00 86.16           C  
ATOM   2025  NE2 HIS A 264       2.431 -16.948 -16.455  1.00 86.16           N  
ATOM   2026  N   GLY A 265      -1.467 -12.636 -13.465  1.00 88.61           N  
ATOM   2027  CA  GLY A 265      -2.328 -11.998 -12.481  1.00 88.61           C  
ATOM   2028  C   GLY A 265      -1.876 -12.233 -11.052  1.00 88.61           C  
ATOM   2029  O   GLY A 265      -0.726 -12.606 -10.812  1.00 88.61           O  
ATOM   2030  N   LEU A 266      -2.694 -11.901 -10.128  1.00 90.85           N  
ATOM   2031  CA  LEU A 266      -2.425 -12.040  -8.701  1.00 90.85           C  
ATOM   2032  C   LEU A 266      -2.457 -13.506  -8.282  1.00 90.85           C  
ATOM   2033  CB  LEU A 266      -3.442 -11.241  -7.883  1.00 90.85           C  
ATOM   2034  O   LEU A 266      -3.316 -14.267  -8.735  1.00 90.85           O  
ATOM   2035  CG  LEU A 266      -3.261  -9.722  -7.872  1.00 90.85           C  
ATOM   2036  CD1 LEU A 266      -4.475  -9.048  -7.242  1.00 90.85           C  
ATOM   2037  CD2 LEU A 266      -1.985  -9.341  -7.129  1.00 90.85           C  
ATOM   2038  N   LYS A 267      -1.499 -13.937  -7.480  1.00 89.50           N  
ATOM   2039  CA  LYS A 267      -1.484 -15.281  -6.910  1.00 89.50           C  
ATOM   2040  C   LYS A 267      -2.620 -15.466  -5.908  1.00 89.50           C  
ATOM   2041  CB  LYS A 267      -0.141 -15.564  -6.236  1.00 89.50           C  
ATOM   2042  O   LYS A 267      -3.120 -14.492  -5.341  1.00 89.50           O  
ATOM   2043  CG  LYS A 267       1.034 -15.632  -7.202  1.00 89.50           C  
ATOM   2044  CD  LYS A 267       2.336 -15.943  -6.476  1.00 89.50           C  
ATOM   2045  CE  LYS A 267       3.524 -15.933  -7.429  1.00 89.50           C  
ATOM   2046  NZ  LYS A 267       4.802 -16.251  -6.725  1.00 89.50           N  
ATOM   2047  N   GLU A 268      -3.053 -16.668  -5.819  1.00 87.70           N  
ATOM   2048  CA  GLU A 268      -4.150 -16.967  -4.903  1.00 87.70           C  
ATOM   2049  C   GLU A 268      -3.781 -16.612  -3.465  1.00 87.70           C  
ATOM   2050  CB  GLU A 268      -4.541 -18.444  -4.996  1.00 87.70           C  
ATOM   2051  O   GLU A 268      -4.609 -16.088  -2.717  1.00 87.70           O  
ATOM   2052  CG  GLU A 268      -5.294 -18.802  -6.270  1.00 87.70           C  
ATOM   2053  CD  GLU A 268      -5.624 -20.282  -6.375  1.00 87.70           C  
ATOM   2054  OE1 GLU A 268      -6.140 -20.715  -7.431  1.00 87.70           O  
ATOM   2055  OE2 GLU A 268      -5.366 -21.015  -5.394  1.00 87.70           O  
ATOM   2056  N   LEU A 269      -2.611 -16.913  -3.191  1.00 87.47           N  
ATOM   2057  CA  LEU A 269      -2.116 -16.573  -1.861  1.00 87.47           C  
ATOM   2058  C   LEU A 269      -2.183 -15.068  -1.625  1.00 87.47           C  
ATOM   2059  CB  LEU A 269      -0.677 -17.066  -1.683  1.00 87.47           C  
ATOM   2060  O   LEU A 269      -2.561 -14.622  -0.540  1.00 87.47           O  
ATOM   2061  CG  LEU A 269      -0.498 -18.569  -1.464  1.00 87.47           C  
ATOM   2062  CD1 LEU A 269       0.976 -18.947  -1.563  1.00 87.47           C  
ATOM   2063  CD2 LEU A 269      -1.073 -18.986  -0.114  1.00 87.47           C  
ATOM   2064  N   ASP A 270      -1.860 -14.277  -2.590  1.00 89.55           N  
ATOM   2065  CA  ASP A 270      -1.882 -12.820  -2.507  1.00 89.55           C  
ATOM   2066  C   ASP A 270      -3.308 -12.301  -2.337  1.00 89.55           C  
ATOM   2067  CB  ASP A 270      -1.243 -12.202  -3.752  1.00 89.55           C  
ATOM   2068  O   ASP A 270      -3.550 -11.383  -1.550  1.00 89.55           O  
ATOM   2069  CG  ASP A 270       0.262 -12.401  -3.807  1.00 89.55           C  
ATOM   2070  OD1 ASP A 270       0.892 -12.587  -2.744  1.00 89.55           O  
ATOM   2071  OD2 ASP A 270       0.822 -12.370  -4.924  1.00 89.55           O  
ATOM   2072  N   ILE A 271      -4.219 -12.932  -2.997  1.00 90.59           N  
ATOM   2073  CA  ILE A 271      -5.618 -12.526  -2.940  1.00 90.59           C  
ATOM   2074  C   ILE A 271      -6.162 -12.743  -1.530  1.00 90.59           C  
ATOM   2075  CB  ILE A 271      -6.473 -13.299  -3.969  1.00 90.59           C  
ATOM   2076  O   ILE A 271      -6.816 -11.862  -0.968  1.00 90.59           O  
ATOM   2077  CG1 ILE A 271      -6.040 -12.946  -5.397  1.00 90.59           C  
ATOM   2078  CG2 ILE A 271      -7.963 -13.008  -3.761  1.00 90.59           C  
ATOM   2079  CD1 ILE A 271      -6.650 -13.840  -6.468  1.00 90.59           C  
ATOM   2080  N   GLU A 272      -5.857 -13.891  -1.021  1.00 88.02           N  
ATOM   2081  CA  GLU A 272      -6.311 -14.215   0.328  1.00 88.02           C  
ATOM   2082  C   GLU A 272      -5.691 -13.276   1.359  1.00 88.02           C  
ATOM   2083  CB  GLU A 272      -5.977 -15.669   0.673  1.00 88.02           C  
ATOM   2084  O   GLU A 272      -6.376 -12.809   2.271  1.00 88.02           O  
ATOM   2085  CG  GLU A 272      -6.593 -16.148   1.979  1.00 88.02           C  
ATOM   2086  CD  GLU A 272      -6.325 -17.617   2.266  1.00 88.02           C  
ATOM   2087  OE1 GLU A 272      -6.742 -18.112   3.337  1.00 88.02           O  
ATOM   2088  OE2 GLU A 272      -5.692 -18.278   1.412  1.00 88.02           O  
ATOM   2089  N   PHE A 273      -4.506 -13.006   1.181  1.00 88.08           N  
ATOM   2090  CA  PHE A 273      -3.782 -12.147   2.111  1.00 88.08           C  
ATOM   2091  C   PHE A 273      -4.314 -10.720   2.057  1.00 88.08           C  
ATOM   2092  CB  PHE A 273      -2.282 -12.160   1.798  1.00 88.08           C  
ATOM   2093  O   PHE A 273      -4.560 -10.104   3.096  1.00 88.08           O  
ATOM   2094  CG  PHE A 273      -1.443 -11.444   2.822  1.00 88.08           C  
ATOM   2095  CD1 PHE A 273      -1.022 -10.138   2.606  1.00 88.08           C  
ATOM   2096  CD2 PHE A 273      -1.074 -12.079   4.001  1.00 88.08           C  
ATOM   2097  CE1 PHE A 273      -0.245  -9.473   3.552  1.00 88.08           C  
ATOM   2098  CE2 PHE A 273      -0.298 -11.421   4.951  1.00 88.08           C  
ATOM   2099  CZ  PHE A 273       0.116 -10.118   4.724  1.00 88.08           C  
ATOM   2100  N   MET A 274      -4.509 -10.170   0.921  1.00 90.48           N  
ATOM   2101  CA  MET A 274      -4.977  -8.799   0.734  1.00 90.48           C  
ATOM   2102  C   MET A 274      -6.407  -8.638   1.239  1.00 90.48           C  
ATOM   2103  CB  MET A 274      -4.895  -8.399  -0.740  1.00 90.48           C  
ATOM   2104  O   MET A 274      -6.761  -7.595   1.791  1.00 90.48           O  
ATOM   2105  CG  MET A 274      -3.475  -8.186  -1.240  1.00 90.48           C  
ATOM   2106  SD  MET A 274      -3.418  -7.687  -3.005  1.00 90.48           S  
ATOM   2107  CE  MET A 274      -4.043  -5.989  -2.877  1.00 90.48           C  
ATOM   2108  N   LYS A 275      -7.159  -9.667   1.111  1.00 90.47           N  
ATOM   2109  CA  LYS A 275      -8.544  -9.645   1.572  1.00 90.47           C  
ATOM   2110  C   LYS A 275      -8.616  -9.558   3.094  1.00 90.47           C  
ATOM   2111  CB  LYS A 275      -9.293 -10.885   1.082  1.00 90.47           C  
ATOM   2112  O   LYS A 275      -9.411  -8.791   3.641  1.00 90.47           O  
ATOM   2113  CG  LYS A 275      -9.762 -10.795  -0.362  1.00 90.47           C  
ATOM   2114  CD  LYS A 275     -10.597 -12.007  -0.756  1.00 90.47           C  
ATOM   2115  CE  LYS A 275     -11.059 -11.922  -2.204  1.00 90.47           C  
ATOM   2116  NZ  LYS A 275     -11.851 -13.123  -2.604  1.00 90.47           N  
ATOM   2117  N   ARG A 276      -7.827 -10.212   3.692  1.00 87.68           N  
ATOM   2118  CA  ARG A 276      -7.834 -10.271   5.150  1.00 87.68           C  
ATOM   2119  C   ARG A 276      -7.183  -9.030   5.751  1.00 87.68           C  
ATOM   2120  CB  ARG A 276      -7.115 -11.529   5.640  1.00 87.68           C  
ATOM   2121  O   ARG A 276      -7.647  -8.510   6.768  1.00 87.68           O  
ATOM   2122  CG  ARG A 276      -7.872 -12.819   5.364  1.00 87.68           C  
ATOM   2123  CD  ARG A 276      -7.192 -14.020   6.005  1.00 87.68           C  
ATOM   2124  NE  ARG A 276      -7.795 -15.277   5.571  1.00 87.68           N  
ATOM   2125  NH1 ARG A 276      -6.141 -16.620   6.462  1.00 87.68           N  
ATOM   2126  NH2 ARG A 276      -7.915 -17.560   5.357  1.00 87.68           N  
ATOM   2127  CZ  ARG A 276      -7.282 -16.483   5.798  1.00 87.68           C  
ATOM   2128  N   LEU A 277      -6.175  -8.565   5.098  1.00 89.81           N  
ATOM   2129  CA  LEU A 277      -5.395  -7.443   5.610  1.00 89.81           C  
ATOM   2130  C   LEU A 277      -6.116  -6.122   5.361  1.00 89.81           C  
ATOM   2131  CB  LEU A 277      -4.010  -7.412   4.959  1.00 89.81           C  
ATOM   2132  O   LEU A 277      -5.939  -5.162   6.115  1.00 89.81           O  
ATOM   2133  CG  LEU A 277      -2.985  -6.470   5.593  1.00 89.81           C  
ATOM   2134  CD1 LEU A 277      -2.723  -6.868   7.041  1.00 89.81           C  
ATOM   2135  CD2 LEU A 277      -1.688  -6.473   4.790  1.00 89.81           C  
ATOM   2136  N   SER A 278      -6.902  -6.106   4.316  1.00 89.50           N  
ATOM   2137  CA  SER A 278      -7.591  -4.892   3.893  1.00 89.50           C  
ATOM   2138  C   SER A 278      -8.527  -4.379   4.982  1.00 89.50           C  
ATOM   2139  CB  SER A 278      -8.380  -5.143   2.607  1.00 89.50           C  
ATOM   2140  O   SER A 278      -8.851  -3.191   5.021  1.00 89.50           O  
ATOM   2141  OG  SER A 278      -9.441  -6.054   2.839  1.00 89.50           O  
ATOM   2142  N   LYS A 279      -8.954  -5.181   5.989  1.00 89.12           N  
ATOM   2143  CA  LYS A 279      -9.873  -4.799   7.057  1.00 89.12           C  
ATOM   2144  C   LYS A 279      -9.158  -3.990   8.135  1.00 89.12           C  
ATOM   2145  CB  LYS A 279     -10.522  -6.039   7.676  1.00 89.12           C  
ATOM   2146  O   LYS A 279      -9.780  -3.179   8.825  1.00 89.12           O  
ATOM   2147  CG  LYS A 279     -11.466  -6.777   6.738  1.00 89.12           C  
ATOM   2148  CD  LYS A 279     -12.088  -7.992   7.414  1.00 89.12           C  
ATOM   2149  CE  LYS A 279     -12.978  -8.772   6.456  1.00 89.12           C  
ATOM   2150  NZ  LYS A 279     -13.521 -10.011   7.088  1.00 89.12           N  
ATOM   2151  N   ARG A 280      -7.894  -4.155   8.152  1.00 89.06           N  
ATOM   2152  CA  ARG A 280      -7.187  -3.604   9.304  1.00 89.06           C  
ATOM   2153  C   ARG A 280      -6.190  -2.534   8.874  1.00 89.06           C  
ATOM   2154  CB  ARG A 280      -6.467  -4.713  10.074  1.00 89.06           C  
ATOM   2155  O   ARG A 280      -5.858  -1.638   9.654  1.00 89.06           O  
ATOM   2156  CG  ARG A 280      -7.389  -5.812  10.579  1.00 89.06           C  
ATOM   2157  CD  ARG A 280      -8.267  -5.328  11.725  1.00 89.06           C  
ATOM   2158  NE  ARG A 280      -9.002  -6.428  12.342  1.00 89.06           N  
ATOM   2159  NH1 ARG A 280      -8.234  -6.014  14.481  1.00 89.06           N  
ATOM   2160  NH2 ARG A 280      -9.677  -7.752  14.093  1.00 89.06           N  
ATOM   2161  CZ  ARG A 280      -8.969  -6.729  13.638  1.00 89.06           C  
ATOM   2162  N   VAL A 281      -5.737  -2.540   7.568  1.00 92.02           N  
ATOM   2163  CA  VAL A 281      -4.713  -1.591   7.146  1.00 92.02           C  
ATOM   2164  C   VAL A 281      -4.999  -1.122   5.721  1.00 92.02           C  
ATOM   2165  CB  VAL A 281      -3.298  -2.206   7.231  1.00 92.02           C  
ATOM   2166  O   VAL A 281      -5.669  -1.817   4.955  1.00 92.02           O  
ATOM   2167  CG1 VAL A 281      -2.264  -1.272   6.606  1.00 92.02           C  
ATOM   2168  CG2 VAL A 281      -2.937  -2.514   8.683  1.00 92.02           C  
ATOM   2169  N   ASN A 282      -4.492   0.075   5.424  1.00 92.50           N  
ATOM   2170  CA  ASN A 282      -4.538   0.590   4.059  1.00 92.50           C  
ATOM   2171  C   ASN A 282      -3.489  -0.075   3.173  1.00 92.50           C  
ATOM   2172  CB  ASN A 282      -4.353   2.109   4.053  1.00 92.50           C  
ATOM   2173  O   ASN A 282      -2.288   0.086   3.397  1.00 92.50           O  
ATOM   2174  CG  ASN A 282      -5.414   2.831   4.859  1.00 92.50           C  
ATOM   2175  ND2 ASN A 282      -5.001   3.843   5.613  1.00 92.50           N  
ATOM   2176  OD1 ASN A 282      -6.596   2.481   4.806  1.00 92.50           O  
ATOM   2177  N   ILE A 283      -3.986  -0.759   2.131  1.00 93.31           N  
ATOM   2178  CA  ILE A 283      -3.074  -1.540   1.301  1.00 93.31           C  
ATOM   2179  C   ILE A 283      -2.782  -0.787   0.006  1.00 93.31           C  
ATOM   2180  CB  ILE A 283      -3.651  -2.939   0.990  1.00 93.31           C  
ATOM   2181  O   ILE A 283      -3.703  -0.325  -0.672  1.00 93.31           O  
ATOM   2182  CG1 ILE A 283      -3.882  -3.722   2.288  1.00 93.31           C  
ATOM   2183  CG2 ILE A 283      -2.723  -3.708   0.045  1.00 93.31           C  
ATOM   2184  CD1 ILE A 283      -4.649  -5.024   2.097  1.00 93.31           C  
ATOM   2185  N   ILE A 284      -1.452  -0.684  -0.315  1.00 93.32           N  
ATOM   2186  CA  ILE A 284      -0.987  -0.126  -1.580  1.00 93.32           C  
ATOM   2187  C   ILE A 284      -0.214  -1.188  -2.359  1.00 93.32           C  
ATOM   2188  CB  ILE A 284      -0.105   1.123  -1.357  1.00 93.32           C  
ATOM   2189  O   ILE A 284       0.888  -1.577  -1.964  1.00 93.32           O  
ATOM   2190  CG1 ILE A 284      -0.877   2.187  -0.569  1.00 93.32           C  
ATOM   2191  CG2 ILE A 284       0.388   1.682  -2.695  1.00 93.32           C  
ATOM   2192  CD1 ILE A 284      -0.019   3.356  -0.104  1.00 93.32           C  
ATOM   2193  N   PRO A 285      -0.858  -1.610  -3.459  1.00 93.00           N  
ATOM   2194  CA  PRO A 285      -0.179  -2.636  -4.254  1.00 93.00           C  
ATOM   2195  C   PRO A 285       1.003  -2.083  -5.047  1.00 93.00           C  
ATOM   2196  CB  PRO A 285      -1.279  -3.138  -5.194  1.00 93.00           C  
ATOM   2197  O   PRO A 285       0.871  -1.063  -5.729  1.00 93.00           O  
ATOM   2198  CG  PRO A 285      -2.227  -1.990  -5.321  1.00 93.00           C  
ATOM   2199  CD  PRO A 285      -2.186  -1.195  -4.047  1.00 93.00           C  
ATOM   2200  N   VAL A 286       2.171  -2.840  -4.888  1.00 93.08           N  
ATOM   2201  CA  VAL A 286       3.387  -2.435  -5.585  1.00 93.08           C  
ATOM   2202  C   VAL A 286       3.979  -3.630  -6.329  1.00 93.08           C  
ATOM   2203  CB  VAL A 286       4.430  -1.844  -4.610  1.00 93.08           C  
ATOM   2204  O   VAL A 286       4.123  -4.714  -5.759  1.00 93.08           O  
ATOM   2205  CG1 VAL A 286       5.701  -1.445  -5.357  1.00 93.08           C  
ATOM   2206  CG2 VAL A 286       3.844  -0.645  -3.867  1.00 93.08           C  
ATOM   2207  N   ILE A 287       4.258  -3.358  -7.625  1.00 93.67           N  
ATOM   2208  CA  ILE A 287       4.924  -4.389  -8.415  1.00 93.67           C  
ATOM   2209  C   ILE A 287       6.436  -4.289  -8.224  1.00 93.67           C  
ATOM   2210  CB  ILE A 287       4.564  -4.273  -9.913  1.00 93.67           C  
ATOM   2211  O   ILE A 287       7.028  -3.233  -8.454  1.00 93.67           O  
ATOM   2212  CG1 ILE A 287       3.046  -4.369 -10.107  1.00 93.67           C  
ATOM   2213  CG2 ILE A 287       5.289  -5.349 -10.727  1.00 93.67           C  
ATOM   2214  CD1 ILE A 287       2.579  -4.029 -11.515  1.00 93.67           C  
ATOM   2215  N   ALA A 288       7.011  -5.407  -7.762  1.00 91.67           N  
ATOM   2216  CA  ALA A 288       8.447  -5.427  -7.501  1.00 91.67           C  
ATOM   2217  C   ALA A 288       9.229  -5.790  -8.761  1.00 91.67           C  
ATOM   2218  CB  ALA A 288       8.770  -6.409  -6.377  1.00 91.67           C  
ATOM   2219  O   ALA A 288       8.651  -6.256  -9.745  1.00 91.67           O  
ATOM   2220  N   LYS A 289      10.545  -5.377  -8.796  1.00 89.58           N  
ATOM   2221  CA  LYS A 289      11.468  -5.711  -9.876  1.00 89.58           C  
ATOM   2222  C   LYS A 289      10.856  -5.400 -11.239  1.00 89.58           C  
ATOM   2223  CB  LYS A 289      11.867  -7.185  -9.805  1.00 89.58           C  
ATOM   2224  O   LYS A 289      10.731  -6.287 -12.086  1.00 89.58           O  
ATOM   2225  CG  LYS A 289      12.599  -7.568  -8.527  1.00 89.58           C  
ATOM   2226  CD  LYS A 289      13.122  -8.997  -8.589  1.00 89.58           C  
ATOM   2227  CE  LYS A 289      13.881  -9.371  -7.323  1.00 89.58           C  
ATOM   2228  NZ  LYS A 289      14.447 -10.751  -7.403  1.00 89.58           N  
ATOM   2229  N   ALA A 290      10.414  -4.235 -11.458  1.00 89.32           N  
ATOM   2230  CA  ALA A 290       9.764  -3.804 -12.694  1.00 89.32           C  
ATOM   2231  C   ALA A 290      10.722  -3.896 -13.878  1.00 89.32           C  
ATOM   2232  CB  ALA A 290       9.237  -2.379 -12.548  1.00 89.32           C  
ATOM   2233  O   ALA A 290      10.290  -3.957 -15.031  1.00 89.32           O  
ATOM   2234  N   ASP A 291      12.030  -4.034 -13.586  1.00 87.88           N  
ATOM   2235  CA  ASP A 291      13.032  -4.111 -14.645  1.00 87.88           C  
ATOM   2236  C   ASP A 291      13.005  -5.477 -15.328  1.00 87.88           C  
ATOM   2237  CB  ASP A 291      14.428  -3.830 -14.086  1.00 87.88           C  
ATOM   2238  O   ASP A 291      13.542  -5.638 -16.426  1.00 87.88           O  
ATOM   2239  CG  ASP A 291      14.780  -4.711 -12.900  1.00 87.88           C  
ATOM   2240  OD1 ASP A 291      13.878  -5.053 -12.105  1.00 87.88           O  
ATOM   2241  OD2 ASP A 291      15.970  -5.066 -12.758  1.00 87.88           O  
ATOM   2242  N   THR A 292      12.291  -6.441 -14.749  1.00 88.45           N  
ATOM   2243  CA  THR A 292      12.229  -7.788 -15.307  1.00 88.45           C  
ATOM   2244  C   THR A 292      11.143  -7.880 -16.375  1.00 88.45           C  
ATOM   2245  CB  THR A 292      11.965  -8.836 -14.210  1.00 88.45           C  
ATOM   2246  O   THR A 292      11.107  -8.838 -17.150  1.00 88.45           O  
ATOM   2247  CG2 THR A 292      13.052  -8.798 -13.141  1.00 88.45           C  
ATOM   2248  OG1 THR A 292      10.698  -8.568 -13.597  1.00 88.45           O  
ATOM   2249  N   LEU A 293      10.346  -6.885 -16.448  1.00 88.36           N  
ATOM   2250  CA  LEU A 293       9.241  -6.872 -17.401  1.00 88.36           C  
ATOM   2251  C   LEU A 293       9.439  -5.780 -18.447  1.00 88.36           C  
ATOM   2252  CB  LEU A 293       7.910  -6.664 -16.674  1.00 88.36           C  
ATOM   2253  O   LEU A 293      10.014  -4.729 -18.153  1.00 88.36           O  
ATOM   2254  CG  LEU A 293       7.543  -7.708 -15.619  1.00 88.36           C  
ATOM   2255  CD1 LEU A 293       6.387  -7.209 -14.758  1.00 88.36           C  
ATOM   2256  CD2 LEU A 293       7.190  -9.036 -16.280  1.00 88.36           C  
ATOM   2257  N   THR A 294       9.046  -6.067 -19.700  1.00 89.60           N  
ATOM   2258  CA  THR A 294       9.024  -5.049 -20.744  1.00 89.60           C  
ATOM   2259  C   THR A 294       7.886  -4.060 -20.512  1.00 89.60           C  
ATOM   2260  CB  THR A 294       8.880  -5.683 -22.140  1.00 89.60           C  
ATOM   2261  O   THR A 294       6.924  -4.367 -19.805  1.00 89.60           O  
ATOM   2262  CG2 THR A 294      10.022  -6.653 -22.424  1.00 89.60           C  
ATOM   2263  OG1 THR A 294       7.637  -6.392 -22.210  1.00 89.60           O  
ATOM   2264  N   PRO A 295       7.996  -2.855 -20.978  1.00 88.34           N  
ATOM   2265  CA  PRO A 295       6.949  -1.855 -20.759  1.00 88.34           C  
ATOM   2266  C   PRO A 295       5.574  -2.328 -21.226  1.00 88.34           C  
ATOM   2267  CB  PRO A 295       7.425  -0.659 -21.587  1.00 88.34           C  
ATOM   2268  O   PRO A 295       4.562  -2.017 -20.592  1.00 88.34           O  
ATOM   2269  CG  PRO A 295       8.401  -1.234 -22.563  1.00 88.34           C  
ATOM   2270  CD  PRO A 295       9.018  -2.460 -21.954  1.00 88.34           C  
ATOM   2271  N   ASP A 296       5.565  -3.128 -22.315  1.00 91.59           N  
ATOM   2272  CA  ASP A 296       4.298  -3.658 -22.810  1.00 91.59           C  
ATOM   2273  C   ASP A 296       3.739  -4.719 -21.864  1.00 91.59           C  
ATOM   2274  CB  ASP A 296       4.473  -4.244 -24.213  1.00 91.59           C  
ATOM   2275  O   ASP A 296       2.536  -4.748 -21.597  1.00 91.59           O  
ATOM   2276  CG  ASP A 296       4.794  -3.191 -25.259  1.00 91.59           C  
ATOM   2277  OD1 ASP A 296       4.415  -2.014 -25.076  1.00 91.59           O  
ATOM   2278  OD2 ASP A 296       5.428  -3.542 -26.277  1.00 91.59           O  
ATOM   2279  N   GLU A 297       4.629  -5.519 -21.348  1.00 91.82           N  
ATOM   2280  CA  GLU A 297       4.237  -6.556 -20.398  1.00 91.82           C  
ATOM   2281  C   GLU A 297       3.757  -5.946 -19.084  1.00 91.82           C  
ATOM   2282  CB  GLU A 297       5.401  -7.516 -20.138  1.00 91.82           C  
ATOM   2283  O   GLU A 297       2.805  -6.440 -18.476  1.00 91.82           O  
ATOM   2284  CG  GLU A 297       5.723  -8.424 -21.316  1.00 91.82           C  
ATOM   2285  CD  GLU A 297       6.969  -9.268 -21.100  1.00 91.82           C  
ATOM   2286  OE1 GLU A 297       7.271 -10.134 -21.951  1.00 91.82           O  
ATOM   2287  OE2 GLU A 297       7.649  -9.061 -20.069  1.00 91.82           O  
ATOM   2288  N   LEU A 298       4.336  -4.945 -18.716  1.00 90.46           N  
ATOM   2289  CA  LEU A 298       3.989  -4.254 -17.479  1.00 90.46           C  
ATOM   2290  C   LEU A 298       2.577  -3.683 -17.553  1.00 90.46           C  
ATOM   2291  CB  LEU A 298       4.991  -3.133 -17.191  1.00 90.46           C  
ATOM   2292  O   LEU A 298       1.806  -3.796 -16.596  1.00 90.46           O  
ATOM   2293  CG  LEU A 298       4.890  -2.470 -15.816  1.00 90.46           C  
ATOM   2294  CD1 LEU A 298       6.273  -2.062 -15.322  1.00 90.46           C  
ATOM   2295  CD2 LEU A 298       3.959  -1.264 -15.872  1.00 90.46           C  
ATOM   2296  N   LYS A 299       2.284  -3.107 -18.731  1.00 90.71           N  
ATOM   2297  CA  LYS A 299       0.955  -2.537 -18.930  1.00 90.71           C  
ATOM   2298  C   LYS A 299      -0.123  -3.613 -18.846  1.00 90.71           C  
ATOM   2299  CB  LYS A 299       0.876  -1.819 -20.278  1.00 90.71           C  
ATOM   2300  O   LYS A 299      -1.162  -3.410 -18.213  1.00 90.71           O  
ATOM   2301  CG  LYS A 299      -0.381  -0.981 -20.460  1.00 90.71           C  
ATOM   2302  CD  LYS A 299      -0.377  -0.249 -21.795  1.00 90.71           C  
ATOM   2303  CE  LYS A 299      -1.660   0.544 -22.004  1.00 90.71           C  
ATOM   2304  NZ  LYS A 299      -1.662   1.261 -23.314  1.00 90.71           N  
ATOM   2305  N   GLU A 300       0.146  -4.700 -19.475  1.00 92.94           N  
ATOM   2306  CA  GLU A 300      -0.793  -5.817 -19.443  1.00 92.94           C  
ATOM   2307  C   GLU A 300      -0.930  -6.382 -18.032  1.00 92.94           C  
ATOM   2308  CB  GLU A 300      -0.352  -6.918 -20.410  1.00 92.94           C  
ATOM   2309  O   GLU A 300      -2.035  -6.711 -17.594  1.00 92.94           O  
ATOM   2310  CG  GLU A 300      -0.548  -6.564 -21.877  1.00 92.94           C  
ATOM   2311  CD  GLU A 300      -0.082  -7.656 -22.826  1.00 92.94           C  
ATOM   2312  OE1 GLU A 300      -0.126  -7.448 -24.060  1.00 92.94           O  
ATOM   2313  OE2 GLU A 300       0.330  -8.729 -22.332  1.00 92.94           O  
ATOM   2314  N   PHE A 301       0.161  -6.478 -17.448  1.00 93.04           N  
ATOM   2315  CA  PHE A 301       0.200  -7.016 -16.093  1.00 93.04           C  
ATOM   2316  C   PHE A 301      -0.561  -6.113 -15.130  1.00 93.04           C  
ATOM   2317  CB  PHE A 301       1.647  -7.186 -15.622  1.00 93.04           C  
ATOM   2318  O   PHE A 301      -1.324  -6.596 -14.290  1.00 93.04           O  
ATOM   2319  CG  PHE A 301       1.776  -7.890 -14.298  1.00 93.04           C  
ATOM   2320  CD1 PHE A 301       2.478  -7.307 -13.250  1.00 93.04           C  
ATOM   2321  CD2 PHE A 301       1.195  -9.136 -14.102  1.00 93.04           C  
ATOM   2322  CE1 PHE A 301       2.599  -7.957 -12.024  1.00 93.04           C  
ATOM   2323  CE2 PHE A 301       1.311  -9.791 -12.879  1.00 93.04           C  
ATOM   2324  CZ  PHE A 301       2.014  -9.200 -11.842  1.00 93.04           C  
ATOM   2325  N   LYS A 302      -0.473  -4.855 -15.203  1.00 91.96           N  
ATOM   2326  CA  LYS A 302      -1.191  -3.883 -14.384  1.00 91.96           C  
ATOM   2327  C   LYS A 302      -2.700  -4.016 -14.569  1.00 91.96           C  
ATOM   2328  CB  LYS A 302      -0.746  -2.460 -14.725  1.00 91.96           C  
ATOM   2329  O   LYS A 302      -3.456  -3.970 -13.596  1.00 91.96           O  
ATOM   2330  CG  LYS A 302       0.643  -2.107 -14.213  1.00 91.96           C  
ATOM   2331  CD  LYS A 302       0.990  -0.651 -14.497  1.00 91.96           C  
ATOM   2332  CE  LYS A 302       2.372  -0.291 -13.968  1.00 91.96           C  
ATOM   2333  NZ  LYS A 302       2.707   1.141 -14.225  1.00 91.96           N  
ATOM   2334  N   GLN A 303      -3.048  -4.178 -15.819  1.00 92.10           N  
ATOM   2335  CA  GLN A 303      -4.464  -4.325 -16.138  1.00 92.10           C  
ATOM   2336  C   GLN A 303      -5.032  -5.611 -15.543  1.00 92.10           C  
ATOM   2337  CB  GLN A 303      -4.678  -4.309 -17.653  1.00 92.10           C  
ATOM   2338  O   GLN A 303      -6.127  -5.609 -14.978  1.00 92.10           O  
ATOM   2339  CG  GLN A 303      -6.142  -4.242 -18.067  1.00 92.10           C  
ATOM   2340  CD  GLN A 303      -6.324  -4.170 -19.571  1.00 92.10           C  
ATOM   2341  NE2 GLN A 303      -7.526  -3.808 -20.007  1.00 92.10           N  
ATOM   2342  OE1 GLN A 303      -5.391  -4.437 -20.336  1.00 92.10           O  
ATOM   2343  N   ARG A 304      -4.350  -6.574 -15.623  1.00 92.77           N  
ATOM   2344  CA  ARG A 304      -4.794  -7.869 -15.119  1.00 92.77           C  
ATOM   2345  C   ARG A 304      -4.921  -7.851 -13.599  1.00 92.77           C  
ATOM   2346  CB  ARG A 304      -3.828  -8.974 -15.551  1.00 92.77           C  
ATOM   2347  O   ARG A 304      -5.870  -8.407 -13.044  1.00 92.77           O  
ATOM   2348  CG  ARG A 304      -3.926  -9.337 -17.024  1.00 92.77           C  
ATOM   2349  CD  ARG A 304      -3.015 -10.504 -17.379  1.00 92.77           C  
ATOM   2350  NE  ARG A 304      -2.900 -10.677 -18.824  1.00 92.77           N  
ATOM   2351  NH1 ARG A 304      -1.050 -12.057 -18.719  1.00 92.77           N  
ATOM   2352  NH2 ARG A 304      -1.956 -11.499 -20.750  1.00 92.77           N  
ATOM   2353  CZ  ARG A 304      -1.969 -11.411 -19.428  1.00 92.77           C  
ATOM   2354  N   ILE A 305      -3.954  -7.247 -12.940  1.00 93.05           N  
ATOM   2355  CA  ILE A 305      -3.968  -7.149 -11.485  1.00 93.05           C  
ATOM   2356  C   ILE A 305      -5.183  -6.343 -11.033  1.00 93.05           C  
ATOM   2357  CB  ILE A 305      -2.669  -6.506 -10.950  1.00 93.05           C  
ATOM   2358  O   ILE A 305      -5.874  -6.728 -10.086  1.00 93.05           O  
ATOM   2359  CG1 ILE A 305      -1.475  -7.438 -11.183  1.00 93.05           C  
ATOM   2360  CG2 ILE A 305      -2.810  -6.159  -9.465  1.00 93.05           C  
ATOM   2361  CD1 ILE A 305      -0.127  -6.814 -10.850  1.00 93.05           C  
ATOM   2362  N   MET A 306      -5.448  -5.310 -11.726  1.00 91.06           N  
ATOM   2363  CA  MET A 306      -6.577  -4.454 -11.373  1.00 91.06           C  
ATOM   2364  C   MET A 306      -7.900  -5.182 -11.588  1.00 91.06           C  
ATOM   2365  CB  MET A 306      -6.551  -3.163 -12.194  1.00 91.06           C  
ATOM   2366  O   MET A 306      -8.839  -5.014 -10.809  1.00 91.06           O  
ATOM   2367  CG  MET A 306      -5.458  -2.193 -11.777  1.00 91.06           C  
ATOM   2368  SD  MET A 306      -5.626  -1.653 -10.031  1.00 91.06           S  
ATOM   2369  CE  MET A 306      -7.057  -0.547 -10.175  1.00 91.06           C  
ATOM   2370  N   GLU A 307      -7.926  -5.981 -12.657  1.00 92.51           N  
ATOM   2371  CA  GLU A 307      -9.109  -6.797 -12.917  1.00 92.51           C  
ATOM   2372  C   GLU A 307      -9.334  -7.815 -11.803  1.00 92.51           C  
ATOM   2373  CB  GLU A 307      -8.983  -7.512 -14.265  1.00 92.51           C  
ATOM   2374  O   GLU A 307     -10.466  -8.021 -11.362  1.00 92.51           O  
ATOM   2375  CG  GLU A 307      -9.113  -6.586 -15.466  1.00 92.51           C  
ATOM   2376  CD  GLU A 307      -8.849  -7.283 -16.791  1.00 92.51           C  
ATOM   2377  OE1 GLU A 307      -8.835  -6.603 -17.843  1.00 92.51           O  
ATOM   2378  OE2 GLU A 307      -8.655  -8.519 -16.779  1.00 92.51           O  
ATOM   2379  N   ASP A 308      -8.267  -8.377 -11.378  1.00 92.86           N  
ATOM   2380  CA  ASP A 308      -8.341  -9.367 -10.307  1.00 92.86           C  
ATOM   2381  C   ASP A 308      -8.786  -8.725  -8.995  1.00 92.86           C  
ATOM   2382  CB  ASP A 308      -6.989 -10.059 -10.122  1.00 92.86           C  
ATOM   2383  O   ASP A 308      -9.586  -9.302  -8.255  1.00 92.86           O  
ATOM   2384  CG  ASP A 308      -6.676 -11.053 -11.227  1.00 92.86           C  
ATOM   2385  OD1 ASP A 308      -7.578 -11.379 -12.028  1.00 92.86           O  
ATOM   2386  OD2 ASP A 308      -5.516 -11.515 -11.295  1.00 92.86           O  
ATOM   2387  N   ILE A 309      -8.299  -7.598  -8.736  1.00 91.29           N  
ATOM   2388  CA  ILE A 309      -8.641  -6.880  -7.513  1.00 91.29           C  
ATOM   2389  C   ILE A 309     -10.125  -6.523  -7.522  1.00 91.29           C  
ATOM   2390  CB  ILE A 309      -7.784  -5.605  -7.349  1.00 91.29           C  
ATOM   2391  O   ILE A 309     -10.803  -6.636  -6.498  1.00 91.29           O  
ATOM   2392  CG1 ILE A 309      -6.325  -5.976  -7.060  1.00 91.29           C  
ATOM   2393  CG2 ILE A 309      -8.351  -4.713  -6.241  1.00 91.29           C  
ATOM   2394  CD1 ILE A 309      -5.372  -4.788  -7.061  1.00 91.29           C  
ATOM   2395  N   GLN A 310     -10.611  -6.206  -8.695  1.00 90.90           N  
ATOM   2396  CA  GLN A 310     -12.019  -5.849  -8.834  1.00 90.90           C  
ATOM   2397  C   GLN A 310     -12.911  -7.083  -8.743  1.00 90.90           C  
ATOM   2398  CB  GLN A 310     -12.261  -5.123 -10.159  1.00 90.90           C  
ATOM   2399  O   GLN A 310     -13.974  -7.043  -8.119  1.00 90.90           O  
ATOM   2400  CG  GLN A 310     -11.663  -3.724 -10.212  1.00 90.90           C  
ATOM   2401  CD  GLN A 310     -11.844  -3.059 -11.564  1.00 90.90           C  
ATOM   2402  NE2 GLN A 310     -11.249  -1.883 -11.730  1.00 90.90           N  
ATOM   2403  OE1 GLN A 310     -12.512  -3.599 -12.451  1.00 90.90           O  
ATOM   2404  N   HIS A 311     -12.425  -8.088  -9.335  1.00 92.75           N  
ATOM   2405  CA  HIS A 311     -13.178  -9.337  -9.354  1.00 92.75           C  
ATOM   2406  C   HIS A 311     -13.351  -9.898  -7.947  1.00 92.75           C  
ATOM   2407  CB  HIS A 311     -12.486 -10.367 -10.249  1.00 92.75           C  
ATOM   2408  O   HIS A 311     -14.424 -10.395  -7.599  1.00 92.75           O  
ATOM   2409  CG  HIS A 311     -13.256 -11.639 -10.406  1.00 92.75           C  
ATOM   2410  CD2 HIS A 311     -14.245 -11.980 -11.266  1.00 92.75           C  
ATOM   2411  ND1 HIS A 311     -13.039 -12.744  -9.611  1.00 92.75           N  
ATOM   2412  CE1 HIS A 311     -13.863 -13.712  -9.977  1.00 92.75           C  
ATOM   2413  NE2 HIS A 311     -14.605 -13.274 -10.980  1.00 92.75           N  
ATOM   2414  N   HIS A 312     -12.327  -9.760  -7.128  1.00 90.25           N  
ATOM   2415  CA  HIS A 312     -12.326 -10.337  -5.788  1.00 90.25           C  
ATOM   2416  C   HIS A 312     -12.741  -9.306  -4.744  1.00 90.25           C  
ATOM   2417  CB  HIS A 312     -10.945 -10.901  -5.449  1.00 90.25           C  
ATOM   2418  O   HIS A 312     -12.845  -9.625  -3.558  1.00 90.25           O  
ATOM   2419  CG  HIS A 312     -10.610 -12.155  -6.191  1.00 90.25           C  
ATOM   2420  CD2 HIS A 312      -9.780 -12.375  -7.237  1.00 90.25           C  
ATOM   2421  ND1 HIS A 312     -11.164 -13.377  -5.875  1.00 90.25           N  
ATOM   2422  CE1 HIS A 312     -10.686 -14.296  -6.697  1.00 90.25           C  
ATOM   2423  NE2 HIS A 312      -9.844 -13.714  -7.533  1.00 90.25           N  
ATOM   2424  N   ASN A 313     -13.076  -8.064  -5.187  1.00 88.84           N  
ATOM   2425  CA  ASN A 313     -13.565  -6.971  -4.354  1.00 88.84           C  
ATOM   2426  C   ASN A 313     -12.637  -6.708  -3.171  1.00 88.84           C  
ATOM   2427  CB  ASN A 313     -14.983  -7.264  -3.861  1.00 88.84           C  
ATOM   2428  O   ASN A 313     -13.091  -6.617  -2.029  1.00 88.84           O  
ATOM   2429  CG  ASN A 313     -16.005  -7.255  -4.982  1.00 88.84           C  
ATOM   2430  ND2 ASN A 313     -16.910  -8.225  -4.966  1.00 88.84           N  
ATOM   2431  OD1 ASN A 313     -15.979  -6.383  -5.855  1.00 88.84           O  
ATOM   2432  N   ILE A 314     -11.409  -6.625  -3.446  1.00 88.81           N  
ATOM   2433  CA  ILE A 314     -10.424  -6.295  -2.422  1.00 88.81           C  
ATOM   2434  C   ILE A 314     -10.336  -4.779  -2.259  1.00 88.81           C  
ATOM   2435  CB  ILE A 314      -9.035  -6.879  -2.766  1.00 88.81           C  
ATOM   2436  O   ILE A 314     -10.099  -4.057  -3.230  1.00 88.81           O  
ATOM   2437  CG1 ILE A 314      -9.127  -8.397  -2.959  1.00 88.81           C  
ATOM   2438  CG2 ILE A 314      -8.016  -6.525  -1.679  1.00 88.81           C  
ATOM   2439  CD1 ILE A 314      -7.881  -9.019  -3.575  1.00 88.81           C  
ATOM   2440  N   PRO A 315     -10.640  -4.321  -0.983  1.00 84.22           N  
ATOM   2441  CA  PRO A 315     -10.592  -2.878  -0.736  1.00 84.22           C  
ATOM   2442  C   PRO A 315      -9.166  -2.331  -0.709  1.00 84.22           C  
ATOM   2443  CB  PRO A 315     -11.258  -2.732   0.634  1.00 84.22           C  
ATOM   2444  O   PRO A 315      -8.371  -2.712   0.154  1.00 84.22           O  
ATOM   2445  CG  PRO A 315     -11.096  -4.069   1.282  1.00 84.22           C  
ATOM   2446  CD  PRO A 315     -10.946  -5.106   0.206  1.00 84.22           C  
ATOM   2447  N   ILE A 316      -8.749  -1.736  -1.792  1.00 87.16           N  
ATOM   2448  CA  ILE A 316      -7.444  -1.086  -1.827  1.00 87.16           C  
ATOM   2449  C   ILE A 316      -7.608   0.415  -1.597  1.00 87.16           C  
ATOM   2450  CB  ILE A 316      -6.718  -1.346  -3.166  1.00 87.16           C  
ATOM   2451  O   ILE A 316      -8.717   0.946  -1.696  1.00 87.16           O  
ATOM   2452  CG1 ILE A 316      -7.541  -0.794  -4.335  1.00 87.16           C  
ATOM   2453  CG2 ILE A 316      -6.442  -2.841  -3.349  1.00 87.16           C  
ATOM   2454  CD1 ILE A 316      -6.810  -0.813  -5.670  1.00 87.16           C  
ATOM   2455  N   TYR A 317      -6.539   0.982  -1.118  1.00 83.73           N  
ATOM   2456  CA  TYR A 317      -6.574   2.421  -0.880  1.00 83.73           C  
ATOM   2457  C   TYR A 317      -6.889   3.178  -2.164  1.00 83.73           C  
ATOM   2458  CB  TYR A 317      -5.240   2.903  -0.303  1.00 83.73           C  
ATOM   2459  O   TYR A 317      -6.184   3.033  -3.166  1.00 83.73           O  
ATOM   2460  CG  TYR A 317      -5.208   4.382  -0.004  1.00 83.73           C  
ATOM   2461  CD1 TYR A 317      -4.518   5.266  -0.831  1.00 83.73           C  
ATOM   2462  CD2 TYR A 317      -5.866   4.899   1.107  1.00 83.73           C  
ATOM   2463  CE1 TYR A 317      -4.484   6.629  -0.558  1.00 83.73           C  
ATOM   2464  CE2 TYR A 317      -5.838   6.261   1.390  1.00 83.73           C  
ATOM   2465  OH  TYR A 317      -5.116   8.465   0.828  1.00 83.73           O  
ATOM   2466  CZ  TYR A 317      -5.146   7.117   0.553  1.00 83.73           C  
ATOM   2467  N   ASN A 318      -8.132   3.850  -2.030  1.00 75.90           N  
ATOM   2468  CA  ASN A 318      -8.556   4.646  -3.177  1.00 75.90           C  
ATOM   2469  C   ASN A 318      -8.406   6.140  -2.908  1.00 75.90           C  
ATOM   2470  CB  ASN A 318     -10.001   4.317  -3.554  1.00 75.90           C  
ATOM   2471  O   ASN A 318      -8.669   6.605  -1.797  1.00 75.90           O  
ATOM   2472  CG  ASN A 318     -10.325   4.674  -4.992  1.00 75.90           C  
ATOM   2473  ND2 ASN A 318     -11.609   4.849  -5.284  1.00 75.90           N  
ATOM   2474  OD1 ASN A 318      -9.430   4.792  -5.832  1.00 75.90           O  
ATOM   2475  N   PHE A 319      -7.769   6.789  -3.805  1.00 74.73           N  
ATOM   2476  CA  PHE A 319      -7.569   8.229  -3.689  1.00 74.73           C  
ATOM   2477  C   PHE A 319      -8.894   8.971  -3.810  1.00 74.73           C  
ATOM   2478  CB  PHE A 319      -6.589   8.725  -4.758  1.00 74.73           C  
ATOM   2479  O   PHE A 319      -9.710   8.657  -4.679  1.00 74.73           O  
ATOM   2480  CG  PHE A 319      -5.228   8.088  -4.676  1.00 74.73           C  
ATOM   2481  CD1 PHE A 319      -4.272   8.570  -3.790  1.00 74.73           C  
ATOM   2482  CD2 PHE A 319      -4.904   7.007  -5.485  1.00 74.73           C  
ATOM   2483  CE1 PHE A 319      -3.011   7.983  -3.712  1.00 74.73           C  
ATOM   2484  CE2 PHE A 319      -3.647   6.415  -5.413  1.00 74.73           C  
ATOM   2485  CZ  PHE A 319      -2.701   6.905  -4.526  1.00 74.73           C  
ATOM   2486  N   PRO A 320      -9.369   9.603  -2.715  1.00 63.61           N  
ATOM   2487  CA  PRO A 320     -10.663  10.289  -2.746  1.00 63.61           C  
ATOM   2488  C   PRO A 320     -10.848  11.141  -4.000  1.00 63.61           C  
ATOM   2489  CB  PRO A 320     -10.628  11.164  -1.491  1.00 63.61           C  
ATOM   2490  O   PRO A 320      -9.890  11.746  -4.487  1.00 63.61           O  
ATOM   2491  CG  PRO A 320      -9.325  10.840  -0.835  1.00 63.61           C  
ATOM   2492  CD  PRO A 320      -8.551   9.924  -1.738  1.00 63.61           C  
ATOM   2493  N   GLU A 321     -11.868  10.834  -4.868  1.00 56.54           N  
ATOM   2494  CA  GLU A 321     -12.349  11.588  -6.022  1.00 56.54           C  
ATOM   2495  C   GLU A 321     -12.918  12.940  -5.600  1.00 56.54           C  
ATOM   2496  CB  GLU A 321     -13.409  10.787  -6.784  1.00 56.54           C  
ATOM   2497  O   GLU A 321     -13.714  13.019  -4.662  1.00 56.54           O  
ATOM   2498  CG  GLU A 321     -13.551  11.189  -8.244  1.00 56.54           C  
ATOM   2499  CD  GLU A 321     -14.391  10.215  -9.056  1.00 56.54           C  
ATOM   2500  OE1 GLU A 321     -14.362  10.283 -10.305  1.00 56.54           O  
ATOM   2501  OE2 GLU A 321     -15.085   9.378  -8.436  1.00 56.54           O  
ATOM   2502  N   TYR A 322     -12.157  13.900  -5.504  1.00 52.34           N  
ATOM   2503  CA  TYR A 322     -12.855  15.174  -5.373  1.00 52.34           C  
ATOM   2504  C   TYR A 322     -13.897  15.340  -6.474  1.00 52.34           C  
ATOM   2505  CB  TYR A 322     -11.862  16.339  -5.415  1.00 52.34           C  
ATOM   2506  O   TYR A 322     -13.576  15.245  -7.660  1.00 52.34           O  
ATOM   2507  CG  TYR A 322     -11.427  16.815  -4.050  1.00 52.34           C  
ATOM   2508  CD1 TYR A 322     -12.099  17.850  -3.405  1.00 52.34           C  
ATOM   2509  CD2 TYR A 322     -10.343  16.231  -3.403  1.00 52.34           C  
ATOM   2510  CE1 TYR A 322     -11.701  18.293  -2.148  1.00 52.34           C  
ATOM   2511  CE2 TYR A 322      -9.935  16.666  -2.147  1.00 52.34           C  
ATOM   2512  OH  TYR A 322     -10.221  18.131  -0.283  1.00 52.34           O  
ATOM   2513  CZ  TYR A 322     -10.620  17.696  -1.528  1.00 52.34           C  
ATOM   2514  N   ASP A 323     -14.865  14.466  -6.587  1.00 45.48           N  
ATOM   2515  CA  ASP A 323     -15.994  14.564  -7.506  1.00 45.48           C  
ATOM   2516  C   ASP A 323     -16.339  16.023  -7.799  1.00 45.48           C  
ATOM   2517  CB  ASP A 323     -17.215  13.840  -6.935  1.00 45.48           C  
ATOM   2518  O   ASP A 323     -16.441  16.839  -6.880  1.00 45.48           O  
ATOM   2519  CG  ASP A 323     -17.269  12.373  -7.324  1.00 45.48           C  
ATOM   2520  OD1 ASP A 323     -16.510  11.952  -8.223  1.00 45.48           O  
ATOM   2521  OD2 ASP A 323     -18.081  11.632  -6.728  1.00 45.48           O  
ATOM   2522  N   SER A 324     -15.742  16.732  -8.644  1.00 47.86           N  
ATOM   2523  CA  SER A 324     -16.224  17.793  -9.522  1.00 47.86           C  
ATOM   2524  C   SER A 324     -17.742  17.921  -9.455  1.00 47.86           C  
ATOM   2525  CB  SER A 324     -15.789  17.534 -10.965  1.00 47.86           C  
ATOM   2526  O   SER A 324     -18.324  18.808 -10.083  1.00 47.86           O  
ATOM   2527  OG  SER A 324     -16.085  16.201 -11.348  1.00 47.86           O  
ATOM   2528  N   ASP A 325     -18.579  17.050  -8.691  1.00 48.89           N  
ATOM   2529  CA  ASP A 325     -20.015  17.298  -8.612  1.00 48.89           C  
ATOM   2530  C   ASP A 325     -20.336  18.334  -7.536  1.00 48.89           C  
ATOM   2531  CB  ASP A 325     -20.770  15.997  -8.330  1.00 48.89           C  
ATOM   2532  O   ASP A 325     -21.446  18.869  -7.493  1.00 48.89           O  
ATOM   2533  CG  ASP A 325     -20.823  15.070  -9.531  1.00 48.89           C  
ATOM   2534  OD1 ASP A 325     -20.620  15.539 -10.672  1.00 48.89           O  
ATOM   2535  OD2 ASP A 325     -21.074  13.861  -9.336  1.00 48.89           O  
ATOM   2536  N   ASP A 326     -19.374  18.753  -6.749  1.00 50.51           N  
ATOM   2537  CA  ASP A 326     -19.504  19.928  -5.893  1.00 50.51           C  
ATOM   2538  C   ASP A 326     -18.949  21.173  -6.582  1.00 50.51           C  
ATOM   2539  CB  ASP A 326     -18.789  19.702  -4.559  1.00 50.51           C  
ATOM   2540  O   ASP A 326     -18.997  22.271  -6.024  1.00 50.51           O  
ATOM   2541  CG  ASP A 326     -19.744  19.628  -3.381  1.00 50.51           C  
ATOM   2542  OD1 ASP A 326     -20.901  20.083  -3.503  1.00 50.51           O  
ATOM   2543  OD2 ASP A 326     -19.334  19.112  -2.318  1.00 50.51           O  
ATOM   2544  N   ALA A 327     -18.306  21.046  -7.777  1.00 48.84           N  
ATOM   2545  CA  ALA A 327     -17.850  22.143  -8.626  1.00 48.84           C  
ATOM   2546  C   ALA A 327     -18.968  22.629  -9.543  1.00 48.84           C  
ATOM   2547  CB  ALA A 327     -16.640  21.710  -9.450  1.00 48.84           C  
ATOM   2548  O   ALA A 327     -18.931  23.760 -10.033  1.00 48.84           O  
ATOM   2549  N   ALA A 328     -20.069  21.775  -9.752  1.00 48.27           N  
ATOM   2550  CA  ALA A 328     -21.184  22.303 -10.534  1.00 48.27           C  
ATOM   2551  C   ALA A 328     -22.122  23.132  -9.662  1.00 48.27           C  
ATOM   2552  CB  ALA A 328     -21.951  21.165 -11.203  1.00 48.27           C  
ATOM   2553  O   ALA A 328     -22.872  23.970 -10.168  1.00 48.27           O  
ATOM   2554  N   ALA A 329     -22.021  23.082  -8.238  1.00 49.81           N  
ATOM   2555  CA  ALA A 329     -22.763  23.971  -7.349  1.00 49.81           C  
ATOM   2556  C   ALA A 329     -21.937  25.203  -6.989  1.00 49.81           C  
ATOM   2557  CB  ALA A 329     -23.184  23.228  -6.083  1.00 49.81           C  
ATOM   2558  O   ALA A 329     -22.473  26.194  -6.488  1.00 49.81           O  
ATOM   2559  N   SER A 330     -20.692  25.362  -7.439  1.00 49.43           N  
ATOM   2560  CA  SER A 330     -19.849  26.513  -7.134  1.00 49.43           C  
ATOM   2561  C   SER A 330     -19.491  27.287  -8.398  1.00 49.43           C  
ATOM   2562  CB  SER A 330     -18.571  26.067  -6.420  1.00 49.43           C  
ATOM   2563  O   SER A 330     -18.708  28.238  -8.349  1.00 49.43           O  
ATOM   2564  OG  SER A 330     -17.430  26.338  -7.216  1.00 49.43           O  
ATOM   2565  N   GLU A 331     -20.200  27.013  -9.629  1.00 50.59           N  
ATOM   2566  CA  GLU A 331     -20.029  27.831 -10.826  1.00 50.59           C  
ATOM   2567  C   GLU A 331     -20.956  29.043 -10.803  1.00 50.59           C  
ATOM   2568  CB  GLU A 331     -20.281  27.000 -12.086  1.00 50.59           C  
ATOM   2569  O   GLU A 331     -20.805  29.962 -11.610  1.00 50.59           O  
ATOM   2570  CG  GLU A 331     -19.150  26.039 -12.425  1.00 50.59           C  
ATOM   2571  CD  GLU A 331     -19.125  25.637 -13.891  1.00 50.59           C  
ATOM   2572  OE1 GLU A 331     -18.125  25.028 -14.336  1.00 50.59           O  
ATOM   2573  OE2 GLU A 331     -20.112  25.934 -14.601  1.00 50.59           O  
ATOM   2574  N   SER A 332     -21.730  29.245  -9.615  1.00 46.03           N  
ATOM   2575  CA  SER A 332     -22.411  30.533  -9.530  1.00 46.03           C  
ATOM   2576  C   SER A 332     -21.788  31.419  -8.457  1.00 46.03           C  
ATOM   2577  CB  SER A 332     -23.899  30.335  -9.239  1.00 46.03           C  
ATOM   2578  O   SER A 332     -22.224  32.553  -8.249  1.00 46.03           O  
ATOM   2579  OG  SER A 332     -24.102  29.970  -7.884  1.00 46.03           O  
ATOM   2580  N   ALA A 333     -20.567  31.242  -8.033  1.00 48.40           N  
ATOM   2581  CA  ALA A 333     -19.995  32.255  -7.149  1.00 48.40           C  
ATOM   2582  C   ALA A 333     -18.648  32.744  -7.673  1.00 48.40           C  
ATOM   2583  CB  ALA A 333     -19.843  31.701  -5.734  1.00 48.40           C  
ATOM   2584  O   ALA A 333     -17.668  31.996  -7.677  1.00 48.40           O  
ATOM   2585  N   SER A 334     -18.503  33.164  -8.954  1.00 46.15           N  
ATOM   2586  CA  SER A 334     -17.393  33.977  -9.440  1.00 46.15           C  
ATOM   2587  C   SER A 334     -17.467  35.398  -8.892  1.00 46.15           C  
ATOM   2588  CB  SER A 334     -17.383  34.012 -10.969  1.00 46.15           C  
ATOM   2589  O   SER A 334     -18.433  36.119  -9.150  1.00 46.15           O  
ATOM   2590  OG  SER A 334     -18.592  34.556 -11.468  1.00 46.15           O  
ATOM   2591  N   ALA A 335     -16.787  35.683  -7.805  1.00 46.92           N  
ATOM   2592  CA  ALA A 335     -15.975  36.896  -7.764  1.00 46.92           C  
ATOM   2593  C   ALA A 335     -15.303  37.061  -6.404  1.00 46.92           C  
ATOM   2594  CB  ALA A 335     -16.829  38.120  -8.085  1.00 46.92           C  
ATOM   2595  O   ALA A 335     -15.969  37.017  -5.366  1.00 46.92           O  
ATOM   2596  N   MET A 336     -14.143  36.389  -6.171  1.00 41.49           N  
ATOM   2597  CA  MET A 336     -13.128  37.153  -5.451  1.00 41.49           C  
ATOM   2598  C   MET A 336     -12.139  36.224  -4.755  1.00 41.49           C  
ATOM   2599  CB  MET A 336     -13.781  38.084  -4.427  1.00 41.49           C  
ATOM   2600  O   MET A 336     -12.540  35.253  -4.111  1.00 41.49           O  
ATOM   2601  CG  MET A 336     -14.455  39.298  -5.045  1.00 41.49           C  
ATOM   2602  SD  MET A 336     -13.345  40.757  -5.118  1.00 41.49           S  
ATOM   2603  CE  MET A 336     -14.374  41.894  -6.088  1.00 41.49           C  
ATOM   2604  N   ASP A 337     -10.894  35.973  -5.232  1.00 41.86           N  
ATOM   2605  CA  ASP A 337      -9.569  36.289  -4.707  1.00 41.86           C  
ATOM   2606  C   ASP A 337      -8.808  35.018  -4.338  1.00 41.86           C  
ATOM   2607  CB  ASP A 337      -9.680  37.209  -3.489  1.00 41.86           C  
ATOM   2608  O   ASP A 337      -9.372  34.102  -3.737  1.00 41.86           O  
ATOM   2609  CG  ASP A 337      -8.680  38.351  -3.517  1.00 41.86           C  
ATOM   2610  OD1 ASP A 337      -7.999  38.542  -4.548  1.00 41.86           O  
ATOM   2611  OD2 ASP A 337      -8.570  39.066  -2.497  1.00 41.86           O  
ATOM   2612  N   ASP A 338      -7.934  34.330  -5.186  1.00 50.79           N  
ATOM   2613  CA  ASP A 338      -6.553  33.866  -5.094  1.00 50.79           C  
ATOM   2614  C   ASP A 338      -6.446  32.631  -4.203  1.00 50.79           C  
ATOM   2615  CB  ASP A 338      -5.647  34.979  -4.563  1.00 50.79           C  
ATOM   2616  O   ASP A 338      -5.347  32.126  -3.962  1.00 50.79           O  
ATOM   2617  CG  ASP A 338      -5.157  35.916  -5.652  1.00 50.79           C  
ATOM   2618  OD1 ASP A 338      -5.261  35.568  -6.848  1.00 50.79           O  
ATOM   2619  OD2 ASP A 338      -4.661  37.012  -5.312  1.00 50.79           O  
ATOM   2620  N   GLU A 339      -7.468  31.716  -4.060  1.00 53.14           N  
ATOM   2621  CA  GLU A 339      -7.268  30.503  -3.273  1.00 53.14           C  
ATOM   2622  C   GLU A 339      -7.877  29.288  -3.968  1.00 53.14           C  
ATOM   2623  CB  GLU A 339      -7.868  30.664  -1.874  1.00 53.14           C  
ATOM   2624  O   GLU A 339      -8.900  28.762  -3.525  1.00 53.14           O  
ATOM   2625  CG  GLU A 339      -7.371  29.635  -0.869  1.00 53.14           C  
ATOM   2626  CD  GLU A 339      -7.655  30.020   0.574  1.00 53.14           C  
ATOM   2627  OE1 GLU A 339      -7.294  29.247   1.490  1.00 53.14           O  
ATOM   2628  OE2 GLU A 339      -8.245  31.102   0.790  1.00 53.14           O  
ATOM   2629  N   GLU A 340      -8.224  29.269  -5.245  1.00 48.72           N  
ATOM   2630  CA  GLU A 340      -8.884  28.252  -6.058  1.00 48.72           C  
ATOM   2631  C   GLU A 340      -7.889  27.551  -6.979  1.00 48.72           C  
ATOM   2632  CB  GLU A 340     -10.016  28.872  -6.882  1.00 48.72           C  
ATOM   2633  O   GLU A 340      -8.226  26.555  -7.624  1.00 48.72           O  
ATOM   2634  CG  GLU A 340     -11.272  28.015  -6.943  1.00 48.72           C  
ATOM   2635  CD  GLU A 340     -12.371  28.623  -7.800  1.00 48.72           C  
ATOM   2636  OE1 GLU A 340     -13.442  27.992  -7.951  1.00 48.72           O  
ATOM   2637  OE2 GLU A 340     -12.159  29.738  -8.326  1.00 48.72           O  
ATOM   2638  N   THR A 341      -6.579  27.674  -6.950  1.00 50.70           N  
ATOM   2639  CA  THR A 341      -5.570  26.989  -7.750  1.00 50.70           C  
ATOM   2640  C   THR A 341      -4.991  25.801  -6.988  1.00 50.70           C  
ATOM   2641  CB  THR A 341      -4.433  27.946  -8.156  1.00 50.70           C  
ATOM   2642  O   THR A 341      -4.578  24.809  -7.594  1.00 50.70           O  
ATOM   2643  CG2 THR A 341      -3.887  27.597  -9.536  1.00 50.70           C  
ATOM   2644  OG1 THR A 341      -4.932  29.289  -8.176  1.00 50.70           O  
ATOM   2645  N   ALA A 342      -5.223  25.619  -5.636  1.00 49.29           N  
ATOM   2646  CA  ALA A 342      -4.627  24.540  -4.853  1.00 49.29           C  
ATOM   2647  C   ALA A 342      -5.546  23.322  -4.809  1.00 49.29           C  
ATOM   2648  CB  ALA A 342      -4.316  25.018  -3.437  1.00 49.29           C  
ATOM   2649  O   ALA A 342      -5.076  22.182  -4.782  1.00 49.29           O  
ATOM   2650  N   SER A 343      -6.863  23.494  -5.082  1.00 52.79           N  
ATOM   2651  CA  SER A 343      -7.798  22.374  -5.035  1.00 52.79           C  
ATOM   2652  C   SER A 343      -7.952  21.725  -6.406  1.00 52.79           C  
ATOM   2653  CB  SER A 343      -9.163  22.837  -4.524  1.00 52.79           C  
ATOM   2654  O   SER A 343      -8.099  20.505  -6.508  1.00 52.79           O  
ATOM   2655  OG  SER A 343     -10.107  21.781  -4.583  1.00 52.79           O  
ATOM   2656  N   GLU A 344      -7.647  22.446  -7.586  1.00 55.26           N  
ATOM   2657  CA  GLU A 344      -7.641  21.898  -8.939  1.00 55.26           C  
ATOM   2658  C   GLU A 344      -6.360  21.115  -9.213  1.00 55.26           C  
ATOM   2659  CB  GLU A 344      -7.806  23.014  -9.973  1.00 55.26           C  
ATOM   2660  O   GLU A 344      -6.387  20.086  -9.891  1.00 55.26           O  
ATOM   2661  CG  GLU A 344      -9.244  23.481 -10.150  1.00 55.26           C  
ATOM   2662  CD  GLU A 344      -9.396  24.576 -11.194  1.00 55.26           C  
ATOM   2663  OE1 GLU A 344     -10.524  25.085 -11.381  1.00 55.26           O  
ATOM   2664  OE2 GLU A 344      -8.378  24.927 -11.831  1.00 55.26           O  
ATOM   2665  N   THR A 345      -5.218  21.470  -8.604  1.00 59.37           N  
ATOM   2666  CA  THR A 345      -3.931  20.802  -8.759  1.00 59.37           C  
ATOM   2667  C   THR A 345      -3.892  19.509  -7.950  1.00 59.37           C  
ATOM   2668  CB  THR A 345      -2.771  21.717  -8.325  1.00 59.37           C  
ATOM   2669  O   THR A 345      -3.317  18.511  -8.392  1.00 59.37           O  
ATOM   2670  CG2 THR A 345      -1.455  21.275  -8.957  1.00 59.37           C  
ATOM   2671  OG1 THR A 345      -3.054  23.063  -8.729  1.00 59.37           O  
ATOM   2672  N   GLY A 346      -4.596  19.416  -6.844  1.00 64.69           N  
ATOM   2673  CA  GLY A 346      -4.654  18.219  -6.020  1.00 64.69           C  
ATOM   2674  C   GLY A 346      -5.500  17.117  -6.628  1.00 64.69           C  
ATOM   2675  O   GLY A 346      -5.131  15.942  -6.573  1.00 64.69           O  
ATOM   2676  N   ALA A 347      -6.583  17.516  -7.328  1.00 69.38           N  
ATOM   2677  CA  ALA A 347      -7.468  16.571  -8.004  1.00 69.38           C  
ATOM   2678  C   ALA A 347      -6.784  15.951  -9.219  1.00 69.38           C  
ATOM   2679  CB  ALA A 347      -8.764  17.261  -8.422  1.00 69.38           C  
ATOM   2680  O   ALA A 347      -6.939  14.757  -9.485  1.00 69.38           O  
ATOM   2681  N   GLN A 348      -6.034  16.776  -9.924  1.00 72.96           N  
ATOM   2682  CA  GLN A 348      -5.281  16.291 -11.076  1.00 72.96           C  
ATOM   2683  C   GLN A 348      -4.171  15.337 -10.645  1.00 72.96           C  
ATOM   2684  CB  GLN A 348      -4.691  17.461 -11.864  1.00 72.96           C  
ATOM   2685  O   GLN A 348      -3.943  14.310 -11.288  1.00 72.96           O  
ATOM   2686  CG  GLN A 348      -5.710  18.202 -12.720  1.00 72.96           C  
ATOM   2687  CD  GLN A 348      -5.118  19.407 -13.426  1.00 72.96           C  
ATOM   2688  NE2 GLN A 348      -5.781  19.858 -14.486  1.00 72.96           N  
ATOM   2689  OE1 GLN A 348      -4.075  19.929 -13.022  1.00 72.96           O  
ATOM   2690  N   GLU A 349      -3.540  15.620  -9.597  1.00 72.80           N  
ATOM   2691  CA  GLU A 349      -2.487  14.772  -9.046  1.00 72.80           C  
ATOM   2692  C   GLU A 349      -3.050  13.440  -8.560  1.00 72.80           C  
ATOM   2693  CB  GLU A 349      -1.764  15.487  -7.901  1.00 72.80           C  
ATOM   2694  O   GLU A 349      -2.446  12.388  -8.777  1.00 72.80           O  
ATOM   2695  CG  GLU A 349      -0.902  16.656  -8.354  1.00 72.80           C  
ATOM   2696  CD  GLU A 349      -0.278  17.423  -7.199  1.00 72.80           C  
ATOM   2697  OE1 GLU A 349       0.476  18.391  -7.450  1.00 72.80           O  
ATOM   2698  OE2 GLU A 349      -0.544  17.053  -6.034  1.00 72.80           O  
ATOM   2699  N   ASN A 350      -4.200  13.484  -8.009  1.00 78.60           N  
ATOM   2700  CA  ASN A 350      -4.865  12.283  -7.513  1.00 78.60           C  
ATOM   2701  C   ASN A 350      -5.289  11.365  -8.656  1.00 78.60           C  
ATOM   2702  CB  ASN A 350      -6.075  12.656  -6.654  1.00 78.60           C  
ATOM   2703  O   ASN A 350      -5.186  10.142  -8.546  1.00 78.60           O  
ATOM   2704  CG  ASN A 350      -5.681  13.256  -5.319  1.00 78.60           C  
ATOM   2705  ND2 ASN A 350      -6.654  13.815  -4.610  1.00 78.60           N  
ATOM   2706  OD1 ASN A 350      -4.511  13.218  -4.929  1.00 78.60           O  
ATOM   2707  N   GLN A 351      -5.711  12.007  -9.709  1.00 79.92           N  
ATOM   2708  CA  GLN A 351      -6.091  11.241 -10.892  1.00 79.92           C  
ATOM   2709  C   GLN A 351      -4.878  10.556 -11.516  1.00 79.92           C  
ATOM   2710  CB  GLN A 351      -6.770  12.145 -11.922  1.00 79.92           C  
ATOM   2711  O   GLN A 351      -4.963   9.403 -11.945  1.00 79.92           O  
ATOM   2712  CG  GLN A 351      -7.370  11.391 -13.101  1.00 79.92           C  
ATOM   2713  CD  GLN A 351      -8.185  12.286 -14.017  1.00 79.92           C  
ATOM   2714  NE2 GLN A 351      -8.865  11.682 -14.985  1.00 79.92           N  
ATOM   2715  OE1 GLN A 351      -8.203  13.510 -13.855  1.00 79.92           O  
ATOM   2716  N   GLU A 352      -3.818  11.274 -11.539  1.00 83.06           N  
ATOM   2717  CA  GLU A 352      -2.579  10.719 -12.076  1.00 83.06           C  
ATOM   2718  C   GLU A 352      -2.099   9.533 -11.244  1.00 83.06           C  
ATOM   2719  CB  GLU A 352      -1.490  11.794 -12.136  1.00 83.06           C  
ATOM   2720  O   GLU A 352      -1.670   8.516 -11.794  1.00 83.06           O  
ATOM   2721  CG  GLU A 352      -1.728  12.851 -13.205  1.00 83.06           C  
ATOM   2722  CD  GLU A 352      -0.664  13.937 -13.221  1.00 83.06           C  
ATOM   2723  OE1 GLU A 352      -0.797  14.905 -14.004  1.00 83.06           O  
ATOM   2724  OE2 GLU A 352       0.311  13.819 -12.446  1.00 83.06           O  
ATOM   2725  N   LEU A 353      -2.210   9.585 -10.012  1.00 83.03           N  
ATOM   2726  CA  LEU A 353      -1.760   8.532  -9.109  1.00 83.03           C  
ATOM   2727  C   LEU A 353      -2.647   7.298  -9.228  1.00 83.03           C  
ATOM   2728  CB  LEU A 353      -1.753   9.033  -7.662  1.00 83.03           C  
ATOM   2729  O   LEU A 353      -2.158   6.168  -9.163  1.00 83.03           O  
ATOM   2730  CG  LEU A 353      -0.685  10.068  -7.308  1.00 83.03           C  
ATOM   2731  CD1 LEU A 353      -0.919  10.612  -5.902  1.00 83.03           C  
ATOM   2732  CD2 LEU A 353       0.709   9.460  -7.426  1.00 83.03           C  
ATOM   2733  N   ARG A 354      -3.845   7.557  -9.540  1.00 83.10           N  
ATOM   2734  CA  ARG A 354      -4.787   6.455  -9.712  1.00 83.10           C  
ATOM   2735  C   ARG A 354      -4.479   5.663 -10.977  1.00 83.10           C  
ATOM   2736  CB  ARG A 354      -6.224   6.979  -9.759  1.00 83.10           C  
ATOM   2737  O   ARG A 354      -4.668   4.445 -11.015  1.00 83.10           O  
ATOM   2738  CG  ARG A 354      -6.768   7.409  -8.406  1.00 83.10           C  
ATOM   2739  CD  ARG A 354      -8.198   7.922  -8.510  1.00 83.10           C  
ATOM   2740  NE  ARG A 354      -8.706   8.365  -7.215  1.00 83.10           N  
ATOM   2741  NH1 ARG A 354     -10.884   8.645  -7.934  1.00 83.10           N  
ATOM   2742  NH2 ARG A 354     -10.326   9.089  -5.755  1.00 83.10           N  
ATOM   2743  CZ  ARG A 354      -9.971   8.699  -6.971  1.00 83.10           C  
ATOM   2744  N   SER A 355      -4.036   6.459 -11.936  1.00 83.85           N  
ATOM   2745  CA  SER A 355      -3.727   5.803 -13.203  1.00 83.85           C  
ATOM   2746  C   SER A 355      -2.463   4.956 -13.093  1.00 83.85           C  
ATOM   2747  CB  SER A 355      -3.562   6.838 -14.316  1.00 83.85           C  
ATOM   2748  O   SER A 355      -2.270   4.017 -13.868  1.00 83.85           O  
ATOM   2749  OG  SER A 355      -2.391   7.611 -14.115  1.00 83.85           O  
ATOM   2750  N   LEU A 356      -1.746   5.192 -12.002  1.00 84.42           N  
ATOM   2751  CA  LEU A 356      -0.452   4.530 -11.873  1.00 84.42           C  
ATOM   2752  C   LEU A 356      -0.566   3.277 -11.012  1.00 84.42           C  
ATOM   2753  CB  LEU A 356       0.581   5.486 -11.270  1.00 84.42           C  
ATOM   2754  O   LEU A 356       0.358   2.461 -10.972  1.00 84.42           O  
ATOM   2755  CG  LEU A 356       1.056   6.627 -12.170  1.00 84.42           C  
ATOM   2756  CD1 LEU A 356       1.858   7.641 -11.362  1.00 84.42           C  
ATOM   2757  CD2 LEU A 356       1.885   6.084 -13.330  1.00 84.42           C  
ATOM   2758  N   LEU A 357      -1.702   2.998 -10.468  1.00 87.04           N  
ATOM   2759  CA  LEU A 357      -1.922   1.818  -9.638  1.00 87.04           C  
ATOM   2760  C   LEU A 357      -2.167   0.585 -10.500  1.00 87.04           C  
ATOM   2761  CB  LEU A 357      -3.108   2.040  -8.695  1.00 87.04           C  
ATOM   2762  O   LEU A 357      -2.909   0.646 -11.483  1.00 87.04           O  
ATOM   2763  CG  LEU A 357      -2.875   3.000  -7.527  1.00 87.04           C  
ATOM   2764  CD1 LEU A 357      -4.185   3.268  -6.793  1.00 87.04           C  
ATOM   2765  CD2 LEU A 357      -1.826   2.439  -6.574  1.00 87.04           C  
ATOM   2766  N   PRO A 358      -1.527  -0.434 -10.211  1.00 90.25           N  
ATOM   2767  CA  PRO A 358      -0.506  -0.651  -9.183  1.00 90.25           C  
ATOM   2768  C   PRO A 358       0.843  -0.040  -9.554  1.00 90.25           C  
ATOM   2769  CB  PRO A 358      -0.410  -2.177  -9.098  1.00 90.25           C  
ATOM   2770  O   PRO A 358       1.161   0.091 -10.738  1.00 90.25           O  
ATOM   2771  CG  PRO A 358      -0.867  -2.663 -10.435  1.00 90.25           C  
ATOM   2772  CD  PRO A 358      -1.821  -1.656 -11.009  1.00 90.25           C  
ATOM   2773  N   PHE A 359       1.726   0.470  -8.442  1.00 91.78           N  
ATOM   2774  CA  PHE A 359       3.023   1.091  -8.681  1.00 91.78           C  
ATOM   2775  C   PHE A 359       4.065   0.043  -9.053  1.00 91.78           C  
ATOM   2776  CB  PHE A 359       3.483   1.871  -7.445  1.00 91.78           C  
ATOM   2777  O   PHE A 359       4.092  -1.046  -8.475  1.00 91.78           O  
ATOM   2778  CG  PHE A 359       2.628   3.070  -7.132  1.00 91.78           C  
ATOM   2779  CD1 PHE A 359       2.772   4.250  -7.851  1.00 91.78           C  
ATOM   2780  CD2 PHE A 359       1.681   3.016  -6.118  1.00 91.78           C  
ATOM   2781  CE1 PHE A 359       1.983   5.361  -7.563  1.00 91.78           C  
ATOM   2782  CE2 PHE A 359       0.888   4.122  -5.825  1.00 91.78           C  
ATOM   2783  CZ  PHE A 359       1.042   5.294  -6.548  1.00 91.78           C  
ATOM   2784  N   ALA A 360       4.794   0.440 -10.062  1.00 92.34           N  
ATOM   2785  CA  ALA A 360       5.918  -0.391 -10.483  1.00 92.34           C  
ATOM   2786  C   ALA A 360       7.246   0.219 -10.042  1.00 92.34           C  
ATOM   2787  CB  ALA A 360       5.901  -0.583 -11.997  1.00 92.34           C  
ATOM   2788  O   ALA A 360       7.629   1.293 -10.512  1.00 92.34           O  
ATOM   2789  N   ILE A 361       7.952  -0.601  -9.162  1.00 91.86           N  
ATOM   2790  CA  ILE A 361       9.118   0.024  -8.548  1.00 91.86           C  
ATOM   2791  C   ILE A 361      10.355  -0.838  -8.793  1.00 91.86           C  
ATOM   2792  CB  ILE A 361       8.910   0.243  -7.033  1.00 91.86           C  
ATOM   2793  O   ILE A 361      10.251  -2.059  -8.930  1.00 91.86           O  
ATOM   2794  CG1 ILE A 361       8.683  -1.098  -6.326  1.00 91.86           C  
ATOM   2795  CG2 ILE A 361       7.740   1.200  -6.782  1.00 91.86           C  
ATOM   2796  CD1 ILE A 361       8.797  -1.025  -4.809  1.00 91.86           C  
ATOM   2797  N   ILE A 362      11.440  -0.086  -8.870  1.00 89.18           N  
ATOM   2798  CA  ILE A 362      12.760  -0.701  -8.953  1.00 89.18           C  
ATOM   2799  C   ILE A 362      13.641  -0.192  -7.815  1.00 89.18           C  
ATOM   2800  CB  ILE A 362      13.431  -0.419 -10.317  1.00 89.18           C  
ATOM   2801  O   ILE A 362      13.732   1.016  -7.585  1.00 89.18           O  
ATOM   2802  CG1 ILE A 362      12.549  -0.931 -11.462  1.00 89.18           C  
ATOM   2803  CG2 ILE A 362      14.825  -1.050 -10.374  1.00 89.18           C  
ATOM   2804  CD1 ILE A 362      12.958  -0.418 -12.835  1.00 89.18           C  
ATOM   2805  N   GLY A 363      14.206  -1.089  -7.030  1.00 84.97           N  
ATOM   2806  CA  GLY A 363      15.121  -0.700  -5.969  1.00 84.97           C  
ATOM   2807  C   GLY A 363      16.570  -1.022  -6.283  1.00 84.97           C  
ATOM   2808  O   GLY A 363      16.863  -2.049  -6.898  1.00 84.97           O  
ATOM   2809  N   SER A 364      17.460  -0.029  -5.981  1.00 83.07           N  
ATOM   2810  CA  SER A 364      18.880  -0.294  -6.187  1.00 83.07           C  
ATOM   2811  C   SER A 364      19.720   0.272  -5.046  1.00 83.07           C  
ATOM   2812  CB  SER A 364      19.349   0.297  -7.517  1.00 83.07           C  
ATOM   2813  O   SER A 364      19.389   1.318  -4.485  1.00 83.07           O  
ATOM   2814  OG  SER A 364      20.711  -0.014  -7.754  1.00 83.07           O  
ATOM   2815  N   ASP A 365      20.801  -0.497  -4.668  1.00 76.75           N  
ATOM   2816  CA  ASP A 365      21.750  -0.031  -3.661  1.00 76.75           C  
ATOM   2817  C   ASP A 365      23.004   0.546  -4.314  1.00 76.75           C  
ATOM   2818  CB  ASP A 365      22.127  -1.170  -2.711  1.00 76.75           C  
ATOM   2819  O   ASP A 365      23.792   1.231  -3.659  1.00 76.75           O  
ATOM   2820  CG  ASP A 365      20.976  -1.607  -1.823  1.00 76.75           C  
ATOM   2821  OD1 ASP A 365      20.061  -0.795  -1.566  1.00 76.75           O  
ATOM   2822  OD2 ASP A 365      20.985  -2.773  -1.373  1.00 76.75           O  
ATOM   2823  N   GLU A 366      23.077   0.420  -5.626  1.00 77.84           N  
ATOM   2824  CA  GLU A 366      24.274   0.847  -6.346  1.00 77.84           C  
ATOM   2825  C   GLU A 366      24.083   2.230  -6.961  1.00 77.84           C  
ATOM   2826  CB  GLU A 366      24.639  -0.167  -7.433  1.00 77.84           C  
ATOM   2827  O   GLU A 366      22.980   2.580  -7.385  1.00 77.84           O  
ATOM   2828  CG  GLU A 366      24.969  -1.552  -6.896  1.00 77.84           C  
ATOM   2829  CD  GLU A 366      25.342  -2.545  -7.986  1.00 77.84           C  
ATOM   2830  OE1 GLU A 366      25.653  -3.713  -7.662  1.00 77.84           O  
ATOM   2831  OE2 GLU A 366      25.323  -2.151  -9.173  1.00 77.84           O  
ATOM   2832  N   GLU A 367      25.131   3.096  -6.828  1.00 76.62           N  
ATOM   2833  CA  GLU A 367      25.152   4.394  -7.497  1.00 76.62           C  
ATOM   2834  C   GLU A 367      25.937   4.328  -8.804  1.00 76.62           C  
ATOM   2835  CB  GLU A 367      25.749   5.463  -6.579  1.00 76.62           C  
ATOM   2836  O   GLU A 367      27.006   3.718  -8.863  1.00 76.62           O  
ATOM   2837  CG  GLU A 367      24.933   5.718  -5.320  1.00 76.62           C  
ATOM   2838  CD  GLU A 367      25.515   6.812  -4.439  1.00 76.62           C  
ATOM   2839  OE1 GLU A 367      24.809   7.294  -3.524  1.00 76.62           O  
ATOM   2840  OE2 GLU A 367      26.685   7.191  -4.666  1.00 76.62           O  
ATOM   2841  N   VAL A 368      25.169   4.553  -9.923  1.00 74.73           N  
ATOM   2842  CA  VAL A 368      25.833   4.493 -11.220  1.00 74.73           C  
ATOM   2843  C   VAL A 368      26.034   5.905 -11.764  1.00 74.73           C  
ATOM   2844  CB  VAL A 368      25.031   3.642 -12.230  1.00 74.73           C  
ATOM   2845  O   VAL A 368      25.229   6.801 -11.496  1.00 74.73           O  
ATOM   2846  CG1 VAL A 368      25.776   3.538 -13.560  1.00 74.73           C  
ATOM   2847  CG2 VAL A 368      24.758   2.252 -11.657  1.00 74.73           C  
ATOM   2848  N   GLN A 369      27.253   6.187 -12.353  1.00 67.15           N  
ATOM   2849  CA  GLN A 369      27.594   7.449 -13.002  1.00 67.15           C  
ATOM   2850  C   GLN A 369      26.916   7.568 -14.363  1.00 67.15           C  
ATOM   2851  CB  GLN A 369      29.109   7.581 -13.156  1.00 67.15           C  
ATOM   2852  O   GLN A 369      26.921   6.619 -15.150  1.00 67.15           O  
ATOM   2853  CG  GLN A 369      29.583   9.013 -13.368  1.00 67.15           C  
ATOM   2854  CD  GLN A 369      30.500   9.497 -12.260  1.00 67.15           C  
ATOM   2855  NE2 GLN A 369      30.590  10.813 -12.097  1.00 67.15           N  
ATOM   2856  OE1 GLN A 369      31.122   8.695 -11.555  1.00 67.15           O  
ATOM   2857  N   ASP A 370      25.965   8.453 -14.493  1.00 57.83           N  
ATOM   2858  CA  ASP A 370      25.217   8.759 -15.708  1.00 57.83           C  
ATOM   2859  C   ASP A 370      26.127   8.738 -16.934  1.00 57.83           C  
ATOM   2860  CB  ASP A 370      24.529  10.120 -15.586  1.00 57.83           C  
ATOM   2861  O   ASP A 370      27.172   9.393 -16.949  1.00 57.83           O  
ATOM   2862  CG  ASP A 370      23.110  10.023 -15.054  1.00 57.83           C  
ATOM   2863  OD1 ASP A 370      22.546   8.908 -15.023  1.00 57.83           O  
ATOM   2864  OD2 ASP A 370      22.550  11.071 -14.665  1.00 57.83           O  
ATOM   2865  N   ARG A 371      26.312   7.673 -17.716  1.00 53.86           N  
ATOM   2866  CA  ARG A 371      27.088   7.651 -18.951  1.00 53.86           C  
ATOM   2867  C   ARG A 371      26.277   8.205 -20.118  1.00 53.86           C  
ATOM   2868  CB  ARG A 371      27.556   6.229 -19.267  1.00 53.86           C  
ATOM   2869  O   ARG A 371      26.731   8.179 -21.264  1.00 53.86           O  
ATOM   2870  CG  ARG A 371      28.734   5.766 -18.423  1.00 53.86           C  
ATOM   2871  CD  ARG A 371      29.276   4.425 -18.898  1.00 53.86           C  
ATOM   2872  NE  ARG A 371      30.390   3.971 -18.071  1.00 53.86           N  
ATOM   2873  NH1 ARG A 371      30.523   1.877 -19.038  1.00 53.86           N  
ATOM   2874  NH2 ARG A 371      31.965   2.461 -17.354  1.00 53.86           N  
ATOM   2875  CZ  ARG A 371      30.957   2.770 -18.157  1.00 53.86           C  
ATOM   2876  N   ASN A 372      25.008   8.863 -19.899  1.00 51.08           N  
ATOM   2877  CA  ASN A 372      24.392   9.427 -21.095  1.00 51.08           C  
ATOM   2878  C   ASN A 372      25.158  10.647 -21.599  1.00 51.08           C  
ATOM   2879  CB  ASN A 372      22.931   9.792 -20.826  1.00 51.08           C  
ATOM   2880  O   ASN A 372      25.373  11.603 -20.851  1.00 51.08           O  
ATOM   2881  CG  ASN A 372      22.026   9.485 -22.002  1.00 51.08           C  
ATOM   2882  ND2 ASN A 372      20.724   9.661 -21.811  1.00 51.08           N  
ATOM   2883  OD1 ASN A 372      22.492   9.092 -23.074  1.00 51.08           O  
ATOM   2884  N   PRO A 373      25.977  10.589 -22.707  1.00 45.42           N  
ATOM   2885  CA  PRO A 373      26.614  11.744 -23.343  1.00 45.42           C  
ATOM   2886  C   PRO A 373      25.612  12.659 -24.043  1.00 45.42           C  
ATOM   2887  CB  PRO A 373      27.571  11.107 -24.354  1.00 45.42           C  
ATOM   2888  O   PRO A 373      25.996  13.696 -24.591  1.00 45.42           O  
ATOM   2889  CG  PRO A 373      27.054   9.718 -24.546  1.00 45.42           C  
ATOM   2890  CD  PRO A 373      26.054   9.427 -23.464  1.00 45.42           C  
ATOM   2891  N   VAL A 374      24.224  12.783 -23.744  1.00 46.82           N  
ATOM   2892  CA  VAL A 374      23.450  13.716 -24.556  1.00 46.82           C  
ATOM   2893  C   VAL A 374      22.939  14.860 -23.683  1.00 46.82           C  
ATOM   2894  CB  VAL A 374      22.267  13.011 -25.258  1.00 46.82           C  
ATOM   2895  O   VAL A 374      22.546  15.911 -24.195  1.00 46.82           O  
ATOM   2896  CG1 VAL A 374      21.506  13.992 -26.149  1.00 46.82           C  
ATOM   2897  CG2 VAL A 374      22.764  11.819 -26.073  1.00 46.82           C  
ATOM   2898  N   ALA A 375      23.445  14.992 -22.444  1.00 44.05           N  
ATOM   2899  CA  ALA A 375      23.109  16.208 -21.709  1.00 44.05           C  
ATOM   2900  C   ALA A 375      24.356  16.847 -21.104  1.00 44.05           C  
ATOM   2901  CB  ALA A 375      22.087  15.903 -20.615  1.00 44.05           C  
ATOM   2902  O   ALA A 375      24.409  17.099 -19.898  1.00 44.05           O  
ATOM   2903  N   ALA A 376      25.520  16.663 -21.751  1.00 37.97           N  
ATOM   2904  CA  ALA A 376      26.767  17.323 -21.373  1.00 37.97           C  
ATOM   2905  C   ALA A 376      26.747  18.798 -21.762  1.00 37.97           C  
ATOM   2906  CB  ALA A 376      27.958  16.621 -22.021  1.00 37.97           C  
ATOM   2907  O   ALA A 376      27.651  19.278 -22.449  1.00 37.97           O  
ATOM   2908  N   LEU A 377      25.704  19.466 -21.491  1.00 40.95           N  
ATOM   2909  CA  LEU A 377      26.097  20.867 -21.386  1.00 40.95           C  
ATOM   2910  C   LEU A 377      25.387  21.545 -20.219  1.00 40.95           C  
ATOM   2911  CB  LEU A 377      25.786  21.610 -22.688  1.00 40.95           C  
ATOM   2912  O   LEU A 377      24.164  21.451 -20.091  1.00 40.95           O  
ATOM   2913  CG  LEU A 377      26.820  21.477 -23.808  1.00 40.95           C  
ATOM   2914  CD1 LEU A 377      26.128  21.433 -25.166  1.00 40.95           C  
ATOM   2915  CD2 LEU A 377      27.823  22.624 -23.750  1.00 40.95           C  
ATOM   2916  N   GLU A 378      25.600  21.136 -18.981  1.00 40.77           N  
ATOM   2917  CA  GLU A 378      25.632  22.081 -17.869  1.00 40.77           C  
ATOM   2918  C   GLU A 378      25.126  21.437 -16.582  1.00 40.77           C  
ATOM   2919  CB  GLU A 378      24.802  23.325 -18.197  1.00 40.77           C  
ATOM   2920  O   GLU A 378      24.068  20.804 -16.572  1.00 40.77           O  
ATOM   2921  CG  GLU A 378      25.452  24.246 -19.219  1.00 40.77           C  
ATOM   2922  CD  GLU A 378      24.695  25.550 -19.419  1.00 40.77           C  
ATOM   2923  OE1 GLU A 378      25.216  26.455 -20.109  1.00 40.77           O  
ATOM   2924  OE2 GLU A 378      23.572  25.667 -18.880  1.00 40.77           O  
ATOM   2925  N   VAL A 379      26.055  20.751 -15.733  1.00 39.94           N  
ATOM   2926  CA  VAL A 379      26.195  20.940 -14.293  1.00 39.94           C  
ATOM   2927  C   VAL A 379      26.264  19.582 -13.597  1.00 39.94           C  
ATOM   2928  CB  VAL A 379      25.031  21.776 -13.715  1.00 39.94           C  
ATOM   2929  O   VAL A 379      25.493  18.674 -13.916  1.00 39.94           O  
ATOM   2930  CG1 VAL A 379      25.222  22.004 -12.216  1.00 39.94           C  
ATOM   2931  CG2 VAL A 379      24.916  23.110 -14.451  1.00 39.94           C  
ATOM   2932  N   ASP A 380      27.423  18.963 -13.263  1.00 42.00           N  
ATOM   2933  CA  ASP A 380      27.989  18.209 -12.148  1.00 42.00           C  
ATOM   2934  C   ASP A 380      27.551  16.747 -12.195  1.00 42.00           C  
ATOM   2935  CB  ASP A 380      27.581  18.838 -10.814  1.00 42.00           C  
ATOM   2936  O   ASP A 380      26.354  16.452 -12.199  1.00 42.00           O  
ATOM   2937  CG  ASP A 380      28.622  18.646  -9.725  1.00 42.00           C  
ATOM   2938  OD1 ASP A 380      29.829  18.566 -10.042  1.00 42.00           O  
ATOM   2939  OD2 ASP A 380      28.232  18.571  -8.540  1.00 42.00           O  
ATOM   2940  N   GLY A 381      27.953  15.926 -13.147  1.00 50.71           N  
ATOM   2941  CA  GLY A 381      28.050  14.475 -13.129  1.00 50.71           C  
ATOM   2942  C   GLY A 381      27.474  13.854 -11.870  1.00 50.71           C  
ATOM   2943  O   GLY A 381      28.139  13.812 -10.832  1.00 50.71           O  
ATOM   2944  N   GLY A 382      26.213  13.962 -11.600  1.00 59.89           N  
ATOM   2945  CA  GLY A 382      25.514  13.525 -10.403  1.00 59.89           C  
ATOM   2946  C   GLY A 382      25.282  12.026 -10.362  1.00 59.89           C  
ATOM   2947  O   GLY A 382      25.061  11.398 -11.399  1.00 59.89           O  
ATOM   2948  N   LYS A 383      26.057  11.263  -9.560  1.00 66.99           N  
ATOM   2949  CA  LYS A 383      25.833   9.871  -9.180  1.00 66.99           C  
ATOM   2950  C   LYS A 383      24.357   9.611  -8.891  1.00 66.99           C  
ATOM   2951  CB  LYS A 383      26.678   9.505  -7.960  1.00 66.99           C  
ATOM   2952  O   LYS A 383      23.732  10.341  -8.119  1.00 66.99           O  
ATOM   2953  CG  LYS A 383      28.177   9.500  -8.224  1.00 66.99           C  
ATOM   2954  CD  LYS A 383      28.962   9.102  -6.980  1.00 66.99           C  
ATOM   2955  CE  LYS A 383      30.464   9.176  -7.219  1.00 66.99           C  
ATOM   2956  NZ  LYS A 383      31.238   8.752  -6.014  1.00 66.99           N  
ATOM   2957  N   VAL A 384      23.708   8.922  -9.790  1.00 76.67           N  
ATOM   2958  CA  VAL A 384      22.302   8.566  -9.626  1.00 76.67           C  
ATOM   2959  C   VAL A 384      22.181   7.084  -9.280  1.00 76.67           C  
ATOM   2960  CB  VAL A 384      21.484   8.885 -10.897  1.00 76.67           C  
ATOM   2961  O   VAL A 384      23.041   6.281  -9.650  1.00 76.67           O  
ATOM   2962  CG1 VAL A 384      21.437  10.391 -11.145  1.00 76.67           C  
ATOM   2963  CG2 VAL A 384      22.073   8.159 -12.106  1.00 76.67           C  
ATOM   2964  N   ARG A 385      21.317   6.769  -8.340  1.00 79.19           N  
ATOM   2965  CA  ARG A 385      21.053   5.390  -7.945  1.00 79.19           C  
ATOM   2966  C   ARG A 385      20.422   4.604  -9.090  1.00 79.19           C  
ATOM   2967  CB  ARG A 385      20.142   5.347  -6.716  1.00 79.19           C  
ATOM   2968  O   ARG A 385      19.432   5.043  -9.679  1.00 79.19           O  
ATOM   2969  CG  ARG A 385      20.838   5.733  -5.420  1.00 79.19           C  
ATOM   2970  CD  ARG A 385      19.941   5.510  -4.210  1.00 79.19           C  
ATOM   2971  NE  ARG A 385      20.632   5.823  -2.963  1.00 79.19           N  
ATOM   2972  NH1 ARG A 385      18.836   5.318  -1.601  1.00 79.19           N  
ATOM   2973  NH2 ARG A 385      20.810   6.035  -0.683  1.00 79.19           N  
ATOM   2974  CZ  ARG A 385      20.091   5.725  -1.752  1.00 79.19           C  
ATOM   2975  N   GLY A 386      21.108   3.567  -9.415  1.00 83.30           N  
ATOM   2976  CA  GLY A 386      20.594   2.773 -10.520  1.00 83.30           C  
ATOM   2977  C   GLY A 386      21.338   1.465 -10.711  1.00 83.30           C  
ATOM   2978  O   GLY A 386      22.326   1.200 -10.023  1.00 83.30           O  
ATOM   2979  N   ARG A 387      20.703   0.555 -11.442  1.00 83.70           N  
ATOM   2980  CA  ARG A 387      21.301  -0.737 -11.765  1.00 83.70           C  
ATOM   2981  C   ARG A 387      21.943  -0.712 -13.148  1.00 83.70           C  
ATOM   2982  CB  ARG A 387      20.251  -1.848 -11.695  1.00 83.70           C  
ATOM   2983  O   ARG A 387      21.370  -0.171 -14.095  1.00 83.70           O  
ATOM   2984  CG  ARG A 387      19.676  -2.065 -10.304  1.00 83.70           C  
ATOM   2985  CD  ARG A 387      18.711  -3.241 -10.270  1.00 83.70           C  
ATOM   2986  NE  ARG A 387      18.236  -3.510  -8.916  1.00 83.70           N  
ATOM   2987  NH1 ARG A 387      17.343  -5.580  -9.417  1.00 83.70           N  
ATOM   2988  NH2 ARG A 387      17.209  -4.756  -7.282  1.00 83.70           N  
ATOM   2989  CZ  ARG A 387      17.597  -4.615  -8.541  1.00 83.70           C  
ATOM   2990  N   GLN A 388      23.244  -1.190 -13.191  1.00 82.89           N  
ATOM   2991  CA  GLN A 388      23.949  -1.245 -14.467  1.00 82.89           C  
ATOM   2992  C   GLN A 388      23.900  -2.649 -15.063  1.00 82.89           C  
ATOM   2993  CB  GLN A 388      25.402  -0.798 -14.298  1.00 82.89           C  
ATOM   2994  O   GLN A 388      24.281  -3.621 -14.408  1.00 82.89           O  
ATOM   2995  CG  GLN A 388      26.171  -0.696 -15.608  1.00 82.89           C  
ATOM   2996  CD  GLN A 388      27.522  -0.026 -15.446  1.00 82.89           C  
ATOM   2997  NE2 GLN A 388      27.988   0.634 -16.501  1.00 82.89           N  
ATOM   2998  OE1 GLN A 388      28.142  -0.099 -14.380  1.00 82.89           O  
ATOM   2999  N   TYR A 389      23.181  -2.734 -16.248  1.00 84.15           N  
ATOM   3000  CA  TYR A 389      23.172  -3.963 -17.033  1.00 84.15           C  
ATOM   3001  C   TYR A 389      24.127  -3.861 -18.217  1.00 84.15           C  
ATOM   3002  CB  TYR A 389      21.756  -4.273 -17.530  1.00 84.15           C  
ATOM   3003  O   TYR A 389      24.528  -2.761 -18.605  1.00 84.15           O  
ATOM   3004  CG  TYR A 389      20.756  -4.485 -16.420  1.00 84.15           C  
ATOM   3005  CD1 TYR A 389      20.727  -5.677 -15.700  1.00 84.15           C  
ATOM   3006  CD2 TYR A 389      19.838  -3.494 -16.089  1.00 84.15           C  
ATOM   3007  CE1 TYR A 389      19.805  -5.877 -14.677  1.00 84.15           C  
ATOM   3008  CE2 TYR A 389      18.913  -3.683 -15.068  1.00 84.15           C  
ATOM   3009  OH  TYR A 389      17.990  -5.069 -13.357  1.00 84.15           O  
ATOM   3010  CZ  TYR A 389      18.904  -4.876 -14.369  1.00 84.15           C  
ATOM   3011  N   PRO A 390      24.558  -5.022 -18.757  1.00 80.72           N  
ATOM   3012  CA  PRO A 390      25.433  -4.955 -19.930  1.00 80.72           C  
ATOM   3013  C   PRO A 390      24.806  -4.186 -21.091  1.00 80.72           C  
ATOM   3014  CB  PRO A 390      25.642  -6.426 -20.298  1.00 80.72           C  
ATOM   3015  O   PRO A 390      25.521  -3.578 -21.891  1.00 80.72           O  
ATOM   3016  CG  PRO A 390      25.418  -7.174 -19.024  1.00 80.72           C  
ATOM   3017  CD  PRO A 390      24.373  -6.452 -18.223  1.00 80.72           C  
ATOM   3018  N   TRP A 391      23.468  -4.093 -21.165  1.00 81.78           N  
ATOM   3019  CA  TRP A 391      22.765  -3.473 -22.283  1.00 81.78           C  
ATOM   3020  C   TRP A 391      22.302  -2.065 -21.923  1.00 81.78           C  
ATOM   3021  CB  TRP A 391      21.565  -4.327 -22.704  1.00 81.78           C  
ATOM   3022  O   TRP A 391      21.785  -1.338 -22.774  1.00 81.78           O  
ATOM   3023  CG  TRP A 391      20.648  -4.687 -21.573  1.00 81.78           C  
ATOM   3024  CD1 TRP A 391      19.615  -3.941 -21.080  1.00 81.78           C  
ATOM   3025  CD2 TRP A 391      20.687  -5.885 -20.791  1.00 81.78           C  
ATOM   3026  CE2 TRP A 391      19.646  -5.798 -19.841  1.00 81.78           C  
ATOM   3027  CE3 TRP A 391      21.502  -7.025 -20.803  1.00 81.78           C  
ATOM   3028  NE1 TRP A 391      19.007  -4.603 -20.039  1.00 81.78           N  
ATOM   3029  CH2 TRP A 391      20.210  -7.913 -18.943  1.00 81.78           C  
ATOM   3030  CZ2 TRP A 391      19.398  -6.809 -18.910  1.00 81.78           C  
ATOM   3031  CZ3 TRP A 391      21.254  -8.030 -19.875  1.00 81.78           C  
ATOM   3032  N   GLY A 392      22.409  -1.661 -20.688  1.00 81.30           N  
ATOM   3033  CA  GLY A 392      22.008  -0.308 -20.336  1.00 81.30           C  
ATOM   3034  C   GLY A 392      21.920  -0.083 -18.838  1.00 81.30           C  
ATOM   3035  O   GLY A 392      22.162  -1.000 -18.051  1.00 81.30           O  
ATOM   3036  N   VAL A 393      21.712   1.214 -18.492  1.00 82.41           N  
ATOM   3037  CA  VAL A 393      21.618   1.610 -17.091  1.00 82.41           C  
ATOM   3038  C   VAL A 393      20.173   1.973 -16.753  1.00 82.41           C  
ATOM   3039  CB  VAL A 393      22.554   2.796 -16.771  1.00 82.41           C  
ATOM   3040  O   VAL A 393      19.508   2.674 -17.518  1.00 82.41           O  
ATOM   3041  CG1 VAL A 393      22.457   3.179 -15.296  1.00 82.41           C  
ATOM   3042  CG2 VAL A 393      23.995   2.453 -17.143  1.00 82.41           C  
ATOM   3043  N   VAL A 394      19.725   1.328 -15.633  1.00 84.61           N  
ATOM   3044  CA  VAL A 394      18.379   1.616 -15.150  1.00 84.61           C  
ATOM   3045  C   VAL A 394      18.452   2.537 -13.934  1.00 84.61           C  
ATOM   3046  CB  VAL A 394      17.614   0.322 -14.793  1.00 84.61           C  
ATOM   3047  O   VAL A 394      19.054   2.186 -12.916  1.00 84.61           O  
ATOM   3048  CG1 VAL A 394      16.211   0.647 -14.284  1.00 84.61           C  
ATOM   3049  CG2 VAL A 394      17.545  -0.607 -16.004  1.00 84.61           C  
ATOM   3050  N   GLU A 395      17.871   3.671 -14.167  1.00 85.06           N  
ATOM   3051  CA  GLU A 395      17.847   4.667 -13.100  1.00 85.06           C  
ATOM   3052  C   GLU A 395      16.574   4.552 -12.266  1.00 85.06           C  
ATOM   3053  CB  GLU A 395      17.971   6.079 -13.679  1.00 85.06           C  
ATOM   3054  O   GLU A 395      15.474   4.453 -12.814  1.00 85.06           O  
ATOM   3055  CG  GLU A 395      19.286   6.334 -14.401  1.00 85.06           C  
ATOM   3056  CD  GLU A 395      19.378   7.726 -15.007  1.00 85.06           C  
ATOM   3057  OE1 GLU A 395      20.374   8.019 -15.706  1.00 85.06           O  
ATOM   3058  OE2 GLU A 395      18.446   8.529 -14.779  1.00 85.06           O  
ATOM   3059  N   VAL A 396      16.694   4.623 -10.946  1.00 85.58           N  
ATOM   3060  CA  VAL A 396      15.586   4.415 -10.020  1.00 85.58           C  
ATOM   3061  C   VAL A 396      14.725   5.675  -9.952  1.00 85.58           C  
ATOM   3062  CB  VAL A 396      16.088   4.036  -8.609  1.00 85.58           C  
ATOM   3063  O   VAL A 396      13.500   5.592  -9.844  1.00 85.58           O  
ATOM   3064  CG1 VAL A 396      14.917   3.890  -7.639  1.00 85.58           C  
ATOM   3065  CG2 VAL A 396      16.906   2.747  -8.662  1.00 85.58           C  
ATOM   3066  N   GLU A 397      15.239   6.844 -10.139  1.00 81.76           N  
ATOM   3067  CA  GLU A 397      14.533   8.107  -9.943  1.00 81.76           C  
ATOM   3068  C   GLU A 397      13.955   8.625 -11.257  1.00 81.76           C  
ATOM   3069  CB  GLU A 397      15.467   9.155  -9.331  1.00 81.76           C  
ATOM   3070  O   GLU A 397      13.182   9.586 -11.265  1.00 81.76           O  
ATOM   3071  CG  GLU A 397      15.783   8.913  -7.862  1.00 81.76           C  
ATOM   3072  CD  GLU A 397      16.572  10.044  -7.223  1.00 81.76           C  
ATOM   3073  OE1 GLU A 397      16.724  10.053  -5.981  1.00 81.76           O  
ATOM   3074  OE2 GLU A 397      17.043  10.930  -7.972  1.00 81.76           O  
ATOM   3075  N   ASN A 398      14.258   7.931 -12.280  1.00 84.09           N  
ATOM   3076  CA  ASN A 398      13.696   8.308 -13.573  1.00 84.09           C  
ATOM   3077  C   ASN A 398      12.260   7.814 -13.725  1.00 84.09           C  
ATOM   3078  CB  ASN A 398      14.565   7.772 -14.713  1.00 84.09           C  
ATOM   3079  O   ASN A 398      11.987   6.624 -13.555  1.00 84.09           O  
ATOM   3080  CG  ASN A 398      14.218   8.392 -16.052  1.00 84.09           C  
ATOM   3081  ND2 ASN A 398      15.116   8.252 -17.020  1.00 84.09           N  
ATOM   3082  OD1 ASN A 398      13.153   8.992 -16.215  1.00 84.09           O  
ATOM   3083  N   PRO A 399      11.230   8.754 -14.080  1.00 83.73           N  
ATOM   3084  CA  PRO A 399       9.811   8.414 -14.211  1.00 83.73           C  
ATOM   3085  C   PRO A 399       9.529   7.513 -15.411  1.00 83.73           C  
ATOM   3086  CB  PRO A 399       9.136   9.778 -14.382  1.00 83.73           C  
ATOM   3087  O   PRO A 399       8.496   6.840 -15.452  1.00 83.73           O  
ATOM   3088  CG  PRO A 399      10.225  10.686 -14.856  1.00 83.73           C  
ATOM   3089  CD  PRO A 399      11.536  10.172 -14.335  1.00 83.73           C  
ATOM   3090  N   GLU A 400      10.467   7.492 -16.352  1.00 81.34           N  
ATOM   3091  CA  GLU A 400      10.259   6.653 -17.528  1.00 81.34           C  
ATOM   3092  C   GLU A 400      10.525   5.184 -17.212  1.00 81.34           C  
ATOM   3093  CB  GLU A 400      11.154   7.113 -18.682  1.00 81.34           C  
ATOM   3094  O   GLU A 400       9.899   4.295 -17.794  1.00 81.34           O  
ATOM   3095  CG  GLU A 400      10.788   8.483 -19.235  1.00 81.34           C  
ATOM   3096  CD  GLU A 400      11.549   8.842 -20.501  1.00 81.34           C  
ATOM   3097  OE1 GLU A 400      11.161   9.813 -21.188  1.00 81.34           O  
ATOM   3098  OE2 GLU A 400      12.542   8.145 -20.809  1.00 81.34           O  
ATOM   3099  N   HIS A 401      11.357   4.894 -16.218  1.00 79.35           N  
ATOM   3100  CA  HIS A 401      11.805   3.544 -15.897  1.00 79.35           C  
ATOM   3101  C   HIS A 401      11.119   3.020 -14.639  1.00 79.35           C  
ATOM   3102  CB  HIS A 401      13.324   3.511 -15.718  1.00 79.35           C  
ATOM   3103  O   HIS A 401      10.806   1.831 -14.547  1.00 79.35           O  
ATOM   3104  CG  HIS A 401      14.082   3.786 -16.978  1.00 79.35           C  
ATOM   3105  CD2 HIS A 401      14.874   4.826 -17.330  1.00 79.35           C  
ATOM   3106  ND1 HIS A 401      14.069   2.929 -18.056  1.00 79.35           N  
ATOM   3107  CE1 HIS A 401      14.823   3.431 -19.020  1.00 79.35           C  
ATOM   3108  NE2 HIS A 401      15.323   4.582 -18.604  1.00 79.35           N  
ATOM   3109  N   CYS A 402      10.827   4.038 -13.697  1.00 86.32           N  
ATOM   3110  CA  CYS A 402      10.295   3.598 -12.413  1.00 86.32           C  
ATOM   3111  C   CYS A 402       9.360   4.646 -11.822  1.00 86.32           C  
ATOM   3112  CB  CYS A 402      11.431   3.305 -11.433  1.00 86.32           C  
ATOM   3113  O   CYS A 402       9.514   5.840 -12.085  1.00 86.32           O  
ATOM   3114  SG  CYS A 402      10.868   2.721  -9.819  1.00 86.32           S  
ATOM   3115  N   ASP A 403       8.326   4.128 -11.132  1.00 90.16           N  
ATOM   3116  CA  ASP A 403       7.361   5.002 -10.472  1.00 90.16           C  
ATOM   3117  C   ASP A 403       7.765   5.271  -9.024  1.00 90.16           C  
ATOM   3118  CB  ASP A 403       5.959   4.390 -10.522  1.00 90.16           C  
ATOM   3119  O   ASP A 403       6.947   5.723  -8.219  1.00 90.16           O  
ATOM   3120  CG  ASP A 403       5.436   4.222 -11.938  1.00 90.16           C  
ATOM   3121  OD1 ASP A 403       5.810   5.020 -12.824  1.00 90.16           O  
ATOM   3122  OD2 ASP A 403       4.640   3.286 -12.168  1.00 90.16           O  
ATOM   3123  N   PHE A 404       8.940   5.049  -8.700  1.00 90.38           N  
ATOM   3124  CA  PHE A 404       9.444   5.189  -7.339  1.00 90.38           C  
ATOM   3125  C   PHE A 404       9.334   6.634  -6.867  1.00 90.38           C  
ATOM   3126  CB  PHE A 404      10.898   4.717  -7.251  1.00 90.38           C  
ATOM   3127  O   PHE A 404       8.917   6.893  -5.736  1.00 90.38           O  
ATOM   3128  CG  PHE A 404      11.513   4.896  -5.889  1.00 90.38           C  
ATOM   3129  CD1 PHE A 404      12.379   5.953  -5.635  1.00 90.38           C  
ATOM   3130  CD2 PHE A 404      11.226   4.006  -4.862  1.00 90.38           C  
ATOM   3131  CE1 PHE A 404      12.949   6.121  -4.376  1.00 90.38           C  
ATOM   3132  CE2 PHE A 404      11.792   4.168  -3.601  1.00 90.38           C  
ATOM   3133  CZ  PHE A 404      12.654   5.225  -3.360  1.00 90.38           C  
ATOM   3134  N   ALA A 405       9.711   7.572  -7.688  1.00 87.08           N  
ATOM   3135  CA  ALA A 405       9.671   8.987  -7.329  1.00 87.08           C  
ATOM   3136  C   ALA A 405       8.253   9.423  -6.972  1.00 87.08           C  
ATOM   3137  CB  ALA A 405      10.216   9.841  -8.471  1.00 87.08           C  
ATOM   3138  O   ALA A 405       8.043  10.123  -5.979  1.00 87.08           O  
ATOM   3139  N   LYS A 406       7.382   8.902  -7.756  1.00 88.57           N  
ATOM   3140  CA  LYS A 406       5.979   9.230  -7.521  1.00 88.57           C  
ATOM   3141  C   LYS A 406       5.473   8.590  -6.231  1.00 88.57           C  
ATOM   3142  CB  LYS A 406       5.118   8.779  -8.702  1.00 88.57           C  
ATOM   3143  O   LYS A 406       4.714   9.207  -5.482  1.00 88.57           O  
ATOM   3144  CG  LYS A 406       5.360   9.568  -9.981  1.00 88.57           C  
ATOM   3145  CD  LYS A 406       4.430   9.117 -11.100  1.00 88.57           C  
ATOM   3146  CE  LYS A 406       4.723   9.852 -12.401  1.00 88.57           C  
ATOM   3147  NZ  LYS A 406       3.815   9.412 -13.502  1.00 88.57           N  
ATOM   3148  N   LEU A 407       5.847   7.346  -6.012  1.00 89.79           N  
ATOM   3149  CA  LEU A 407       5.461   6.637  -4.797  1.00 89.79           C  
ATOM   3150  C   LEU A 407       6.038   7.320  -3.561  1.00 89.79           C  
ATOM   3151  CB  LEU A 407       5.929   5.181  -4.854  1.00 89.79           C  
ATOM   3152  O   LEU A 407       5.335   7.507  -2.565  1.00 89.79           O  
ATOM   3153  CG  LEU A 407       5.595   4.312  -3.640  1.00 89.79           C  
ATOM   3154  CD1 LEU A 407       4.084   4.173  -3.489  1.00 89.79           C  
ATOM   3155  CD2 LEU A 407       6.253   2.943  -3.765  1.00 89.79           C  
ATOM   3156  N   ARG A 408       7.228   7.737  -3.635  1.00 87.52           N  
ATOM   3157  CA  ARG A 408       7.886   8.442  -2.540  1.00 87.52           C  
ATOM   3158  C   ARG A 408       7.182   9.759  -2.235  1.00 87.52           C  
ATOM   3159  CB  ARG A 408       9.358   8.699  -2.873  1.00 87.52           C  
ATOM   3160  O   ARG A 408       6.914  10.071  -1.072  1.00 87.52           O  
ATOM   3161  CG  ARG A 408      10.121   9.419  -1.773  1.00 87.52           C  
ATOM   3162  CD  ARG A 408      11.583   9.627  -2.144  1.00 87.52           C  
ATOM   3163  NE  ARG A 408      11.730  10.580  -3.240  1.00 87.52           N  
ATOM   3164  NH1 ARG A 408      14.039  10.512  -3.265  1.00 87.52           N  
ATOM   3165  NH2 ARG A 408      12.911  11.851  -4.745  1.00 87.52           N  
ATOM   3166  CZ  ARG A 408      12.893  10.979  -3.748  1.00 87.52           C  
ATOM   3167  N   ASN A 409       6.871  10.492  -3.277  1.00 86.30           N  
ATOM   3168  CA  ASN A 409       6.168  11.760  -3.118  1.00 86.30           C  
ATOM   3169  C   ASN A 409       4.777  11.559  -2.524  1.00 86.30           C  
ATOM   3170  CB  ASN A 409       6.072  12.493  -4.458  1.00 86.30           C  
ATOM   3171  O   ASN A 409       4.344  12.334  -1.669  1.00 86.30           O  
ATOM   3172  CG  ASN A 409       7.402  13.063  -4.909  1.00 86.30           C  
ATOM   3173  ND2 ASN A 409       7.507  13.379  -6.194  1.00 86.30           N  
ATOM   3174  OD1 ASN A 409       8.329  13.216  -4.109  1.00 86.30           O  
ATOM   3175  N   MET A 410       4.159  10.522  -2.938  1.00 86.22           N  
ATOM   3176  CA  MET A 410       2.832  10.199  -2.424  1.00 86.22           C  
ATOM   3177  C   MET A 410       2.895   9.836  -0.944  1.00 86.22           C  
ATOM   3178  CB  MET A 410       2.210   9.050  -3.219  1.00 86.22           C  
ATOM   3179  O   MET A 410       2.064  10.286  -0.154  1.00 86.22           O  
ATOM   3180  CG  MET A 410       0.828   8.645  -2.733  1.00 86.22           C  
ATOM   3181  SD  MET A 410       0.573   6.829  -2.771  1.00 86.22           S  
ATOM   3182  CE  MET A 410      -1.074   6.721  -2.017  1.00 86.22           C  
ATOM   3183  N   LEU A 411       3.902   9.016  -0.508  1.00 85.81           N  
ATOM   3184  CA  LEU A 411       4.013   8.485   0.846  1.00 85.81           C  
ATOM   3185  C   LEU A 411       4.490   9.562   1.814  1.00 85.81           C  
ATOM   3186  CB  LEU A 411       4.972   7.292   0.877  1.00 85.81           C  
ATOM   3187  O   LEU A 411       3.963   9.684   2.923  1.00 85.81           O  
ATOM   3188  CG  LEU A 411       4.470   6.001   0.230  1.00 85.81           C  
ATOM   3189  CD1 LEU A 411       5.590   4.968   0.168  1.00 85.81           C  
ATOM   3190  CD2 LEU A 411       3.270   5.451   0.994  1.00 85.81           C  
ATOM   3191  N   LEU A 412       5.408  10.451   1.361  1.00 82.82           N  
ATOM   3192  CA  LEU A 412       6.086  11.343   2.295  1.00 82.82           C  
ATOM   3193  C   LEU A 412       5.536  12.761   2.188  1.00 82.82           C  
ATOM   3194  CB  LEU A 412       7.594  11.346   2.034  1.00 82.82           C  
ATOM   3195  O   LEU A 412       5.601  13.530   3.150  1.00 82.82           O  
ATOM   3196  CG  LEU A 412       8.316  10.010   2.211  1.00 82.82           C  
ATOM   3197  CD1 LEU A 412       9.786  10.147   1.828  1.00 82.82           C  
ATOM   3198  CD2 LEU A 412       8.176   9.512   3.646  1.00 82.82           C  
ATOM   3199  N   SER A 413       4.787  13.098   1.081  1.00 78.72           N  
ATOM   3200  CA  SER A 413       4.461  14.510   0.908  1.00 78.72           C  
ATOM   3201  C   SER A 413       2.953  14.723   0.827  1.00 78.72           C  
ATOM   3202  CB  SER A 413       5.131  15.065  -0.349  1.00 78.72           C  
ATOM   3203  O   SER A 413       2.361  15.350   1.709  1.00 78.72           O  
ATOM   3204  OG  SER A 413       4.832  16.441  -0.513  1.00 78.72           O  
ATOM   3205  N   SER A 414       2.226  14.009  -0.052  1.00 78.72           N  
ATOM   3206  CA  SER A 414       0.868  14.393  -0.421  1.00 78.72           C  
ATOM   3207  C   SER A 414      -0.165  13.653   0.423  1.00 78.72           C  
ATOM   3208  CB  SER A 414       0.618  14.118  -1.905  1.00 78.72           C  
ATOM   3209  O   SER A 414      -1.063  14.271   0.998  1.00 78.72           O  
ATOM   3210  OG  SER A 414      -0.647  14.618  -2.303  1.00 78.72           O  
ATOM   3211  N   HIS A 415      -0.077  12.333   0.667  1.00 83.47           N  
ATOM   3212  CA  HIS A 415      -1.184  11.514   1.147  1.00 83.47           C  
ATOM   3213  C   HIS A 415      -0.904  10.974   2.545  1.00 83.47           C  
ATOM   3214  CB  HIS A 415      -1.455  10.359   0.182  1.00 83.47           C  
ATOM   3215  O   HIS A 415      -1.595  10.067   3.015  1.00 83.47           O  
ATOM   3216  CG  HIS A 415      -1.962  10.799  -1.154  1.00 83.47           C  
ATOM   3217  CD2 HIS A 415      -1.361  10.831  -2.367  1.00 83.47           C  
ATOM   3218  ND1 HIS A 415      -3.239  11.282  -1.343  1.00 83.47           N  
ATOM   3219  CE1 HIS A 415      -3.402  11.592  -2.618  1.00 83.47           C  
ATOM   3220  NE2 HIS A 415      -2.277  11.328  -3.261  1.00 83.47           N  
ATOM   3221  N   MET A 416       0.094  11.443   3.171  1.00 84.40           N  
ATOM   3222  CA  MET A 416       0.427  10.983   4.516  1.00 84.40           C  
ATOM   3223  C   MET A 416      -0.714  11.269   5.486  1.00 84.40           C  
ATOM   3224  CB  MET A 416       1.713  11.647   5.010  1.00 84.40           C  
ATOM   3225  O   MET A 416      -1.127  10.388   6.243  1.00 84.40           O  
ATOM   3226  CG  MET A 416       2.147  11.190   6.393  1.00 84.40           C  
ATOM   3227  SD  MET A 416       3.650  12.062   6.982  1.00 84.40           S  
ATOM   3228  CE  MET A 416       2.961  13.710   7.298  1.00 84.40           C  
ATOM   3229  N   GLN A 417      -1.203  12.453   5.511  1.00 83.91           N  
ATOM   3230  CA  GLN A 417      -2.268  12.861   6.421  1.00 83.91           C  
ATOM   3231  C   GLN A 417      -3.556  12.092   6.141  1.00 83.91           C  
ATOM   3232  CB  GLN A 417      -2.521  14.366   6.313  1.00 83.91           C  
ATOM   3233  O   GLN A 417      -4.239  11.655   7.069  1.00 83.91           O  
ATOM   3234  CG  GLN A 417      -3.502  14.900   7.347  1.00 83.91           C  
ATOM   3235  CD  GLN A 417      -3.009  14.724   8.771  1.00 83.91           C  
ATOM   3236  NE2 GLN A 417      -3.935  14.727   9.724  1.00 83.91           N  
ATOM   3237  OE1 GLN A 417      -1.806  14.584   9.013  1.00 83.91           O  
ATOM   3238  N   ASP A 418      -3.813  11.916   4.924  1.00 86.55           N  
ATOM   3239  CA  ASP A 418      -5.008  11.178   4.527  1.00 86.55           C  
ATOM   3240  C   ASP A 418      -4.951   9.735   5.021  1.00 86.55           C  
ATOM   3241  CB  ASP A 418      -5.176  11.207   3.007  1.00 86.55           C  
ATOM   3242  O   ASP A 418      -5.939   9.211   5.540  1.00 86.55           O  
ATOM   3243  CG  ASP A 418      -6.530  10.694   2.550  1.00 86.55           C  
ATOM   3244  OD1 ASP A 418      -7.510  10.789   3.320  1.00 86.55           O  
ATOM   3245  OD2 ASP A 418      -6.618  10.187   1.411  1.00 86.55           O  
ATOM   3246  N   LEU A 419      -3.833   9.099   4.844  1.00 89.26           N  
ATOM   3247  CA  LEU A 419      -3.651   7.720   5.286  1.00 89.26           C  
ATOM   3248  C   LEU A 419      -3.775   7.615   6.803  1.00 89.26           C  
ATOM   3249  CB  LEU A 419      -2.288   7.188   4.836  1.00 89.26           C  
ATOM   3250  O   LEU A 419      -4.371   6.666   7.316  1.00 89.26           O  
ATOM   3251  CG  LEU A 419      -2.126   6.918   3.339  1.00 89.26           C  
ATOM   3252  CD1 LEU A 419      -0.657   6.699   2.996  1.00 89.26           C  
ATOM   3253  CD2 LEU A 419      -2.964   5.715   2.919  1.00 89.26           C  
ATOM   3254  N   LYS A 420      -3.329   8.601   7.426  1.00 88.05           N  
ATOM   3255  CA  LYS A 420      -3.435   8.635   8.882  1.00 88.05           C  
ATOM   3256  C   LYS A 420      -4.886   8.802   9.324  1.00 88.05           C  
ATOM   3257  CB  LYS A 420      -2.579   9.764   9.457  1.00 88.05           C  
ATOM   3258  O   LYS A 420      -5.349   8.105  10.230  1.00 88.05           O  
ATOM   3259  CG  LYS A 420      -2.371   9.679  10.962  1.00 88.05           C  
ATOM   3260  CD  LYS A 420      -1.423  10.764  11.457  1.00 88.05           C  
ATOM   3261  CE  LYS A 420      -1.312  10.759  12.976  1.00 88.05           C  
ATOM   3262  NZ  LYS A 420      -0.357  11.798  13.465  1.00 88.05           N  
ATOM   3263  N   GLU A 421      -5.580   9.643   8.723  1.00 87.51           N  
ATOM   3264  CA  GLU A 421      -6.974   9.915   9.063  1.00 87.51           C  
ATOM   3265  C   GLU A 421      -7.857   8.703   8.782  1.00 87.51           C  
ATOM   3266  CB  GLU A 421      -7.489  11.132   8.290  1.00 87.51           C  
ATOM   3267  O   GLU A 421      -8.729   8.364   9.586  1.00 87.51           O  
ATOM   3268  CG  GLU A 421      -6.904  12.454   8.764  1.00 87.51           C  
ATOM   3269  CD  GLU A 421      -7.362  13.644   7.936  1.00 87.51           C  
ATOM   3270  OE1 GLU A 421      -6.917  14.782   8.209  1.00 87.51           O  
ATOM   3271  OE2 GLU A 421      -8.174  13.437   7.006  1.00 87.51           O  
ATOM   3272  N   THR A 422      -7.605   8.116   7.641  1.00 89.00           N  
ATOM   3273  CA  THR A 422      -8.381   6.934   7.281  1.00 89.00           C  
ATOM   3274  C   THR A 422      -8.152   5.809   8.286  1.00 89.00           C  
ATOM   3275  CB  THR A 422      -8.025   6.442   5.866  1.00 89.00           C  
ATOM   3276  O   THR A 422      -9.094   5.113   8.672  1.00 89.00           O  
ATOM   3277  CG2 THR A 422      -8.904   5.266   5.455  1.00 89.00           C  
ATOM   3278  OG1 THR A 422      -8.213   7.513   4.933  1.00 89.00           O  
ATOM   3279  N   THR A 423      -6.956   5.673   8.705  1.00 89.68           N  
ATOM   3280  CA  THR A 423      -6.630   4.633   9.674  1.00 89.68           C  
ATOM   3281  C   THR A 423      -7.319   4.903  11.009  1.00 89.68           C  
ATOM   3282  CB  THR A 423      -5.109   4.526   9.890  1.00 89.68           C  
ATOM   3283  O   THR A 423      -7.905   3.997  11.606  1.00 89.68           O  
ATOM   3284  CG2 THR A 423      -4.769   3.399  10.860  1.00 89.68           C  
ATOM   3285  OG1 THR A 423      -4.471   4.270   8.633  1.00 89.68           O  
ATOM   3286  N   HIS A 424      -7.358   6.120  11.412  1.00 88.49           N  
ATOM   3287  CA  HIS A 424      -7.932   6.494  12.699  1.00 88.49           C  
ATOM   3288  C   HIS A 424      -9.456   6.454  12.655  1.00 88.49           C  
ATOM   3289  CB  HIS A 424      -7.456   7.887  13.115  1.00 88.49           C  
ATOM   3290  O   HIS A 424     -10.093   5.894  13.550  1.00 88.49           O  
ATOM   3291  CG  HIS A 424      -7.982   8.330  14.442  1.00 88.49           C  
ATOM   3292  CD2 HIS A 424      -8.915   9.257  14.764  1.00 88.49           C  
ATOM   3293  ND1 HIS A 424      -7.538   7.799  15.634  1.00 88.49           N  
ATOM   3294  CE1 HIS A 424      -8.178   8.382  16.634  1.00 88.49           C  
ATOM   3295  NE2 HIS A 424      -9.019   9.271  16.133  1.00 88.49           N  
ATOM   3296  N   ASP A 425     -10.104   6.970  11.646  1.00 88.69           N  
ATOM   3297  CA  ASP A 425     -11.546   7.187  11.573  1.00 88.69           C  
ATOM   3298  C   ASP A 425     -12.273   5.912  11.152  1.00 88.69           C  
ATOM   3299  CB  ASP A 425     -11.870   8.324  10.601  1.00 88.69           C  
ATOM   3300  O   ASP A 425     -13.346   5.602  11.673  1.00 88.69           O  
ATOM   3301  CG  ASP A 425     -11.418   9.683  11.106  1.00 88.69           C  
ATOM   3302  OD1 ASP A 425     -11.217   9.843  12.329  1.00 88.69           O  
ATOM   3303  OD2 ASP A 425     -11.265  10.603  10.273  1.00 88.69           O  
ATOM   3304  N   VAL A 426     -11.616   5.200  10.296  1.00 89.46           N  
ATOM   3305  CA  VAL A 426     -12.342   4.074   9.719  1.00 89.46           C  
ATOM   3306  C   VAL A 426     -11.816   2.765  10.305  1.00 89.46           C  
ATOM   3307  CB  VAL A 426     -12.225   4.053   8.178  1.00 89.46           C  
ATOM   3308  O   VAL A 426     -12.558   2.027  10.957  1.00 89.46           O  
ATOM   3309  CG1 VAL A 426     -12.936   2.831   7.600  1.00 89.46           C  
ATOM   3310  CG2 VAL A 426     -12.796   5.339   7.583  1.00 89.46           C  
ATOM   3311  N   LEU A 427     -10.493   2.510  10.166  1.00 90.25           N  
ATOM   3312  CA  LEU A 427      -9.931   1.198  10.464  1.00 90.25           C  
ATOM   3313  C   LEU A 427      -9.861   0.966  11.970  1.00 90.25           C  
ATOM   3314  CB  LEU A 427      -8.536   1.060   9.849  1.00 90.25           C  
ATOM   3315  O   LEU A 427     -10.267  -0.091  12.459  1.00 90.25           O  
ATOM   3316  CG  LEU A 427      -8.458   1.121   8.323  1.00 90.25           C  
ATOM   3317  CD1 LEU A 427      -7.003   1.125   7.866  1.00 90.25           C  
ATOM   3318  CD2 LEU A 427      -9.216  -0.048   7.702  1.00 90.25           C  
ATOM   3319  N   TYR A 428      -9.334   1.906  12.680  1.00 90.48           N  
ATOM   3320  CA  TYR A 428      -9.202   1.770  14.126  1.00 90.48           C  
ATOM   3321  C   TYR A 428     -10.567   1.786  14.802  1.00 90.48           C  
ATOM   3322  CB  TYR A 428      -8.325   2.890  14.694  1.00 90.48           C  
ATOM   3323  O   TYR A 428     -10.833   0.980  15.697  1.00 90.48           O  
ATOM   3324  CG  TYR A 428      -8.284   2.923  16.202  1.00 90.48           C  
ATOM   3325  CD1 TYR A 428      -8.875   3.966  16.912  1.00 90.48           C  
ATOM   3326  CD2 TYR A 428      -7.654   1.912  16.921  1.00 90.48           C  
ATOM   3327  CE1 TYR A 428      -8.839   4.001  18.302  1.00 90.48           C  
ATOM   3328  CE2 TYR A 428      -7.611   1.938  18.311  1.00 90.48           C  
ATOM   3329  OH  TYR A 428      -8.166   3.015  20.368  1.00 90.48           O  
ATOM   3330  CZ  TYR A 428      -8.205   2.984  18.991  1.00 90.48           C  
ATOM   3331  N   GLU A 429     -11.435   2.658  14.386  1.00 88.72           N  
ATOM   3332  CA  GLU A 429     -12.772   2.754  14.962  1.00 88.72           C  
ATOM   3333  C   GLU A 429     -13.563   1.468  14.741  1.00 88.72           C  
ATOM   3334  CB  GLU A 429     -13.529   3.945  14.369  1.00 88.72           C  
ATOM   3335  O   GLU A 429     -14.290   1.019  15.630  1.00 88.72           O  
ATOM   3336  CG  GLU A 429     -13.007   5.298  14.831  1.00 88.72           C  
ATOM   3337  CD  GLU A 429     -13.175   5.527  16.325  1.00 88.72           C  
ATOM   3338  OE1 GLU A 429     -12.327   6.220  16.931  1.00 88.72           O  
ATOM   3339  OE2 GLU A 429     -14.162   5.009  16.893  1.00 88.72           O  
ATOM   3340  N   ASN A 430     -13.445   0.919  13.584  1.00 90.57           N  
ATOM   3341  CA  ASN A 430     -14.089  -0.362  13.315  1.00 90.57           C  
ATOM   3342  C   ASN A 430     -13.566  -1.459  14.238  1.00 90.57           C  
ATOM   3343  CB  ASN A 430     -13.896  -0.763  11.851  1.00 90.57           C  
ATOM   3344  O   ASN A 430     -14.340  -2.272  14.746  1.00 90.57           O  
ATOM   3345  CG  ASN A 430     -14.697   0.101  10.898  1.00 90.57           C  
ATOM   3346  ND2 ASN A 430     -14.366   0.032   9.614  1.00 90.57           N  
ATOM   3347  OD1 ASN A 430     -15.606   0.826  11.312  1.00 90.57           O  
ATOM   3348  N   TYR A 431     -12.256  -1.470  14.392  1.00 90.71           N  
ATOM   3349  CA  TYR A 431     -11.634  -2.449  15.276  1.00 90.71           C  
ATOM   3350  C   TYR A 431     -12.057  -2.224  16.723  1.00 90.71           C  
ATOM   3351  CB  TYR A 431     -10.108  -2.385  15.161  1.00 90.71           C  
ATOM   3352  O   TYR A 431     -12.374  -3.176  17.439  1.00 90.71           O  
ATOM   3353  CG  TYR A 431      -9.388  -3.279  16.141  1.00 90.71           C  
ATOM   3354  CD1 TYR A 431      -8.856  -2.765  17.322  1.00 90.71           C  
ATOM   3355  CD2 TYR A 431      -9.235  -4.638  15.887  1.00 90.71           C  
ATOM   3356  CE1 TYR A 431      -8.190  -3.585  18.226  1.00 90.71           C  
ATOM   3357  CE2 TYR A 431      -8.571  -5.467  16.784  1.00 90.71           C  
ATOM   3358  OH  TYR A 431      -7.393  -5.748  18.842  1.00 90.71           O  
ATOM   3359  CZ  TYR A 431      -8.052  -4.932  17.950  1.00 90.71           C  
ATOM   3360  N   ARG A 432     -12.057  -1.025  17.125  1.00 89.65           N  
ATOM   3361  CA  ARG A 432     -12.441  -0.658  18.484  1.00 89.65           C  
ATOM   3362  C   ARG A 432     -13.860  -1.123  18.796  1.00 89.65           C  
ATOM   3363  CB  ARG A 432     -12.330   0.855  18.686  1.00 89.65           C  
ATOM   3364  O   ARG A 432     -14.115  -1.682  19.865  1.00 89.65           O  
ATOM   3365  CG  ARG A 432     -12.665   1.315  20.096  1.00 89.65           C  
ATOM   3366  CD  ARG A 432     -12.594   2.830  20.226  1.00 89.65           C  
ATOM   3367  NE  ARG A 432     -13.065   3.281  21.533  1.00 89.65           N  
ATOM   3368  NH1 ARG A 432     -11.534   5.001  21.721  1.00 89.65           N  
ATOM   3369  NH2 ARG A 432     -13.056   4.627  23.394  1.00 89.65           N  
ATOM   3370  CZ  ARG A 432     -12.551   4.302  22.213  1.00 89.65           C  
ATOM   3371  N   THR A 433     -14.749  -0.780  17.937  1.00 88.33           N  
ATOM   3372  CA  THR A 433     -16.144  -1.178  18.096  1.00 88.33           C  
ATOM   3373  C   THR A 433     -16.267  -2.697  18.175  1.00 88.33           C  
ATOM   3374  CB  THR A 433     -17.011  -0.650  16.938  1.00 88.33           C  
ATOM   3375  O   THR A 433     -17.042  -3.221  18.978  1.00 88.33           O  
ATOM   3376  CG2 THR A 433     -18.485  -0.968  17.165  1.00 88.33           C  
ATOM   3377  OG1 THR A 433     -16.850   0.771  16.838  1.00 88.33           O  
ATOM   3378  N   GLU A 434     -15.567  -3.397  17.384  1.00 89.47           N  
ATOM   3379  CA  GLU A 434     -15.589  -4.856  17.368  1.00 89.47           C  
ATOM   3380  C   GLU A 434     -15.064  -5.430  18.681  1.00 89.47           C  
ATOM   3381  CB  GLU A 434     -14.769  -5.394  16.193  1.00 89.47           C  
ATOM   3382  O   GLU A 434     -15.636  -6.379  19.223  1.00 89.47           O  
ATOM   3383  CG  GLU A 434     -14.881  -6.900  16.003  1.00 89.47           C  
ATOM   3384  CD  GLU A 434     -14.048  -7.422  14.843  1.00 89.47           C  
ATOM   3385  OE1 GLU A 434     -13.940  -8.658  14.681  1.00 89.47           O  
ATOM   3386  OE2 GLU A 434     -13.497  -6.587  14.091  1.00 89.47           O  
ATOM   3387  N   LYS A 435     -13.976  -4.876  19.153  1.00 86.96           N  
ATOM   3388  CA  LYS A 435     -13.348  -5.369  20.375  1.00 86.96           C  
ATOM   3389  C   LYS A 435     -14.216  -5.076  21.596  1.00 86.96           C  
ATOM   3390  CB  LYS A 435     -11.962  -4.748  20.556  1.00 86.96           C  
ATOM   3391  O   LYS A 435     -14.315  -5.901  22.506  1.00 86.96           O  
ATOM   3392  CG  LYS A 435     -10.868  -5.429  19.746  1.00 86.96           C  
ATOM   3393  CD  LYS A 435     -10.589  -6.836  20.257  1.00 86.96           C  
ATOM   3394  CE  LYS A 435      -9.451  -7.495  19.488  1.00 86.96           C  
ATOM   3395  NZ  LYS A 435      -9.180  -8.879  19.978  1.00 86.96           N  
ATOM   3396  N   LEU A 436     -14.801  -3.857  21.607  1.00 83.87           N  
ATOM   3397  CA  LEU A 436     -15.679  -3.487  22.711  1.00 83.87           C  
ATOM   3398  C   LEU A 436     -16.953  -4.325  22.698  1.00 83.87           C  
ATOM   3399  CB  LEU A 436     -16.033  -1.999  22.639  1.00 83.87           C  
ATOM   3400  O   LEU A 436     -17.490  -4.663  23.755  1.00 83.87           O  
ATOM   3401  CG  LEU A 436     -14.914  -1.018  22.995  1.00 83.87           C  
ATOM   3402  CD1 LEU A 436     -15.365   0.416  22.738  1.00 83.87           C  
ATOM   3403  CD2 LEU A 436     -14.488  -1.197  24.448  1.00 83.87           C  
ATOM   3404  N   SER A 437     -17.361  -4.563  21.527  1.00 86.39           N  
ATOM   3405  CA  SER A 437     -18.534  -5.422  21.399  1.00 86.39           C  
ATOM   3406  C   SER A 437     -18.231  -6.843  21.860  1.00 86.39           C  
ATOM   3407  CB  SER A 437     -19.029  -5.441  19.952  1.00 86.39           C  
ATOM   3408  O   SER A 437     -19.079  -7.498  22.469  1.00 86.39           O  
ATOM   3409  OG  SER A 437     -18.083  -6.070  19.105  1.00 86.39           O  
ATOM   3410  N   SER A 438     -17.085  -7.303  21.521  1.00 83.83           N  
ATOM   3411  CA  SER A 438     -16.662  -8.654  21.879  1.00 83.83           C  
ATOM   3412  C   SER A 438     -16.416  -8.777  23.379  1.00 83.83           C  
ATOM   3413  CB  SER A 438     -15.396  -9.040  21.113  1.00 83.83           C  
ATOM   3414  O   SER A 438     -16.667  -9.829  23.970  1.00 83.83           O  
ATOM   3415  OG  SER A 438     -14.269  -8.348  21.622  1.00 83.83           O  
ATOM   3416  N   MET A 439     -15.993  -7.778  24.091  1.00 75.46           N  
ATOM   3417  CA  MET A 439     -15.702  -7.743  25.521  1.00 75.46           C  
ATOM   3418  C   MET A 439     -16.965  -7.461  26.328  1.00 75.46           C  
ATOM   3419  CB  MET A 439     -14.639  -6.686  25.828  1.00 75.46           C  
ATOM   3420  O   MET A 439     -16.960  -7.568  27.555  1.00 75.46           O  
ATOM   3421  CG  MET A 439     -13.248  -7.056  25.339  1.00 75.46           C  
ATOM   3422  SD  MET A 439     -12.032  -5.705  25.591  1.00 75.46           S  
ATOM   3423  CE  MET A 439     -11.522  -6.048  27.298  1.00 75.46           C  
ATOM   3424  N   GLY A 440     -18.288  -7.542  25.733  1.00 59.80           N  
ATOM   3425  CA  GLY A 440     -19.562  -7.512  26.433  1.00 59.80           C  
ATOM   3426  C   GLY A 440     -19.811  -6.206  27.163  1.00 59.80           C  
ATOM   3427  O   GLY A 440     -20.571  -6.165  28.133  1.00 59.80           O  
ATOM   3428  N   LEU A 441     -19.185  -5.055  26.885  1.00 57.86           N  
ATOM   3429  CA  LEU A 441     -19.394  -3.763  27.531  1.00 57.86           C  
ATOM   3430  C   LEU A 441     -20.483  -2.969  26.819  1.00 57.86           C  
ATOM   3431  CB  LEU A 441     -18.091  -2.959  27.554  1.00 57.86           C  
ATOM   3432  O   LEU A 441     -20.188  -2.028  26.078  1.00 57.86           O  
ATOM   3433  CG  LEU A 441     -17.667  -2.394  28.910  1.00 57.86           C  
ATOM   3434  CD1 LEU A 441     -17.023  -3.483  29.760  1.00 57.86           C  
ATOM   3435  CD2 LEU A 441     -16.714  -1.218  28.725  1.00 57.86           C  
ATOM   3436  N   THR A 442     -21.466  -3.513  26.154  1.00 48.30           N  
ATOM   3437  CA  THR A 442     -22.583  -2.923  25.425  1.00 48.30           C  
ATOM   3438  C   THR A 442     -23.644  -2.402  26.390  1.00 48.30           C  
ATOM   3439  CB  THR A 442     -23.219  -3.940  24.460  1.00 48.30           C  
ATOM   3440  O   THR A 442     -24.414  -1.502  26.048  1.00 48.30           O  
ATOM   3441  CG2 THR A 442     -22.200  -4.445  23.443  1.00 48.30           C  
ATOM   3442  OG1 THR A 442     -23.721  -5.053  25.210  1.00 48.30           O  
ATOM   3443  N   ASN A 443     -23.325  -2.355  27.752  1.00 47.01           N  
ATOM   3444  CA  ASN A 443     -24.382  -1.692  28.507  1.00 47.01           C  
ATOM   3445  C   ASN A 443     -23.861  -0.455  29.234  1.00 47.01           C  
ATOM   3446  CB  ASN A 443     -25.021  -2.663  29.502  1.00 47.01           C  
ATOM   3447  O   ASN A 443     -24.646   0.381  29.685  1.00 47.01           O  
ATOM   3448  CG  ASN A 443     -25.967  -3.643  28.837  1.00 47.01           C  
ATOM   3449  ND2 ASN A 443     -26.373  -4.669  29.575  1.00 47.01           N  
ATOM   3450  OD1 ASN A 443     -26.330  -3.479  27.669  1.00 47.01           O  
ATOM   3451  N   THR A 444     -22.609   0.033  28.932  1.00 48.49           N  
ATOM   3452  CA  THR A 444     -22.157   1.208  29.670  1.00 48.49           C  
ATOM   3453  C   THR A 444     -21.727   2.316  28.713  1.00 48.49           C  
ATOM   3454  CB  THR A 444     -20.991   0.860  30.614  1.00 48.49           C  
ATOM   3455  O   THR A 444     -21.761   3.496  29.066  1.00 48.49           O  
ATOM   3456  CG2 THR A 444     -21.450  -0.061  31.739  1.00 48.49           C  
ATOM   3457  OG1 THR A 444     -19.959   0.204  29.866  1.00 48.49           O  
ATOM   3458  N   VAL A 445     -21.583   2.066  27.376  1.00 50.52           N  
ATOM   3459  CA  VAL A 445     -21.106   3.114  26.480  1.00 50.52           C  
ATOM   3460  C   VAL A 445     -22.287   3.738  25.740  1.00 50.52           C  
ATOM   3461  CB  VAL A 445     -20.071   2.571  25.471  1.00 50.52           C  
ATOM   3462  O   VAL A 445     -22.239   4.910  25.357  1.00 50.52           O  
ATOM   3463  CG1 VAL A 445     -18.660   3.014  25.853  1.00 50.52           C  
ATOM   3464  CG2 VAL A 445     -20.152   1.047  25.391  1.00 50.52           C  
ATOM   3465  N   SER A 446     -23.511   3.034  25.682  1.00 44.12           N  
ATOM   3466  CA  SER A 446     -24.737   3.686  25.234  1.00 44.12           C  
ATOM   3467  C   SER A 446     -25.296   4.610  26.311  1.00 44.12           C  
ATOM   3468  CB  SER A 446     -25.789   2.645  24.849  1.00 44.12           C  
ATOM   3469  O   SER A 446     -25.872   5.655  26.001  1.00 44.12           O  
ATOM   3470  OG  SER A 446     -26.267   2.876  23.535  1.00 44.12           O  
ATOM   3471  N   ALA A 447     -24.762   4.545  27.558  1.00 43.23           N  
ATOM   3472  CA  ALA A 447     -25.139   5.409  28.673  1.00 43.23           C  
ATOM   3473  C   ALA A 447     -24.146   6.556  28.838  1.00 43.23           C  
ATOM   3474  CB  ALA A 447     -25.232   4.601  29.965  1.00 43.23           C  
ATOM   3475  O   ALA A 447     -24.500   7.624  29.344  1.00 43.23           O  
ATOM   3476  N   MET A 448     -22.974   6.569  28.111  1.00 43.41           N  
ATOM   3477  CA  MET A 448     -21.950   7.603  28.233  1.00 43.41           C  
ATOM   3478  C   MET A 448     -21.984   8.547  27.036  1.00 43.41           C  
ATOM   3479  CB  MET A 448     -20.562   6.972  28.363  1.00 43.41           C  
ATOM   3480  O   MET A 448     -21.595   9.711  27.147  1.00 43.41           O  
ATOM   3481  CG  MET A 448     -19.490   7.942  28.834  1.00 43.41           C  
ATOM   3482  SD  MET A 448     -18.552   7.305  30.277  1.00 43.41           S  
ATOM   3483  CE  MET A 448     -17.163   8.472  30.295  1.00 43.41           C  
ATOM   3484  N   SER A 449     -22.665   8.195  25.885  1.00 42.81           N  
ATOM   3485  CA  SER A 449     -22.913   9.127  24.790  1.00 42.81           C  
ATOM   3486  C   SER A 449     -24.211   9.899  25.004  1.00 42.81           C  
ATOM   3487  CB  SER A 449     -22.967   8.384  23.454  1.00 42.81           C  
ATOM   3488  O   SER A 449     -24.382  10.997  24.471  1.00 42.81           O  
ATOM   3489  OG  SER A 449     -23.036   6.983  23.661  1.00 42.81           O  
ATOM   3490  N   THR A 450     -24.941   9.546  26.137  1.00 40.76           N  
ATOM   3491  CA  THR A 450     -26.126  10.295  26.542  1.00 40.76           C  
ATOM   3492  C   THR A 450     -25.881  11.025  27.859  1.00 40.76           C  
ATOM   3493  CB  THR A 450     -27.349   9.371  26.683  1.00 40.76           C  
ATOM   3494  O   THR A 450     -26.682  11.870  28.265  1.00 40.76           O  
ATOM   3495  CG2 THR A 450     -27.763   8.795  25.333  1.00 40.76           C  
ATOM   3496  OG1 THR A 450     -27.027   8.293  27.571  1.00 40.76           O  
ATOM   3497  N   SER A 451     -24.662  11.015  28.425  1.00 38.02           N  
ATOM   3498  CA  SER A 451     -24.411  11.611  29.733  1.00 38.02           C  
ATOM   3499  C   SER A 451     -23.467  12.804  29.624  1.00 38.02           C  
ATOM   3500  CB  SER A 451     -23.826  10.574  30.692  1.00 38.02           C  
ATOM   3501  O   SER A 451     -23.207  13.489  30.616  1.00 38.02           O  
ATOM   3502  OG  SER A 451     -22.639  10.010  30.161  1.00 38.02           O  
ATOM   3503  N   LYS A 452     -23.183  13.366  28.405  1.00 34.95           N  
ATOM   3504  CA  LYS A 452     -22.531  14.662  28.242  1.00 34.95           C  
ATOM   3505  C   LYS A 452     -23.535  15.735  27.830  1.00 34.95           C  
ATOM   3506  CB  LYS A 452     -21.407  14.572  27.209  1.00 34.95           C  
ATOM   3507  O   LYS A 452     -23.227  16.928  27.865  1.00 34.95           O  
ATOM   3508  CG  LYS A 452     -20.185  15.414  27.547  1.00 34.95           C  
ATOM   3509  CD  LYS A 452     -19.030  15.131  26.596  1.00 34.95           C  
ATOM   3510  CE  LYS A 452     -17.784  15.917  26.978  1.00 34.95           C  
ATOM   3511  NZ  LYS A 452     -16.615  15.555  26.122  1.00 34.95           N  
ATOM   3512  N   ALA A 453     -24.846  15.452  28.061  1.00 36.13           N  
ATOM   3513  CA  ALA A 453     -25.875  16.485  27.980  1.00 36.13           C  
ATOM   3514  C   ALA A 453     -26.709  16.530  29.257  1.00 36.13           C  
ATOM   3515  CB  ALA A 453     -26.775  16.245  26.770  1.00 36.13           C  
ATOM   3516  O   ALA A 453     -27.525  17.436  29.441  1.00 36.13           O  
ATOM   3517  N   LYS A 454     -26.154  16.180  30.439  1.00 37.83           N  
ATOM   3518  CA  LYS A 454     -27.029  16.481  31.568  1.00 37.83           C  
ATOM   3519  C   LYS A 454     -26.220  16.785  32.826  1.00 37.83           C  
ATOM   3520  CB  LYS A 454     -27.987  15.318  31.830  1.00 37.83           C  
ATOM   3521  O   LYS A 454     -25.590  15.891  33.396  1.00 37.83           O  
ATOM   3522  CG  LYS A 454     -29.359  15.492  31.196  1.00 37.83           C  
ATOM   3523  CD  LYS A 454     -30.283  14.328  31.535  1.00 37.83           C  
ATOM   3524  CE  LYS A 454     -31.633  14.466  30.845  1.00 37.83           C  
ATOM   3525  NZ  LYS A 454     -32.488  13.259  31.053  1.00 37.83           N  
ATOM   3526  N   SER A 455     -25.387  17.729  32.776  1.00 33.35           N  
ATOM   3527  CA  SER A 455     -25.066  18.318  34.072  1.00 33.35           C  
ATOM   3528  C   SER A 455     -25.209  19.836  34.040  1.00 33.35           C  
ATOM   3529  CB  SER A 455     -23.645  17.941  34.495  1.00 33.35           C  
ATOM   3530  O   SER A 455     -24.697  20.495  33.132  1.00 33.35           O  
ATOM   3531  OG  SER A 455     -23.174  18.812  35.509  1.00 33.35           O  
ATOM   3532  N   GLY A 456     -26.401  20.285  34.217  1.00 34.27           N  
ATOM   3533  CA  GLY A 456     -26.700  21.503  34.955  1.00 34.27           C  
ATOM   3534  C   GLY A 456     -27.991  22.166  34.512  1.00 34.27           C  
ATOM   3535  O   GLY A 456     -28.194  22.407  33.320  1.00 34.27           O  
ATOM   3536  N   ARG A 457     -29.222  21.761  35.066  1.00 31.28           N  
ATOM   3537  CA  ARG A 457     -30.158  22.847  35.338  1.00 31.28           C  
ATOM   3538  C   ARG A 457     -31.582  22.320  35.482  1.00 31.28           C  
ATOM   3539  CB  ARG A 457     -30.099  23.899  34.228  1.00 31.28           C  
ATOM   3540  O   ARG A 457     -32.039  21.522  34.661  1.00 31.28           O  
ATOM   3541  CG  ARG A 457     -30.447  25.304  34.692  1.00 31.28           C  
ATOM   3542  CD  ARG A 457     -30.105  26.348  33.638  1.00 31.28           C  
ATOM   3543  NE  ARG A 457     -31.001  27.498  33.707  1.00 31.28           N  
ATOM   3544  NH1 ARG A 457     -29.612  28.913  32.521  1.00 31.28           N  
ATOM   3545  NH2 ARG A 457     -31.632  29.668  33.298  1.00 31.28           N  
ATOM   3546  CZ  ARG A 457     -30.747  28.691  33.175  1.00 31.28           C  
ATOM   3547  N   SER A 458     -32.121  22.022  36.672  1.00 31.79           N  
ATOM   3548  CA  SER A 458     -33.327  22.356  37.422  1.00 31.79           C  
ATOM   3549  C   SER A 458     -34.544  22.435  36.507  1.00 31.79           C  
ATOM   3550  CB  SER A 458     -33.148  23.683  38.162  1.00 31.79           C  
ATOM   3551  O   SER A 458     -34.448  22.922  35.378  1.00 31.79           O  
ATOM   3552  OG  SER A 458     -32.921  24.742  37.248  1.00 31.79           O  
ATOM   3553  N   THR A 459     -35.317  21.354  36.408  1.00 41.94           N  
ATOM   3554  CA  THR A 459     -36.714  20.941  36.472  1.00 41.94           C  
ATOM   3555  C   THR A 459     -37.627  22.148  36.669  1.00 41.94           C  
ATOM   3556  CB  THR A 459     -36.946  19.927  37.608  1.00 41.94           C  
ATOM   3557  O   THR A 459     -37.414  22.951  37.580  1.00 41.94           O  
ATOM   3558  CG2 THR A 459     -36.908  18.496  37.084  1.00 41.94           C  
ATOM   3559  OG1 THR A 459     -35.924  20.088  38.599  1.00 41.94           O  
ATOM   3560  N   SER A 460     -37.978  22.821  35.536  1.00 38.38           N  
ATOM   3561  CA  SER A 460     -39.313  23.388  35.372  1.00 38.38           C  
ATOM   3562  C   SER A 460     -39.381  24.298  34.150  1.00 38.38           C  
ATOM   3563  CB  SER A 460     -39.721  24.169  36.622  1.00 38.38           C  
ATOM   3564  O   SER A 460     -39.522  25.515  34.282  1.00 38.38           O  
ATOM   3565  OG  SER A 460     -38.814  25.229  36.871  1.00 38.38           O  
ATOM   3566  N   GLN A 461     -39.104  23.814  32.969  1.00 37.62           N  
ATOM   3567  CA  GLN A 461     -39.537  24.618  31.831  1.00 37.62           C  
ATOM   3568  C   GLN A 461     -39.516  23.803  30.542  1.00 37.62           C  
ATOM   3569  CB  GLN A 461     -38.654  25.858  31.683  1.00 37.62           C  
ATOM   3570  O   GLN A 461     -39.200  24.330  29.473  1.00 37.62           O  
ATOM   3571  CG  GLN A 461     -39.143  27.060  32.479  1.00 37.62           C  
ATOM   3572  CD  GLN A 461     -38.325  28.311  32.217  1.00 37.62           C  
ATOM   3573  NE2 GLN A 461     -38.371  29.256  33.149  1.00 37.62           N  
ATOM   3574  OE1 GLN A 461     -37.656  28.426  31.185  1.00 37.62           O  
ATOM   3575  N   ALA A 462     -39.730  22.506  30.481  1.00 37.87           N  
ATOM   3576  CA  ALA A 462     -39.762  21.664  29.287  1.00 37.87           C  
ATOM   3577  C   ALA A 462     -41.185  21.215  28.970  1.00 37.87           C  
ATOM   3578  CB  ALA A 462     -38.852  20.452  29.467  1.00 37.87           C  
ATOM   3579  O   ALA A 462     -41.462  20.744  27.865  1.00 37.87           O  
ATOM   3580  N   ALA A 463     -42.157  21.831  29.560  1.00 38.82           N  
ATOM   3581  CA  ALA A 463     -43.524  21.530  29.141  1.00 38.82           C  
ATOM   3582  C   ALA A 463     -44.163  22.732  28.451  1.00 38.82           C  
ATOM   3583  CB  ALA A 463     -44.365  21.099  30.340  1.00 38.82           C  
ATOM   3584  O   ALA A 463     -45.082  22.575  27.644  1.00 38.82           O  
ATOM   3585  N   ALA A 464     -43.355  23.823  28.170  1.00 41.60           N  
ATOM   3586  CA  ALA A 464     -43.869  25.002  27.479  1.00 41.60           C  
ATOM   3587  C   ALA A 464     -43.087  25.272  26.197  1.00 41.60           C  
ATOM   3588  CB  ALA A 464     -43.818  26.221  28.397  1.00 41.60           C  
ATOM   3589  O   ALA A 464     -43.552  26.006  25.322  1.00 41.60           O  
ATOM   3590  N   GLN A 465     -42.261  24.320  25.731  1.00 41.03           N  
ATOM   3591  CA  GLN A 465     -41.544  24.529  24.477  1.00 41.03           C  
ATOM   3592  C   GLN A 465     -41.858  23.423  23.474  1.00 41.03           C  
ATOM   3593  CB  GLN A 465     -40.037  24.601  24.725  1.00 41.03           C  
ATOM   3594  O   GLN A 465     -41.517  23.533  22.294  1.00 41.03           O  
ATOM   3595  CG  GLN A 465     -39.525  26.010  24.996  1.00 41.03           C  
ATOM   3596  CD  GLN A 465     -38.020  26.062  25.182  1.00 41.03           C  
ATOM   3597  NE2 GLN A 465     -37.426  27.214  24.890  1.00 41.03           N  
ATOM   3598  OE1 GLN A 465     -37.397  25.075  25.585  1.00 41.03           O  
ATOM   3599  N   GLU A 466     -42.694  22.502  23.862  1.00 40.98           N  
ATOM   3600  CA  GLU A 466     -43.180  21.450  22.974  1.00 40.98           C  
ATOM   3601  C   GLU A 466     -44.501  21.846  22.320  1.00 40.98           C  
ATOM   3602  CB  GLU A 466     -43.344  20.135  23.739  1.00 40.98           C  
ATOM   3603  O   GLU A 466     -44.813  21.395  21.217  1.00 40.98           O  
ATOM   3604  CG  GLU A 466     -43.160  18.895  22.876  1.00 40.98           C  
ATOM   3605  CD  GLU A 466     -43.270  17.596  23.659  1.00 40.98           C  
ATOM   3606  OE1 GLU A 466     -43.193  16.508  23.045  1.00 40.98           O  
ATOM   3607  OE2 GLU A 466     -43.435  17.668  24.898  1.00 40.98           O  
ATOM   3608  N   ASP A 467     -44.969  23.032  22.625  1.00 40.53           N  
ATOM   3609  CA  ASP A 467     -46.190  23.595  22.058  1.00 40.53           C  
ATOM   3610  C   ASP A 467     -45.872  24.716  21.071  1.00 40.53           C  
ATOM   3611  CB  ASP A 467     -47.107  24.116  23.167  1.00 40.53           C  
ATOM   3612  O   ASP A 467     -46.679  25.024  20.192  1.00 40.53           O  
ATOM   3613  CG  ASP A 467     -48.343  23.256  23.367  1.00 40.53           C  
ATOM   3614  OD1 ASP A 467     -48.566  22.315  22.575  1.00 40.53           O  
ATOM   3615  OD2 ASP A 467     -49.101  23.523  24.325  1.00 40.53           O  
ATOM   3616  N   THR A 468     -44.591  25.097  20.784  1.00 46.98           N  
ATOM   3617  CA  THR A 468     -44.201  26.140  19.841  1.00 46.98           C  
ATOM   3618  C   THR A 468     -43.489  25.538  18.633  1.00 46.98           C  
ATOM   3619  CB  THR A 468     -43.289  27.185  20.510  1.00 46.98           C  
ATOM   3620  O   THR A 468     -43.426  26.159  17.570  1.00 46.98           O  
ATOM   3621  CG2 THR A 468     -44.046  27.975  21.572  1.00 46.98           C  
ATOM   3622  OG1 THR A 468     -42.180  26.519  21.125  1.00 46.98           O  
ATOM   3623  N   LEU A 469     -43.292  24.212  18.590  1.00 44.05           N  
ATOM   3624  CA  LEU A 469     -42.656  23.561  17.451  1.00 44.05           C  
ATOM   3625  C   LEU A 469     -43.665  22.729  16.666  1.00 44.05           C  
ATOM   3626  CB  LEU A 469     -41.498  22.674  17.917  1.00 44.05           C  
ATOM   3627  O   LEU A 469     -43.415  22.365  15.515  1.00 44.05           O  
ATOM   3628  CG  LEU A 469     -40.098  23.096  17.471  1.00 44.05           C  
ATOM   3629  CD1 LEU A 469     -39.306  23.642  18.654  1.00 44.05           C  
ATOM   3630  CD2 LEU A 469     -39.366  21.923  16.827  1.00 44.05           C  
ATOM   3631  N   ALA A 470     -44.917  22.710  17.101  1.00 45.89           N  
ATOM   3632  CA  ALA A 470     -46.022  22.081  16.382  1.00 45.89           C  
ATOM   3633  C   ALA A 470     -46.851  23.120  15.633  1.00 45.89           C  
ATOM   3634  CB  ALA A 470     -46.905  21.294  17.346  1.00 45.89           C  
ATOM   3635  O   ALA A 470     -47.564  22.787  14.683  1.00 45.89           O  
ATOM   3636  N   LYS A 471     -46.397  24.408  15.663  1.00 43.70           N  
ATOM   3637  CA  LYS A 471     -47.023  25.484  14.900  1.00 43.70           C  
ATOM   3638  C   LYS A 471     -46.091  25.997  13.806  1.00 43.70           C  
ATOM   3639  CB  LYS A 471     -47.427  26.634  15.825  1.00 43.70           C  
ATOM   3640  O   LYS A 471     -46.503  26.781  12.949  1.00 43.70           O  
ATOM   3641  CG  LYS A 471     -48.828  26.500  16.403  1.00 43.70           C  
ATOM   3642  CD  LYS A 471     -49.133  27.617  17.393  1.00 43.70           C  
ATOM   3643  CE  LYS A 471     -50.511  27.450  18.019  1.00 43.70           C  
ATOM   3644  NZ  LYS A 471     -50.788  28.505  19.039  1.00 43.70           N  
ATOM   3645  N   MET A 472     -45.076  25.251  13.303  1.00 45.53           N  
ATOM   3646  CA  MET A 472     -44.225  25.646  12.184  1.00 45.53           C  
ATOM   3647  C   MET A 472     -44.133  24.529  11.150  1.00 45.53           C  
ATOM   3648  CB  MET A 472     -42.826  26.018  12.677  1.00 45.53           C  
ATOM   3649  O   MET A 472     -43.238  24.533  10.303  1.00 45.53           O  
ATOM   3650  CG  MET A 472     -42.757  27.374  13.362  1.00 45.53           C  
ATOM   3651  SD  MET A 472     -41.053  27.816  13.878  1.00 45.53           S  
ATOM   3652  CE  MET A 472     -40.687  29.130  12.681  1.00 45.53           C  
ATOM   3653  N   ALA A 473     -45.151  23.794  10.865  1.00 43.33           N  
ATOM   3654  CA  ALA A 473     -45.193  22.717   9.879  1.00 43.33           C  
ATOM   3655  C   ALA A 473     -46.151  23.054   8.739  1.00 43.33           C  
ATOM   3656  CB  ALA A 473     -45.601  21.404  10.542  1.00 43.33           C  
ATOM   3657  O   ALA A 473     -46.086  22.450   7.666  1.00 43.33           O  
ATOM   3658  N   PRO A 474     -46.659  24.354   8.530  1.00 41.31           N  
ATOM   3659  CA  PRO A 474     -47.164  24.509   7.164  1.00 41.31           C  
ATOM   3660  C   PRO A 474     -46.419  25.585   6.378  1.00 41.31           C  
ATOM   3661  CB  PRO A 474     -48.629  24.900   7.372  1.00 41.31           C  
ATOM   3662  O   PRO A 474     -46.742  25.840   5.214  1.00 41.31           O  
ATOM   3663  CG  PRO A 474     -48.651  25.618   8.682  1.00 41.31           C  
ATOM   3664  CD  PRO A 474     -47.300  25.480   9.324  1.00 41.31           C  
ATOM   3665  N   LYS A 475     -45.057  25.752   6.394  1.00 42.11           N  
ATOM   3666  CA  LYS A 475     -44.330  26.693   5.547  1.00 42.11           C  
ATOM   3667  C   LYS A 475     -43.288  25.974   4.695  1.00 42.11           C  
ATOM   3668  CB  LYS A 475     -43.657  27.772   6.398  1.00 42.11           C  
ATOM   3669  O   LYS A 475     -42.729  26.559   3.764  1.00 42.11           O  
ATOM   3670  CG  LYS A 475     -44.561  28.949   6.733  1.00 42.11           C  
ATOM   3671  CD  LYS A 475     -43.798  30.051   7.457  1.00 42.11           C  
ATOM   3672  CE  LYS A 475     -44.697  31.238   7.775  1.00 42.11           C  
ATOM   3673  NZ  LYS A 475     -43.994  32.258   8.610  1.00 42.11           N  
ATOM   3674  N   ARG A 476     -43.391  24.618   4.616  1.00 41.48           N  
ATOM   3675  CA  ARG A 476     -42.412  23.876   3.827  1.00 41.48           C  
ATOM   3676  C   ARG A 476     -43.084  23.137   2.674  1.00 41.48           C  
ATOM   3677  CB  ARG A 476     -41.649  22.886   4.710  1.00 41.48           C  
ATOM   3678  O   ARG A 476     -42.432  22.790   1.688  1.00 41.48           O  
ATOM   3679  CG  ARG A 476     -40.305  23.404   5.196  1.00 41.48           C  
ATOM   3680  CD  ARG A 476     -39.559  22.357   6.011  1.00 41.48           C  
ATOM   3681  NE  ARG A 476     -38.134  22.661   6.104  1.00 41.48           N  
ATOM   3682  NH1 ARG A 476     -37.791  21.456   8.045  1.00 41.48           N  
ATOM   3683  NH2 ARG A 476     -36.045  22.563   7.054  1.00 41.48           N  
ATOM   3684  CZ  ARG A 476     -37.327  22.226   7.068  1.00 41.48           C  
ATOM   3685  N   ALA A 477     -44.415  23.323   2.571  1.00 43.33           N  
ATOM   3686  CA  ALA A 477     -45.116  22.673   1.467  1.00 43.33           C  
ATOM   3687  C   ALA A 477     -45.523  23.687   0.402  1.00 43.33           C  
ATOM   3688  CB  ALA A 477     -46.342  21.924   1.982  1.00 43.33           C  
ATOM   3689  O   ALA A 477     -45.580  23.361  -0.786  1.00 43.33           O  
ATOM   3690  N   SER A 478     -45.231  25.013   0.594  1.00 45.16           N  
ATOM   3691  CA  SER A 478     -45.514  26.055  -0.388  1.00 45.16           C  
ATOM   3692  C   SER A 478     -44.237  26.533  -1.070  1.00 45.16           C  
ATOM   3693  CB  SER A 478     -46.222  27.238   0.274  1.00 45.16           C  
ATOM   3694  O   SER A 478     -44.269  26.972  -2.222  1.00 45.16           O  
ATOM   3695  OG  SER A 478     -45.344  27.924   1.150  1.00 45.16           O  
ATOM   3696  N   HIS A 479     -43.015  26.057  -0.580  1.00 45.28           N  
ATOM   3697  CA  HIS A 479     -41.715  26.395  -1.150  1.00 45.28           C  
ATOM   3698  C   HIS A 479     -41.215  25.291  -2.076  1.00 45.28           C  
ATOM   3699  CB  HIS A 479     -40.694  26.652  -0.041  1.00 45.28           C  
ATOM   3700  O   HIS A 479     -40.510  25.564  -3.050  1.00 45.28           O  
ATOM   3701  CG  HIS A 479     -40.011  27.978  -0.149  1.00 45.28           C  
ATOM   3702  CD2 HIS A 479     -40.285  29.170   0.431  1.00 45.28           C  
ATOM   3703  ND1 HIS A 479     -38.900  28.180  -0.940  1.00 45.28           N  
ATOM   3704  CE1 HIS A 479     -38.520  29.443  -0.839  1.00 45.28           C  
ATOM   3705  NE2 HIS A 479     -39.344  30.065  -0.013  1.00 45.28           N  
ATOM   3706  N   ALA A 480     -41.855  24.099  -1.974  1.00 48.02           N  
ATOM   3707  CA  ALA A 480     -41.489  22.954  -2.803  1.00 48.02           C  
ATOM   3708  C   ALA A 480     -42.310  22.924  -4.090  1.00 48.02           C  
ATOM   3709  CB  ALA A 480     -41.676  21.653  -2.026  1.00 48.02           C  
ATOM   3710  O   ALA A 480     -41.796  22.569  -5.153  1.00 48.02           O  
ATOM   3711  N   LEU A 481     -43.468  23.634  -4.108  1.00 47.86           N  
ATOM   3712  CA  LEU A 481     -44.286  23.737  -5.311  1.00 47.86           C  
ATOM   3713  C   LEU A 481     -43.908  24.972  -6.121  1.00 47.86           C  
ATOM   3714  CB  LEU A 481     -45.772  23.787  -4.946  1.00 47.86           C  
ATOM   3715  O   LEU A 481     -43.938  24.944  -7.354  1.00 47.86           O  
ATOM   3716  CG  LEU A 481     -46.458  22.440  -4.709  1.00 47.86           C  
ATOM   3717  CD1 LEU A 481     -47.744  22.633  -3.913  1.00 47.86           C  
ATOM   3718  CD2 LEU A 481     -46.743  21.744  -6.035  1.00 47.86           C  
ATOM   3719  N   ALA A 482     -43.172  25.999  -5.506  1.00 49.25           N  
ATOM   3720  CA  ALA A 482     -42.644  27.197  -6.153  1.00 49.25           C  
ATOM   3721  C   ALA A 482     -41.248  26.947  -6.715  1.00 49.25           C  
ATOM   3722  CB  ALA A 482     -42.617  28.364  -5.169  1.00 49.25           C  
ATOM   3723  O   ALA A 482     -40.900  27.462  -7.780  1.00 49.25           O  
ATOM   3724  N   ALA A 483     -40.596  25.908  -6.280  1.00 53.53           N  
ATOM   3725  CA  ALA A 483     -39.279  25.496  -6.757  1.00 53.53           C  
ATOM   3726  C   ALA A 483     -39.398  24.542  -7.942  1.00 53.53           C  
ATOM   3727  CB  ALA A 483     -38.485  24.841  -5.629  1.00 53.53           C  
ATOM   3728  O   ALA A 483     -38.608  24.615  -8.887  1.00 53.53           O  
ATOM   3729  N   HIS A 484     -40.558  23.836  -8.047  1.00 52.54           N  
ATOM   3730  CA  HIS A 484     -40.841  22.960  -9.178  1.00 52.54           C  
ATOM   3731  C   HIS A 484     -41.415  23.744 -10.353  1.00 52.54           C  
ATOM   3732  CB  HIS A 484     -41.807  21.848  -8.766  1.00 52.54           C  
ATOM   3733  O   HIS A 484     -41.107  23.452 -11.510  1.00 52.54           O  
ATOM   3734  CG  HIS A 484     -41.801  20.674  -9.694  1.00 52.54           C  
ATOM   3735  CD2 HIS A 484     -41.038  19.556  -9.707  1.00 52.54           C  
ATOM   3736  ND1 HIS A 484     -42.659  20.569 -10.767  1.00 52.54           N  
ATOM   3737  CE1 HIS A 484     -42.423  19.433 -11.402  1.00 52.54           C  
ATOM   3738  NE2 HIS A 484     -41.444  18.800 -10.779  1.00 52.54           N  
ATOM   3739  N   ALA A 485     -42.015  24.941 -10.100  1.00 50.97           N  
ATOM   3740  CA  ALA A 485     -42.568  25.815 -11.131  1.00 50.97           C  
ATOM   3741  C   ALA A 485     -41.488  26.715 -11.724  1.00 50.97           C  
ATOM   3742  CB  ALA A 485     -43.705  26.659 -10.560  1.00 50.97           C  
ATOM   3743  O   ALA A 485     -41.477  26.970 -12.931  1.00 50.97           O  
ATOM   3744  N   LEU A 486     -40.380  26.998 -10.976  1.00 54.41           N  
ATOM   3745  CA  LEU A 486     -39.243  27.793 -11.426  1.00 54.41           C  
ATOM   3746  C   LEU A 486     -38.238  26.928 -12.181  1.00 54.41           C  
ATOM   3747  CB  LEU A 486     -38.558  28.471 -10.236  1.00 54.41           C  
ATOM   3748  O   LEU A 486     -37.622  27.384 -13.146  1.00 54.41           O  
ATOM   3749  CG  LEU A 486     -39.171  29.789  -9.762  1.00 54.41           C  
ATOM   3750  CD1 LEU A 486     -38.756  30.080  -8.324  1.00 54.41           C  
ATOM   3751  CD2 LEU A 486     -38.761  30.933 -10.684  1.00 54.41           C  
ATOM   3752  N   ALA A 487     -38.322  25.638 -11.969  1.00 53.68           N  
ATOM   3753  CA  ALA A 487     -37.467  24.680 -12.666  1.00 53.68           C  
ATOM   3754  C   ALA A 487     -38.088  24.256 -13.994  1.00 53.68           C  
ATOM   3755  CB  ALA A 487     -37.211  23.459 -11.787  1.00 53.68           C  
ATOM   3756  O   ALA A 487     -37.381  24.082 -14.989  1.00 53.68           O  
ATOM   3757  N   ALA A 488     -39.411  24.392 -14.076  1.00 62.15           N  
ATOM   3758  CA  ALA A 488     -40.135  24.097 -15.311  1.00 62.15           C  
ATOM   3759  C   ALA A 488     -40.088  25.283 -16.270  1.00 62.15           C  
ATOM   3760  CB  ALA A 488     -41.582  23.722 -15.003  1.00 62.15           C  
ATOM   3761  O   ALA A 488     -39.954  25.104 -17.483  1.00 62.15           O  
ATOM   3762  N   LYS A 489     -39.932  26.519 -15.754  1.00 60.47           N  
ATOM   3763  CA  LYS A 489     -39.782  27.731 -16.554  1.00 60.47           C  
ATOM   3764  C   LYS A 489     -38.347  27.892 -17.046  1.00 60.47           C  
ATOM   3765  CB  LYS A 489     -40.201  28.962 -15.749  1.00 60.47           C  
ATOM   3766  O   LYS A 489     -38.117  28.337 -18.172  1.00 60.47           O  
ATOM   3767  CG  LYS A 489     -41.020  29.971 -16.540  1.00 60.47           C  
ATOM   3768  CD  LYS A 489     -41.487  31.124 -15.662  1.00 60.47           C  
ATOM   3769  CE  LYS A 489     -42.297  32.141 -16.456  1.00 60.47           C  
ATOM   3770  NZ  LYS A 489     -42.855  33.212 -15.578  1.00 60.47           N  
ATOM   3771  N   ALA A 490     -37.395  27.280 -16.351  1.00 58.84           N  
ATOM   3772  CA  ALA A 490     -35.982  27.304 -16.719  1.00 58.84           C  
ATOM   3773  C   ALA A 490     -35.672  26.245 -17.773  1.00 58.84           C  
ATOM   3774  CB  ALA A 490     -35.107  27.096 -15.486  1.00 58.84           C  
ATOM   3775  O   ALA A 490     -34.877  26.482 -18.685  1.00 58.84           O  
ATOM   3776  N   GLN A 491     -36.562  25.231 -17.849  1.00 58.31           N  
ATOM   3777  CA  GLN A 491     -36.403  24.175 -18.843  1.00 58.31           C  
ATOM   3778  C   GLN A 491     -37.058  24.562 -20.166  1.00 58.31           C  
ATOM   3779  CB  GLN A 491     -36.994  22.861 -18.330  1.00 58.31           C  
ATOM   3780  O   GLN A 491     -36.520  24.277 -21.238  1.00 58.31           O  
ATOM   3781  CG  GLN A 491     -36.055  22.078 -17.422  1.00 58.31           C  
ATOM   3782  CD  GLN A 491     -36.658  20.771 -16.942  1.00 58.31           C  
ATOM   3783  NE2 GLN A 491     -35.819  19.895 -16.399  1.00 58.31           N  
ATOM   3784  OE1 GLN A 491     -37.868  20.551 -17.057  1.00 58.31           O  
ATOM   3785  N   LYS A 492     -38.050  25.437 -20.077  1.00 66.50           N  
ATOM   3786  CA  LYS A 492     -38.733  25.937 -21.267  1.00 66.50           C  
ATOM   3787  C   LYS A 492     -37.942  27.066 -21.921  1.00 66.50           C  
ATOM   3788  CB  LYS A 492     -40.141  26.418 -20.916  1.00 66.50           C  
ATOM   3789  O   LYS A 492     -37.859  27.144 -23.149  1.00 66.50           O  
ATOM   3790  CG  LYS A 492     -41.232  25.393 -21.190  1.00 66.50           C  
ATOM   3791  CD  LYS A 492     -42.620  25.980 -20.965  1.00 66.50           C  
ATOM   3792  CE  LYS A 492     -43.711  24.945 -21.205  1.00 66.50           C  
ATOM   3793  NZ  LYS A 492     -45.075  25.532 -21.050  1.00 66.50           N  
ATOM   3794  N   GLN A 493     -37.134  27.809 -21.139  1.00 57.83           N  
ATOM   3795  CA  GLN A 493     -36.268  28.881 -21.618  1.00 57.83           C  
ATOM   3796  C   GLN A 493     -34.975  28.323 -22.205  1.00 57.83           C  
ATOM   3797  CB  GLN A 493     -35.951  29.862 -20.488  1.00 57.83           C  
ATOM   3798  O   GLN A 493     -34.470  28.833 -23.207  1.00 57.83           O  
ATOM   3799  CG  GLN A 493     -37.091  30.819 -20.166  1.00 57.83           C  
ATOM   3800  CD  GLN A 493     -36.710  31.857 -19.127  1.00 57.83           C  
ATOM   3801  NE2 GLN A 493     -37.510  32.912 -19.022  1.00 57.83           N  
ATOM   3802  OE1 GLN A 493     -35.706  31.710 -18.422  1.00 57.83           O  
ATOM   3803  N   ALA A 494     -34.608  27.130 -21.774  1.00 60.59           N  
ATOM   3804  CA  ALA A 494     -33.422  26.446 -22.282  1.00 60.59           C  
ATOM   3805  C   ALA A 494     -33.730  25.705 -23.580  1.00 60.59           C  
ATOM   3806  CB  ALA A 494     -32.877  25.476 -21.236  1.00 60.59           C  
ATOM   3807  O   ALA A 494     -32.916  25.697 -24.506  1.00 60.59           O  
ATOM   3808  N   GLU A 495     -34.988  25.337 -23.711  1.00 66.52           N  
ATOM   3809  CA  GLU A 495     -35.451  24.688 -24.934  1.00 66.52           C  
ATOM   3810  C   GLU A 495     -35.722  25.712 -26.033  1.00 66.52           C  
ATOM   3811  CB  GLU A 495     -36.710  23.862 -24.662  1.00 66.52           C  
ATOM   3812  O   GLU A 495     -35.409  25.473 -27.202  1.00 66.52           O  
ATOM   3813  CG  GLU A 495     -36.426  22.435 -24.216  1.00 66.52           C  
ATOM   3814  CD  GLU A 495     -37.680  21.664 -23.836  1.00 66.52           C  
ATOM   3815  OE1 GLU A 495     -37.563  20.508 -23.369  1.00 66.52           O  
ATOM   3816  OE2 GLU A 495     -38.787  22.220 -24.006  1.00 66.52           O  
ATOM   3817  N   GLU A 496     -36.079  26.909 -25.601  1.00 70.14           N  
ATOM   3818  CA  GLU A 496     -36.318  28.009 -26.530  1.00 70.14           C  
ATOM   3819  C   GLU A 496     -35.006  28.617 -27.016  1.00 70.14           C  
ATOM   3820  CB  GLU A 496     -37.187  29.086 -25.876  1.00 70.14           C  
ATOM   3821  O   GLU A 496     -34.876  28.971 -28.190  1.00 70.14           O  
ATOM   3822  CG  GLU A 496     -38.144  29.774 -26.839  1.00 70.14           C  
ATOM   3823  CD  GLU A 496     -39.051  30.789 -26.161  1.00 70.14           C  
ATOM   3824  OE1 GLU A 496     -39.821  31.481 -26.866  1.00 70.14           O  
ATOM   3825  OE2 GLU A 496     -38.990  30.894 -24.916  1.00 70.14           O  
ATOM   3826  N   MET A 497     -33.947  28.541 -26.182  1.00 61.49           N  
ATOM   3827  CA  MET A 497     -32.614  29.028 -26.526  1.00 61.49           C  
ATOM   3828  C   MET A 497     -31.880  28.028 -27.412  1.00 61.49           C  
ATOM   3829  CB  MET A 497     -31.799  29.304 -25.261  1.00 61.49           C  
ATOM   3830  O   MET A 497     -31.149  28.418 -28.323  1.00 61.49           O  
ATOM   3831  CG  MET A 497     -32.215  30.567 -24.526  1.00 61.49           C  
ATOM   3832  SD  MET A 497     -31.607  32.092 -25.348  1.00 61.49           S  
ATOM   3833  CE  MET A 497     -29.838  31.981 -24.958  1.00 61.49           C  
ATOM   3834  N   SER A 498     -32.265  26.771 -27.315  1.00 64.48           N  
ATOM   3835  CA  SER A 498     -31.690  25.709 -28.135  1.00 64.48           C  
ATOM   3836  C   SER A 498     -32.367  25.638 -29.500  1.00 64.48           C  
ATOM   3837  CB  SER A 498     -31.810  24.360 -27.426  1.00 64.48           C  
ATOM   3838  O   SER A 498     -31.704  25.423 -30.517  1.00 64.48           O  
ATOM   3839  OG  SER A 498     -31.342  23.312 -28.258  1.00 64.48           O  
ATOM   3840  N   GLN A 499     -33.611  26.091 -29.581  1.00 66.77           N  
ATOM   3841  CA  GLN A 499     -34.368  26.153 -30.827  1.00 66.77           C  
ATOM   3842  C   GLN A 499     -34.012  27.404 -31.625  1.00 66.77           C  
ATOM   3843  CB  GLN A 499     -35.871  26.120 -30.546  1.00 66.77           C  
ATOM   3844  O   GLN A 499     -33.919  27.357 -32.854  1.00 66.77           O  
ATOM   3845  CG  GLN A 499     -36.413  24.726 -30.262  1.00 66.77           C  
ATOM   3846  CD  GLN A 499     -37.909  24.718 -30.007  1.00 66.77           C  
ATOM   3847  NE2 GLN A 499     -38.418  23.601 -29.499  1.00 66.77           N  
ATOM   3848  OE1 GLN A 499     -38.601  25.708 -30.263  1.00 66.77           O  
ATOM   3849  N   LYS A 500     -33.603  28.443 -30.895  1.00 68.84           N  
ATOM   3850  CA  LYS A 500     -33.145  29.683 -31.516  1.00 68.84           C  
ATOM   3851  C   LYS A 500     -31.723  29.536 -32.052  1.00 68.84           C  
ATOM   3852  CB  LYS A 500     -33.211  30.839 -30.518  1.00 68.84           C  
ATOM   3853  O   LYS A 500     -31.399  30.065 -33.117  1.00 68.84           O  
ATOM   3854  CG  LYS A 500     -34.530  31.598 -30.536  1.00 68.84           C  
ATOM   3855  CD  LYS A 500     -34.502  32.792 -29.591  1.00 68.84           C  
ATOM   3856  CE  LYS A 500     -35.846  33.506 -29.551  1.00 68.84           C  
ATOM   3857  NZ  LYS A 500     -35.821  34.683 -28.632  1.00 68.84           N  
ATOM   3858  N   GLN A 501     -30.958  28.620 -31.489  1.00 57.10           N  
ATOM   3859  CA  GLN A 501     -29.590  28.329 -31.906  1.00 57.10           C  
ATOM   3860  C   GLN A 501     -29.569  27.364 -33.088  1.00 57.10           C  
ATOM   3861  CB  GLN A 501     -28.786  27.750 -30.741  1.00 57.10           C  
ATOM   3862  O   GLN A 501     -28.766  27.521 -34.010  1.00 57.10           O  
ATOM   3863  CG  GLN A 501     -27.301  28.088 -30.792  1.00 57.10           C  
ATOM   3864  CD  GLN A 501     -26.872  29.017 -29.672  1.00 57.10           C  
ATOM   3865  NE2 GLN A 501     -25.776  29.737 -29.886  1.00 57.10           N  
ATOM   3866  OE1 GLN A 501     -27.521  29.088 -28.623  1.00 57.10           O  
ATOM   3867  N   GLN A 502     -30.635  26.566 -33.152  1.00 60.79           N  
ATOM   3868  CA  GLN A 502     -30.801  25.631 -34.259  1.00 60.79           C  
ATOM   3869  C   GLN A 502     -31.401  26.325 -35.479  1.00 60.79           C  
ATOM   3870  CB  GLN A 502     -31.682  24.453 -33.840  1.00 60.79           C  
ATOM   3871  O   GLN A 502     -31.044  26.011 -36.617  1.00 60.79           O  
ATOM   3872  CG  GLN A 502     -30.940  23.382 -33.052  1.00 60.79           C  
ATOM   3873  CD  GLN A 502     -31.849  22.258 -32.590  1.00 60.79           C  
ATOM   3874  NE2 GLN A 502     -31.452  21.575 -31.522  1.00 60.79           N  
ATOM   3875  OE1 GLN A 502     -32.900  22.006 -33.189  1.00 60.79           O  
ATOM   3876  N   GLN A 503     -32.128  27.424 -35.285  1.00 65.15           N  
ATOM   3877  CA  GLN A 503     -32.693  28.252 -36.344  1.00 65.15           C  
ATOM   3878  C   GLN A 503     -31.650  29.214 -36.907  1.00 65.15           C  
ATOM   3879  CB  GLN A 503     -33.903  29.033 -35.828  1.00 65.15           C  
ATOM   3880  O   GLN A 503     -31.621  29.470 -38.112  1.00 65.15           O  
ATOM   3881  CG  GLN A 503     -35.082  29.048 -36.791  1.00 65.15           C  
ATOM   3882  CD  GLN A 503     -36.403  29.324 -36.098  1.00 65.15           C  
ATOM   3883  NE2 GLN A 503     -37.487  29.325 -36.866  1.00 65.15           N  
ATOM   3884  OE1 GLN A 503     -36.449  29.535 -34.882  1.00 65.15           O  
ATOM   3885  N   LYS A 504     -30.660  29.484 -36.087  1.00 62.65           N  
ATOM   3886  CA  LYS A 504     -29.541  30.331 -36.490  1.00 62.65           C  
ATOM   3887  C   LYS A 504     -28.517  29.539 -37.299  1.00 62.65           C  
ATOM   3888  CB  LYS A 504     -28.871  30.955 -35.265  1.00 62.65           C  
ATOM   3889  O   LYS A 504     -27.952  30.053 -38.267  1.00 62.65           O  
ATOM   3890  CG  LYS A 504     -29.466  32.292 -34.849  1.00 62.65           C  
ATOM   3891  CD  LYS A 504     -28.707  32.902 -33.677  1.00 62.65           C  
ATOM   3892  CE  LYS A 504     -29.347  34.203 -33.211  1.00 62.65           C  
ATOM   3893  NZ  LYS A 504     -28.581  34.826 -32.090  1.00 62.65           N  
ATOM   3894  N   VAL A 505     -28.512  28.266 -37.029  1.00 63.00           N  
ATOM   3895  CA  VAL A 505     -27.607  27.369 -37.741  1.00 63.00           C  
ATOM   3896  C   VAL A 505     -28.238  26.942 -39.064  1.00 63.00           C  
ATOM   3897  CB  VAL A 505     -27.256  26.126 -36.893  1.00 63.00           C  
ATOM   3898  O   VAL A 505     -27.554  26.863 -40.088  1.00 63.00           O  
ATOM   3899  CG1 VAL A 505     -26.451  25.121 -37.715  1.00 63.00           C  
ATOM   3900  CG2 VAL A 505     -26.485  26.536 -35.640  1.00 63.00           C  
ATOM   3901  N   LYS A 506     -29.537  26.926 -39.094  1.00 59.94           N  
ATOM   3902  CA  LYS A 506     -30.304  26.609 -40.295  1.00 59.94           C  
ATOM   3903  C   LYS A 506     -30.411  27.823 -41.214  1.00 59.94           C  
ATOM   3904  CB  LYS A 506     -31.700  26.108 -39.924  1.00 59.94           C  
ATOM   3905  O   LYS A 506     -30.336  27.690 -42.438  1.00 59.94           O  
ATOM   3906  CG  LYS A 506     -31.814  24.593 -39.849  1.00 59.94           C  
ATOM   3907  CD  LYS A 506     -33.230  24.155 -39.496  1.00 59.94           C  
ATOM   3908  CE  LYS A 506     -33.324  22.645 -39.326  1.00 59.94           C  
ATOM   3909  NZ  LYS A 506     -34.716  22.209 -39.006  1.00 59.94           N  
ATOM   3910  N   GLU A 507     -30.348  29.066 -40.668  1.00 59.28           N  
ATOM   3911  CA  GLU A 507     -30.347  30.326 -41.406  1.00 59.28           C  
ATOM   3912  C   GLU A 507     -28.960  30.639 -41.961  1.00 59.28           C  
ATOM   3913  CB  GLU A 507     -30.827  31.473 -40.513  1.00 59.28           C  
ATOM   3914  O   GLU A 507     -28.833  31.161 -43.071  1.00 59.28           O  
ATOM   3915  CG  GLU A 507     -32.135  32.103 -40.971  1.00 59.28           C  
ATOM   3916  CD  GLU A 507     -32.623  33.210 -40.050  1.00 59.28           C  
ATOM   3917  OE1 GLU A 507     -33.666  33.833 -40.351  1.00 59.28           O  
ATOM   3918  OE2 GLU A 507     -31.956  33.456 -39.020  1.00 59.28           O  
ATOM   3919  N   LYS A 508     -27.951  30.139 -41.300  1.00 52.99           N  
ATOM   3920  CA  LYS A 508     -26.560  30.269 -41.724  1.00 52.99           C  
ATOM   3921  C   LYS A 508     -26.201  29.213 -42.765  1.00 52.99           C  
ATOM   3922  CB  LYS A 508     -25.620  30.162 -40.523  1.00 52.99           C  
ATOM   3923  O   LYS A 508     -25.455  29.490 -43.707  1.00 52.99           O  
ATOM   3924  CG  LYS A 508     -24.291  30.878 -40.711  1.00 52.99           C  
ATOM   3925  CD  LYS A 508     -23.543  31.024 -39.392  1.00 52.99           C  
ATOM   3926  CE  LYS A 508     -22.203  31.722 -39.582  1.00 52.99           C  
ATOM   3927  NZ  LYS A 508     -21.424  31.781 -38.309  1.00 52.99           N  
ATOM   3928  N   ALA A 509     -26.933  28.118 -42.786  1.00 47.92           N  
ATOM   3929  CA  ALA A 509     -26.781  27.032 -43.751  1.00 47.92           C  
ATOM   3930  C   ALA A 509     -27.595  27.302 -45.014  1.00 47.92           C  
ATOM   3931  CB  ALA A 509     -27.199  25.703 -43.127  1.00 47.92           C  
ATOM   3932  O   ALA A 509     -27.156  26.985 -46.122  1.00 47.92           O  
ATOM   3933  N   ALA A 510     -28.652  28.147 -44.943  1.00 50.21           N  
ATOM   3934  CA  ALA A 510     -29.497  28.561 -46.060  1.00 50.21           C  
ATOM   3935  C   ALA A 510     -28.922  29.791 -46.756  1.00 50.21           C  
ATOM   3936  CB  ALA A 510     -30.917  28.842 -45.577  1.00 50.21           C  
ATOM   3937  O   ALA A 510     -29.076  29.955 -47.969  1.00 50.21           O  
ATOM   3938  N   SER A 511     -27.994  30.611 -46.046  1.00 52.68           N  
ATOM   3939  CA  SER A 511     -27.288  31.762 -46.600  1.00 52.68           C  
ATOM   3940  C   SER A 511     -26.040  31.331 -47.363  1.00 52.68           C  
ATOM   3941  CB  SER A 511     -26.903  32.740 -45.489  1.00 52.68           C  
ATOM   3942  O   SER A 511     -25.584  32.034 -48.267  1.00 52.68           O  
ATOM   3943  OG  SER A 511     -25.898  32.187 -44.657  1.00 52.68           O  
ATOM   3944  N   LEU A 512     -25.736  30.028 -47.280  1.00 49.14           N  
ATOM   3945  CA  LEU A 512     -24.569  29.454 -47.942  1.00 49.14           C  
ATOM   3946  C   LEU A 512     -24.984  28.623 -49.152  1.00 49.14           C  
ATOM   3947  CB  LEU A 512     -23.770  28.588 -46.964  1.00 49.14           C  
ATOM   3948  O   LEU A 512     -24.197  28.439 -50.083  1.00 49.14           O  
ATOM   3949  CG  LEU A 512     -22.602  29.272 -46.252  1.00 49.14           C  
ATOM   3950  CD1 LEU A 512     -22.508  28.794 -44.807  1.00 49.14           C  
ATOM   3951  CD2 LEU A 512     -21.295  29.008 -46.994  1.00 49.14           C  
ATOM   3952  N   GLU A 513     -26.295  28.553 -49.440  1.00 45.01           N  
ATOM   3953  CA  GLU A 513     -26.824  27.810 -50.580  1.00 45.01           C  
ATOM   3954  C   GLU A 513     -27.559  28.733 -51.548  1.00 45.01           C  
ATOM   3955  CB  GLU A 513     -27.758  26.692 -50.107  1.00 45.01           C  
ATOM   3956  O   GLU A 513     -27.819  28.359 -52.694  1.00 45.01           O  
ATOM   3957  CG  GLU A 513     -27.065  25.351 -49.916  1.00 45.01           C  
ATOM   3958  CD  GLU A 513     -28.013  24.240 -49.494  1.00 45.01           C  
ATOM   3959  OE1 GLU A 513     -27.558  23.088 -49.317  1.00 45.01           O  
ATOM   3960  OE2 GLU A 513     -29.222  24.525 -49.339  1.00 45.01           O  
ATOM   3961  N   SER A 514     -27.531  30.117 -51.423  1.00 43.19           N  
ATOM   3962  CA  SER A 514     -28.086  31.047 -52.402  1.00 43.19           C  
ATOM   3963  C   SER A 514     -26.985  31.853 -53.084  1.00 43.19           C  
ATOM   3964  CB  SER A 514     -29.085  31.994 -51.737  1.00 43.19           C  
ATOM   3965  O   SER A 514     -27.262  32.673 -53.962  1.00 43.19           O  
ATOM   3966  OG  SER A 514     -28.438  32.819 -50.783  1.00 43.19           O  
ATOM   3967  N   SER A 515     -25.753  31.377 -53.373  1.00 41.28           N  
ATOM   3968  CA  SER A 515     -24.879  32.111 -54.283  1.00 41.28           C  
ATOM   3969  C   SER A 515     -24.410  31.226 -55.433  1.00 41.28           C  
ATOM   3970  CB  SER A 515     -23.670  32.668 -53.531  1.00 41.28           C  
ATOM   3971  O   SER A 515     -23.226  31.220 -55.775  1.00 41.28           O  
ATOM   3972  OG  SER A 515     -22.563  31.789 -53.636  1.00 41.28           O  
ATOM   3973  N   GLU A 516     -25.249  30.446 -56.041  1.00 46.76           N  
ATOM   3974  CA  GLU A 516     -24.954  29.886 -57.357  1.00 46.76           C  
ATOM   3975  C   GLU A 516     -26.159  29.997 -58.287  1.00 46.76           C  
ATOM   3976  CB  GLU A 516     -24.518  28.423 -57.233  1.00 46.76           C  
ATOM   3977  O   GLU A 516     -27.264  29.582 -57.932  1.00 46.76           O  
ATOM   3978  CG  GLU A 516     -23.069  28.248 -56.804  1.00 46.76           C  
ATOM   3979  CD  GLU A 516     -22.583  26.811 -56.907  1.00 46.76           C  
ATOM   3980  OE1 GLU A 516     -21.362  26.572 -56.766  1.00 46.76           O  
ATOM   3981  OE2 GLU A 516     -23.429  25.917 -57.131  1.00 46.76           O  
ATOM   3982  N   GLU A 517     -26.203  31.119 -59.106  1.00 34.75           N  
ATOM   3983  CA  GLU A 517     -26.739  31.069 -60.463  1.00 34.75           C  
ATOM   3984  C   GLU A 517     -26.484  32.376 -61.207  1.00 34.75           C  
ATOM   3985  CB  GLU A 517     -28.239  30.762 -60.438  1.00 34.75           C  
ATOM   3986  O   GLU A 517     -26.827  33.454 -60.715  1.00 34.75           O  
ATOM   3987  CG  GLU A 517     -28.564  29.277 -60.497  1.00 34.75           C  
ATOM   3988  CD  GLU A 517     -30.054  28.993 -60.607  1.00 34.75           C  
ATOM   3989  OE1 GLU A 517     -30.439  27.807 -60.727  1.00 34.75           O  
ATOM   3990  OE2 GLU A 517     -30.843  29.964 -60.575  1.00 34.75           O  
ATOM   3991  N   GLU A 518     -25.633  32.514 -62.300  1.00 37.67           N  
ATOM   3992  CA  GLU A 518     -25.179  32.779 -63.662  1.00 37.67           C  
ATOM   3993  C   GLU A 518     -25.625  34.160 -64.134  1.00 37.67           C  
ATOM   3994  CB  GLU A 518     -25.696  31.703 -64.620  1.00 37.67           C  
ATOM   3995  O   GLU A 518     -26.721  34.613 -63.796  1.00 37.67           O  
ATOM   3996  CG  GLU A 518     -24.823  30.458 -64.675  1.00 37.67           C  
ATOM   3997  CD  GLU A 518     -24.910  29.722 -66.003  1.00 37.67           C  
ATOM   3998  OE1 GLU A 518     -24.088  28.810 -66.246  1.00 37.67           O  
ATOM   3999  OE2 GLU A 518     -25.806  30.062 -66.807  1.00 37.67           O  
ATOM   4000  N   PRO A 519     -25.130  34.851 -65.596  1.00 54.60           N  
ATOM   4001  CA  PRO A 519     -24.208  34.931 -66.731  1.00 54.60           C  
ATOM   4002  C   PRO A 519     -24.225  36.299 -67.409  1.00 54.60           C  
ATOM   4003  CB  PRO A 519     -24.722  33.845 -67.680  1.00 54.60           C  
ATOM   4004  O   PRO A 519     -24.906  37.216 -66.942  1.00 54.60           O  
ATOM   4005  CG  PRO A 519     -26.207  33.866 -67.515  1.00 54.60           C  
ATOM   4006  CD  PRO A 519     -26.550  34.807 -66.397  1.00 54.60           C  
ATOM   4007  N   MET A 520     -23.000  36.941 -67.837  1.00 39.07           N  
ATOM   4008  CA  MET A 520     -22.810  37.541 -69.155  1.00 39.07           C  
ATOM   4009  C   MET A 520     -22.007  38.833 -69.055  1.00 39.07           C  
ATOM   4010  CB  MET A 520     -24.159  37.814 -69.822  1.00 39.07           C  
ATOM   4011  O   MET A 520     -22.321  39.702 -68.239  1.00 39.07           O  
ATOM   4012  CG  MET A 520     -24.760  36.599 -70.511  1.00 39.07           C  
ATOM   4013  SD  MET A 520     -24.024  36.294 -72.164  1.00 39.07           S  
ATOM   4014  CE  MET A 520     -25.037  37.409 -73.176  1.00 39.07           C  
ATOM   4015  N   ALA A 521     -20.728  38.803 -69.402  1.00 37.67           N  
ATOM   4016  CA  ALA A 521     -20.121  39.823 -70.255  1.00 37.67           C  
ATOM   4017  C   ALA A 521     -18.600  39.803 -70.137  1.00 37.67           C  
ATOM   4018  CB  ALA A 521     -20.662  41.205 -69.897  1.00 37.67           C  
ATOM   4019  O   ALA A 521     -18.057  39.836 -69.030  1.00 37.67           O  
ATOM   4020  N   SER A 522     -17.887  39.103 -71.126  1.00 46.65           N  
ATOM   4021  CA  SER A 522     -16.946  39.892 -71.913  1.00 46.65           C  
ATOM   4022  C   SER A 522     -15.817  39.023 -72.458  1.00 46.65           C  
ATOM   4023  CB  SER A 522     -16.365  41.029 -71.073  1.00 46.65           C  
ATOM   4024  O   SER A 522     -15.123  38.348 -71.696  1.00 46.65           O  
ATOM   4025  OG  SER A 522     -15.440  41.792 -71.829  1.00 46.65           O  
ATOM   4026  N   GLN A 523     -16.063  38.284 -73.464  1.00 53.86           N  
ATOM   4027  CA  GLN A 523     -15.388  37.702 -74.619  1.00 53.86           C  
ATOM   4028  C   GLN A 523     -14.046  38.384 -74.873  1.00 53.86           C  
ATOM   4029  CB  GLN A 523     -16.271  37.801 -75.863  1.00 53.86           C  
ATOM   4030  O   GLN A 523     -13.112  37.758 -75.378  1.00 53.86           O  
ATOM   4031  CG  GLN A 523     -16.642  36.451 -76.463  1.00 53.86           C  
ATOM   4032  CD  GLN A 523     -17.684  36.562 -77.560  1.00 53.86           C  
ATOM   4033  NE2 GLN A 523     -18.104  35.422 -78.097  1.00 53.86           N  
ATOM   4034  OE1 GLN A 523     -18.108  37.664 -77.922  1.00 53.86           O  
ATOM   4035  N   LYS A 524     -13.588  39.236 -73.929  1.00 52.44           N  
ATOM   4036  CA  LYS A 524     -12.252  39.818 -74.014  1.00 52.44           C  
ATOM   4037  C   LYS A 524     -11.390  39.393 -72.829  1.00 52.44           C  
ATOM   4038  CB  LYS A 524     -12.333  41.343 -74.083  1.00 52.44           C  
ATOM   4039  O   LYS A 524     -10.168  39.284 -72.950  1.00 52.44           O  
ATOM   4040  CG  LYS A 524     -12.165  41.910 -75.484  1.00 52.44           C  
ATOM   4041  CD  LYS A 524     -12.252  43.431 -75.487  1.00 52.44           C  
ATOM   4042  CE  LYS A 524     -12.185  43.994 -76.900  1.00 52.44           C  
ATOM   4043  NZ  LYS A 524     -12.241  45.487 -76.905  1.00 52.44           N  
ATOM   4044  N   ALA A 525     -11.954  38.579 -71.932  1.00 52.11           N  
ATOM   4045  CA  ALA A 525     -11.328  37.972 -70.760  1.00 52.11           C  
ATOM   4046  C   ALA A 525     -11.035  36.493 -70.999  1.00 52.11           C  
ATOM   4047  CB  ALA A 525     -12.218  38.144 -69.532  1.00 52.11           C  
ATOM   4048  O   ALA A 525     -10.027  35.968 -70.520  1.00 52.11           O  
ATOM   4049  N   ARG A 526     -11.542  35.998 -72.082  1.00 55.39           N  
ATOM   4050  CA  ARG A 526     -11.367  34.602 -72.471  1.00 55.39           C  
ATOM   4051  C   ARG A 526     -10.282  34.462 -73.533  1.00 55.39           C  
ATOM   4052  CB  ARG A 526     -12.684  34.019 -72.988  1.00 55.39           C  
ATOM   4053  O   ARG A 526      -9.506  33.504 -73.513  1.00 55.39           O  
ATOM   4054  CG  ARG A 526     -13.475  33.256 -71.937  1.00 55.39           C  
ATOM   4055  CD  ARG A 526     -14.752  32.662 -72.513  1.00 55.39           C  
ATOM   4056  NE  ARG A 526     -15.505  31.922 -71.505  1.00 55.39           N  
ATOM   4057  NH1 ARG A 526     -17.460  31.830 -72.733  1.00 55.39           N  
ATOM   4058  NH2 ARG A 526     -17.363  30.875 -70.652  1.00 55.39           N  
ATOM   4059  CZ  ARG A 526     -16.774  31.544 -71.632  1.00 55.39           C  
ATOM   4060  N   GLU A 527      -9.950  35.648 -74.069  1.00 54.70           N  
ATOM   4061  CA  GLU A 527      -8.897  35.620 -75.079  1.00 54.70           C  
ATOM   4062  C   GLU A 527      -7.541  35.970 -74.473  1.00 54.70           C  
ATOM   4063  CB  GLU A 527      -9.225  36.580 -76.225  1.00 54.70           C  
ATOM   4064  O   GLU A 527      -6.518  35.398 -74.854  1.00 54.70           O  
ATOM   4065  CG  GLU A 527      -9.922  35.916 -77.403  1.00 54.70           C  
ATOM   4066  CD  GLU A 527     -10.314  36.896 -78.498  1.00 54.70           C  
ATOM   4067  OE1 GLU A 527     -10.898  36.464 -79.518  1.00 54.70           O  
ATOM   4068  OE2 GLU A 527     -10.033  38.104 -78.336  1.00 54.70           O  
ATOM   4069  N   MET A 528      -7.591  36.563 -73.220  1.00 55.57           N  
ATOM   4070  CA  MET A 528      -6.397  36.917 -72.458  1.00 55.57           C  
ATOM   4071  C   MET A 528      -6.011  35.796 -71.499  1.00 55.57           C  
ATOM   4072  CB  MET A 528      -6.620  38.216 -71.681  1.00 55.57           C  
ATOM   4073  O   MET A 528      -4.825  35.538 -71.284  1.00 55.57           O  
ATOM   4074  CG  MET A 528      -5.333  38.919 -71.280  1.00 55.57           C  
ATOM   4075  SD  MET A 528      -5.641  40.472 -70.351  1.00 55.57           S  
ATOM   4076  CE  MET A 528      -3.934  41.025 -70.080  1.00 55.57           C  
ATOM   4077  N   LYS A 529      -6.952  34.913 -71.281  1.00 56.80           N  
ATOM   4078  CA  LYS A 529      -6.803  33.725 -70.445  1.00 56.80           C  
ATOM   4079  C   LYS A 529      -6.342  32.527 -71.271  1.00 56.80           C  
ATOM   4080  CB  LYS A 529      -8.118  33.398 -69.737  1.00 56.80           C  
ATOM   4081  O   LYS A 529      -5.516  31.734 -70.816  1.00 56.80           O  
ATOM   4082  CG  LYS A 529      -7.976  32.404 -68.594  1.00 56.80           C  
ATOM   4083  CD  LYS A 529      -9.304  32.172 -67.885  1.00 56.80           C  
ATOM   4084  CE  LYS A 529      -9.191  31.085 -66.826  1.00 56.80           C  
ATOM   4085  NZ  LYS A 529     -10.493  30.849 -66.133  1.00 56.80           N  
ATOM   4086  N   GLU A 530      -6.515  32.555 -72.572  1.00 56.33           N  
ATOM   4087  CA  GLU A 530      -6.108  31.494 -73.489  1.00 56.33           C  
ATOM   4088  C   GLU A 530      -4.713  31.755 -74.049  1.00 56.33           C  
ATOM   4089  CB  GLU A 530      -7.116  31.354 -74.632  1.00 56.33           C  
ATOM   4090  O   GLU A 530      -3.937  30.820 -74.259  1.00 56.33           O  
ATOM   4091  CG  GLU A 530      -7.259  29.932 -75.155  1.00 56.33           C  
ATOM   4092  CD  GLU A 530      -8.319  29.795 -76.237  1.00 56.33           C  
ATOM   4093  OE1 GLU A 530      -8.489  28.680 -76.782  1.00 56.33           O  
ATOM   4094  OE2 GLU A 530      -8.984  30.810 -76.543  1.00 56.33           O  
ATOM   4095  N   GLN A 531      -4.271  33.040 -73.865  1.00 53.36           N  
ATOM   4096  CA  GLN A 531      -2.926  33.416 -74.288  1.00 53.36           C  
ATOM   4097  C   GLN A 531      -1.935  33.307 -73.133  1.00 53.36           C  
ATOM   4098  CB  GLN A 531      -2.919  34.837 -74.854  1.00 53.36           C  
ATOM   4099  O   GLN A 531      -0.770  32.959 -73.337  1.00 53.36           O  
ATOM   4100  CG  GLN A 531      -3.470  34.939 -76.269  1.00 53.36           C  
ATOM   4101  CD  GLN A 531      -3.432  36.354 -76.814  1.00 53.36           C  
ATOM   4102  NE2 GLN A 531      -3.985  36.545 -78.007  1.00 53.36           N  
ATOM   4103  OE1 GLN A 531      -2.912  37.269 -76.167  1.00 53.36           O  
ATOM   4104  N   LEU A 532      -2.532  33.183 -71.864  1.00 54.14           N  
ATOM   4105  CA  LEU A 532      -1.751  33.025 -70.642  1.00 54.14           C  
ATOM   4106  C   LEU A 532      -1.685  31.560 -70.225  1.00 54.14           C  
ATOM   4107  CB  LEU A 532      -2.350  33.864 -69.511  1.00 54.14           C  
ATOM   4108  O   LEU A 532      -0.677  31.111 -69.674  1.00 54.14           O  
ATOM   4109  CG  LEU A 532      -1.481  35.006 -68.981  1.00 54.14           C  
ATOM   4110  CD1 LEU A 532      -2.294  36.294 -68.895  1.00 54.14           C  
ATOM   4111  CD2 LEU A 532      -0.895  34.646 -67.620  1.00 54.14           C  
ATOM   4112  N   LEU A 533      -2.570  30.675 -70.789  1.00 51.48           N  
ATOM   4113  CA  LEU A 533      -2.658  29.239 -70.549  1.00 51.48           C  
ATOM   4114  C   LEU A 533      -1.874  28.463 -71.602  1.00 51.48           C  
ATOM   4115  CB  LEU A 533      -4.120  28.784 -70.547  1.00 51.48           C  
ATOM   4116  O   LEU A 533      -1.340  27.388 -71.317  1.00 51.48           O  
ATOM   4117  CG  LEU A 533      -4.619  28.112 -69.267  1.00 51.48           C  
ATOM   4118  CD1 LEU A 533      -5.928  28.746 -68.809  1.00 51.48           C  
ATOM   4119  CD2 LEU A 533      -4.793  26.612 -69.483  1.00 51.48           C  
ATOM   4120  N   ALA A 534      -1.404  29.123 -72.684  1.00 51.28           N  
ATOM   4121  CA  ALA A 534      -0.535  28.520 -73.690  1.00 51.28           C  
ATOM   4122  C   ALA A 534       0.930  28.847 -73.417  1.00 51.28           C  
ATOM   4123  CB  ALA A 534      -0.930  28.993 -75.087  1.00 51.28           C  
ATOM   4124  O   ALA A 534       1.815  28.031 -73.684  1.00 51.28           O  
ATOM   4125  N   ALA A 535       1.138  29.803 -72.410  1.00 48.80           N  
ATOM   4126  CA  ALA A 535       2.488  30.137 -71.963  1.00 48.80           C  
ATOM   4127  C   ALA A 535       2.815  29.447 -70.642  1.00 48.80           C  
ATOM   4128  CB  ALA A 535       2.643  31.649 -71.823  1.00 48.80           C  
ATOM   4129  O   ALA A 535       3.986  29.228 -70.322  1.00 48.80           O  
ATOM   4130  N   ALA A 536       1.801  28.678 -70.114  1.00 51.59           N  
ATOM   4131  CA  ALA A 536       1.979  27.932 -68.871  1.00 51.59           C  
ATOM   4132  C   ALA A 536       2.037  26.431 -69.135  1.00 51.59           C  
ATOM   4133  CB  ALA A 536       0.853  28.254 -67.891  1.00 51.59           C  
ATOM   4134  O   ALA A 536       2.265  25.640 -68.216  1.00 51.59           O  
ATOM   4135  N   SER A 537       2.124  25.959 -70.345  1.00 48.68           N  
ATOM   4136  CA  SER A 537       2.378  24.563 -70.687  1.00 48.68           C  
ATOM   4137  C   SER A 537       3.819  24.360 -71.142  1.00 48.68           C  
ATOM   4138  CB  SER A 537       1.418  24.096 -71.782  1.00 48.68           C  
ATOM   4139  O   SER A 537       4.228  23.236 -71.444  1.00 48.68           O  
ATOM   4140  OG  SER A 537       2.097  23.952 -73.018  1.00 48.68           O  
ATOM   4141  N   GLU A 538       4.789  25.101 -70.608  1.00 52.86           N  
ATOM   4142  CA  GLU A 538       6.195  24.712 -70.578  1.00 52.86           C  
ATOM   4143  C   GLU A 538       6.793  24.904 -69.187  1.00 52.86           C  
ATOM   4144  CB  GLU A 538       6.996  25.511 -71.610  1.00 52.86           C  
ATOM   4145  O   GLU A 538       7.927  24.494 -68.931  1.00 52.86           O  
ATOM   4146  CG  GLU A 538       6.905  24.955 -73.024  1.00 52.86           C  
ATOM   4147  CD  GLU A 538       7.740  25.734 -74.029  1.00 52.86           C  
ATOM   4148  OE1 GLU A 538       7.786  25.337 -75.215  1.00 52.86           O  
ATOM   4149  OE2 GLU A 538       8.352  26.748 -73.626  1.00 52.86           O  
ATOM   4150  N   ARG A 539       6.128  24.385 -68.192  1.00 49.65           N  
ATOM   4151  CA  ARG A 539       6.857  24.110 -66.958  1.00 49.65           C  
ATOM   4152  C   ARG A 539       6.052  23.200 -66.037  1.00 49.65           C  
ATOM   4153  CB  ARG A 539       7.203  25.413 -66.236  1.00 49.65           C  
ATOM   4154  O   ARG A 539       5.058  23.628 -65.447  1.00 49.65           O  
ATOM   4155  CG  ARG A 539       8.462  26.090 -66.754  1.00 49.65           C  
ATOM   4156  CD  ARG A 539       8.804  27.337 -65.952  1.00 49.65           C  
ATOM   4157  NE  ARG A 539       9.924  28.066 -66.539  1.00 49.65           N  
ATOM   4158  NH1 ARG A 539      10.062  29.632 -64.846  1.00 49.65           N  
ATOM   4159  NH2 ARG A 539      11.510  29.725 -66.621  1.00 49.65           N  
ATOM   4160  CZ  ARG A 539      10.496  29.140 -66.001  1.00 49.65           C  
ATOM   4161  N   THR A 540       5.704  22.017 -66.407  1.00 51.44           N  
ATOM   4162  CA  THR A 540       5.131  20.935 -65.615  1.00 51.44           C  
ATOM   4163  C   THR A 540       6.211  19.940 -65.198  1.00 51.44           C  
ATOM   4164  CB  THR A 540       4.024  20.199 -66.392  1.00 51.44           C  
ATOM   4165  O   THR A 540       6.802  19.266 -66.044  1.00 51.44           O  
ATOM   4166  CG2 THR A 540       2.818  21.104 -66.621  1.00 51.44           C  
ATOM   4167  OG1 THR A 540       4.539  19.776 -67.661  1.00 51.44           O  
ATOM   4168  N   GLU A 541       6.919  20.224 -64.176  1.00 49.26           N  
ATOM   4169  CA  GLU A 541       7.355  19.203 -63.228  1.00 49.26           C  
ATOM   4170  C   GLU A 541       7.414  19.758 -61.808  1.00 49.26           C  
ATOM   4171  CB  GLU A 541       8.722  18.643 -63.631  1.00 49.26           C  
ATOM   4172  O   GLU A 541       7.550  19.000 -60.845  1.00 49.26           O  
ATOM   4173  CG  GLU A 541       8.652  17.558 -64.697  1.00 49.26           C  
ATOM   4174  CD  GLU A 541      10.012  16.983 -65.058  1.00 49.26           C  
ATOM   4175  OE1 GLU A 541      10.078  16.073 -65.915  1.00 49.26           O  
ATOM   4176  OE2 GLU A 541      11.020  17.447 -64.479  1.00 49.26           O  
ATOM   4177  N   SER A 542       6.376  20.399 -61.349  1.00 48.51           N  
ATOM   4178  CA  SER A 542       6.244  20.548 -59.904  1.00 48.51           C  
ATOM   4179  C   SER A 542       4.814  20.905 -59.513  1.00 48.51           C  
ATOM   4180  CB  SER A 542       7.205  21.619 -59.385  1.00 48.51           C  
ATOM   4181  O   SER A 542       4.517  21.096 -58.332  1.00 48.51           O  
ATOM   4182  OG  SER A 542       6.552  22.873 -59.279  1.00 48.51           O  
ATOM   4183  N   ALA A 543       3.732  20.458 -60.166  1.00 47.44           N  
ATOM   4184  CA  ALA A 543       2.357  20.697 -59.734  1.00 47.44           C  
ATOM   4185  C   ALA A 543       1.578  19.388 -59.638  1.00 47.44           C  
ATOM   4186  CB  ALA A 543       1.658  21.659 -60.692  1.00 47.44           C  
ATOM   4187  O   ALA A 543       0.434  19.372 -59.176  1.00 47.44           O  
ATOM   4188  N   ALA A 544       2.164  18.233 -59.497  1.00 44.96           N  
ATOM   4189  CA  ALA A 544       1.545  16.948 -59.186  1.00 44.96           C  
ATOM   4190  C   ALA A 544       1.860  16.520 -57.755  1.00 44.96           C  
ATOM   4191  CB  ALA A 544       2.011  15.879 -60.172  1.00 44.96           C  
ATOM   4192  O   ALA A 544       1.096  15.770 -57.142  1.00 44.96           O  
ATOM   4193  N   ALA A 545       2.451  17.371 -56.953  1.00 48.04           N  
ATOM   4194  CA  ALA A 545       2.753  17.079 -55.554  1.00 48.04           C  
ATOM   4195  C   ALA A 545       1.948  17.979 -54.620  1.00 48.04           C  
ATOM   4196  CB  ALA A 545       4.247  17.241 -55.287  1.00 48.04           C  
ATOM   4197  O   ALA A 545       1.559  17.560 -53.527  1.00 48.04           O  
ATOM   4198  N   GLU A 546       1.199  18.925 -55.158  1.00 48.46           N  
ATOM   4199  CA  GLU A 546       0.374  19.797 -54.327  1.00 48.46           C  
ATOM   4200  C   GLU A 546      -1.107  19.463 -54.476  1.00 48.46           C  
ATOM   4201  CB  GLU A 546       0.620  21.266 -54.681  1.00 48.46           C  
ATOM   4202  O   GLU A 546      -1.884  19.627 -53.534  1.00 48.46           O  
ATOM   4203  CG  GLU A 546       1.524  21.993 -53.696  1.00 48.46           C  
ATOM   4204  CD  GLU A 546       1.837  23.422 -54.111  1.00 48.46           C  
ATOM   4205  OE1 GLU A 546       2.596  24.110 -53.392  1.00 48.46           O  
ATOM   4206  OE2 GLU A 546       1.318  23.857 -55.163  1.00 48.46           O  
ATOM   4207  N   SER A 547      -1.561  18.642 -55.429  1.00 48.62           N  
ATOM   4208  CA  SER A 547      -2.922  18.159 -55.641  1.00 48.62           C  
ATOM   4209  C   SER A 547      -3.126  16.787 -55.009  1.00 48.62           C  
ATOM   4210  CB  SER A 547      -3.242  18.094 -57.135  1.00 48.62           C  
ATOM   4211  O   SER A 547      -4.209  16.485 -54.503  1.00 48.62           O  
ATOM   4212  OG  SER A 547      -4.329  17.219 -57.379  1.00 48.62           O  
ATOM   4213  N   ALA A 548      -2.087  16.063 -54.587  1.00 51.38           N  
ATOM   4214  CA  ALA A 548      -2.075  14.806 -53.843  1.00 51.38           C  
ATOM   4215  C   ALA A 548      -2.013  15.058 -52.340  1.00 51.38           C  
ATOM   4216  CB  ALA A 548      -0.899  13.938 -54.284  1.00 51.38           C  
ATOM   4217  O   ALA A 548      -2.609  14.317 -51.554  1.00 51.38           O  
ATOM   4218  N   ALA A 549      -1.684  16.261 -51.903  1.00 50.94           N  
ATOM   4219  CA  ALA A 549      -1.602  16.686 -50.508  1.00 50.94           C  
ATOM   4220  C   ALA A 549      -2.917  17.307 -50.045  1.00 50.94           C  
ATOM   4221  CB  ALA A 549      -0.454  17.675 -50.319  1.00 50.94           C  
ATOM   4222  O   ALA A 549      -3.322  17.132 -48.893  1.00 50.94           O  
ATOM   4223  N   GLN A 550      -3.740  17.768 -50.951  1.00 51.72           N  
ATOM   4224  CA  GLN A 550      -5.042  18.346 -50.639  1.00 51.72           C  
ATOM   4225  C   GLN A 550      -6.136  17.282 -50.658  1.00 51.72           C  
ATOM   4226  CB  GLN A 550      -5.383  19.466 -51.623  1.00 51.72           C  
ATOM   4227  O   GLN A 550      -7.083  17.343 -49.871  1.00 51.72           O  
ATOM   4228  CG  GLN A 550      -5.006  20.856 -51.127  1.00 51.72           C  
ATOM   4229  CD  GLN A 550      -5.120  21.915 -52.207  1.00 51.72           C  
ATOM   4230  NE2 GLN A 550      -5.085  23.181 -51.803  1.00 51.72           N  
ATOM   4231  OE1 GLN A 550      -5.239  21.599 -53.395  1.00 51.72           O  
ATOM   4232  N   LYS A 551      -5.965  16.141 -51.313  1.00 54.20           N  
ATOM   4233  CA  LYS A 551      -6.860  14.989 -51.357  1.00 54.20           C  
ATOM   4234  C   LYS A 551      -6.616  14.057 -50.173  1.00 54.20           C  
ATOM   4235  CB  LYS A 551      -6.687  14.224 -52.670  1.00 54.20           C  
ATOM   4236  O   LYS A 551      -7.559  13.491 -49.617  1.00 54.20           O  
ATOM   4237  CG  LYS A 551      -7.492  14.794 -53.829  1.00 54.20           C  
ATOM   4238  CD  LYS A 551      -7.308  13.969 -55.096  1.00 54.20           C  
ATOM   4239  CE  LYS A 551      -7.973  14.630 -56.296  1.00 54.20           C  
ATOM   4240  NZ  LYS A 551      -7.825  13.807 -57.534  1.00 54.20           N  
ATOM   4241  N   SER A 552      -5.449  14.070 -49.515  1.00 56.14           N  
ATOM   4242  CA  SER A 552      -5.059  13.303 -48.336  1.00 56.14           C  
ATOM   4243  C   SER A 552      -5.468  14.016 -47.052  1.00 56.14           C  
ATOM   4244  CB  SER A 552      -3.550  13.055 -48.333  1.00 56.14           C  
ATOM   4245  O   SER A 552      -5.862  13.373 -46.077  1.00 56.14           O  
ATOM   4246  OG  SER A 552      -2.859  14.165 -47.784  1.00 56.14           O  
ATOM   4247  N   LYS A 553      -5.640  15.321 -47.155  1.00 55.00           N  
ATOM   4248  CA  LYS A 553      -6.094  16.127 -46.026  1.00 55.00           C  
ATOM   4249  C   LYS A 553      -7.617  16.138 -45.935  1.00 55.00           C  
ATOM   4250  CB  LYS A 553      -5.567  17.558 -46.141  1.00 55.00           C  
ATOM   4251  O   LYS A 553      -8.179  16.129 -44.837  1.00 55.00           O  
ATOM   4252  CG  LYS A 553      -4.099  17.709 -45.769  1.00 55.00           C  
ATOM   4253  CD  LYS A 553      -3.664  19.168 -45.790  1.00 55.00           C  
ATOM   4254  CE  LYS A 553      -2.174  19.313 -45.510  1.00 55.00           C  
ATOM   4255  NZ  LYS A 553      -1.744  20.743 -45.522  1.00 55.00           N  
ATOM   4256  N   GLY A 554      -8.324  15.936 -47.024  1.00 57.43           N  
ATOM   4257  CA  GLY A 554      -9.772  15.829 -47.113  1.00 57.43           C  
ATOM   4258  C   GLY A 554     -10.294  14.463 -46.711  1.00 57.43           C  
ATOM   4259  O   GLY A 554     -11.325  14.358 -46.043  1.00 57.43           O  
ATOM   4260  N   ALA A 555      -9.488  13.420 -46.948  1.00 61.15           N  
ATOM   4261  CA  ALA A 555      -9.825  12.058 -46.545  1.00 61.15           C  
ATOM   4262  C   ALA A 555      -9.586  11.852 -45.052  1.00 61.15           C  
ATOM   4263  CB  ALA A 555      -9.014  11.048 -47.354  1.00 61.15           C  
ATOM   4264  O   ALA A 555     -10.361  11.166 -44.381  1.00 61.15           O  
ATOM   4265  N   ALA A 556      -8.667  12.595 -44.492  1.00 62.17           N  
ATOM   4266  CA  ALA A 556      -8.357  12.568 -43.065  1.00 62.17           C  
ATOM   4267  C   ALA A 556      -9.376  13.376 -42.267  1.00 62.17           C  
ATOM   4268  CB  ALA A 556      -6.948  13.101 -42.816  1.00 62.17           C  
ATOM   4269  O   ALA A 556      -9.788  12.967 -41.179  1.00 62.17           O  
ATOM   4270  N   ARG A 557      -9.917  14.374 -42.844  1.00 71.50           N  
ATOM   4271  CA  ARG A 557     -10.936  15.210 -42.218  1.00 71.50           C  
ATOM   4272  C   ARG A 557     -12.297  14.522 -42.239  1.00 71.50           C  
ATOM   4273  CB  ARG A 557     -11.025  16.567 -42.921  1.00 71.50           C  
ATOM   4274  O   ARG A 557     -13.046  14.587 -41.262  1.00 71.50           O  
ATOM   4275  CG  ARG A 557     -11.484  17.700 -42.017  1.00 71.50           C  
ATOM   4276  CD  ARG A 557     -11.398  19.049 -42.716  1.00 71.50           C  
ATOM   4277  NE  ARG A 557     -11.990  20.113 -41.909  1.00 71.50           N  
ATOM   4278  NH1 ARG A 557     -11.587  21.788 -43.449  1.00 71.50           N  
ATOM   4279  NH2 ARG A 557     -12.625  22.275 -41.464  1.00 71.50           N  
ATOM   4280  CZ  ARG A 557     -12.066  21.389 -42.276  1.00 71.50           C  
ATOM   4281  N   GLN A 558     -12.538  13.737 -43.247  1.00 69.81           N  
ATOM   4282  CA  GLN A 558     -13.773  12.972 -43.380  1.00 69.81           C  
ATOM   4283  C   GLN A 558     -13.773  11.761 -42.451  1.00 69.81           C  
ATOM   4284  CB  GLN A 558     -13.973  12.522 -44.828  1.00 69.81           C  
ATOM   4285  O   GLN A 558     -14.801  11.427 -41.859  1.00 69.81           O  
ATOM   4286  CG  GLN A 558     -15.020  13.330 -45.584  1.00 69.81           C  
ATOM   4287  CD  GLN A 558     -15.223  12.843 -47.006  1.00 69.81           C  
ATOM   4288  NE2 GLN A 558     -16.002  13.588 -47.783  1.00 69.81           N  
ATOM   4289  OE1 GLN A 558     -14.683  11.806 -47.404  1.00 69.81           O  
ATOM   4290  N   SER A 559     -12.642  11.229 -42.231  1.00 74.31           N  
ATOM   4291  CA  SER A 559     -12.470  10.124 -41.293  1.00 74.31           C  
ATOM   4292  C   SER A 559     -12.582  10.603 -39.849  1.00 74.31           C  
ATOM   4293  CB  SER A 559     -11.118   9.443 -41.509  1.00 74.31           C  
ATOM   4294  O   SER A 559     -13.189   9.932 -39.012  1.00 74.31           O  
ATOM   4295  OG  SER A 559     -10.930   8.392 -40.576  1.00 74.31           O  
ATOM   4296  N   GLN A 560     -12.193  11.787 -39.577  1.00 72.08           N  
ATOM   4297  CA  GLN A 560     -12.298  12.400 -38.257  1.00 72.08           C  
ATOM   4298  C   GLN A 560     -13.737  12.805 -37.952  1.00 72.08           C  
ATOM   4299  CB  GLN A 560     -11.377  13.617 -38.155  1.00 72.08           C  
ATOM   4300  O   GLN A 560     -14.211  12.631 -36.827  1.00 72.08           O  
ATOM   4301  CG  GLN A 560      -9.930  13.269 -37.838  1.00 72.08           C  
ATOM   4302  CD  GLN A 560      -9.049  14.495 -37.693  1.00 72.08           C  
ATOM   4303  NE2 GLN A 560      -7.769  14.276 -37.408  1.00 72.08           N  
ATOM   4304  OE1 GLN A 560      -9.513  15.630 -37.837  1.00 72.08           O  
ATOM   4305  N   ARG A 561     -14.458  13.130 -38.884  1.00 78.60           N  
ATOM   4306  CA  ARG A 561     -15.861  13.503 -38.732  1.00 78.60           C  
ATOM   4307  C   ARG A 561     -16.735  12.272 -38.515  1.00 78.60           C  
ATOM   4308  CB  ARG A 561     -16.346  14.280 -39.958  1.00 78.60           C  
ATOM   4309  O   ARG A 561     -17.665  12.299 -37.707  1.00 78.60           O  
ATOM   4310  CG  ARG A 561     -15.935  15.744 -39.962  1.00 78.60           C  
ATOM   4311  CD  ARG A 561     -16.523  16.492 -41.150  1.00 78.60           C  
ATOM   4312  NE  ARG A 561     -16.083  17.884 -41.182  1.00 78.60           N  
ATOM   4313  NH1 ARG A 561     -17.606  18.544 -42.789  1.00 78.60           N  
ATOM   4314  NH2 ARG A 561     -16.132  20.062 -41.908  1.00 78.60           N  
ATOM   4315  CZ  ARG A 561     -16.608  18.827 -41.959  1.00 78.60           C  
ATOM   4316  N   ARG A 562     -16.339  11.172 -39.173  1.00 80.55           N  
ATOM   4317  CA  ARG A 562     -17.040   9.904 -38.993  1.00 80.55           C  
ATOM   4318  C   ARG A 562     -16.790   9.335 -37.601  1.00 80.55           C  
ATOM   4319  CB  ARG A 562     -16.607   8.894 -40.058  1.00 80.55           C  
ATOM   4320  O   ARG A 562     -17.714   8.834 -36.954  1.00 80.55           O  
ATOM   4321  CG  ARG A 562     -17.200   9.157 -41.433  1.00 80.55           C  
ATOM   4322  CD  ARG A 562     -16.806   8.078 -42.432  1.00 80.55           C  
ATOM   4323  NE  ARG A 562     -17.344   8.352 -43.762  1.00 80.55           N  
ATOM   4324  NH1 ARG A 562     -16.297   6.563 -44.781  1.00 80.55           N  
ATOM   4325  NH2 ARG A 562     -17.633   7.966 -46.007  1.00 80.55           N  
ATOM   4326  CZ  ARG A 562     -17.090   7.626 -44.847  1.00 80.55           C  
ATOM   4327  N   GLN A 563     -15.587   9.597 -37.163  1.00 79.63           N  
ATOM   4328  CA  GLN A 563     -15.224   9.146 -35.824  1.00 79.63           C  
ATOM   4329  C   GLN A 563     -15.884  10.010 -34.754  1.00 79.63           C  
ATOM   4330  CB  GLN A 563     -13.704   9.159 -35.647  1.00 79.63           C  
ATOM   4331  O   GLN A 563     -16.351   9.496 -33.735  1.00 79.63           O  
ATOM   4332  CG  GLN A 563     -12.989   8.037 -36.386  1.00 79.63           C  
ATOM   4333  CD  GLN A 563     -11.489   8.046 -36.156  1.00 79.63           C  
ATOM   4334  NE2 GLN A 563     -10.792   7.083 -36.750  1.00 79.63           N  
ATOM   4335  OE1 GLN A 563     -10.960   8.913 -35.453  1.00 79.63           O  
ATOM   4336  N   GLU A 564     -16.086  11.206 -35.026  1.00 82.55           N  
ATOM   4337  CA  GLU A 564     -16.741  12.138 -34.113  1.00 82.55           C  
ATOM   4338  C   GLU A 564     -18.245  11.888 -34.053  1.00 82.55           C  
ATOM   4339  CB  GLU A 564     -16.464  13.585 -34.532  1.00 82.55           C  
ATOM   4340  O   GLU A 564     -18.846  11.942 -32.978  1.00 82.55           O  
ATOM   4341  CG  GLU A 564     -16.639  14.595 -33.408  1.00 82.55           C  
ATOM   4342  CD  GLU A 564     -16.195  15.999 -33.788  1.00 82.55           C  
ATOM   4343  OE1 GLU A 564     -16.318  16.922 -32.951  1.00 82.55           O  
ATOM   4344  OE2 GLU A 564     -15.720  16.177 -34.932  1.00 82.55           O  
ATOM   4345  N   LYS A 565     -18.808  11.527 -35.130  1.00 87.51           N  
ATOM   4346  CA  LYS A 565     -20.228  11.192 -35.187  1.00 87.51           C  
ATOM   4347  C   LYS A 565     -20.511   9.876 -34.469  1.00 87.51           C  
ATOM   4348  CB  LYS A 565     -20.703  11.110 -36.638  1.00 87.51           C  
ATOM   4349  O   LYS A 565     -21.510   9.754 -33.757  1.00 87.51           O  
ATOM   4350  CG  LYS A 565     -21.139  12.445 -37.224  1.00 87.51           C  
ATOM   4351  CD  LYS A 565     -21.723  12.278 -38.621  1.00 87.51           C  
ATOM   4352  CE  LYS A 565     -22.038  13.624 -39.260  1.00 87.51           C  
ATOM   4353  NZ  LYS A 565     -22.673  13.465 -40.603  1.00 87.51           N  
ATOM   4354  N   GLU A 566     -19.560   8.999 -34.589  1.00 90.04           N  
ATOM   4355  CA  GLU A 566     -19.678   7.719 -33.897  1.00 90.04           C  
ATOM   4356  C   GLU A 566     -19.524   7.891 -32.388  1.00 90.04           C  
ATOM   4357  CB  GLU A 566     -18.637   6.726 -34.422  1.00 90.04           C  
ATOM   4358  O   GLU A 566     -20.244   7.263 -31.610  1.00 90.04           O  
ATOM   4359  CG  GLU A 566     -18.976   5.270 -34.134  1.00 90.04           C  
ATOM   4360  CD  GLU A 566     -18.048   4.289 -34.833  1.00 90.04           C  
ATOM   4361  OE1 GLU A 566     -18.179   3.065 -34.607  1.00 90.04           O  
ATOM   4362  OE2 GLU A 566     -17.183   4.749 -35.611  1.00 90.04           O  
ATOM   4363  N   LEU A 567     -18.704   8.775 -32.019  1.00 84.90           N  
ATOM   4364  CA  LEU A 567     -18.486   9.070 -30.607  1.00 84.90           C  
ATOM   4365  C   LEU A 567     -19.689   9.793 -30.011  1.00 84.90           C  
ATOM   4366  CB  LEU A 567     -17.225   9.919 -30.425  1.00 84.90           C  
ATOM   4367  O   LEU A 567     -20.098   9.503 -28.884  1.00 84.90           O  
ATOM   4368  CG  LEU A 567     -16.382   9.622 -29.183  1.00 84.90           C  
ATOM   4369  CD1 LEU A 567     -14.905   9.865 -29.475  1.00 84.90           C  
ATOM   4370  CD2 LEU A 567     -16.847  10.473 -28.006  1.00 84.90           C  
ATOM   4371  N   GLU A 568     -20.297  10.532 -30.789  1.00 87.12           N  
ATOM   4372  CA  GLU A 568     -21.485  11.258 -30.351  1.00 87.12           C  
ATOM   4373  C   GLU A 568     -22.682  10.323 -30.207  1.00 87.12           C  
ATOM   4374  CB  GLU A 568     -21.816  12.388 -31.330  1.00 87.12           C  
ATOM   4375  O   GLU A 568     -23.453  10.435 -29.251  1.00 87.12           O  
ATOM   4376  CG  GLU A 568     -22.681  13.487 -30.732  1.00 87.12           C  
ATOM   4377  CD  GLU A 568     -22.893  14.663 -31.671  1.00 87.12           C  
ATOM   4378  OE1 GLU A 568     -23.639  15.601 -31.311  1.00 87.12           O  
ATOM   4379  OE2 GLU A 568     -22.308  14.646 -32.778  1.00 87.12           O  
ATOM   4380  N   GLU A 569     -22.741   9.418 -31.027  1.00 92.21           N  
ATOM   4381  CA  GLU A 569     -23.803   8.418 -30.963  1.00 92.21           C  
ATOM   4382  C   GLU A 569     -23.619   7.494 -29.762  1.00 92.21           C  
ATOM   4383  CB  GLU A 569     -23.849   7.598 -32.255  1.00 92.21           C  
ATOM   4384  O   GLU A 569     -24.589   7.148 -29.084  1.00 92.21           O  
ATOM   4385  CG  GLU A 569     -24.494   8.329 -33.424  1.00 92.21           C  
ATOM   4386  CD  GLU A 569     -24.482   7.525 -34.714  1.00 92.21           C  
ATOM   4387  OE1 GLU A 569     -24.968   8.033 -35.750  1.00 92.21           O  
ATOM   4388  OE2 GLU A 569     -23.984   6.378 -34.689  1.00 92.21           O  
ATOM   4389  N   LYS A 570     -22.411   7.196 -29.500  1.00 91.64           N  
ATOM   4390  CA  LYS A 570     -22.108   6.363 -28.340  1.00 91.64           C  
ATOM   4391  C   LYS A 570     -22.383   7.112 -27.039  1.00 91.64           C  
ATOM   4392  CB  LYS A 570     -20.652   5.897 -28.379  1.00 91.64           C  
ATOM   4393  O   LYS A 570     -22.900   6.534 -26.081  1.00 91.64           O  
ATOM   4394  CG  LYS A 570     -20.389   4.772 -29.370  1.00 91.64           C  
ATOM   4395  CD  LYS A 570     -18.960   4.256 -29.262  1.00 91.64           C  
ATOM   4396  CE  LYS A 570     -18.690   3.142 -30.265  1.00 91.64           C  
ATOM   4397  NZ  LYS A 570     -17.277   2.665 -30.196  1.00 91.64           N  
ATOM   4398  N   GLN A 571     -22.124   8.387 -27.114  1.00 86.89           N  
ATOM   4399  CA  GLN A 571     -22.375   9.220 -25.942  1.00 86.89           C  
ATOM   4400  C   GLN A 571     -23.872   9.367 -25.683  1.00 86.89           C  
ATOM   4401  CB  GLN A 571     -21.734  10.597 -26.115  1.00 86.89           C  
ATOM   4402  O   GLN A 571     -24.316   9.310 -24.534  1.00 86.89           O  
ATOM   4403  CG  GLN A 571     -20.233  10.614 -25.858  1.00 86.89           C  
ATOM   4404  CD  GLN A 571     -19.636  12.006 -25.952  1.00 86.89           C  
ATOM   4405  NE2 GLN A 571     -18.382  12.142 -25.536  1.00 86.89           N  
ATOM   4406  OE1 GLN A 571     -20.297  12.950 -26.396  1.00 86.89           O  
ATOM   4407  N   THR A 572     -24.633   9.446 -26.718  1.00 91.10           N  
ATOM   4408  CA  THR A 572     -26.083   9.555 -26.603  1.00 91.10           C  
ATOM   4409  C   THR A 572     -26.688   8.238 -26.125  1.00 91.10           C  
ATOM   4410  CB  THR A 572     -26.721   9.960 -27.944  1.00 91.10           C  
ATOM   4411  O   THR A 572     -27.599   8.233 -25.294  1.00 91.10           O  
ATOM   4412  CG2 THR A 572     -26.342  11.388 -28.325  1.00 91.10           C  
ATOM   4413  OG1 THR A 572     -26.270   9.068 -28.970  1.00 91.10           O  
ATOM   4414  N   GLN A 573     -26.099   7.159 -26.555  1.00 92.73           N  
ATOM   4415  CA  GLN A 573     -26.556   5.841 -26.126  1.00 92.73           C  
ATOM   4416  C   GLN A 573     -26.254   5.608 -24.648  1.00 92.73           C  
ATOM   4417  CB  GLN A 573     -25.908   4.745 -26.973  1.00 92.73           C  
ATOM   4418  O   GLN A 573     -27.094   5.087 -23.912  1.00 92.73           O  
ATOM   4419  CG  GLN A 573     -26.544   3.373 -26.796  1.00 92.73           C  
ATOM   4420  CD  GLN A 573     -26.007   2.346 -27.775  1.00 92.73           C  
ATOM   4421  NE2 GLN A 573     -26.593   1.154 -27.764  1.00 92.73           N  
ATOM   4422  OE1 GLN A 573     -25.074   2.622 -28.535  1.00 92.73           O  
ATOM   4423  N   LEU A 574     -25.127   6.029 -24.259  1.00 92.88           N  
ATOM   4424  CA  LEU A 574     -24.729   5.912 -22.860  1.00 92.88           C  
ATOM   4425  C   LEU A 574     -25.601   6.793 -21.971  1.00 92.88           C  
ATOM   4426  CB  LEU A 574     -23.256   6.291 -22.688  1.00 92.88           C  
ATOM   4427  O   LEU A 574     -26.024   6.369 -20.894  1.00 92.88           O  
ATOM   4428  CG  LEU A 574     -22.604   5.892 -21.363  1.00 92.88           C  
ATOM   4429  CD1 LEU A 574     -21.914   4.538 -21.498  1.00 92.88           C  
ATOM   4430  CD2 LEU A 574     -21.614   6.960 -20.911  1.00 92.88           C  
ATOM   4431  N   GLN A 575     -25.936   7.915 -22.474  1.00 89.05           N  
ATOM   4432  CA  GLN A 575     -26.803   8.830 -21.738  1.00 89.05           C  
ATOM   4433  C   GLN A 575     -28.210   8.258 -21.595  1.00 89.05           C  
ATOM   4434  CB  GLN A 575     -26.857  10.192 -22.431  1.00 89.05           C  
ATOM   4435  O   GLN A 575     -28.821   8.358 -20.528  1.00 89.05           O  
ATOM   4436  CG  GLN A 575     -27.314  11.326 -21.523  1.00 89.05           C  
ATOM   4437  CD  GLN A 575     -26.797  12.680 -21.969  1.00 89.05           C  
ATOM   4438  NE2 GLN A 575     -27.077  13.712 -21.180  1.00 89.05           N  
ATOM   4439  OE1 GLN A 575     -26.150  12.799 -23.015  1.00 89.05           O  
ATOM   4440  N   ARG A 576     -28.679   7.607 -22.540  1.00 92.28           N  
ATOM   4441  CA  ARG A 576     -29.998   6.983 -22.504  1.00 92.28           C  
ATOM   4442  C   ARG A 576     -30.021   5.806 -21.535  1.00 92.28           C  
ATOM   4443  CB  ARG A 576     -30.412   6.519 -23.902  1.00 92.28           C  
ATOM   4444  O   ARG A 576     -30.982   5.634 -20.782  1.00 92.28           O  
ATOM   4445  CG  ARG A 576     -31.048   7.609 -24.750  1.00 92.28           C  
ATOM   4446  CD  ARG A 576     -31.571   7.062 -26.071  1.00 92.28           C  
ATOM   4447  NE  ARG A 576     -31.852   8.132 -27.024  1.00 92.28           N  
ATOM   4448  NH1 ARG A 576     -31.173   6.938 -28.881  1.00 92.28           N  
ATOM   4449  NH2 ARG A 576     -31.945   9.084 -29.112  1.00 92.28           N  
ATOM   4450  CZ  ARG A 576     -31.656   8.049 -28.337  1.00 92.28           C  
ATOM   4451  N   GLU A 577     -28.955   5.101 -21.531  1.00 93.27           N  
ATOM   4452  CA  GLU A 577     -28.837   3.975 -20.609  1.00 93.27           C  
ATOM   4453  C   GLU A 577     -28.763   4.452 -19.161  1.00 93.27           C  
ATOM   4454  CB  GLU A 577     -27.606   3.129 -20.947  1.00 93.27           C  
ATOM   4455  O   GLU A 577     -29.381   3.860 -18.275  1.00 93.27           O  
ATOM   4456  CG  GLU A 577     -27.611   1.751 -20.303  1.00 93.27           C  
ATOM   4457  CD  GLU A 577     -26.454   0.874 -20.754  1.00 93.27           C  
ATOM   4458  OE1 GLU A 577     -26.302  -0.250 -20.224  1.00 93.27           O  
ATOM   4459  OE2 GLU A 577     -25.692   1.315 -21.643  1.00 93.27           O  
ATOM   4460  N   LEU A 578     -28.035   5.512 -18.973  1.00 93.16           N  
ATOM   4461  CA  LEU A 578     -27.930   6.090 -17.637  1.00 93.16           C  
ATOM   4462  C   LEU A 578     -29.282   6.613 -17.164  1.00 93.16           C  
ATOM   4463  CB  LEU A 578     -26.899   7.221 -17.623  1.00 93.16           C  
ATOM   4464  O   LEU A 578     -29.658   6.415 -16.006  1.00 93.16           O  
ATOM   4465  CG  LEU A 578     -26.346   7.616 -16.252  1.00 93.16           C  
ATOM   4466  CD1 LEU A 578     -24.828   7.468 -16.231  1.00 93.16           C  
ATOM   4467  CD2 LEU A 578     -26.754   9.043 -15.901  1.00 93.16           C  
ATOM   4468  N   GLN A 579     -30.021   7.151 -18.057  1.00 89.92           N  
ATOM   4469  CA  GLN A 579     -31.346   7.666 -17.729  1.00 89.92           C  
ATOM   4470  C   GLN A 579     -32.320   6.529 -17.431  1.00 89.92           C  
ATOM   4471  CB  GLN A 579     -31.883   8.532 -18.870  1.00 89.92           C  
ATOM   4472  O   GLN A 579     -33.135   6.629 -16.511  1.00 89.92           O  
ATOM   4473  CG  GLN A 579     -31.236   9.908 -18.955  1.00 89.92           C  
ATOM   4474  CD  GLN A 579     -31.823  10.765 -20.061  1.00 89.92           C  
ATOM   4475  NE2 GLN A 579     -31.552  12.064 -20.010  1.00 89.92           N  
ATOM   4476  OE1 GLN A 579     -32.513  10.262 -20.954  1.00 89.92           O  
ATOM   4477  N   ALA A 580     -32.179   5.493 -18.092  1.00 94.03           N  
ATOM   4478  CA  ALA A 580     -33.038   4.333 -17.866  1.00 94.03           C  
ATOM   4479  C   ALA A 580     -32.735   3.680 -16.520  1.00 94.03           C  
ATOM   4480  CB  ALA A 580     -32.871   3.320 -18.995  1.00 94.03           C  
ATOM   4481  O   ALA A 580     -33.652   3.319 -15.779  1.00 94.03           O  
ATOM   4482  N   LYS A 581     -31.454   3.614 -16.217  1.00 94.44           N  
ATOM   4483  CA  LYS A 581     -31.060   3.020 -14.943  1.00 94.44           C  
ATOM   4484  C   LYS A 581     -31.487   3.900 -13.772  1.00 94.44           C  
ATOM   4485  CB  LYS A 581     -29.549   2.790 -14.902  1.00 94.44           C  
ATOM   4486  O   LYS A 581     -31.923   3.395 -12.735  1.00 94.44           O  
ATOM   4487  CG  LYS A 581     -29.088   1.567 -15.679  1.00 94.44           C  
ATOM   4488  CD  LYS A 581     -27.606   1.290 -15.459  1.00 94.44           C  
ATOM   4489  CE  LYS A 581     -27.144   0.064 -16.234  1.00 94.44           C  
ATOM   4490  NZ  LYS A 581     -25.679  -0.179 -16.066  1.00 94.44           N  
ATOM   4491  N   SER A 582     -31.347   5.169 -14.009  1.00 90.70           N  
ATOM   4492  CA  SER A 582     -31.768   6.102 -12.968  1.00 90.70           C  
ATOM   4493  C   SER A 582     -33.273   6.027 -12.735  1.00 90.70           C  
ATOM   4494  CB  SER A 582     -31.371   7.532 -13.338  1.00 90.70           C  
ATOM   4495  O   SER A 582     -33.733   6.079 -11.592  1.00 90.70           O  
ATOM   4496  OG  SER A 582     -32.165   8.013 -14.409  1.00 90.70           O  
ATOM   4497  N   ALA A 583     -34.035   5.801 -13.733  1.00 92.10           N  
ATOM   4498  CA  ALA A 583     -35.485   5.671 -13.608  1.00 92.10           C  
ATOM   4499  C   ALA A 583     -35.860   4.379 -12.889  1.00 92.10           C  
ATOM   4500  CB  ALA A 583     -36.144   5.722 -14.984  1.00 92.10           C  
ATOM   4501  O   ALA A 583     -36.772   4.365 -12.059  1.00 92.10           O  
ATOM   4502  N   GLU A 584     -35.118   3.376 -13.154  1.00 94.22           N  
ATOM   4503  CA  GLU A 584     -35.353   2.101 -12.484  1.00 94.22           C  
ATOM   4504  C   GLU A 584     -35.068   2.203 -10.988  1.00 94.22           C  
ATOM   4505  CB  GLU A 584     -34.495   0.998 -13.109  1.00 94.22           C  
ATOM   4506  O   GLU A 584     -35.830   1.686 -10.169  1.00 94.22           O  
ATOM   4507  CG  GLU A 584     -34.889  -0.407 -12.677  1.00 94.22           C  
ATOM   4508  CD  GLU A 584     -34.063  -1.494 -13.347  1.00 94.22           C  
ATOM   4509  OE1 GLU A 584     -34.217  -2.683 -12.986  1.00 94.22           O  
ATOM   4510  OE2 GLU A 584     -33.254  -1.154 -14.239  1.00 94.22           O  
ATOM   4511  N   LEU A 585     -34.027   2.836 -10.689  1.00 93.29           N  
ATOM   4512  CA  LEU A 585     -33.641   3.019  -9.294  1.00 93.29           C  
ATOM   4513  C   LEU A 585     -34.667   3.871  -8.554  1.00 93.29           C  
ATOM   4514  CB  LEU A 585     -32.258   3.669  -9.200  1.00 93.29           C  
ATOM   4515  O   LEU A 585     -35.017   3.575  -7.409  1.00 93.29           O  
ATOM   4516  CG  LEU A 585     -31.554   3.572  -7.846  1.00 93.29           C  
ATOM   4517  CD1 LEU A 585     -30.401   2.576  -7.919  1.00 93.29           C  
ATOM   4518  CD2 LEU A 585     -31.055   4.943  -7.403  1.00 93.29           C  
ATOM   4519  N   GLN A 586     -35.189   4.797  -9.253  1.00 91.28           N  
ATOM   4520  CA  GLN A 586     -36.209   5.661  -8.669  1.00 91.28           C  
ATOM   4521  C   GLN A 586     -37.491   4.884  -8.383  1.00 91.28           C  
ATOM   4522  CB  GLN A 586     -36.507   6.842  -9.594  1.00 91.28           C  
ATOM   4523  O   GLN A 586     -38.120   5.076  -7.340  1.00 91.28           O  
ATOM   4524  CG  GLN A 586     -35.438   7.926  -9.572  1.00 91.28           C  
ATOM   4525  CD  GLN A 586     -35.746   9.074 -10.515  1.00 91.28           C  
ATOM   4526  NE2 GLN A 586     -34.975  10.151 -10.409  1.00 91.28           N  
ATOM   4527  OE1 GLN A 586     -36.669   8.994 -11.331  1.00 91.28           O  
ATOM   4528  N   GLN A 587     -37.760   3.970  -9.212  1.00 93.06           N  
ATOM   4529  CA  GLN A 587     -38.948   3.143  -9.027  1.00 93.06           C  
ATOM   4530  C   GLN A 587     -38.769   2.177  -7.860  1.00 93.06           C  
ATOM   4531  CB  GLN A 587     -39.268   2.368 -10.307  1.00 93.06           C  
ATOM   4532  O   GLN A 587     -39.694   1.968  -7.072  1.00 93.06           O  
ATOM   4533  CG  GLN A 587     -40.091   3.159 -11.315  1.00 93.06           C  
ATOM   4534  CD  GLN A 587     -40.466   2.340 -12.536  1.00 93.06           C  
ATOM   4535  NE2 GLN A 587     -41.230   2.943 -13.441  1.00 93.06           N  
ATOM   4536  OE1 GLN A 587     -40.073   1.177 -12.665  1.00 93.06           O  
ATOM   4537  N   LYS A 588     -37.612   1.721  -7.710  1.00 95.39           N  
ATOM   4538  CA  LYS A 588     -37.314   0.823  -6.599  1.00 95.39           C  
ATOM   4539  C   LYS A 588     -37.386   1.557  -5.263  1.00 95.39           C  
ATOM   4540  CB  LYS A 588     -35.932   0.190  -6.775  1.00 95.39           C  
ATOM   4541  O   LYS A 588     -37.883   1.013  -4.275  1.00 95.39           O  
ATOM   4542  CG  LYS A 588     -35.886  -0.913  -7.822  1.00 95.39           C  
ATOM   4543  CD  LYS A 588     -34.513  -1.570  -7.882  1.00 95.39           C  
ATOM   4544  CE  LYS A 588     -34.462  -2.666  -8.937  1.00 95.39           C  
ATOM   4545  NZ  LYS A 588     -33.109  -3.294  -9.019  1.00 95.39           N  
ATOM   4546  N   LEU A 589     -36.919   2.753  -5.299  1.00 95.02           N  
ATOM   4547  CA  LEU A 589     -36.958   3.565  -4.088  1.00 95.02           C  
ATOM   4548  C   LEU A 589     -38.396   3.874  -3.687  1.00 95.02           C  
ATOM   4549  CB  LEU A 589     -36.181   4.868  -4.292  1.00 95.02           C  
ATOM   4550  O   LEU A 589     -38.751   3.777  -2.510  1.00 95.02           O  
ATOM   4551  CG  LEU A 589     -35.958   5.726  -3.045  1.00 95.02           C  
ATOM   4552  CD1 LEU A 589     -34.569   5.473  -2.470  1.00 95.02           C  
ATOM   4553  CD2 LEU A 589     -36.146   7.204  -3.372  1.00 95.02           C  
ATOM   4554  N   LEU A 590     -39.185   4.185  -4.674  1.00 94.11           N  
ATOM   4555  CA  LEU A 590     -40.585   4.485  -4.394  1.00 94.11           C  
ATOM   4556  C   LEU A 590     -41.317   3.246  -3.890  1.00 94.11           C  
ATOM   4557  CB  LEU A 590     -41.278   5.027  -5.647  1.00 94.11           C  
ATOM   4558  O   LEU A 590     -42.131   3.332  -2.968  1.00 94.11           O  
ATOM   4559  CG  LEU A 590     -40.971   6.479  -6.018  1.00 94.11           C  
ATOM   4560  CD1 LEU A 590     -41.623   6.836  -7.349  1.00 94.11           C  
ATOM   4561  CD2 LEU A 590     -41.440   7.423  -4.916  1.00 94.11           C  
ATOM   4562  N   ALA A 591     -40.979   2.155  -4.432  1.00 94.69           N  
ATOM   4563  CA  ALA A 591     -41.588   0.904  -3.989  1.00 94.69           C  
ATOM   4564  C   ALA A 591     -41.192   0.579  -2.552  1.00 94.69           C  
ATOM   4565  CB  ALA A 591     -41.192  -0.240  -4.919  1.00 94.69           C  
ATOM   4566  O   ALA A 591     -42.026   0.146  -1.754  1.00 94.69           O  
ATOM   4567  N   GLU A 592     -39.961   0.838  -2.226  1.00 95.55           N  
ATOM   4568  CA  GLU A 592     -39.473   0.601  -0.871  1.00 95.55           C  
ATOM   4569  C   GLU A 592     -40.142   1.539   0.129  1.00 95.55           C  
ATOM   4570  CB  GLU A 592     -37.952   0.765  -0.811  1.00 95.55           C  
ATOM   4571  O   GLU A 592     -40.475   1.132   1.243  1.00 95.55           O  
ATOM   4572  CG  GLU A 592     -37.317   0.158   0.431  1.00 95.55           C  
ATOM   4573  CD  GLU A 592     -35.800   0.262   0.441  1.00 95.55           C  
ATOM   4574  OE1 GLU A 592     -35.173  -0.108   1.460  1.00 95.55           O  
ATOM   4575  OE2 GLU A 592     -35.234   0.719  -0.577  1.00 95.55           O  
ATOM   4576  N   GLN A 593     -40.326   2.718  -0.315  1.00 90.95           N  
ATOM   4577  CA  GLN A 593     -41.001   3.691   0.538  1.00 90.95           C  
ATOM   4578  C   GLN A 593     -42.439   3.267   0.824  1.00 90.95           C  
ATOM   4579  CB  GLN A 593     -40.980   5.077  -0.107  1.00 90.95           C  
ATOM   4580  O   GLN A 593     -42.921   3.410   1.950  1.00 90.95           O  
ATOM   4581  CG  GLN A 593     -39.631   5.778  -0.014  1.00 90.95           C  
ATOM   4582  CD  GLN A 593     -39.684   7.218  -0.490  1.00 90.95           C  
ATOM   4583  NE2 GLN A 593     -38.578   7.937  -0.330  1.00 90.95           N  
ATOM   4584  OE1 GLN A 593     -40.711   7.680  -0.998  1.00 90.95           O  
ATOM   4585  N   GLU A 594     -43.042   2.686  -0.129  1.00 94.84           N  
ATOM   4586  CA  GLU A 594     -44.419   2.232   0.040  1.00 94.84           C  
ATOM   4587  C   GLU A 594     -44.493   1.030   0.977  1.00 94.84           C  
ATOM   4588  CB  GLU A 594     -45.040   1.882  -1.315  1.00 94.84           C  
ATOM   4589  O   GLU A 594     -45.412   0.928   1.792  1.00 94.84           O  
ATOM   4590  CG  GLU A 594     -45.419   3.096  -2.150  1.00 94.84           C  
ATOM   4591  CD  GLU A 594     -46.039   2.733  -3.490  1.00 94.84           C  
ATOM   4592  OE1 GLU A 594     -46.502   3.645  -4.212  1.00 94.84           O  
ATOM   4593  OE2 GLU A 594     -46.062   1.526  -3.820  1.00 94.84           O  
ATOM   4594  N   LYS A 595     -43.540   0.214   0.906  1.00 95.72           N  
ATOM   4595  CA  LYS A 595     -43.465  -0.933   1.806  1.00 95.72           C  
ATOM   4596  C   LYS A 595     -43.271  -0.485   3.252  1.00 95.72           C  
ATOM   4597  CB  LYS A 595     -42.328  -1.868   1.391  1.00 95.72           C  
ATOM   4598  O   LYS A 595     -43.918  -1.008   4.162  1.00 95.72           O  
ATOM   4599  CG  LYS A 595     -42.372  -3.232   2.063  1.00 95.72           C  
ATOM   4600  CD  LYS A 595     -41.245  -4.133   1.574  1.00 95.72           C  
ATOM   4601  CE  LYS A 595     -41.221  -5.458   2.324  1.00 95.72           C  
ATOM   4602  NZ  LYS A 595     -40.078  -6.318   1.894  1.00 95.72           N  
ATOM   4603  N   LEU A 596     -42.409   0.450   3.411  1.00 93.85           N  
ATOM   4604  CA  LEU A 596     -42.127   0.962   4.748  1.00 93.85           C  
ATOM   4605  C   LEU A 596     -43.346   1.673   5.326  1.00 93.85           C  
ATOM   4606  CB  LEU A 596     -40.931   1.917   4.716  1.00 93.85           C  
ATOM   4607  O   LEU A 596     -43.650   1.528   6.512  1.00 93.85           O  
ATOM   4608  CG  LEU A 596     -39.546   1.269   4.684  1.00 93.85           C  
ATOM   4609  CD1 LEU A 596     -38.474   2.322   4.426  1.00 93.85           C  
ATOM   4610  CD2 LEU A 596     -39.272   0.527   5.988  1.00 93.85           C  
ATOM   4611  N   GLN A 597     -44.039   2.335   4.458  1.00 91.34           N  
ATOM   4612  CA  GLN A 597     -45.252   3.023   4.889  1.00 91.34           C  
ATOM   4613  C   GLN A 597     -46.336   2.027   5.289  1.00 91.34           C  
ATOM   4614  CB  GLN A 597     -45.768   3.946   3.784  1.00 91.34           C  
ATOM   4615  O   GLN A 597     -47.061   2.247   6.261  1.00 91.34           O  
ATOM   4616  CG  GLN A 597     -44.988   5.247   3.656  1.00 91.34           C  
ATOM   4617  CD  GLN A 597     -45.527   6.150   2.562  1.00 91.34           C  
ATOM   4618  NE2 GLN A 597     -45.137   7.419   2.594  1.00 91.34           N  
ATOM   4619  OE1 GLN A 597     -46.288   5.709   1.694  1.00 91.34           O  
ATOM   4620  N   ALA A 598     -46.384   0.964   4.618  1.00 94.03           N  
ATOM   4621  CA  ALA A 598     -47.341  -0.087   4.953  1.00 94.03           C  
ATOM   4622  C   ALA A 598     -47.001  -0.732   6.294  1.00 94.03           C  
ATOM   4623  CB  ALA A 598     -47.378  -1.144   3.852  1.00 94.03           C  
ATOM   4624  O   ALA A 598     -47.893  -1.013   7.099  1.00 94.03           O  
ATOM   4625  N   GLU A 599     -45.778  -0.890   6.543  1.00 94.77           N  
ATOM   4626  CA  GLU A 599     -45.327  -1.458   7.810  1.00 94.77           C  
ATOM   4627  C   GLU A 599     -45.639  -0.523   8.975  1.00 94.77           C  
ATOM   4628  CB  GLU A 599     -43.826  -1.756   7.762  1.00 94.77           C  
ATOM   4629  O   GLU A 599     -46.040  -0.975  10.050  1.00 94.77           O  
ATOM   4630  CG  GLU A 599     -43.484  -3.086   7.104  1.00 94.77           C  
ATOM   4631  CD  GLU A 599     -41.995  -3.393   7.111  1.00 94.77           C  
ATOM   4632  OE1 GLU A 599     -41.587  -4.430   6.542  1.00 94.77           O  
ATOM   4633  OE2 GLU A 599     -41.231  -2.589   7.690  1.00 94.77           O  
ATOM   4634  N   LEU A 600     -45.435   0.685   8.708  1.00 92.54           N  
ATOM   4635  CA  LEU A 600     -45.740   1.679   9.731  1.00 92.54           C  
ATOM   4636  C   LEU A 600     -47.232   1.693  10.047  1.00 92.54           C  
ATOM   4637  CB  LEU A 600     -45.290   3.071   9.278  1.00 92.54           C  
ATOM   4638  O   LEU A 600     -47.624   1.801  11.211  1.00 92.54           O  
ATOM   4639  CG  LEU A 600     -43.814   3.409   9.493  1.00 92.54           C  
ATOM   4640  CD1 LEU A 600     -43.486   4.766   8.879  1.00 92.54           C  
ATOM   4641  CD2 LEU A 600     -43.472   3.392  10.980  1.00 92.54           C  
ATOM   4642  N   ARG A 601     -48.017   1.534   9.036  1.00 93.51           N  
ATOM   4643  CA  ARG A 601     -49.463   1.485   9.224  1.00 93.51           C  
ATOM   4644  C   ARG A 601     -49.869   0.258  10.033  1.00 93.51           C  
ATOM   4645  CB  ARG A 601     -50.181   1.483   7.873  1.00 93.51           C  
ATOM   4646  O   ARG A 601     -50.735   0.342  10.907  1.00 93.51           O  
ATOM   4647  CG  ARG A 601     -50.297   2.858   7.235  1.00 93.51           C  
ATOM   4648  CD  ARG A 601     -51.227   2.844   6.030  1.00 93.51           C  
ATOM   4649  NE  ARG A 601     -50.973   3.974   5.140  1.00 93.51           N  
ATOM   4650  NH1 ARG A 601     -51.735   2.911   3.236  1.00 93.51           N  
ATOM   4651  NH2 ARG A 601     -50.950   5.061   3.117  1.00 93.51           N  
ATOM   4652  CZ  ARG A 601     -51.220   3.979   3.833  1.00 93.51           C  
ATOM   4653  N   ASN A 602     -49.217  -0.809   9.817  1.00 94.14           N  
ATOM   4654  CA  ASN A 602     -49.494  -2.031  10.565  1.00 94.14           C  
ATOM   4655  C   ASN A 602     -49.093  -1.895  12.031  1.00 94.14           C  
ATOM   4656  CB  ASN A 602     -48.779  -3.225   9.928  1.00 94.14           C  
ATOM   4657  O   ASN A 602     -49.825  -2.330  12.922  1.00 94.14           O  
ATOM   4658  CG  ASN A 602     -49.559  -3.825   8.775  1.00 94.14           C  
ATOM   4659  ND2 ASN A 602     -48.944  -4.768   8.070  1.00 94.14           N  
ATOM   4660  OD1 ASN A 602     -50.705  -3.445   8.520  1.00 94.14           O  
ATOM   4661  N   LEU A 603     -48.005  -1.306  12.267  1.00 92.76           N  
ATOM   4662  CA  LEU A 603     -47.521  -1.101  13.628  1.00 92.76           C  
ATOM   4663  C   LEU A 603     -48.433  -0.148  14.392  1.00 92.76           C  
ATOM   4664  CB  LEU A 603     -46.091  -0.555  13.612  1.00 92.76           C  
ATOM   4665  O   LEU A 603     -48.723  -0.369  15.570  1.00 92.76           O  
ATOM   4666  CG  LEU A 603     -44.976  -1.578  13.390  1.00 92.76           C  
ATOM   4667  CD1 LEU A 603     -43.647  -0.871  13.146  1.00 92.76           C  
ATOM   4668  CD2 LEU A 603     -44.873  -2.525  14.580  1.00 92.76           C  
ATOM   4669  N   GLU A 604     -48.904   0.820  13.642  1.00 92.73           N  
ATOM   4670  CA  GLU A 604     -49.832   1.760  14.262  1.00 92.73           C  
ATOM   4671  C   GLU A 604     -51.147   1.077  14.627  1.00 92.73           C  
ATOM   4672  CB  GLU A 604     -50.097   2.947  13.334  1.00 92.73           C  
ATOM   4673  O   GLU A 604     -51.730   1.360  15.676  1.00 92.73           O  
ATOM   4674  CG  GLU A 604     -48.954   3.951  13.278  1.00 92.73           C  
ATOM   4675  CD  GLU A 604     -49.220   5.112  12.334  1.00 92.73           C  
ATOM   4676  OE1 GLU A 604     -48.404   6.061  12.292  1.00 92.73           O  
ATOM   4677  OE2 GLU A 604     -50.254   5.073  11.630  1.00 92.73           O  
ATOM   4678  N   ALA A 605     -51.566   0.192  13.806  1.00 91.43           N  
ATOM   4679  CA  ALA A 605     -52.782  -0.572  14.074  1.00 91.43           C  
ATOM   4680  C   ALA A 605     -52.595  -1.497  15.273  1.00 91.43           C  
ATOM   4681  CB  ALA A 605     -53.187  -1.377  12.842  1.00 91.43           C  
ATOM   4682  O   ALA A 605     -53.504  -1.653  16.092  1.00 91.43           O  
ATOM   4683  N   GLN A 606     -51.436  -2.029  15.474  1.00 91.57           N  
ATOM   4684  CA  GLN A 606     -51.124  -2.905  16.600  1.00 91.57           C  
ATOM   4685  C   GLN A 606     -51.101  -2.126  17.912  1.00 91.57           C  
ATOM   4686  CB  GLN A 606     -49.782  -3.604  16.380  1.00 91.57           C  
ATOM   4687  O   GLN A 606     -51.583  -2.613  18.937  1.00 91.57           O  
ATOM   4688  CG  GLN A 606     -49.836  -4.734  15.361  1.00 91.57           C  
ATOM   4689  CD  GLN A 606     -48.500  -5.430  15.184  1.00 91.57           C  
ATOM   4690  NE2 GLN A 606     -48.478  -6.470  14.358  1.00 91.57           N  
ATOM   4691  OE1 GLN A 606     -47.496  -5.036  15.786  1.00 91.57           O  
ATOM   4692  N   LEU A 607     -50.549  -0.996  17.788  1.00 90.42           N  
ATOM   4693  CA  LEU A 607     -50.478  -0.139  18.966  1.00 90.42           C  
ATOM   4694  C   LEU A 607     -51.870   0.323  19.386  1.00 90.42           C  
ATOM   4695  CB  LEU A 607     -49.585   1.075  18.695  1.00 90.42           C  
ATOM   4696  O   LEU A 607     -52.177   0.376  20.579  1.00 90.42           O  
ATOM   4697  CG  LEU A 607     -49.093   1.842  19.922  1.00 90.42           C  
ATOM   4698  CD1 LEU A 607     -47.587   2.065  19.839  1.00 90.42           C  
ATOM   4699  CD2 LEU A 607     -49.829   3.171  20.053  1.00 90.42           C  
ATOM   4700  N   ALA A 608     -52.678   0.571  18.456  1.00 88.61           N  
ATOM   4701  CA  ALA A 608     -54.055   0.969  18.736  1.00 88.61           C  
ATOM   4702  C   ALA A 608     -54.834  -0.171  19.387  1.00 88.61           C  
ATOM   4703  CB  ALA A 608     -54.750   1.419  17.453  1.00 88.61           C  
ATOM   4704  O   ALA A 608     -55.627   0.055  20.303  1.00 88.61           O  
ATOM   4705  N   LYS A 609     -54.595  -1.353  18.970  1.00 91.37           N  
ATOM   4706  CA  LYS A 609     -55.237  -2.527  19.554  1.00 91.37           C  
ATOM   4707  C   LYS A 609     -54.749  -2.768  20.980  1.00 91.37           C  
ATOM   4708  CB  LYS A 609     -54.977  -3.765  18.695  1.00 91.37           C  
ATOM   4709  O   LYS A 609     -55.537  -3.124  21.859  1.00 91.37           O  
ATOM   4710  CG  LYS A 609     -55.831  -3.836  17.437  1.00 91.37           C  
ATOM   4711  CD  LYS A 609     -55.556  -5.108  16.646  1.00 91.37           C  
ATOM   4712  CE  LYS A 609     -56.318  -5.123  15.328  1.00 91.37           C  
ATOM   4713  NZ  LYS A 609     -56.018  -6.349  14.528  1.00 91.37           N  
ATOM   4714  N   GLN A 610     -53.496  -2.531  21.209  1.00 85.81           N  
ATOM   4715  CA  GLN A 610     -52.905  -2.685  22.534  1.00 85.81           C  
ATOM   4716  C   GLN A 610     -53.451  -1.641  23.504  1.00 85.81           C  
ATOM   4717  CB  GLN A 610     -51.381  -2.584  22.458  1.00 85.81           C  
ATOM   4718  O   GLN A 610     -53.713  -1.946  24.670  1.00 85.81           O  
ATOM   4719  CG  GLN A 610     -50.710  -3.829  21.894  1.00 85.81           C  
ATOM   4720  CD  GLN A 610     -49.195  -3.758  21.954  1.00 85.81           C  
ATOM   4721  NE2 GLN A 610     -48.533  -4.817  21.501  1.00 85.81           N  
ATOM   4722  OE1 GLN A 610     -48.625  -2.759  22.403  1.00 85.81           O  
ATOM   4723  N   GLN A 611     -53.637  -0.509  22.939  1.00 86.10           N  
ATOM   4724  CA  GLN A 611     -54.161   0.571  23.769  1.00 86.10           C  
ATOM   4725  C   GLN A 611     -55.629   0.337  24.114  1.00 86.10           C  
ATOM   4726  CB  GLN A 611     -53.995   1.918  23.065  1.00 86.10           C  
ATOM   4727  O   GLN A 611     -56.069   0.648  25.223  1.00 86.10           O  
ATOM   4728  CG  GLN A 611     -52.557   2.417  23.022  1.00 86.10           C  
ATOM   4729  CD  GLN A 611     -52.424   3.768  22.344  1.00 86.10           C  
ATOM   4730  NE2 GLN A 611     -51.253   4.383  22.473  1.00 86.10           N  
ATOM   4731  OE1 GLN A 611     -53.365   4.254  21.709  1.00 86.10           O  
ATOM   4732  N   SER A 612     -56.348  -0.223  23.208  1.00 83.43           N  
ATOM   4733  CA  SER A 612     -57.744  -0.570  23.453  1.00 83.43           C  
ATOM   4734  C   SER A 612     -57.862  -1.720  24.448  1.00 83.43           C  
ATOM   4735  CB  SER A 612     -58.441  -0.944  22.145  1.00 83.43           C  
ATOM   4736  O   SER A 612     -58.733  -1.706  25.321  1.00 83.43           O  
ATOM   4737  OG  SER A 612     -59.748  -1.433  22.393  1.00 83.43           O  
ATOM   4738  N   ASN A 613     -57.007  -2.694  24.354  1.00 85.66           N  
ATOM   4739  CA  ASN A 613     -56.988  -3.804  25.301  1.00 85.66           C  
ATOM   4740  C   ASN A 613     -56.580  -3.342  26.697  1.00 85.66           C  
ATOM   4741  CB  ASN A 613     -56.052  -4.911  24.813  1.00 85.66           C  
ATOM   4742  O   ASN A 613     -57.114  -3.826  27.697  1.00 85.66           O  
ATOM   4743  CG  ASN A 613     -56.635  -5.702  23.658  1.00 85.66           C  
ATOM   4744  ND2 ASN A 613     -55.775  -6.394  22.920  1.00 85.66           N  
ATOM   4745  OD1 ASN A 613     -57.847  -5.690  23.431  1.00 85.66           O  
ATOM   4746  N   LYS A 614     -55.654  -2.471  26.760  1.00 85.23           N  
ATOM   4747  CA  LYS A 614     -55.225  -1.883  28.025  1.00 85.23           C  
ATOM   4748  C   LYS A 614     -56.340  -1.050  28.650  1.00 85.23           C  
ATOM   4749  CB  LYS A 614     -53.978  -1.022  27.822  1.00 85.23           C  
ATOM   4750  O   LYS A 614     -56.542  -1.086  29.866  1.00 85.23           O  
ATOM   4751  CG  LYS A 614     -53.264  -0.650  29.114  1.00 85.23           C  
ATOM   4752  CD  LYS A 614     -51.974   0.111  28.841  1.00 85.23           C  
ATOM   4753  CE  LYS A 614     -51.292   0.540  30.133  1.00 85.23           C  
ATOM   4754  NZ  LYS A 614     -50.026   1.287  29.871  1.00 85.23           N  
ATOM   4755  N   ALA A 615     -57.052  -0.307  27.810  1.00 78.48           N  
ATOM   4756  CA  ALA A 615     -58.182   0.492  28.279  1.00 78.48           C  
ATOM   4757  C   ALA A 615     -59.324  -0.401  28.757  1.00 78.48           C  
ATOM   4758  CB  ALA A 615     -58.667   1.427  27.174  1.00 78.48           C  
ATOM   4759  O   ALA A 615     -59.985  -0.094  29.752  1.00 78.48           O  
ATOM   4760  N   GLN A 616     -59.555  -1.561  28.079  1.00 78.48           N  
ATOM   4761  CA  GLN A 616     -60.581  -2.523  28.471  1.00 78.48           C  
ATOM   4762  C   GLN A 616     -60.196  -3.243  29.760  1.00 78.48           C  
ATOM   4763  CB  GLN A 616     -60.820  -3.539  27.353  1.00 78.48           C  
ATOM   4764  O   GLN A 616     -61.053  -3.521  30.601  1.00 78.48           O  
ATOM   4765  CG  GLN A 616     -61.770  -3.048  26.268  1.00 78.48           C  
ATOM   4766  CD  GLN A 616     -61.993  -4.076  25.175  1.00 78.48           C  
ATOM   4767  NE2 GLN A 616     -62.945  -3.802  24.290  1.00 78.48           N  
ATOM   4768  OE1 GLN A 616     -61.314  -5.107  25.125  1.00 78.48           O  
ATOM   4769  N   LYS A 617     -58.959  -3.498  29.964  1.00 78.25           N  
ATOM   4770  CA  LYS A 617     -58.434  -4.119  31.177  1.00 78.25           C  
ATOM   4771  C   LYS A 617     -58.504  -3.158  32.361  1.00 78.25           C  
ATOM   4772  CB  LYS A 617     -56.993  -4.583  30.963  1.00 78.25           C  
ATOM   4773  O   LYS A 617     -58.821  -3.565  33.480  1.00 78.25           O  
ATOM   4774  CG  LYS A 617     -56.873  -5.994  30.408  1.00 78.25           C  
ATOM   4775  CD  LYS A 617     -55.417  -6.423  30.280  1.00 78.25           C  
ATOM   4776  CE  LYS A 617     -55.289  -7.775  29.590  1.00 78.25           C  
ATOM   4777  NZ  LYS A 617     -53.864  -8.206  29.476  1.00 78.25           N  
ATOM   4778  N   GLU A 618     -58.271  -1.921  32.103  1.00 74.38           N  
ATOM   4779  CA  GLU A 618     -58.361  -0.888  33.130  1.00 74.38           C  
ATOM   4780  C   GLU A 618     -59.814  -0.584  33.482  1.00 74.38           C  
ATOM   4781  CB  GLU A 618     -57.653   0.390  32.671  1.00 74.38           C  
ATOM   4782  O   GLU A 618     -60.135  -0.320  34.643  1.00 74.38           O  
ATOM   4783  CG  GLU A 618     -56.134   0.295  32.696  1.00 74.38           C  
ATOM   4784  CD  GLU A 618     -55.446   1.570  32.238  1.00 74.38           C  
ATOM   4785  OE1 GLU A 618     -54.195   1.628  32.264  1.00 74.38           O  
ATOM   4786  OE2 GLU A 618     -56.162   2.520  31.851  1.00 74.38           O  
ATOM   4787  N   ALA A 619     -60.705  -0.685  32.550  1.00 70.24           N  
ATOM   4788  CA  ALA A 619     -62.138  -0.522  32.780  1.00 70.24           C  
ATOM   4789  C   ALA A 619     -62.717  -1.728  33.515  1.00 70.24           C  
ATOM   4790  CB  ALA A 619     -62.869  -0.308  31.456  1.00 70.24           C  
ATOM   4791  O   ALA A 619     -63.619  -1.584  34.343  1.00 70.24           O  
ATOM   4792  N   SER A 620     -62.231  -2.959  33.284  1.00 68.25           N  
ATOM   4793  CA  SER A 620     -62.641  -4.168  33.992  1.00 68.25           C  
ATOM   4794  C   SER A 620     -62.073  -4.200  35.407  1.00 68.25           C  
ATOM   4795  CB  SER A 620     -62.194  -5.415  33.226  1.00 68.25           C  
ATOM   4796  O   SER A 620     -62.711  -4.718  36.326  1.00 68.25           O  
ATOM   4797  OG  SER A 620     -60.783  -5.445  33.095  1.00 68.25           O  
ATOM   4798  N   ASN A 621     -60.957  -3.622  35.631  1.00 64.59           N  
ATOM   4799  CA  ASN A 621     -60.321  -3.517  36.940  1.00 64.59           C  
ATOM   4800  C   ASN A 621     -60.967  -2.427  37.790  1.00 64.59           C  
ATOM   4801  CB  ASN A 621     -58.821  -3.253  36.788  1.00 64.59           C  
ATOM   4802  O   ASN A 621     -61.067  -2.564  39.011  1.00 64.59           O  
ATOM   4803  CG  ASN A 621     -57.974  -4.223  37.587  1.00 64.59           C  
ATOM   4804  ND2 ASN A 621     -56.673  -3.963  37.648  1.00 64.59           N  
ATOM   4805  OD1 ASN A 621     -58.484  -5.198  38.145  1.00 64.59           O  
ATOM   4806  N   LEU A 622     -61.624  -1.468  37.202  1.00 59.65           N  
ATOM   4807  CA  LEU A 622     -62.371  -0.417  37.885  1.00 59.65           C  
ATOM   4808  C   LEU A 622     -63.819  -0.840  38.112  1.00 59.65           C  
ATOM   4809  CB  LEU A 622     -62.328   0.883  37.077  1.00 59.65           C  
ATOM   4810  O   LEU A 622     -64.464  -0.377  39.056  1.00 59.65           O  
ATOM   4811  CG  LEU A 622     -61.073   1.741  37.242  1.00 59.65           C  
ATOM   4812  CD1 LEU A 622     -60.779   2.503  35.953  1.00 59.65           C  
ATOM   4813  CD2 LEU A 622     -61.233   2.704  38.413  1.00 59.65           C  
ATOM   4814  N   GLY A 623     -64.380  -1.818  37.419  1.00 55.95           N  
ATOM   4815  CA  GLY A 623     -65.686  -2.430  37.607  1.00 55.95           C  
ATOM   4816  C   GLY A 623     -65.671  -3.572  38.606  1.00 55.95           C  
ATOM   4817  O   GLY A 623     -66.697  -3.887  39.212  1.00 55.95           O  
ATOM   4818  N   ALA A 624     -64.498  -4.035  39.094  1.00 52.42           N  
ATOM   4819  CA  ALA A 624     -64.371  -5.070  40.116  1.00 52.42           C  
ATOM   4820  C   ALA A 624     -64.056  -4.460  41.479  1.00 52.42           C  
ATOM   4821  CB  ALA A 624     -63.291  -6.076  39.724  1.00 52.42           C  
ATOM   4822  O   ALA A 624     -64.304  -5.080  42.516  1.00 52.42           O  
ATOM   4823  N   SER A 625     -63.920  -3.100  41.552  1.00 47.33           N  
ATOM   4824  CA  SER A 625     -63.752  -2.366  42.802  1.00 47.33           C  
ATOM   4825  C   SER A 625     -64.986  -1.529  43.121  1.00 47.33           C  
ATOM   4826  CB  SER A 625     -62.519  -1.464  42.733  1.00 47.33           C  
ATOM   4827  O   SER A 625     -65.076  -0.931  44.195  1.00 47.33           O  
ATOM   4828  OG  SER A 625     -62.637  -0.531  41.673  1.00 47.33           O  
ATOM   4829  N   SER A 626     -66.144  -1.816  42.537  1.00 47.05           N  
ATOM   4830  CA  SER A 626     -67.386  -1.184  42.968  1.00 47.05           C  
ATOM   4831  C   SER A 626     -68.481  -2.218  43.202  1.00 47.05           C  
ATOM   4832  CB  SER A 626     -67.853  -0.159  41.933  1.00 47.05           C  
ATOM   4833  O   SER A 626     -69.636  -1.863  43.449  1.00 47.05           O  
ATOM   4834  OG  SER A 626     -68.486  -0.802  40.840  1.00 47.05           O  
ATOM   4835  N   SER A 627     -68.275  -3.270  43.936  1.00 43.95           N  
ATOM   4836  CA  SER A 627     -69.371  -3.994  44.571  1.00 43.95           C  
ATOM   4837  C   SER A 627     -69.324  -3.849  46.088  1.00 43.95           C  
ATOM   4838  CB  SER A 627     -69.328  -5.475  44.191  1.00 43.95           C  
ATOM   4839  O   SER A 627     -68.385  -4.319  46.733  1.00 43.95           O  
ATOM   4840  OG  SER A 627     -68.077  -6.045  44.534  1.00 43.95           O  
ATOM   4841  N   LYS A 628     -69.346  -2.667  46.607  1.00 45.93           N  
ATOM   4842  CA  LYS A 628     -69.944  -2.467  47.923  1.00 45.93           C  
ATOM   4843  C   LYS A 628     -70.405  -1.024  48.104  1.00 45.93           C  
ATOM   4844  CB  LYS A 628     -68.953  -2.842  49.026  1.00 45.93           C  
ATOM   4845  O   LYS A 628     -69.642  -0.087  47.859  1.00 45.93           O  
ATOM   4846  CG  LYS A 628     -69.023  -4.302  49.451  1.00 45.93           C  
ATOM   4847  CD  LYS A 628     -67.973  -4.629  50.504  1.00 45.93           C  
ATOM   4848  CE  LYS A 628     -68.003  -6.102  50.887  1.00 45.93           C  
ATOM   4849  NZ  LYS A 628     -66.871  -6.463  51.792  1.00 45.93           N  
ATOM   4850  N   SER A 629     -71.610  -0.650  47.692  1.00 38.97           N  
ATOM   4851  CA  SER A 629     -72.438   0.284  48.448  1.00 38.97           C  
ATOM   4852  C   SER A 629     -73.471   0.958  47.550  1.00 38.97           C  
ATOM   4853  CB  SER A 629     -71.570   1.345  49.125  1.00 38.97           C  
ATOM   4854  O   SER A 629     -73.158   1.359  46.428  1.00 38.97           O  
ATOM   4855  OG  SER A 629     -70.819   2.068  48.166  1.00 38.97           O  
ATOM   4856  N   ASN A 630     -74.638   0.352  47.444  1.00 43.57           N  
ATOM   4857  CA  ASN A 630     -76.003   0.859  47.342  1.00 43.57           C  
ATOM   4858  C   ASN A 630     -76.139   2.235  47.987  1.00 43.57           C  
ATOM   4859  CB  ASN A 630     -76.990  -0.125  47.973  1.00 43.57           C  
ATOM   4860  O   ASN A 630     -75.862   2.397  49.177  1.00 43.57           O  
ATOM   4861  CG  ASN A 630     -77.319  -1.289  47.060  1.00 43.57           C  
ATOM   4862  ND2 ASN A 630     -77.977  -2.305  47.608  1.00 43.57           N  
ATOM   4863  OD1 ASN A 630     -76.985  -1.276  45.872  1.00 43.57           O  
ATOM   4864  N   SER A 631     -75.870   3.265  47.247  1.00 47.76           N  
ATOM   4865  CA  SER A 631     -76.712   4.453  47.340  1.00 47.76           C  
ATOM   4866  C   SER A 631     -76.211   5.559  46.417  1.00 47.76           C  
ATOM   4867  CB  SER A 631     -76.761   4.964  48.781  1.00 47.76           C  
ATOM   4868  O   SER A 631     -75.034   5.925  46.459  1.00 47.76           O  
ATOM   4869  OG  SER A 631     -75.549   5.611  49.127  1.00 47.76           O  
ATOM   4870  N   SER A 632     -76.698   5.597  45.199  1.00 44.57           N  
ATOM   4871  CA  SER A 632     -76.970   6.957  44.743  1.00 44.57           C  
ATOM   4872  C   SER A 632     -77.175   7.002  43.233  1.00 44.57           C  
ATOM   4873  CB  SER A 632     -75.829   7.894  45.140  1.00 44.57           C  
ATOM   4874  O   SER A 632     -76.228   6.813  42.467  1.00 44.57           O  
ATOM   4875  OG  SER A 632     -74.619   7.508  44.511  1.00 44.57           O  
ATOM   4876  N   THR A 633     -78.226   6.442  42.729  1.00 49.04           N  
ATOM   4877  CA  THR A 633     -78.883   6.540  41.430  1.00 49.04           C  
ATOM   4878  C   THR A 633     -79.449   7.941  41.215  1.00 49.04           C  
ATOM   4879  CB  THR A 633     -80.011   5.501  41.295  1.00 49.04           C  
ATOM   4880  O   THR A 633     -79.766   8.321  40.086  1.00 49.04           O  
ATOM   4881  CG2 THR A 633     -80.141   5.014  39.855  1.00 49.04           C  
ATOM   4882  OG1 THR A 633     -79.726   4.381  42.142  1.00 49.04           O  
ATOM   4883  N   ALA A 634     -78.693   8.990  41.479  1.00 45.54           N  
ATOM   4884  CA  ALA A 634     -79.120  10.287  40.960  1.00 45.54           C  
ATOM   4885  C   ALA A 634     -77.925  11.208  40.734  1.00 45.54           C  
ATOM   4886  CB  ALA A 634     -80.118  10.939  41.914  1.00 45.54           C  
ATOM   4887  O   ALA A 634     -77.987  12.126  39.914  1.00 45.54           O  
ATOM   4888  N   ARG A 635     -76.647  10.646  40.790  1.00 46.95           N  
ATOM   4889  CA  ARG A 635     -75.429  11.406  40.529  1.00 46.95           C  
ATOM   4890  C   ARG A 635     -74.646  10.804  39.367  1.00 46.95           C  
ATOM   4891  CB  ARG A 635     -74.550  11.459  41.781  1.00 46.95           C  
ATOM   4892  O   ARG A 635     -73.872  11.500  38.706  1.00 46.95           O  
ATOM   4893  CG  ARG A 635     -74.380  12.857  42.355  1.00 46.95           C  
ATOM   4894  CD  ARG A 635     -73.588  12.841  43.654  1.00 46.95           C  
ATOM   4895  NE  ARG A 635     -73.429  14.183  44.206  1.00 46.95           N  
ATOM   4896  NH1 ARG A 635     -71.733  13.607  45.665  1.00 46.95           N  
ATOM   4897  NH2 ARG A 635     -72.491  15.769  45.577  1.00 46.95           N  
ATOM   4898  CZ  ARG A 635     -72.551  14.517  45.148  1.00 46.95           C  
ATOM   4899  N   GLN A 636     -75.190   9.703  38.730  1.00 49.72           N  
ATOM   4900  CA  GLN A 636     -74.539   9.002  37.629  1.00 49.72           C  
ATOM   4901  C   GLN A 636     -75.235   9.294  36.303  1.00 49.72           C  
ATOM   4902  CB  GLN A 636     -74.516   7.495  37.889  1.00 49.72           C  
ATOM   4903  O   GLN A 636     -74.584   9.384  35.260  1.00 49.72           O  
ATOM   4904  CG  GLN A 636     -73.169   6.842  37.608  1.00 49.72           C  
ATOM   4905  CD  GLN A 636     -73.120   5.389  38.041  1.00 49.72           C  
ATOM   4906  NE2 GLN A 636     -71.954   4.768  37.900  1.00 49.72           N  
ATOM   4907  OE1 GLN A 636     -74.121   4.829  38.498  1.00 49.72           O  
ATOM   4908  N   LYS A 637     -76.394   9.976  36.367  1.00 47.38           N  
ATOM   4909  CA  LYS A 637     -77.082  10.378  35.144  1.00 47.38           C  
ATOM   4910  C   LYS A 637     -76.829  11.849  34.829  1.00 47.38           C  
ATOM   4911  CB  LYS A 637     -78.585  10.119  35.264  1.00 47.38           C  
ATOM   4912  O   LYS A 637     -76.740  12.233  33.661  1.00 47.38           O  
ATOM   4913  CG  LYS A 637     -79.044   8.825  34.607  1.00 47.38           C  
ATOM   4914  CD  LYS A 637     -80.549   8.633  34.743  1.00 47.38           C  
ATOM   4915  CE  LYS A 637     -80.997   7.294  34.172  1.00 47.38           C  
ATOM   4916  NZ  LYS A 637     -82.473   7.104  34.298  1.00 47.38           N  
ATOM   4917  N   ALA A 638     -76.194  12.616  35.802  1.00 45.42           N  
ATOM   4918  CA  ALA A 638     -75.845  14.020  35.603  1.00 45.42           C  
ATOM   4919  C   ALA A 638     -74.365  14.176  35.268  1.00 45.42           C  
ATOM   4920  CB  ALA A 638     -76.196  14.837  36.844  1.00 45.42           C  
ATOM   4921  O   ALA A 638     -73.987  15.058  34.493  1.00 45.42           O  
ATOM   4922  N   ARG A 639     -73.563  13.055  35.313  1.00 49.06           N  
ATOM   4923  CA  ARG A 639     -72.147  13.082  34.964  1.00 49.06           C  
ATOM   4924  C   ARG A 639     -71.904  12.425  33.609  1.00 49.06           C  
ATOM   4925  CB  ARG A 639     -71.313  12.386  36.041  1.00 49.06           C  
ATOM   4926  O   ARG A 639     -71.016  12.841  32.862  1.00 49.06           O  
ATOM   4927  CG  ARG A 639     -70.281  13.287  36.701  1.00 49.06           C  
ATOM   4928  CD  ARG A 639     -69.506  12.556  37.788  1.00 49.06           C  
ATOM   4929  NE  ARG A 639     -68.341  13.319  38.225  1.00 49.06           N  
ATOM   4930  NH1 ARG A 639     -67.455  11.621  39.517  1.00 49.06           N  
ATOM   4931  NH2 ARG A 639     -66.375  13.637  39.369  1.00 49.06           N  
ATOM   4932  CZ  ARG A 639     -67.393  12.857  39.036  1.00 49.06           C  
ATOM   4933  N   LYS A 640     -72.976  11.692  33.072  1.00 49.42           N  
ATOM   4934  CA  LYS A 640     -72.897  11.073  31.752  1.00 49.42           C  
ATOM   4935  C   LYS A 640     -73.510  11.974  30.684  1.00 49.42           C  
ATOM   4936  CB  LYS A 640     -73.595   9.712  31.753  1.00 49.42           C  
ATOM   4937  O   LYS A 640     -73.036  12.010  29.547  1.00 49.42           O
[truncated: 39,124 more chars]
