# Supplementary material for: The evolutionary origins and ancestral features of septins
Source: Front Cell Dev Biol. 2024 Jun 26;12:1406966. doi: 10.3389/fcell.2024.1406966 (PMC11238149; doi:10.3389/fcell.2024.1406966)
Supplement: Supplementary file 1 [file DataSheet3.zip › Delic_Shuman_Supp_File6/AncGroup8_200_978_9bb52.result/AncCiliates_200_978_9bb52.a3m]

#778	1
>101
HNSSIEETVKTQSSQNENNKQNLPFIQTNANKNQNSNKIQNQESNNYQGSSHLASEQQAHNQLKEQELKSQKNSIYLNIMVVGESGLGKSTFIDAFLNKYEKSKKFQKQQQDTETKGLASSQSSTEPTGAAKPIASRAASPSSKREPTLASQGAAALAQPPKTTQIVETTGQRKENNIKLNLNLIDTPGYGENTNLEEWFQKIINYITSKFENYKQIQKKVLEKQFDSQEKKQLQQKQDKDQRVHCCLYFLSGPRIRIKETDLQYMKKLQKYVNIIPILAKGDSYTKEEVIQIKQQLINDAQDNKIHFFDCLECEETAADEAAAALNVEQEYPVQNSEETLKDDPEKLNKLQNSPFGQCPPFLIISSVQQIQAKNKTAAYEVNENKVIYGRKYPWGICDIQNPEHSDFMLLYKLLIGYFTVDLIKLTEDYLYKNYRKKKKKQKKQLQKKQKMKQKLTLNAMIASVAKAGGSIFTKYQQAKSQYQLFPKKASAALAALKLAAQAQAQAAELAQKQLQKLLAKRAQEVARGKAKAASLEASELEAQASAKARELQEQLLAAAAERTEAAAAESALQKSEAAALESQRRQARELEERQTELQKELQAASAELEQQLLAEKQRAQAELEKLEAALAKQQSNKAQKEASNAGASSSQSHSATAKAKAKKKSSRALAEKLGAALEAASTRPGRAAEQGAARAARRRQRAGTQRKGAGAGGKVRLNAEAGHVETPAGGFARRGGERATRPEEEEPLPSNGGEEALEWGLKKARSSKPEEAKKLWL
>A0A6P5KUU8	348	0.245	1.081E-96	35	487	778	628	982	996
-----------------------------------LDPYDSCEDDKeYVGFATLPN--QVH-------RKSMKKGFDFTLMVAGESGLGKSTLINSLF------------------------------------LTDMYRDR-----RLLNSEE-----RIMQTVEITKHTMDIEEKGVKLKLTVVDTPGFGDAVNNTECWKPVADYIDQQFEQY-------------FRDESGLNRKNIQDNRVHCCLYFISPFGHGLRPLDVEFMRALHHRVNIVPILAKADTLTPNEVEHKKRKIREEIEHFGIQIYQFPACD---------------------------SDEDEEFKLQDQALKDSIPFAVIGSNTVVEA----------KGRRVRGRLYPWGIVEVENPGHCDFVKLRTMLVRTHMQDLKDVTREIHYENYRAQCIQSMTRMVVKERNRNKLTREniSDFAIPAAflSGIDIETeKMLREKDEElRRMQE--------------------------------------------------------------------------------------------------------------------------------------------------------------------------------------------------------------------------------------------------------------------------------------------------
>A0A6P7JVE1	347	0.261	2.699E-96	39	543	778	44	449	467
---------------------------------------QQKNLEGYVGFANLPN---------QVYRKSVKRGFEFTLMVVGESGLGKSTLINSLFL-----------------TDLYSPE---YP------------GPSHRIK---------------KTVQVEQSKVLIKEGGVQLLLTIVDTPGFGDAVDNSNCWQPVIDHIDSKFEDYLNAESRV-------------NRRQMPDSRVHCCLYFIAPSGHGLKPLDIEFMKRLHEKVNIIPLIAKADTMTPEECQQFKKQIMKEIQEHKIKIYEFPE----------------------------TDDEEEM-KLV-RKIKDRLPLAVVGSNTIIEVN----------GKRVRGRQYPWGVAEVENGEHCDFTILRNMLIRTHMQDLKDVTNNVHYENYRSRKlaavtYNGVDNHKNKGQLTKPDTADGMspLAQMEEERRDHVAKMKKMEQEMeQVFEMKVKEKLQKLRDsEAELQRRH-EQMKKNLeaqHKELeDKRRQH----EDEKSSWEAQQriLEQQ------------------------------------------------------------------------------------------------------------------------------------------------------------------------------------------------------------------------------------------
>A0A096N257	346	0.260	4.966E-96	39	535	778	21	400	403
---------------------------------------QQKNLEGYVGFANLPN---------QVYRKSVKRGFEFTLMVVGESGLGKSTLINSLFL-----------------TDLYSPE---YP------------GPSHRIK---------------KTVQVEQSKVLIKEGGVQLLLTIVDTPGFGDAVDNSNCWQPVIDYIDSKFEDYLNAESRV-------------NRRQMPDNRVQCCLYFIAPSGHGLKPLDIEFMKRLHEKVNIIPLIAKADTLTPEECQQFKKQIMKEIQEHKIKIYEFPE----------------------------TDDEEE-NKLV-KKIKDRLPLAVVGSNTIIEVN----------GKRVRGRQYPWGVAEVENGEHCDFTILRNMLIRTHMQDLKDVTNNVHYENYRSRKlAAVTYNGVDNNKNKGQLTKSPLAQMEEERREHVAKMKKMEMEMEQVFEMKVKEKVQKLK------DSEAEARKTQ----LRQRALEqPGRGYLPTKPL--------------------------------------------------------------------------------------------------------------------------------------------------------------------------------------------------------------------------------------------------
>UPI0011CEE396	346	0.247	4.966E-96	33	490	778	131	497	499
---------------------------------QLDPYDSSEDDKEYVGFATLPN--QVH-------RKSVKKGFDFTLMVAGESGLGKSTLINSL---FLMDMY---------------------------------------RDRKLLNAEE----RIMQTVEIIKHMVDIEEKGVKLRLTIVDTPGFGDAVNNTECWKPVADYIDQQFEQY-------------FRDESGLNRKNIQDNRVHCCIYFISPYGHGLRPLDVEFMRALHQRVNIVPVLAKADTLTPAEVQRMKNKIREDIDHYGIRLYQFPECD---------------------------SDEDEEFKLQDQALKESIPFAVIGSNTMVEA----------KGRRIRGRLYPWGIVEVENPSHSDFVKLRTMLVRTHMQDLKDVTQDIHYENYRRQCIQSMTRLVVKERNRNKLTRESGtdfPIPVIPSVPDAETeKLIREKDEElrrmqemlQKIQKqmKDS-----------------------------------------------------------------------------------------------------------------------------------------------------------------------------------------------------------------------------------------------------------------------------------------------
>UPI001ADE61DC	346	0.233	6.736E-96	33	467	778	570	901	902
---------------------------------QLDPYDSSEDDKEYVGFATLPN--QVH-------RKSVKKGFDFTLMVAGESGLGKSTLVNSLF------------------------------------LTDMYRDR-----KLLNAEE-----RITQTVEITKHVVDIEEKGVKLRLTIVDTPGFGDAVNNTECWKPVADYIDQQFEQY-------------FRDESGLNRKNIQDNRVHCCIYFISPFGHGLRPLDVEFMRALHQRVNIVPVLAKADTLTPSEVERMKNKIREEIDHYGIRIYQFPECD---------------------------SDEDEEFKLQDQALKESIPFAVIGSNTVVEA----------KGRRVRGRLYPWGIVEVENPSHCDFVKLRTMLVRTHMQDLKDVTRETHYENYRTQCiqSMTRMVVKERNRKRQPSTLRLCCADCSAD----------------------------------------------------------------------------------------------------------------------------------------------------------------------------------------------------------------------------------------------------------------------------------------------------------------------
>A0A8D2CWQ2	345	0.244	1.239E-95	39	479	778	626	960	988
---------------------------------------SSEDDKEYVGFATLPN--QVH-------RKSVKKGFDFTLMVAGESGLGKSTLVNSLFL-----------------TDLY-------------------------RDRKLLSAEE----RIMQTVEITKHAVDIEEKGVRLRLTIVDTPGFGDAVNNTECWKPVAEYIDQQFEQY-------------FRDESGLNRKNIQDNRVHCCLYFISPYGHGLRPLDVEFMKALHQRVNIVPILAKADTLTPPEVDRKKRKIREEIEHFGIKIYQFPDCD---------------------------SDEDEDFKLQDQALKESIPFAVIGSNTVVEAR----------GRRVRGRLYPWGIVEVENPGHCDFVKLRTMLVRTHMQDLKDVTRETHYENYRAQCIQSMTRLVVKERNRNKLTRESGTdFPIPAVPP--GTDPETEK----------------------------------------------------------------------------------------------------------------------------------------------------------------------------------------------------------------------------------------------------------------------------------------------------------
>UPI0004572979	343	0.237	5.687E-95	39	491	778	9	367	374
---------------------------------------QDQE-KEYVGFATLPS--QVH-------RKSVKKGFDFTLLVAGESGLGKSTLVNSLFLTDLYNDK-----------------------------------------KFLNSEE-----RITQTVEITKHTVEIEEKGVRLRLTIVDTPGFGDAVNNKECWRPVADYVDQQFEQY-------------FRDESGLNRRNILDNRVHCCLYFISPFGHGLRPMDVEFMRAVHDKVNIVPILAKADTLTPAEVRKMKPKIRQEIESFGIKIYQFPDCD---------------------------SDEDEEFKQQDKELKESIPFAVIGSNTVVEA----------KGRRIRGRLYPWGIVEVENPAHCDFVKLRNMLIRTHMQDLKDVTRDTHYENYRAQCIQSMTRMVVKERNRNKLTRESGTdFPIPLVPG--LTDNETEKIIRekdeelrrmqemlQQIQKQMHG----------------------------------------------------------------------------------------------------------------------------------------------------------------------------------------------------------------------------------------------------------------------------------------------
>A0A812ECH9	343	0.264	5.687E-95	42	518	778	30	399	440
------------------------------------------ELENYVGFANLPN---------QVYRKSVKRGFEFNLMVVGESGLGKSTLINSLFL-----------------TDLYSSE---YPGPSL---------------------------RIQKTVKVDTTQVVLKENGVSLRLTVVDTPGFGDAVDNSNCWQPVIDFIDSKYEEYLNSESRV-------------NRTTMPDNRVHCCLYFIAPTGHGLKPLDVEFMKRLHDKVNIIPLIAKADTLTPDECRDFKKTILNEIAQHRIKIYEFPECDD-----------------------------EEENKIQKKLLKDRVPFAIVGSNTVV----------DNNGKRIRGRQYPWGIVEVENLEHNDFIALRNMLIRTHMQDLKDVTNNVHYENYRYSKLAPVTADGKIKASS--LTKDPMSQMQEEKREH-DSKMKKMEAEMeQVFEMKVKEKKTKLKDsEADLQRRAeqMKKSLEQHQKEL-------------------------------------------------------------------------------------------------------------------------------------------------------------------------------------------------------------------------------------------------------------------
>UPI001CFC02DE	342	0.245	7.713E-95	46	487	778	6	347	364
----------------------------------------------YVGFATLPN--QVH-------RKSVKKGFDFTLMVAGESGLGKSTLVNSLFLTDLYkDRKFLNAEE-----------------------------------------------RITQTVDIIKHTVDIEEKGVKLKLTIVDTPGFGDAVNNAECWKPIADYIDQQFEQY-------------FRDESGLNRKNIQDNRVHCCLYFISPFGHGLRPLDVEFMKALHEKVNIVPVLAKADTLTPSEISRKKQKIREEIEHFGIKIYQFPDCD---------------------------SDEDEEFKQQDQELKQSIPFAVIGSNTVVEA----------KGKRVRGRLYPWGIVEVENQSHCDFVKLRNMLVRTHMQDLKDVTRDTHYENYRAQCIQSMTRMVVKERNRNKLTRESGTdFPIPIVpaVTDIETeKLIREKDEElRRMQE--------------------------------------------------------------------------------------------------------------------------------------------------------------------------------------------------------------------------------------------------------------------------------------------------
>UPI000C6E19C2	342	0.271	7.713E-95	42	456	778	73	379	492
------------------------------------------ESDGYVGFANLPN---------QVYRKAVKRGFEFTLMVVGESGLGKSTLINSVFL-----------------TDIYSNE---YP------------GPSHRIK---------------KTVQIETTKVLLKENGVNLLLTVVDTPGFGDAVDNSKCWQPIVDFIESKCEEYLNAESRV-------------NRTTIPDTRVHCCLYFIAPSGHGLKPLDIEFMKQLHDKVNIIPLIAKADTLTPEECSFFKRTILNEIAQNKIKVYEFPECDD-----------------------------EEENKVQ-KLLKERMPFAVVGSNTLVDVN----------GKQVRGRKYPWGVAEVENPDHCDFIALRNMLIRTHMQDLKDVTSNVHYENYRCRKlAGIGADGNPKMTNKNPFT---------------------------------------------------------------------------------------------------------------------------------------------------------------------------------------------------------------------------------------------------------------------------------------------------------------------------------
>A0A8C4AC28	342	0.262	7.713E-95	39	523	778	100	481	525
---------------------------------------QQQKSlEGYVGFVSLPN---------QVYRKSVKRGFEFTLMVVGESGLGKSTLINSL---------FLTDLYSGEYPGPA--------------------------------------HRVKKTVQVEQSKVLLKEGGVQLLLTIVDTPGFGDAVDNSNCWQPVIDYIDSKFEDYLNAESRV-------------NRRQMPDSRVHSCLYFIAPSGHGLKPLDIEFMKRLHEKVNIIPLIAKADTLTPEECQQFKKQIMHEIQEHKIKIYEFPE--------------------------TYD---EEENKLV-KKIKERLPLAVVGSNTIIEVN----------GKKVRGRQYPWGVAEVENGEHCDFTILRNMLIRTHMQDLKDVTNDVHYENYRSRKLAAVTYNGVDNNKSKGQLTKSPLAQMEEERRDHVAKMKKMEMEMeQVFEMKVKEKVQKLKDsEAELQRRH-EQMKKNLeaqHKELeEKRRQ--------------------------------------------------------------------------------------------------------------------------------------------------------------------------------------------------------------------------------------------------------------
>UPI001EB0ADEF	342	0.255	1.418E-94	28	518	778	44	435	475
----------------------------EYMRDTELDKEKERE-KKY-GDTHKELEGYVGfaNLPNQVYRKSVKRGFEFTLMVVGESGLGKSTLINSLFLTDLYSGDYP--------------------------------GPSHRIK---------------KTVSVDTTTVLLKENGVQLKLTTVDTPGFGDAVDNSNCWQPVIDYIDTKYEEYLNAESRV-------------NRTLSSDTRVHCCLYYIAPTGHGLKPLDVEFMKRLHDKVNIIPLIAKADTLTPDECREFKKTILNEIAQHKIKIYEFPECD---------------------------DDEE--NKLQ-KKLRDRVPFAVVGSNRVIEA----------GGKRVRGRQYPWGLVEVENLEHNDFIALRNMLIRTHMQDLKDVTNNVHYENYR--YSKLAPVGGDGKVKPGSLTKDPLTQMAEEKREHDL-KMKKMEAEMeQVFEMKVKEKKQKLKDsEADLQKRAeqMKKSLEQQQKEL-------------------------------------------------------------------------------------------------------------------------------------------------------------------------------------------------------------------------------------------------------------------
>A0A8C6NT24	341	0.252	1.924E-94	39	523	778	17	398	423
---------------------------------------QQQKNlEGYVGFANLPN---------QVYRKSVKRGFEFTLMVVGESGLGKSTLINSLFL-----------------TDLYSPE---YPSPSNRIK---------------------------KTVQVEQSKVLVKEGGVQLLLTIVDTPGFGDAVDNSSCWQPVIDYIDSKFEDYLNAESRV-------------NRRQMPDNRVQCCLYFIAPSGHGLKPLDIEFMKRLHEKVNVIPLIAKADTMTPGECQQFKRQIMNEIHEHKIKIYDFPE----------------------------TDDEEEM-KMI-RRIKDRLPLAVIGSNTIIEVN----------GKRARGRQYPWGVAEVENGEHCDFTILRNMLIRTHMQDLRDVTNNVHYENYRSRKLAAVTYNGVDNTKTKVQLTKSPLAQMEEERRDHMAKMKKMEQEMeQVFEMKVKEKLQKLRDsEAELQRRN-EQMKTNLenqHKELeEKRRQ--------------------------------------------------------------------------------------------------------------------------------------------------------------------------------------------------------------------------------------------------------------
>A0A7R9AUJ4	341	0.266	1.924E-94	62	455	778	87	439	505
--------------------------------------------------------------PEQVHRKSVKRGFDFTLMVVGESGLGKSTLVNSLFLSDLYkDRKIP----DAIGKSILLSQ-ILLPV-QAIRICTDYTDVWRLsNLSCITSLGSiltiqfrvLSSERVEKTTSIEKKTMDIEERGVKLRLTVVDTPGFGDAINCEDSWRACCGYIDEQFRQY-------------FTDESGLNRKNIQDNRVHCCLYFVPPYGHGLRQIDVEFMRRLHRKVNIVPVLAKADTLTSQEVKRLKERVMVDIEENKIQIYQFPECD---------------------------SDEDEDFKQQDRELKACVPFAVVGSNTVLEV----------AGKRIRGRQYPWGVVEVENPQHSDFIKLRTMLISTHMQDLKDVTQDVHYENFRAQCisqisQQAIRERSKLKRDSGPQ----------------------------------------------------------------------------------------------------------------------------------------------------------------------------------------------------------------------------------------------------------------------------------------------------------------------------------
>UPI001C891DE4	341	0.255	2.608E-94	34	527	778	39	437	465
----------------------------------NINIMAQQKNlEGYVGFASLPN---------QVYRKSVKRGFEFTLMVVGESGLGKSTLINSL---------FLTDMYSGEYPG-----------------------PSHRIK---------------KTVQVEQSKVLMKEGGVQLLLTIVDTPGFGDAVDNSNCWQPVIDHIDSKFEDYLNAESRV-------------NRRQMPDSRVHCCLYFIAPSGHGLKPLDIEFMKRLHEKVNIIPLIAKADTLTPEECQQFKKQIMREILEHKIKIYEFPE----------------------------TDDEEE-NKIVKT-IKDRLPLAVVGSNTIIEAN----------GKKVRGRQYPWGVAEVENGDHCDFTLLRNMLIRTHMQDLKDVTNNVHYENYRSRKLAAVTCNGIDNNKAKGQltkvdTVEGMspLAQMEEErREHVAKMKKMEMEMEQVFEMKVKEKVQKLKDsEAELQRRH-EQMKKNLeaqHKELeeRRRQFEEER----------------------------------------------------------------------------------------------------------------------------------------------------------------------------------------------------------------------------------------------------------
>A0A8C1PAJ3	341	0.263	2.608E-94	39	524	778	49	439	736
---------------------------------------QQQKNLEaYVGFANLPN---------QVYRKSVKRGFEFTLMVVGESGLGKSTLINSLFL-----------------TDLYSPE---YP------------GPSNRIK---------------KTVQVEQSKVLIKEGGVQLLLTIVDTPGFGDAVDNSNCWQPVIDHIDSKFEDYLNAESRV-------------NRRLMPDSRVHCCLYFIAPSGHGLKPLDIEFMKRLHEKVNIIPLIAKADTLTPEECQQFKKQIMREIQEHKIKMYEFPE----------------------------TDDEEE-SKLV-KKIKDRLPLAVVGSNTIIEVN----------GKRVRGRQYPWGVAEVENGEHCDFTILRNMLIRTHMQDLKDVTNNVHYENYRSRKlAAVTYNGADNNKNKGQLTKsdtdDGMspLAQMEEERREHVTKMKKMEMEMeQVFEMKVKEKIQKLKDsEAELQRRH-EQMRKNLeaqHKELeeKRRQLE-------------------------------------------------------------------------------------------------------------------------------------------------------------------------------------------------------------------------------------------------------------
>A0A6P5AXC0	340	0.267	3.537E-94	40	487	778	30	359	388
----------------------------------------NPEQPGYVGFANLPN--QVH-------RKSVKKGFEFTLMVVGESGLGKSTLINSLFL-----------------TDLY--PEREIP-GAAEKIE--------------------------QTVKIDASTVEIEERGVKLRLTVVDTPGYGDAINSKDCFKPILSYIDDQFERY-------------FHDESGLNRRNIVDNRVHCCFYFISPYGHGLKPLDVEFMKALHHKVNIVPVIAKADTLTPKEVRALKARILEEIAQHGIKIYQMPDCD---SDE-------------------DEDFKEQC-RL----LKAAVPFAVVGSNQMIEV----------KGKKVRGRLYPWGVVEVENPEHCDFIKLRTMLI-THMQDLQEVTQDVHYENYRAAVALG----------------HSGPAAVSAAkeGqGEEKDKILLEKEQElQRMQE--------------------------------------------------------------------------------------------------------------------------------------------------------------------------------------------------------------------------------------------------------------------------------------------------
>UPI00155571A3	340	0.240	3.537E-94	39	465	778	151	472	478
---------------------------------------SSEDDKEYVGFATLPN--QVH-------RKSVKKGFDFTLMVAGESGLGKSTLVNSLFltDMY-RDRKFLSAEE-----------------------------------------------RITQTVEITKHVVDIEEKGVKLRLTIVDTPGFGDAVNNTECWKPVADYIDQQFEQY-------------FRDESGLNRKNIQDNRVHCCLYFISPFGHGLRPLDVEFMRALHQRVNIVPILAKADTLTPSEVERKKSKIREEIEHYGIRIYQFPECD---------------------------SDEDEDFKLQDQALKESIPFAVIGSNTVVEA----------KGRRVRGRLYPWGIVEVENPAHCDFVKLRTMLVKTHMQDLKDVTRETHYENYRAQCIQSMTRMVVKERNRKRRESSALGLCCS------------------------------------------------------------------------------------------------------------------------------------------------------------------------------------------------------------------------------------------------------------------------------------------------------------------------
>UPI00112D7ECE	340	0.252	4.796E-94	38	523	778	37	419	456
--------------------------------------IAQQRNlDGYVGFANLPN---------QVYRKSVKRGFEFTLMVVGESGLGKSTLINSLFLTELYSKE--------------------YPGPSLRIK---------------------------KTVQVEQSKVLVKEGGVQLTLTIVDTPGFGDAVDNSNCWQPVINHIDSKFEDFLNAESRV-------------NRRQIPDTRVHCCLYFIAPSGHGLKPLDIEFMKRLHDKVNIIPLIAKADTLTPEECQAFKKQIMKEIQEHKIKIYEFPE---------------------------MDDD--EDNKL-TRRIKERMPLAVVGSNAVIEVN----------GKKVRGRQYPWGVAEVENGDHCDFTILRNMLIRTHMQDLKDVTNNVHYENYRSKKlAAVTCNGVDATKTKGQLTKSPLAQMEEERREHVA-KMKKMETEMeQVFEMKVKEKKQKLRDSEAELERRHEQMKKNLEaqyKELeEKRRQ--------------------------------------------------------------------------------------------------------------------------------------------------------------------------------------------------------------------------------------------------------------
>G5BJU2	339	0.248	8.818E-94	46	468	778	3	317	364
----------------------------------------------YVGFATLPN--QVH-------RKSVKKGFDFTLMVAGESGLGKSTLVNSLFL-----------------TDLY-------------------------RDRKLLNAEE----RIMQTVEITKHAVDIEEKGVRLRLTIVDTPGFGDALNNTECWKPVAEYIDQQFEQY-------------FRDESGLNRKNIQDNRVHCCLYFISPFGHGLRPLDVEFMKALHQRVNIVPILAKADTLTRPEVDLKKRKIREDIEHFGIKIYQFPDCD---------------------------SDEDEDFKLQDQALKESIPFAVIGSNTVVEAR----------GRRVRGRLYPWGIVEVENPGHCDFVKLRTMLVRTHMQDLKDVTRETHYENYR---AQCIQSMTRLVVKERNRNLTNPPFSSANCG---------------------------------------------------------------------------------------------------------------------------------------------------------------------------------------------------------------------------------------------------------------------------------------------------------------------
>V4A7T9	338	0.256	1.621E-93	34	518	778	2	390	427
----------------------------------NSEKEKRDErEKKYGGDTHKELEGYVGfaNLPNQVYRKSVKRGFEFTLMVVGESGLGKSTLINSLFLTDLYSTEFP--------------------------------GPSHRIK---------------KTVKVDTTQVMLKENGVQLKLTTTDTPGFGDAVDNSNCWQPIIDYIDSKYEDYLTAESRV-------------NRTGIPDNRVHCCLYFIAPTGHGLKPLDVEFMKRLHDKVNIIPLIAKADTLTPEECKDFKRTILSEIAEHKIKIYEFPYCED-----------------------------EEDSKIQ-KKLRDRVPFAVVGSNRVMES----------SGKRVRGRQYPWGVVEVENLEHNDFIALRNMLIRTHMQDLKDVTNNVHYENYR--YGKLAPVQSDGKIKPGSLTKDPLTQMAEEKRDHDL-KMKKMEAEMeQVFEMKVKEKKNKLKEsEADLQKRAeqMKKSLEQQQKEL-------------------------------------------------------------------------------------------------------------------------------------------------------------------------------------------------------------------------------------------------------------------
>A0A087XP37	338	0.250	1.621E-93	39	541	778	19	421	435
---------------------------------------QQQKNlEGYVGFANLPN---------QVYRKSVKRGFEFTLMVVGESGLGKSTLINSLFL-----------------TDLYSPE---YP------------GPSHRIK---------------KTVQVEQSQVLIKEGGVHLLLTIVDTPGFGDAVDNSNCWQPVTDYIDNKFEDFLNSESRV-------------NRRLMPDSRVHCCLYFIAPSGHGLKPLDIEFMKRLHEKVNVIPLIAKADTMTPEECQQFKKQIMKEIHEHKIKIYDFPE----------------------------TDNEEEM-KMI-RKIKDRLPLAVVGSNTIIEVN----------GKRVRGRQYPWGVAEVENGDHCDFTILRNMLIRTHMQDLKDVTNNVHYENYRSRKlAAVTYNGVDNNKNKGQLTKSPLAQMEEERREHVA-KMKKMEQEMeQVFDMKVKEKIQKLQDsEVELQKRH-EQMKKNLQaqyKELeEKRRQfeeEVNTWETHQRILEQQKLE--------------------------------------------------------------------------------------------------------------------------------------------------------------------------------------------------------------------------------------------
>UPI00142588C6	338	0.262	2.198E-93	39	505	778	9	359	362
---------------------------------------SNPETPGYVGFANLPN--QVH-------RKSVKKGFEFTLMVVGESGLGKSTLVNSLFL-----------------TDLYPERQ--IPSAAEKI---------------------------DKTVSIDASTVEIEERGVRLRLTVVDTPGYGDAINNQDCFKPIIKYIDDQYEKYLN-------------DESGLNRRHIVDNRVHCCFYFISPTGHGLKPLDVEFMRALHNKVNIVPVIAKSDTLTKREITKLKAKIMNEIDDNGIKIYHLPDSD---SDE----------------DEDFKE--------QNNSLKQSVPFAVCGSSQLIEV----------KGKKVRGRLYPWGVVEVENPDHCDFIMLRSMLI-THMQDLQEVTHEVHYENFRSERLART---------------GGTPAPAAKAGGGRRkessSDKDQILQQKEEELRRMQEMLAQMKAqMAQSQGQ--------------------------------------------------------------------------------------------------------------------------------------------------------------------------------------------------------------------------------------------------------------------------------
>A0A8C5LRF9	338	0.254	2.198E-93	25	435	778	1	311	364
-------------------------VHFVVFQDKILELPrcpfcSLQEDRDYVGFATLPN--QVH-------RKYVKKGFEFTLMVAGESGLGKSTLINSLFL-----------------TDLY-------------------------RSRQIPSPEECVV----QTVEIVKQTVDIQEKGVRLRLTVVDTPGYGDAINNDECWKPIADYIDQQFEQY-------------FRDESGLNRKNLQDTRVHCCLYFLSPLGHGMRPLDIEFLRALHDRVNIVPILAKADSLTPTELLQKKQRIREELDYFGIRIYQFPDCD---------------------------SDQDEDFKLQDMELKRCIPFAVIGSNTVVDIN----------GRRVRGRLYPWGVVEVENEKHCDFVKLRTMLIRTHMQDLKDVTRETHYENYR------------------------------------------------------------------------------------------------------------------------------------------------------------------------------------------------------------------------------------------------------------------------------------------------------------------------------------------------------
>UPI001ABE80B9	338	0.252	2.198E-93	20	460	778	45	378	424
--------------------PSPSRPKSPWGKLDPYD--SSEEDREYVGFATLPN--QVH-------RKYVKKGFEFTLMVAGESGLGKSTLINSLFL-----------------TDLYR--------GRQLP------SPEE---------------RVTQTIEIVKQTVDIQEKGVRLRLTVVDTPGYGDAVNNEECWKPVADYIDQQFEQY-------------FRDESGLNRKNLQDTRVHCCLYFLSPLGHGMRPLDIEFLRALHDRVNIVPILGKADSLTPKELIQKKQRIREELDHYGIQIYQFPDCD--------------------------SDQDEE-FKMQDTELKKSIPFAVIGSNTIVEVN----------GKRVRGRLYPWGVVEVENEHHCDFVKLRTMLIRTHMQDLKDVTRETHYENYRAQCIQSLTQRVVRERNRNKLTRESG-----------------------------------------------------------------------------------------------------------------------------------------------------------------------------------------------------------------------------------------------------------------------------------------------------------------------------
>A0A8C5FNF7	338	0.241	2.198E-93	44	483	778	88	438	486
--------------------------------------------DPYESTEDQDKEYVGFATLPnQVHRKSVKKGFDFTLMVAGESGLGKSTLVNSLFL-----------------TDLY------------------------KDRRLLNAEE-----RITQTVEITKHTVDIEEKGVKLKLTIVDTPGFGDAVNNTECWKPVADYIDQQFEQY-------------FRDESGLNRKNIQDNRVHCCLYFISPFGHGLRPLDVEFMKALHEKVNIVPVLAKADTLTPMEVRRKKIKIREEIEQYGIKIYQFPDCD---------------------------SDEDEDFKQQDQELKDSIPFAVIGSNTVVEA----------KGKRVRGRLYPWGIVEVENQSHCDFIKLRNMLVRTHMQDLKDVTRETHYENYRAHCIQSMTRMFEAHSVScSKLTRESGTdFPIPPAGGGvdGETeKLIREKDEEvQ------------------------------------------------------------------------------------------------------------------------------------------------------------------------------------------------------------------------------------------------------------------------------------------------------
>UPI0014028F67	338	0.247	2.980E-93	40	455	778	16	325	385
----------------------------------------NQE-KEYVGFATLPN--QVH-------RKSVKKGFDFTLLVAGESGLGKSTLVNSLFLTDLYKAK-----------------------------------------DFLDTEE-----RITQTVEITKHSVEIEEKGIRLRLTIVDTPGFGDAVNNQECWKPVADYLDQQFEQY-------------FRDESGLNRKNIVDNRVHCCLYFISPFGHGLRPLDVEFMKAVHDKVNIVPILAKADTLTPAEVNKMKSKIREEIKSYGIKIYQFPDCDSDEDDE---------------------------FKQQDQELKDSIPFTVIGSNTVVEA----------KGRRVRGRLYPWGIVEVENPTHCDFVKLRNMLIRTHMQDLKDVTRDVHYENYRAQCIQSMTRMVVKERNRKNG----------------------------------------------------------------------------------------------------------------------------------------------------------------------------------------------------------------------------------------------------------------------------------------------------------------------------------
>UPI0006B071E3	338	0.246	2.980E-93	37	518	778	167	538	591
-------------------------------------KVSPKDMESYVGFVNLPN---------QVYRKAVKRGFDFTLMVVGESGLGKSTLINSMFL-----------------TDIYSNE---YPGPSQ---------------------------RMKKTVQVETNKVFLHENGVNLTLTIVDTPGFGDAVDNSECWYPIIDYIESKYEDFLNAESRV-------------HRTAIVDSRVHCCLYFISP-GHGLKPLDIEFMKRLHEKVNIIPLIAKADTMTPEECNQFKKQVLNEIAQNEIRIYEFPDCED-----------------------------EEENKLQ-KPLKDRIPFAVVGSNVIVESN----------GKRVRGRRYPWGVAEVENMEHCDFLALRNMLIRTHMQDLKDVTNNVHYENYRClKLAGVGSEGKSGIVTNKN-----PLAQMEEEKKDHETKMKRMEREMeQVFDMKVKEKINKLKDsEAELHRRSeqMRKALEQQKQEL-------------------------------------------------------------------------------------------------------------------------------------------------------------------------------------------------------------------------------------------------------------------
>A0A8C3AAH4	337	0.255	4.040E-93	46	518	778	19	386	435
----------------------------------------------YVGFANLPN---------QIYRKSVKRGFEFTLMVVGESGLGKSTLINSLFL-----------------TDLYSPE---YPGP-------------SHRVE--------------KTVTVEQSKVLVKEGGVQLLLTIVDTPGFGDTIDNSNCWQPIIDYIDNKFEGYLNAESRV-------------NRRLMPDSRVQCCLYFITPSGHGLKPLDVEFMKRLHEKVNIIPLIAKADTMTPEECQLFKKQIMRGIQEHKIRIYQFPE----------------------------TDDEEEM-KMVKR-IKDRLPLAVIGSNTIIEVN----------GKRVRGRQYPWGVADVENGEHCDFTILRNMLIRTHMQDLKDVTNNVHYENYRSRKlaavtYNGVDNNKSKGQLTKPETSDGMspLAQMEEERRDHVSKMKKMEQEMeQVFEMKVKEKLQKLRDsEAELQRR-----QEQMKKNL-------------------------------------------------------------------------------------------------------------------------------------------------------------------------------------------------------------------------------------------------------------------
>UPI00112D566A	337	0.247	4.040E-93	36	460	778	147	467	509
------------------------------------DPYSSLEDDrDYVGFATLPN--QVH-------RKSVKKGFEFTLMVAGESGLGKSTLINSLFltNLY-------------------------------------------KDRKLLNSEE-----RISQTIEITKHTVEIEEKGVKLRLTVVDTPGFGDALDNADCWKPIADYVDQQFEQY-------------FRDESGLNRKNILDNRVHCCLYFISPFGHGLRPLDLEFLKALHERVNVVPILAKADTLTPLEVERKKRKIRDELEHYHINIYQFPDCD---------------------------SDEDEEFKQQDMELKRCIPFAVTGSNTVVEI----------DGKRVRGRLYPWGVVEVENPSHSDFVKLRTMLVKTHMQDLKDVTRETHYENYRAQCIQSMTRMVVKERNRNKLTRDSG-----------------------------------------------------------------------------------------------------------------------------------------------------------------------------------------------------------------------------------------------------------------------------------------------------------------------------
>A0A670YYL7	337	0.259	5.477E-93	37	460	778	1	316	364
-------------------------------------KLDNKE---YVGFATLPN--QVH-------RKSVKKGFDFTLMVAGESGLGKSTLVNSLFL-----------------TDLY-------------------------KDRKLLNAEERIV----QTVEITKHVVDIEEKGVKLRLTIVDTPGFGDAVNNTECWKPVSDYIDQQFEQY-------------FRDESGLNRKNIQDNRVHCCLYFISPFGHGLRPLDVEFMKALHQRVNIVPVLAKADTLMPSEVERMKCKIRDEIDRFGIRIYQFPDCD---SDE-------DEEFKQQ--DEALKD---------------SIPFAVIGSNTIVEM----------KGKRIRGRLYPWGIVEVENPMHCDFVKLRTMLVRTHMQDLKDVTRETHYENYRAQCIQSMTRMVVKERNRNKLTRESG-----------------------------------------------------------------------------------------------------------------------------------------------------------------------------------------------------------------------------------------------------------------------------------------------------------------------------
>A0A4Y2HHR6	337	0.262	5.477E-93	38	460	778	176	491	600
--------------------------------------ISVKDMDGYVGFANLPN---------QIYRKAVKKGFEFTLMIVGEAGLGKSTLINSMFL-----------------TDIYSNE---YPGPSL---------------------------RPKKTTQVETTKVLLKENGVNLHLTVVDTPGFGDAVDNSECWQPITDFIENKYEEFLNGESRV-------------HRSFEPDSRVHCCLYFIAPSGHGLKPLDVEFMKRLHDKVNIIPVLAKADTMTPEECAVFKRTIMGEIAKHKIKIYDFPDCEG-------------------------DDDEE--NKMLKR-LKDRVPFAVVGSNTVIEVN----------GKRLRGRKYPWGVAEVENMEHCDFIALRNMLIRTHMQDLKDVTNNVHYENYRCRKLAAFTNDGKPVRISNKNPLAQM-----------------------------------------------------------------------------------------------------------------------------------------------------------------------------------------------------------------------------------------------------------------------------------------------------------------------------
>A0A3Q3VRM9	336	0.249	1.006E-92	42	458	778	11	322	370
------------------------------------------EDKDYVGFATLPN---------QVQRKSVKKGFDFTLMVAGESGLGKSTMINSLFL-----------------TDLY------------------------KDRMLLNAEE-----RISQTVEITKHTVDIEEKGVKLRLNIVDTPGFGDAINNSECWKPLVDYINQQFEQY-------------FRDESGLNRKNIQDNRVHCCLYFISPLGHGLRPVDVEFMKVLHEKVNLVPVLAKTDTLIPSEVEKMKTKIREEIELYGIKIYQFPDCD---------------------------SDEDEDFKQQDTELKQSIPFAVIGSNTVVEVN----------GKRVRGRLYPWGIVEVENSQHCDFVKLRNMLIRTHMQDLKDVTRETHYENYRAQCIQSMTCMVVKERNRNKLTRE-------------------------------------------------------------------------------------------------------------------------------------------------------------------------------------------------------------------------------------------------------------------------------------------------------------------------------
>UPI0018F644CC	336	0.239	1.006E-92	44	460	778	170	491	541
--------------------------------------------DPYDSSEDQDKEYVGFATLPsQVHRKSVKKGFDFTLLVAGESGLGKSTLVNSLFLTDLYKDK------------------RFLNTE----------------------------ERITQTVDITKHSVEIEEKGVRLRLTIVDTPGFGDAINNEECWKQVADYLDQQFEQY-------------FRDESGLNRKNIADNRIHCCLYFISPFGHGLRPLDVEFMKAVHEKVNIVPLLAKADTLTPAEASKMKPKIRAEIKSYGIKIYQFPECD---------------------------SDEDEEFKRQDQELKDSIPFTVIGSNTVVEA----------KGKRVRGRLYPWGIVEVENPAHCDFVRLRNMLIRTHMQDLKDVTRDVHYENYRAQCIQSMTRMVVKERNRNKLTRDSG-----------------------------------------------------------------------------------------------------------------------------------------------------------------------------------------------------------------------------------------------------------------------------------------------------------------------------
>UPI001BB17371	336	0.248	1.364E-92	39	437	778	9	315	442
---------------------------------------KPKEMEGYVGFANLPN---------QVYRRSVKRGFEFTLMVVGESGLGKSTLINSLFL-----------------TDIYS---GDYPGPSQRIK---------------------------KTVKVETSQANLKENGVQLRLTIVDTPGFGDQVDNSNCWAPILDHIDSKFEEYLNSESRV-------------NRYSIPDKRVQCCLYFIAPSGHGLKPLDIEFMKRLHDKVNIIPLIAKADTLTPEECREFKKRIMAEINEHKIKIYEFPDIEEEEENKENKRLTQRRNGP------------KEKDTSPNS-LKERVPFAVVGSNHIMEVN----------GKRVRGRQYPWGIAEVENLEHCDFIPLRNMLIRTHMQDLKDVTNNVHYENFRCR----------------------------------------------------------------------------------------------------------------------------------------------------------------------------------------------------------------------------------------------------------------------------------------------------------------------------------------------------
>A0A8B7Y0Z2	335	0.264	2.507E-92	39	505	778	10	361	370
---------------------------------------SNPETPGYVGFANLPN--QVH-------RKSVKKGFEFTLMVVGESGLGKSTLINSLFL-----------------TDLY--PERHIPSASEKI---------------------------DKTVSIDASTVEIEERGVKLRLTVVDTPGYGDAINNSDCFDPILHYIDDQYERYLN-------------DESGLNRRNIIDNRVHCCFYFISPTGHGLKPLDVQFMKALHSKVNIVPVIAKADTLTRKEIATLKSKIMSEIEDNHIRIY---------------------QMPDSDSDED-EDFKE-----QNKQLKAGVPFAVCGSSQMIEV----------KGRKVRGRLYPWGVVEVENPDHCDFIKLRSMLI-THMQDLQEVTHEVHYENFRSeKLARSGEKDLRAGRPAQR-------APPPPRRGDISDK-DQMLQEKENELKRMQEMLA--KMQAQMQAQ--------------------------------------------------------------------------------------------------------------------------------------------------------------------------------------------------------------------------------------------------------------------------------
>UPI00193A144F	335	0.260	2.507E-92	39	460	778	11	324	424
---------------------------------------QPKTLDSYVGFANLPN---------QLYRKSVKQGFEFTLMVVGESGQGKSTLINSLFL-----------------TDLYSSE---YPGPSMRIK---------------------------KTVKVETTRVLIKENGVTLNLTVVDTPGFGDAVDNSDCWQPLIGHIETKFEDYLNAESRV-------------DRTRVADNRVHCCLYFIAPSGHGLKPLDIEFMKRLHDKVNILPLIAKADTMTPEECKRFKKQILKEIQEHKIKLYEFPECED-----------------------------EEENRL-NRKLKERVPFAVVGSNTVLEIN----------GRRVRGRQYPWGVAEVENIDHCDFTVLRDMLIRTHMQDLKDVTNNVHYENYRSKKlSMVTSTSTGGPKPPTKSPLQQM-----------------------------------------------------------------------------------------------------------------------------------------------------------------------------------------------------------------------------------------------------------------------------------------------------------------------------
>UPI000719CB19	335	0.252	2.507E-92	39	523	778	78	454	495
---------------------------------------SNKSVDGYVGFANLPN---------QVYRKSVKRGFEFTLMVVGESGLGKSTLINSLFMTELYNAEHPGASLRIK-----------------------------------------------KTVQVESTNVILKESGVQLQLQVVDTPGFGDAVDNSNCWQTIIDYIEQRYEEYLNGESRV-------------NRKTMPDARVHCCLYFISPNGHGLKPLDIEFMKKLHDKVNIIPVIAKADTMTPEECTSFKKTILNEIAQHKIKIYDFPDIED-----------------------------EEENKT-NKSLKERVPFAVVGSNTVIEV----------SGKKVRGRRYPWGIVEVENMEHCDFIPLRNMLVRTHMMDLKDVTNNVHYENFRCRKLVGITSDGKSGKIPNK---SPMMQIAEekKDR---LDKMKKTEQQMeQVFEMKVKEKMLQLRDsEADLQKRHeqMKKSLEQQEKELeEKRRQ--------------------------------------------------------------------------------------------------------------------------------------------------------------------------------------------------------------------------------------------------------------
>A0A6F9DSJ5	334	0.266	3.398E-92	39	454	778	9	316	424
---------------------------------------QQPKSlDSYVGFANLPN---------QLYRKSVKQGFEFTLMVVGESGLGKSTLINSLFLSDLYSKEYP---------------------GPAFRI--------------------------KKTVQVETTKVLVKENGVSLRLTICDTPGFGDAVDNSDCWQPVIGHIESKFEDYLNAESMV-------------SRTKIADNRVHCCLYFIAPTGHGLKPLDIEFMKHLHDKVNIIPLIAKADTMTPEECLKFKQQIMREIREHQIQLYEFPECDD-----------------------------EEENRL-NKKLKSRVPFAVVGSNTVMEV----------GGRRVRGRQYPWGIAEVENIDHCDFTVLRDMLIRTHMQDLKDVTNNVHYENYRSKKLSSVSTTTNDGRTKTQ-----------------------------------------------------------------------------------------------------------------------------------------------------------------------------------------------------------------------------------------------------------------------------------------------------------------------------------
>A0A8J4ZEY5	334	0.268	3.398E-92	49	455	778	149	462	605
-------------------------------------------------SSHYSSSAKSVdgyvgfaNLPNQVYRKAVKKGFDFTLMVVGESGLGKSTLINSM---FLTDIYAP-----------------DYPGPSMRIK---------------------------KTVQVETTKLLLKENGVNLTLTVVDTPGFGDAVDNSNCWQPIIDFIENKYEDYLNCESRV-------------NRKIITDNRVHSCLYFIAPSGHGLKPLDIEFMKRLHDKVNIIPLIAKADTMTPEECALFKKTILNEIAQHKIKIYEFPDCDD-----------------------------EEDNKVQ-KPLKERVPFAVVGSNTII----------DNNGKKIRGRKYPWGVVEVENLEHCDFIALRNMLIRTHMQDLKDVTNSVHYENYRCRKLAGVSQDGKQSRLSNNL----------------------------------------------------------------------------------------------------------------------------------------------------------------------------------------------------------------------------------------------------------------------------------------------------------------------------------
>A0A8C6MAP1	334	0.248	4.606E-92	39	452	778	3	311	368
---------------------------------------SYEEEKQYVGFATLPN--QVH-------RKSVKKGFDFTLMVAGESGMGKSTLVNSLFL-----------------TDLY------------------------KDRKLLNAEE-----RINQTVEIIKHTVDIEEKGVKLKLTIVDTPGFGDAVNNNECWKPITDYIDQQFEQY-------------FRDESGLNRKNIQDNRVHCCLYFIPPFGHGLRPVDVEFMKALHEKVNIIPLIAKADCLTPNEIKKLKDRVREEIDKFGIKVYQFPECD---------------------------SDEDEEFKQLDKELKECTPFAVIGSNTVVEARGQR----------VRGRLYPWGIVEVENQSHCDFVKLRNMLIRSHMHDLKDVTCDVHYENYRAQCIQEMTRLVCERMVK-------------------------------------------------------------------------------------------------------------------------------------------------------------------------------------------------------------------------------------------------------------------------------------------------------------------------------------
>A0A131YL91	334	0.254	4.606E-92	42	490	778	1	351	386
------------------------------------------PSTDLRHSPCPSeGEIGFATLPEQVHRKSVKRGFDFTLMVVGESGLGKSTLINSLFL-----------------TDLY--EDRKLPNAEEKI---------------------------DRTVQIERKTMEIEEKGVRLRLTVVDTPGFGDAVNCEESWRSIDRYIDEQFNQF-------------FKDESGLNRKNIVDNRVHCCLYFIPPWGHGLRQLDIEFMKRLHQKVNIVPVIAKADTLTPTEVRQMKDRVLRELEEHQVTVYQLPECD---SDE--------------------DDD----IKLQDRELKESIPFAVISSTQVVDIN----------GRRVRGRLYPWGIVEVENPKHSDFLKLRTFLISTHMQDLKEVTRDVHYENYR--AQYIQKISQQAARERGKQGRDSVT--TTYDGISEADRLLQMKDEEiRRMQEMLS-----------------------------------------------------------------------------------------------------------------------------------------------------------------------------------------------------------------------------------------------------------------------------------------------
>A0A1S3JUG7	334	0.243	4.606E-92	18	458	778	21	368	392
------------------FKNEPPTAKFDPttRDKLDHKMDKEKENGHPETSGKAPKELDGYvgfaNLPNQVYRKSVKRGFEFTLMVVGQSGLGKSTLINTLFL-----------------TDLYS---ADYPGPSYRIK---------------------------KTVQVETTQVLLKEGGVQLRLTVVDTPGFGDAVDNSNCWQPVTDYIDSKYEEYLNAESRV-------------NRKTMPDNRVHCCLYFITPSGHGLKPLDVEFMKRLHDKVNIIPMIAKADTMTPDECREFKKTILNEIAQHKIKIYEFPECDD-----------------------------EEENKLQ-KKLKDRVPFAVVGSNTLVSV----------GGKTVRARQYPWGIVEVENLEHNDFLALRNMLVRTHLHDLKDVTNNVHYENYRYnKLASVATKGKEKAVGSKELNLE-------------------------------------------------------------------------------------------------------------------------------------------------------------------------------------------------------------------------------------------------------------------------------------------------------------------------------
>A0A672HVD0	334	0.243	6.244E-92	46	455	778	6	314	425
----------------------------------------------YVGFATLPN--QVH-------RKSVKKGFDFTLMVAGESGLGKSTLVNSLFL-----------------TDLY------------------------KDRKLLNAEE-----RITQTVEITKHTVDIEEKGVKLKLTIVDTPGFGDAVNNTECWKPVADYIDQQFEQY-------------FRDESGLNRKNIQDNRVHCCLYFISPFGHGLRPLDVEFMKALHEKVNIVPILAKADTLTPMEVKKKKIKIREEIEQYGIKIYQFPDCD---------------------------SDEDEDFKQQDYELKESIPFAVIGSNTVVEA----------KGKRVRGRLYPWGIVEVENSAHCDFVKLRNMLVRTHMQDLKDVTRECHYENYRahciQSMTRMVVKERNRKYDHTPQ----------------------------------------------------------------------------------------------------------------------------------------------------------------------------------------------------------------------------------------------------------------------------------------------------------------------------------
>UPI000F557E3F	334	0.245	6.244E-92	46	523	778	9	385	438
----------------------------------------------YVGFANLPN--QVF-------RKSVKKGFEFTVMVVGESGLGKSTLLNSLF-------------------------LTDIYTPAAYPSVEE---------------------RLNKTVSIKPSTIEMKEGGVRLRLTVVDTPGFGDAVDNTDCWKPIIEYIDNKFEEYLNAESRVVRSPF-------------PDDRVHCCLYFIAPTGHCLKPLDIEFMKRLHNKVNIVPVIAKADTLTHDECTKFKKQILKEIEENDIGIYRFPDLGGDDDDDVAAV--------------SMKD---------------RIPFAVVGSNTVLEVN----------GKRVRARVYPWGVAEVENVDHCDFVALRNMLIRTHMQDLKDVTNDTHYENYRCEKLAAMTVGSPTNQPSSNVSLSRSpLEQLEAEKEEREMKLKKMEQEMeQVFEMKVKEKKKKLKDSEAELGKKNEQMWKQLdqqNKELeEKRKQ--------------------------------------------------------------------------------------------------------------------------------------------------------------------------------------------------------------------------------------------------------------
>A0A6P4ZAE5	334	0.235	6.244E-92	46	454	778	27	334	448
----------------------------------------------YVGFANLPN---------QVYRKAVKRGFEFTLMVVGESGLGKSTLVNSLFM-----------------TDLYSP--SEYPGPSQ---------------------------RITKTVKVETSRVLVKEGGVQLQLTIVDTPGFGDAVDNSNCWKPITDHIEQRFEDYLNSESRV-------------NRRTMPDNRVHACLYFIGPTGHGLKPLDIEFMKRLHDKVNIIPLIAKADTMTPEECTQFKKKILQEIKENKIQIYEFPEGED-----------------------------EEDNKL-NKKLRERIPFAVVGSNTLLEIN----------GRKVRGRQYPWGVAEVENMDHCDFITLRNMLIRTHMQDLKDVTNNVHYENYRcqklagiTATNGTEKGKPAGGNPSRP-----------------------------------------------------------------------------------------------------------------------------------------------------------------------------------------------------------------------------------------------------------------------------------------------------------------------------------
>UPI000BA80078	334	0.233	6.244E-92	25	522	778	53	453	485
-------------------------IHKEKERDTETIYPKDME--GYVGFANLPN---------QVYRKAVKRGFNFTLMVVGESGLGKSTLINSLFL-----------------TDIYSNE---YPGPSQRIK---------------------------KTVQVETNKVFLRENGVNLTLTIVDTPGFGDAVDNSECWQPIVDFIDTKYEDFLNAESRV-------------HRTSITDSRIHCCLYFISP-GHGLKPLDIEFMKRLHEKVNVVPLIAKADTMTPEECYQFKKIVLNEIAQNKIRIYEFPDCED-----------------------------EEENKLQ-KPMKEQVPFAVVGSNMVIECN----------GKRVRGRRYPWGVAEVENMEHCDFLALRNMLLRTHMQDLRDVTNNVHYENYRCmKLagvgADGKPVAVANNYCQQRISNTCMVFwnplsQMEEEKKDHETKMKRMEREMeQVFDMKVKEKMNKLKDSEADLNRRSEQMkktlEQQKQELYQKRK---------------------------------------------------------------------------------------------------------------------------------------------------------------------------------------------------------------------------------------------------------------
>A0A672T1S1	333	0.254	8.463E-92	46	485	778	38	356	381
----------------------------------------------YVGFASLPN---------QVYRKSVKRGFEFTLMVVGESGLGKSTLINSL---------FLTNLYSGEYPG-----------------------PSHRIK---------------KTVQVEQSKVLMKEGGVQLLLTIVDTPGFGDAVDNSNCWQPVIDHIDSKFEDYLNSESRV-------------NRRLMPDSRVHCCLYFIAPSGHGLKPLDIEFMKRLHEKVNIIPLIAKADTLTPEECQQFKKQIMREILEHKIKIYEFPE----------------------------TDDEEE-NKIVKT-IKDRLPLAVVGSNTIIEVND----------KKVRGRQYPWGVAEVENGDHCDFTLLRNMLIRTHMQDLKDVTNNVHYENYRSRKLAAVT-CNGIDNNKTKGQL--TKSPLA---------QMEEERREHQF----------------------------------------------------------------------------------------------------------------------------------------------------------------------------------------------------------------------------------------------------------------------------------------------------
>UPI00193A73CF	333	0.265	8.463E-92	37	451	778	28	336	387
-------------------------------------KFTNPETAGYVGFANLPN--QVH-------RKSVKKGFEFTLMVVGESGLGKSTLVNSLFL-----------------TDLY--PERTIPAAADKI---------------------------NQTVKIDASTVEIEERGVKLRLTVVDTPGYGDALDCSDCFKPIIQYIDDQFERYLH-------------DESGLNRRHIIDNRVHSCFYFISPAGHGLKPLDVEFMKALHNRVNIVPVIAKADTLTMAEVKRLKQRILEEIASHGIQIYQLPDAD---------------------------DDEDEEFKEQTRLLRESIPFAVVGSTQLIEV----------KGKKVRGRLYPWGVVEVENPEHCDFLKLRTMLI-THMQDLQEVTHDLHYENFRAQRLKHKEGSAEEPED--------------------------------------------------------------------------------------------------------------------------------------------------------------------------------------------------------------------------------------------------------------------------------------------------------------------------------------
>UPI0018F62CA4	333	0.259	8.463E-92	46	523	778	16	389	426
----------------------------------------------YVGFANLPN---------QVYRKSVKRGFEFTLMVVGESGLGKSTLINSLFLSDLYSKE--------------------YPGPSL---------------------------RINKTVQVEQVKVLVKEGGVQLTLTIVDTPGFGDAVDNSNCWQPVINYIDSKFEDFLNSESRV-------------NRRQMADTRVHCCLYFIAPSGHGMKPLDIEFMKRLHDKVNIIPLIAKADTLTPEECQHFKKQIMKEIKEQKIKIYEFPGTED-----------------------------EEDNKLV-KKFKDRVPLAVVGSTLVFEV----------SGRKVRGRQYPWGLAEVENGEHCDFSLLRNMLIRTHMQDLKDITNNVHYENYRSRKlAAVTGNGVDANKTKGPLTRSP-LAEMEEERREHVTKMKKMETEMeQVFEMKVKEKKQKLKDsENELQRRH-EQMKKNLEaqyKELeEKRKQ--------------------------------------------------------------------------------------------------------------------------------------------------------------------------------------------------------------------------------------------------------------
>UPI0014254D5E	333	0.248	8.463E-92	36	523	778	2	399	438
------------------------------------NKPKDME--GYVGFANLPN---------QVYRRSVKRGFEYTLMVVGESGLGKSTLINSLFL-----------------TDVYSNQ---YPGPSQ---------------------------RMKKTTQVETSNVILKENGVQLRLTIVDTPGFGDQVDNSNCWQPIIDHIDNKFEDFLNAESQV-------------SRKSIPDKRVHSCLYFIAPSGHGLKALDVEFMKRLHDKVNIIPLIAKADTLTAEECRDFKKQIMKEIEKNKIKIYEFPEIPDDEDDSKENKVLKRRNMLQKEQEKTVN-------------IKDRVPFAVVGSNSVLEVN----------GKRVRGRQYPWGVAEVENLEHCDFITLRNMLIRTHMQDLKDVTNNVHYENYRCRKLTAITTGEGRKPSSK----------VA--GKNPLAQFQDEKKEHDLKMKKMEAEMEQVfemkvmekkkKLkdSEADLRRRDEQMRKsleQQQRELeEKRKQ--------------------------------------------------------------------------------------------------------------------------------------------------------------------------------------------------------------------------------------------------------------
>C3YB06	333	0.246	1.147E-91	62	453	778	23	319	375
--------------------------------------------------------------PDQVHRKSIKKGFEFTLIVVGETGLGKSTLINSLFLTDLYKDK-------------------VVPTAEE---------------------------RISKTVEIKKSTVEIEEKGVKLKLNVIDTPGFGDSLDCSDCWKQVADFIEAQFEQY-------------FRDESGLNRKNITDNRVHCCLYFIPPYGHGLRPLDREFMKRLQDKVNIVPVIAKADTLTPAEVKKLKAKINEEIEKCEIKIYQFPDCD---------------------------SDEDEEFKQQDNALKACIPFAVIGSNTVIEV----------KGRRVRGRVYPWGVVEVENQDHCDFVKLRNMLVRTHMQDLKDVTRDVHYENYRAQTlQRMNKAVFQRNKLKR------------------------------------------------------------------------------------------------------------------------------------------------------------------------------------------------------------------------------------------------------------------------------------------------------------------------------------
>UPI0015A834E8	333	0.264	1.147E-91	18	455	778	43	367	522
------------------SKENSSSITTSTYAKETSVR----EMDGYVGFANLPN---------QVYRKAVKKGFEFTLMVVGGAGLGKSTLINSMFL-----------------TDIYS---------------------NEYPGPSLRAK---------KTVQVETTKVLLKENSVNLHLTIVDTPGFGDAVDNSECWQPIIDYIENKYEEYLNAESRV-------------HRSFSPDTRVHCCLYFIAPSGHGLKPLDVEFMKRLHDKVNIIPVVAKADSMTPEECASFKRIILGEISRNKINIYDFPEC-----------------------------DNEEESKIQ-KCLKERVPFAVVGSNTVIEVN----------GKRLRGRRYPWGIAEVENMEHCDFLALRNMLIRTHMQDLKDVTNNVHYENYRCRKLASVANDGKSARMSNNF----------------------------------------------------------------------------------------------------------------------------------------------------------------------------------------------------------------------------------------------------------------------------------------------------------------------------------
>A7RLX3	332	0.250	1.555E-91	42	452	778	9	317	367
------------------------------------------ESKNnvaYVGFANLPN--QVH-------RKSVKKGFEFTLMVVGESGLGKSTLIDSLFLTDLYDDK-------------------SIPPAKG---------------------------RIGQTVHIESNTVEIEEKGVRLRLTVVDTPGFADAVDNTYSWEPIVDYIDHQFESYLR-------------DESGLNRRNIMDTRVHCCLYFINPHGHGLRPVDVEFMKALHTKVNIVPVIAKSDSLTKTEISRLKRKVLDEIADHEIKIYSFPECDS-------------------------EDDEEFL--AINKDLKASLPFAVIGSNTVIEV----------KGRKVRARWYPWGYAEVENPDHCDFIKLRNMLVRTHMQDLKDVTQDVHYENYRAQRLLDQTGKANTKNSK-------------------------------------------------------------------------------------------------------------------------------------------------------------------------------------------------------------------------------------------------------------------------------------------------------------------------------------
>A0A6P8HW50	332	0.259	1.555E-91	38	503	778	7	363	390
--------------------------------------IEDQE-AGYVGFANLPN--QVH-------RKSVKKGFEFTLMVVGESGLGKSTLIESL---------FLTDIYD----------DNKIP-----PVIDRIY----------------------QTLNIETNTVEIEEKGIKLKLTVVDTPGFADAVDNTDCWQAILDYINKQFESYLR-------------DESGLNRRNIVDTRVHCCLYFINPHGHGLRPVDVQFMQALHNKVNIVPVIAKADCLTKHELSRLKRKVLNELEDNSIKIYTFPDCES-------------------------DDDEEFIE--INKELKMTVPFAVIGSNRLIESR----------GRKIRVRQYPWGYAEVENPDHCDFVMLRNFLVRTHMQDLKDVTQDIHYENYRAerlsRETGTPVGYKKVQDMKRK---SGTYDSIDAT----MSEKDKMLREKELELKRMQAMLAQMQKEIQQQ----------------------------------------------------------------------------------------------------------------------------------------------------------------------------------------------------------------------------------------------------------------------------------
>A0A2J7Q8E4	332	0.246	1.555E-91	42	524	778	91	480	523
------------------------------------------ELDGYVGFANLPN---------QVYRKAVKKGFDFTLMVVGESGLGKSTLMNSMFLADIYSAEFP--------------------------------GPSHRIK---------------KTVQVETTKVLLKENGVNLTLTVVDTPGFGDAVDNSNCWQPVIDYIESKYEEYLNAESRV-------------NRRTLADNRVHCCLYFIAPSGHGLTPLDVEFMQRLHDKVNIIPVIAKSDTMTPDECSHFKKQVLNEISQHKIKIYEFPD--------------------------TEDEEETKLHKV----LRDRVPFAVVGSNTVIEV----------DGKKIRGRKYPWGIAEVENLEHCDFIALRNMLIRTHLQDLKDVTNNVHYENYRCRKLAGLGTDGKPTRISNNVCPQGVMNSFMTVWNPLaqmeeekrdhEAKMKKMESEMeQVFEMKVREKKQKLKDsEADLQRRHeqMKKALEQQINELeeKRRAYE-------------------------------------------------------------------------------------------------------------------------------------------------------------------------------------------------------------------------------------------------------------
>A0A164XM14	332	0.250	2.107E-91	23	527	778	16	422	441
-----------------------PNGHANGNgsplASQNSGsTVVRKKLMGYVGFANLPN--QVH-------RKSVRKGFHFTTMVVGESGLGKSTLINTLFNTQLYPAK--------------------EPLP-----------PSAER---------------PKTVSIESISADIEENGVRLRLTVVDTPGFGDFVNNDESWKPIVDNIESRFDAYLEQENRV-------------NRQKIVDNRVHACLYFIQPTGHSLKPIDIEFMRRLHAKVNLIPIIAKADTLTDDEVFNFKQRVLADIAFHNIHIFQAP-------------------IYENEDEETVAENEEIASK---------IPFAVVGSNQEVQTAD---------GRTVRGRSYPWGVIEVDNEDHCDFVKLRQMLIRTYMEELREHTNNVLYENWRSEKLLGMGVVQDISVFKE----INPAAKTAEERALHETKLAKMEAEMKMvFQQKVQEKEAKLKQseeELYSRHRDMKDSlERQrLELEDKKRRLESGR----------------------------------------------------------------------------------------------------------------------------------------------------------------------------------------------------------------------------------------------------------
>UPI001D092F8A	332	0.259	2.107E-91	37	460	778	205	525	636
-------------------------------------RPKQKEIDGYVGFANLPN---------QVYRKAVKRGFEFTLMVVGESGLGKSTLINSM---FLT-DIYQ------------SEPGAEFPGPSQRIK---------------------------KTVNVETSRVLLKENGVNLTLTVVDTPGFGDAVDNSNCWVPIIEFIENKYEEYLNCESRV-------------TRKQIKDTRVHCCLYFIQPSGHGLKPLDIEFMQRLCDKVNIVPVIAKADTMTTDECQLFKKQILNEISQHKIKIYDFPE---------------------------VLDDQEEEGKM-NRLLRSKVPFAVVGSNAVIEV----------DGKKLRGRKYPWGIAEVENLEHCDFIALRNMVIRTHLQDLKDVTNNVHYENYRCRKLAGLGADGKPIHLSNKNPLAQM-----------------------------------------------------------------------------------------------------------------------------------------------------------------------------------------------------------------------------------------------------------------------------------------------------------------------------
>A0A3Q3DZX2	332	0.254	2.855E-91	33	464	778	1	325	367
---------------------------------QGSVIYQDDQDKEYVGFATLPN--QVH-------RKTVKKGFTFTLMVVGESGLGKSTLINSLFLTDL-------------------NKDRKVP---------------------------NAQERIDQTVDIVKHTVGIEEKGIKLRLSIIDTPGFGDAINNTESWKPIEDYIDQQFEQY-------------FRDESGLNRRNIQDNRVHCCLYFISPFGHGLRPLDVECMKALHEKVNIVPILAKADSLTQEEVFRKKMQIRGEVKQFGINIYQFPECD---------------------------SDEDEDFKCQDQILKGSIPFAVIGSNVQVES----------KGRRVRGRIYPWGAVEVEDPAHSDFLLLRNMLVRTHMQDLKDVTRETHYENFRAQCIQNMTRMVVQERKRR--WVESGYFPL-------------------------------------------------------------------------------------------------------------------------------------------------------------------------------------------------------------------------------------------------------------------------------------------------------------------------
>UPI001591ECAA	332	0.260	2.855E-91	24	491	778	20	375	388
------------------------FTSINMSKQQPAEKFTNPETPGYVGFANLPN--QVH-------RKSVKKGFEFTLMVVGESGLGKSTLINSLFL-----------------TDLY--PERIIP-GAAEKIER--------------------------TVQIEASTVEIEERGVKLRLTVVDTPGYGDAINCRDCFRTIISYIDEQFERYLH-------------DESGLNRRHIVDNRVHCCFYFISPFGHGLKPLDVEFMKAIHNKVNIVPVIAKADTLTLKERERLKKRILDEIEEHSIKIYHLPDAE---SDE--------------------DEDFKEQTRL----LKTSIPFCVVGSNQLIEA----------KGKKVRGRLYPWGVVEVENPEHNDFLKLRTMLI-THMQDLQEVTQDLHYENFRSERLKKGGRKVEDEEVNKDQIL------LEKEAELRRMQEMIARMQAQMQMQRHGG----------------------------------------------------------------------------------------------------------------------------------------------------------------------------------------------------------------------------------------------------------------------------------------------
>UPI0010FCBDD5	332	0.249	2.855E-91	39	458	778	24	342	390
---------------------------------------QEPE-PGYVGFANLPN--QVH-------RKSVKRGFEFTLMVVGESGLGKSTLVDSLFLTDLYDET-E------------------IPKAVDRIH---------------------------QTVEIETNTVEIEEKGIRLRLTVVDTPGFADAVDNTDCWQVITNYVDEQYEAYLQ-------------DESGLNRRHIVDNRVHCCLYFVCPHGHGLKPIDIAFMKILHTKVNIVPVIAKADCLTKFEMQRLKRKVLDEIQDNGIKIYTFPDCDS-------------------------EDDEEFV--QINQELKASIPFAVIGSNSVAEIR----------GKQVRVRQYPWGVAEVENPDHCDFIKLRNMLIRTHMQDLKDVTQEVHYENYRAERlsrteQGAPSPRRSIENMKRKSTAH-------------------------------------------------------------------------------------------------------------------------------------------------------------------------------------------------------------------------------------------------------------------------------------------------------------------------------
>A0A1D5PEL3	332	0.250	2.855E-91	46	454	778	23	327	443
----------------------------------------------YVGFATLPN--QVH-------RKSVKKGFDFTLMVAGESGLGKSTLVNSLFL-----------------TDLY------------------------KDRKLLNAEE-----RINQTVEIVKHTVDIEEKGVKLKLTIVDTPGFGDAVNNTECWKPITDYIDQQFEQY-------------FRDESGLNRKNIQDNRVHCCLYFISPFGHGLRPVDVEFMKALHEKVNIVPLIAKADCLIPSEIRKLKERIREEIDKFGIKVYQFPECD---------------------------SDEDEEFKQQDRELKESAPFAVIGSNTVVEAKGQR----------VRGRLYPWGIVEVENQAHCDFVKLRNMLIRTHMHDLKDVTCDVHYENYRAQCiQQMTSKLTQDNRIESP-----------------------------------------------------------------------------------------------------------------------------------------------------------------------------------------------------------------------------------------------------------------------------------------------------------------------------------
>A0A433Q7E0	332	0.252	2.855E-91	46	524	778	67	423	463
----------------------------------------------YVGFANLPN--QVH-------RKSVKKGFHFTTMVVGESGLGKSTLVNTLFN-----------------TTLYPAKNDTVELS-----------P-----------------EVPKTVEIQAITADIEENGVKLRLTVVDTPGFGDFVNNEESWKPILDNIEARFDAYLEQENRV-------------NRHKMVDNRIHACIYFIQPTGHALKPLDIEFMRRLHTRVNLIPVIAKSDTLTEEEIRVFKERILADITHHNIHIYQAP------------------QYEY--------DDSETISE--NREIMAKIPFAIVGSDKEVEAEG---------GRRVRGRKYPWGVIEVDNEEHCDFVKLRQMLIRTHMEELKEYTNDVLYENYRTEKLMAMGIQQDPSVFKE------------------VNPLQKMEEERQLHETKLAKMESEMKMVFQAKVQEKEAKLKQSEEELYARHKE-------------------------------------------------------------------------------------------------------------------------------------------------------------------------------------------------------------------------------------------------------------
>A0A4W3JNQ6	331	0.256	3.870E-91	46	456	778	13	320	333
----------------------------------------------YVGFATLPN--QVH-------RKSVKKGFDFTLMVAGESGLGKSTLVKSLFL-----------------TDLY------------------------KDRKLLNAEE-----RINQTVEIIKHTVDIEEKGVKLKLTIVDTPGFGDAVNNMQSWKPIADYIDQQFEQY-------------FRDESGLNRKNIQDNRVHCCLYFISPYGHGLRPVDTEFMKALHEKVNIVPVIAKADSLTPIEVKKLKERIRDEIELFGIKIYQFPECD---SDE--------------------DDD----FKQQDKELKESIPFAVIGSNTVVEARGQR----------VRGRLYPWGIVEVENQSHCDFVKLRNMLIRTHMQDLKDVTWDVHYENFRARCiqEMTRSVLFSTSYSEHSLN---------------------------------------------------------------------------------------------------------------------------------------------------------------------------------------------------------------------------------------------------------------------------------------------------------------------------------
>UPI000F551843	331	0.256	3.870E-91	46	454	778	24	331	386
----------------------------------------------YVGFANLPN--QVH-------RKSVKKGFEFTLMVVGESGLGKSTLVDSLFLTDLYD--------DTAIP----------------RVVDRIH----------------------QTVEIETNTVEIEEKGIRLRLTVVDTPGFADAVDNTDCWQAVTNYVDQQYEAYLQ-------------DESGLNRRHIVDNRVHCCLYFICPHGHGLKPIDIAFMKMLHTKVNIVPVIAKADCLTKFEVQRLKRKILEEIDDNGIKIYTFPECDS-------------------------EDDEEFV--QINQELKGSIPFAVIGSNNVTDVR----------GKQVRVRQYPWGMAEVENPEHCDFIKLRNMLIRTHMQDLKDVTQEVHYENYRAERlssqGEPSSPRKTIEGMKRK-----------------------------------------------------------------------------------------------------------------------------------------------------------------------------------------------------------------------------------------------------------------------------------------------------------------------------------
>UPI0001CBB578	331	0.271	3.870E-91	40	452	778	28	334	387
----------------------------------------NPEQAGYVGFANLPN--QVH-------RKSVKKGFEFTLMVVGESGLGKSTLVNSLFL-----------------TDLYPERQ--IPGAAEKI---------------------------DKTVTIDASTVEIEERGVKLRLTVVDTPGYGDAINNSDCFKPIIKYIDEQYERYLQ-------------DESGLNRRNIVDNRVHCCFYFISPTGHGLKPLDIEFMRALHHKVNVVPVIAKSDTLTKKEVWKLKNKIVGEIEENGISMYRIPDCD---SDE----------------DEDFKE--------QNKQIKESMPFAICGSSQLIEV----------KGRKVRGRLYPWGVVEVENPDHCDFIKLRSMLI-THMQDLQEVTQDVHYENFRSEKLARSGGSKSRPPVK-------------------------------------------------------------------------------------------------------------------------------------------------------------------------------------------------------------------------------------------------------------------------------------------------------------------------------------
>A0A8I6S797	331	0.261	3.870E-91	62	461	778	57	364	406
--------------------------------------------------------------PEQIHRKSVKRGFDFTLMVVGESGLGKSTLINSLFLSDLYkDRKIPDAAERVE-----------------------------------------------KTTCIEKKTMDIEERGVKLRLTVVDTPGFGDALNSEDSWKVCVNYIDDQFRQY-------------FTDESGLNRKNIVDNRVHCCLYFIPPWGHGLRQIDVELMKRLHQKVNIVPVIAKADTLTAPEVKKLKQRILSDIEENNIQIYQFPECD---------------------------SDEDEEFKQQDRELKASLPFSVIGSNTVIEV----------GGTRVRGRQYPWGVVEVENPKHSDFNKLRNMLITTHMQDLKDVTEDVHYENFRAQCisQISQQAIRERGKLKRDsvVPLEGGI----------------------------------------------------------------------------------------------------------------------------------------------------------------------------------------------------------------------------------------------------------------------------------------------------------------------------
>A0A8B7ZJE7	331	0.249	3.870E-91	41	481	778	43	373	445
-----------------------------------------QESPKQPGREYVGFA----TLPDQVHRKSVKKGFEFTLMVVGESGLGKSTLVNSLFLTDLY-KERRELTADERIE---------------------------------------------KTVDIQRCSVDIEEQGVRLRLTVVDTPGFGDSVNCNDSWTPIIDYIEEQFAQY-------------YEDESGLNRKNIVDNRVHCCLYFISPYGHGLRPIDIGFMQRLHDKVNIVPVLAKADCLTPVEVRTLKNRVMREIQEHDINIYSFPDCD---SDE---------------------DDDY---KQQDKELKESVPFAVIGSNTVVEV----------GGKRVRGRLYPWGITEVENPKHCDFVKLRNMLIRTHMQDLKDVTRDLHYENYR---LRRIQDETDNPDVKQERLN-------SIRKDSIATKEVSEKDR--------------------------------------------------------------------------------------------------------------------------------------------------------------------------------------------------------------------------------------------------------------------------------------------------------
>A0A433PQ73	331	0.250	3.870E-91	26	529	778	5	411	455
--------------------------DTMALYKTNSDKasgvIRKQL-QGYVGFANLPN--QVH-------RKSVKKGFHFTTMVVGESGLGKSTLVNTLFN------------------------TTLYPTKN--------------DNVELSSE-------TPQTVEIQAITADIEENGVKLRLTVVDTPGFGDFVNNEESWKPILDNIEARFDAYLEQENRV-------------NRNKMVDNRIHACIYFIQPTGHALKPLDIEFMRRLHTRVNLIPVIAKSDTLTEDEIRDFKARILDDITYHKIQIYQAP------------------QYEYDDSETTTE----------NREIMAKIPFAIVGSDKEVEAEG---------GRRVRGRKYPWGVIEVDNEEHCDFVKLRQMLIRTHMEELKEHTNDVLYENYRTEKLMAMGIEQDPSVFKEVNPL----QKMEEERGLHEAKLSKMESEMKMvFQAKVQEKEAKLKQSEEEVCQdlttfspYPPLCtPQGDEGGLREAAPR-ARGK--------------------------------------------------------------------------------------------------------------------------------------------------------------------------------------------------------------------------------------------------------
>G0S572	331	0.236	3.870E-91	12	527	778	149	565	580
------------SAGSEVSRQTPSDTKAAAPQQASStdNKnIIRRKLTGYVGFANLPN---------QWHRKSVRKGFNFNVMVVGESGLGKSTLVNTLFN------------------------TSLYP-------------PKERK--------GPSLDIVPKTVQIQSISADIEEAGVRLRLTVVDTPGFGDFVNNDESWRPIVDNIEQRFDAYLDAENKI-------------NRHNIVDNRIHACVYFIQPTGHSLKPLDIEVMKRLHTKVNLIPVIAKADTLTDEEVTAFKQRILADIKYHNIQIFEGP------------------RYEL-DDEETIAENNEIMSKV---------PFAVVGANTEVVNAD---------GRRVRGRKYPWGIIEVDNEEHCDFVKLRQMLIRTHMEELKEHTNNVLYENYRTDKLLAMGVSQDPSVFKEvnpavKQEEERLLheQKLA-----------KMEAEMKMvFQQKVAEKEAKLRQseeELYARHREMkEQLERQRMELEEKKArLESGR----------------------------------------------------------------------------------------------------------------------------------------------------------------------------------------------------------------------------------------------------------
>UPI001CF76214	331	0.242	3.870E-91	37	527	778	175	583	599
-------------------------------------RPKLKELDGYVGFANLPN---------QVYRKAVKKGFEFTLMVVGESGLGKSTLINSM---------FLTEIY----------NSTDYPGPTQ---------------------------RLKKTVAVETTRVMLKENGVNLLLTMVDTPGFGDAVDNSNCWAPIIEYIESKYEDYLNSEARV-------------TRKQIPDQRVHCCLYFIQPSGHGLKSLDIEFMKRLCDKVNIIPIIAKADTLTSDECALFKKQILNEIAQNKIKIYEFPD--------------------------TSEDDEE---HKLNKSLKERVPFAVVGSNTVIEV----------DGKKVRGRRYPWGIAEVENLEHCDFIALRNMIIRTHLQDLKDVTNNVHYENYRCRKlaglgvdgkpSRISNKNPLAQMDEEKREHDLKMKKMEAEMEQVFEMKVREKKQKlkdseAELTRRHEATKKQLEQqakELEEKRRQFELEKEQWEKenqitveELRRRSLEGSR----------------------------------------------------------------------------------------------------------------------------------------------------------------------------------------------------------------------------------------------------------
>A0A7M7J8Y3	331	0.245	5.244E-91	42	479	778	3	335	387
------------------------------------------PSGDHRRNSPLAPegEIGFATLPEQVHRKSVKKGFDFTLMVVGEAGLGKSTLINSL---FLM--------------DLY--EDRKLPS----------VDE-----------------RIERTVYIEKKTMEIEEKGVRLRLTVVDTPGFGDALNCEDSWRAIEKYIDEQFNQF-------------FRDESGLNRKNIVDNRVHCCLYFIPPWGHGLRPLDIEFMKRLHKKVNIVPVIAKADTLTPKEVAELKKRVLKELECHEVMVYQLPECDEDEDDE-------------------FKD--------TDRQLKESIPFAVVSSCQAVEV----------GGRKVRGRVYPWGVVEVENPKHSDFLKLRTFLISSHMQDLKEVTRDVHYENYRAEYIQSL----------RAGTGDGDGQ-AAVAGLSEADRLLQEK----------------------------------------------------------------------------------------------------------------------------------------------------------------------------------------------------------------------------------------------------------------------------------------------------------
>UPI001B7EAAB7	331	0.256	5.244E-91	7	516	778	8	390	406
-------SIMSQSSDKfKMLQQQQQLLQQQQ---QQQAQFTNPETPGYVGFANLPN--QVH-------RKSVKKGFEFTLMVVGESGLGKSTLINSLFL-----------------TDLY--PERVIP-GAAEKIER--------------------------TVQIEASTVEIEERGVKLRLTVVDTPGYGDAINSQDCFKTIISYIDEQFERYLH-------------DESGLNRRHIIDNRVHCCFYFISPFGHGLKPLDVEFMKAIHNKVNVVPVIAKADTLTLKERERLKRRILDEIEEHSIRIYHLPDAE---SDE----------------DEDFKE--------QTRVLKASIPFAVVGSNQLIEA----------KGKKVRGRLYPWGVVEVENPEHNDFLKLRTMLI-THMQDLQEVTQDLHYENFRSERLKRGGRLSS----------HGYILPLSPSKG------------EEQPQDKDQILLekeAELRRMQQMIAQMQAQMQMQMQK---------------------------------------------------------------------------------------------------------------------------------------------------------------------------------------------------------------------------------------------------------------------
>UPI0003F0B9B1	331	0.267	7.107E-91	17	435	778	87	397	480
-----------------NNHGR-SSSTTSVSSSMSS--LADKDSREYVGFATLPD--QVH-------RKSVKKGFEFTLMVVGESGLGKSTLVNSLFL-----------------TDLY--KDRILP-------------------------SAE--ERISKTVLIQKSTVEIEEQGIKLRLNVVDTPGFGDTVDGSESWKPIKDYIDKQYEQY-------------FQDESGLNRKNIVDNRVHCCLYFISPYGRGLRPIDVEFMKQLHTKVNIVPVIAKADCLTPLEVQTLKRRILDDLDVHGIQIYEFPDCD---------------------------SDEDEDFKQQDKELKASTPFAVIGSNTIVEAN----------GKRVRGRLYPWGIVEVENPKHCDFVKLRNMLIRTHMHDLKEVTCDIHYENYR------------------------------------------------------------------------------------------------------------------------------------------------------------------------------------------------------------------------------------------------------------------------------------------------------------------------------------------------------
>A0A1B6DNI7	331	0.259	7.107E-91	39	454	778	79	386	503
---------------------------------------KTKELDGYVGFANLPN---------QVYRKAVKKGFDFTLMVVGESGLGKSTLINSM---------FLSDVYCSEYPG-----------------------P-SLRVK--------------KTVQVETSKILLKENGVNLTLTIVDTPGFGDAVDNSNCWQPVIDYIESKYEEYLNAESRVNRKAC------------QPDSRVHCCLYFVAPSGHGLKPLDVEFMQRLHDKVNIIPVISKSDTMTPEECAQFKKQILNEIAQHKIKIYQFPETED-----------------------------EEDSKL-HRTLRDRVPFAVVGSNTVLEV----------DGKKVRGRKYPWGVAEVENLDHCDFIALRNMLIRTHLQDLKDVTNTVHYENFRCRSLAGQGPDGKVMRNSSK-----------------------------------------------------------------------------------------------------------------------------------------------------------------------------------------------------------------------------------------------------------------------------------------------------------------------------------
>A0A397SPG2	330	0.247	9.631E-91	25	527	778	23	422	439
-------------------------IEIPLSNRKIYINVIRKKLQGYVGFANLPN--QVH-------RKSVKKGFHFTVMIVGESGLGKSTLVNTLFG------------------------TTLYP----------------------NKGEAEPSDETPKTVEIQSLSADIEENGVKLRLTVVDTPGFGDFVNNEESWKPILENIETRFDAYLEQENRV-------------NRRKMVDNRVHACIYFIAPTGHSLKPLDVEFMRRLHTKVNLIPVIAKSDTLTEDEIKQFKQRILDDIAYHKIQIYQAP------------------QY-EYDDEETVAENREIISK---------IPFAIVGSDKEVELPD---------GRRVRGRKYPWGVIEVDNEEHNDFVKLRQMLIRTHMEELKEYTNDVLYENYRSEKLVTMGVQQDQTVFKEVNPL----AKMEEERQLHEAKLQKMESEMkQVFQQKVQEKEAKLKQseeELYARHKEMKDAlEKQrLELEEKKRRLESGR----------------------------------------------------------------------------------------------------------------------------------------------------------------------------------------------------------------------------------------------------------
>A0A2R5LLS3	330	0.273	1.305E-90	55	454	778	7	312	370
-------------------------------------------------------EIGFATLPEQVHRKSVKRGFDFTLMVVGESGLGKSTLINSLFL-----------------TDLY--QDRKIPTAEEK--VDR-------------------------TVNIEKKTMEIEEKGVRLRLTVVDTPGFGDAVNCEESWRTIDKYIDEQFNQF-------------FKDESGLNRKNIVDNRVHCCLYFIPPWGHGLRQLDIEFMKRLHQKVNIVPVIAKADTLTPAEVRATKERILRELEENEVTIYQLPECD---SDE----------------DEDL--------KLQDKELKGSIPFAVISSSQVVEAN----------GRRVRGRLYPWGIVEVENPKHSDFLKLRTFLISTHMQDLKEVTRDVHYENYRAQYiqKISQQAAHERGKDMGP-----------------------------------------------------------------------------------------------------------------------------------------------------------------------------------------------------------------------------------------------------------------------------------------------------------------------------------
>A0A672G0B1	330	0.260	1.305E-90	35	437	778	39	332	476
-----------------------------------STLRQTICLQSYVGFATLPN---------QVYRKSVRRGFEFTLMVVGESGLGKSTLMNSLFL-----------------TDLYSEE---YPGPSQ---------------------------RMKKTVQVEQSQVLVKEGGVHLLLTIVDTPGFGDAVNNSNCWQPVTDHIDSKFEDYLNAESRV-------------NRRQMPDNRVHCCLYFIAPSGHGLKSLDIEFMKRLHEKVNIIPLIAKADTLTPEECLRFKRQIMQEIQEHKIKIYDFPETED---------------------EEEMK---------MIRKVKDRLPLAVVGSNTIMEVN----------GKRVRGRQYPWGVAEVENSEHCDFMILRNMLIRTHMQDLKDVTNNVHYENYRSR----------------------------------------------------------------------------------------------------------------------------------------------------------------------------------------------------------------------------------------------------------------------------------------------------------------------------------------------------
>A0A1B6MJM9	330	0.276	1.305E-90	42	460	778	87	397	504
------------------------------------------ELDGYVGFANLPN---------QVYRKAVKKGFDFTLMVVGESGLGKSTLINSMF--------------------LADI------YSNDHP------GP---------SQ------RIKKTVQVETSKVLLKENGVNLMLTVVDTPGFGDAVDNSNCWQPIINYIESRYEEYLNAESRVNRK---ASQ---------PDTRVHCCLYFVAPSGHGLKPLDVEFMQRLHEKVNIIPVVAKADTMTPDECTHFKKQILNEIAQNKIKIYEFPE---------------------------TDDDEE--SKL-HKALRDRVPFAVVGSNTVIEV----------DGKKIRGRKYPWGIAEVENLEHCDFIALRNMLIRTHLQDLKDVTNNVHYENFRCISLAGHGPDGKPSRISNKNPLAQM-----------------------------------------------------------------------------------------------------------------------------------------------------------------------------------------------------------------------------------------------------------------------------------------------------------------------------
>A0A2U9B9X9	330	0.250	1.305E-90	42	461	778	115	428	1121
------------------------------------------EDKEYVGFATLPN--QVH-------RKSVKKGFDFTLMVAGESGLGKSTLVNSLFLTDL--HKDRKLLNAEE--------------------------------------------RISQTVEITKHTVDIEEKGVKLKLTIVDTPGFGDAVNNTECWRPVTDYIHQQFEQY-------------FRDESGLNRKNIQDNRVHCCLYFIPPFGHGLRPVDVEFMKALQDKVNVVPLIAKADCLTPSEIKKLKEQLREEIDKYGIKIYQFLDCD---------------------------SDEDEEFKQQDKELKESTPFAVIGSNTVVEARGQR----------VRGRLYPWGIVEVENPSHCDFVKLRTMLIRTHMHDLKDITGDCHYENYR-AQCIQTMTSSSGANPERSAPSSGMY----------------------------------------------------------------------------------------------------------------------------------------------------------------------------------------------------------------------------------------------------------------------------------------------------------------------------
>A0A6J2UR88	329	0.242	1.768E-90	27	454	778	2	325	369
---------------------------TNIRHKGRTIKSEDGEEKEYVGFATLPN--QVH-------RKSVKKGFDFTLMVAGESGLGKSTLLNSLFL-----------------TDLY------------------------KDRKLLNAEE-----RINQTVEITKHTVDIEEKGVKLKLTIVDTPGFGDAVNNTECWKPLTDYIDQQFEQY-------------FRDESGLNRKNIQDNRVHCCLYFIPPFGHGLRPMDVQFMKALQDKVNVVPLISKADCLTPTEMRRMKDRVRDEIERFGIKVYQFPECD---------------------------SDEDEEFKQQDKELKESTPFAVIGSSTVVEARGQR----------LRGRLYPWGIVEVENQSHCDFVKLRNMLIRTHMHDLKDITCDVHYENYRAQCiQQMTSKLTQDNRVESP-----------------------------------------------------------------------------------------------------------------------------------------------------------------------------------------------------------------------------------------------------------------------------------------------------------------------------------
>A0A067NS47	329	0.259	1.768E-90	10	453	778	4	347	444
----------YASSRNGdasyngvPNGSSPSLAQTAQSSPMTS--VIRKKLMGFVGFSNLPN--QVH-------RKSVRKGFQFTAMVVGESGLGKSTLINTLFN-----------------TTLYP------PKEPLPPAADR-----------------------PKTVAIESIGADIEENGVRLHLTVVDTPGFGDFVNNDDSWKPIVENIESRFDSYLEQENRV-------------NRSKIVDNRVHACLYFIQPTGHSLKQIDIEFMRRLHTRVNLIPVIAKADTMTDEEIIEFKQRILADIQYHNIHIFQAPTYE-------------------NEDEETLAEAAEIASK---------IPFAVVGSNQVVETPD---------GRQVRGRVYPWGVVEVDNEEHCDFVKLRQMLVRTYMEELREYTNDVLYENWRTEKLVSMGVIQDPAVFKE------------------------------------------------------------------------------------------------------------------------------------------------------------------------------------------------------------------------------------------------------------------------------------------------------------------------------------
>A0A8C4Q3J8	329	0.272	1.768E-90	37	513	778	104	458	463
-------------------------------------KIAAQEgSGSYVGFANLPN--QVH-------RKSVKKGFEFTLMVVGESGLGKSTLINSLFL-----------------TDLY--PERVVP-GAAVKIER--------------------------TVQIEASTVEIEERGVKLRLTVVDTPGYGDPINSQDCFRPILQYIDSQFERYLQ-------------DESGLNRRHIVDNRVHCCFYFLSPYGHGLKPLDVEFMKALNNKVNIVPVIAKADTLTLSERSHLKRRVLDEIEEHGIKIYTLPDAE---SDE----------------DEEFKE--------QTRVLKESIPFAVVGSNQLIEV----------KGKKVRGRLYPWGVVEVENPEHNDFLKLRTMLI-THMQDLQEVTQELHYENFRSERLKRVARVGGGGG-------GGGG------GGGGGDD---GEADKdKILQEK-EAELA--RMqAMIAQMQAQMLQQRQ------------------------------------------------------------------------------------------------------------------------------------------------------------------------------------------------------------------------------------------------------------------------
>A0A6J2W433	329	0.245	1.768E-90	44	465	778	111	435	478
--------------------------------------------DPYDSAEDQDKEYVGFATLPnQVHRKTVKKGFAFTLMVAGESGLGKSTLVNSLFL-----------------TDLY---------------KDRKVPNAEERI--------------AQTVHITKHTVSIEEKGIKLRLTIVDTPGFGDAVNNTESWKPIEDYIDQQFEQY-------------FRDESGLNRKNIQDNRVHCCLYFISPYGHGLRPMDVEFMKALHEKVNIVPVLAKADSLTPAEVRRKKLKIREEIEKFGINIYQFPECD---------------------------SDEDEEFKRQDQELKDSIPFAVIGSNVIVE----------NKGKRFRCRQYPWGMVEVENPAHSDFLKLRNMLVRTHMQDLKDVTRETHYENYR--AQCIQSMTRMVVQERKRSLCNRLRESVS------------------------------------------------------------------------------------------------------------------------------------------------------------------------------------------------------------------------------------------------------------------------------------------------------------------------
>A0A8J1UTB2	329	0.240	1.768E-90	40	518	778	66	437	486
----------------------------------------NKESPTVDGYVGFA------NLPNQVYRKSVKKGFEFTLMVVGESGLGKSTLINSLFLTELY-------------------NSGDYP------------GPSHRIK---------------KTVQVEKTQVLLKEGGVQLRLTVVDTPGFGDAVDNSNCWQPVIDFIDANYDEYLNSESRV-------------NRKTNPDSRVHCCLYFIAPNGHGLKPLDVEFMKRLHDKVNIIPMIAKADTMTPDECRDFKKTILNEIAQHKIKIYEFPDCDD-----------------------------EEENKVQKR-LKDRVPFAVVGSNTVVE----------NSGKKFRGRVYPWGVVEVENLEHNDFIALRNMLIRTHMQDLKDVTNNVHYENFR---------YNKLASVSGKQ--------KNSSGKNPLTQMDDEKKEHVQKLKKKEAEMEQVfemkvkekqqKLknsENDLQRRAeqMKKSLEQQQKEL-------------------------------------------------------------------------------------------------------------------------------------------------------------------------------------------------------------------------------------------------------------------
>UPI00074FFB42	329	0.248	1.768E-90	35	451	778	208	521	550
-----------------------------------LDPYDSHENDdkEYVGFATLPN--QVH-------RKSVKKGFDFTLMVAGEAGLGKSTLVNSLF----------------------------------------LTDP--YKDCELLNAEERIL----QTVEITKHVVDVEEKGMKLRLTIVDTPGFGDAVNNTECWKPVANYIDQQFKQY-------------FRDECGLNRKNIQDNRVHCCLYFISPFGHGLRPLDVECMKALHRRVNVIPVLAKADALTPCEVERMKTKIRDEIKQFGIRIYQFLDCD---SDE--------------------DDD----FKMQDQVLKESIPFAVIGSNTVVEA----------EGRQVRGRLYPWGVVEVENPTHCDFVKLRTMLVRTHMQDLKDVTEETHYENYRAQCIQWMTRMVMTEWN--------------------------------------------------------------------------------------------------------------------------------------------------------------------------------------------------------------------------------------------------------------------------------------------------------------------------------------
>A0A8J2PSE0	329	0.254	1.768E-90	40	517	778	337	703	757
----------------------------------------RKELDGYVGFANLPN---------QVYRKAVKKGFDFTLMVVGESGLGKSTLINSMF--------------------LADIYSAEYP------------GPSHRIK---------------KTVQVETCKVLLKENGVNLTLTIVDTPGFGDAVDNSNCWQPVIDYIESRYEDYLNSESRV-------------NRKMVMDSRVHCCLYFIAPSGHGLKPLDIELMKKLHDKVNIIPVLAKADTMTPEECAHFKKQVLNEIAQHKIKIYEFPDCDD-----------------------------EEENKV-NKMMRERVPFAVVGSNAVVDV----------EGKKFRGRKYPWGTVIVENMEHCDFVPLRNMVVRTHLQDLKDVTNNVHYENFRCRKlagLGPDGKPLKVFGDKNP------LAQMEDERKNHEHKMKKMEQEMeQVFEMKVRERNqRIVDSENDLQRRE-ELMKKSLEKL--------------------------------------------------------------------------------------------------------------------------------------------------------------------------------------------------------------------------------------------------------------------
>A0A4Y2PGT5	329	0.245	2.396E-90	55	492	778	5	349	365
-------------------------------------------------------EIGFATLPEQVHRKSVKKGFDFTLIVVGETGLGKSTLINSLFL-----------------TDLYKDR---------KILSVEERVD--------------------RTVDIEKTTIDIEEKGVKLRLTVIDTPGFGDAINCEENWKTIERYIDEQFNQF-------------FKDESGLNRKNIIDNRVHCCLYFIPPYGHGLRQLDVEFMKRLHSKVNIVPIIAKADTLTPIEVRKLKETILREVEEQQIKIYQLPECD---------------------------SDEDEEFKQQDKELKESIPFAVIGSTQIVEIN----------GRKVRGRLYPWGIVEVENPKHSDFLKLRTFLISTHMQDLKDVTRDVHYENYR--AQYITKISQQAARERNKLRRDSGPN-FEAVAETDRLLQQKEEEIRkmqdmlQQMQQKLRAA---------------------------------------------------------------------------------------------------------------------------------------------------------------------------------------------------------------------------------------------------------------------------------------------
>A0A6I8T0L2	329	0.272	2.396E-90	33	451	778	2	315	371
---------------------------------QTGEKVKFSDSAGYVGFANLPN--QVH-------RKSVKKGFEFTLMVVGESGLGKSTLINSLFL-----------------TDLY--PERYIP-GAAEKIER--------------------------TVQIEASTVEIEERGVKLRLTVVDTPGYGDAINSQDCFKTIIHYIDNQFERYLH-------------DESGLNRRHIIDNRVHCCFYFISPFGHGLRPVDVAFMKALHEKVNIVPLIAKADCLIPGEIRKLKDRIREEIEKFGIKVYQFPECD---SDE--------------------DDD----FKQQDRELKESAPFAVIGSNTVVEAKGQR----------VRGRLYPWGIVEVENQAHCDFVKLRNMLIRTHMHDLKDVTCDVHYENYRAQCIQQMTRNEERHNT--------------------------------------------------------------------------------------------------------------------------------------------------------------------------------------------------------------------------------------------------------------------------------------------------------------------------------------
>A0A6F9DS82	329	0.254	2.396E-90	40	455	778	55	364	400
----------------------------------------NPETPGYVGFANLPN--QVH-------RKSVKKGFEFTLMVAGESGLGKSTLVNSLFL-----------------TDLY--PEREVPDADAKVK---------------------------QTVKIDASTVEIEERGVKLRLTVVDTPGYGDAINCSDCYKPIIQYIDDQFERYLH-------------DESGLNRRHIVDNRVHCCFYFVSSTGHGLKPLDVEFMKALHNKVNIVPVISKADTLTMPEVKKLKKRILEEIAVNGIQIYQLPDAD---------------------------DDEDEDFKEQTRCLRESIPFAVVGSTQMIEV----------KGKKVRGRLYPWGVVEVENPDHCDFLKLRTMLI-THMQDLQEVTHDLHYENFRARRLQGKEGEVPLDASDRAL----------------------------------------------------------------------------------------------------------------------------------------------------------------------------------------------------------------------------------------------------------------------------------------------------------------------------------
>UPI001455562B	329	0.260	2.396E-90	36	453	778	9	316	431
------------------------------------NKPKDME--GYVGFANLPN---------QVYRRSVKRGFDFTLMVVGESGLGKSTLINSLFL-----------------TDIYSSE---YPGPSQ---------------------------RMKKTVQVETSQVAAKENGVQLRLTIVDTPGFGDQVDNSNCWQPILDHIDNKFEEYLNAEARV-------------NRRSIPDKRVHCCLYFIAPSGHGLKPLDVEFMKRLHDKVNIIPLIAKADTMTPEECRDFKKRIMKEIDENKIKIYEFPDVEE---------------------EEESKEN----KKLP----MERVPFAVVGSNMILEAN----------GKRVRGRQYPWGVAEVENLEHCDFIPLRNMLIRTHMQDLKDVTNNVHYENYRCRKLTAVTAGDSKKASNE------------------------------------------------------------------------------------------------------------------------------------------------------------------------------------------------------------------------------------------------------------------------------------------------------------------------------------
>A0A068S6X8	329	0.238	2.396E-90	11	521	778	8	392	436
-----------AQQQQQPEQQQPEQPQVNGASSA-INVVRKKL-TGYVGFANLPN--QVH-------RKSVKKGFQFTCMVVGESGLGKSTLVNTLFNSQL------------------------YP-------------P---------KQNVEPSHETPQTVEIQSITSDIEENGVRLQLTVVDTPGFGDFVNNEQSWKPILDDIESRFDAYLEQENRV-------------NRRRMVDNRIHACIYFIAPTGHALKPLDIEFMRRLHTRVNLIPVIAKADTLTEEEVASFKQRILADINYHNIQIYQAPTSE-------------------YDDEETVAENREIMSK---------IPFAVVGSDKEVEV----------DGKQVRGRKYPWGVIEVDNEEHCDFVKLRQMLIRTHMEELKEFTSDILYENYRTEKLTAMGIQQDPSVFKE------------------VNPVQKMEEERTAHEQKLSKMEAEMRAVFQAKVQEKEQKLKHSEEELYAR----------------------------------------------------------------------------------------------------------------------------------------------------------------------------------------------------------------------------------------------------------------
>UPI000CF83798	329	0.267	2.396E-90	46	456	778	26	327	441
----------------------------------------------YVGFANLPN---------QVYRKSVKRGFEFTLMVVGESGLGKSTLINSLFL-----------------TDLYSPE---YP------------GPSHRIK---------------QTVQVEQSKVLIKEGGVHLLLTIVDTPGFGDAVDNSDCWESVTKYIDGKFEDFLNAESRV-------------NRRQMPDNRVHCCLYFIAPSGHGLKPLDTQFMKQLHEKVNIIPLIAKADTLTPEECLQFKRQIMKEIQENEIKIYDFPE----------------------------TDDEEEM-KFV-KKIKDRLPLAVVGSNTVIEV----------DGKRVRGRKYPWGVAEVENSEHCDFLILRNMLIRTHMQDLKDVTNNVHYENFRSQKLADVTCNGGDNKNKGALT---------------------------------------------------------------------------------------------------------------------------------------------------------------------------------------------------------------------------------------------------------------------------------------------------------------------------------
>A0A023G5Z0	329	0.248	2.396E-90	46	517	778	93	455	510
----------------------------------------------YVGFASLPN---------QVYRKAVKKGFEFTLMVVGEAGLGKSTLINSMFL-----------------TDIYSNE---YPGP-------------SHRVK--------------KTVEVETTRVLLKEGSVNLTLTIVDTPGFGDAVDNTQCWQPIIDYIEAKYAEYLDAESRV-------------HRTTLPDNRVHCCLYFIAPSGHGLKPLDIEFMKRLHDKVNIIPVIAKADTMTPEECSLFKRTILNEITQNKIRLYEFPDPED-----------------------------EEENKLQ-KPLKERVPFAVVGSNTVVEVN----------GRRVRGRKYPWGVAEVENMDHCDYIALRNMLIRTHMQDLKDITNNVHYENYRCRKlagVGGAGDPGHGRSNKNP------LAQMEEEKKEHEAKMQRMEKEMeQVFEMKVREKMQKLKEsEADLQRRH-EQMKKSLeqQKL--------------------------------------------------------------------------------------------------------------------------------------------------------------------------------------------------------------------------------------------------------------------
>A0A670JBY4	329	0.241	3.247E-90	35	453	778	0	314	316
-----------------------------------LGRTRQWDDKDYVGFATLPT--QVH-------RKSVKKGFDFTLMVAGESGLGKSTLVNSLFL-----------------TDLY--KDRILP---------------------------DAQGRIPQTLEIVKHAVDIEERGVKVKLTVIDTPGFGDAVDNTECWKPIAHYIDSQFEQY-------------FRDESGLDRKNIQDGRVHCCLYVLSPFGHGLRPLDIVFLRAIHGKVNIVPVIGKADSLTPTEVKHKKEKIRQELEENGINIYEFPDCD---------------------------SDEDEEFKAQDAEMKQSIPFAVIGSSQVVME---------SKDKVFRGRQYPWGTVEVENAAHCDFLKLRNMLIQTHMQDLKDVTHEVHYENYRAQCIQSLTRPGARDRSSR------------------------------------------------------------------------------------------------------------------------------------------------------------------------------------------------------------------------------------------------------------------------------------------------------------------------------------
>UPI001F4FEB4A	329	0.239	3.247E-90	62	492	778	17	358	383
--------------------------------------------------------------PEQVHRKSVKRGFEFTLMVVGESGLGKSTLVNSLFLSDLY-------------------KERRVP------------DANERIE---------------KTTSIEKKTMDIEERGVRLRLTVVDTPGFGDAVNCEDSWRACCNYVDEQFQQY-------------FRDESGLNRKNIQDNRVHCCLYFVPPYGHGLRQLDLEFLRRLHRKVNIVPVIAKADTLTANEVRRLKERVMADIEDNKIQIYQFPDCD---------------------------TDEDEDFKQQDRELKACVPFAVVGSNTVLEV----------AGKRVRGRQYPWGVVEVENPKHSDFIKLRTMLISTHMQDLKDVTQDVHYENFRAQCISQISQQAIRERSKLKRDSGPAYEPVTISDTDRLLLQKDEEIRRmqdmlTQMQErlKATGA---------------------------------------------------------------------------------------------------------------------------------------------------------------------------------------------------------------------------------------------------------------------------------------------
>UPI0014021FE4	329	0.262	3.247E-90	45	437	778	8	291	409
---------------------------------------------NYVGFANLPN---------QVYRKSVKRGFEFTLMVVGESGLGKSTLINSL---FLTE--FY---------------------SSEHP------GP---------SQ------RIKKTVQVEQSKALVKEGGVHLTLTVVDTPGFGDAVDNSNCWQPVIDFIDSKFEDFLNGESRV-------------NRRQLPDTRVHCCLYFIAPSGHGLKPLDIEFMKRLHEKVNIIPLISKADTLTPDECKSFKKQIMKEIAENKIKIYDFPDTED-----------------------------EEENKM-AKKIKERIPLAVVGSNTLIDVN----------GKKVRGRQYPWGVAEVENGEHCDFNVLRNMLIRTHMQDLKDVTNNVHYENFRSR----------------------------------------------------------------------------------------------------------------------------------------------------------------------------------------------------------------------------------------------------------------------------------------------------------------------------------------------------
>F1QHM4	329	0.262	3.247E-90	44	458	778	103	419	476
--------------------------------------------DPYDSAEDQDKEYVGFATLPnQVHRKSVKKGFAFTLMVAGESGLGKSTLVNSLFL-----------------TDLY---------------KDRKMPNAEERI--------------AQTVEITKHTVAIEEKGVKLRLTIVDTPGFGDAVNNTESWRAIVDYIDQQFEQY-------------FRDESGLNRKNIQDNRVHCCLYFISPFGHGLRPIDVEFMKILHEKVNIVPVLAKTDSLTPEEVRKMKMKIREEIERFDIMIYQFPECE---------------------------SDEEDEFKLQQQELKDSVPFAVIGSNVQVES----------QGRRFRGRQYPWGLVEVENPEHSDFLKLRNMLVRTHMQDLKDVTRETHYENYR---AQCIQNMTRMVVRERKRSLN-------------------------------------------------------------------------------------------------------------------------------------------------------------------------------------------------------------------------------------------------------------------------------------------------------------------------------
>UPI001E673AC6	329	0.264	3.247E-90	42	460	778	183	489	625
------------------------------------------EVDGYVGFANLPN---------QVYRKAVKRGFEFSLMVVGESGLGKSTLINSMF--------------------LSDI------YSNDHP------GP-SHRVK--------------KTVQVETTKVLLKENGVNLMLTVVDTPGFGDAVDNSDCWQPVTDYVETKYEEYLNCESRV-------------NRTQISDSRVHCCLYFIAPSGHGLKPLDVEFMRRLHDKVNIIPVISKADTLTPDECQHLKKQVLNEIAQHKIKIYEFPE------DEGDAT---------------------------GSKLKQRVPFAVVGSNTTVEV----------EGKKVRGRKYPWGIVEVENIEHCDFIPLRNMMIRTHMQDLKDVTNNVHYENYRCRKLAGGGGADGKIKLSNKNPLAQM-----------------------------------------------------------------------------------------------------------------------------------------------------------------------------------------------------------------------------------------------------------------------------------------------------------------------------
>A0A834K571	329	0.233	3.247E-90	4	452	778	572	915	1758
----LSDSIAVEEEIMKNLKLQKENLEKDADKNEKQTQQWNQIAADYIGFATLP---------EQVHRKSVKRGFEFTLMVLGETGLGKSTLINSLFL-----------------GDLY--KERRIP------------DASE---------------RIDKTTTIEKKTMDIEERGVRLRLTIVDTPGFGDAVNCEDTWKPCLAYIDEQFRQY-------------FTDESGLNRKNIQDNRVHCCLYFIPPYGHGLRQLDLEVLRRLHRKVNVVPVIAKADTLTTQEVKKLKERILADIEEHEIQIYQFPDCD---------------------------SDEDEEFKQQDKELKACIPFAVVGSSTVLEV----------AGRKVHGRQYPWGVVEVENPKHSDFVKLRTMLISTHMQDLKDVTQDVHYENFRAQCISQISQQAIRERSK-------------------------------------------------------------------------------------------------------------------------------------------------------------------------------------------------------------------------------------------------------------------------------------------------------------------------------------
>A0A8B9H7I5	328	0.245	4.399E-90	46	453	778	4	306	307
----------------------------------------------YVGFATLPN--QVH-------RKSVKKGFAFQLMVAGESGLGKSTLINSLFL-----------------TDLY------------------------KDRKMLNAEE-----RITQTVEIIKHTIGIEEKGVKLKLTIVDTPGFGDAVNNTESWRPIVDFVEQQFEQY-------------FRDESGLNRKNIQDNRVHCCLYFISPYGHGLRPIDVEFMKALHEKVNIVPVLAKADCLTPAELSLKKIKIREEIERFGIHIYQFPDCD---------------------------SDEDEEFKLQDQELKESIPFAVVGSNILVES----------KGRRFRGRTYPWGVVEVENPAHSDFLKLRNMLVRTHMQDLKDVTRETHYENYRAQCIQKMTRMVVKERKRR------------------------------------------------------------------------------------------------------------------------------------------------------------------------------------------------------------------------------------------------------------------------------------------------------------------------------------
>UPI0018F65C80	328	0.250	4.399E-90	42	435	778	13	301	340
------------------------------------------RDKEYVGFATLPN--QVH-------RKSVKKGFDFTLMVAGESGLGKSTLVNSLFL-----------------TDLY--KERIIPD----------ADE-----------------RITKTLAITKHAVDIEERGVRVKLTIVDTPGFGDAVDNSDCWKPIVTYIDQQFEHY-------------FHDESGLNRKNIQDNRVHCLLYFLSPLGHGVRPLDVEFMKAVHEKVNIVPVIAKADTLTPGEVQRTKQKIRQEIDDHGISVYQFPDCD---SDE----------------DEDFKE--------QYGELKNSIPFAVIGSNTLIES----------KGKEVRGRLYPWGVVEVEDPTHCDFVKLRNMLIQTHMQDLKDVTQEVHYENYR------------------------------------------------------------------------------------------------------------------------------------------------------------------------------------------------------------------------------------------------------------------------------------------------------------------------------------------------------
>A0A168SA11	328	0.241	4.399E-90	46	527	778	21	398	415
----------------------------------------------YVGFANLPN--QVH-------RKSVKKGFEFTAMVVGESGLGKSTLVNTLFNTQLYPPK-ENVELTHET---------------------------------------------PQTVEVKSITSDIEENGVKLRLTVVDTPGFGDFVNNEESWKPILDSIESRCDAYLEQENRV-------------NRRKLVDNRIHACLYFISPTGHALKPLDIEFMRRLHTRVNLIPVIAKADTLTEEEVAAFKERILADINYHNIQIYQAPAYE-------------------YDDEETIAENREIMSK---------IPFAVVGSDKEFEV----------EGRRVRGRSYPWGVIEVDNEDHCDFVKLRQMLIRTHMEELKEYTNDVLYENYRTEKLSAMGIQQDPTVFKE----VNPIQKMEEERTAHEQKLSKMEAEMkAVFQAKVQEKETKLKMseeELYARHKEMKEAldkQRMDLEE-KKRRLESGR----------------------------------------------------------------------------------------------------------------------------------------------------------------------------------------------------------------------------------------------------------
>A0A6A7FQP8	328	0.269	4.399E-90	40	457	778	406	711	822
----------------------------------------QREVDGYVGFANLPN---------QVYRKAVKRGFEFSLMVVGESGLGKSTLINSMFL-----------------SDIYSNE---YPGP-------------SHRVK--------------KTVQVETTKVLLKENGVNLMLTVVDTPGFGDAVDNSDCWQPVIDYVETKYEDYLNAESKV-------------NRKFVSDNRVHCCLYFISPSGHGLKPLDIEFMRRLHDKVNIIPVISKADTLTPEECQHFKKQIINEIQQHQIKIYEFP-----------------------------DDETDSSNKL-----RQRVPFAVVGSNVTTEV----------DGKKVRGRKYPWGIVEVENLTHCDFIPLRNLLLRTHMQDLKEVTGSVHYENYRCRKlVGGNSDSKHKSSNKNPLTL--------------------------------------------------------------------------------------------------------------------------------------------------------------------------------------------------------------------------------------------------------------------------------------------------------------------------------
>A0A1W4WZ12	328	0.254	5.960E-90	42	454	778	12	317	358
------------------------------------------ETPGYVGFANLPN--QVH-------RKSVKKGFEFTLMVVGESGLGKSTLVNSLFL-----------------TDLYPERIVPDAIEKGK-----------------------------QTVKLDASTVEIEERGVKLRLTVVDTPGYGDAIDNTDCFKAIIRYIDEQFERFLR-------------DESGLNRRNIVDNRIHCCFYFISPFGHGLKPLDIEFMKQLHNKVNIIPVIAKADVLTKKEMQRLKNKVMDEIRDNGIKIYQLPECD---SDE----------------DEEYKE--------QVRQLKQAVPFAVCGSNTMMEV----------KGRKVRGRLYPWGVVEVENPEHCDFIKLRTMLI-THMQDMQEVTHEVHYENYR-SERLAKGAPPPTPTSKRN-----------------------------------------------------------------------------------------------------------------------------------------------------------------------------------------------------------------------------------------------------------------------------------------------------------------------------------
>A0A813N8H3	328	0.267	5.960E-90	45	452	778	17	318	371
---------------------------------------------TYVGFANLPN--QVH-------RKFVKKGFEFTLMVVGESGLGKSTLINSLFL-----------------TDLYPER----PTP----------DPTEKIR---------------KTVNIEASTVEIEERGVKLRLTIVDTPGFGDSINATECYKPIIKYIDDQFERFLN-------------DESGLNRRNISDNRAHCCFYFIAPWGHGLKPLDIECMKELQGKVNIIPIIAKADTLTPNEVKRLKTRILKELNEHDIHIYQIPDCD---------------------------SDEDEEFKTQNKQLKDAIPFAVVGSTQTIEVR----------GRKIRGRLYPWGVVEVENIEHNDFLKLRSMLI-THMQDLQEVTHEVHYENYRSEKLGSQYNRRVRDKEM-------------------------------------------------------------------------------------------------------------------------------------------------------------------------------------------------------------------------------------------------------------------------------------------------------------------------------------
>M2NCV6	328	0.250	5.960E-90	38	524	778	71	435	475
--------------------------------------IVRRKLTGYVGFANLPN---------QWHRKSVRKGFNFNVMVVGESGLGKSTLVNTLFN------------------------TSLYP-------------PKERKQPSLDFA--------PKTVSIQSIAADIEENGVRLRLTVVDTPGFGDFVNNDDSWRPIVDNIEQRFDAYLDAENKV-------------NRMNIVDNRVHACVYFIQPTGHSLKPLDVEVMRRLHTKVNLIPVIAKADTLTDDEIAAFKQRILTDIQYHNIHIFEAP------------------RYEL-DDEETIAENNEILSKV---------PFAVVGANTEVPTP---------EGRKVRGRRYPWGVIEVDNEEHCDFVKLRQMLIRTHMEELKEHTNNFLYENYRSDKLAQMGVAQDPSVFKE----------VNPAV-------KQEEERSLHEQKLAKMELE-MKMVFQQKVQEKESKLKQSEEELYARHRE-------------------------------------------------------------------------------------------------------------------------------------------------------------------------------------------------------------------------------------------------------------
>A0A8B8EZX6	328	0.255	5.960E-90	36	454	778	217	529	597
------------------------------------YKFTAPEQSGYVGFANLPN--QVH-------RKSVKKGFEFTLMVVGESGLGKSTLVNSLFL-----------------TDLYPER---------------------------HIHSAA--EKISQTVKIDASTVEIEERGVKLRLTVVDTPGFGDSLNSQDCFKPIIQYIDSQFERY-------------LEDESGLNRRHIVDNRVHCCFYFINPSGHGLRPLDISFMKAVHHKVNIVPVIAKSDTLTLQECQQLKRKVMTQIAENGINLYSLPDCDE---------------------DED-EDYREQC-RL----LKEAVPFAVIGANTVIEV----------KGKKVRGRMYPWGVVEVENPDHCDFIKLRTMLI-THMQDLQEVTQEVHYENYRAEKLGGGGTAPKKSRKPRN-----------------------------------------------------------------------------------------------------------------------------------------------------------------------------------------------------------------------------------------------------------------------------------------------------------------------------------
>UPI00193DCEDA	328	0.258	5.960E-90	39	458	778	192	503	623
---------------------------------------KTKELDGYVGFANLPN---------QVYRKAVKKGFDFTLMVVGESGLGKSTLINSM---FLADVY-----------------------SAEHP------GP-SHRVK--------------KTVQVETSKALLNENGVNLTLTVVDTPGFGDAVDNSNCWQPVIDYIESRYEEYLNAESRV-------------NRKvQQPDSRVHCCLYFVAPSGHGLKPLDVEFMHRLHDKVNIIPIIAKADTMTPDEIGHFKKQILNEIAQHKIKIYEFPE--------------------------TVDEEEAKLHKT----LRERVPFAVVGSNTTVEV----------DGKQVRGRKYPWGVAEVENLEHNDFIALRDMLISTHLQDLKDVTNNVHYENYRCRTLAGLGADGKPVRISNNQMLN-------------------------------------------------------------------------------------------------------------------------------------------------------------------------------------------------------------------------------------------------------------------------------------------------------------------------------
>T1IHJ1	328	0.260	5.960E-90	44	518	778	279	644	697
--------------------------------------------DGYVGFANLPN---------QVYRKAVKKGFEFTLMVVGESGLGKSTLINSMF--------------------LSDI------YSAEHP------GPSHRIK---------------KTVQVETTKALLKENGVNLTLTVVDTPGFGDAVDNSNCWQPVMDYIETKYEEYLNSESRV-------------NRRTTPDNRVHCCLYFLSPSGHGLKPLDVEFMKRLHDKVNIIPLLAKADTMTPEECVSFKQKIINEISQHKIKIYEFPD----------------------------GDDEEET-KVQ-KPLKDRVPFAVVGSNTIIDIN----------GKKVRGRKYPWGVAEVENMEHCDFIALRNMLMRTHMQDLKDITNNVHYENFRCRKLAGIGSDGKPLRVSSKNPL----AQMEEEKKEREQKIKKTEQEMeQVFEMKVREKKQKLKDsEADLQRRHeqMKKSLEQQQSEL-------------------------------------------------------------------------------------------------------------------------------------------------------------------------------------------------------------------------------------------------------------------
>UPI0006D8EB82	328	0.252	5.960E-90	46	453	778	23	325	875
----------------------------------------------YVGFATLPN--QVH-------RKSVKKGFDFTLMVAGESGLGKSTLVHSLFL-----------------TDLY-------------------------KERKLLSAEE----RISQTVEILKHTVDIEEKGVKLKLTIVDTPGFGDAVNNSECWKPITDYVDQQFEQY-------------FRDESGLNRKNIQDNRVHCCLYFISPFGHGLRPVDVGFMKALHEKVNIVPLIAKADCLVPGEIRKLKERIREEIDKFGIHVYQFPECD---------------------------SDEDEDFKQQDRELKESAPFAVIGSNTVVEAKGQR----------VRGRLYPWGIVEVENQAHCDFVKLRNMLIRTHMHDLKDVTCDVHYENYRAHCIQQMTRRTMLVNVEE------------------------------------------------------------------------------------------------------------------------------------------------------------------------------------------------------------------------------------------------------------------------------------------------------------------------------------
>A0A1B6GTR9	327	0.254	8.076E-90	62	454	778	27	327	374
--------------------------------------------------------------PEQVHRKSVKRGFDFTLMVVGESGLGKSTLVNSLFL-----------------SDLYKDRTI----------------------------STAS-DRINKTTSIEKKSMDIEERGVKLRLTVVDTPGFGDAVNCEDSWRACCNYIDDQFRQY-------------FNDESGLNRKNIQDNRVHCCLYFIPPYGHGLRQIDLELMRRLHSKVNIVPVIAKADTLTAAEVKRLKQRILQDIEENQIQIYQFPECD---------------------------SDEDEEFKQQDRELKACVPFAVVGSNTVIEV----------GGCKVRGRQYPWGVVEVENPKHSDFSKLRNMLITTHMQDLKDITEDVHYENFRAQCisqiSQASRERGKLKRDSGP-----------------------------------------------------------------------------------------------------------------------------------------------------------------------------------------------------------------------------------------------------------------------------------------------------------------------------------
>S5XLH6	327	0.252	8.076E-90	47	493	778	50	415	450
-----------------------------------------------RSDSVYSSniEEDARlgfaNLPEQMHRKAVKKGFNFTLMVVGESGLGKSTLINSLF--------VQ--------------------------------DLYKDREIIEANN------RIQSTTQIEKRQIELDERGVKLRLTVVDTPGFGDAVNCNDCWKPIEDYIDSTFEQY-------------FKDECGLNRKNIHDHRVHCCLYFISPYGHGLRQIDVEFMRRLQHKVNIVPVIAKADALTANELRAFKERIMTDFDRYKIDIYRLPECD---------------------------SDEEDEIKRLDKEIKAVLPFAVVGSNCVIDLDGSRRA---------RGRQYPWGSVEVENSRHCDFTKLRIFLLKTHMQDLKDMTLDVHYENYRAKYITER--MSKRQSDRREGVNTGALARLEKEGGTGFeaivdqdslLKQKEEELQRmQQLMSKMQEQL--------------------------------------------------------------------------------------------------------------------------------------------------------------------------------------------------------------------------------------------------------------------------------------------
>A0A553RL43	327	0.262	8.076E-90	44	435	778	121	417	459
--------------------------------------------DPYDSAEDQDKEYVGFATLPnQVHRKSVKKGFAFTLMVAGESGLGKSTLVNSLFL-----------------TDLYKDR--------KMPHAEE---------------------RIAQTVEITKHVVAIEEKGVKLRLTIVDTPGFGDAVNNTESWRAIVDYIDQQFEQY-------------FRDESGLNRKNIQDNRVHCCLYFISPFGRGLRPIDVEFMRMLHEKVNIVPVLAKADSLTPAEVRKMKKKICQDIERFNIRIYQFPECE---------------------------SDEEEDSKLQHEELKESVPFAVIGSNIQVEC----------QGRRFRGRQYPWGLVEVENPGHSDFLKLRNILVRTHMQDLKEVTRETHYENYR------------------------------------------------------------------------------------------------------------------------------------------------------------------------------------------------------------------------------------------------------------------------------------------------------------------------------------------------------
>A0A6P8P3K9	327	0.246	8.076E-90	20	460	778	130	463	505
--------------------PSPSWPKSSWTK---LDPYKSLEDRrEYVGFATLPG---------QMHRKSVKKGFEFTIMVAGESGLGKSTLINSLFL-----------------TDLY------------------------KDRKLLNSEE-----RISQTIDITKRAVEIEEKGVKLRLTVVDTPGFGDALNNTDCWKPIADYVDQQFEQY-------------FRDESGLNRKNILDNRVHCCLYFISPFGHGLRPLDVKFMKALHERVNIVPILAKADTLTPIEVERKKCKIQEEIEHNEIQIYQCADYDSDEDDE----------FTNQDLD-----------------LKRCIPFAVIGSNTVVE----------KDGKRVRGRLYPWGIVEVENPSHSDFVKLRMMLVKTHMQDLKDLTRETHYENYRAQCIQSMTRMVVNERNRNKLTRDSG-----------------------------------------------------------------------------------------------------------------------------------------------------------------------------------------------------------------------------------------------------------------------------------------------------------------------------
>A0A7R9F3V6	327	0.256	8.076E-90	1	460	778	44	420	551
-PLALKEaLAKRAAERSETNHAVVNNSEDNkerYSSKAERDKVperRTKELDGYVGFANLPN---------QVYRKAVKRGFDFTLMVVGESGLGKSTLINSMF--------------------LADIYSNEYP------------GPSHRIK---------------KTVQVETSKVLLRENGVNLTLTIVDTPGFGDAVDNSNCWQPVIDYIESKYEEYLNAESRV-------------NRKTLVDSRVHCCLYFIAPSGHGLKPLDVEFMQRLHDKVNIIPAIAKADTMTPDECSHFKKQ--ASLI-NCCSIY----CFKLSF--YLIILNEISQHKIKIYEfPDTEDDEE--SKL-NKILKDRVPFAVVGSNTVIEV----------DGKKVRGRKYPWGVAEVENLEHCDFIALRNMLIRTHLQDLKDVTNNVHYENFRCRKLAGLGTDGKPARISNKNPLAQM-----------------------------------------------------------------------------------------------------------------------------------------------------------------------------------------------------------------------------------------------------------------------------------------------------------------------------
>UPI001964479A	327	0.244	1.094E-89	46	454	778	4	308	363
----------------------------------------------YVGFATLPN--QVH-------RKSVKKGFDFTLMVVGESGLGKSTLVNSLFL-----------------TDLYTD-------------------------REIPSSEECI----PQTLEIIKNAVDIEERGVKVKLTIVDTPGFGDALDNSDCWKPIAQYIDQQFEQY-------------FRDESGLNRKNIQDNRVHCILYFISPYGHGLRPLDVEFMKAVHDKVNIVPIIAKADTLTPKEVMVMKQRIRDEIEQYGINIYQFPDCD---------------------------SDEDEEFKQQDLALKNSIPFAVIGSNEMI---NENVA------RPIRGRAYPWGVAEVENKVHCDFSMLRNMLIQTHMQDLKDVTQEVHYENYRAQCIQSLTRIGTKDRSSRN-----------------------------------------------------------------------------------------------------------------------------------------------------------------------------------------------------------------------------------------------------------------------------------------------------------------------------------
>UPI000719CC9D	327	0.274	1.094E-89	35	452	778	32	344	373
-----------------------------------SYKFVNPETPGYVGFANLPN--QVH-------RKSVKRGFEFTLMVVGESGLGKSTLINSLFL-----------------TDLY--PERHIP------------DASEKIE---------------QTVKIEASTVEIEERGVKLRLTVVDTPGFADSITSQNCIEPIIEYIDQQYERYLQ-------------DESGLNRRHILDNRVHCCFYFISPSGHGLRPLDVEFMKKLHHKVNIVPVIGKADMLTMTEVKKIKRKILDQVDEAGIQIYRMPDCD---ADE----------------DEDFKE--------QNKQLKEAVPFAVVGSTQLLEVR----------GKKVRGRLYPWGVVEVENPEHCDFIKLRTMLI-THMQDLQEVTHDLHYENFRAdKLAKAGKATPGGGKDK-------------------------------------------------------------------------------------------------------------------------------------------------------------------------------------------------------------------------------------------------------------------------------------------------------------------------------------
>R4FKK6	327	0.260	1.094E-89	31	455	778	33	351	380
-------------------------------KDRLSEKKAK-ELDGYVGFANLPN---------QVYRKAVKKGFDFTLMVVGESGLGKSTLINSMF--------------------LAEVYSADYP------------GPSE---------------RVKKTVQVETSRTLLRENGVNLTLTIVDTPGFGDAVDNSNCWQPVIDYIESRYEEFLNAESRVNR------------RSQSPDTRVHCCLYFIAPSGHGLKPLDVEFMQRLHDKVNIIPVIAKADTMTPEECAHFKKQILNEVAQHKIKIYEFPDV------------------------EDSNDDGKPSGKK----LRDRVPMAVVGSNTIVEV----------DGKKIRGRKYPWGIAEVENLEHCDFIALRNMLIRTHLQDLKDVTNNVHYENYRCRKlAGLGQDPKQAKSNKNPL----------------------------------------------------------------------------------------------------------------------------------------------------------------------------------------------------------------------------------------------------------------------------------------------------------------------------------
>A0A1X2HSQ3	327	0.243	1.094E-89	46	527	778	22	399	417
----------------------------------------------YVGFANLPN--QVH-------RKSVKKGFQFTCMVVGESGLGKSTLVNTLFNTQL------------------------YP-------------P---------KENQELSHETPQTVEIQSINADIEENGVKLRLTVVDSPGFGDFVNNEQSWKPILDNIESRFDAYLEQENRV-------------NRRRMVDNRIHACLYFISPTGHALKPLDIEFMRRLHTRVNLIPVIAKADTLTEEEVTAFKQRILADINYHKIQIYQAPAYE-------------------YDDQETIAENREIMSK---------IPFAVVGSDKEFEVN----------GKRVRGRKYPWGVIEVDNEEHCDFVKLRQMLIRTHMEELKEYTNDVLYENYRTEKLQAMGIQQDPSVFKE----VNPVQKMEEERLAHEQKLAKMEAEMrAVFQAKVQEKEAKLKQseeELYTRHREMKEAlEKQrLDLEEKRRRLESGR----------------------------------------------------------------------------------------------------------------------------------------------------------------------------------------------------------------------------------------------------------
>A0A4W6F5L8	327	0.250	1.094E-89	36	490	778	106	454	460
------------------------------------DPYDSPEDKEYVGFATLPN--QVH-------RKTVKKGFTFTLIVAGESGLGKSTLINSLFL-----------------TDLY---------------KDRKVPNAEERI--------------NQTVDIVKHTISIEEKGIKLRLSIIDTPGFGDAVNNTESWKQIEDYIDQQFEQY-------------FRDESGLNRRNIQDNRVHCCLYFISPFGHGLRPLDVECMKALHEKVNIVPILAKADSLTQAEVFRKKMKIREDIKHFGINVYQFPECD---------------------------SDEDEDFKKQDQILKDSIPFAVIGSNVQVES----------KGRKFRGRIYPWGVVEVENPAHSDFLLLRNMLVRTHMQDLKDVTRETHYENYRAQCIQNMTRMVVQERKRRKMKR---YTSLTHSVISSLTKLrrMQEVLERIQEQMQHS-----------------------------------------------------------------------------------------------------------------------------------------------------------------------------------------------------------------------------------------------------------------------------------------------
>A0A6J8B135	327	0.269	1.094E-89	42	435	778	65	349	474
------------------------------------------ELEGYVGFANLPN---------QVYRKSVKKGFEFTLMVVGESGLGKSTLINSLFL-----------------SDLYS---SDYPGP---------------------------SHRIQKTVKVDTTQVVLKENGVQLKLTTVDTPGFGDAVDNSNCWQPVIDYIDSKYDEYLNAESRV-------------NRITNADTRVHVCCYFIAPTGHGLKPLDVEFMKRLHDKVNIIPIIAKADTLTPDECREFKKTILNEIAQHKIKIYEFPECDD-----------------------------EEENKLQ-KKMRDRVPFAVIGSNRVIES----------GGKKVRGRQYPWGIVEVENLEHNDFIALRNMLIRKHMQDLKDVTNNVHYENFR------------------------------------------------------------------------------------------------------------------------------------------------------------------------------------------------------------------------------------------------------------------------------------------------------------------------------------------------------
>A0A087U8H6	327	0.248	1.094E-89	44	458	778	61	366	479
--------------------------------------------DGYVGFASLPD---------QVYRKAVKRGFEFTLMVVGESGLGKSTLINSMFL-----------------TDIYSNE---YPGPSLRIK---------------------------KTIQVETSKVLLKENGVNLILTVVDTPGFGDAVDNSQCWQPISDYIEDKYDEYLNAESRV-------------HRTTIPDGRVHCCLYFIAPSGHGLKPLDIEFMKRLHDRVNIIPIIAKADTMTPEECHFFKRQIMTEIAQNQIKIYQFPDCDD-----------------------------EDENRQQ-KIMKERVPFAVVGSNTTIDVN----------GKLVRGRKYPWGVAEVENMEHCDFIALRNMLLRTHMQDLKDVTSHVHYENFRCRKLAGVGSDGKPARLSNKNPLD-------------------------------------------------------------------------------------------------------------------------------------------------------------------------------------------------------------------------------------------------------------------------------------------------------------------------------
>A0A167WVJ2	327	0.234	1.094E-89	11	535	778	86	517	519
-----------QTSANGSSAPSPPqakvspiAPQSAINESRN---IVRRKLTGYVGFANLPN---------QWHRKSVRKGFNFNVMVVGESGLGKSTLVNTLFN------------------------TSLYP-------------PKERK--------GPSLDIIPKTVTIQSISADIEEAGVRLRLTVVDTPGFGDFVNNDESWRPIVDNIEQRFDAYLDAENKV-------------NRMNIVDNRIHACVFFIQPTGHSLKPLDIEVMKRLHTKVNLIPVIAKSDTLTDDEITAFKRRILADIQYHKVQIFEGP------------------RYEL-DDEETIAENNEILSKV---------PFAVVGATNEITNAD---------GRKVRGRRYPWGVIEVDNEEHCDFVKLRQMLIRTHMEELKEHTNNILYENYRTDKLLQMGVSQDPSVFKEvnpavKQEEERALhdQKLA-----------KMEAEMKLvFQQKVSEKESKLKQseeELYARHREMkDQLerQRQELDE-KKSRLESGRplekeGKRKGFSL--------------------------------------------------------------------------------------------------------------------------------------------------------------------------------------------------------------------------------------------------
>A0A8B7N827	327	0.259	1.094E-89	40	482	778	141	468	571
----------------------------------------QREVEGYVGFANLPN---------QVYRKAVKKGFEFSLMVVGESGLGKSTMINSMFL-----------------SDIYSNE---YPGP-------------SHRVK--------------KTVQVETTKVLLKENAVNLMLTVVDTPGFGDAVDNSDCWQPVIDYVESKYEEYLNAESKV-------------NRKSISDNRVHCCLYFIAPSGHGLKSLDIEFMRRLHDKVNIIPVIAKADTLTPEECQHFKKQIINEIHQHKIKIYEFPE-----------------------------EDGD------NNKLKQRVPFAVVGSNVTTEV----------DGKKVRGRKYPWGIVEVENLSHCDFIPLRNLLIRTHMQDLKEVTSSVHYENYRCRKLAGGTTDNKSKSSNKPSCLTRSKNSVA-SAWNPLALMEEEKKEH-------------------------------------------------------------------------------------------------------------------------------------------------------------------------------------------------------------------------------------------------------------------------------------------------------
>A0A834I534	327	0.268	1.094E-89	37	524	778	183	572	607
-------------------------------------RPKVKELDGYVGFANLPN---------QVYRKAVKKGFEFTLMVVGESGLGKSTLINSM---------FLTEIY----------NSSDYPGPTQ---------------------------RLKKTVAVETTRVLLKENGVNLLLTMVDTPGFGDAVDNSNCWVPIIEYIESKYEDYLNSEARV-------------TRKTTPDQRVHCCLYFIQPSGHGLKSLDIEFMKRLCDKVNIIPIIAKADTLTSEECNLFKKQILNEIAQHKIKIYEFPE--------------------------TSEEDEE---HKLNKSLKERVPFAVVGSNVVIEA----------EGKKIRGRKYPWGIAEVENLEHCDFIALRNMVIRTHLQDLKDVTNNVHYENYRCRKlaglstdgklSRISNKNPLAQMDEEKREHDAKMKKMEMDMEEVFeTKVKEKKQKL-----KDSEAELTRRhevMKKQLEQQAKELEEKRRQFELEKEAWE-------------------------------------------------------------------------------------------------------------------------------------------------------------------------------------------------------------------------------------------------------------
>A0A1L8DWX4	327	0.255	1.094E-89	14	460	778	232	574	685
--------------VHENNHQdsnKMVTDRQDREKQQAIVRPKPKELEGYVGFANLPN---------QVYRKAVKKGFEFTLMVVGESGLGKSTLINSMF--------------------LAD-----IYNQDQHP------GP-SLRVK--------------KTVQVETTKVLLKENGVNLTLTVVDTPGFGDAVDNSNCWVPVIDFVESKYEEYLTAESRV-------------HRKAMSDNRVHVCLYFIAPSGHGLKPLDVEFMQRLCDKVNIIPVIAKADTMTPEEVQLFKKQILNEIAQHKIKIYDFPE-------------------PL--------EDEEEAKVL--KQLRSRVPFAVVGANIVIEV----------DGRKVRGRRYPWGVAEVENLEHCDFIALRNMVIRTHLHDLKDVTNNVHYENYRCRKLAGLGNDGKSGRLSNKNPLAQM-----------------------------------------------------------------------------------------------------------------------------------------------------------------------------------------------------------------------------------------------------------------------------------------------------------------------------
>A0A0P5N2A7	327	0.237	1.094E-89	38	497	778	340	693	771
--------------------------------------INKTREVDYVGFANLPN---------QVYRRAVKKGFEFTLMVVGESGLGKSTLINSM---FLA--------------DIYSPE---YP------------GPSHRIK---------------KTVQVEQCQTLLKENGVNLTLTVVDTPGFGDAVDNSNCWQPIVDYIESKYEEYLNAESRV-------------QRQPMRDHRVHVCLYFIQPSGHGLKPLDIEFMKRLHDKVNIIPVLAKADTMTPDECTYFKKQVLNEIAQHKIKIYEFPDVDD-----------------------------EELRKSQ-RALRERVPFAVVGSNTVVEV----------DGRKIRGRRYPWGVVEVENMEHCDFIALRNMLIRTHMTDLKEVTNNVHYENFRCRKlaGVGVAANDGTLGKSNRISNKNPLAQMEEERRDHEAKMKKMEQEMeQVFEMKVKEKTQKLK----------------------------------------------------------------------------------------------------------------------------------------------------------------------------------------------------------------------------------------------------------------------------------------
>A0A8H7URF5	327	0.241	1.094E-89	46	527	778	920	1298	1315
----------------------------------------------YVGFANLPN--QVH-------RKSVKKGFQFTTMVVGESGLGKSTLVNTLFSTQLYPNKVV----------------------------------------------AEPSHETPKTVDIQSITADIEENGVRLRLTVVDTPGFGDFVNNEESWKPILDNIESRFDAYLEQENRV-------------NRTKLVDNRIHACIYFIAPTGHALKPLDVEFMRRLHTRVNLIPVIAKSDTMTEEEVHAFKERILDDINFHNIQIFQAP------------------QYEY--------DDAETI--AENREIMSKIPFAIVGSDKEVEIEG---------GRMVRGRKYPWGVIEVDNEDHCDFVKLRQMLIRTHMEELKEYTNNFLYENYRSEKLSAMGIQQDPTVFKE----VNPVQKMEEERLAHETKLSKMEAEMKMvFQAKVQEKEAKLKQseeELYARHKEMKEAlerQRQELEEKKKR-LESGR----------------------------------------------------------------------------------------------------------------------------------------------------------------------------------------------------------------------------------------------------------
>A0A8D8W8E4	327	0.242	1.482E-89	43	454	778	12	321	364
-------------------------------------------SSSYVGFANLPN--QVH-------RKSVKKGFEFTLMVVGESGLGKSTLVNSLFM-----------------TDLY--PERVVPDAIGKTK---------------------------QTVKLDASTVEIEEKGVKLRLTVVDTPGFGDAINNTNSFDEIIQYIDDQFERFLR-------------DESGLNRRNIIDNRIHCCFYFISPFGHGLKPLDIEFMKQLHNKVNIVPVIAKADCLTRKEIQRLKKKVMEEIQQNGITIYPLPDCD---SDE----------------DEDYKE--------QVRQLKEAVPFAVCGANTVLEV----------GGSKVRGRQYPWGVVEVENPEHCDFTKLRTMLV-THMQDLQEVTQEIHYENYRSerlvKGVPVPKRTVSLTEDSRP-----------------------------------------------------------------------------------------------------------------------------------------------------------------------------------------------------------------------------------------------------------------------------------------------------------------------------------
>A0A8C7MHS7	327	0.271	1.482E-89	34	457	778	44	361	389
----------------------------------FINHTQFPEAAGYVGFANLPN--QVH-------RKSVKKGFEFTLMVVGESGLGKSTLINSLFL-----------------TDLY--PERYIP-GAAEKIER--------------------------TVQIEASTVEIEERGVKLRLTVVDTPGYGDAINSQDCFKTIIQYIDNQFERYLH-------------DESGLNRRHIVDNRVHCCFYFISPFGHGLKPLDVEFMKAIHSKVNIVPVIAKADTLTLKERDRLKKRILDEIAEHGIRIYQLPDAD---SDE----------------DEEFKE--------QTRILKASIPFSVIGSNQLIEV----------KGKKIRGRLYPWGVVEVENPEHNDFLKLRTMLV-THMQDLQEVTQDLHYENFRSERLKRPGRAVEEDMMDKDQIL--------------------------------------------------------------------------------------------------------------------------------------------------------------------------------------------------------------------------------------------------------------------------------------------------------------------------------
>A0A3P9MB19	327	0.262	1.482E-89	46	457	778	26	326	439
----------------------------------------------YVGFANLPN---------QVYRKSVKRGFEFTLMVVGESGLGKSTLINSLFL-----------------TDLYSPE---YP------------GPSHRIK---------------QTVQVEQSKVLIKEGGVQLLLTIVDTPGFGDAVDNSGCWKSVMDYIDSKFEDFLNAESRV-------------NRRQMPDSRVHCCLYFIAPSGHGLKPLDTEFMKYLHEKVNIIPLIAKADTLTPEECQQFKRQIMKEIQENEIKIYEFPETED---------------------EEEMK---------MVKKIKDRLPLAVVGSNTIIEV----------DGKRVRGRKYPWGVAEVENSEHCDFMILRNMLIRTHMQDLKDVTNNVHYENFR--SGKLAAVTCNGVENKHNGQL--------------------------------------------------------------------------------------------------------------------------------------------------------------------------------------------------------------------------------------------------------------------------------------------------------------------------------
>UPI0004416FE3	327	0.240	1.482E-89	23	527	778	25	426	445
-----------------------PSLATPGGHSAGLSPIIRKKLMGYVGFSNLPN--QVH-------RKSVRKGFQFTAMVVGESGLGKSTLINTLFN-----------------TPLYP-PKEPLP-------------PSAER---------------PKTVAIESISADIEENGVRLRLTVVDTPGFGDFVNNDESWKPIVDNIESRFDSYLDQENRV-------------NRQKIVDNRVHACLYFIQPTGHSLKQLDIEFMRRLHNKVNLIPVIAKADTMTDEEVADFKARILADIAYHNIHIFQAPAYE-------------------NEDEESIAEMEEIISK---------IPFAVVGSDKLVKTPD---------GREVRGRAYPWGVVEVDNEDHCDFVKLRQMLIRTYMEELREHTNNVLYENWRSEKllsmgiaqdSSVFKEVNPAARMQEERIMHE--AKLA-----------KMEAEMKMvFQQKVQEKEAKLKQseeELYARHREMKEAlDKQrLDLEDKKRRLESGR----------------------------------------------------------------------------------------------------------------------------------------------------------------------------------------------------------------------------------------------------------
>UPI000C251D79	327	0.248	1.482E-89	37	527	778	185	593	609
-------------------------------------RPKPKELDGYVGFANLPN---------QVYRKAVKKGFEFTLMVVGESGLGKSTLINSM---------FLTEIY----------NSTDYPGPTQ---------------------------RLKKTVAVETTRVMLKENGVNLHLTMVDTPGFGDAVDNSNCWTPIIEFIESKYEDYLNSEARV-------------TRKVSPDQRVHCCLYFIQPSGHGLKSLDIEFMKRLCDKVNIIPVIAKADTLTDDECSLFKRQILNEITQHKIKIYEFPD--------------------------TSEDDEEL--KL-NKSLKDRVPFAVVGSNAVIEV----------DGKKVRGRRYPWGIAEVENLEHCDFIALRNMVIRTHLQDLKDVTNNVHYENYRCRKLAGLGTDGKPSRISNKNPLAQM---DEEKREHDL-KMKKMEAEMeQVFemkvrekkQKlKDSEAeltrrHEATKKTLEQQAKELEEKRRQFEmekeawerenqvtvEELRRRSLEGSR----------------------------------------------------------------------------------------------------------------------------------------------------------------------------------------------------------------------------------------------------------
>A0A8C9XKP8	326	0.269	2.008E-89	43	457	778	9	331	340
-------------------------------------------SPEYVGFATLPN--QVH-------RKTVKKGFTFTIMVAGVSGLGKSTLINTLFLTDLYkDRKVPNAQV-----------TLHLYVSAE---------------------------QINQTVNIVKHTISIEEKGIKLRLTIIDTPGFGDAVDNTESWKPIEDYIDQQFEQY-------------FRDESGLNRRNIQDNRVHCCLYFISPFGHGLRPLDVACMKALQEKVNIVPVVAKADSLTQAEVYRKKMKIREEIKQYGINIYQFPECD---SDE----------------DEDFKN--------QDQILKDSIPFAVIGSNVQVES----------EGHKFRGRVYPWGLVEVENPAHSDFLLLRNMLMRTHMQDLKDVTGETHYENYraqfRRKSKVGSLSSLAPPLFRRRQQL--------------------------------------------------------------------------------------------------------------------------------------------------------------------------------------------------------------------------------------------------------------------------------------------------------------------------------
>UPI001128E050	326	0.252	2.008E-89	44	453	778	1	306	362
--------------------------------------------DNYVGFATLPN--QVH-------RKSVKKGFDFTLMVAGESGLGKSTLVDSLFL-----------------TDLY------------------------KERTLLNAQE-----RLTRTLEIQKHEVDIEERGVKVKLTVVDIPGFGDAVDNSECWKPIAEYIDQQFEQY-------------FRDESGLNRKNIQDSRVHCCLYFISSLGHGLRPLDVEFMKTIHEKVNIVPVIAKADTLTPAEVQRMKQKIRDEIEVHQINIYQFPECD---------------------------SDEDEEFKQQDSELKQSIPFAVIGSTTII--------KETKE-KAVRGRQYPWGVAEVENTRHCDFAKLRNMLIQTHMQDLKDVTQEVHYENYRARCIQSMTRVGARDRSSR------------------------------------------------------------------------------------------------------------------------------------------------------------------------------------------------------------------------------------------------------------------------------------------------------------------------------------
>A0A6J1TBP9	326	0.242	2.008E-89	62	484	778	13	339	364
--------------------------------------------------------------PEQVHRKSVKRGFDFTLLVVGESGLGKSTLVNSLFL-----------------GDLY---------------KDRKIAEVGERLE--------------KTTQIEKKSMDIEERGVKLRLTIVDTPGFGDGINCEESWKACVNYVDEQFRQY-------------FTDENGLNRRNLQDNRVHCCLYFIPPYGHGLRQIDLEFMRRLHRKVNIVPVIGKADTLTENEVIKLKRQILADIEEHKIQIYQFPDCD---------------------------SDEDEEFKTQDRELKACVPFAVVGSNTVLEV----------GGKKVRGRQYPWGVVEVENPKHSDFNKLRNMLITTHMQDLKDVTEDVHYENFRAQCisqisQQAIRERAPGSKLKRDSVIN-DGVITETDRLLI----QKDEEIRRM-----------------------------------------------------------------------------------------------------------------------------------------------------------------------------------------------------------------------------------------------------------------------------------------------------
>UPI000719E9A5	326	0.242	2.008E-89	62	452	778	23	317	366
--------------------------------------------------------------PEQVHRKTVKRGFDFTLMVAGEAGLGKSTLVNSLF-------------------------LSDLYKSRAVPSVEE---------------------RISKTTEIDKKTLDIEEKGVKLRLTVVDTPGFGDQVNVDDCWKPIEKYIDDQFAQY-------------FKDESGLNRKNITDNRVHCCLYFISPYGRGLRPLDVEFMKRIHNKVNIVPLISKADTLTPSEIRKLKEKILQEIQKHQISIYTFPECDE-----------------------DEDDDFKEHIR----ELKEAIPFAVIGSNTVVEVN----------GKKVRGRLYPWGIVEVDNPRHCDFTRLRTMLISTHMHDLKDMTQDVHYENYRSRCISNITAQTTRERTK-------------------------------------------------------------------------------------------------------------------------------------------------------------------------------------------------------------------------------------------------------------------------------------------------------------------------------------
>V4AUN3	326	0.242	2.008E-89	13	454	778	2	337	389
-------------SAGGGEEPAPVVPGSISGSLFTSRQFVNPEQPGYVGFANLPN--QVH-------RKSVKKGFEFTLMVVGESGLGKSTLVNSLFL-----------------TDLY--PERHIPTALEKIK---------------------------QTVKIDASTVEIEERGVKLRLTVVDTPGFGDSLNSDDCFKPIIQYVDDQFERYLN-------------DESGLNRRHIVDNRVHCCFYFINPSGHGMKPLDIAFMRAVHHKVNIVPVIAKADTLTKQEVQTLKRKILDQIDEYGINIYPLPDCD---SDE----------------DEDYKE--------QCRQLKSAVPFAVIGANTVIEV----------KGRKVRGRMYPWGVVEVENPEHCDFIKLRTMLI-THMQDLQEVTQEIHYENYRAEKLATGEPVKKSSRARRP-----------------------------------------------------------------------------------------------------------------------------------------------------------------------------------------------------------------------------------------------------------------------------------------------------------------------------------
>A0A162ZJ97	326	0.260	2.008E-89	44	453	778	5	309	402
--------------------------------------------MGYVGFANFPN--QVH-------RKSVKTGFQFTCMVVGESGLGKSTLVNTLFN------------------------TQIYP----------------------NKQPAEPTHDCPQTVEIQSITTDIEENGVRLRMTVVDTPGFGDFVNNEESWKPILDNIESRFDAYLEQENRV-------------NRRKMVDNRIHACLYFITPTGHALKPLDVEFMRRLHTRVNLIPVIAKADTLTEEEVVAFKQRILADIKHHNIQIYQAPAYE-------------------YDDEETIAENREVMSK---------IPFAIVGSDKE---------FEVEGGRRVRGRRYPWGVIQVDNEEHCDFVKLRQMLIRTHMEELKEFTNDVLYENYRTEKLSAMGIQQDPSVFKE------------------------------------------------------------------------------------------------------------------------------------------------------------------------------------------------------------------------------------------------------------------------------------------------------------------------------------
>UPI001E1E1B79	326	0.245	2.008E-89	40	458	778	58	370	429
----------------------------------------NPEQSGYVGFANLPN--QVH-------RKSVKKGFEFTLMVVGESGLGKSTLVNSLFL-----------------TDLYPERQ--IPTASEKI---------------------------QQTVKIDASTVEIEERGVKLRLTVVDTPGFGDSLNSVDCFKPIIQYVDDQFERYLN-------------DESGLNRRHIIDNRVHCCFYFINPSGHGLRPLDIAFMKAVHHKVNIVPVLAKADTLTKKEVLNLKKKVMQQIEQYGISLYPLPDCDD---------------------DED-EDYKEQCRQL-----KAAVPFAVVGSNTIIEV----------KGKKVRGRMYPWGVVEVENPDHCDFIKLRTMLI-THMQDLQEVTQEVHYENFRAERLASGAPMPAKKPSSRRRQVE-------------------------------------------------------------------------------------------------------------------------------------------------------------------------------------------------------------------------------------------------------------------------------------------------------------------------------
>A0A8I6RQ38	326	0.252	2.008E-89	17	455	778	35	372	493
-----------------NDRGDPPDPvdrfSSKVDRDRTLPEKKTKELDGYVGFANLPN---------QVYRKAVKKGFDFTLMVVGESGLGKSTLINSMF--------------------LADIYSADYPGPSQRIK---------------------------KTVQVETSRTLLKENTVNLTLTIVDTPGFGDAVDNSNCWQPIIDYIQSRYEEFLNAESRVNRK------------TQALDTRVHCCLYFIAPSGHGLKPLDVEFMQRLQDKVNIIPVIAKADTMTPEECAHFKKQILNELAQHKIKIYEFPD--------------------------TEED--TEGGKLNGKKLKDRVPMAIVGSNTVVEV----------DGKKIRGRKYPWGVAEVENLEHCDFIALRDMLIRTHLQDLKDVTNNVHYENYRCRKlAGLGQDPKQRASNKNPL----------------------------------------------------------------------------------------------------------------------------------------------------------------------------------------------------------------------------------------------------------------------------------------------------------------------------------
>A0A7J7JL50	326	0.255	2.720E-89	23	435	778	2	310	355
-----------------------SYVQyvQHFNHSNYSFQFSNPETPGYVGFANLPN--QVH-------RKSVKKGFEFTLMVVGESGLGKSTLVNNLFL-----------------TDLY--PERHIPNAIDKIK---------------------------QTVKIDASSVEIEERGVKLRLTVVDTPGFGDSINTGECYASILQYIDEQFERYLN-------------DESGLNRRNITDNRVHACFYFISPAGHGLKPLDIAFMKAVHYKVNIVPVIAKADTLTKQEVHKLKKKILEEIRANGINIYTLPDCD---------------------------DDEDEEFKLQCDQLKTAMPFAVVGSNQIIEV----------KGRKVRGRMYPWGVVEVENPEHCDFIKLRTMLI-THMQDLQEVTHEVHYENFR------------------------------------------------------------------------------------------------------------------------------------------------------------------------------------------------------------------------------------------------------------------------------------------------------------------------------------------------------
>UPI0014031F0A	326	0.271	2.720E-89	40	452	778	12	318	365
----------------------------------------NPENPGYVGFANLPN--QVH-------RKSVKKGFEFTLMVVGESGLGKSTLINSLFL-----------------TDLY--PERVIP-GAAEKIER--------------------------TVQIDASTVEIEERGVKLRLTVVDTPGYGDAIDSRGCFNTILQYIDEQFERYLH-------------DESGLNRRHIVDNRVHCCFYFISPFGHGLKPLDVEFMKALHNKVNIVPVIAKADTLTMRERETLKRRILNEIEERGIKIYHLPDAD---SDE----------------DEEFKE--------QTRILKLSIPFAVVGSNQLIEV----------KGKKVRGRLYPWGVVEVENPEHNDFLKLRTMLI-THMQDLQEVTQDLHYENFRSERLKRATRGQAPPAEE-------------------------------------------------------------------------------------------------------------------------------------------------------------------------------------------------------------------------------------------------------------------------------------------------------------------------------------
>A0A0R3NXT6	326	0.240	2.720E-89	39	479	778	10	343	366
---------------------------------------SSIETPGYVGFANLPN--QVH-------RKSVKKGFEFTLMVVGESGLGKSTLVNSLFL-----------------TDLYPERIIPDAIEKQK-----------------------------QTVKLEASTVEIEERGVKLRLTVVDTPGFGDAIDNSNSFSAILEYIDEQYERFLR-------------DESGLNRRNIVDNRIHCCFYFISPFGHGLKPLDVEFMKKLHSKVNIVPVIAKADCLTKKEILRLKCRIMQEIESHGIKIYPLPDCD---SDE----------------DEDYKE--------QVKQLKEAVPFAVCGANTLLEV----------KGKKVRGRLYPWGVVEVENPDHCDFIKLRTMLI-THMQDLQEVTQEVHYENYR-SDRLAKGIKGKENGIKQERENNVNAQTVANSALSEKDRILQEK----------------------------------------------------------------------------------------------------------------------------------------------------------------------------------------------------------------------------------------------------------------------------------------------------------
>A0A671RNT4	326	0.262	2.720E-89	38	453	778	19	327	375
--------------------------------------IPDQD-KEYVGFATLPN--QVH-------RKSVKKGFAFTLMVAGESGLGKSTLVNSLFL-----------------TDLY------------------------KDRKMLNAEE-----RISQTVEITKHTVAIEEKGVKLKLTIVDTPGFGDAVNNTESWRAVVDYIDQQFEQY-------------FRDESGLNRKNIQDNRVHCCLYFISPFGHGLRPMDVEFMKMLHEKVNIVPVLAKADSLTPLEVRKIKMKIREEIERFDINIYQFPECD--------------------------SDDEE--FKLQHQELKDSVPFTVIGSNVQVES----------QGRRFRGRQYPWGVVEVENPVHSDFLKLRNMLVRTHMQDLKDVTRETHYENYRAQCIQNMTRMVVKERKRR------------------------------------------------------------------------------------------------------------------------------------------------------------------------------------------------------------------------------------------------------------------------------------------------------------------------------------
>A0A1X2GM83	326	0.250	2.720E-89	46	524	778	25	380	420
----------------------------------------------YVGFANLPN--QVH-------RKSVKKGFQFTCMVVGESGLGKSTLVNTLFNTQL------------------------YP-------------P--RENVALTHES-------PQTVEVKSITSDIEENGVKLRLTVVDTPGFGDFVNNEESWKPILDDIESRFDAFLEQENRV-------------NRRKLADNRIHACIYFISPTGHALKPLDIEFMRRLHTRVNLIPVIAKADTLTEEEVAAFKQRILADINYHKIQIYQAPTYE-------------------YDDQETVAENHEIVSK---------IPFAVVGSDKE---------FDVGGGRCVRGRKYPWGIIEVDNEEHCDFVKLRQMLIRTHMEELKEHTNNVLYENYRTEKLAAMGIQQDPTVFKE------------------VNPVQKMEEERlAHEQKLAKME-AEMRAVFQAKVQEKETKLKQSEEELYARHKE-------------------------------------------------------------------------------------------------------------------------------------------------------------------------------------------------------------------------------------------------------------
>A0A0P4WKB4	326	0.267	2.720E-89	42	460	778	116	422	530
------------------------------------------EVDGYVGFANLPN---------QVYRKAVKRGFEFSLMLVGESGLGKSTLINSMF--------------------LADI------YSNDHP------GP-SHRVK--------------KTVQVETTKVLLKENGVNLMLTVVDTPGFGDAVDNSDCWQPVTNYVESKYEEYLNCESRV-------------NRTQISDTRVHCCLYFIAPSGHGLKPLDVEYMRRLHDKVNIIPVIAKADTLTPDECQHLKKQVLNEIAQHKIKIYEFP-------DEEGDA--------------------------TSAKMKQRVPFAVVGSNTTVEV----------DGKKVRGRKYPWGVVEVENIEHCDFIPLRNMMIRTHMQDLKDVTNNVHYENYRCRKLAGVGGTDGKIKMTNKNPLAQM-----------------------------------------------------------------------------------------------------------------------------------------------------------------------------------------------------------------------------------------------------------------------------------------------------------------------------
>A0A1W4XU87	326	0.252	2.720E-89	37	527	778	203	611	627
-------------------------------------RPKPRELDGYVGFANLPN---------QVYRKAVKKGFEFTLMVVGESGLGKSTLINSM---FLTDIYHPTE----------------YPGPTQ---------------------------RLKKTVAVETTKVLLKENGVNLMLTVVDTPGFGDAVDNSNCWVPIIEYIESKYEDYLNSEARV-------------TRKQIPDQRVHCCLYFIQPSGHGLKSLDIEFMKRLCDKVNIIPIISKADTLTSDECNLFKKQIMNEIAQNKIKVYEFPE--------------------------TSEEDEE---HKINKSLRDRVPFAVVGSNAVIEI----------DGKKLRGRRYPWGIAEVENLEHCDFIALRNMVIRTHLQDLKDVTNNVHYENYRCRKLAGLGVDGKMSKISNKNPL----AQMDEEKHNHDLKMKQMEAEMeQVFemkvrekvQKlKDSEAeltrrHAATKKSLEQQAKELEDKRKQFemekqqweqenqitIEELRRRSLEGSR----------------------------------------------------------------------------------------------------------------------------------------------------------------------------------------------------------------------------------------------------------
>UPI0006D5219D	325	0.255	3.685E-89	62	452	778	25	319	375
--------------------------------------------------------------PEQIHRKSVKRGFDFTLMVVGESGLGKSTLVNSLFLSDLY-------------------KDRIIP---------------------------DVQDKLEQTTKIEKKTMDIEERGVKLRLTVVDTPGFGDALNSEESWKVCVNYIDDQFRQY-------------FTDESGLNRKNIQDNRVHCCLYFIPPYGHGLRQIDIETMKRLHQKVNIVPVIAKADTLTGPEVWKLKQRILADIEEHQIQIYQFPECD---------------------------SDEDEEFQQQDRELKAAVPFSVIGSNTVIEV----------GGTRVRGRQYPWGVVEVENPKHSDFNKLRNMLITTHMQDLKDVTEDVHYENFRAQCISQLSHQAQRERSK-------------------------------------------------------------------------------------------------------------------------------------------------------------------------------------------------------------------------------------------------------------------------------------------------------------------------------------
>UPI00187DA91F	325	0.255	3.685E-89	0	541	778	38	500	588
HnNTPIST--PTSSEKNsiGNNHTNNSNSTTMNnltNNLNNINLKKDKDSheNNHHDSNKIAHErqdkekQQAIVRPKvkeidgyvgfaslpdQVYRKAVKKGFEFTLMVVGESGLGKSTLINSMF----LSDIYNQEQYPG---------------------------PSHRIK---------------KTVAVETTKVLLKENGVNLTLTVVDTPGFGDAVDNSNCWVPVIEFVESKYEEYLTAESRV-------------HRKAITDNRVHTCLYFIAPSGHGLKTLDVEFMQRLCDKVNIIPVIAKADTMTPEEVQLFKKQILNEIAQHKINIYDFPE-------------------PL--------EDEEEAKVL--RQLRSRVPFAIVGANSVIEV----------DGRRVRGRKYPWGVAEVENLEHCDFIALRNIVIRTHLQDLKDVTNNVHYENYRCRKLAGLGVDGKQSRLSNNLCNQGVMNS--------FMTVWNPLA--QMEEEKREHELKMKKMEAEmEQVFEMKVKeKKQKLKdselELTRRHEE--RKKA----LESSirELE--------------------------------------------------------------------------------------------------------------------------------------------------------------------------------------------------------------------------------------------
>A0A182H1D8	325	0.243	4.992E-89	39	452	778	9	316	359
---------------------------------------SNVETSGYVGFANLPN--QVH-------RKSVKKGFEFTLMVVGESGLGKSTLVNSLFLSDLY-------------------PERVVPDAVEK------------------------QH---QTVKLDASTVEIEERGVKLRLTVVDTPGFGDAIDNSDSFSAILEYIDEQYERFLR-------------DESGLNRRNIVDNRIHCCFYFISPFGHGLKPLDIEFMKKLHCKVNIVPVIAKADVLTKKEIQRLKCRIMQEIEDNGIKIYPLPDCD---SDE----------------DEDYKE--------QVRQLKEAVPFAVCGSTTLLEV----------KGRKVRGRLYPWGVVEVENPEHCDFIKLRTMLI-THMQDLQEVTQEVHYENYRSERLAKSVRKNTNPIIK-------------------------------------------------------------------------------------------------------------------------------------------------------------------------------------------------------------------------------------------------------------------------------------------------------------------------------------
>A0A1B6BYA2	325	0.267	4.992E-89	62	456	778	42	341	391
--------------------------------------------------------------PEQVHRKSVKKGFDFTMMVVGESGLGKSTLINSLF-------------------------LSDLYKERKVPDVTERVV---------------------KTTEIEKKSMDIEERGVKLRLTVVDTPGFGDAINCEESWRACCTYIDDQFKQY-------------FNDESGLNRKNIQDNRVHCCLYFIPPYGHGLRQIDLDIMKKLHTKVNIVPVIAKADTLTSAEIRRLKQQVMTDIEENHIQIYQFPECD---------------------------SDEDEDFKQQDRELKACVPFAVVGSNAVIEV----------GGCRVRGRQYPWGVVEVENPKHSDFSKLRNMLITTHMQDLKDVTEDVHYENFRAQCiSQISQAGRERGKLKRDST---------------------------------------------------------------------------------------------------------------------------------------------------------------------------------------------------------------------------------------------------------------------------------------------------------------------------------
>A0A1C7NAD7	325	0.243	4.992E-89	46	527	778	24	402	420
----------------------------------------------YVGFANLPN--QVH-------RKSVKTGFQFTCMVVGESGLGKSTLVNTLFNSQL------------------------YPL-----------KETPGPTTEV-----------SQTVEIKSTTAHIEENGVKLKLTVVDTPGFGDFVDNMESWNPILDDIESRFDAYLEQENRV-------------NRHRMADNRIHACLYFIAPTGHALRPLDIEFMRRLHTRVNLIPVIAKADTLTEEEVMAFKERILADIAYHKIHIYQAP-------------------MYEYDDQETIAENREIMSK---------IPFAVVGSGKE---------YELEGGRRVRGRLYPWGVIEVDNEDHCDFVKLRQMLIRTHMEELKEYTNDVLYENYRTEKltsmgIQQDPSVFKEVNPTQKMEEERM---------AHEQKLSKMESEMrAVFQAKVAEKESKLKQsevELYARHREMKEAlDKQLSDlEERRRRLEVGR----------------------------------------------------------------------------------------------------------------------------------------------------------------------------------------------------------------------------------------------------------
>W4KNI3	325	0.234	4.992E-89	10	479	778	4	384	442
----------YISSRNGdlspspNGAANGSTPSLSPNSNGGLNPIIRKKLMGYVGFANLPN--QVH-------RKSVRKGFQFTAMVVGESGLGKSTLVNTL---------FE--------TTLY-APKVPLP-------------PNAER---------------PQTVAIESISADIEENGVRLRLTVVDTPGFGDFVNNDDSWKPIVENIEARFDSYLEQENRV-------------NRLKIVDNRVHACLYFIQPTGHSLKPLDIEFMRRLHTKVNLIPVIAKADTLTDDEIAEFKARILADIAYHNIHIFQAPTYE-------------------NEDEETVAEAEEIAGK---------IPFAVVGSDQSVKTPD---------GRDVRGRSYPWGVIEVDNEEHCDFVKLRQMLVRTYMEELREYTNGVLYENWRTEKllsmgvaqdSSVFKEVNPALRMQEERVLHEAkLAKMEAEMKMVFSQKVQEK----------------------------------------------------------------------------------------------------------------------------------------------------------------------------------------------------------------------------------------------------------------------------------------------------------
>A0A1I8GF88	325	0.271	4.992E-89	60	460	778	62	361	474
------------------------------------------------------------NLPDQMHRKAVKKGFNFTLMVVGESGLGKSTLINSL---------FQ--------QDLY-------------------------KDRELGS----VTERINKTTEIEKRYIELDEKGVKLRLTVVDTPGFNDCINCQECWRPIEDYIDNTFEQY-------------FKDECGLNRKNIIDHRVHCCLYFISPYGHGLRPIDVEFMRRLHGKVNIVPIIAKSDTLTSTEVRELKERVMGDLERHKIQIYRMPE--------------------------TDSDDDEET-RVQESEIRACIPFAAIGSNCVVES-GET-------GRRVRGRQYPWGVVEVENPRHCDFTKLRIFLLGTHMQDLKDITKEVHYENYRAK-------YITERMTKRKGPREEM-----------------------------------------------------------------------------------------------------------------------------------------------------------------------------------------------------------------------------------------------------------------------------------------------------------------------------
>UPI00186557A3	325	0.241	4.992E-89	44	460	778	117	438	487
--------------------------------------------DPYDSAEDQDKEYVGFATLPnQVHRKSVKRGFDFTLMVAGESGLGKSTLVNSLFL-----------------TDLY------------------------KDRKLLNAEE-----RITQTVEIIKHTVDIEEKGIKLKLTIVDTPGFGDAVNNTECWKAVEDYIDQQFEQY-------------FRDESGLNRKNIQDNRVHCCLYFISPFGHGLRPVDVEFMRALHEKVNIVPLLAKADSLTPSEIQKKKTKILEEIEQFDIKIYQFPECD---------------------------SDEDEDFKRQDQELKDSIPFAVIGSNVVVES----------KGRRVRGRLYPWGIVEVENPVHSDFLKLRNMLVRTHMQDLKDMTRETHYENFRSNCIQSMTRMVAKERKRSRLTRESG-----------------------------------------------------------------------------------------------------------------------------------------------------------------------------------------------------------------------------------------------------------------------------------------------------------------------------
>A0A1I8NUP6	325	0.252	4.992E-89	0	456	778	71	424	544
HNDSNKLTTELQEKEQENQKQQQQQLTQPKQKPPLPVRNKPMEIAGYVGFANLPN---------QVYRKAVKRGFEFTLMVVGASGLGKSTLINSM---------FLSDIYNAE-------Q---YP------------GPSLRKK---------------KTVAVEATKVLLKENGVNLTLTVVDTPGFGDSVDNTNCWVPILEYVDSKYEEYLTAESRV-------------YRKQIPDNRVHCCLYFIGPTGHGLRPLDIACMQSLSDKVNLVPVIAKADTLTPDEVHLFKKQILNEIAQHKIKIYDFPS--------------------------TLEDAAEETKTTQN--LRTRVPFAVVGANTIV---------ELADGKKVRGRRYPWGLVEVENLSHCDFIALRNMVIRTHLQDLKDVTNNVHYENYRCRKlsELGLVDGKARLSNKNPLT---------------------------------------------------------------------------------------------------------------------------------------------------------------------------------------------------------------------------------------------------------------------------------------------------------------------------------
>A0A7R8ZMN2	325	0.246	4.992E-89	37	482	778	136	474	841
-------------------------------------KFSNPDLPGYLGFANLPN--QVH-------RKFVKKGFEFTLMVVGESGLGKSTLINSMFL-----------------TDLY--PDRIIPSAEDKIK---------------------------STVKIEASTVEIEERGVKLRLTVVDTPGFGDGINNSECFKPIIQYVDEQYERYLR-------------DESGLNRRNIIDNRVHCCFYFISPLGHGLKPIDVEFMRQLHTKVNVVPVIAKADTLTRKELLTLKKKIMAQIEEKGIRIYTIPDCD---VDE-------------------DDDYKEQLSLL-----RASVPFAVSGSNQLIEVR----------GKKIRGRLYPWGVVEVENPEHCDFIKLRAMLV-MHMQDLQEVTQEVHYENYRSERLAKGAPAPATLAGKRS-GAGGTAAASAASQESEADRLLKAKEEE-------------------------------------------------------------------------------------------------------------------------------------------------------------------------------------------------------------------------------------------------------------------------------------------------------
>A0A7M5VGE8	325	0.278	6.763E-89	41	437	778	1	294	354
-----------------------------------------QEDaGIYVGFANLPN--QVH-------RKSVKRGFEFTLMVVGESGLGKSTLVDSLFL-----------------TSLYSERETLTAVNRIK-----------------------------RTVSVSQSTVEIEEKGVKLKLTVVDTPGFGDSIDNSDSWSPIVSYIDEQYEAYLR-------------DESGLNRRNIIDNRVHCCLYFINPCGHGLKPQDVAVMKCLHDKVNIVPVIAKADTLTKKEVKELKQRILREIYENQIQIYQFPEADE------------------------EEDDEEFI--AVNKELKNSVPFAVVGS---------NTVYEVN-GKKVRGRIYPWGVVDIENPAHCDFTMLRNMLIRTHMQDLKDVTQDTHYENYRAK----------------------------------------------------------------------------------------------------------------------------------------------------------------------------------------------------------------------------------------------------------------------------------------------------------------------------------------------------
>UPI000F0A8423	325	0.255	6.763E-89	37	454	778	12	325	369
-------------------------------------KSEDGEEKEYVGFATLPN--QVH-------RKSVKKGFDFTLMVAGESGLGKSTLVNSLFLTDL--HKDRKLLNAEE--------------------------------------------RISQTVEITKHTVDIEEKGVKLKLTIVDTPGFGDAINNTECWKTITDYIEHQFEQY-------------FRDESGLNRKNIQDNRVHCCLYFISPFGHGLRPVDVEFMKALQDKVNVVPLISKADCLVPAEMRKMKDRIREEIDKFGIKVYQFPDCD---SDE-------DEEFKQQDQE--LKDST---------------PFAVIGSNTVVEAKGQR----------VRGRLYPWGVVEVENQSHSDFVKLRNMLICTHMHDLKDITCDVHYENYRAQCiQQMTSKLTQDNRVESP-----------------------------------------------------------------------------------------------------------------------------------------------------------------------------------------------------------------------------------------------------------------------------------------------------------------------------------
>UPI001E673C9B	325	0.250	6.763E-89	33	464	778	0	325	374
---------------------------------MSTDTFSNPDMPGYVGFANLPN---------QIHRKSVKRGFEFTLMVVGESGLGKSTLINTLFL-----------------TDLYPDRIL-----------------------------SSAQENIDKTVKIDVSTVEIEERGVKVRLTVVDTPGYGDAIDNTDCFQSIIQYINDQFERYLQ-------------DESGLNRRHIVDNRVHCCFYFVNPAGHGLKPLDIQFMKQLHNKVNIVPVLAKADTLTKQEVAKLKRKVLDEIEENGIHIYPLPDCD-------------------TDEEEDYKE--------QVRQLKEAVPFAVVGSTTVLDV----------GGKKVRGRQYPWGVIEVENPNHCDFIKLR-CLLGTHMQDLTEVTQDVHYENYRSERLAKGGGSPLAAATAVNNNSHSSTNSL-------------------------------------------------------------------------------------------------------------------------------------------------------------------------------------------------------------------------------------------------------------------------------------------------------------------------
>A0A6L2PM10	325	0.250	6.763E-89	62	455	778	38	340	404
--------------------------------------------------------------PEQVHRKSVKRGFDFTLMVVGESGLGKSTLVNSLFLSDLY-------------------KDRRIP---------------------------EAVDRVEKTTTIEKKTMDIEERGVKLRLTVVDTPGFGDAINCEESWRACCSYIDEQFRQY-------------FTDESGLNRKNIQDNRVHCCLYFVPPYGHGLRQIDLEFMKRMHRKVNIVPVIAKADTLTSTEIKRLKDHIMADIEDHKIQIYQFPDCD---------------------------SDEDEEFKQQDRELKACVPFAVVGSNTVIEV----------AGKKVRGRQYPWGVVEVENPKHSDFIKLRTMLISTHMQDLKDVTQDVHYENFRAQCisqisQQAIRERSKLKRDSGPQ----------------------------------------------------------------------------------------------------------------------------------------------------------------------------------------------------------------------------------------------------------------------------------------------------------------------------------
>U4KZH7	325	0.234	6.763E-89	38	528	778	40	426	442
--------------------------------------IVRRKLTGYVGFANLPN---------QWHRKSVRKGFNFNVMVVGESGLGKSTLVNTLFN------------------------TSLYP-------------PKE--------QKGPSLDIIPKTVAIQSISTELEENGVRLRLTVVDTPGFGDFVNNDESWRPIVDNIEQRFDAYLEAENKV-------------NRMNIIDNRIHACVYFIQPTGHSLKPLDIEVMRRLHTKVNLIPVIAKSDTLTDEEIASFKLRILADINHHKIHIF-----EGPSYDL--------------DDDETIAENNEIMSKV---------PFAVVGANTEVQS---------AEGRKVRGRRYPWGVIEVDNEEHCDFVKLRQMLIRTHMEELKEHTSNVLYENYRSEKLAAMGVEQDPSVFKEvnpavKQEEERTLheQKLA-----------KMEAEMKMvFQQKVAEKESKLKLseqELYDRHREMkEQLERQRL-ELEEKKQRIETG---------------------------------------------------------------------------------------------------------------------------------------------------------------------------------------------------------------------------------------------------------
>A0A6A5YDA8	325	0.238	6.763E-89	38	535	778	70	470	472
--------------------------------------IVRRKLTGYVGFANLPN---------QWHRKSVRKGFNFNVMVVGESGLGKSTLVNTLFN------------------------TSLYPPKERKP-------P--------------SLDIIPKTVAIQSISADIEENGVRLRLTVVDTPGFGDFVNNDESWRPIVDNIDFRFDGYLDAENKV-------------NRMNIVDNRIHACVYFIQPTGHSLKPLDIEVMRRLHTKVNLIPVIAKSDTMTDEEILAFKQRILADVHHHNIQIFEGPRYE-------------------MDDEETIAENNEIMSKV---------PFAVVGANTDVQTAD---------GRKVRGRRYPWGVIEVDNEEHCDFVKLRQMLIRTHMEELKEHTNNCLYENYRSDKLISMGVSQDPSVFKEvnpavKQEEERSLH---------EQKLQKMEAEMKMvFQQKVAEKESKLRQsedELYARHREMkEQLdkQRQELEE-KKSRVESGRpleekGKRKGFSL--------------------------------------------------------------------------------------------------------------------------------------------------------------------------------------------------------------------------------------------------
>A0A1B0A9Y6	325	0.239	6.763E-89	19	479	778	133	492	515
-------------------QRNLPsSVNVNFMPIPSAappaeGKFTSIETPGYVGFANLPN--QVH-------RKSVKKGFEFTLMVVGESGLGKSTLVNSLFL-----------------TDLYPERIIPDAIEKQK-----------------------------QTVKLEASTVEIEERGVKLRLTVVDTPGFGDAIDNSDSFSAILEYIDEQYERFLR-------------DESGLNRRNIVDNRIHCCFYFISPFGHGLKPLDVEFMKKLHSKVNIVPVIAKADCLTKKEILRLKCRIMQEIEDHGIKIYPLPDCD---SDE----------------DEDYKE--------QVKQLKAAVPFAVCGANTLLEV----------KGKKVRGRLYPWGVVEVENPEHCDFIKLRTMLI-THMQDLQEVTQEVHYENYRSdRLAKGIKSKENGLKPERDSVVPAQI--VANSVLTEKDRILQEK----------------------------------------------------------------------------------------------------------------------------------------------------------------------------------------------------------------------------------------------------------------------------------------------------------
>UPI000CDFBC2D	325	0.249	6.763E-89	36	460	778	160	478	527
------------------------------------DFPEDQD-KEYVGFATLPN--QVH-------RKSVKKGFDFTLMVAGESGLGKSTLVNSLFL-----------------TDLY------------------------KDRKLLNAEE-----RITQTVEITKHTVDIEEKGVKLKLTIVDTPGFGDAVNNTECWKSVADYIDQQFEQY-------------FRDESGLNRKNIQDNRVHCCLYFISPFGHGLRPLDVEFMKALHEKVNIVPILAKADTLTPTEVKKKKFKIRKEIQQYGIKIYAVPDCD---------------------------SDEDEDFKQQDQVLQDSIPFAVIGSNTVVEA----------KGKRVRGRLYPWGIVEVENSAHCDFVKLRNMLVRTHMQDLKDVTRGDHYEKYRAHCIQNMTRMVVKERNRNKLTRESG-----------------------------------------------------------------------------------------------------------------------------------------------------------------------------------------------------------------------------------------------------------------------------------------------------------------------------
>UPI00096B216E	325	0.258	6.763E-89	37	527	778	186	593	617
-------------------------------------RPKPKELDGYVGFANLPN---------QVYRKAVKKGFEFTLMVVGESGLGKSTLINSMFL-----------------TDIYNP--TDYPGPTQ---------------------------RLKKTVAVETTRVILKENGVNLTLTMVDTPGFGDAVDNSNCWVPIIEYIESKYEDYLNSEARV-------------TRKILPDQRVHCCLYFIQPSGHGLKSLDIEFMKRLCDKVNIIPIIAKADTLTAEECELFKKQILTEIAQNKIKIYEFPETDE---DEE-HKIN-----------KTLKD---------------RVPFAVVGSNAVIEV----------DGKKLRGRKYPWGVAEVENLEHCDFIALRNMVIRTHLQDLKDVTNNVHYENYRCRKLAGLGSDGKPSRISNKNPLAQMD--EEKREHDIKMK-KMELEMEQVFemkvrekkQKlKDSEAeltrrHEATKKQLEQQAKELEEKRRQFEmekeqwekenqvtvEELRRRSLEGSR----------------------------------------------------------------------------------------------------------------------------------------------------------------------------------------------------------------------------------------------------------
>A0A6J1SMT0	325	0.262	6.763E-89	42	460	778	260	569	679
------------------------------------------ELDGYVGFANLPN---------QVYRKAVKRGFDFTLMVVGESGLGKSTLINSMFL-----------------SDVYS---------------------NEHPGPSLRVK---------KTVAVETSKCLLKENNVNLSLTVVDTPGFGDAVDNSNCWAPVVEYIESKYEEFLNAESRV-------------NRKILSDSRVHCCLYFIAPSGHGLKPLDVEFMQRLHDKVNIIPVIAKADTMTPDECNQFKKQILNEIAQHKIKIYEFPDTEE---------------------EEEVK---------QHKALKDRVPFAVVGSNTVIEV----------DGKKLRGRKYPWGIAEVENLEHCDFIALRNMLIRTHLQDLKEVTNSVHYENYRCRKLAGLGTDGKPGRISNKNPLAQM-----------------------------------------------------------------------------------------------------------------------------------------------------------------------------------------------------------------------------------------------------------------------------------------------------------------------------
>UPI001E660D4E	325	0.250	6.763E-89	37	541	778	260	672	689
-------------------------------------KPKTKELDGYVGFANLPN---------QVYRKAVKKGFEFTLMVVGETGLGKSTLINSL---------FLTDVYD---KDKHPGPSLRVK----------------------------------KTVGVETSVVLLKENGVNLTLTIVDTPGFGDAVDNSNCWQPIIDFVESKYEEFLNAESRVTR------------QAAPPDTRVHCCLYFIAPSGHGLKPLDVEFMQRLGDKVNIIPVIAKADTMTPEECMEFKEQIMKEINQHKIKIYDFPE---------------------STGEEGEGD--------ATKTLRNRVPFAVVGANTVIE----------QDGKRIRGRKYPWGIAEVENLEHCDFLALRNMVIRTHLQDLKDVTSSVHYENYRCRKlAGLSHDGKPHRINSNKNPLAQM---EEEKREH-DQKMKKMESEMeQVFESkvrekraklKESEAeLArrheATRRALEAQARELEERQRALQAEQSAWERETGLSLDdlRRRSLEANSKE--------------------------------------------------------------------------------------------------------------------------------------------------------------------------------------------------------------------------------------------
>G3QB27	324	0.266	9.161E-89	33	456	778	7	320	351
---------------------------------QNHD--QDKE---YVGVATLPN--QVH-------RKTVKKGFTFTLLVAGESGLGKSTLINSLFL-----------------TDLY--KDRKVP---------------------------NAQERIDQTINIVKHTISIEEKGVKVRLTIIDTPGFGDAVNNAESWKPIEDYIDQQFEQY-------------FRDESGLNRRNIQDNRVHCCLYFISPFGHGLRPLDVACMKALHNKVNIVPVVAKADSLTQAEVDRKKVKIREDIEQFGIHIYQFPECD--------------------------SDEDEDLQK-QDQILKDSIPFAVIGSNVQVES----------EGRKFRGRVYPWGLVEVENPAHSDFLLLRNMLVRTHMQDLKDVTGETHYENYRAQCIQNMTLMVVQEKKRRERT---------------------------------------------------------------------------------------------------------------------------------------------------------------------------------------------------------------------------------------------------------------------------------------------------------------------------------
>A0A163JY59	324	0.244	9.161E-89	46	524	778	24	379	419
----------------------------------------------YVGFANLPN--QVH-------RKSVKKGFQFTAMVVGESGLGKSTLVNTLFNTQLYPPK-EKVELTHET---------------------------------------------SQTVEIKSITSDIEENGVKLRLTVVDTPGFGDFVNNEESWKPILDNIESRYDTYLEQENRV-------------NRRRTVDNRIHACIYFITPTGHALKQMDIEFMRRLHTRVNLIPVIAKADTLTEEEVFAFKQRILADIHYHKIQIYQAPAYE-------------------YDDQETIDENREIMSK---------IPFAVVGSDKE---------FDIDGGRRVRGRQYPWGVIEVDNEEHCDFVKLRQMLIRTHMEELKEYTNDVLYENYRTEKLSAMGIQQDPSVFKE------------------VNPVQKMEEERTAHEQKLAKMEAEMRAVFQAKVQEKETKLKQSEEELYARHKE-------------------------------------------------------------------------------------------------------------------------------------------------------------------------------------------------------------------------------------------------------------
>A0A1X2GHB2	324	0.250	9.161E-89	46	524	778	26	380	420
----------------------------------------------YVGFANLPN--QVH-------RKSVKKGFEFTAMVVGESGLGKSTLVNTLFN-----------------TALYPPKENTEP-------------------------SNETV----QTVEIQSITSDIEENGVKLRLTVVDTPGFGDFVNNEESWKPILDDIESRFDAYLEQENRV-------------NRRKMVDNRIHACIYFIMATGHALKPLDIEFMRRLHTRVNLIPVIAKADTLTEEEVVAFKQRILADIQHHKIQIYQAPTYE-------------------YDDEETMAENKEIMSK---------IPFAVVGSDKEVEIN----------GRRVRGRSYPWGLIEVDNEDHCDFVKLRQMLIRTHMEELKEFTNNILYENYRTEKLQAMGIQQDPSVFKE------------------VNPVQKMEEERMAHEQKLSKMEAEMKTVFQAKVQEKEAKLKQSEEELYARHKE-------------------------------------------------------------------------------------------------------------------------------------------------------------------------------------------------------------------------------------------------------------
>A0A1Y1Y3J0	324	0.263	9.161E-89	27	524	778	14	393	434
---------------------------TIANGLKSLVKKKPQ---GYVGFSNLPN--QVH-------RRSVKQGFYFTCMVVGESGLGKSTLVNTLFN-----------------TALYPP-----------------------------KQQAPLLEESPKTVEVQAISADIIENDVKLRLTVIDTPGFGDYINNEDSWKPILDNIESRFDAYLEQENRV-------------NRSRMVDNRVHACMYFIAPTGHSLKPLDVEFMKRLHTKVNLIPVIAKSDTLTEEEIQGFKQRILADIHHHGIQIF-------TPSDYA------------NDEPETIAQNKEIVNK---------IPFAIVGSDKEVEVN----------GKMVRGRKYPWGVIEVDNEEHCDFSQLRQMLIRTHMEELKEHTSTIIYENYRSAKLQELGIDQDPSVFKDVLTHHC--FSSI-------SPLAKMEEERKLHESRMEKMEAEMKMVFQQKVQEKEDKLKQTEEELYTRHKE-------------------------------------------------------------------------------------------------------------------------------------------------------------------------------------------------------------------------------------------------------------
>A0A067MY23	324	0.246	9.161E-89	15	527	778	17	426	445
---------------NGNAHGmQIASSYQNGSPAALSNVVRKKL-MGYVGFANFPN--QVH-------RKSVRKGFHFTAMVVGESGLGKSTLINTLFNTKLYPKK--------------------EPLP-----------PSADR---------------PQTVAIESISADIEENGVRLRLTVVDTPGFGDFVNNDESWKPIVENIEARFDAYLEQENRV-------------NRQKMVDNRVHACLYFIQPTGHALKQIDIEFMRRLHSKVNLIPIIAKADTMTDEEILLFKQRVLSDIEHHNIRIFKAPTYE-------------------NEDEETLNENEEIASK---------IPFAVVGSDTEVDTPD---------GRKVRGRSYPWGVVEVDNEEHCDFVKLRQMLVRTYMEELREHTNDVLYENYRSEKLLGMGVTQDHSVFKEVNPA----AKVAEERTLHDAKLAKMEAEMKMvFQQKVQEKESKLKQseeELYARHREMKEALEKQRAELedKKRRIETGR----------------------------------------------------------------------------------------------------------------------------------------------------------------------------------------------------------------------------------------------------------
>UPI001E272765	324	0.245	9.161E-89	15	456	778	105	443	498
---------------GANNKN--PNLVIN-NILEDLDyaddicLFSNLETPGYVGFANLPN--QVH-------RKSVKKGFEFTLMVVGESGLGKSTLVNSLFL-----------------TDLY--PERVIPDAIEKT---------------------------NQTVKLDASTVEIEERGVKLRLTVVDTPGYGDAIDNTDCFRSIIQYIDEQFERFLR-------------DESGLNRRNIVDNRIHCCFYFISPFGHGLKPLDIEFMKQLHNKVNIVPVIAKADCLTKKEVQRLKTRVMEEIEREGIKIYPLPDCD---SDE----------------DEDYKE--------QVRQLKAAVPFAVCGAGQQLEVR----------GRRVRGRLYPWGVVEVENPDHCDFIKLRTMLI-THMQDLQEVTQEVHYENYRSERLARNGQIPKRHTSNESGL---------------------------------------------------------------------------------------------------------------------------------------------------------------------------------------------------------------------------------------------------------------------------------------------------------------------------------
>E4YB03	324	0.252	1.241E-88	43	435	778	7	304	365
-------------------------------------------SMGSRivGGETLGGFIGFANLPNQVHRKSVKKGFEFTLMVVGESGLGKSTLINSLFL-----------------TDLY--PDRELPDAEAKIK---------------------------QTVSMEASTVEIEERGVRLRLTVVDTPGFGDAINSSKCYDPILEYIDAQFERYLH-------------DESGLNRRNISDNRVHCCFYFISPYGHGLKPLDIEFMKSLHNRVNIVPVIAKSDTLTKQEVNRLKKRVLDEIAKHNIKIYQLP---------------------------DVEDDEEEDYKEQTRVLKQSIPFAVVGSTTTIEV----------KGRKVRGRMYPWGVVELENDEHCDYLKLRTMLI-SHMQDLQEVTHDLHYENYR------------------------------------------------------------------------------------------------------------------------------------------------------------------------------------------------------------------------------------------------------------------------------------------------------------------------------------------------------
>UPI001888D2A7	324	0.258	1.241E-88	41	435	778	17	305	369
-----------------------------------------QE-KDYVGFATLPN--QVH-------RKSVKKGFDFTLMVAGESGLGKSTLVNSLFLTDL--HKDRKLLNAEE--------------------------------------------RVAQTVEISRHTVDIEEKGVKLRLTIVDTPGFGDAVNNSECWRPVSEYIEQQFEFY-------------FRDESGLNRKNIQDHRVHCCLYFIPPFGHGLRPVDVEFMKALQEKVNVVPLIAKADCLTPPEVKRLKEKLREEIDEYGIKVYQFPDCDSDEDDE---------------------------FKRQDRELKASCPFAVIGSNTVVEARGQR----------VRGRLYPWGIVEVENPSHCDFVKLRTMLIRTHMHDLKDVTSEGHYESYR------------------------------------------------------------------------------------------------------------------------------------------------------------------------------------------------------------------------------------------------------------------------------------------------------------------------------------------------------
>A0A139AMF6	324	0.261	1.241E-88	46	522	778	13	381	403
----------------------------------------------YVGFSNLPN--QVH-------RKSIKKGFFFNLMVVGESGLGKSTLVNTLFN-----------------TSIYPAKVEVEPTV-----------------------------DTPKTVDIQAISADIEESGVKLKLTVIDTPGFGDFVNNEDSWRPILAAIESRFDSYLEQENRV-------------NRKRIVDNRVHACLYFIAPTGHSLKPLDIEFMRRLHQRVNLIPVIAKSDTLTDEEIKLFKQRILDDIAANKIEIYK----------------------P-QIYE---GDDAETIDE--TKKILERIPFAIVGSTQE---------YEVN-GKKVRGRKYPWGVIEVDNEDHCDFVKLRQMLIRTHMEELKEHTNQVLYEQYRTQKilsgggpVIDGNPDPFAKLDEEKR--------------AHEAKMAKMEQEMKLvFQQKVAEKEAKLKQseeELYAKHREMkEQLERQRVELEARRK---------------------------------------------------------------------------------------------------------------------------------------------------------------------------------------------------------------------------------------------------------------
>A0A8B7NJP5	324	0.244	1.241E-88	36	487	778	40	398	415
------------------------------------NPFTPPDMPGYVGFANLPN---------QIHRKSVKRGFEFTLMVVGESGLGKSTLINTLFL-----------------TDLYPDRVV-----------------------------SSVQENLKKTVKIDVSTVEIEERGVKVRLTVVDTPGYGDAIDNTDCFQSIITYINEQFERYLQ-------------DESGLNRRHIVDNRVHCCFYFINPAGHGLKPLDVQFMKQLHNKVNIVPVIAKADTLTKIEVAKLKKKVMDEIQQHGIHVYPLPECD---------------------------TDEEEDYKLQVRQLKEAVPFAVVGSATVLDV----------GGRKVRGRQYPWGVIEVENPQHCDFSKLR-CLLGTHMQDLTEVTQEVHYENYRSdRLARGSSPLVTTNGSSH--TASAsSLASLgsdkkisAASLgsngsGAGGDRMLQELQEKeAQIAK--------------------------------------------------------------------------------------------------------------------------------------------------------------------------------------------------------------------------------------------------------------------------------------------------
>UPI0008F992E6	324	0.236	1.241E-88	62	491	778	97	435	456
--------------------------------------------------------------PEQVHRKSVKRGFDFTLMVVGDSGLGKSTLINSLFLSDLY-------------------QDRKIPNVNE---------------------------RLEKTTSIEKKSMDIEERGVKLRLTVVDTPGFGDGLKCEESWRACCNYIDDQFRQY-------------FTDESGLNRKNIVDNRVHCCLYFIPPYGHGLRQMDFEVLRRLHQKVNIVPVIAKADTLTASEVKKLKEKVLSDIDEHNIQIYQFPECD---------------------------SDEDEDFKQQDRELKACVPFAVVGSNTVIEV----------GGCKVRGRQYPWGVVEVENPKHSDFSKLRNMLISTHMQDLKDVTEDVHYENFRAQCisqiSRANQERGKLKRDSGP-QFEGVI--TETDRLLLQKDEeirrmQEMLSQMQQ-QLKSSG----------------------------------------------------------------------------------------------------------------------------------------------------------------------------------------------------------------------------------------------------------------------------------------------
>A0A6P7PNV7	324	0.254	1.241E-88	44	456	778	93	413	465
--------------------------------------------DPYDSPEDQDKEYVGFATLPnQVHRKTVKKGFTFTLMVAGESGLGKSTLINSLFL-----------------TDLY----------------RHRKVPNAEE-------------RISQTVDLVKHTVGIEEKGIKLRLTIIDTPGFGDAVNNTESWKHIEDYIDQQFEQY-------------FRDESGLNRRNIQDNRVHCCLYFISPFGHGLRPLDVECMKALHDKVNIIPVLAKADSLTQAEVYRKKMKIREEIKQFGVNIYQFPECD--------------------------SDEDEELKK-QDQTLKDSIPFAVIGSNVQVEC----------SGRKFRGRVYPWGVVEVENPSHSDFLLLRNMLVRTHMQDLKDVTRETHYENYRAQCiqsMTRMVVQERKRSLREKYW---------------------------------------------------------------------------------------------------------------------------------------------------------------------------------------------------------------------------------------------------------------------------------------------------------------------------------
>A0A6P7JIZ3	324	0.254	1.241E-88	44	459	778	138	456	510
--------------------------------------------DPYDSPEDQDKEYVGFATLPnQVHRKTVKKGFTFTLMVAGESGLGKSTLINSLFL-----------------TDLYKDR--------KVPNAEERISP---------------------TVDIIKHTIGIEEKGIKLRLTIIDTPGFGDGVDNTESWKQIEDYIDQQFEQY-------------FRDESGLNRRNIQDNRVHCCLYFISPYGHGLRPLDVEFMKALHEKVNIIPVLAKADSLTQAEVCRKKMKIREEIRQFGINVYQFPECD---------------------------SDEDEDFKMQEQILKDSIPFAVIGSNVQVES----------KGRKFRGRIYPWGVVEVENPAHSDFLLLRNMLVRTHMQDLKDVTRETHYENYR--AQCIQNMTRMVVQDRKRSLLER------------------------------------------------------------------------------------------------------------------------------------------------------------------------------------------------------------------------------------------------------------------------------------------------------------------------------
>UPI0006C9C13D	324	0.245	1.241E-88	39	527	778	283	664	705
---------------------------------------KPKELDGYVGFANLPN---------QVYRKAVKKGFDFTLMVVGESGLGKSTMINSLFL-----------------TDIYS-----------------------------AEQPGPSL-RMKKTVAVETSKVVLKENGVNLTLTIVDTPGFGDAVNNSNCWQPVIEYIESKYEEFLNAESRV-------------VRRAISDNRVHCCLYFVAPSGHGLKPLDVEFMQRLHDKVNIIPVIAKADTMTPDECVYFKKQILNEIAQHKIKIYEFPDAED-----------------------------EEENKL-HKPLRDRVPFAIVGANTVIE-------Y---DGKKVRGRKYPWGVVEVENLEHNDFIALRNMIIRTHLQDLKDVTNNVHYENFRCRTLAGLSVDGKPTRVSNKNPL----AQLEEEkREH-ENKMKKMEAEMeQVFEMKVREKKQKLKeLETDLQKRHdqMRRSLEQQSKEVdeKRRAFESER----------------------------------------------------------------------------------------------------------------------------------------------------------------------------------------------------------------------------------------------------------
>UPI000A2AA12A	323	0.250	1.681E-88	46	452	778	19	319	364
----------------------------------------------YVGFANLPN--QVH-------RKSVRRGFEFTLMVVGESGLGKSTLIDSLFL-----------------TDLYSDR--IVPKAEERIK---------------------------KTVKIETSTVEIEERGVKLRLTVVDTPGFGDGMDNNDCFKPILEYVNLQFENYLH-------------DESGLNRRNITDTRVHCCFYFISPTGHGLKPLDIAFMKELHEKVNIVPVIGKADTLTKSELASMKARVRQEIEEYGIQTYHLPECD---------------------------DDEDEDFIEQTNQLRMAMPFAVVGSNTLIEV----------GGKKSRGRLYPWGVVEVENPEHCDFSKLRTMLI-THMQDLREVTQDVHYENFRAAALGEVAPATPRSSKS-------------------------------------------------------------------------------------------------------------------------------------------------------------------------------------------------------------------------------------------------------------------------------------------------------------------------------------
>UPI001E6745F3	323	0.252	1.681E-88	48	511	778	11	377	387
------------------------------------------------SSDHLQNSQDFIgfaTLPEQVHRKSVKRGFDFTLMVVGESGLGKSTLINSLFL-----------------TDLY--KERKVPTG-------ESLVE--------------------KTVTIEKKTIEIEERGVKLRLTVVDTPGFGDAVNCEEGWKSVERYVDEQFNKF-------------FQDESGLNRKNIQDHRVHCCLYFVPPYGHGLRQMDVEFMRRLHRKVNIVPVIAKSDTLTKTEINKLKTNILNDIETNKIKIYQFPECD---------------------------SDEDEDFKQQDRELKASIPFAVIGSNCIIEV----------AGRKMRGRQYPWGIVEVENSAHCDFVKLRTMLISTHMQDMKEVTQDVHYENFRAQCISQMQQVAMKERNKLKRESAANFDQV---GDADKLLQQKDEEIRRM-QEMLSQMQEKLKESGKDPAAALSLEP--------------------------------------------------------------------------------------------------------------------------------------------------------------------------------------------------------------------------------------------------------------------------
>UPI001ED88B68	323	0.245	1.681E-88	62	455	778	23	325	400
--------------------------------------------------------------PEQVHRKSVKKGFDFTLMVVGESGLGKSTLINSLFLSDLYkDRKIPDASERVE-----------------------------------------------RTTKVEKKTMEIEERGVKLRLTIVDTPGFGDAINCEESWHACCNYVDEQFRQY-------------FQDESGVNRKNIQDNRVHCCLYFIPPYGHSVRQIDLELMRRLHRKVNIVPVIGKADTLTAAEVKRLKARIMADLEENKIQIYQFPDCD---------------------------SDEDEDFQQQDRELKACIPFAVVGSNIVMEV----------AGKKVRGRQYPWGIVEVDNPKHSDFLKLRTMLISTHMQDLKDITQDVHYENFRTQCisqisQQAIRERSKLKRDSGPQ----------------------------------------------------------------------------------------------------------------------------------------------------------------------------------------------------------------------------------------------------------------------------------------------------------------------------------
>UPI000D73F878	323	0.257	1.681E-88	40	454	778	59	368	424
----------------------------------------NPEQPGYVGFANLPN--QVH-------RKSVKKGFEFTLMVVGESGLGKSTLVNSLFL-----------------TDLY--PERHIPTAAEKI---------------------------QQTVKIDASTVEIEERGVKLRLTVVDTPGFGDSLNSTDCFKPVIRYIDDQFERYLN-------------DESGLNRRHIVDNRVHSCFYFINPSGHGLKPLDVAFMRAVHHKVNIVPVIAKADTLTKQEVTNLKRRILDQIEDYGIKIYPLPDCD---SDE-------------------DEDYKEQCRQLKN-----AVPFAVVGANAIIEV----------KGRKVRGRMYPWGVVEVENPEHCDFIKLRTMLI-THMQDLQEVTQETHYENYRAeKLATGGGAPPVKQRTSKP-----------------------------------------------------------------------------------------------------------------------------------------------------------------------------------------------------------------------------------------------------------------------------------------------------------------------------------
>A0A165PFH6	323	0.243	1.681E-88	38	527	778	25	411	429
--------------------------------------IVRKKLMGYVGFANLPN--QVH-------RKSVKKGFQFTAMVVGESGLGKSTLINTLFNTQLYPRKVP------------------LP-------------PSAER---------------PKTVAIESITADIEENGVRLRLTVVDTPGFGDFVDNDESWKPILENIEARFDEYLEQENRV-------------NRQKIVDNRVHACLYFIQPTGHSLKQLDIEFMRRLHTKVNLIPVIAKADTLTDEEIVSFKQRVLSDIAEHNIRIFQAP-------------------IYENEDEETVAETEEIASK---------IPFAVVGSDQEVDTPD---------GRTVRGRSYPWGVVEVDNEDHCDFVKLRQMLVRTYMEELREHTNLHLYENWRSEKLHAMGVAQDSSVFKEVNPA----AKLAEERTLHEAKLAKMEAEMRMvFQQKVSEKEARLKQseeELYARHKEMKEALEKQRGELedKKRRIESGR----------------------------------------------------------------------------------------------------------------------------------------------------------------------------------------------------------------------------------------------------------
>A0A0C3SFQ8	323	0.252	1.681E-88	15	453	778	16	350	445
---------------NGASRLNGSSPSLPQQPSETgSAPIIRKKLNGYVGFANLPN--QVH-------RKSVRKGFQFTTMVVGESGLGKSTLINTLFN-----------------TGLYP-PKEPLP-------------PSAER---------------PQTVAIESISADIEENGVRLRLTVVDTPGFGDFVNNEESWKPIVENIESRFDSYLEQENRV-------------NRQKIADNRVHACLYFIQPTGHSLKPIDVEFMRQLHTKVNLIPVIAKADTLTDEEVADFKARILADIAHHNIHIFQAPTYE-------------------NEDEEALAEAEE---------IAGQIPFAVVGSDHLVKT---------LDGREVRGRAYPWGVVEVDNEDHCDFVKLRQMLVRTYMEELREYTNDVLYENWRTQKLVSMGVVQDQSVFKE------------------------------------------------------------------------------------------------------------------------------------------------------------------------------------------------------------------------------------------------------------------------------------------------------------------------------------
>A0A4C1U6P9	323	0.245	1.681E-88	31	541	778	126	574	591
-------------------------------KPENLPKIekpKTKELDGYVGFANLPN---------QVYRKAVKKGFEFTLMVVGESGLGKSTLINSL---------FLTEVYD---KDKHPGPSLRVK----------------------------------KTVGVETSVVLLKENGVNLTLTIVDTPGFGDAVDNSNCWQPIIDFVESKYEEFLNAESRVTRK------------AAPPDTRVHCCLYFIAPSGHGLKPLDVEFMQRLGDKVNIIPVIAKADTMTPEECIEFKQQVMKEIAQHEIKIYEFPESTGEEG-EAAEA---------------------------TRALRARVPFAVVGANTVIE----------QDGRRVRGRKYPWGVAEVENLEHCDFLALRNMVIRTHLQDLKDVTSSVHYENYRCRKlAGLSHDGKPHRINSNKnkskkskfnmLLLFSHINNKASFVdrnPLAQMeeekrehnlKMKKMESEMeQVFEtkvrEKHaklkeSEAeLArrheATRRALEAQARELEERQRQLAAEKAAWERETGLSLDdlRRRSLEANSKE--------------------------------------------------------------------------------------------------------------------------------------------------------------------------------------------------------------------------------------------
>UPI001E275C73	323	0.257	1.681E-88	3	455	778	158	496	605
---PIKPSSP-ESAKDENSKESTPEIVKE--------RPKPKELDGYVGFANLPN---------QVYRKAVKKGFEFTLMVVGESGLGKSTLINSMFL-----------------TDIY--NSTDYPGPTQ---------------------------RLKKTVAVETTRVMLKENGVNLLLTVVDTPGFGDAVDNSNCWVPIIEYIESKYEDYLNCEARV-------------TRKQSPDMRIHCCLYFIQPSGHGLKSLDIEFMKRLCDKVNIIPIIAKADTLTAEECTLFKKQILNEIALHKIKIYEFPD--------------------------SLED--EDDHKL-NKSLKDRVPFAVVGSNAVVEI----------DGKKLRGRKYPWGIAEVENLEHCDFIALRNMVIRTHLQDLKDVTNNVHYENYRCRKlaGLGVDGKTNRILNKNPL----------------------------------------------------------------------------------------------------------------------------------------------------------------------------------------------------------------------------------------------------------------------------------------------------------------------------------
>UPI001BB1B2E5	323	0.260	2.276E-88	39	453	778	8	316	369
---------------------------------------SNPETPEYVGFANLPN--QVH-------RKSVKKGFEFTLMVVGESGLGKSTLINSLFL-----------------TDLY--PERHIPSAAEKI---------------------------DKTVSIDASTVEIEERGVKLRLTVVDTPGYGDAINNNDCFDPILKYIDDQYERYLN-------------DESGLNRRNIVDNRVHCCFYFISPTGHGLKPLDVQFIQALHNKVNIVPVIAKSDTLTKRELLKLKHKVLDEIHDNGIKIY---------------------HMPDSDSDED-EDFKEH-----NKQLKASVPFAVCGSSQLIEV----------KGRKVRGRLYPWGVVEVENPDHCDFIKLRSMLI-AYMEDLKDVTHEVHYEAFRSEKLAKSGGSAAKKPASR------------------------------------------------------------------------------------------------------------------------------------------------------------------------------------------------------------------------------------------------------------------------------------------------------------------------------------
>UPI000BA82D00	323	0.239	2.276E-88	55	484	778	6	336	373
-------------------------------------------------------EIGFATLPEQIHRKSVKKGFDFTMMVVGESGLGKSTLINSLFL-----------------TDLYKER-KILNVE-------EKLD---------------------RTVDVEKKTMEIEEKGVKLKLTIVDTPGFGDAVNCEENWMVIENYITDQFNQF-------------FKDESGLNRKNIVDNRVHCCLYFIPPWGHGLRPLDIEFMKRLHQKVNIIPVIAKADTLNTNEIRRLKDKILRELEENEVHVYQLPECDSDEDDE---------------------------FKQQDRELKQSIPFAVIGSTQVVEVN----------GRRVRGRIYPWGIVEVENPVHSDFLKLRTFLVSTHMQDLKDVTRDVHYENYRaqylTKIsQQSARERGKLRRDSKP--CE------ESAVETDWLLQQKEEEIRRM-----------------------------------------------------------------------------------------------------------------------------------------------------------------------------------------------------------------------------------------------------------------------------------------------------
>A0A8D8XT98	323	0.256	2.276E-88	62	451	778	12	305	380
--------------------------------------------------------------PEQVHRKSVKKGFDFTLMVVGESGLGKSTLVNSLFLSDLYG--------------------------------DRKVPN--------------VNDRQGKTTSIEKKSMDIEERGVKLRLTVVDTPGFGDSINSEESWRACCSYIDDQFRQY-------------FNDESGLNRKNIVDNRVHCCLYFIPPFGHGLRQIDIETMRRLHRKVNIVPVIAKADTLTTTEVKKLKKKLLEDIEEHQIQIYQFPECD---------------------------SDEDEDFKQQDKELKESVPFAIIGSNTVIEV----------AGTKVRGRQYPWGVVEVENPKHSDFNKLRNMLISTHMQDLKDVTEDVHYENFRAQCLSQMSQRGDRGIN--------------------------------------------------------------------------------------------------------------------------------------------------------------------------------------------------------------------------------------------------------------------------------------------------------------------------------------
>A0A0B7ATZ0	323	0.244	2.276E-88	40	501	778	70	419	440
----------------------------------------NPEQAGYVGFANLPN--QVH-------RKSVKKGFEFTLMVVGESGLGKSTLVNSLFL-----------------TDLY--PERHIPSAAEKI---------------------------QQTVKIDASTVEIEERGVKLRLTVVDTPGFGDSLNSIDCFKSIIQYIDDQFERYLN-------------DENGLNRRHIVDNRVHCCFYFINPSGHGLKPLDIAFMRAVHHKVNIVPVLAKADTLTQLEVTTLKRKIMDQVDDHGIRIYPLPDCD---SDE-------------------DEDYKEQCKQLRN-----AVPFAVVGANTIIEV----------KSKKVRGRMYPWGVVEVENPEHCDFIKLRTMLI-THMQDLQEVTQETHYENFR---AEKLATGGSYKSKSGK-PAADTYGRMENGGGGEFTDKERELRQKEEELRRMQERLT--RMQAE------------------------------------------------------------------------------------------------------------------------------------------------------------------------------------------------------------------------------------------------------------------------------------
>A0A6A6GR51	323	0.236	2.276E-88	60	536	778	72	436	462
------------------------------------------------------------NLPNQWHRKSVRKGFNFNVMVVGESGLGKSTLVNTLFN------------------------TSLYP-------------PKERKQPSLDFA--------PKTVAVQSISADIEENGVRLRLTVVDTPGFGDFVNNDDSWRPIVENIDQRFDAYLDAENKI-------------NRMNIVDNRIHACVYFIQPTGHSLKPLDVEVMRRLHTKVNLIPVIAKSDTLTDEEIVSFKQRILSDINHHNIQIFEGP------------------RYEL-DDEETIAENNEILSK---------IPFAVVGANTEVTTP---------EGRRVRGRKYPWGTIEVDNEDHCDFVKLRQMLIRTHMEELKEHTNNYLYEGYRSDKLEGLGMQSDPNVFRE-------VNPAA--------KQEEERSLHEQKLEKME---REMRMVFQQKVQEKEQKLKQSEEELYARHREMKENLDKqRAELE-------------------------------------------------------------------------------------------------------------------------------------------------------------------------------------------------------------------------------------------------
>A0A545AD30	323	0.252	2.276E-88	38	477	778	132	474	534
--------------------------------------IIRRKITGYVGFANLPN---------QWHRKSVRKGFNFNIMVVGESGLGKSTLINTLFNTLL------------------------YP-----P---RERKP-------------PSLDIIPKTVSIESLSADIEENGVRLRLTVVDTPGFGDFVNNDESWRPIIDNIEQRFDAYLDAENKV-------------NRMNIIDNRIHACVYFIQPTGHALKPLDIEVMRRLHTKVNLIPVIAKADTMTDEEIVAFKSRILADVKHHEIQIFEGP------------------RYEL-DDEETIAENNEIMAKV---------PFAVVGANSEITNED---------GRKVRGRRYPWGIIEVDNEEHCDFVKLRQMLIRTHMEELKEHTNNALYENYRSEKLTAMGVAQDPSVFKEvnpavKQEEERTLheQKLAKMEAEMRTVFQQ------------------------------------------------------------------------------------------------------------------------------------------------------------------------------------------------------------------------------------------------------------------------------------------------------------
>A0A6J8BQL9	323	0.246	2.276E-88	42	479	778	271	596	628
------------------------------------------EQPGYVGFANLPN--QVH-------RKSVKKGFEFTLMVVGESGLGKSTLVNSLFL-----------------TDLYPERQI---------------------------HSAA--EKIKQTVKIDASTVEIEERGVKLRLTVVDTPGFGDSLNSVDCFKPIIQYVDDQFERYLQ-------------DESGLNRRHIIDNRVHCCFYFINPSGHGLRPLDITFMRAVHHKVNIVPVIAKADTLTKHEVQRLKKRVLDQIDEYGISIYPLPDCD---SDE-------------------DEDYREQCRQL-----KEAVPFAVIGANTVIEV----------KGRKVRGRMYPWGVVEVENPEHCDFIKLRTMLI-THMQDLQEVTQEVHYENFRADKLAGGGGQAVPKKVSKNRRPESMV------GGDEKEKQLQEK----------------------------------------------------------------------------------------------------------------------------------------------------------------------------------------------------------------------------------------------------------------------------------------------------------
>A0A8B6XMK8	323	0.265	3.083E-88	43	460	778	3	315	332
-------------------------------------------SGIYVGFANLPN--QVH-------RKSVKRGFEFTLMVVGESGLGKSTLVDSLFL-----------------TSLYSDR--HLP-DAAKRIE--------------------------KTISVSTSTVEIEEKGVKLKLTVVDTPGFGDAVNNSDSWQPIVQYINEQYEAYLR-------------DESGLNRRNITDTRVHCCLYFINPVGHGLKPLDIAMMKALHDKVNIVPVIAKADTLTLKEVKTLKERILDEIRRSGIQVYRFPDDDE--------------------------DDEEEFIEV-NRQLKASVPFAVVGSNKIFEVN----------GKKVRGRIYPWGIVDIENPAHCDFTMLRNMLIRTHMQDLKDVTQDAHYENFRAKRLRXXXDERDVLLKEKEAELKRM-----------------------------------------------------------------------------------------------------------------------------------------------------------------------------------------------------------------------------------------------------------------------------------------------------------------------------
>A0A0K8S8Y1	323	0.252	3.083E-88	42	454	778	12	319	359
------------------------------------------ETPGYVGFANLPN--QVH-------RKSVKKGFEFTLMVVGESGLGKSTLVNSLFL-----------------TDLY--PNRKIPDAIDKTF---------------------------KTVGLEASTVEIEERGVKLRLTVVDTPGFGDAINNTDSFKAIIQYIDDQFERFLR-------------DESGLNRRNILDNRVHCCFYFISPFGHGMKPLDIEFMKQLHNKVNIVPVIAKADVLTKKEILKLKKRIMEEIEANGIKIYGLPDCD---SDE----------------DEDYKE--------QVRQLKEAVPFAVCGSNTLLEAR----------GKKVRGRLYPWGVVEVENPDHCDFRKLRTMLI-THMQDLQEVTQEVHYENYRSeRLAKGAPVRKRTTSVSEN-----------------------------------------------------------------------------------------------------------------------------------------------------------------------------------------------------------------------------------------------------------------------------------------------------------------------------------
>A0A0C9URM1	323	0.252	3.083E-88	44	527	778	47	427	447
--------------------------------------------MGYVGFANLPN--QVH-------RKSVRKGFQFTAMVVGESGLGKSTLINTLFN-----------------TTLYP---RKEPLP-----------PHAER---------------PQTVSIQSISADIEESGVRLRLTVVDTPGFGDFVNNDESWKPIVEDIESRFDAYLEQETRV-------------NRQKIVDNRVHACLYFIQPTGHSLKQIDIEFMRRLHQRVNLIPVIAKADTMTDEEIIEFKQRILADIAQHNIQIFQAP-------------------IHENEDEETLTEIEEITTK---------IPFAVVGSDQVVLTPD---------GREVRGRAYPWGVIEVDNEDHCDFVKLRQMLIRTYMEELREHTNTYLYENWRSEKLTNMGIQQDPTVFKEVNPAQR----VAEERGLHEQKLSKMEAEMKMvFQQKVQEKEAKLKQseeELYARHREMRDAlEKQrLELEDKKRRVESGR----------------------------------------------------------------------------------------------------------------------------------------------------------------------------------------------------------------------------------------------------------
>A0A0C3QWT8	323	0.247	3.083E-88	38	527	778	48	434	453
--------------------------------------IVRKKLMGYVGFANLPN--QVH-------RKSIRKGFQFTCMVVGESGLGKSTLINTLFN-----------------TTLYPAR----PSP----------DPAVER---------------PKTVAIESISADIEESTVRLRLTVVDTPGFGDFVNNDESWKPIVENIEARFDAYLEQENRV-------------NRQKMVDNRVHACLYFIQPTGHALKQIDIEFMRRLHTKVNLIPIIAKADTLTDEEVQNFKRRVLADIEHHNIRIFQAPVYE-------------------NEDEETLAEHEAITTK---------IPFAVVGS---------NSELELEDGRVIRGRSYPWGVVEVDNEEHCDFVKLRQMLIRTHMEELREHTNNVLYENYRSDKLLGMGVTQDHSVFREVNPA----AKTAEERTLHEAKLSKMEAEMKMvFQQKVQEKEAKLKQseeELYARHREMKEALEKQRAELedKKRRLESGR----------------------------------------------------------------------------------------------------------------------------------------------------------------------------------------------------------------------------------------------------------
>A0A6G1QT27	323	0.259	3.083E-88	46	458	778	136	440	496
----------------------------------------------YVGFSTLPN--QVH-------RKTVKKGFTFTLMVAGESGLGKSTLINSLFLTDL--YKHRKVPNAEE--------------------------------------------RISQTVDIIKHTIGIEEKGIKLKLTIIDTPGFGDSVNNTGSWKHIEDYIDQQFEQY-------------FRDESGLNRRNIQDNRVHCCLYFISPFGHGLRPLDVECMKALHEKVNIIPVLAKADSLTQAEVSRKKMNIREEIKLFGINIYQFPECD---------------------------SDEDEDFKKQDQILKNSIPFAVIGSNVQVES----------KGRKFRGRVYPWGVVEVENPAHSDFLLLRNMLVRTHMQDLKDVTRETHYESYR---AQCIQNMTRMVVQERKRSLH-------------------------------------------------------------------------------------------------------------------------------------------------------------------------------------------------------------------------------------------------------------------------------------------------------------------------------
>A0A6L2PKK6	323	0.243	3.083E-88	24	459	778	667	986	1025
------------------------FIHTDFSRP-----FASLETPGYVGFANLPN--QVH-------RKSVKKGFEFTLMVVGESGLGKSTLVNSLFL-----------------TDLY--PERVVPDAAEKTH---------------------------QTVKLDASTVEIEERGVKLRLTVVDTPGYGDSIDNTDSFRAIIQYIDDQFERFLR-------------DESGLNRRNIVDNRIHCCFYFISPFGHGLKPLDIEFMKQLHNKVNIVPVIAKADVLTKKEVLRLKKRVMEEIESNGIKIYPLPDCD---SDE----------------DEDYKE--------QVRQLKEAVPFAVCGANTLLEVR----------GRKVRGRLYPWGVVEVENPDHCDFIKLRTMLI-THMQDLQEVTQEVHYENYR-----SERLAKGAPVPKRQTLLGG------------------------------------------------------------------------------------------------------------------------------------------------------------------------------------------------------------------------------------------------------------------------------------------------------------------------------
>A0A336LQE2	322	0.255	4.176E-88	42	451	778	1	305	343
------------------------------------------ESGgGYVGFANLPN--QVH-------RKSVKRGFEFTLMIVGESGLGKSTLVNSLFL-----------------TDLYPDR----------PV----LDAIEKQK---------------QTVKLEASTVEIEERGVKLRLTVVDTPGFGDAIDNSDSFNSILKYIDDQFEHYLR-------------DETGLNRRNIIDNRIHCCFYFISPFGHGLKPLDIEFMKKLHTKVNIVPVIAKADVLTKKEMQRLKDRVMKEIEDNGIKIYTLPECD---SDE----------------DEDYKE--------QVRQLKEAVPFAVCGSTSVLEV----------KGRKLRGRLYPWGVVEVENPEHCDFIKLRTMLI-THMQDLQEVTQEVHYENYRSERLARGKATAVKDGI--------------------------------------------------------------------------------------------------------------------------------------------------------------------------------------------------------------------------------------------------------------------------------------------------------------------------------------
>UPI00096B2E27	322	0.267	4.176E-88	62	454	778	14	314	365
--------------------------------------------------------------PDQVHRKSVKRGFDFTLMVVGESGLGKSTLINSLFL-----------------EDLY--KNRIVPDVTEKIK---------------------------KTTSIEKKTMEIEERGVKLRLTVIDTPGFGDAVNCEDSWKVCTNYIDEQFRQY-------------FTDESGLNRRNIQDNRVHCCLYFIPPWGHSLRQMDLELMKRLHRKVNIVLVIAKADTLTTSEVAKLKQNIINDIRANDIQMYEFPECDSDEDDE---------------------------FKQQDKELKASVPFAVVGSNTTLEV----------AGRKVRGRQYPWGVVDVENPKHSDFIKLRTMLISTHMQDLKDVTEDVHYENFRAQCisqiSQHARERGKLKRDSNP-----------------------------------------------------------------------------------------------------------------------------------------------------------------------------------------------------------------------------------------------------------------------------------------------------------------------------------
>A0A673BVA8	322	0.266	4.176E-88	42	455	778	48	355	420
------------------------------------------ESNNkeYVGFAMLPN--QVH-------RKTVKKGFTFTLMVAGESGLGKSTLINSLFLTDL--YKERKVPNAEE--------------------------------------------RINKTVDIVKHTVSIEEKGIKLRLTIIDTPGFGDAVNNTESWKPLEDYIDQQFEQY-------------FRDESGLNRRNIQDNRVHCCLYFISPFGHGLRPLDVECMKALHEKVNIVPILAKADSLTAAEMRRKKMKIREEIKQFGINIYQFPE---------------------------YDSDEEADFKRQDQILKDSIPFAVIGSNIQVES----------KGRRVRGRIYPWGMVEVENPVHSDFLLLRNMLVRTHMQDLKDVTRESHYENYR---ANCIQNMTRMVVLERKR----------------------------------------------------------------------------------------------------------------------------------------------------------------------------------------------------------------------------------------------------------------------------------------------------------------------------------
>A0A1Y2G233	322	0.243	4.176E-88	46	527	778	25	403	421
----------------------------------------------YVGFANLPN--QVH-------RKSVRKGFHFTTMVVGESGLGKSTLINTLFNTSLYAKK-------------------SVPAPHQER---------------------------PSTVAIESITADIEENGVRLRLTVVDTPGYGDFINNDDGWKPILDNIEARFDAYLEQENRV-------------NRTKMVDNRIHACLYFIEPTGHSLKPVDVEFMRRLHTKVNLIPVIAKADTMTDDEVLQFKARILSDIAHHRIEIYQAPRYD-------------------QEDEETIAENEEIIRK---------IPFAIVGSDSVVATPD---------GRQVRGRAYPWGTIEVDNEDHCDFVKLRQMLIRTHMEELKEHTNGSLYEKYRSEKLLGMGVTQDHTVFKEVNPA----AKMAEERALHESKLQKMEAEMKMvFQQKVNEKEAKLKQseeELYARHREMKEAlEKQkLDLEEKKRRLESGR----------------------------------------------------------------------------------------------------------------------------------------------------------------------------------------------------------------------------------------------------------
>A0A7M5WTA2	322	0.257	4.176E-88	45	487	778	16	334	425
---------------------------------------------NYVGFANLPN--QVF-------RKSVKKGFQFTLMVVGESGLGKSTLINSLFL-----------------TDIYTS--TVYEDAAAKF---------------------------GKTMTVNASTFELKEGGVRLQLTVVDTPGFGDNIDNTDCWNSVIQNIEAKFEDYLNAESRV-------------NRTTVQDTRVHCCLYFIAPTGHGLKPLDVEFMKKLHNKVNIVPVIAKADTLTGDECNRFKQQILKEIEDHQINIYRFP--------------------PLSDDE-----SENDLAALR------RIPFAVVGSNTVLEV----------GGKKIRGRKYPWGIVEVENIEHCDFIALRNLLIRTHMQDLIDVTNDVHYENFR---------------SERLSVLTGGGNSITSAALNINPMEQIEREREDQEKK--------------------------------------------------------------------------------------------------------------------------------------------------------------------------------------------------------------------------------------------------------------------------------------------------
>A0A2L2XZB3	322	0.250	4.176E-88	44	455	778	57	361	474
--------------------------------------------DGYVGFANLPN---------QVYRKAVKRGFEFTLMVVGEAGLGKSTLINSM---------FLTEIYSNEYPG-----------------------P-SLRVK--------------KTLQVETSKVLLKESGVNLLLTVVDTPGFGDAVDNSQCWSPISDYIDNKYEEYLNAESRV-------------HRTTIPDGRVHCCLYFIAPSGHGLKPLDIEFMKRLHDRVNIIPLVAKADTMTPEECHFFKRQIMTEIAQNQIKIYEFPECDD-----------------------------EDENR-QLKIMKERVPFAVVGSNTLIDVN----------GKQVRGRKYPWGVAEVENMEHCDFLALRNMLLKTHMQDLKDVTNSVHYENFRCRKlaGVGTDGKPSRLCNKNPL----------------------------------------------------------------------------------------------------------------------------------------------------------------------------------------------------------------------------------------------------------------------------------------------------------------------------------
>A0A8C3ZBE0	322	0.242	4.176E-88	44	455	778	102	415	475
--------------------------------------------DPYDSTEDQDKEYVGFATLPnQVHRKSVKKGFAFTLMVAGESGLGKSTLVNSLFL-----------------TDLY------------------------KNRKVLNAEE-----RISQTVQINKYTVGIEEKGVKLRLTIVDTPGFGDAVNNTWSWKAVEEYIDLQFEQY-------------FRDESGLNRKNIQDNRVHCCLYFISPYGHGLRPLDIEFMMALHEKVNIVPVLAKADSLTPSEIRKKKMKIRQEIERFGIKMYQFPECD---------------------------SDEDEEFKLQDQELKDSIPFAVIGSNILVES----------KGRRFRGRLYPWGVVEVENPAHSDFLKLRNMLVRTHMQDLKDVTRETHYENYR---AQCIQNMTRMVVMERKR----------------------------------------------------------------------------------------------------------------------------------------------------------------------------------------------------------------------------------------------------------------------------------------------------------------------------------
>UPI001ED86586	322	0.262	4.176E-88	25	435	778	137	441	517
-------------------------PQSPWCRFDPYDSPEDQD-KEYVGFATLPN--QVH-------RKTVKKGFTFTLMVAGESGLGKSTLINSLFL-----------------TDLY--KDRKVP---------------------------NAQERISQTVDIVRHTVSIEEKGIKLRLTIIDTPGFGDAVNNAECWKPIEDYIDQQFEQY-------------FRDESGLNRRNIQDNRVHCCLYFISPFSHGLRPLDVECMKALHEKVNIVPVLAKADSLTQAEVRRKKMKIREEIKQFGINIYQFPEYD--------------------------SDEDEDFNK-QDQMLKNSIPFAVIGSNVQVES----------KGRRFRGRAYPWGVVEVEDPVHSDFLLLRNMLVRTHMQDLKEVTQETHYENYR------------------------------------------------------------------------------------------------------------------------------------------------------------------------------------------------------------------------------------------------------------------------------------------------------------------------------------------------------
>W3XDI9	322	0.230	4.176E-88	25	535	778	116	526	528
-------------------------LSSSVNENKN---IVRRKLTGYVGFANLPN---------QWHRKSVRKGFNFNVMVVGESGLGKSTLVNTLFN------------------------TSLYP-------------PKERK--------GPSLDIIPKTVTIQSISADIEEAGVRLRLTVVDTPGFGDFVNNDESWRPIVENIEQRYDAYLDAENKV-------------NRMNIVDNRIHACVYFIQPTGHSLKPLDIEVMRRLHTKVNLIPVIAKADTLTDEEIISFKARILSDIKHHDIQIFEGP------------------RYEL-DDEETIAENNEIMSKV---------PFAVVGANNEITNAD---------GRKVRGRSYPWGVIEVDNEEHCDFVKLRQMLIRTHMEELKEHTNNALYENYRTDKLTAMGVAQDPSVFKEvnpavKQEEERALheQKLA-----------KMEAEMKMvFQQKVAEKESKLKQseeELYARHREMkEQLERQRIELEEKKSrVESGRpiekeGKRKGFSL--------------------------------------------------------------------------------------------------------------------------------------------------------------------------------------------------------------------------------------------------
>UPI001CFA92C8	322	0.267	4.176E-88	50	453	778	415	721	729
--------------------------------------------------SHLLGYVGIDTIIDQMRRKTMKTGFDFNIMVVGQSGLGKSTLVNTLF----------------------------------KSQVSRKSSGWNRD------------DKIPKTVDIKAVTHVIEEGGVKMKLTVIDTPGFGDQINNENCWEPIEKYINEQYEKFLKEEVNI------------ARKKRIPDTRVHCCLYFISPTGHSLRPLDIEFMKHLNKVVNIIPVIAKADTMTPEEKIEFKQRVRKELEINGIEFY-----------------------PQKEFDEDMED------KTEHDKIRECMPFAVVGSDKE---------YQVN-GKRVLGRKTPWGIIEVENIAHCEFALLRDFVIRTHLQDLKEVTHNIHYETYRAKRLNDNGGLPPVSTDTE------------------------------------------------------------------------------------------------------------------------------------------------------------------------------------------------------------------------------------------------------------------------------------------------------------------------------------
>A0A5A9PD22	322	0.256	4.176E-88	44	435	778	487	783	854
--------------------------------------------DPYDSAEDQDKEYVGFATLPnQVHRKSVKKGFAFTLMVAGESGLGKSTLVNSLFL-----------------TDLY------------------------KDRKMLNAEE-----RIMQTKEITKHTLSIEEKGVKLRLTIVDTPGFGDAVDNTESWKPVADYIDEQFEQY-------------FRDESGLNRKNIQDNRVHCCLYFISPFGHGLRPMDVEFMKALHEKVNIVPVLAKADSMTPVEVQKMKLKICEDIERFGISVYQFSECD--------------------------SDEDEEL-KLPHQELKDSIPFTVIGSNILVES----------QGRRFRGRQYPWGVVEVENPTHSDFLKLRNMLVRTHMQDLKDVTRETHYENYR------------------------------------------------------------------------------------------------------------------------------------------------------------------------------------------------------------------------------------------------------------------------------------------------------------------------------------------------------
>A0A0A9Y2S3	322	0.242	5.656E-88	62	460	778	12	319	363
--------------------------------------------------------------PEQIHRKSVKRGFDFTLMVVGESGLGKSTLVNSLFLSDLY-------------------KDRKIP---------EVADKLE------------------RTTTIERKTMDIEERGVKLRLTVVDTPGFGDALNCDDSWKVVVNYIDDQFRQY-------------FTDESGLNRKNIQDNRVHCCLYFIPPYGHGLRQIDVELMKRLHQKVNIVPVIGKADALTLPEIKKLKQRILDDIGEHGIQIYQFPECD---------------------------SDEDEEFKQQDRELKASLPFSVIGSNTVIEVGGSRT----------RGRQYPWGVVEVENPKHSDFNKLRNMLITTHMQDLKDVTEDVHYENFRAQCisqisQQAFRERGKLKRDSVPPNLDPT-----------------------------------------------------------------------------------------------------------------------------------------------------------------------------------------------------------------------------------------------------------------------------------------------------------------------------
>UPI001CFBAD6F	322	0.260	5.656E-88	44	454	778	3	309	366
--------------------------------------------DNYVGFATLPS--QVH-------RKSVKKGFDFTLMVAGESGLGKSTLIDSL---FLTDLYKERQLTDAA-------------------------------------------DRISQTLEILKHAVDIEERGVKVKLTIVDTPGFGDALDNSDCWKPIAQYIDEQFEQY-------------FRDESGLNRKNIQDNRVHCLLYFISPLGHGFRPLDLEFMRAIHEKVNIVPVIAKADTLTPAEVKKLKQKVRDEVEEHEIKIYHFPDCD---SDE---------------DEEFKKQDEE---------LKESFPFAVIGSKTII--NEKT-------GKTIRGRIYPWGMVEVDNPTHCDFTKLRNMLIQTHMQDLKDVTQEIHYENYRAQCIQSLTRTVAKDRSNRN-----------------------------------------------------------------------------------------------------------------------------------------------------------------------------------------------------------------------------------------------------------------------------------------------------------------------------------
>UPI001457F0F2	322	0.257	5.656E-88	62	508	778	17	357	366
--------------------------------------------------------------PDQVHRKAVKRGFEFGLMVVGETGLGKSTLINSLFL-----------------TDLY--KDRKIP-----------NVEETVK----------------KTVQIEKKQLEIEERGVKLRLTIVDTPGFNDSVNGEENWTPIIHYIDNQFDQYYQAE-------------SGLNRKNIQDTRVHCCLYFISPYGHGLKPVDIAVMKRLHTKVNIVPLLAKSDILTPKEVKRLKAKILDEIKENHIQIYQFPECD---------------------------SDEDEDFKQQDKALKAAIPFAVVGSNTVVEA----------GGKKIRGRMYPWGIVEVDNPKHCDFGKLRQMLISTHMQDLKDITADLHYENYRAEHLAEEMKSSQRERSKLKRDSIVNLDAVS------ETDKLL--QQKEAEIQRMQAMLA--KMQAQLQSNQPP-----------------------------------------------------------------------------------------------------------------------------------------------------------------------------------------------------------------------------------------------------------------------------
>UPI00106B692F	322	0.243	5.656E-88	44	498	778	7	371	427
--------------------------------------------DGYVGFANLPN---------QIFRKSVKKGFEFTLMVVGESGLGKSTLLNSLFL-----------------TDLYTS--ATFPTTEEK---------------------------LSKTIEVQASTVTLKEGGVTLRLTCVDTPGFGDAVDNTDCWSPINSYIESKFEEYLNEESRV-------------NRSAIVDNRVHCCLYFIAPNGHCLKPLDIEFMRRLHDKVNIVPVIAKADSLTAEECQNFKKQILNEIGANKIGIYQFPD--------------------LGVDDEDFKDV----------SMTDRIPFAVVGSNTVVEV----------GGKKLRARVYPWGVAEVENSEHCDFVALRNMLIRTHMQDLKDVTNDVHYENFRCKRlatvtvgsptvtsNKSLGLSPLEQLEEEKHERESKISKTESEMEQVFeTKVKEKRKKLkemeAEFSKKHEQSCRQLEL---------------------------------------------------------------------------------------------------------------------------------------------------------------------------------------------------------------------------------------------------------------------------------------
>UPI00096B56CE	322	0.255	5.656E-88	38	452	778	0	311	429
--------------------------------------MSQGEKEKAEVSYVGYA-----NLPNQVFRKAVKRGFQFSLMVVGQSGLGKSTLINSLFM-----------------TDLY--EDCVY-------------SPSPQRM--------------PRTTEIKESTVSVEEGGVRLELTLIDTPGFGDIVDNSQCWRPIVDYIDSKYEKYLNDESRV-------------NRGYTEDYRIHCCLYFIPPNGHGLRQIDIEFMKQLHNKTNIVPVIAKADTFTPEEVVRFKKVVLQDIADNGIKIYQFPD----------AQL-------------DEEDD------AANQKLREAIPFAVVGS---------NTILEVNQKK-VRGRQYPWGVAEVENADHCDFTTLRNMIIRTHMQDLKDITNNVHYENYRCTKLANVSSVTGSATDK-------------------------------------------------------------------------------------------------------------------------------------------------------------------------------------------------------------------------------------------------------------------------------------------------------------------------------------
>A0A8C4FL66	321	0.246	7.660E-88	42	455	778	3	308	310
------------------------------------------KTMMYVGFATLPN--QVH-------RKSVKKGFAFTLMVAGESGLGKSTLVNSLFL-----------------TDLY------------------------KNRKVLNAEE-----RISQTVQINKYTVGIEEKGVKLRLTIVDTPGFGDAVNNTWSWKAVEEYIDLQFEQY-------------FRDESGLNRKNIQDNRVHCCLYFISPYGHGLRPLDIEFMMALHEKVNIVPVLAKADSLTPSEIRKKKMKIRQEIERFGIKMYQFPECD---------------------------SDEDEEFKLQDQELKDSIPFAVIGSNILVES----------KGRRFRGRLYPWGVVEVENPAHSDFLKLRNMLVRTHMQDLKDVTRETHYENYR---AQCIQNMTRMVVMERKR----------------------------------------------------------------------------------------------------------------------------------------------------------------------------------------------------------------------------------------------------------------------------------------------------------------------------------
>UPI000A2A4588	321	0.250	7.660E-88	41	455	778	30	339	385
-----------------------------------------QE-TGYVGFANLPN--QVH-------RKSVKKGFEFTLMVVGESGLGKSTLVESL---------FLTDLYDDTSLSPAINRMH-------------------------------------QTVSIDTNTVEIEEKGIKLKLTVVDTPGFGDAIDNSSCWQSIVNYIDKQFESYLH-------------DESGLNRRNIVDTRVHCCMYFISPFGHGLRPIDVEFMKALHNRVNIVPVIAKADTLTKNELNLLKRKILNEMENNSIKIYTFPDSES-------------------------DDDEEFIE--INQELKLSVPFAVIGSNRVVDLN----------GRKTRVRQYPWGYTEVENPDHCDFVMLRNMLVRTHMQDLKDVTQEIHYENYRaQRLSQQTGTPAGYKKDMKPR----------------------------------------------------------------------------------------------------------------------------------------------------------------------------------------------------------------------------------------------------------------------------------------------------------------------------------
>A0A7E6FPR4	321	0.258	7.660E-88	40	454	778	35	346	403
----------------------------------------NPEQIGYVGFANLPN--QVH-------RKSVKKGFEFTLLVVGESGLGKSTLVNSL---FLA--------------DLY--PERHIPSASEKI---------------------------TQTVKIDASTVEIEERGVKLRLTVVDTPGFGDSLNSEDCFTPIIEYIDEQFERYLH-------------DESGLNRRHIIDNRVHCCFYFINPSSHGLKPLDISFMKAVHHKVNIVPVLAKADTLTKKEVLNLKRKIMDQIDEYGINIYPLPDCD---SDE-------------------DDDYKEQCRQL-----KEAVPFAVVGSSESFEVN----------GKKVRGRRYPWGVVEVENPDHCDFIKLRTMLI-THMQDLQEVTQEIHYENFRAEKlagGKVVKQRTSRSGVQQP-----------------------------------------------------------------------------------------------------------------------------------------------------------------------------------------------------------------------------------------------------------------------------------------------------------------------------------
>G4TFG9	321	0.250	7.660E-88	60	527	778	31	404	421
------------------------------------------------------------NLPNQVHRKSVRKGFQFTIMVVGESGLGKSTLINTLFN-----------------TTLY------APKEVLAPSAER-----------------------PKTVAIQSISADIEENGVRLRLTVVDTPGFGDFVNNHESWKPILDNIESRFDSYLEQENRV-------------NRQKIVDNRVHACLYFIQPTGHSLKPIDVEFMRQLHTKVNLIPVIAKADTLTDEEILKFKQRILSDIAHHQIHIFQAP-------------------IYDNDDEETIAENEEIASK---------IPFAVVGSDREVRTAD---------GRSVRGRSYPWGVIEVDNEEHCDFVKLRQMLIRTNMEELREHTNDVLYENWRSEKLINMGVVQDPSVFKE----INPAAKLAEERAIHEAKLAKMEAEMKMvFQQKVAEKEAKLKQseeELYARHREMKDALEKQRAELedKKRRIESGR----------------------------------------------------------------------------------------------------------------------------------------------------------------------------------------------------------------------------------------------------------
>UPI0014723725	321	0.265	7.660E-88	33	435	778	112	409	485
---------------------------------QFDPYDSEDQDKEYVGFAMLPS--QVH-------RKTVKKGFTFTVMVLGESGLGKSTLINSLFL-----------------TDLY---------------KDRKVPNAEERI--------------SQTVEIIKRTVSIEEKGIKLQLSIVDTPGFGDAINNRESWKPVEDYIDQQFEQY-------------FRDESGLNRKNLQDNRVHCCLYFISPYGHGLRPLDVECMRALHEKVNIVPVLAKADSLTPTEVCSKKMKIKEEIKHFGINIYQFPECD--------------------------SDEDEEYKK-QDQILKDSIPFAVIGSNVQLE----------NKGRRFRGRLYPWGVVEVENPAHSDFLLLRNMLVRTHMQDLKDVTQEMHYENYR------------------------------------------------------------------------------------------------------------------------------------------------------------------------------------------------------------------------------------------------------------------------------------------------------------------------------------------------------
>A0A2D0SZR7	321	0.241	7.660E-88	44	435	778	120	417	486
--------------------------------------------DPYDSPEDQDKEYVGFATLPnQVHRKSVKKGFAFTLLVAGESGLGKSTLINSLF----------------------------------------LTDVYKDRTLLNAEE------RITKTLEITKHSISIEEKGVKLKLTVVDTPGFGDAVNNTESWKPVVDFVDHQFEQY-------------FRDESGLNRKNIQDNRVHCCLYFISPYGHGLRPVDVEFMRALHEKVNIVPVLGKADCLTSLEVSRKKKKIREEIERFGINIYQFPECD---SDE---------------------DDDE--VKIRDQDLEDSIPFAVVGSNVLVEI----------KGRTVRGRAYPWGVVEVENPAHSDFLKLRNMLVRTHMQDLKDVTQETHYENYR------------------------------------------------------------------------------------------------------------------------------------------------------------------------------------------------------------------------------------------------------------------------------------------------------------------------------------------------------
>A0A8H5EUI3	321	0.242	7.660E-88	18	527	778	63	467	487
------------------NASSPSLVPTTQTGALSS--VIRKKLMGYVGFANLPN--QVH-------RKSVRKGFQFTAMVVGESGLGKSTLINTLFN-----------------TSLYP------PKEPISPAAER-----------------------SKTVAIESIGADIEENGVRLHLTVVDTPGFGDFVNNDDSWKPIVENIESRFDSYLEQENRV-------------NRMKIVDNRVHACLYFIQPTGHSLKQLDIEFMRRLHTKVNLIPIIAKSDTMTDEEVMEFKQRILADIEHHNIHIFQAPTYD-------------------NEDEETIAEAEEIASK---------IPFAVVGSDTVVVTPD---------GRQVRGRAYPWGVVEVDNEEHCDFVKLRQMLVRTYMEELREYTNDYLYENWRTEKLLSMGVAQDSSVFKEinpaaRLQEERVLheAKLA-----------KMEAEMKMvFQQKVQEKEAKLKQseeELYARHKEMKDAlEKQrLDLEDKKRKIESGR----------------------------------------------------------------------------------------------------------------------------------------------------------------------------------------------------------------------------------------------------------
>A0A8C4ZZ32	321	0.247	7.660E-88	44	458	778	254	571	626
--------------------------------------------DPYDSPEDQDKEYVGFATLPsQVNRKTVKKGFTFTLMVTGESGLGKSTLINSLFL-----------------TDLY--KDRKVPNAEERIL---------------------------QTVGIVKHTVGIEEKGVRLRLNIIDTPGFGDAVNNTKSWKEVEDYVDQQFEQY-------------FREESGLNRKNIQDHRVHCCLYFISPSGHGLRPLDVECMRALHQKVNIVPVLAKADSLTPAEVRTKKLKIRQEIEQFGINIYQFPECDSDEDDE---------------------------FQLQDQILKNSVPFAVIGSNLQVES----------EGRRFRGRIYPWGLVEVENPEHSDFLLLRNMLVRTHMQDLKDVTRENHYENYR--AQCIQSMTRMVVQERRRSLCD-------------------------------------------------------------------------------------------------------------------------------------------------------------------------------------------------------------------------------------------------------------------------------------------------------------------------------
>A0A444U2X9	321	0.252	7.660E-88	79	523	778	0	349	794
-------------------------------------------------------------------------------MVVGESGLGKSTLINSLFLTELYSKD--------------------YPGPSQRIK---------------------------KTVQVEQSKVLIKEGGVQLTLTIVDTPGFGDAVDNSNCWQPVINYIDSKCEDFLNAESRV-------------NRRMMPDNRVHCCLYFIAPSGHGLKPLDIEFMKRLHDKVNVIPLIAKADTLTPEECQQFKKQIMKEIQEHKIKIYEFPD--------------------------SEDDEDSKVIRK----IKERMPLAVVGSNVVIEVN----------GKKVRGRQYPWGVAEVENGEHCDFTILRNMLIRTHMQDLKDVTNNVHYENYRSRKlAAVTCNGVDATKTKGQLTKSPLAQMEEERREH-VTKMKKMETEMeQVFEMKVKEKKQKLKDSEAELERRHEQMKKNLEaqyKELeEKRKQ--------------------------------------------------------------------------------------------------------------------------------------------------------------------------------------------------------------------------------------------------------------
>UPI001D06B973	321	0.267	1.037E-87	62	453	778	13	309	362
--------------------------------------------------------------PDQVHRKSVKRGFDFTLMVVGESGLGKSTLINSLF-------------LD----DLY--KNRIIP------------DVSERIH---------------RTTCIEKKTMEIEERGVKLRLTVIDTPGFGDAVNCEDSWKVCTNYIDDQFRQY-------------FTDESGLNRRNIQDNRVHCCLYFVPPWGHSVRQMDLELMKRLHRKVNIVLVIAKADTLTTSEVNKLKQSILNDVKDHGIQMYEFPDCD---------------------------SDEDEDFKQQDRELKASVPFAVVGSNTILEV----------GGKKVRGRQYPWGVVDVENPKHSDFIKLRTMLISTHMQDLKDVTEDVHYENFRAQCiSQISQHARERGKLKR------------------------------------------------------------------------------------------------------------------------------------------------------------------------------------------------------------------------------------------------------------------------------------------------------------------------------------
>A0A6P7G8U4	321	0.270	1.037E-87	62	456	778	14	313	365
--------------------------------------------------------------PDQVHRKSVKKGFEFTLMVVGESGLGKSTLLNSLFL-----------------EDLY--RNRKIP------------DVSE---------------RISKTTSIEKKTMEIEERGVKLRLTVVDTPGFGDAINCEESWKTCVNYIDEQFRQY-------------FTDESGLNRRNMQDNRVHCCLYFVPPWGHSLRQMDLEVMKRLHRKVNIVVVIAKADTLTSSEVAKLKANILNDIRDNDIQMYEFPECD---------------------------SDEDEEFKQQDKELKASVPFAVVGSNTTLEI----------AGKKIRGRQYPWGVVDVENPKHSDFIKLRTMLISTHMQDLKDVTEDVHYENFRAACiSQISQHARERGKLKRDST---------------------------------------------------------------------------------------------------------------------------------------------------------------------------------------------------------------------------------------------------------------------------------------------------------------------------------
>A0A316Z2W2	321	0.245	1.037E-87	46	527	778	17	395	420
----------------------------------------------YVGFANLPN--QVH-------RKSVRKGFTFTCMVVGESGLGKSTLINTLFNTRLYARK-E------------------VP------------PPHAER---------------PKTVAIESISADIEENGVRLKLTVVDTPGFGDFINNDDSWKPIVDNIESRFDAYLEQENRV-------------NRAKLLDNRVHACIYFIQPTGHSLRPIDIEFMRRLHQKVNLIPVIAKSDTLTDDEILSFKQRVLNDIAHHRIEIFHAPVYD-------------------NEDEETIAENEEIIRK---------IPFAVVGSDQEIDTAD---------GRRVRGRAYPWGVIEVDNEAHCDFVKLRQMLIRSHMEELKEHTHDALYEKYRSEKLVAMGVTQDQSVFKEVNPA----AKMAEDRALHEAKLAKMENEMKLvFQQKVAEKEAKLKQseeELYARHREMRDAlEKQRMElEDKKRRLESGR----------------------------------------------------------------------------------------------------------------------------------------------------------------------------------------------------------------------------------------------------------
>A0A316VIV7	321	0.248	1.037E-87	44	527	778	19	399	423
--------------------------------------------MGYVGFANLPN--QVH-------RKSVRKGFTFTCMVVGESGLGKSTLINTLFNTRL------------------------YPKKEVPP-------PSQER---------------SKTVAIESISADIVENGVRLRLTVVDTPGFGDFVNNDDSWKPIVDNIESRFDAYLEQENRV-------------NRAKLVDNRVHACLYFVQPTGHALRPIDIEFMRRLHQKVNLIPVIAKSDTMTDEEIVQFKARILADITHHQIQIFHAPVYE-------------------NEDEETIAENEEIVRK---------IPFAVVGSDTEIDTPD---------GRRVRGRAYPWGVIEVDNEDHCDFVKLRQMLIRSHMEELKEHTHDNLYERYRSEKLVGMGVTQDHSVFKEVNPA----AKMAEERALHEAKLQKMENEMKLvFQQKVAEKEAKLKQseeELYARHREMRdQLDKQrLELEDKKRRLENGR----------------------------------------------------------------------------------------------------------------------------------------------------------------------------------------------------------------------------------------------------------
>UPI0003BD38D4	321	0.246	1.037E-87	44	455	778	111	424	483
--------------------------------------------DPYDSPEDQDKEYVGFATLPnQVHRKTVKKGFTFTLIVAGESGLGKSTLINSLFL-----------------TDLY------------------------KDRKVLNAEE-----RISRTVAIIKHTVGIEEKGVKLRLTIIDTPGFGDAVNNTESWRHIDDYIDQQFEQY-------------FRDESGLNRRNIQDNRVHCCLYFISPFGHGLRPLDVDCMRALHEKVNIIPVLAKADSLTPAEVCRKKMKIREEIKQFGINIYQFPECD---------------------------SDEDEDFKTQEQILKNSIPFAVIGSNVQVES----------KGRKFRGRVYPWGVVEVENPAHSDFLLLRNMLVRTHMQDLKDVTREIHYENYR---AQCIQNMTRMVVLERKR----------------------------------------------------------------------------------------------------------------------------------------------------------------------------------------------------------------------------------------------------------------------------------------------------------------------------------
>UPI0014456B9C	321	0.252	1.037E-87	0	435	778	106	434	510
HPPPLRRQLVSQVSVDcplsPASRPHSPWGRFdPYVSPEDLDK-------EYVGFATLPN--QVH-------RKTVKKGFTFTLMVAGESGLGKSTLINSLFL-----------------TDLY--KDRKVP---------------------------NAQERINQTVDIIKHTISIEEKGIKLRLTIIDTPGFGDAVNNTESWKPIEDYIDQQFEQY-------------FRDESGLNRRNIQDNRVHCCLYFISPFGHGLRPLDVACMKALHEKVNIVPVVAKADSLTQAEVYRKKQKIREEIKQFGINIYQFPECD---SDE----------------DEDFKNHDQ----L----LKDSIPFAVIGSNVQMES----------EGRKFRGRFYPWGFVEVENPAHSDFLLLRNMLVRTYMQDLKDVTAETHYENFR------------------------------------------------------------------------------------------------------------------------------------------------------------------------------------------------------------------------------------------------------------------------------------------------------------------------------------------------------
>A0A7M4FVC3	321	0.265	1.037E-87	62	468	778	269	578	596
--------------------------------------------------------------LEQMRRKAMKQGFEFNIMVVGQSGLGKSTLINTLF------------------KSKIS-RKSVQPTSEE---------------------------RIPKTIEIKSVTHEIEEKGVRMKLTVIDTPGFGDHINNENCWQPIMKFINDQYEKYLQEEININRK------------KRIPDTRVHCCIYFIPATGHSLRPLDIEFMKRLSKVVNIVPVIAKADTLTLEEREYFKQRITADLLANGIDVY-----------------------PQKEFDEDPED------RLVNEKFREMIPFAVVGSDQE---------YQVN-GRRILGRKTKWGTIEVENTTHCEFAYLRDLLIRTHMQNIKDITSNIHFEAYRVKRLNEGQSALSNGVADKELVANEMHSQVGCSG---------------------------------------------------------------------------------------------------------------------------------------------------------------------------------------------------------------------------------------------------------------------------------------------------------------------
>UPI00148AC331	321	0.258	1.037E-87	39	460	778	289	608	650
---------------------------------------KKVEDDEFIGFATLPD--QVH-------RKAVKRGFEFSFMVVGETGLGKSTLINSLFLTDLYkDRKF----------------------------------PN----HILDNAE--------QTVDIERKQLEIEEKGVKVRLSVVDTPGFSEALNGEKSWQPIIDYVDRQFEQYYQAESGV-------------NRKNIQDSRVHCCLYFISPYGHGLKPIDVFMMKKLHHKVNIIPLIAKSDTLTPKERSHLKNKVMEQIEENHINIYKFPECD---------------------------SDEDEEFKQQDRELKSAIPFAVVGSNTVVEV----------AGKKVRGRMYQWGIVEVENPAHCDFVKLRQMLISTHMQDLKDITSDIHYENYRAEHlaEQMKQSTRERMKLKRESMLNPG-----------------------------------------------------------------------------------------------------------------------------------------------------------------------------------------------------------------------------------------------------------------------------------------------------------------------------
>B3S5G8	321	0.254	1.405E-87	46	459	778	17	328	377
----------------------------------------------YIGFANLPN--QVH-------RKAVKKGFEFTVVVVGESGLGKSTLIDSL---------FQ--------TNLY----ADRNIPNAK-------------------------ARIKKTVEIRKQTVDIEEKGVRLRLSVVDTPGFGDALNNDKCWDNIVKFIDEQYEKYLS-------------DESGLNRRNITDQRVHCCLYFISPTGNGLKPLDIEFMKRLDTRVNIVPVIAKSDTLTAHEIKTLKRKILDDIRTHSIDVYTFPE---------------------------TDSDEDEEFKRENNQLKSSVPFAVVGSNKF---------YDIR-GKKVRGRQYPWGIVEVENLEHCDFAKLRSMLIRTHMQDLKEVTHEVLYEQYRAnrlRSGDSSNLSYQRSKLKRESMLIR------------------------------------------------------------------------------------------------------------------------------------------------------------------------------------------------------------------------------------------------------------------------------------------------------------------------------
>K5Y5V8	321	0.259	1.405E-87	18	453	778	19	345	441
------------------NASDPSFAPSNVP----SVPTIRKKLMGYVGFANLPN--QVH-------RKSVRKGFQFTAMVVGESGLGKSTLVNTLFN-----------------TTLYPP---KVPL-----------APSEER---------------PKTVAIESIGADIDENGVRLHLTVVDTPGFGDFVNNDDSWRPIVENIESRFDSYLEQENRV-------------NRSKIVDNRIHACLYFIQPTGHSLKQLDIEVMRRLHTKVNLIPIIAKADTLTDEEVLQFKQRVLSDIAYHNIQIFQAPTYE-------------------NEDEETIAEAEEIASK---------IPFAVVGSDQPIQTPD---------GRIVRGRVYPWGVVEVDNEDHCDFVKLRQMLVRTYMEELREYTNDVLYENWRTEKLLSMGVLQDSSVFKE------------------------------------------------------------------------------------------------------------------------------------------------------------------------------------------------------------------------------------------------------------------------------------------------------------------------------------
>A0A5N6TN64	321	0.235	1.405E-87	46	535	778	129	521	523
----------------------------------------------YVGFANLPN---------QWHRKSVRKGFNFNVMVVGESGLGKSTLVNTLFN-----------------QPLYPPKERTGP----------------------------SHDIIPKTVSIQSISSHIEENGVRLRLNVVDTPGFGDFVDNDDSWRPIVENIEQRFDTYLEAENKV-------------NRSNIVDNRIHACVYFIQPTGHSLKPLDIEVMRRLHTKVNLIPVIAKADTLTDEEIALFKQRILADIQHHNIQIFEGP------------------RYEL-DDEETIAENQEIMSKV---------PFAVVGANSEITTAD---------GRKVRGRSYPWGTIEVDNEEHCDFVKLRQMLIRTHMEELKEHTNNALYENYRSDKLTQMGVAQDPSVFKEvnpavKQEEERALheQKLA-----------KMEAEMKMvFQQKVAEKESKLKQsEDELYARHREMKdqlerQRQELEEKKGR-LESGRpieekGKRKGFSL--------------------------------------------------------------------------------------------------------------------------------------------------------------------------------------------------------------------------------------------------
>E0VQN3	320	0.250	1.902E-87	42	454	778	28	331	332
------------------------------------------ELDGYVGFANLPN---------QVYRKAVKKGFEFTLMIVGESGLGKSTLINSLF--------------------LADVYSSEYPGPSL---------------------------RPKKTVTVDTTKTLLKENGVNLALTVVDTPGFGDAVDNTNCWQPVIEYIESRYEEFLNAESRV-------------NRKSVPDNRVHCCLYMISPSGHGLKPLDVELMKRLHDKVNLIPIIAKADTMIPEECATFKKQIMTEISQHKIKIYEFPD--------------------------SMDEEESKLHKV----LKDRVPFAVVGSNCIVEV----------DGKKIRGRKYPWGIAEVENLEHCDFIALRNMVLRTHLQDLKEVTNNVHYENYRFRALAGMAPDGKPARLNNK-----------------------------------------------------------------------------------------------------------------------------------------------------------------------------------------------------------------------------------------------------------------------------------------------------------------------------------
>A0A482VTS2	320	0.250	1.902E-87	42	455	778	12	319	355
------------------------------------------ETPGYVGFANLPN--QVH-------RKSVKKGFEFTLMVVGESGLGKSTLVNALFL-----------------TDLYPER--------QVPDAIEKME---------------------QTVKLEPSTVEIEERGVKLRLTVVDTPGYGDAIDNTDSFSEIIRYIDDQFERFLR-------------DESGLNRKNIMDNRIHCCFYFISPFGHGLKPLDVEFMKQLHNKVNIVPVIAKADVLTKKEMLRLKKKVMDEIQEHGIRIYSLPECD---SDE----------------DEEYKE--------QVRQLKQAVPFAVCGANTLLEVR----------GRKVRGRLYPWGVVEVENPDHCDFIKLRTMLI-THMQDLQEITQQVHYENYRSEHLAKGGLPKRNTIVDDKG----------------------------------------------------------------------------------------------------------------------------------------------------------------------------------------------------------------------------------------------------------------------------------------------------------------------------------
>UPI0013900261	320	0.263	1.902E-87	45	435	778	19	303	370
---------------------------------------------NYVGFANLPN--QVH-------RKSVKKGFEFTLMVVGESGLGKSTLIDSLFL-----------------TDLYSDR---------KILSAEERIK--------------------KTVKIETSTVEIEERGVKLRLTVVDTPGYGDGINHKNSFKPILDYANNQFESYLK-------------DESGLNRRHIIDSRVHCCFYFIAPTGHGLKPLDIEFMKALHHIVNIVPVIGKADTLTPTELKEMKRRVLDEIDEYGIQIYELPQCD---SDE---------------DEEFIE---------QTRQLKEGMPFAVVGSNTLIDVC----------GKKVRGRLYPWGVVEVENPIHCDFSKLRAMLI-THMQDLKEVTQDVHYENFR------------------------------------------------------------------------------------------------------------------------------------------------------------------------------------------------------------------------------------------------------------------------------------------------------------------------------------------------------
>A0A4V1IUV6	320	0.250	1.902E-87	33	527	778	2	397	413
---------------------------------ELAIPIVKKKLNGYVGFHNLPN--QVH-------RKSVKKGFQFTIMVAGESGLGKSTLINTLFN-----------------TALYPSKENVELT-----------------------------NETPKTIDIQTISTDIEENGVQLKLTVIDTPGFGDFVNNEDCWRPILSNIEARFDAYLEQENRV-------------NRKRIVDSRVHACLYFIAPTGHSLKPLDLEFMRRLTHRVNLIPVIAKSDILTEDEIRGFKQRILEDLHLNKIQIFQPPS------------------YG--------NDDPETV--QENKEIMARIPFAVVGSDREVESN----------GKKVRGRKYPWGVIEVDNEEHCDFVKLRQMLIRTHMEELKDYTNEVLYENYRSQKlaAAAGGAGGAGGELPGDSLLANPLSKFEEEKLAHDAKMAKMEAEMkAVFQQKVAEKENKLKVseeELYARHREMKEAlEKQRLELENKKARLEGR----------------------------------------------------------------------------------------------------------------------------------------------------------------------------------------------------------------------------------------------------------
>A0A317XMZ6	320	0.245	1.902E-87	44	527	778	25	405	426
--------------------------------------------SGYVGFANLPN--QVH-------RKSVRKGFNFTAMVVGESGLGKSTLINTLFNTTLYPRK-E------------------VPAPHQER---------------------------PKTVAIESISSDIEENGVRLRLNVVDTPGFGDFINNDESWKPIVDNIESRFDAYLEQENRV-------------NRSKMQDNRVHACIYFIQPTGHALRPIDIEFMRRLHQKVNLIPVIAKSDTLTDEEIVQFKQRILNDIAHHKIEIFSAP-------------------LYENEDEETMLEIQEISNKV---------PFAVVGSNSEIDTPD---------GRRVRGRAYPWGVIEVDNEEHCDFVKLRQMLIHTHMEELKEHTNNVLYEKYRSEKLVAMGVTQDHSVFK-----EVNPAAKMAEERAIhEARLRKMENEMKLvFQQKVAEKEAKLKQseeELYARHREMRDAlekQRQELEDKRRR-LESGR----------------------------------------------------------------------------------------------------------------------------------------------------------------------------------------------------------------------------------------------------------
>A0A3N4HIR7	320	0.250	1.902E-87	38	453	778	57	368	459
--------------------------------------IVRRKLTGYVGFANLPN---------QWHRKSVRKGFNFNVMVVGESGLGKSTLVNTLFN-----------------TALYPPK-----------------DPK-----------QPSLEIIPKTVAIESTSADIEENGVRLRLTVVDTPGFGDFVNNDESWRPIVDSIESRFDSFLEAENKV-------------NRTNIADTRIHACVYFIQPTGHSLKPLDIEVMKRLHTKVNLIPVIAKADTLTDEEVTAFKKRILADINYHNIQIFEGP------------------RYEL-DDDETIAENQEIMSKV---------PFAVVGANTEVQIGN---------GRKVRGRRYPWGIIEVDNEDHCDFVKLRQMLIRTHMEELKEHTSNVLYENYRSDKLTSLGVTQDPSVFKE------------------------------------------------------------------------------------------------------------------------------------------------------------------------------------------------------------------------------------------------------------------------------------------------------------------------------------
>H6CBF6	320	0.241	1.902E-87	46	535	778	71	463	465
----------------------------------------------YVGFANLPN---------QWHRKSVRKGFNFNVMIVGESGLGKSTLVNTLFN------------------------TSLYP-------------PRERK--------GPSLDIIPKTVSIQSISADIEENGVRLRLTVVDTPGFGDFVNNDDSWRPIVENIEQRYDAYLEAENKV-------------NRMNIVDNRIHACVYFIQPTGHSLKPLDIEVMRRLHTKVNLIPVIAKADTLTDEEVAAFKDRILADIQHHSIQIFEGPH------------------YEL-DDEETIAENQEIMSKV---------PFAVVGANYEVTN---------AEGRKVRGRRYPWGIIEVDNEDHCDFVKLRQMLIRTHMEELKEHTNNTLYENYRSDKLIQMGVSQDPSVFKEvnpavKQEEERTlheqkLAKMEAEMKMVFqQKVQEKESKLQQSEEelfaRHRE------MKEQLERQRAELEEKKLRIE-QGRPIE-KEGKRKGFSL--------------------------------------------------------------------------------------------------------------------------------------------------------------------------------------------------------------------------------------------------
>A0A267GP89	320	0.257	1.902E-87	43	492	778	50	420	468
-------------------------------------------STGNGGSGGPGSNVRLGfaNLPDQMHRKAVKKGFNFTLMVVGESGLGKSTLISSL---------FQ--------QDLY-------------------------KDRELGSATE----RVNKTTEIDKRQIELDEKGVKLRLTVVDTPGFNDAINCQDCWRPIEDYIDNTFEQY-------------FKDECGLNRKNIVDHRVHCCLYFVSPCGHGLRPIDVELMRRLHSKVNIVPIIAKADTLTQAELRDLKERVLADLDRHKIQTYRMPD--------------------------TDSDDDEET-RRQESDIRACIPFAVIGSNCVVES--------ADTGRRTRGRQYPWGVVEVENPKHCDFAKLRIFLLGTHMQDLKDITKEVHYENYRAKYitermskRKGAVRDDFETRKSKNTTEANFEAIVDTEGLLkekedeIR-RMQQMLQQLqQQQQSSASAA---------------------------------------------------------------------------------------------------------------------------------------------------------------------------------------------------------------------------------------------------------------------------------------------
>A0A3P8WU74	320	0.246	1.902E-87	18	453	778	85	420	479
------------------SQSSLESPVSPVSRPQspwgRFDPYDSPEdnDKEYVGFATLPN--QVH-------RKTVKKGFTFTLMVAGESGLGKSTLINSL---FLTD--FYKDRK----------------------------VPNAEE-------------RIGQTVDIIRHSVSIEEKGIKLRLTIVDTPGLGDAVNNTESWRPLEDYIDQQFENY-------------FRDESGLNRRNIQDNRVHCCLYFISPFGHGLRPLDVECMKALHEKVNIIPVLAKADCLTQAEVCRKKMKVREEIKRFGINIYQFPECD---------------------------SDEEEEFKRQDQILKESIPFALIGSNVQVES----------KGRKVRGRLYPWGVVEVENPAHSDFLMLRNMLVRTHMQDLKDVTREIHYENYR-AQCIQNMTQMVVQEKKR------------------------------------------------------------------------------------------------------------------------------------------------------------------------------------------------------------------------------------------------------------------------------------------------------------------------------------
>UPI0014254BCD	320	0.252	1.902E-87	40	453	778	113	434	489
----------------------------------------RERVSSYHGGEKSSTTNYVGfaTLPDQVHRKSVKKGFEFTLMVVGESGLGKSTLVNSL---FLTDLYCDRAVPNAEE-------------------------------------------RISKTVGIERSSIDIVECGVKLRLTVVDTPGFGDSLNGEDSWKAIVKYVDDQFNQY-------------YRDESGLNRKNIIDNRVHCCLYFISPYGHGLRPIDVKFMKELHNKVNIVPVIAKADCLTKSEVKNLKSKVIDEIEENNISIYQFPDCE--------------------------SEDEE--FKQQNIELKESIPFAVIGSNTTIDVN----------GKKVRGRLYPWGITEVENPAHCDFVMLRNMLIRTHMQDLKEVTGDVHYENYRSQCiqtDKSAPMSKRTGRMKR------------------------------------------------------------------------------------------------------------------------------------------------------------------------------------------------------------------------------------------------------------------------------------------------------------------------------------
>A0A1F5LVH4	320	0.250	1.902E-87	46	535	778	101	494	496
----------------------------------------------YVGFANLPN---------QWHRKSVRKGFNFNVMVVGESGLGKSTLVNTLFN-----------------TSLYPPKERTGP--NADII--------------------------PKTVSIQSTSADIEENGVRLRLSVIDTPGFGDFVNNDDSWRPIVENIEQRYDTYLEAENKV-------------NRSNIVDNRIHACVYFIQPTGHSLKPLDIEVMRRLHTKVNLIPVIAKADTLTDEEVAAFKQRILADIEQHSIQIFEGP------------------RYEL-DDEETIAENQEIMSKV---------PFAVVGANSEVTTAD---------GRRVRGRSYPWGIIEVDNEEHCDFVKLRQMLIRTHMEELKEHTNNFLYENYRSDKLTQMGVAQDPSVFKEvnpavKQEEERALheQKLAKMEAEMKMVFQQkvAEKESKLKQSEDELYARHREMKDQLDRQRGELEEKK-NRLESGRPIEEKGGKRKGFSL--------------------------------------------------------------------------------------------------------------------------------------------------------------------------------------------------------------------------------------------------
>UPI001419AA39	320	0.267	2.576E-87	60	455	778	45	344	349
------------------------------------------------------------TIIEQMRKKTMKTGFDFNIMVVGQSGLGKSTLVNTLF----------------------------------KSQVSRKSSGWSREE------------KIPKTVEIKAIGHVIEEGGVKMKLTVIDTPGFGDQINNENCWEPIEKYINEQYEKFLKEEVNI------------ARKKRIPDTRVHCCLYFISPTGHSLRPLDMEFMKHLSKVVNIIPVIAKADTMTLEEKIEFKQRVRKELEINGIEFY-----------------------PQKEFDEDLED------KTENDKIRESMPFAVVGSDKE---------YQVN-GKRVLGRKTPWGVIEVENLSHCEFALLRDFLIRTHLQDLKEVTHNIHYETYRAKRlNDNGGLPAVTVETEENH----------------------------------------------------------------------------------------------------------------------------------------------------------------------------------------------------------------------------------------------------------------------------------------------------------------------------------
>A0A8C5H1U3	320	0.258	2.576E-87	39	452	778	24	331	353
---------------------------------------QDQD-KDYVGFATLPN--QVH-------RKTVKKGFTFTLMVAGESGLGKSTLINSLFLTDL--YKDRKVLNAEERIC--------------------------------------------QTVDIVKHTIGIEEKGVKLRLTIIDTPGLGDAVNNTDSWFHIEQYIDQQFEQY-------------FRDESGLNRRNIQDNRVHCCLYFISPFGHGLRPLDVECMRALHEKVNIIPVLAKADSLTRAEIFKKKRKIKEEIKQFGINIYEFPECDS-------------------------DDDDE--FRMQEQILKDSIPFAVIGSNIQVES----------KGHKFRGRIYPWGVVEVENPAHSDFLLLRNMLVRTHMQDLKDITRETHYENYRAQCIQNMTRMVRLNTTK-------------------------------------------------------------------------------------------------------------------------------------------------------------------------------------------------------------------------------------------------------------------------------------------------------------------------------------
>UPI000C6CFD87	320	0.270	2.576E-87	39	458	778	8	323	360
---------------------------------------SNPETPGYVGFANLPN--QVH-------RKSVKRGFEFTLIVVGESGLGKSTLINSLFL-----------------TDLY--PDRNIPDAAEKI---------------------------QQTVKLNASTVEIEERGVKLRLTVVDTPGYGDAIDNTDCFKSIIQYIDEQFERFLR-------------DESGLNRRNITDNRVHCCFYFISPFGHGLKPLDIEFMKQLHNKVNIVPVIAKADALTKKELIVLKKRVMQEIEDNGIRLYPLPDCD---SDE----------------DEDYKE--------QVRELKEAVPFAISSALQTIDVKN----------RKVRGRLYPWGVVEVENPEHCDFSKLRTMLI-THMQDLQEVTQEVHYENYRSERlaGKAGWRKPNAQPEETDRILE-------------------------------------------------------------------------------------------------------------------------------------------------------------------------------------------------------------------------------------------------------------------------------------------------------------------------------
>A0A0K2T7E2	320	0.261	2.576E-87	46	517	778	13	371	375
----------------------------------------------YVGFANLPN--QVH-------RKSVKKGFEFTLMVVGESGLGKSTLINSLFLTELY-------------------PDRAIPSAGEKVK---------------------------RTVKLDASTVEIEERGVKLRLTVVDTPGFGDAIDNTDSFHQIIRYIDDQFERYLQ-------------DENGLNRKNIIDNRVHCCFYFINPYGHGLKPLDIDVMKQLSNKVSIVPVIAKSDCLTKKEISALKQKVLQEIQENDIKIYSLPECD---SDE----------------DEDY--------KAQVQGLRDSIPFAVVGANTLVQICD----------KKVRGRQYPWGVVEVENPEHCDFIKLRSMLI-THMQDLQEVTNDVHYENYRSQKLSTRSSTAPNVG-------NGAIGALTSSrnGGDARGGVLDEK------DKKLMEKEAELKrmqeLMAAMQQQIKQQSQTSLQSL--------------------------------------------------------------------------------------------------------------------------------------------------------------------------------------------------------------------------------------------------------------------
>A0A4P9XQP9	320	0.249	2.576E-87	46	527	778	19	397	405
----------------------------------------------YVGFANLPN--QVH-------RKSVKKGFHFTVMVVGESGLGKSTLVNTLFN-----------------TSLYPS-----------------------------KEGAAPSSETPKTVDIQAISADIKENGVNLKLTVVDTPGFGDFVNNEESWKPILDNIEARFDAYLEQENRV-------------NRQRIVDNRVHACLYFIAPTGHALKPLDIEFMRRLHTRVNLIPVIAKSDTLTEEEIADFKKRILADIAFHKIQIFQAP------------------QYEY--------DDPETVGE--NREIMSKIPFAIVGSESIIDV----------GGRQVRGRQYPWGVIEVDNEEHNDFVKLRQMLIRTHMEELKQHTADTLYENYRTAKLQSMGITQDPSVFQEVNPIARM---EEEKRQH-EAKMQKMEAEMRMvFQQKVQEKESKLKQseeELYARHKEMKEAlekQRMELEEKKRRLETAGR----------------------------------------------------------------------------------------------------------------------------------------------------------------------------------------------------------------------------------------------------------
>UPI0018F3C991	320	0.237	2.576E-87	14	460	778	229	580	581
--------------RHEAAEAAPSYVSSMADTPRDAGPKQappvRTEKTTL-DFGYVGID----AILEQMRRKAMKQGFEFNIMVVGQSGLGKSTLINTLF------------------KSKVS-RKSVQP------------SPEE---------------RIPKTIEIKSITHDIEEKGVRMKLTVIDTPGFGDHINNENCWQPIMRFINDQYEKYLQEEININRK------------KRIPDTRVHCCLYFIPATGHSLRPLDIEFMRRLSKVVNIVPVIAKADTLTLEERDYFKQRITADLLSNGIDVY-----------------------PQKEFDEDSED------RIVNEKFREMIPFAVVGSDHE---------YQVN-GKRVLGRKTKWGTIEVENTTHCEFAYLRDLLIRTHMQNIKDITSSIHFEAYRVKRlneSNSGSGGALSNGVEGKMVAHEM-----------------------------------------------------------------------------------------------------------------------------------------------------------------------------------------------------------------------------------------------------------------------------------------------------------------------------
>UPI000B937C0B	319	0.250	3.488E-87	40	454	778	10	321	358
----------------------------------------NVESPGFVGFANLPN--QVH-------RKSVKKGFEFTLMVVGESGLGKSTLVNSLFL-----------------TDLY--PERTIPDAIAKTK---------------------------QTVKLDASTVEIEERGVKLRLTVVDTPGFGDAIDNSDSFRAIIQYIDEQYERFLK-------------DESGLNRRHIIDNRVHCCFYFVSPFGHGLKPLDIELMKKLHNKVNIVPVIAKSDVLTKKEIQKLKKRILEEINANGIKIYPLPDCD---SDE----------------DEDYKE--------QVKQLKEAVPFAVCGANQLLEVR----------GKKVRGRFYPWGVVEVENPDHCDFIKLRTMLI-THMQDLQEVTQEVHYENYRSERlakGVPVPKRTTSLPEHEK-----------------------------------------------------------------------------------------------------------------------------------------------------------------------------------------------------------------------------------------------------------------------------------------------------------------------------------
>UPI0018644930	319	0.258	3.488E-87	60	457	778	56	360	361
------------------------------------------------------------TIIEQMRKKTMKTGFDFNIMVVGHSGLGKSTLVNTLFK----------------------SQISRRSTG-------------WSRDEKI-----------PKTVEIKSVSHVIEEGGVKMKLTVIDTPGFGDQINNENCWEPISKYINEQYEKFLKEEVNI------------ARKKRIPDTRVHCCLYFISPTGHSLRQLDIEFMKHLSRVVNIIPVIAKSDTLTPEEKNEFKQRVRKELEMCGVEFY-----------------------PQKEFDEDMED------KSDNDKIREAMPFAVVGSDKE---------YQVN-GKRVLGRKTPWGVVEVENPNHCEFALLRDFLIRSHLQDLKEVTHNIHYETYRAKRlndnGGLHPISSSPPNDTQESNL--------------------------------------------------------------------------------------------------------------------------------------------------------------------------------------------------------------------------------------------------------------------------------------------------------------------------------
>A0A6P8HII8	319	0.259	3.488E-87	34	452	778	6	319	364
----------------------------------LSALKEQLLNMaDYVGFANLPN--QVH-------RKSVKKGFEFTLMVVGESGLGKSTLIDSLFL-----------------TDLYSDR--ILPKAEERIK---------------------------KTVKIETSTVEIEERGVKLRLTVVDTPGYGDGMDNKDCFKPISDYINLQFENYLH-------------DESGLNRRHIVDTRVHCCFYFISPTGHGLKPLDIQFMKELHEKVNIVPVIGKTDTLTPSELSAMKTRIRNEIDDYGIKTYILPDCE---SDE----------------EEDFIE--------QTKQLKASMPFAVVGSNTLIDVC----------GKKARGRLYPWGVVEVENPAHCDFSKLRTMLI-THMQDLKEVTQDVHYENFRAAALGETTPATPRTSKS-------------------------------------------------------------------------------------------------------------------------------------------------------------------------------------------------------------------------------------------------------------------------------------------------------------------------------------
>A0A7R9S317	319	0.263	3.488E-87	62	452	778	62	356	406
--------------------------------------------------------------PEQVHRKSVKKGFEFTLMVVGDTGLGKSTLMSSLFH-----------------TDLY---------------KDRKL--------------SSVEDKINKTVSVEKHTMEIEEKGVKVRLTIVDTPGFGDAINCEENWQTVEKYILDQFHQY-------------FQDESGLNRKNIQDNRVHCCLFFIPPYGHGLRQLDLQFMLRLHKRVNLVPVIAKADTLTPAEVQKLKAKLMEDIREHGIQVYQFPECD---SDE--------------------DDD----FKQQDKDLKASIPFAVVGSNTVVEV----------QGKKVRGRQYPWGIVDVEDPEHSDFNKLRTFLISTHMQDLKEVTQDVHYENFRAQCISQISQQASRERSK-------------------------------------------------------------------------------------------------------------------------------------------------------------------------------------------------------------------------------------------------------------------------------------------------------------------------------------
>UPI0014042603	319	0.245	3.488E-87	46	523	778	7	378	415
----------------------------------------------YVGFANLPN---------QIYRKAAKRGFEFTLMVVGESGVGKSTLINSMFKTDLYSEEFP---------------------GPTKRI--------------------------QKTVKVEQSKVVIREEGVHLTLTIVDTPGYGDFINNSECVQPVIDHIDSQFEDYLNAESRV-------------NRRPMPDSRVHACLYFIAPSGHGLKALDIEFMKRLHNKVNIIPLVAKADAFLPTECCAFKKQIMKDIHDNNIKIYQF----------------------------TDTHD-EEDNKLLNK-IKERLPLAVIGSNVVVDV----------GGRRVWGRHYPWGVAEVDNVEHCDFTTLRRMLIRTHMQDLKDVTNNVHYENFR-SCKLAALTGNVAENSKRQLTKSP-LAQMEEEKKDHKSKMKKMETEMeQVFDMKVKEKKQKLKDsEAELQRRS-EQMKRSLESQLReleeRRKQ--------------------------------------------------------------------------------------------------------------------------------------------------------------------------------------------------------------------------------------------------------------
>UPI00145511FC	319	0.265	3.488E-87	50	435	778	54	345	444
--------------------------------------------------SHQSGrEYVGFATLPdQVHRKSVKKGFEFTLMVVGESGLGKSTLVNSLFLTDL-----YKERRDIS------------------------ADE-----------------RIEQTVDIKRCAVDIEEQGVRLRLNVVDTPGFGDSINCNASCTPIIDYIEEQFAQY-------------YQDESGLNRKNIIDNRVHCCLYFISPYGHGLRPIDVCFMQRLHDKVNIVPVLAKADCLTPTEVRTLKDRVLREIREQDINIYNFPDCD---------------------------SDEDEDFKQQDSELKASVPFAVIGSNTVVEV----------GGKRVRGRLYPWGITEVENPKHCDFVKLRKMLIRTHMQDLKDVTRDLHYENYR------------------------------------------------------------------------------------------------------------------------------------------------------------------------------------------------------------------------------------------------------------------------------------------------------------------------------------------------------
>M7P3F2	319	0.240	3.488E-87	26	527	778	33	433	449
--------------------------QDPYKTNASSsgNHIIRRKLTGYVGFANLPN---------QWYRKSIKKGFILNLMVVGESGLGKSTLVNTLFN------------------------CSLYPPRNIKPLTK---DLE-------------------KTIEIKSITSEIEENGVKLKLTVVDTPGFGDFVNNNDSWQPILENIEQRFDAYLEAENRV-------------SRANIIDNRIHACIFFIDPTGHSLKPLEIEFMRRLHQRVNLIPVIAKSDTLTEQEVLSFKKRILSDIAFHEIEIFRPPNYE-------------------YDDEETLNENNEIASK---------IPFAIVGSNYEVTT---------SSGHTVRGRKYPWGVIEVENENHCDFIKLRQMLIRTHMEDLKEYTNDVLYENYRTDKLLQMGVAQDSSVFKEvnpsiRQEEERQLH---------EAKLLKMEAEMKLvFQQKVQEKENKLKQseeELYARHREMRDALQQQRAELeeKKSRLESGR----------------------------------------------------------------------------------------------------------------------------------------------------------------------------------------------------------------------------------------------------------
>R7USX4	319	0.263	3.488E-87	40	453	778	45	352	451
----------------------------------------NPEQPGYVGFANLPN--QVH-------RKSVKKGFEFTLMVVGESGLGKSTLINSLFL-----------------TDLY--PERVVP-GAAERV--------------------------NKTVSIEASAVEIEERGVKLRLTVVDTPGFGDPVNTHDSFKQVIKYIDDQFEKYL-----V--------DENGLNRRHIIDNRVHCCFYFINPSGHGLKPLDVAFMKAVDRKVNIVPVIAKADTLTKQEVTQLKVKILEEIKRHQIQIYQLPDCDD---------------------DED-ADYKEQC--LQ---LKRAVPFAVVGCNTVLEVR----------GRKVRGRMYPWGVVEVENPEHCDFIKLRTMLI-THMQDLQEVTQDYHYENYRADKFEVSGGNAAPARKTR------------------------------------------------------------------------------------------------------------------------------------------------------------------------------------------------------------------------------------------------------------------------------------------------------------------------------------
>A0A8H7DZS4	319	0.250	3.488E-87	46	535	778	69	461	463
----------------------------------------------YVGFANLPN---------QWHRKSVRKGFNFNVMVVGESGLGKSTLVNTLFN------------------------TSLYP-------------PKERK--------GPSLEIIPKTVSIQSISADIEENGVRLRLTVVDTPGFGDFVNNDDSWRPIVENIEQRFDAYLEAENKV-------------NRMNIIDNRVHACVYFIQPTGHSLKPLDIEVMRRLHTKVNLIPVIAKADTMTDEEIINFKQRILTDIEHHSIQIFEGP------------------RYEL-DDEETIAENQEIMSKV---------PFAVVGANYEVTNP---------EGRKVRGRRYPWGIIEVDNEEHCDFVKLRQMLIRTHMEELKEHTNNALYENYRSDKLIQMGVNQDPSVFKEvnpavKQEEERTLheQKLAKMETEMKMVFQ------QKVQEKES-KLQQSEEELFARHREMkEQLERQRLELEEKKArIESGRpieekGKRKGFSL--------------------------------------------------------------------------------------------------------------------------------------------------------------------------------------------------------------------------------------------------
>A0A5N6KP45	319	0.237	3.488E-87	46	535	778	74	466	468
----------------------------------------------YVGFANLPN---------QWHRKSVRKGFNFNVMVVGESGLGKSTLVNTLFN------------------------TSLYP-------------PKERK--------GPSLDIIPKTVSIQSISADIEENGVRLRLTVVDTPGFGDFVNNDDSWRPIVENIEQRFDAYLDAENKV-------------NRMNIVDNRVHACVYFIQPTGHALKPLDVEVMRRLHTKVNLIPVIAKSDTLTDEEIAAFKQRILADIHHHHIQIFEGP------------------RYEL-DDEETIAENAEIMSKV---------PFAIVGANSEVSTP---------QGRKVRGRSYPWGVIEVDNEDHCDFVKLRQMLIRTHMEELKEHTNNALYENYRSEKLTAMGVAQDHSVFKEvnpavKQEEERSLH---------EQKLQKMELEMKMvFQQKVAEKESKLRQseeELYARHREMkDQLEKQRMELEEKRtRIESGRpleekGKRKGFSL--------------------------------------------------------------------------------------------------------------------------------------------------------------------------------------------------------------------------------------------------
>UPI001F0800AA	319	0.249	3.488E-87	44	455	778	136	449	508
--------------------------------------------DPYDSAEDQDKEYVGFATLPnQVHRKSVKKGFAFTLMVAGESGLGKSTLVNSLF-----------------ITDLY------------------------KDRKVLNAEE-----RITQTLDIVKHSMGIEEKGVKLRLTIVDTPGFGDAVNNNESWKEIEDYIDQQFEQY-------------FRDESGLNRKNIQDNRVHCCLYFISPFGHGLRPLDVECMRALHEKVNIVPILAKADSLTPAEVHKKKMKIREEIEHFGINIYQFPECD---------------------------SDEDEDFKQQDQLLKDSIPFAVIGSNLQVES----------KGRKFRGRLYPWGVVDVENPAHSDFLMLRNMLVRTHMQDLKDVTRETHYENYR---AQCIQNMTRMVVLERKR----------------------------------------------------------------------------------------------------------------------------------------------------------------------------------------------------------------------------------------------------------------------------------------------------------------------------------
>UPI000DBD7587	319	0.232	3.488E-87	46	535	778	131	523	525
----------------------------------------------YVGFANLPN---------QWHRKSVRKGFNFNVMVVGESGLGKSTLVNTLFN-----------------TSLYPPKERTGP----------------------------SHDIIPKTVSIQSISADIEENGVRLRLTVVDTPGFGDFVNNDDSWRPIVENIEQRYDAYLEAENKV-------------NRTNIIDNRIHACVYFIQPTGHSLKPLDIEVMRRLHTKVNLIPVIAKADTLTDEEIVAFKQRILADIQHHSIQIFEGP------------------RYEL-DDEETIAENQEIMSKV---------PFAVVGANAEVTAAD---------GRKVRGRSYPWGVIEVDNEEHCDFVKLRQMLIRTHMEELKEHTNNSLYENYRSDKLTQMGVAQDPSVFKEvnpavKQEEERALheQKLA-----------KMEAEMKMvFQQKVAEKESKLKQsedELYARHREMkDQLERQrLELEEKKGRLETGRpieekGKRKGFSL--------------------------------------------------------------------------------------------------------------------------------------------------------------------------------------------------------------------------------------------------
>A0A6H5IY89	319	0.242	4.723E-87	30	451	778	3	321	364
------------------------------NKRMSSDsckTFSGNDTPGYVGFANLPN--QVH-------RKSVKKGFEFTLMVVGESGLGKSTLVNSLFL-----------------TDLY--PERVVPNATEKT---------------------------NQVVKLDASTVEIEERGVKLRLTVVDTPGFGDAIDNSDSFRAIIQYIDDQFERFLR-------------DESGLNRRNIVDNRIHCCFYFISPFGHGLKPLDIEFMKQLHGKVNIVPVIAKADVLTKKEMLRLKKRVMEEIEENGIKTYALPDCD---SDE-------DEEY-----------------KVQVKQLKQAIPFAVCGSTTLLEV----------KGRKVRGRLYPWGVVEVENPDHCDFIKLRTMLI-THMQDLQEVTQDVHYENYRSERLAKGAPVPPRRQT--------------------------------------------------------------------------------------------------------------------------------------------------------------------------------------------------------------------------------------------------------------------------------------------------------------------------------------
>UPI001EDDB381	319	0.262	4.723E-87	40	435	778	13	302	367
----------------------------------------NPEMPGYVGFANLPN--QVH-------RKSVKKGFEFTLMVVGETGLGKSTLVNSLFL-----------------TDLY--PERNIP---------------------------SAGERTKQTVKIDASTVEIEERGVKLRLTVVDTPGFGDAIDNTDCFRSIIQYIDDQFERFLR-------------DESGLNRRNIVDNRVHCCFYFISPYGHGLKPLDTQFMKMLHHKVNIVPVIAKADMLTKKEIARLKKRVMEEIEANGIRIYPLPDCD---SDE----------------DEDYKE--------QVRQLKDAVPFAVCGANTLIEV----------KGRKVRGRQYPWGVVEVENPEHCDFIKLRTMLIQQ-LQDLQEVTQDVHYENYR------------------------------------------------------------------------------------------------------------------------------------------------------------------------------------------------------------------------------------------------------------------------------------------------------------------------------------------------------
>A0A507ESZ8	319	0.244	4.723E-87	59	527	778	31	403	419
-----------------------------------------------------------HNLPNQVHRKSVKKGFQFTLMVVGESGLGKSTLVNTLFN-----------------TSLYPNKENKEPT-----------------------------HESPKTVEIQTISADIEENGVKLKLTVIDTPGFGDFVDNEESWRPILENIEARYDAYLEQENRV-------------NRKRIVDTRVHACLYFIAPTGHSLKPIDIEFMKQLAGRVNLIPVIAKSDTLTEDEIKAFKARILEDIAYNKIQIYQPP--------------------------MYDNDDPETV--QENKDIISRIPFAIVGSDKEVDV----------GGKKVRGRKYPWGVIEVDNEDHCDFVKLRQMLVRTHMEELKEYTNEVLYESYR--ISKLARGGYEVSSD------GSALNPLSKFEEEKLAHEQKMAKMEaemkAVFQQKVAEKEAKLKQseeELYARHREMkEQLEKQrLELEEKKRRLESGR----------------------------------------------------------------------------------------------------------------------------------------------------------------------------------------------------------------------------------------------------------
>A0A2P2HY79	319	0.243	4.723E-87	36	458	778	49	365	426
------------------------------------NPFTPPDMPGYVGFANLPN---------QIHRKSVKRGFEFTLMVVGECGLGKSTLINTLFL-----------------TDLYPDRVV-----------------------------SSAQENVKKTVKIDVSTVEIEERGVKVRLTVVDTPGYGDAIDNTDCFASIIAYINEQFERYLQ-------------DESGLNRRHIIDNRVHCCFYFINPAGHGLKPLDIQFMKQLHNKVNIVPVIAKADTLTTSEVSKLKRKVMDEIQQHGIHVYPLPECD---------------------------TDEEEDYKLQVRQLKDAVPFAVVGSATVLDV----------GGRKVRGRQYPWGVIEVENPQHCDFSKLR-CLLGTHMQDLTEVTQEVHYENYRSDRLARVASPIITGNGSSDGSCH-------------------------------------------------------------------------------------------------------------------------------------------------------------------------------------------------------------------------------------------------------------------------------------------------------------------------------
>A0A3N4LJT5	319	0.250	4.723E-87	38	453	778	28	339	430
--------------------------------------IVRRKLTGYVGFANLPN---------QWHRKSVRKGFNFNVMVVGESGLGKSTLVNTLFN------------------------TSLYP-------------PKERK--------GPSADIIPKTVSIQSISADIEENGVRLRLTVVDTPGFGDFVNNDESWRPIVDNIDSRFDAFHDAENKV-------------NRMNIIDNRVHACVYFIQPTGHSLKPLDIEVMKRLHTKVNLIPVIAKADTLTDEEVAVFKKRILADIHYHDIQIFEGP------------------RYEL-DDDETIAENNEIMSKV---------PFAVVGSNTE---------FQNADGRQVRGRKYPWGVIEVDNEEHCDFVKLRQMLIRTHMEELKEHTNNFLYENYRSEKLTSLGVAQDPSVFKE------------------------------------------------------------------------------------------------------------------------------------------------------------------------------------------------------------------------------------------------------------------------------------------------------------------------------------
>A0A074WP06	319	0.247	4.723E-87	60	535	778	41	428	431
------------------------------------------------------------NLPNQWHRKSVRKGFSFNVMVVGESGLGKSTLVNTLFN------------------------TSLYP-------------PKEQKQPSLDFA--------PTTVAIQSISADIEENGVRLRLNVIDTPGFGDFVNNNESWRPIVENIEQRFDAYLDAENKV-------------NRMNIVDNRIHACVYFIQPTGHSLKPLDIEVMRRLHTKVNLIPVIAKADTLTDEEVVSFKARILSDIKHQGIQIFEGP------------------RYEL-DDEETIAENQEIMSKV---------PFAVVGANAEVSTP---------EGRKVRGRKYPWGIIEVDNEDHCDFAKLRQMLIRTHMEELKEHTNNTLYENYRSDKLESMGMQQDPSVFKEinpaaKQEEERSLH---------EQKLEKMEREMkQVFQQKVQEKEHKLKQseeELYARHREMrEQLDKQKNELEEKKGrIETGRpveekGKRKGFSI--------------------------------------------------------------------------------------------------------------------------------------------------------------------------------------------------------------------------------------------------
>A0A7D8Z8H4	319	0.244	4.723E-87	52	524	778	77	435	475
----------------------------------------------------LSSWVGFSNLPNQVHRRSVRRGFQFVAMVVGESGLGKSTLINTLFETKLYQPK-------------------VIP------------DPGADR---------------GKTVQIESISAEIEENGVRLKLTVVDTPGFGDYVNNEECWKPIVDNIEARYDAYLEQENRV-------------NRLKMTDNRVHACIYFIQPTGHALKPIDIEFLKRLHTKVNLIPVIAKADTLTEEEVELFKQRVLADIEYHGIRIFQPPSYE-------------------KDDEETAQENDEIISK---------IPFAVVGSDTVVQAPD---------GRMVRGRSYPWGVIEVDNEQHCDFVKLRQMLVRTHMEELREHTNDVLYENYRTDKLRAMGVAQDESVFKE-------------------TNPavKQAE-ERAMHEAKLAKMEAEMKMVFQQKVQEKEQKLKQSEEELYARHRE-------------------------------------------------------------------------------------------------------------------------------------------------------------------------------------------------------------------------------------------------------------
>UPI000C6F88DF	319	0.248	4.723E-87	44	461	778	137	459	506
--------------------------------------------DPYDSPEDQDKEYVGFATLPnQVHRKTVKKGFTFTLMVAGESGLGKSTLINSLFL-----------------TDLY---------------KDRKVPNAEERI--------------NQTVDIVKHTISIEEKGIKLRLSIIDTPGFGDAIDNTESWKQIEDYIDQQFEQY-------------FRDESGLNRRNIQDNRVHCCLYFISPFGHGLRPLDVECMRALHEKVNIVPILAKADSLTEAEVCRKKMKIREDIRQFGINIYQFPECD---------------------------SDEDEDFQRQDQLLKDSIPFAIIGSNVQVES----------KGRKFRGRVYPWGVVEVENPAHSDFLLLRNMLVRTHMQDLKDVTRETHYENYRAQCIQNMTRMVVQERKRSLREKHRDG----------------------------------------------------------------------------------------------------------------------------------------------------------------------------------------------------------------------------------------------------------------------------------------------------------------------------
>UPI0008F9ACE6	319	0.254	4.723E-87	42	455	778	189	495	607
------------------------------------------ELDGYVGFANLPN---------QVYRKAVKKGFEFTIMLVGESGLGKSTLLNSM---------FLADIYGPEYPG-----------------------PSHRIK---------------KTIMVETQRCLLKENGVNLVLTVVDTPGFGDAVDNSNCWQPVIEFVESRYDEFLNSESRV-------------NRKPQPDTRVHCCLYFIAPSGHGLKPLDVEFMQRLHEKVNIIPIIAKADTLTPDECTQFKKQILNEIAQHKIKIYEFPE----------------------------TDDDE--DAKQNKILRDRVPFAIVGSNTVIEVN----------GKKVRGRKYPWGIAEVENLEHNDFIALRNMLLRTHLQDLKDVTNNVHYENFRCRKlaVLGPDGKQGQGFNMNPL----------------------------------------------------------------------------------------------------------------------------------------------------------------------------------------------------------------------------------------------------------------------------------------------------------------------------------
>A0A8C8FTK7	319	0.259	6.396E-87	46	458	778	14	320	363
----------------------------------------------YVGFATLPN--QVH-------RKSVKKGFAFTLMVAGESGLGKSTLVNSL---YL--------------TDLYNNR------------------------KVLNAEE-----RIVQTVFITKHTVGIEEKGVRLRLSIVDTPGFGDAVNNTESWKEIEDYIDQQFEQY-------------FRDESGLNRKNIQDNRVHCCLYFISPFGHGLRPLDVECMRALHDKVNIVPVLAKADSLTPTEVRRKKMKIREEMEKFGINIYQFPDCE-------------------------FDEDEE--FKQQEQLLKDSIPFAVIGSNIQVES----------KGRKFRGRLYPWGVVEVEDPAHSDFLLLRNMLVKTHMQDLKDVTRETHYENYR-AQCIQNMTRMVVQERKRRLVLH-------------------------------------------------------------------------------------------------------------------------------------------------------------------------------------------------------------------------------------------------------------------------------------------------------------------------------
>E4YC57	319	0.243	6.396E-87	48	451	778	34	340	395
------------------------------------------------GLEMIGGFVGFANLPNQVHRKSVKKGFEFTMMAVGESGLGKSTLINSLFltNLYE-----EREIPEAAIKAK-------------------------------------------QTVSIEASTVEIEERGVKLRLTVVDTPGFGDAIDNKNAFDPIIEYIDNQFERYLH-------------DESGLNRRHIVDNRVHCCFYFINPCGHGLRPIDIEFMKTLQTRVNLVPLIAKADMLTPKEIKKFKKRVLEELGKNQIHIYQLP---------------------------DVEDDEDEEFKQQTQQLKSMIPFAVVGSTQLIEV----------KGKKVRGRLYPWGVVEVENPDHNDFTGLRTMLI-SHMQDLQEVTHDLHYEKYRASRLGDEPEAPMMAPM--------------------------------------------------------------------------------------------------------------------------------------------------------------------------------------------------------------------------------------------------------------------------------------------------------------------------------------
>A0A0H2RYD6	319	0.255	6.396E-87	44	527	778	38	418	436
--------------------------------------------MGYVGFANLPN--QVH-------RKSVRKGFQFTAMVVGESGLGKSTLINTLFNTELYQ------------------PKEVLP-------------PSAER---------------PKTVAIESISADIEENGVRLRLTVVDTPGFGDFVNNEESWKPIVEDIESRFDSYLEQENRV-------------NRQKIVDNRVHACLYFIQPTGHSLRPIDIEFMRRLHTKVNLIPIIAKADTMTDEEIINFKDRILNDIRHHNIHIFQLPTYE-------------------NEDEEALTEQEEIARK---------IPFAIVGSNQLVHTPD---------GRQVRGRAYPWGVIEVDNEDHCDFVKLRQMLIRTSMEELREHTTAVLYENYRSEKLLGMGVAQDSSVFKEinpalKMQEERTLheAKLA-----------KMEAEMNLvFQQKVAEKEGKLKQseeELYARHREMKEAlEKQrLELEDKKRRIESGR----------------------------------------------------------------------------------------------------------------------------------------------------------------------------------------------------------------------------------------------------------
>A0A6A6WCW0	319	0.239	6.396E-87	38	535	778	72	472	474
--------------------------------------IVRRKLTGYVGFANLPN---------QWHRKSVRKGFNFNVMVVGESGLGKSTLVNTLFN------------------------TSLYPPKERKP-------P--------------SLDIIPKTVSIQSISADIEENGVRLRLTVVDTPGFGDFVNNDNSWETIVQNIEGRFDAYLDAENKV-------------NRMNIVDNRIHACVYFIQPTGHSLKPLDVEVMRRLHTKVNLIPVIAKADTLTDDEITAFKQRILADIAHHNIQIFEGP------------------RYEL-DDEETISENNEIMSKV---------PFAVVGANSDVTS---------VDGRKVRGRKYPWGIIEVDNEEHCDFVKLRQMLIRTHMEELKENTNNSLYENYRSDKLTSMGVTQDPSVFKEvnpavKQEEERSLH---------EQKLQKMEMEMKMvFQQKVSEKESKLKQSEEELYARHREMKEQLDRnkaELeeKKSRIESGRpleekGKRKGFSL--------------------------------------------------------------------------------------------------------------------------------------------------------------------------------------------------------------------------------------------------
>UPI0006B0EF18	319	0.254	6.396E-87	37	455	778	56	374	486
-------------------------------------KDKEKESSTS------SNDVQGYvgfaNLPNQVYRKAVKRGFDFTLMVVGESGLGKSTLINSMFL-----------------TDIYSNE---YPGP-------------SHRVK--------------KTIEVETTKVLLKENGVNLSLTIVDTPGFGDAVDNSNCWQPVINYIESKYQEYLNAESMV-------------HRGTIEDSRIQCCLYFIAPSGHGLKTLDIEFMKRIHDKVNIIPLIAKADTMTSEECALFKRTILNEIAQNKIKIYEFPDCD---------------------------DEEEKKSHKL---MKARVPFAVVGSNTLIEVN----------GKKVRGRKYPWGIVEVENLEHCDFIALRNMLIRTHMQDLKDVTNNVHYENYRClKLaGVGADGISSAIPNKNPL----------------------------------------------------------------------------------------------------------------------------------------------------------------------------------------------------------------------------------------------------------------------------------------------------------------------------------
>A0A834B1S5	319	0.258	6.396E-87	60	489	778	477	804	807
------------------------------------------------------------TIIEQMRKKTMKTGFDFNIMVVGQSGLGKSTLVNTLF----------------------------------KSQVSRKAS-SWNREEKI-----------PKTVEIKAIGHVIEEGGVKMKLTVIDTPGFGDQINNENCWEPIEKYINEQYEKFLKEEVNI------------ARKKRIPDTRVHCCLYFISPTGHSLRPLDLEFMKHLSKVVNIIPVIAKADTMTLEEKSEFKQRVRKELEVNGIEFY-----------------------PQKEFDEDLEDKTENDKIRQ-----ESMPFAVVGSDKE---------YQVN-GKRVLGRKTPWGIIEVENLNHCEFALLRDFVIRTHLQDLKEVTHNIHYETYRAKRLNDNGGLPPPLRKSGFPEE------TLLELTSLSSVFKKGTKHRYKTPETH------------------------------------------------------------------------------------------------------------------------------------------------------------------------------------------------------------------------------------------------------------------------------------------------
>A0A507FNH4	319	0.257	6.396E-87	60	487	778	750	1074	1087
------------------------------------------------------------NLPNQVHRKSIKKGFQFTIMVVGESGLGKSTLVNTLFN-----------------TSLYPAKDSKVELTN----------------------------EIPSTVEIQAIAADIEENGVKLKLTVVDTPGFGDFINNEESWAPILENIEARFDAFLDQENRV-------------NRKRIVDTRVHACLYFIAPTGHALKPLDIEFMKRLAGRVNLIPVVAKSDTLTEEELKLFKSRILDDISANKINIYQPPTYE-------------------NDDPETIQENKEIVSR---------IPFAVVGADRDIDMGN---------GRKIRGRKYPWGIIEVDNEEHCDFVKLRQMLIRTHMEELKEFTNEVLYESYRTAKLAETGGDIAEAKLKQA--EDELYAR------HREMKEQLDLKQRRMSPK--------------------------------------------------------------------------------------------------------------------------------------------------------------------------------------------------------------------------------------------------------------------------------------------------
>A0A1J1J625	318	0.258	8.660E-87	62	484	778	15	342	361
--------------------------------------------------------------PDQIHRKSVKRGFEFTLMVVGESGLGKSTLINSL---FLA--------------DLYKNR-------QLTPVEER-------------SE---------KTTRIEKKTLDIEEKGVRLRLNVIDTPGFGDGVNADDSWRVVTDYIDEQFRQY-------------FMDESGLNRKNIQDNRVHCCLYAVPPWGHSLRQMDLEMMRRLHKKVNIVIVITKADTLTQSEVKRLKANILRDVEANGIQLYKFPECD---SDE--------------------DDD----FKRQDAEMKQSIPFAVVGSNAIFEV----------GGKKFRGRQYPWGVVDVENPMHSDFIKLRTMLISTHMQDLNDTTQDVHYENFRAQCIAQMAQNAKSGKVRSDSIKTPTGEIVVPVVT--ETDkllLQKEEEIRRM-----------------------------------------------------------------------------------------------------------------------------------------------------------------------------------------------------------------------------------------------------------------------------------------------------
>UPI001D09938A	318	0.248	8.660E-87	62	454	778	15	316	365
--------------------------------------------------------------PEQVHRKSVKRGFDFTLMVVGESGLGKSTLINSLFL-----------------GDLY--KNRHIP------------DVSERIK---------------KTTCIEKKTMDIEERGVKLRLTVVDTPGFGDAVNCEDSWRVCTAYIDEQFRQY-------------FTDESGLNRRNIQDNRVHCCLYFVPPWGHSLRQMDLELMKRLHRKVNIVVVIAKADTLTTTEVKKLKEGILADIEEHQIQMYQFPECDSDEDDE---------------------------FKQQDRELKASVPFAVVGSNTVLEI----------SGRKVRGRQYPWGVVDVENPKHSDFVKLRTMLISTHMQDLKDVTQDVHYENFRAQCisqisQHALRERGKLKRDSGP-----------------------------------------------------------------------------------------------------------------------------------------------------------------------------------------------------------------------------------------------------------------------------------------------------------------------------------
>A0A6J2YL78	318	0.250	8.660E-87	62	456	778	21	320	371
--------------------------------------------------------------PDQVHRKSVKRGFEFTLMVVGESGLGKSTLINSLFL-----------------EDLY--KNRKVP------------DVSERIH---------------KTTTVEKKTMEIEERGVRVRLTIIDTPGFGDAVNCEDSWKVCTNYIDEQFRQY-------------FTDESGLNRRNIQDNRVHCCLYFIPPWGHSLRQMDLEMLKRLHRKVNIVLVIAKADTLTTSEVDKLKKNILHDIKEHEIQMYEFPECD---------------------------SDEDEEFKQQDRELKASVPFAVVGSNTILEV----------AGRKIRGRQYPWGVVDVENPKHSDFIKLRTMIISTHMQDLKDVTEDVHYENFRAQCiSQISQHARERGKLKRDST---------------------------------------------------------------------------------------------------------------------------------------------------------------------------------------------------------------------------------------------------------------------------------------------------------------------------------
>A0A3M7TA33	318	0.247	8.660E-87	46	487	778	18	348	372
----------------------------------------------YVGFANLPN--QVH-------RKFVKKGFEFTLMVLGESGLGKSTLINSLFL-----------------TDLYPER----------PI------PN-------ASE------KIKKTVNIEASTVEIEERGVKLRLTIVDTPGFGDSVDATDCYKSIIKYIDDQFERFLN-------------DESGLNRRNISDNRVHCCFYFIAPWGHGLKPLDIECMRALQNKVNIVPIIAKADTLTMHEVKRLKTRIIKELNENSIQIYKIPDCD---------------------------SDEDEEFKSQNKQLKDAIPFAVVGSSQTIEVR----------GRRVRGRLYPWGVVEVENVEHNDFLKLRSMLI-THMQDLQEVTHEVHYENFRSeRLGSHENSRRYKEKDLNDSNCD-DIMSLDK------DKILKEKEEElRRMQE--------------------------------------------------------------------------------------------------------------------------------------------------------------------------------------------------------------------------------------------------------------------------------------------------
>A0A7M5V2M2	318	0.246	8.660E-87	36	503	778	5	370	373
------------------------------------DRKQRTISQDF-TFGHKMSSYVGFANLPnQVHRKTVKRGFEFTLMVVGESGLGKSTLINSL---------FLTDLYAGR------------NFSTAK--------------ERIKS-----------TLNIDTSSVEIEERGVRLKLTVVDTPGYGDSLDCSNGFEPIVKYIEQQFENYLR-------------DESGLNRRNITDNRVHCCFYFINPVGHGLKPIDVKFMQLLHERVNIVPVIGKADTLTKKELQKIKRKVLEEVHKNNIKIYDFPDCDE-------------------------DEDEE--FKLLTKELKAAVPYAVIGSNTTIDIR----------GKKVRGRQYPWGIVEIENPNHCDFIKLRTMLI-TYMQDLKEVTQDFHYENYRAQRLKTPPGGSPKSDRKR------SNQSLSqTDGASGEDEKSKMLREKEAELQRMQQMLEAMRLQMQNQ----------------------------------------------------------------------------------------------------------------------------------------------------------------------------------------------------------------------------------------------------------------------------------
>UPI001480DD87	318	0.266	8.660E-87	62	451	778	132	425	427
--------------------------------------------------------------LCQVRRKAVKKGFEFTLMVVGESGLGKSTLINSLFL-----------------TDLYKDRTL-----------------------------YDAQERINKTVAITKKSVEVVEKGVKLRLNIVDTPGFGDALDNTNSWKPVVDYIDQQFEQYRQAE--IC-----------LNRKNIQDSRVHCCLYFISPSGHGLRLIDVEFMKALHKKVNIVPVLAKADCLTRSETHYMKTRILDEIDRHKIKIYDFPECD--------------------------SDDDELLRKH-NFVLKKSIPFAVIGSNTIVESN----------GKKVRARIYPWGVVEVENPAHCDFVHLRSMLVRTHMQDLKDMTEDTLYENYRSQILCQNQDPANPECV--------------------------------------------------------------------------------------------------------------------------------------------------------------------------------------------------------------------------------------------------------------------------------------------------------------------------------------
>G7E5J8	318	0.250	8.660E-87	44	527	778	51	431	448
--------------------------------------------MGYVGFANLPN--QVHRQ-------SVRKGFQFTCMVVGESGLGKSTLVNTLFNTSLYAKK------------------QPLP-------------PHAER---------------PKTIAIESISADIEENGVKLRLTVVDTPGFGDFVNNSECWKPVLDNIEARFDAYLEQENRV-------------NRAKMVDNRVHACIYFIEPTGHALKPIDVEFLRRLHNRVNIIPVIAKADTMTDDEIASFKQRILADLAHHGIQTF------------------VAPQY-DQEDEETIAENTEIMSK---------IPFAVVGSDQEVMGPD---------GKPVRGRQYPWGLIDVDNEDHCDFVKLRQMLIRTHMEELKEHTNMALYEQYRSEKLLGMGVTQDRSVFKEI-----NPAAKIAEERSLHdSKLSKMEAEMKMvFQQKVHEKEAKLKQseeELYARHREMKDAlEKQRLDLLEKKSrLESGR----------------------------------------------------------------------------------------------------------------------------------------------------------------------------------------------------------------------------------------------------------
>A0A6Q2WTA8	318	0.265	8.660E-87	77	523	778	15	371	670
-----------------------------------------------------------------------------NIM--GESGLGKSTLINSLFL-----------------TDLYSPE---YP------------GPSHRIK---------------KTVQVEQSKVLVKEGGVQLLLTIVDTPGFGDAVDNSNCWQPVIDYIDSKFEDYLNSESRV-------------NRRQMPDNRVHCCLYFIAPSGHGLKPLDIEFMKRLHEKVNIIPLIAKADTMTPEECQQFKKQIMREITEHKIKIYEFPE----------------------------TDDEEE-NKIV-KKIKDRLPLAVVGSNTIIVVNE----------KRVRGRQYPWGVAEVENGEHCDFTILRNMLIRTHMQDLKDVTNNVHYENYRSRKlAAVTYNGVDNNKNKGPMTKfdtsDGMspLAQMEEErREHVAKMKKMEMEMEQVFEMKVKEKIQKLKDSEQELQRRHEQMKKNLeaqHKELeEKRRQ--------------------------------------------------------------------------------------------------------------------------------------------------------------------------------------------------------------------------------------------------------------
>A0A8C0LYK3	318	0.256	8.660E-87	60	479	778	559	886	920
------------------------------------------------------------SILEQMRRKAMKQGFEFNIMVVGQSGLGKSTLINTLF------------------KSKIS-RKSVQPTSEE---------------------------RIPKTIEIKSITHDIEEKGVRMKLTVIDTPGFGDHINNENCWQPIMKFINDQYEKYLQEEVNINRK------------KRIPDTRVHCCLYFIPATGHSLRPLDIEFMKRLSKVVNIVPVIAKADTLTLEERVYFKQRITADLLSNGIDVY-----------------------PQKEFDEDSED------RLVNEKFREMIPFAVVGSDHE---------YQVN-GKRILGRKTKWGTIEVENTTHCEFAYLRDLLIRTHMQNIKDITSTIHFEAYRVKRLHEGSSAVSNGVDEkgpEAQEIQEGPLSETVDLPtcRVFAKTKIAK----------------------------------------------------------------------------------------------------------------------------------------------------------------------------------------------------------------------------------------------------------------------------------------------------------
>A0A8H7HX77	318	0.248	8.660E-87	15	527	778	13	422	1924
---------------GNGNGTATPSGQYSNGQGAASDPAVRKKLNGYVGFANLPN--QVH-------RKSVRTGFQFTVMVVGESGLGKSTLVNTLFN-----------------TTLYP------PKEYLHPSAER-----------------------PKTVAIESISADIEENGVRLRLTVVDTPGFGDFVNNDDSWKPIVENIEARFDAYLEQENRV-------------NRQKMVDNRVHACIYFIQPSGHSLKQIDIEFMRRLHTKVNLIPVIAKSDTLTDEEIIQFKQRILNDIAHHQIRIFQAPVYE-------------------NEDEETIAENEEIAGK---------IPFAIVGSYKQVETPD---------GRAVRGRVYPWGVIEVDNEDHCDFVKLRQMLIRTYMEELREHTNLVLYENYRSDKLLAMGVTQDHSVFKE----INPAAKVAEERTLHEAKLAKMEAEMKMvFQQKVQEKEAKLKQseeELYARHREMKEAlEKQRIElEDKKRRLESGR----------------------------------------------------------------------------------------------------------------------------------------------------------------------------------------------------------------------------------------------------------
>A0A8C4TF91	318	0.252	1.173E-86	43	455	778	30	342	348
-------------------------------------------SMGSQLLGYVGID----TIIEQMRKKTMKTGFDFNIMVVGQSGLGKSTLVNTLF----------------------------------KSQVSRKSS-SWNREEKI-----------PKTVEIKAVNHVIEEGGVKMKLTVIDTPGFGDQINNENCCDPIEKYINEQYEKFLKEEVNI------------ARKKRIPDTRVHCCMYFISPTGHSLRPLDVEFMRHLSKVVNIIPVIAKSDTMTVEEKHDFKQRVRKELEFNGIEFY-----------------------PQKEFDEDMED------KAENDKIREMMPFAVVGSDKE---------YQVN-GKRVLGRKTPWGVVEVENLNHCEFGLLRDFLIRSHLQDLKEVTHNIHYETYRAKRlNDNGGLPPVNNPDSEEQ----------------------------------------------------------------------------------------------------------------------------------------------------------------------------------------------------------------------------------------------------------------------------------------------------------------------------------
>UPI001401E10E	318	0.227	1.173E-86	42	487	778	2	348	365
------------------------------------------PTKEYVGFGNLPN---------QLHRKSVKKGFDFTLMVAGESGLGKSTLIDSLF-----------------VTDLY--KERCIPDAVERIV---------------------------KTMTITKHAVDIEERGVRVKLTIVDTPGFGDAVDNSDCWQPIVAYIDEQFERY-------------FQDECGLNRKNIQDHRVHCLLYFLSPLGHGVRPLDLEFLRAVHEKVNVIPVIAKADMLTPPEVERAKQKIREEIKEQGIQVYQFPECD---------------------------SDEEEEFKQQYQELTDCTPFAVVGSSTLIES----------QGRRVRGRLYPWGVVEVENPRHCDFSKLRTVLIQSHLPDLKEVTQDVHYENFRARClrtlGRGGGRERGRNKISRQSMSDVSIAMLPVSETEILLQEKEEELRRmqEMLQK--------------------------------------------------------------------------------------------------------------------------------------------------------------------------------------------------------------------------------------------------------------------------------------------------
>A0A5C3EW67	318	0.242	1.173E-86	44	527	778	26	406	427
--------------------------------------------MGYVGFANLPN--QVH-------RKSVRKGFSFTAMVVGESGLGKSTLINTLFN-----------------TTLYP-RKQVAP-------------PHQER---------------PKTVAIESISADIDENGVRLRLNVVDTPGFGDFVNNDESWKPVVDNIESRFDAYLEQENRV-------------NRTKMQDNRVHACIYFVQPTGHSLRPIDIEFMRRLHQKVNLIPVIAKSDTLTDEEIVAFKQRILNDIAYHNIEIF---------------------HAPI-----YENEDEETM--LEIQEISAKVPFAVVGSNTEIDTPD---------GRRVRGRAYPWGVIEVDNEEHCDFVKLRQMLIHTHMEELKEHTNNVLYEKYRSEKLTAMGVTQDHSVFKEVNPA----AKMAEERSLHEARLRKMENEMKLvFQQKVAEKEAKLKQseeELYARHREMRDAlEKQrLELEDKRRRLESGR----------------------------------------------------------------------------------------------------------------------------------------------------------------------------------------------------------------------------------------------------------
>A0A5C3NJD4	318	0.247	1.173E-86	44	536	778	46	409	445
--------------------------------------------MGFVGFANLPN--QVH-------RKSVRKGFQFTTMVVGESGLGKSTLVNTLFDTQLYAPK--------------------EPLP-----------PSAER---------------PKTVAIESISADIEENGVRLRLTVVDTPGFGDFVNNDDSWKPIVENIESRFDSYLEQENRV-------------NRSKIVDNRVHACLYFIQPTGHSLKPIDIEFMRRLHNKVNLIPIIAKADTLTEEEVAEFKARVLADIAYHNIHIFEAPTYE-------------------NEDEEAISEAEEIASK---------IPFAVVGSDRVVQTPD---------GRKVRGRAYPWGVVEVDNEDHCDFVKLRQMLIRTYMEELREYTNDVLYENWRTEKLQSMGIAQDPSVFQE-------VNPAAK---------MQEERI--MHEAKLAKMEAEMKMVFQQKVQEKEAKLKQSEEELY------ARHKDMKDSLE-------------------------------------------------------------------------------------------------------------------------------------------------------------------------------------------------------------------------------------------------
>A0A5M6BX13	318	0.247	1.173E-86	52	527	778	85	466	483
----------------------------------------------------LASWVGFSNLPNQVHRKSVRRGFQFVAMVVGESGLGKSTLINTLFETKLYQPK-------------------SIPSPGA----DR-----------------------GKTVQIESISAEIEENGVRLKLTVVDTPGFGDFVNNDESWKPIVDNIEARFDAYLEQENRV-------------NRLKLVDNRVHACIYFIQPTGHSLKPIDIEFMKRLHTKVNLIPVIAKSDTMTDDEIKLFKQRILGDIAHHGIQIF------------------VPPQY-ENEDEETIQENEEILSKV---------PFAVVGSDHIVQAPD---------GRQVRGRSYPWGVIEVDNEEHCDFVKLRQMLVRTHMEELREHTNDVLYENYRTDKLKAMGVSQDETVFRET-----NPAAKQAEeRALHEAKLAKMEAEMKMvFQQKVQEKESKLKQseeELYARHREMKDAlekQRQELED-KKRRVESGR----------------------------------------------------------------------------------------------------------------------------------------------------------------------------------------------------------------------------------------------------------
>A0A2I4BX64	318	0.252	1.173E-86	44	487	778	133	478	505
--------------------------------------------DPYDSPEDQDKEYVGFATLPnQVHRKTVKKGFTFTVMVAGESGLGKSTLINSL---FLTD-----------------------------IYKDRKVPNAEERI--------C------QTLGITKHTIGIEEKGIKLRLTIIDTPGFGDAVNNTKSWKHIEDYIDQQFEQY-------------FRDESGLNRKNIQDNRVHCLLYFISPFGHGLRPLDVECMKALHAKVNIIPLLAKADGLTQTEVCKKKMKIREDIRQFGIHIYQFPDCD---SDE-------DEDFKTQ--EQTLKD---------------SIPFAVIGSNIQVES----------KGRKFRGRAYPWGVVEVENPAHSDFLLLRNMLVRTHMQDLKDVTREIHYENYR---AQCIQNMTRMMVQERKRSL------REKYREGGEVDFPLplatddAEKERQIFEK--------------------------------------------------------------------------------------------------------------------------------------------------------------------------------------------------------------------------------------------------------------------------------------------------
>A0A814T604	318	0.240	1.173E-86	1	454	778	157	505	656
-NSTLSRLV--QHRDEPRRKESESSSSTTNTKTAVHDQQQLQPQQRIR---EISSNVGFVSLPDQVHRRAVKRGFEFNLMVVGQSGLGKSTFINTLFQTELYGQDFP-----------------------------------------------STVHRKKKTVSIDSSSIILKEKGVQLRLTIVDTPGFGDAVDNSNCWQPILDYIDSKYEEFLNAESRVI-------------RRQASDNRVHCCLYFISPTGHSLQPLDIEFMKRLHDRVNIIPVIAKADTLTSDELRIFKKSILQDIHNEKVKLYEFPDCD---------------------------DDEE--NKL-TKTYKEKVPFAVVGSNIVLE----------RANKRARVRQYAWGIVDVEDEAHSDFIALRSMLIRTNLIDLRDVTHNIHYENYRYKKLSHSTSSGTTGTDSTK-----------------------------------------------------------------------------------------------------------------------------------------------------------------------------------------------------------------------------------------------------------------------------------------------------------------------------------
>A0A6J2XUE3	317	0.263	1.587E-86	42	454	778	12	319	352
------------------------------------------ETPGYVGFANLPN--QVH-------RKSVKKGFEFTLMVVGESGLGKSTLVNALFL-----------------TDLY--PERVVPDAVEKLK---------------------------QTVKLEPTTVEIEERGIKLRLTVVDTPGYGDAINNTDSFSEIISYIDDQFERFLR-------------DESGLNRKNIVDNRIHCCFYFISPFGHGLKPLDVEFMKQLHNKVNIVPVIAKADVLTKKEMQKLKKKVLDEIAENGIKIFSLPECD---SDE----------------DEEYKE--------QVRQLKQAVPFAVCGANTLLEV----------KGRKVRGRLYPWGVVEVENPDHCDFIKLRTMLI-THMQDLQDITQREHYENYRSeRLAKGGPPPKRNTIVEEK-----------------------------------------------------------------------------------------------------------------------------------------------------------------------------------------------------------------------------------------------------------------------------------------------------------------------------------
>A0A553NBM1	317	0.256	1.587E-86	46	454	778	17	320	368
----------------------------------------------YVGFANLPN--QVH-------RKSVKKGFEFTLMVVGESGLGKSTLINSLFL-----------------TDLY--PDRLVP-SAAEKIAK-------------------------KTMQLDASTVEIEERGVKLRLTVVDTPGFGDAIDNGGSFLEINRYIDEQYERYLR-------------DESGLNRKNIIDNRVHCCFFFISPYGHGLRPLDIEVMKQLSDKVNIVPVIAKSDCLSRDEVNRLKGIILKEIKENGIKIYSLPDCD---------------------------SDEDEDFKQQVDDLRQSMPFAVVGANAMVEV----------GGKKIRGRQYPWGVVEVENPKHCDFVKLRTMLI-THMQDLQEVTHDVHYENYRSHRLASKPGGFVPPTPVRK-----------------------------------------------------------------------------------------------------------------------------------------------------------------------------------------------------------------------------------------------------------------------------------------------------------------------------------
>A0A1Y1ZC48	317	0.260	1.587E-86	46	524	778	30	384	425
----------------------------------------------YVGFSKLP---------KQVHRRSVKNGFYFTCMIVGESGLGKSTLVNTLFN------------------------TSLYP-------------P---------KQQSPLQEESPKTVEIQAISADIIEEEVKLRLTVIDTPGFGDYVNNEDSWRPIMDNIESRFDAYLEQENRV-------------NRSRMVDNRVHACIYFIAPTGHALKPLDVEFMKRLHTKVNLIPVIAKSDTMTEEEIQGFKQRILADIHHHGIEIFK-PS-------------------PYTN------DNPETL--AQNREVVEKIPFAIVGSDYEVEV----------EGKMVRGRKYPWGVIEVDNEEHCDFIKLRQMLIRTHMEELKEHTSTLIYENYRASKLQALGIEQDPSVFK-------DINPLA-----------KMEEERKIHENKMAKMEAEMKMVFQQKVQEKEDKLKQTEDELYHRHKE-------------------------------------------------------------------------------------------------------------------------------------------------------------------------------------------------------------------------------------------------------------
>A0A6J0T6D5	317	0.242	1.587E-86	22	460	778	233	574	575
----------------------PSYPSSMMDATRDAGLKQTVP---ARTEKPAADFSYVGidAILEQMRRKAMKQGFEFNIMVVGQSGLGKSTLINTLF------------------KSKIS-RKSVQPSSEE---------------------------RIPKTIEIKSITHDIEEKGVRMKLTVIDTPGFGDHINNENCWQPIMKFINDQYEKYLQEELNINRK------------KRIPDTRVHCCIYFIPATGHSLRPLDIEFMRRLSKVVNIVPVIAKADTLTLEERDYFKQRITADLLANGIDVY-----------------------PQKQFDEDSED------RLINEKFREMIPFAVVGSDQE---------YQIN-GRRILGRKTKWGTIEVENTTHCEFAYLRDLLIRTHMQNIKDITSSIHFEAYRvKRLNENQNMLSNGVADKEELVVNEM-----------------------------------------------------------------------------------------------------------------------------------------------------------------------------------------------------------------------------------------------------------------------------------------------------------------------------
>A0A8B8EZJ8	317	0.255	1.587E-86	39	452	778	287	596	648
---------------------------------------KKVEDDEFIGFATLPD--QVH-------RKAVKRGFEFSFMVVGETGLGKSTLINSLFLTDLYkDRKFPTHILDNAE----------------------------------------------QTTDIERKQLEIEEKGVKVRLSVVDTPGFSEALNGDESWKPIIDYVDRQFEQYYQAESGV-------------NRKNIQDSRVHCCLYFISPYGHGLKPIDIFMMKKLHHKVNIIPLIAKSDTLTPKEKARLKSKILDQIEENQLDIYKFPECD---SDE----------------DEEFKE--------QDKELKAAIPFAVVGSNTVVEV----------AGKKVRGRMYQWGIVEVENPAHCDFVKLRQMLISTHMQDLKDITSDIHYENYRAEHLEAQMKHSTRERTK-------------------------------------------------------------------------------------------------------------------------------------------------------------------------------------------------------------------------------------------------------------------------------------------------------------------------------------
>A0A8J5DMS3	317	0.258	2.149E-86	40	458	778	4	323	347
----------------------------------------NPETAGYVGFANLPN--QVH-------RKSVKKGFEFTLMVAGESGLGKSTLINSLFL-----------------TDLY--PDREIPSVSDKIK---------------------------QNVKLDASTVEIEERGVKLRLTVVDTPGYGDAINNTDCFNSIVKYIDDQFERFLN-------------DESGLNRRNIIDNRVHCCFYFISPYGHGLKPLDIQFMKQLSTMCNVVPIIAKADTLTKKEVSRLKKKILEEIKANSIRIYPLPDCD---SDE----------------DEDYKE--------QVKQLKEAVPFAICGSNQLIEV----------KGKKVRGRLYPWGVVEVENPDHCDFIKLRTMLI-THMQDLQEVTQDLHYENFRSQRlarkplgDNKTMNGEDKLSDKDKILLE-------------------------------------------------------------------------------------------------------------------------------------------------------------------------------------------------------------------------------------------------------------------------------------------------------------------------------
>A0A1W4X3P3	317	0.259	2.149E-86	62	456	778	16	316	368
--------------------------------------------------------------PDQVHRKSVKKGFEFTLMVVGESGLGKSTLINSLFL-----------------EDLY--KNRVVP------------DVNE---------------KLQKTTTIDKKTMEIEEKGVKVRLTVVDTPGFGEAINCEDSWKVCVNYIDEQFRQY-------------FTDESGLNRRNIQDNRVHCCLYFVPPWGHSLRQMDLDLMKRLHRKVNLVVVIAKADCLTSLEVATLKKNILNDIKENGIQMYEFPECD---------------------------SDEDEEFKQQDRELKASIPFAVVGSNSILEV----------AGRKIRGRQYPWGVVDVENPKHSDFLKLRTMLISTHMQDLKDVTEDVHYENFRAQCisQISQHAFRERGKLKRDST---------------------------------------------------------------------------------------------------------------------------------------------------------------------------------------------------------------------------------------------------------------------------------------------------------------------------------
>UPI000626C069	317	0.233	2.149E-86	62	458	778	13	318	386
--------------------------------------------------------------PEQVHRKSVKRGFEFTLMVVGETGLGKSTLINSLFL-----------------GDLY--KDRRIP---------------------------DALERVEKTTSVEKKTMDIEERGVRLRLTIVDTPGFGDSVNCDDTWKACSAYIDEQFRQY-------------FTDESGLNRKNIQDNRVHCCLYFIPPYGRGLRQMDLEVLRRLHRKVNVVPVIAKADTLTALEVKNLKEKILADIDEHEIQIYQFPDCD---------------------------SDEDEDFKQQDKELKACVPFAVIGSSTVLEV----------AGRKVRGRQYPWGVVEVENPKHSDFVKLRTMLISTHMQDLKDVTQDVHYENFRAQCisqisQQAIRERSKLKRDSGPHFEH-------------------------------------------------------------------------------------------------------------------------------------------------------------------------------------------------------------------------------------------------------------------------------------------------------------------------------
>UPI0011837231	317	0.265	2.149E-86	62	461	778	46	347	396
--------------------------------------------------------------PEQVHRKSVKRGFDFTLMVVGESGLGKSTLINSLFL-----------------GDLYKNRKI-----------------------------SDVQDRVEKTTTIEKKTMEIEERGVKLRLTIVDTPGFGDAINCEDSWRVCSAYIDEQFRQY-------------FTDESGLNRRHMQDNRVHCCLYFVPPWAHSLRQVDLEMMKRLHRKVNIVVVIAKADSLTAAEVKRLKMRILNDLDEHQIQVYQFPECD---SDE--------------------DDD----FKQQDRELKEAAPFAVVASDTVLEV----------GGKRVRGRQYPWGIVDVENPRHSDFTKLRTMLISTHMQDLKDVTQDVHYENFR--AQCISQISQHAMRERGKLKRDSMG----------------------------------------------------------------------------------------------------------------------------------------------------------------------------------------------------------------------------------------------------------------------------------------------------------------------------
>A0A0C9W142	317	0.242	2.149E-86	35	527	778	2	391	412
-----------------------------------SDPVVRKKLTGYVGFANLPN--QVH-------RKSVRKGFQFTAMVVGESGLGKSTLVNTLFN-----------------TTLYPPR---------DPI-----PPSAER---------------PQTVAIQSISADIEENGVRLRLTVVDTPGFGDFVNNDDSWKPILEDIESRFDAYLEQENRI-------------NRQKTVDNRVHACLYFIQPTGHSLKQIDIEFMRRLHQKVNLIPIIAKADTLTDEEVHSFKQRVLSDIHFHNIQIFQAPVYE-------------------NEDEETLGEHEEIASK---------IPFAVVGSNQEVVTPD---------GRAVRGRAYPWGVIEVDNEEHCDFVKLRQMLVRTYMEELRERTDQVLYENWRTEKLVSLGVPQDSSVFKETNPAQR----VAEERALHEQKLGKMEIEMKMvFQQKVQEKEAKLKQseeELYARHRDMRDALEKQRSELedKRRRLEGGR----------------------------------------------------------------------------------------------------------------------------------------------------------------------------------------------------------------------------------------------------------
>UPI001C917E1A	317	0.250	2.149E-86	62	452	778	64	358	414
--------------------------------------------------------------PEQVHRKSVKRGFDFTLMVVGETGLGKSTLINSLFLTDLY-------------KDRQP------------------TDPTEKI---------------NKTTKIEKRTMEIEEKGVRLRLTVVDTPGFGDALNCEESYRVCEKYIDDQFNKY-------------FQDESGLNRRNIQDNRVHCCLYFIPPYGHGLRQLDIEFMRRLHKKVNLVPVIAKADVLTQKEKKRLKENMMKDIAANQIEIYEFPECDPEEDDE---------------------------FKRQDAELKASFPFAVIGSNTVLEV----------AGRRVRGRQYPWGVVEVENQQHCDFVKLRTMLISTHMHDLKDMTQEVQYENFRTQCISQISQMAMKSRTK-------------------------------------------------------------------------------------------------------------------------------------------------------------------------------------------------------------------------------------------------------------------------------------------------------------------------------------
>A0A3Q3L8Q9	317	0.250	2.149E-86	43	457	778	87	420	421
-------------------------------------------SGGHgHGGSHSSSGGSTLlgyigidTIIEQMRKKTMKTGFDFNIMVVGHSGLGKSTLVNTLFK----------------------SQVSRKSTGWA-------RDE-----------------KIPKTIEIKSVSHVIEEGGVKMKLTVVDTPGFGDQINNDNCWEPISKFINEQYEKFLKEEVNITRK------------KRIPDTRVHCCLYFISPTGHSLRQLDIEFMKRLSHSVNIIPVIAKADTLTVEERQEFKQRVRKELEMSGIEFY-----------------------PQKEFDEDMEDkSDNDKIRVSGSPLSYAMPFAVVGSDKE---------YQVN-GKRVLGRKTAWGIVEVENPNHCEFAQLRDFLIRSHLQDLKEVTHNIHYETYRAKRlNENGGLHPIPSSDTQESNL--------------------------------------------------------------------------------------------------------------------------------------------------------------------------------------------------------------------------------------------------------------------------------------------------------------------------------
>A0A8H7RH42	317	0.247	2.149E-86	46	527	778	41	419	436
----------------------------------------------YVGFANLPN--QVH-------RKSVKTGFQFTCMVVGESGLGKSTLVNTLFNTQL------------------------YP-------------PKENRDIA---------KHASQTVEIKSITADIEENGVKLKLTVVDTPGFGDFVNNEESWKPILDDIESRCDAYLEQENRV-------------NRRRMNDNRIHACLYFIAPTGHALKPVDIEFMRRLHTRVNLIPIIAKADTMTHEEVVVFKERILADIHYHQIQIYQAPVYE-------------------YDDQETIAENTEIMSK---------IPFAVVGSDKE---------FEIEGGRRIRGRMYPWGLIEVDNEDHCDFVKLRQMLIRTHMEELKEYTNDVLYENYRTEKLTVMGIQQDSSVFKEvNPT-----QKMEDERIAHEQKLTKMESEMrAVFQAKVTEKEAKLKQsEAELYARhkEMKDALDKQRSDLeeRKRRLESGR----------------------------------------------------------------------------------------------------------------------------------------------------------------------------------------------------------------------------------------------------------
>A0A8H8NKP2	317	0.250	2.149E-86	13	527	778	1	421	439
-------------SESPVSQQSMPYgngagPATPQYSNGQAAPPAesavRKKLNGYVGFANLPN--QVH-------RKSVRTGFQFTVMVVGESGLGKSTLINTLFN-----------------TTLYP------PKEHLHPSAER-----------------------PKTVAIESISADIEENGVRLRLTVVDTPGFGDFVNNDESWKPIVENIEARFDAYLEQENRV-------------NRQKMVDNRVHACLYFIQPSGHSLKQIDVEFMRRLHTKVNLIPVIAKSDTLTDEEIIQFKQRILNDISHNEIRIFQAPVYE-------------------NEDEETVAENEEIAGK---------IPFAIVGSDAQVQAAD---------GRKVRGRSYPWGVIEVDNEDHCDFVKLRQMLIRTYMEELREHTNLYLYENYRSEKLLGMGVTQDHSVFKEinpavKMQEERTLheAKLA-----------KMEAEMKMvFQQKVQEKEAKLKQseeELYARHREMKEALDKQRMELedKKRRLESGR----------------------------------------------------------------------------------------------------------------------------------------------------------------------------------------------------------------------------------------------------------
>UPI000BA82718	317	0.256	2.149E-86	21	460	778	32	374	483
---------------------NLStNIIKENFMDRDRDMMKEKDEGK-ESSSSLNDMQDYVgfaNLPNQVYRKAVKRGFNFTLMVVGESGLGKSTLINSMFL-----------------SDIYSNE---YP-GPAHRVKE--------------------------TVQVETTTVLLTENGVNLTLTVVDTPGFGDAVDNNECWQPVITYIENKYEEYLNAESRVHR---DA----------IVDSRVHCCLYFIAPSGHGLKTLDVEFMKRLHDKVNIVPLIAKADTMTSEECVLFKTTILNEIEHNQIKIYKFP---------------------------DFDTDEE--NKV-HRAMKAWVPFAVVGSNTLVEVN----------GKKVRGRKYPWGIAEVENLEHCDFIALRNMMIRTHMQDLIDVTNNVHYENYRHQKLAGVGADGKPGAIPNKNPLSRM-----------------------------------------------------------------------------------------------------------------------------------------------------------------------------------------------------------------------------------------------------------------------------------------------------------------------------
>UPI00145A5DBE	317	0.255	2.149E-86	44	465	778	142	467	513
--------------------------------------------DPYDSPEDQDREYVGFATLPnQVHRKTVKKGFTFTVMVAGESGLGKSTLINSL---FLTDMYKERKVPNAEE-------------------------------------------RISQTVDIVKHTVSIEEKGVKLKLTIVDTPGFGDAVNNTESWKHLEDYIDQQFEQY-------------FRDESGLNRRNIQDNRVHCCLYFISPYGHGLRPIDVQCMKALHEKVNFIPILAKADSLTAAERQKKKQKIREEIKQFGINIYQFLEYD---SDE----------------EEDM--------KRQDQILKDSIPFAIIGSNIQVES----------KGRRVRGRLYPWGVVEVENPVHSDFLLLRNMLVRTHMQDLKDVTRDSHYENYRAQCIQSMTRMVVQERQRSLREKHRDG-SLA------------------------------------------------------------------------------------------------------------------------------------------------------------------------------------------------------------------------------------------------------------------------------------------------------------------------
>E0VTS6	317	0.260	2.149E-86	62	452	778	195	489	543
--------------------------------------------------------------PEQIHRKSVKKGFDFTLMVVGESGLGKSTLVNSLFLSDLY-------------------KDRKIP-----DVSDR--VE--------------------KTTTIEKKSMDIEERGVKLRLTIVDTPGYGDAINGEESWRSCCAYIDEQMRQY-------------FQDESGLNRKNIQDNRVHCCVYFVPPYGHGLRQLDLEFMRRLHRKVNIVPVIAKADTLTASEVKRLKERIMADIEENQIQIYQFPDCD---SDE-------DEEFKEQDRE-----------------LKASVPFAVIGSNVLLEIN----------GKQVRGRQYPWGIVEVENPKHSDFIKLRNMLICTHMHDLKDITQDVHYENFRAQCISQISKEAIRERSK-------------------------------------------------------------------------------------------------------------------------------------------------------------------------------------------------------------------------------------------------------------------------------------------------------------------------------------
>W6URC2	317	0.241	2.149E-86	33	463	778	33	366	1091
---------------------------------ANTNLTRNEESKsrptTAGSQPDEDGKLGFANIPDQMHRKAVKKGFNFTLMIAGESGLGKATLVNSLFM-----------------QDLYKDR---------EPV-----DANEMIK---------------KVTKIEKRQIELDERGVKLRLTIVDTPGFNDAVNAEECWKPIEDYIDSTFEQY-------------FKDECGLNRKNIQDNRVHCCLYFISPYGHGLRQVDVEFMRRLQNKVNIVPVIAKADALTASELRALKERIMSDLNRYKIDIYRLPECD--------------------------SDEEEEIKRL-DKEIKAVLPFAVIGSNCVI---------EGEGGKRVRGRQYPWGVVEVENPKHCDFTKLRIFLLKTHMQDLKDMTLEVHYENYRAKYITER--MSRRQTDRR----EGMGAP--------------------------------------------------------------------------------------------------------------------------------------------------------------------------------------------------------------------------------------------------------------------------------------------------------------------------
>A0A167UYZ7	317	0.246	2.149E-86	38	527	778	694	1081	1097
--------------------------------------IVRRKITGYVGFANLPN---------QWHRKSVRKGFSFNVMVVGESGLGKSTLVNTLFN------------------------SSLYP-------------PKE--------YSGPSNDILPKTVGIQSTSSDIEENGVRLRLTVVDTPGFGDFVNNDESWRPIVENIESRFDAYLEAENKV-------------NRMNIVDNRIHACIYFIQPTGHSLKPLDIQVMKLLHTKVNLIPVIAKSDTLTDEEVGNFKQRILADINYHRINIF-----ESPRYEL--------------DDEETIAENQEIMSKV---------PFAVVGANTEVTTAD---------GRKVRGRRYPWGVIEVDNEEHCDFVKLRQMLIRTHMEELKEQTNNVLYEDYRTEKLTQMGVTQDSSVFKEvnpavKQEEERALheAKLA-----------KMESEMkAVFQQKVHEKESKLKQsedELYARHREMkEQLEKQRAELEEKKArIESGR----------------------------------------------------------------------------------------------------------------------------------------------------------------------------------------------------------------------------------------------------------
>UPI00106BAE94	316	0.249	3.939E-86	46	453	778	4	304	351
----------------------------------------------YIGFANLPN--QVH-------RKSVKRGFEFTLMVVGESGLGKSTLINSLFL-----------------TNLYSDRE--IP-----PVSERLK----------------------KTVDIESSTVEIEERGVKLKLTVVDTPGFGDSLDNSECYKPILDYVNNQFNTYLK-------------DESGLNRRNIVDNRIHCCFYFISPT--GLQPIDIDCMKQLHSRVNIVPVIGKADTLTQKELRELKKKIIHEIQKYEIQIYQLPYCD---------------------------DDEDDDYKKQTEDLRATMPFAVVGSNATVEV----------QGKKVRGRRYPWGVVEVENPKHSDFVKLRTMLI-THMQDLKEVTQDVHYENYRANClSVGDGNNTVQRNVKR------------------------------------------------------------------------------------------------------------------------------------------------------------------------------------------------------------------------------------------------------------------------------------------------------------------------------------
>A0A6P7FJB8	316	0.259	3.939E-86	42	454	778	12	318	356
------------------------------------------ETPGYVGFANLPN--QVH-------RKSVKKGFEFTLMVVGESGLGKSTLVTSLFL-----------------TDLY--PERLIPDAVEKMK---------------------------QTVRLEPSTVEIEERGVKLRLTVVDTPGYGDAIDNRDSFDEIIGYINQQFERFLK-------------DESGLNRKNIMDNRVHCCFYFISPFGHGLKPLDIEFMKKLHNKVNIVPVIAKADVLTKKEMQKLKKTVLDEIAQNGIRIYSLPECD---SDE----------------DEEYKE--------QVRQLKQAVPFAVCGANTELEVR----------GRKVKGRLYPWGVVEVENPEHCDFIKLRTMLI-THMQDLQEITQQVHYENYRSERLAKEGPVAKRNPGEEK-----------------------------------------------------------------------------------------------------------------------------------------------------------------------------------------------------------------------------------------------------------------------------------------------------------------------------------
>UPI001C918E9D	316	0.267	3.939E-86	40	435	778	8	297	363
----------------------------------------NPEAPGYVGFANLPN--QVH-------RKSVKKGFGFTMMVVGESGLGKSTLVNSLFL-----------------TDLYPERQ----VPAASDVIKR-------------------------TVKIEASTVEIEERGVKLRLTVVDTPGFGDAIDNTNCFEPIVQYIDDQFEKY-------------FKDESGLNRRNIVDNRIHCCFYFINPAGHGLKPLDVQFMKMLHNKVNLVPVVAKADTLTKAEMDRLKARLRTEIGEHGIRVYQLPDC-------------------------DTDEDEEY--KEQVKQLKAAMPFAVCGSSQQIEV----------AGKKIRGRQYPWGVIDVENPNHCDFIKLRTMLM-THMQDLDDMTHDSHYENYR------------------------------------------------------------------------------------------------------------------------------------------------------------------------------------------------------------------------------------------------------------------------------------------------------------------------------------------------------
>A0A1A8GC48	316	0.229	3.939E-86	42	454	778	19	327	371
------------------------------------------EEKQYVGFATLPN--QVH-------RKSVKKGFDFTLMVAGESGMGKSTLVNSLFL-----------------TDLY------------------------KDRKLLNAEE-----RISQTVEIIKHTVDIEEKGVKLKLTIVDVPGFGDAVNNTECWRPVTDYIDQQFEQY-------------FRDESGLNRKNLQDNRIHCCLYFISPFGQGLRPIDIEFMKALQDKVNVVPLVAKADCLTPLEIKKLKERVREEIDRYGLKIYQFPDCD--------------------------SDEDEEI-KQQDKELKESIPFAVIGGNTVVEVRCQR----------VRGRLYPWGIVEVENSSHCDFVKLRNMLIRSHMHDLKDTTNDCHYENYRAQCiQTMTSKMNAEKRVESP-----------------------------------------------------------------------------------------------------------------------------------------------------------------------------------------------------------------------------------------------------------------------------------------------------------------------------------
>UPI000A1C5FC4	316	0.237	3.939E-86	22	454	778	28	368	373
----------------------PPNVGAASPSSPFSPPVPPTPNGGHstHSSSGGSTLLGYIgidTIIEQMRKKTMKTGFDFNIMVVGHSGLGKSTLVNTLF----------------------------------KSQVSR-RSAGWPRDEKI-----------PKTVEIKSVSHVIEEGGVKMKLTVVDTPGFGDQINNDNCWDPISKYINEQFEKFLKEEVNITRK------------KRIPDTRVHCCIYFISPTGHSLRQLDIEFMKRLSHSVNIIPVIAKADTMTIEERQEFKQRVRKELEMGGIEFY-----------------------PQKEFDDDMED------KSDNDKIRETMPFAVVGSDKE---------YQVN-GKRVLGRKTAWGIVEVENPNHCEFAQLRDFLIRSHLQDLKEVTHNIHYETYRAKRLNENGGLHPISSNETQ-----------------------------------------------------------------------------------------------------------------------------------------------------------------------------------------------------------------------------------------------------------------------------------------------------------------------------------
>R7TH48	316	0.266	3.939E-86	41	452	778	22	329	381
-----------------------------------------QDDDEYVGFSSLP---------EQVHRKAVKRGFDFTLMVVGETGLGKSTLVSSLFlN-----------------PDLY---------------KDRKLSGAEERVK--------------KTVDIEKKAMDIEEKGVKLRLTIVDTPGFNDAIVGEQNWRTVEEYIQQQFEQY-------------FKDETGLNRKNIKDQRVHCCLYFLSPLAHGLRQTDIQFMKRLHDKVNIVPIIAKADTLTPSEIRRLKNRVLEEIEKHGIRTYDFPECD---------------------------SDEDEEFKQQDKELKAATPFAVIGSNTLIEV----------SGKRVRGRLYPWGVVEVENPQHCDFSKLRQFLISTHMQDLKDVTRDVHYENYRARHIKEQLNRQSRERTK-------------------------------------------------------------------------------------------------------------------------------------------------------------------------------------------------------------------------------------------------------------------------------------------------------------------------------------
>UPI001B88C255	316	0.260	3.939E-86	40	454	778	34	341	403
----------------------------------------NPEQPGYVGFANLPN--QVH-------RKSVKKGFEFTLMVVGESGLGKSTLVNSLFL-----------------TDLY--PERLIPSAAEKV---------------------------TQTVKIDASTVEIEERGVKLRLTVVDTPGFGDSLNSQDCFRPIIQYVDDQFERYLQ-------------DESGLNRRHIVDNRVHSCFYFINPSGHGLKPLDLAFMKALHHKVNIVPVLAKADTLTKMEIINRKKKILEQIKECGISIYPLPDCDE---------------------DED-EDYKEQCRQL-----KDAVPFAVVGANTIIEV----------KGRKVRGRMYPWGVVEVENPEHCDFIKLRTMLI-THMQDLQEVTQDLHYENFR-AERLAVGGKAKPAKPRRP-----------------------------------------------------------------------------------------------------------------------------------------------------------------------------------------------------------------------------------------------------------------------------------------------------------------------------------
>A0A668ALB3	316	0.244	3.939E-86	44	457	778	88	408	409
--------------------------------------------SGSHGSSGGSTLLGYIgidTIIEQMRKKTMKTGFDFNIMVVGHSGLGKSTLLNTLF----------------------------------KSQVSR-RSAGWARDEKI-----------PKTVEIKSVSHFIEEGGVKMKLTVVDTPGFGDQINNDNCWEPIAKYINEQYEKFLKEEVNI------------ARKKRIPDTRVHCCLYFISPTGHSLRQLDIEFMKRLSHSVNIIPVIAKADTMTIDERQEFKQRVRKELEMSGIEFY-----------------------PQKEFDEDMED------KSDNDKIREAMPFAVVGSDKE---------YQVN-GKRVLGRKTAWGVVEVENPNHCEFAQLRDFLIRSHLQDLKEVTHNIHYETYRAKRlNENGGLHPISSSDTQESNL--------------------------------------------------------------------------------------------------------------------------------------------------------------------------------------------------------------------------------------------------------------------------------------------------------------------------------
>A0A177UNN5	316	0.239	3.939E-86	39	527	778	7	392	412
---------------------------------------QRNKLTGYVGFANLPN--QVH-------RKSVRKGFNFTVMVVGESGLGKSTLVNTLFN------------------------TTLYPRKEVPP-------PHQER---------------PKTVAIESISADIEENGVRLRLTVVDTPGFGDFVNNDGSWKPIVDNIESRFDAFLEQENRV-------------NRAKMVDNRVHACLYFIQPTGHALRPIDIEFMRRLHQKVNLIPIIAKSDTLTDEEIVQFKQRVLADIAHHNIEIYHAPVYD-------------------NEDEETIAENEAIVRK---------IPFAIVGAHQEIDTPD---------GRRVRGRAYPWGVIEVDNEDHCDFVKLRQMLIRTHMEELKEHTHQTLYEKYRSEKLFVMGVTQDHSVFKEvnpqaKLMEERALheAKLA-----------KMENEMKLvFQQKVAEKEAKLKQseeELYARHREMREAlEKQRMElEDKKRRLESGR----------------------------------------------------------------------------------------------------------------------------------------------------------------------------------------------------------------------------------------------------------
>A0A2P2I2F5	316	0.244	3.939E-86	62	453	778	33	328	422
--------------------------------------------------------------PEQVHRKTVKRGFDFTLLVVGEAGLGKSTLVNSLFLTELY-------------------KDRKIPT-----------VESLVK----------------KTVEIEKKTVEIEEKGVKLRLTVVDTPGFGDGVDCADDWKSVERYVDEQFNKY-------------FQDESGLNRRNIQDHRVHCCLYFVPPYGHGLRQLDVEFMKRLHRKVNIVPVIAKADTFTKGEIAKLKANLLRDIEVNKIKIYQFPDCDE-------------------------DEDEE--FKQQDRELKASIPFAVIGSNCIIEV----------AGKRVRGRQYPWGIVEVENAAHCDFVKLRTMLISTHMQDMKEVTQDIHYENFRAQCISQMHVALKERNKLR------------------------------------------------------------------------------------------------------------------------------------------------------------------------------------------------------------------------------------------------------------------------------------------------------------------------------------
>A0A7R8ZLB0	316	0.246	3.939E-86	55	455	778	3	310	426
-------------------------------------------------------EIGFASLPDQLHRKSVKRGFAFTLMVVGETGLGKSTMVNSLFL-----------------TDLYKDR--------KASDVRELTK---------------------KTVSIERKTVDIEEKGVKLKLTIVDTPGFGDGLNCQENWESIEKYVTDQFEKYLEAESGV-------------NRRNIQDTRIHCCLYFIPPWGRGLRPLDIEFLKRLGNKVNIIPLIGKSDTLTPSESKTLKENVRKDIIKHGIQIYQFPETDD-----------------------VMGDD-DPSTKQEYEDMKQAVPFAVVGSDTVIEL----------LGKKVRGRRYPWGIVDVENPDHSDFLKLRRLLISTHMQDLKESTHEIHYENYRSKAISSLKDRRSILPATDPL----------------------------------------------------------------------------------------------------------------------------------------------------------------------------------------------------------------------------------------------------------------------------------------------------------------------------------
>A0A4Y7QMB8	316	0.231	3.939E-86	44	516	778	43	421	441
--------------------------------------------MGYVGFANLPN--QVH-------RKSVRKGFQFTAMVVGESGLGKSTLINTLFNTKL------------------------YP---GKEV------P-------------APSAERPKTVAIESISADIEENGVRLRLTVVDTPGFGDFVNNDDSWKPIVENIEARFDAYLEQENRV-------------NRLKIVDNRVHACLYFIQPTGHSLKPIDIEFMRRLHTKVNLIPVIAKADTMTEEEIRDFKARILSDIAYHNIHIYEAPTYE-------------------NEDEEALAEAEEIASK---------IPFAIVGSDNVVDTPD---------GRQVRGRAYPWGVIEVDNEDHCDFVKLRQMLIRTYMEELREHTNSVLYENWRSgkllgmgiaQDPSVFQEINPAVRSQEERTLHEAkLAKMEAEMKLVFqQKVQEKESKLKQSEEELYARHREMKDALEKQRAELEDKKRRIES---------------------------------------------------------------------------------------------------------------------------------------------------------------------------------------------------------------------------------------------------------------------
>A0A1Y1XE38	316	0.245	3.939E-86	36	541	778	36	437	441
------------------------------------NPLKKQL-NDYVGFANLPN--QVH-------RKSVKKGFQFTFMVVGESGLGKSTLVNTLWN------------------------STLLP--------QKKSVP-----LALDG---------PRTVSIQAYNAELVEDGVKLGLNIIDTPGFGDFVNNEESWKPILEDIETRFDLY-------------LERESSANRSKMEDNRVHACLYFISPTGHALKPLDIEFMRRLHTRVNLIPVIAKSDTLTEVEIKEFKERILEDIQHHKIQIFKP--------------------TP------YIYDDPETI--AENKEIMDKVPFAIVGSEKEIEVN----------GKMVRGRKYPWGVIEVENEDHCDFVKLRQMLIRTHMEELREYTNTVLYENYRTAKLESLGVVQDSSVFKE----INPLAKMEEERKVHEAKMKKMESEMmNVFQQKVQEKEAKLKQteeELHSRHKEMKETlekQRLELEEKKKRLETAGRPITPDKSVRKKTFG--------------------------------------------------------------------------------------------------------------------------------------------------------------------------------------------------------------------------------------------
>A0A3Q2DTI6	316	0.248	3.939E-86	44	457	778	105	420	477
--------------------------------------------DPYDSPEDQDKEYIGFATLPnQVHRKTVKKGFTFTLMVAGETGLGKSTLINSLFL-----------------TDLYR---------------DRKVPNAEERI--------------SQTVDIVKHTIGIEEKGIKLRLSIIDTPGFGDAVNNTESWKHVEDYVDQQFEQY-------------FRDESGLNRKNIQDNRVHCLLYFISPFGHGLRPIDVECMKAMHEKVNIIPLLAKADSLTQAEVNRKKLKIKEEIKQFGINIYQFPDCD---------------------------SDEDEDFKRQEQILKDSIPFAVIGSNIQVES----------KGRKFRGRSYPWGIVEVENPDHSDFLLLRNMLVRTHMQDLKDVTREIHYENYR---AQCIESMTRLMVQERKRNL--------------------------------------------------------------------------------------------------------------------------------------------------------------------------------------------------------------------------------------------------------------------------------------------------------------------------------
>UPI0017837914	316	0.247	3.939E-86	62	484	778	219	546	575
--------------------------------------------------------------PEQVHRKSVKRGFDFTLMVVGESGLGKSTLINSL---------FLGDLYKTRIIPNVEERLE-------------------------------------KTTRVEKKTMDIEERGVRLRLTVVDTPGFGDGINCEDSWRVCTAYIDEQFRQY-------------FTDESGLNRRNIQDNRVHCCLYFVPPWGHSLRQMDLDLIRRLHRKVNIVLVIAKADCLTKNEVRKLKERILQDLEDNKIQLYQFPECD---SDE--------------------DDD----FKQQDRDLKASIPFAVVGSNTILEI----------AGKKVRGRQYPWGVVDVEDPEHSDFNKLRTFLISTHMQDLKDTTQDVHYENFRAQCisQISQHALRERGKLKRDSISSTNGFDAAIS-ETDRLLLQKDEEIRRM-----------------------------------------------------------------------------------------------------------------------------------------------------------------------------------------------------------------------------------------------------------------------------------------------------
>UPI0018D1D238	316	0.242	5.333E-86	62	484	778	15	340	365
--------------------------------------------------------------PEQVHRKSVKRGFDFTLMVVGEAGLGKSTLINSLFL-----------------GDLY--RGRKVP---------------------------DVKDRIEKTTTIEKKTMEIEERGVKLRLTVVDTPGFGDAVNCEESWRVCSAYIDEQFRQY-------------FTDESGLNRRHMQDNRVHCCLYFVPPWGHSLRQVDIEMMRRLHRKVNIVVVIAKADSLTAAEVRRLKQRILQDLEEHQIQVYQFPECD---------------------------SDEDEEFKQQDRELKAAAPFAVVAADTVLEL----------GGKRVRGRQYPWGIVDVENPRHSDFTKLRTMLISTHMQDLKDVTQDVHYENFR--AQCISQISQHAMRERGKLKRDSMGNNGEvAFGDTDRLLLQKDEEIRRM-----------------------------------------------------------------------------------------------------------------------------------------------------------------------------------------------------------------------------------------------------------------------------------------------------
>A0A293LUN3	316	0.276	5.333E-86	40	451	778	10	315	372
----------------------------------------NPEVPGYVGFANLPN--QVH-------RKSVKKGFEFTLMVVGESGLGKSTLVNSLFL-----------------TDLYPERQ--VPDASAKIK---------------------------QTVTLDASTVEIEERGVKLRLTVVDTPGYGDAIDNTDCFDSIIQYIDNQFERFLR-------------DESGLNRRNINDNRVHCCFYFISPFGHGLKPLDIQFMKMLHNKVNIVPVIAKADALTKKEVLRLKQQIMKQIEENKIKIYTLPECD---SDE----------------DEDYKE--------QVKQLKEAVPFAVSSSVDPIEV----------KGRKVRGRLYPWGVVEVENPEHGDFIKLRTMLI-THMQDLQEVTQELHYENYRSERLVGNTPPPAKKPT--------------------------------------------------------------------------------------------------------------------------------------------------------------------------------------------------------------------------------------------------------------------------------------------------------------------------------------
>A0A8B7NX10	316	0.248	5.333E-86	47	452	778	20	330	414
-----------------------------------------------HDSSKGTREMIGFATLPEQvHRKTVKRGFEFTLLVVGEAGLGKSTLVNSLFLTELY-------------KDRKNPPVH----GAIK-----------------------------KTVEIEKKTVEIEEKGVKLRLTVVDTPGFGDGVDCGDDWKSVERYVDEQFNKY-------------FQDESGLNRRNIQDHRVHCCLYFVPPYGHGLRQLDVEFMKRLHRKVNIVPVVAKADTLTKAEIAKLKANLLRDIDTHKIKIYQFPDCDE-------------------------DEDEE--FQQQDRELKASIPFAVIGSNCIIEI----------AGRRVRGRQYPWGIVEVENAAHCDFVKLRTMLISTHMQDMKEVTQDIHYENFRAQCISHMNQVALKERSK-------------------------------------------------------------------------------------------------------------------------------------------------------------------------------------------------------------------------------------------------------------------------------------------------------------------------------------
>A0A0D7B3R5	316	0.254	5.333E-86	34	453	778	30	343	438
----------------------------------LSNVIRKKL-MGYVGFANLPN--QVH-------RKSVRKGFQFTTMVVGESGLGKSTLVNTLFN-----------------TTLYP---AKEPLP-----------PSAER---------------PKTVAIESIGADIEENGVRLHLTVVDTPGFGDFVNNDDSWKPILDNIESRFDSYLEQENRV-------------NRQKIVDNRVHACLYFIQPTGHSLKQIDVEFMRQLHTKVNLIPIIAKADTMTDEEIAAFKARVLSDIEYHNIHIFQAPTYD-------------------NEDEETIAEAEEIASK---------IPFAVVGSDKLVATPD---------GREVRGRAYPWGVVEVDNEDHCDFVKLRQMLVRTYMEELREYTNDVLYENWRTEKLLGMGVAQDQTVFKE------------------------------------------------------------------------------------------------------------------------------------------------------------------------------------------------------------------------------------------------------------------------------------------------------------------------------------
>A0A1S3K2B1	316	0.246	7.219E-86	40	479	778	9	364	375
----------------------------------------NPEQPGYVGFANLPN--QVH-------RKSVKKGFEFTLMVVGESGLGKSTLVNSLFL-----------------TDLY--PERHVPGAAEKIK---------------------------QTVKIDASTVEIEERGVKLRLTVVDTPGFGDALNCEDCYKQVIAYIDSQFERYLQ-------------DEMGLNRRNIVDNRVHSCFYFINPAGHGLKPLDIVFMKAIHHKVNIVPVIAKADTLTREEVFKLKSKIMEEIAKHGIKIYPLPDCD---------------------------DDEDEEYKEQCRQLKAAVPFAVVGSNSIIEV----------KGRKVRGRMYPWGVVEVENPEHCDFIKLRTMLI-AHMQDLQEVTQEIHYENFrseklatskRTRAegGGGGGDKEDKLTEKERLLLEkemelrhmqEMIAKMQAemAGGKGAAPSQNGR----------------------------------------------------------------------------------------------------------------------------------------------------------------------------------------------------------------------------------------------------------------------------------------------------------
>A0A1A7Z488	316	0.242	7.219E-86	43	457	778	78	404	405
-------------------------------------------SGGHgHGGSHSSSGGSTLlgyigidTIIEQMRKKTMKTGFDFNIMVVGPSGLGKSTLVNTLF----------------------------------KSQVSRKSA-GWARDEKI-----------PKTVEIKSVSHVIEEGGVKMKLTVVDTPGFGDQINNDNCWEPISKYINEQFEKFLKEEVNITRK------------KRIPDTRVHCCLYFIPPTGHCLRQLDVEFMRRLSHSVNIIPVIAKSDTMTIEERQEFKQRVRKELENNGIEFY-----------------------PQKEFDDDMED------KSDNDKIRETMPFAVVGSDKEHQVN----------GKRVLGRKTAWGIIEVENPNHCEFAQLRDFLIRSHLQDLKEVTHNIHYETYRAKRlNDNGGLHPISSNDTQESNL--------------------------------------------------------------------------------------------------------------------------------------------------------------------------------------------------------------------------------------------------------------------------------------------------------------------------------
>A0A8H6WJQ2	316	0.247	7.219E-86	38	527	778	19	405	446
--------------------------------------ITRRKLLGHVGFSSLPN--QVH-------RKSVRKGFQFTAMVVGESGLGKSTLINTLFN-----------------TTLY-APKEPLP-------------PSAER---------------PKTVAIESIGADIEENGVRLHLTVVDTPGFGDFVNNDESWKPILDNIESRFDSYLEQENRV-------------NRTKVVDNRVHACLYFIQATGHSLKEIDIEFMRQLHNKVNLIPVIAKADTMTDEEVVEFKERILSDIAHHNIHIFQAPTYD-------------------NEDEETIAEAEEIASK---------IPFAVVGSDKFVNTAD---------GRQVRGRAYPWGVVEVDNEEHCDFVKLRQMLIRTSMEELREYTNDVLYENWRTDKllglgvaqdSSVFKEINPAARMQEERILHE--AKLA-----------KMEAEMKMvFQQKVQEKEAKLKQseeELYARHKEMKDAlEKQRADlEEKKRKIESGR----------------------------------------------------------------------------------------------------------------------------------------------------------------------------------------------------------------------------------------------------------
>UPI001D056C70	316	0.240	7.219E-86	2	453	778	91	441	532
--SPFPER--QQSPVGPNAQ---IAAQTVSSRDPRAA--AQQASdMKNVVRRKLTGYVGFANLPNQWHRKSVRKGFNFNVMVVGESGLGKSTLVNTLFN------------------------TSLYP-------------PKESKGPSLDIM--------PKTVSISAISADIEENGVRLRLTVVDTPGFGDFVNNDDSWRPIVENIEARFDTYLDAENRV-------------NRMNIVDNRVHACVYFIQPTGHSLKPLDIEVMRRLHTKVNLIPVIAKSDTLTDDEIVSFKARILTDIHHHKIQIFEGP------------------RYEL-DDDETIAENQEIMSKV---------PFAIVGANSDVTTP---------EGRKVRGRRYPWGVIEVDNEDHCDFVKLRQMLIRTHMEELKEHTNNALYENYRSDKLTQMGVQQDASVFKE------------------------------------------------------------------------------------------------------------------------------------------------------------------------------------------------------------------------------------------------------------------------------------------------------------------------------------
>A0A1D2NJW9	316	0.255	7.219E-86	40	455	778	90	397	577
----------------------------------------RKELDGYVGFANLPN---------QVYRKAVKKGFDFTLMVVGESGLGKSTMINSMF--------------------LADIYSQEYP------------GPSNRIK---------------KTVQVETCKVLLKENGVNLTLTIVDTPGFGDSIDNS-HWQPVMDYIENRYEDYLNAESRV-------------NRRAVLDGRVHSCLYFIAPSGHGMKALDIELMKKLHDKVNIIPVIAKADTLTPEECAQFKKQILNEIAQNKIKIYEFPDCDD-----------------------------EEENKV-NKMMRERVPFAVVGSNTVVEV----------DGKKLRGRKYPWGTVIVESLEHCDFVALRNMVVRTHLQDLKDVTNNVHYENFRCRKlaGLGPDGKPVKGFDKNPL----------------------------------------------------------------------------------------------------------------------------------------------------------------------------------------------------------------------------------------------------------------------------------------------------------------------------------
>A0A8J7NVZ5	315	0.243	9.773E-86	60	455	778	57	358	363
------------------------------------------------------------TIIEQMRRKTMKTGFDFNIMVVGHSGLGKSTLVNTLF----------------------------------KSQVSRRSTGWSRE------------DKIPRTVEIKAVSHVIEEGGVKMKLTVIDTPGFGDQINNDNCWEPIAKYINEQYEKFLKEEVNI------------ARKKRIPDTRVHCCLYFISPTGHSLRTLDMEFMRHLSRVVNIIPVIAKADTLTVEEKAEFKQRVRKELETQGIEFY-----------------------PQKEFDEDMED------KADNDKIREFMPFAVVGSDKE---------YQVN-GKRVLGRKTPWGVVEVENPSHCEFARLRDFLIRSHLQDLKEVTHNIHYETYRAKRlndNGGLPPVSSAPDSEEPH----------------------------------------------------------------------------------------------------------------------------------------------------------------------------------------------------------------------------------------------------------------------------------------------------------------------------------
>A0A7D9J2A3	315	0.259	9.773E-86	41	452	778	35	340	388
-----------------------------------------QE-TPYLGFANLPN--QVH-------RKSVKKGFEFTLMIIGESGLGKSTLVHSLFM-----------------TDLYESR--------HKPTASEMLK---------------------RTIQIDTHKVDIEEKGIKLKLTVVDTPGYGDAIDNSNCWEPIVDFVDQQYDSF-------------FQDESGLNRKNMSDTRVHCVLHFINPQGHGLKPLDIKVMKALHHKVNIVPIIAKADTLTLNEVKSLKQRILDEIDDLQINVYNFPECDS-------------------------DDDETFL--ALNADLKASVPFAVVGSNTVMDV----------KGKKVRGRTYPWGVIDVENPEHSDFTKLRNMLIRTHMQDLKDVTQDVHYENYRSARIANGGDLSPTLETS-------------------------------------------------------------------------------------------------------------------------------------------------------------------------------------------------------------------------------------------------------------------------------------------------------------------------------------
>A0A8J1UTP5	315	0.254	9.773E-86	62	435	778	49	326	400
--------------------------------------------------------------PDQVHRKAVRRGFDFTLMVVGESGLGKSTLVSSL---FLTDLYKDKKTPDVE-------------------------------------------DKISKTVEIEKKYMEIEEKGVKLRLTIVDTPGFNDAVNANECWKPVAGYIDQQFEQY-------------FKDESGLNRRNIKDHRVHCCLYFISPYGHGLRQVDIEFMKQLHHKVNIVPIIAKADTLTTKEIHNLKLKILEEVEKHKIEIYEFPECD---------------------------SDEDEEFKQQDTDLKSAIPFAVIGSNTVLEVN----------GKKVRGRMYPWGIVEVDNPIHCDFGKLRQMLISTHMQDLKDVTRDIHYENFR------------------------------------------------------------------------------------------------------------------------------------------------------------------------------------------------------------------------------------------------------------------------------------------------------------------------------------------------------
>UPI001B888697	315	0.268	9.773E-86	62	452	778	53	347	418
--------------------------------------------------------------PDQVHRKAVKRGFDFTLMVVGETGLGKSTLINSL---------FLSDMY----------PQREIPSVEARIM---------------------------ATVEIAKKQLEIEEKGVRLRLSIVDTPGFSDALNTENDWKNIVEYIDKQFEQYLN-------------DESGLHRKNIIDHRVHCLLYFISPYGHGLKPLDIDVMKKLHNKVNIVPVLAKADTLTKAELKKMKEKIMREISDNDIHIYQFPECD---SDE-------DEEFKNQD--------------LQ---LKACLPFAVVGCNSVVEV----------GGKKVRGRTYPWGIVEVDNPSHCDFNRLRQMLISTHMQDLKDVTADILYENYRAEHMQKQLQIGQRERNK-------------------------------------------------------------------------------------------------------------------------------------------------------------------------------------------------------------------------------------------------------------------------------------------------------------------------------------
>A0A316UGJ5	315	0.243	9.773E-86	60	527	778	24	397	420
------------------------------------------------------------NLPNQWHRRSVRKGFNFTAMVVGESGLGKSTLVNTLFN-----HKLYPKKE--------------VP------------APHMER---------------PKTVAIESISADIEENGVRLKLTVVDTPGFADFVNNDESWKPIVDNIESRFDAYLEQENRV-------------NRAKLTDNRVHACLYFIQPSGHALRPIDIEFMRRLHQKVNLIPVIAKSDTMTDEEIHLFKQRILADIAHHNIQIFYAPSYDV-------------------EDDETLAENEEIVRK---------IPFAVVGSDQQVDT---------IDGRRVRGRAYPWGVIEVDNEEHCDFVKLRQMLIRSHMEELKEHTHNVLYEKYRSEKLVAMGVTQDHSVFKE-------VNPAAKMAeERALHDAKLAKMENEMklvFQQKVAEKEAKLKQseeELYARHREMREAlDKQrLELEDKKRRLESGR----------------------------------------------------------------------------------------------------------------------------------------------------------------------------------------------------------------------------------------------------------
>A0A8I3AKX5	315	0.238	9.773E-86	38	464	778	224	537	539
--------------------------------------IVRRKLTGYVGFANLPN---------QWHRKSVRKGFNFNVMVVGESGLGKSTLVNTLFN------------------------TSLYP-------------PKERK--------GPSLDIVPKTVSIQSISADIEEAGVRLRLTVVDTPGFGDFVNNDESWRPIVDNIEQRYDAYLDAENKV-------------NRMNIVDNRIHACVFFIQPTGHSLKPLDIEVMRRLHTKVNLIPVIAKSDTLTDEEIVSFKARILADIKYHGIQIFEGP------------------RYEL-DDEETIAENNEIMSKV---------PFAVVGAGNEITTAD---------GRKVRGRAYPWGIIEVDNEEHCDFVKLRQMLIRTHMEELKEHTNNTLYENYRT---------DKLIAMEGKETKKRGGFSL-------------------------------------------------------------------------------------------------------------------------------------------------------------------------------------------------------------------------------------------------------------------------------------------------------------------------
>A0A7R9GGB4	315	0.256	9.773E-86	40	451	778	136	440	557
----------------------------------------QQKPRKVDGFVGFA------NLPDQVYRKAVKRGFEFTLMVVGASGLGKSTLINSMFlaDVYSKDHPGP-------------------------------------------SQ------RIKKTVQVETTKVLLKEKGVNLTLTVVDTPGFGDAVDNSDCWQPIIDYIDARYEEFL-----VNESRVD--------RKCVPDSRVHCCLYFVAP-GHGLKPLDIEFMKRLHEKVNVIPVVGKADTMTPEECDEFKAQVLTEIRQHKIKIYDFP-----------------------------DSDDEEESKIQ-RPLKDRVPFAIVGSNTVLEV----------DGKKVRGRRYPWGTVDVENLEHCDFVALRKMVVRSHMMDLREVTNNVHYENYRCRKLAGVDSKSDDPIM--------------------------------------------------------------------------------------------------------------------------------------------------------------------------------------------------------------------------------------------------------------------------------------------------------------------------------------
>UPI001605548D	315	0.240	9.773E-86	13	437	778	78	401	643
-------------SVTRTHHTNGNNIEDNKeremKEKMKLDRPekdkRKKELDGYVGFANLPN---------QVYRKAVKRGFDFTLMVVGESGLGKSTLTNSM---FLA--------------DIYSPE---YPGPSL---------------------------RLKKTVQVDTSKVTMKENGVNLSLTIVDTPGYGDSIDNSQCWQPILDYIENRYEDFLNAESRV-------------NRKTLLDSRVHCCLYFIAPSGHGLKALDIEFMKKLHDKVNIIPILSKADTMTPEECSHFKKQVMNQIKQHQIKIYEFPDCDD-----------------------------EEENKI-NKQMRDRVPFAVVGSNTVVEV----------DGKKARGRKYPWGTVLVENLEHCDFVALRNMVVRTHLQDLKDVTNNVHYENFRCR----------------------------------------------------------------------------------------------------------------------------------------------------------------------------------------------------------------------------------------------------------------------------------------------------------------------------------------------------
>UPI001476C3CB	315	0.239	9.773E-86	48	457	778	748	1067	1068
------------------------------------------------GSGHLGGGSTLLgyigidTIIEQMRKKTMKAGFDFNIMIVGQSGLGKSTLVNTLF--------------KSQVSRWSSAWGS----------------EF----------------KLPKTVEIKAVSHVIEEGGVKMKLTVIDTPGFGDQINNENCWEPISKYINEQYEKFLKEEVNI------------ARKKRIPDTRVHCCLYFISPTGHSLRQLDIEFMKHLSRMVNIVPVIAKSDTMTPDEKNEFKQRVRKELEVCGIEFY-----------------------PQKEFDDDMEDKNE------NDKIREAMPFAVVGSDKE---------YQVN-GKRVLGRKTAWGVIEVENPNHCEFALLRDFLIRTHLQDLKEITHNIHYETYRAKRlNENGGLHPISANDTQESNL--------------------------------------------------------------------------------------------------------------------------------------------------------------------------------------------------------------------------------------------------------------------------------------------------------------------------------
>UPI0016521A27	315	0.238	1.323E-85	25	435	778	29	339	356
-------------------------PTTPGLKRRLTRRISYTP-ARYKDDDEYIGFA---TLPEQVHRKAVRKGFDFTLMVVGESGLGKSTLINSL---------FLSELYKDRE----------LP---------------------------SVNDLIQRTVSIEKKQLEIEEKGVRLKLTIVDTPGFNDTVNADDCHKALLEYVEQQFKQY-------------FEDESGLNRRNIVDNRVHCCLYFISPYGHGLRQIDVETMKKLHHKVNIVPLLAKADILTKQELKAMKDRIMQEIEDNKIHVYEFPDCD---------------------------SDEDEDFKQQDRELKASIPFAVVGCNTVVEA----------GGKKIRGRAYPWGIVEVDNPDHCDFVRLRQMLISTHMQDLKDVTSDVHYENYR------------------------------------------------------------------------------------------------------------------------------------------------------------------------------------------------------------------------------------------------------------------------------------------------------------------------------------------------------
>A0A8C8RLT5	315	0.230	1.323E-85	46	453	778	4	307	363
----------------------------------------------YVGFATLPN---------QLHRKSVKKGFDFTLMVAGESGLGKSTLIDSLFL-----------------TDLY------------------------KDRTLLDAQ-----ARIPQTLAIERRAVELEEGGVRVKLTVVDTPGFGDALDNADCWLPIVDYIDQQFEQF-------------FRDESGLNRKNITDGRVHCCLYFLSPFGHGLRPLDVAFLQAVHHKVNIVPVIGRADTLTPREVHALKEKIRQQLEENAISIYQFPDCD---------------------------SDEDEEFKAQDADLKRSIPFAVVGSSDIV--------RETKE-KAFRGRAYPWGSVEVENPTHCDFLQLRTMLVRTHLHDLKEVTQEVHYENYRARCIQSLTRVGARDRTSR------------------------------------------------------------------------------------------------------------------------------------------------------------------------------------------------------------------------------------------------------------------------------------------------------------------------------------
>A0A4Q1BKE7	315	0.237	1.323E-85	52	524	778	70	428	468
----------------------------------------------------LSSWVGFSNLPNQVHRRSLRRGFQFVAMVVGESGLGKSTLINTLFETKLYQPK-------------------VIPLPGQER---------------------------PKTVDITSISAEIEEGGVRLKLTVVDTPGFGDFVNNEDSWRPIVDNIESRFDHYLEQENRV-------------NRSKLSDNRVHACIYFIQPTGHALKPIDIEFMRRLHTKVNLIPVIAKADTLTEEEVLLFKQRILSDIQHHGIQIFHPPAYD-------------------NEDEETVMENEEIISKV---------PFAVVGSDALVTGAD---------GRKVRGRAYPWGIIEVDNETHCDFVKLRQMLVRTHMEELREHTNDVLYENYRTDKLKSMGVSQDESVFKE-------------------TNPavKQAE-ERAMYDAKLAKIEAEMKMVFQQKVQEKEQKLRQSEEELYARHRE-------------------------------------------------------------------------------------------------------------------------------------------------------------------------------------------------------------------------------------------------------------
>UPI001C91010A	315	0.239	1.323E-85	44	455	778	81	385	495
--------------------------------------------DGYVGFANLPN---------QVYRRAVKKGFHFTLMVVGESGLGKSTLVNSMFM-----------------SDIYNNE---YP------------GPSHRIK---------------KTVAVDKTVVHMKENGVNLSLTVVDTPGFGDAVDNSNCWQPVIEFIESRYEEYLNAESRV-------------HRSEVVDSRVHCCIYCIAPSGHGLKPLDVEFMKRLHDKVNIVPVIAKADTMTPEEITRFKRQILNEIAQHKIRIYEFPDC----------------------------DDEEEAKA--HKALRERVPFAVVGANTVVEV----------DGKKVRGRRYPWGVVQIESMEHSDFIPLRNMLIRTHMMDLRDVTSSVHYENYRCRKlaGVGTDGKPAKIVNKNPL----------------------------------------------------------------------------------------------------------------------------------------------------------------------------------------------------------------------------------------------------------------------------------------------------------------------------------
>A0A131ZWW1	315	0.248	1.323E-85	46	521	778	124	504	539
----------------------------------------------FVGFSYLPN---------QIHRKTIKKGFEFTLMVVGESGLGKSTFVNSMF-----------------VTDIYSNE---YPGP---------------------SKRAA------KTVEVEQTRILLKEKSVNLYLSIVDTPGYGTAVDNSNCWQPIVNFIENRYEEYLNAETRV-------------HRTHIQDNRVHCCLYFIAPSGHSLKPLDIEFMLHLHDKVNIIPVIAKADAFTPEEIAVFKKNIMNEINQNKIKIYDFPDSED-----------------------------EEESKLLRS-LKSRVPFAVVGSNYVLEVNG--------EHK--RGRKYPWGTVEIENLEHCDFHALRNLLIRHYMLDLIETTNNVHYENYRCRKLTGISPEMAQKGKNNN-VCDHGKSKTSMVFWNPLAQMEEEKKEHnlkmkkmeiemeQVFEQKVKEKLNKLKEsEDEYLRRHEEMAKKleQQRQELEER----------------------------------------------------------------------------------------------------------------------------------------------------------------------------------------------------------------------------------------------------------------
>A0A087T6E6	314	0.260	1.791E-85	37	435	778	6	298	312
-------------------------------------LFSNPETPGYVGFANLPH--QVH-------RKSVKKGFEFTLMVVGESGLGKSTLINSLFL-----------------TDLY--PERHVPDAAEKIK---------------------------QTVKLEASTVEIEERGVKLRLTVVDTPGFGDAIDNSDSFKLIIQYIDDQFERFLR-------------DESGLNRRNINDSRVHCCFYFISPYGHGLKPLDIEFMRQLHGKVNIVPVIAKADALTKKEVMQLKKRIMHEIDEHGIRIYPLPDCD---SDE----------------DEDYKE--------QVKQLKEAVPFAVSAAIPTIEV----------KGRKVRGRLYPWGVVEIENPDHCDFIKLRTMLV-THMQDLQEVTQDVHYENYR------------------------------------------------------------------------------------------------------------------------------------------------------------------------------------------------------------------------------------------------------------------------------------------------------------------------------------------------------
>R4GHQ0	314	0.248	1.791E-85	41	451	778	19	332	347
-----------------------------------------QELPPDRGAHELFGYVGIEAVLEQMKVKTMKMGFEFNIMVVGQSGLGKSTMVNTL---------------------------------FKSKVSRKASQP---------SQEE----RIPKTVQLQSVTHVIEEKGVKMKLTVTDTPGFGDQINNENCWDPIIKYINEQYERYLREEILITRK------------RKIPDSRVHGCVYFIPPTGHWLRPLDLEFMRRLSKIVNVVPVIAKADTLTLEEREEFKQRIQQDLKAHSISVY-----------------------PQEDFDEDPDD------RLLNDRIREKIPFAVVGADQEHQVN----------GKRVLGRKTKWGIIEVENPEHCEFPMLRDLLIRSHLQDLKDITHNVHYESYRVRRLNESNRPAPSSNN--------------------------------------------------------------------------------------------------------------------------------------------------------------------------------------------------------------------------------------------------------------------------------------------------------------------------------------
>UPI001CFB3AA8	314	0.264	1.791E-85	62	435	778	56	332	357
--------------------------------------------------------------LEQMRRKAMKQGFEFNIMVVGQSGLGKSTLMNTLF----------------------------------KSKVSRKSVQG-------FSEE-----RIPKTIEIKTITHDIEEKGVCMKLTVIDTPGFGDHINNEECWQPIMEFINHQYETYLQEEININRK------------KRIPDTRVHCCIYFIPPTGHSLRPLDVEFMRRLSKVVNIVPVIAKADTLTLDEREYFKQRIREDLRSNGIDVY-----------------------PQKEFDEDEED------RLVNDKIREMIPFAVVGSDQE---------YQVN-GRRILGRKTKWGTIEVENIAHCEFAYLRDLLIRTHMQNIKDITSSIHYEAYR------------------------------------------------------------------------------------------------------------------------------------------------------------------------------------------------------------------------------------------------------------------------------------------------------------------------------------------------------
>A0A182J432	314	0.246	1.791E-85	63	452	778	13	306	359
---------------------------------------------------------------EQVHRKSVKRGFEFTLMICGETGLGKSTLINTL---FLADLYAQRSVPRVEE-------------------------------------------RIEKTTRIEKKTLDIEEKGVKLRLTIVDTPGFGDSVNCEDSWRVCTQYIDEQFRQY-------------FTDESGLNRRNIQDNRVHCLLYFVPPYGHSLRQLDIDLMRRLHKKVNIIVVIGKADTLTPSEVKKLKARILDDIETHGIQIYRFPDCD---------------------------SDEDEEFKQQDRELKASLPFAVVGSNMVMEV----------AGRKIRGRQYPWGVVDVENPEHSDVMKLRTMLISTHMQDLKDTTRDVHYENYRAQCISQISQHALRERNK-------------------------------------------------------------------------------------------------------------------------------------------------------------------------------------------------------------------------------------------------------------------------------------------------------------------------------------
>UPI0010A39429	314	0.250	1.791E-85	60	457	778	58	361	362
------------------------------------------------------------TIIEQMRKKTMKTGFDFNIMVVGHSGLGKSTLVNTLF----------------------------------KSQVSRKSAGWSRDE------------KIPKTVEIKSVSHVIEEGGVKMKLTIIDTPGFGDQINNNNCWEPIEKYINEQYEKFLKEEVNI------------ARKKRIPDTRVHCCLYFISPTGHSLRQLDIEFMKHLSRVVNLIPVIAKSDTLTPDEKTDFKQRVRKELEICGIEFY-----------------------PQKEFDEDTED------KSDNDKIREAMPFAVVGSDKE---------YQVN-SKRVLGRKSPWGVVEVENPNHCEFSLLRDFLIRSHLQDLKEVTHNIHYETYRAKRlndNGGLHPISTGVGDTQESNL--------------------------------------------------------------------------------------------------------------------------------------------------------------------------------------------------------------------------------------------------------------------------------------------------------------------------------
>UPI000E6E5B8F	314	0.256	1.791E-85	62	462	778	14	318	370
--------------------------------------------------------------PEQVHRKSVKRGFDFTLMVVGESGLGKSTMINSL---------FLGDMY----------RNRHIP-EVADRIE--------------------------KTTCIEKKTMDIEEKGVRLRLTVVDTPGFGDAVNCEDSWRVCTAYIDEQFRQY-------------FTDESGLNRKNIQDNRVHCCLYFVPPYGHSLRQMDLELMRRLHRKVNIVIVIGKADTLTATEVKRLKANILKDLEENQIQMYQFPECD---------------------------SDEDEEFKQQDRELKASAPFAVVGSNTVFEI----------QGRKVRGRHYPWGVVDIENPNHSDFVKLRTMLISTHMQDLKDVTQDVHYENFRAQCISQISQHALRERGKLKRDSVGTGA---------------------------------------------------------------------------------------------------------------------------------------------------------------------------------------------------------------------------------------------------------------------------------------------------------------------------
>A0A6G1J071	314	0.235	1.791E-85	38	535	778	19	418	420
--------------------------------------IVRRKLTGYVGFANLPN---------QWHRKSVRKGFNFNVMVVGESGLGKSTLVNTLFN------------------------TSLYP-------------PKERKAPSLDI---------SKTVSIQSISADIEENGVRLRLTVVDTPGFGDFINNDESWEPIVKNIEQRFDAYLDQEQKV-------------NRMNIVDNRIHAVVFFIQPTGHSLKPLDVEVMKKLHTKVNLIPVIAKSDTLTDEEISMFKQRILADISYHKIQIFEGP------------------RYEL-DDEETIAENAEIMSKV---------PFAVVGANNEVATAD---------GRKVRGRRYPWGVIEVDNEEHCDFVKLRQMLIRTHMEELKEHTNNQLYENYRSEKLMAMGVQQDSSVFKEvnpavKQEEERSLH---------EAKLQKMEMEMKMvFQQKVAEKESKLRQseeELYARHREMkEQLERQrLELEEKKTRIEQGRpleekGKRKGFSL--------------------------------------------------------------------------------------------------------------------------------------------------------------------------------------------------------------------------------------------------
>UPI0003F0DF69	314	0.248	1.791E-85	42	496	778	7	338	423
------------------------------------------ELEGYVGFANLPN---------QVYRRSVKRGFEFTLMVVGESGLGKSTLINSLFLTDIYNDK-E------------------YPGPSLRIK---------------------------KTVSVDTSKVLIKEGGVQLQLTIVDTPGFGDAVDNSNCWVPVTDYIDNTFEDYLNAESRV-------------NRRTMPDNRVHCCLYFIAPTGHGLKPLDIEFMKKLHEKVNIIPLISKADTLTPEECKQFKKQIMKDIEENKIKIYEFPD------------------TP-----DDEDDNKE--NNAKNTPVPQA-P-----------------ILEVN-GKKVRGRQYPWGIVEVENLEHSDFVTLRNLLLRTHMQDLKDVTNNVHYENFRCRKLTQV--TSGDQKPSR---------AAKASSKNPMSQFEEEKREHQTKMKKMEAEMEQV-----------------------------------------------------------------------------------------------------------------------------------------------------------------------------------------------------------------------------------------------------------------------------------------
>UPI001C04548C	314	0.252	1.791E-85	44	453	778	101	415	469
--------------------------------------------DPYDSPEDQDKEYVGFATLPnQVHRKTVKKGFTFTLMVAGESGLGKSTLINSLFL-----------------TDLS---------------KDRKVPNAEERI--------------GQTVDIVKHIVSIEEKGIKLRLSIVDTPGFGDAVNNTESWRHIEDYIDQQFEQY-------------FRDESGLNRKNIQDNRVHCLLYFISPFGHGLRPLDVKCMKALHEKVNIIPLLAKADSLTQAEVCRKKMKIREEIKLFGINIYQFPECD---------------------------SDEDEEFKTQEQILKDTIPFAVIGSNIQVES----------KGRKFRGRSYPWGVVEVENPIHSDFLLLRNMLVRTHMQDLKDVTRETHYENYRAECIQSMVQEKNRSLHER------------------------------------------------------------------------------------------------------------------------------------------------------------------------------------------------------------------------------------------------------------------------------------------------------------------------------------
>A0A3Q3BFV1	314	0.249	1.791E-85	62	460	778	312	615	616
--------------------------------------------------------------LEQMRRKAMKQGFELNIMVVGQSGLGKSTLMNTLF------------------KSKVS-RKSVLATAQEKI---------------------------PKTVEIKSISHDIEEKGVRMKLTVIDTPGFGDQINNENCWQPIMKFINDQYEAYLQEEININRK------------KRIPDSRVHCCIYFIPPTGHCLRPLDVEFMRRLSKVVNIVPVIAKADTLTLEERDFFKQKIREELRANGIDVY-----------------------PQKEFDEDAED------RMINEKIREMIPFAVVGSDQE---------YQVN-GRRLLGRKTKWGTIEVENIAHCEFAYLRDLLIRTHMQNIKDITSSIHYEMYRVRRlnENNTTVAHANGVPEHHLTAHEM-----------------------------------------------------------------------------------------------------------------------------------------------------------------------------------------------------------------------------------------------------------------------------------------------------------------------------
>A0A7R9A3Q4	314	0.250	1.791E-85	40	455	778	809	1119	1157
----------------------------------------NPDLPGYLGFANLPN--QVH-------RKFVKKGFEFTLMIAGEAGLGKTTLVNSLFL-----------------TDLY--PERVVPSAAEKI---------------------------QATVRIEASTVEIEERGVKLRLTVVDTPGFGDGINSTDCFKSIIQYIDEQFERYLR-------------DESGLNRRNIIDNRVHCCFYFISPFGHGLKPLDIEFMRQLHGKVNIVPVIAKADTLTKKEVLDLKRRVLAEIEENGIRIY---------------------SMPDTDSDED-DDYREQINQL-----KASIPFAVCGSTQLIEVKGQK----------VRGRLYPWGIVEVENPDHCDFIKLRAMLV-MNMQDLQEVTQELHYENYRSeRLAKGTPRKIGGVNVDENL----------------------------------------------------------------------------------------------------------------------------------------------------------------------------------------------------------------------------------------------------------------------------------------------------------------------------------
>A0A812AZA9	314	0.262	2.424E-85	62	454	778	68	361	362
--------------------------------------------------------------PEQVHRKAVKRGFDFTLMVLGETGLGKSTLINCLFLTEL--------------------------------YKDRQINNVEDRIH--------------KTTQIEKKQLEIEERGVRLRLTIVDTPGFNDSVNGEETHKPIIDYINSQFDQY-------------FQDECGLNRKNIQDNRVHCCLYFISPFGHGLKPVDIDIMKKIHHKVNIVPLLAKADILTPSEVKQRKKKILDEIQKHEIQIYEFPECD---------------------------SDEDEDFKKQDQELKKSVPFAVVGCNSVVEVN----------GKRLRGRVYPWGIVEVDNPNHCDFIRLRQMLISTHMQDLKDVTADVHYENYR---ADYLADQMKNTNKERK-----------------------------------------------------------------------------------------------------------------------------------------------------------------------------------------------------------------------------------------------------------------------------------------------------------------------------------
>A0A3Q2Q3L3	314	0.250	2.424E-85	46	460	778	20	327	363
----------------------------------------------YVGFATLPN--QVH-------RKTVKKGFTFTLMVAGETGLGKSTLINSLFL-----------------TDLY---------------KDRKVPNAEERI--------------GQTVDIVKHTIGIEEKGIKLWLSIVDTPGFGDAVNNTASWKHVEDYIDQQFEQY-------------FRDESGLNRKNIKDNRVHCLLYFISPFGHGLRPIDVECMKALHEKVNIIPLLAKADSLTHAEAYSKKSKIREEIKQFGINIYQFPECE---------------------------SDEDEDSKRQEQILKDSIPFAVIGSNIQVES----------KGRKFRGRSYPWGVVEVENPIHSDFLLLRNMLVRTHMQDLKDVTRETHYENYRAQCIQSMTRMMVQERKRR--WVEPG-----------------------------------------------------------------------------------------------------------------------------------------------------------------------------------------------------------------------------------------------------------------------------------------------------------------------------
>A0A182P6U4	314	0.250	2.424E-85	63	452	778	21	314	366
---------------------------------------------------------------EQVHRKSVKRGFEFTLMVCGETGLGKSTLINTLFLTELY------AQR-------------TVP-----PVEQR----------------------IEKTTRIEKKTLDIEEKGVKLRLTIVDTPGFGDAVNCEDSWRVCTQYIDEQFRQY-------------FTDESGLNRRNIQDNRVHCLLYFVPPYGHSLRQLDIDLLRRMHKKVNIILVIGKADTLTPKEVKALKARILEDIDTHGIQIYRFPDC-------------------------DTDEDEE--FKQQDRDLKASLPFAVVGSNQVMEV----------AGRKIRCRQYPWGVVDVENPEHSDVVKLRTMLISTHMQDLKDTTRDVHYENYRAQCISQISQHALRERNK-------------------------------------------------------------------------------------------------------------------------------------------------------------------------------------------------------------------------------------------------------------------------------------------------------------------------------------
>A0A1B0DJT3	314	0.235	2.424E-85	62	497	778	21	366	375
--------------------------------------------------------------PEQVHRKSVKRGFEFTMMVVGESGLGKSTLINSLFL-----------------GDLY--KNRVIPN-------VEERIE--------------------KTTRIEKKTMDIEEKGVRLRLTVVDTPGFGDAVNCDDSWRVCSAYIEEQFRQY-------------FTDESGLNRRNIQDNRVHCCLYFIPPYGHSLRQMDLEMLRRLHRKVNIVLVIGKADTLTQAEVKKLKERILADLEENNLQLYQFPDCD---------------------------SDEDEEFKQQDRELKACLPFAVVGSNTILEV----------AGRKIRGRQYPWGVVDVENPLHSDFIKLRTMLISTHMQDLKDTTQDVHYENFRAQCisQISQHALRERGKLKRDSVASANEASIT---ETDRLLLQKDEEIRrmqdmlTQMQEKLKATnLAELK----------------------------------------------------------------------------------------------------------------------------------------------------------------------------------------------------------------------------------------------------------------------------------------
>A0A7R9G7N4	314	0.245	2.424E-85	39	474	778	7	352	390
---------------------------------------SNPDVPGYLGFANLPN--QVH-------RKFVKKGFEFTLMIVGESGLGKTTLVNSLFL-----------------TDLY--PERVIP-------------------------NAA--DKTKATVKIEASTVEIEERGVKLRLTVVDTPGFGDSINSTDCFQTIIQYIDDQYERYLQ-------------DESGLNRRNIVDNRVHCCFYFISPFGHGLKPLDIDFMKQLHAKVNIVPVIAKADTLTRKEVLALKTRVVEQIQEHGIRVYTIPDCD---SDE----------------DEEYKE--------QIRILKASVPFAVCGSNQQFDV----------KGKKVRGRMYPWGVVEVENPDHCDFIKLRAMLV-MHMQDLQEVTQDLHYENYRserlaTKNntntatsttttTTMMMMAAASNGMKHHGLSSGDGVSRRMGGGGGGDD---------------------------------------------------------------------------------------------------------------------------------------------------------------------------------------------------------------------------------------------------------------------------------------------------------------
>A0A8B9HQV3	314	0.257	2.424E-85	60	457	778	88	390	391
------------------------------------------------------------TIIEQMRKKTMKTGFDFNIMVVGQSGLGKSTLVNTLF----------------------------------KSQVSRRSSGWSRDE------------KIPRTVEIKSVSHVIEEGGVKMKLTVIDTPGFGDQINNENCWEPISKYINEQYEKFLKEEVNI------------ARKKRIPDTRVHCCLYFISPTGHSLRQLDIEFMKHLGRAVNIIPVIAKADTLTPEEKTEFKQRVRKELEVCGAEFY-----------------------PQKEFDEDMED------KSDNDKIRETMPFAVVGSDKE---------YQVN-GKRVLGRKTAWGIVEVENPNHCEFSLLRDFLIRSHLQDLKEVTHNIHYETYRAKRlnDNGGLHPISSSSDTQESNL--------------------------------------------------------------------------------------------------------------------------------------------------------------------------------------------------------------------------------------------------------------------------------------------------------------------------------
>E4Z2P7	314	0.254	2.424E-85	33	452	778	6	317	420
---------------------------------PDSAKIKTEASNNYVGFANLPN---------QLYRKAVKDGFEFTLMVVGESGLGKSTLTNSLFLTDIYGAE--------------------YPGPSQRIK---------------------------KTSKVEQTRIAVKESGVQLNLSIVDTPGFGDEVNNDKCWDPIIEFIESQFELFLNGESRV-E------------RPcKIQDTRVHCCLYFIAPTGHGLKPLDIEFMRRLHDKVNIIPLIAKADTLTPDECHEFKREILREIELHKINIYKFP---DGVDDEEARA---------------------------NKKIRERIPFAVIGSNHVLQLND----------RRVRARQYPWGICEIENEEHCDFKVLRDMLIRTNMQDLVDLTAMVHYENFRADKLSKLMSGNAKSTTS-------------------------------------------------------------------------------------------------------------------------------------------------------------------------------------------------------------------------------------------------------------------------------------------------------------------------------------
>A0A556TKR7	314	0.260	2.424E-85	60	455	778	117	415	420
------------------------------------------------------------TIIEQMRRKTMKTGFDFNIMIVGQSGLGKSTMVNTLF----------------------------------KSQVSRRSSGWSRDE------------KIPKTVEIKSVSHVIEEGGVKMKLTVIDTPGFGDQINNENCWEPISKYINEQYEKFLKEEVNI------------ARKKRIPDTRVHCCLYFISPTGHSLRQLDIEFMKHLSRTVNIIPVIAKADTLTPEEKTEFKQRVRKELEVCGIEFY-----------------------PQKEFDEDQED------KAENDKIRETMPFAVVGSDKE---------YQVN-GKRILGRKTAWGIVEVENPNHCEFSQLRDFLIRSHLQDLKEVTHNIHYETYRAKRLNDNGGLHPISTSNGSQ----------------------------------------------------------------------------------------------------------------------------------------------------------------------------------------------------------------------------------------------------------------------------------------------------------------------------------
>A0A0D7AJQ5	314	0.243	2.424E-85	28	484	778	17	379	432
----------------------------DASPPPTINSIIRKKLLGYVGFANLPN--QVH-------RKSVRTGFSFVTMVVGESGLGKSTLINTLFN-----------------TTLYP-PKQPLP-------------PSAER---------------PKTVSIESIGADIEENGVRLHLTVVDTPGFGDFVDNDDSWKPIVENIESRFESYLEQETRV-------------NRQKIVDNRVHACLYFIQPTGHSLKQIDIEFMRRLHTKVNLIPVIAKADTLTEEEVMDFKARVLADIAFHKIHIFQAPTYE-------------------NEDEETILEAEEIASK---------IPFAVVGSDQAVVTPD---------GREVRGRAYPWGVVEVDNEDHCDFVKLRQMLVRTYMEELREYTNEVLYENWRTEKlinmgvpqdPSVFREINPAARLQEERTLHEAkLAKMEAEMKMVFqQKVQEKESKLKQ-----------------------------------------------------------------------------------------------------------------------------------------------------------------------------------------------------------------------------------------------------------------------------------------------------
>H3ALG6	314	0.248	2.424E-85	62	452	778	271	564	572
--------------------------------------------------------------LEQMRRKAMKQGFEFNIMVVGPSGLGKSTLMNTL---------------------------------FKSKVSRKSAHP-------------AEEERIPKTIEIKSVTHDIEEKGVRMKLTVIDTPGFGDHINNEDCWQPIRKFINDQYEKYLQEEININRK------------RRIPDTRVHCCIYFIPPTGHSLRPLDIEFMRRLSKVVNVVPVIAKADTLTLEERDYFKQRVREDLISNGITVY-----------------------PQKEFDEDAED------RIVNEKIREMIPFAVVGSDQE---------YQVN-GRRILGRKTKWGTIEVENIAHCEFAYLRDLLIRTHMQNIKDITSSIHYEAYRVKRLNEENSISNGVAEK-------------------------------------------------------------------------------------------------------------------------------------------------------------------------------------------------------------------------------------------------------------------------------------------------------------------------------------
>A0A814QF67	314	0.262	2.424E-85	29	453	778	261	577	687
-----------------------------VNKEQPIAPRIREISSN-VGFVSLPD--QVH-------RRAVKKGFEFNLMVVGQSGLGKSTFINTLFQTELYGQDFP----------------STI-----------------HRKK--------------KTVSMDSSSIILKEKGVQLRLTIVDTPGFGDAVDNSNCWQPIIDYIDSKYEEYLNAESRVIRK------------SHIVDNRVHCCLYFITPTGHSLQSLDIEFMKRLHDRVNIIPVIAKADTLTSDELRLFKKSIMQDITNEKMKLYEFPECD---------------------------DDDE--NKL-TKIYKDKVPFAVVGSNFILE----------KGSKRTRVRQYAWGTVDVEDEVHSDFIALRSMLIRTNLNDLRDVTHNIHYENYRYKKlSSYNGNDTKNGKTMQ------------------------------------------------------------------------------------------------------------------------------------------------------------------------------------------------------------------------------------------------------------------------------------------------------------------------------------
>A0A1B6EPV8	314	0.250	3.281E-85	66	451	778	1	289	307
------------------------------------------------------------------HRKSVKKGFEFTLMVVGESGLGKSTLVNSLFL-----------------TDLY--PERKVPDATQKS---------------------------TQTVELEASTVEIEERGVKLRLTVVDTPGFGDAIDNRNSFGAILSYIDEQFERFLK-------------DESGLNRRHIVDNRIHCCFYFISPFGHGLKPLDVEFMKQLHNKVNIVPVVAKADVLTKKEMRELKRRILDEIQIHQIRIYPLPECD---SDE-------------------DDDYKEQVRQLKN-----AIPFAVCGSNTVLEVN----------KKRVRGRVYPWGVVDVENGDHCDFIKLRTMLI-THMQDLQEVTQDVHYENYRSERLAKQKRASAVLSD--------------------------------------------------------------------------------------------------------------------------------------------------------------------------------------------------------------------------------------------------------------------------------------------------------------------------------------
>A0A1X7U6V8	314	0.276	3.281E-85	53	482	778	1	326	349
-----------------------------------------------------SNSLGFHNLPFLAHRKSVKKGFEFTIMVVGESGLGKSTLVRSLFLTNLFGNK-------------------TCP-PAAERI------------------------KP--TPSIDATTVDIEEKGVKLRLTVVDTPGFGDAVDNRECWQPIIDFINEKYDQY-------------FKDESGINRRNIEDHRVHCCLYFISPSGHGLKPLDIAFMKELHNLVNIIPVIAKSDTLTQTEVRTLKTRILQEISDNGIRIYN-GEIDE------------------------EDDSPE------IRELRDAIPMAVVGSTTLLEV----------GNKRVRGRLYPWGVVEIENKEHCDYILLRNMLIRTHMQDLKDYTQDVHYENFRKKKLLQGSPLASGPG--GAMDFAGVVASVA--GGNVQDEILKAKERE-------------------------------------------------------------------------------------------------------------------------------------------------------------------------------------------------------------------------------------------------------------------------------------------------------
>A0A674P4C0	314	0.252	3.281E-85	47	457	778	33	354	355
-----------------------------------------------HGGSHGAGVGSALlgyigidTIIEQMRKKTMKTGFDFNIMVVGNSGLGKSTLVNTLF----------------------------------KSQVSRRSAGWTRDE------------KIPKTVEVKAVSHVLEEGGVKMKLTVIDTPGFGDQINNENCWEPISKYINEQYEKFLKEEVNITRK------------KRIPDTRVHCCLYFISPTGHSLRQLDVEFMKRLSHSVNIIPVIAKADTMTMEERQEFKQRVRKELEMGGIEFY-----------------------PQKEFDEDMED------KSDNDKIREAMPFAVVGSDKE---------YQVNAKR-VLGRKTAWGIVEVENPNHCEFAQLRDFLIRSHLQDLKEVTHNIHYETYRAKRlHENGGLHPVSCNDTQESNL--------------------------------------------------------------------------------------------------------------------------------------------------------------------------------------------------------------------------------------------------------------------------------------------------------------------------------
>A0A1D2NHM2	314	0.279	3.281E-85	34	435	778	2	300	361
----------------------------------NENKTAVPENNgtqGYVGFANLPN--QVH-------RKSVKKGFEFTLMIVGESGLGKSTLINSLFL-----------------KDLY--PDKKIPDAKDKI---------------------------QKTVKTNAKTVEIEERGVKLRLTVVDTPGFGDAVNNENSFSPLVKYIDDQFEKF-------------FHGERGLNRRNISDTRVHCCFYFISPFGHGLKPLDIECMKQLHQKVNIVPVIAKADVLTKKEVTDLKKRILQEIQSNGIKIYSLPEVDE---------------------DED-QDYKEEVRQL-----KDAMPFAVSGSSSCIEV----------KGKKVRGRLYPWGVVEIENPEHSDFVKLRTMLI-THMQDLQEVTQEVHYENYR------------------------------------------------------------------------------------------------------------------------------------------------------------------------------------------------------------------------------------------------------------------------------------------------------------------------------------------------------
>A0A4W4G4Z2	314	0.257	3.281E-85	81	457	778	0	275	395
---------------------------------------------------------------------------------LGESGLGKSTLINSLFL-----------------TDLYSKE---YPGPSQRIK---------------------------KTVQVEQSKVLVKEGGVQLTLTIVDTPGFGDAVDNSNCWQPVINYIDSKCEDFLNAESRV-------------NRRQMPDNRVHCCLYFIAPSGHGLKPLDIEFMKRLHDKVNIIPLIAKADTMTPEECQHFKKQIMKEIQEHKIKIYEFPDTEE-----------------------------DEDNKLI-RKIKERMPLAVVGSNVVVEVN----------GRKVRGRQYPWGVAEVENGEHCDFTVLRNMLIRTHMQDLKDVTNNVHYENYRSRKLAAVT-CNGVDGTKNKGQL--------------------------------------------------------------------------------------------------------------------------------------------------------------------------------------------------------------------------------------------------------------------------------------------------------------------------------
>UPI001C8FEE9E	314	0.252	3.281E-85	22	454	778	64	393	504
----------------------PPLVRPNKADDQNRERQARERSrrqlDGYVGFADLPN--QVH-------RRAVKKGFHFTLMVVGESGLGKSTLVNSMFMSDIYNKEYP--------------------------------GPSHRIK---------------KTVAVEKTIVKLTENSVNLNLTVVDTPGFGDAVDNSNCWQPVIEYIESRYEEYLNAESRV-------------YRTEVVDTRVHCCLHFLAPSGHGLKPLDVEFMKRLHDKVNIVPVIAKADTMTPEEVTRFKKQILNEIAQHKIRIYEFPDC------------------P------TDEDSG-----LQ-RAMRQRVPFAVVGANTVLEV----------DGQKVRGRRYPWGVVQIENMEHSDFIPLRNMLIRTHMMDLRDVTNAVHYENFRCKRlaGLGTDGKPAKIVNKNP-----------------------------------------------------------------------------------------------------------------------------------------------------------------------------------------------------------------------------------------------------------------------------------------------------------------------------------
>UPI000F5DE842	314	0.266	3.281E-85	46	435	778	169	453	541
----------------------------------------------YVGFATLPN--QVH-------RKSVKKGFAFTLMVAGESGLGKSTLINSLFL-----------------TDLY--KDRKVP---------------------------NAQERIDQTVDIVKHTVSIEEKGIRLRLTIIDTPGFGDAINNTECYKPIEDYISQQLEQY-------------FRDESGLNRRNIQDNRVHCCLYFISPFGHGLRPLDVEYMKALHEKVNIVPVLAKADSMTEEELRRKKMKIREEIKLFGINIYQFPECD---SDE----------------DEDFQK--------QDQMLKDSIPFAVIGSTVQAEI----------KGRKVRARVYPWSPVEVEDPAHSDFLLLRDMLVRTHMQDLKDVTQEIHYENYR------------------------------------------------------------------------------------------------------------------------------------------------------------------------------------------------------------------------------------------------------------------------------------------------------------------------------------------------------
>UPI0018649DC7	314	0.256	3.281E-85	39	451	778	231	544	561
---------------------------------------QPQPAKPEKGAEFGYVGIDA--ILEQMRRKAMKQGFELNIMVVGQSGLGKSTLINTLF------------------KSKVS-RRSVMP-----------------------SDEE----RIPKTIEIKSVSHDIEEKGVRMKLTVIDTPGFGDQINNENCWQPIMKFINEQYEQYLQEEINISRK------------KRIPDTRVHCCIYFIPATGHCLRPIDIEFMRHLSKVVNIVPVIAKADTLTLEERDFFKQKIREDLRANEIEVY-----------------------PQKEFDEDAED------RMINDKIREMIPFAVVGSDQE---------YQVN-GKRLLGRKTRWGTVEVENTAHCEFAYLRDLLIRTHMQNLKDITSSIHYEVYRVRRLNENNTHSNGQPN--------------------------------------------------------------------------------------------------------------------------------------------------------------------------------------------------------------------------------------------------------------------------------------------------------------------------------------
>A0A3Q1BHS2	314	0.243	3.281E-85	45	454	778	259	568	602
---------------------------------------------THVGDSSYVGIDA---ILEQMRRKAMKQGFEFNIMVVGQSGLGKSTLVNTLF------------------KSKVS-RKSVQP------------NPEE---------------RIPKTIEIKSISHDIEEKGVRMKLTVIDTPGFGDQINNENCWQPIMKFINDQYEVYLQEEININRK------------KRIPDSRVHCCIYFIPPTGHCLRPLDVEFMRRLSKVVNIVPVIAKADTLTLEERDYFKQTIREELRANGIDVY-----------------------PQKEFDEDAED------RMINDKIREMIPFAVVGSDQE---------YQVN-GKRILGRKTKWGTIEVENIAHCEFAYLRDLLIRTHMQNIKDITGSIHYETYRVRRLNESNIHFSAHLSDDP-----------------------------------------------------------------------------------------------------------------------------------------------------------------------------------------------------------------------------------------------------------------------------------------------------------------------------------
>I3KNY9	313	0.232	4.440E-85	37	454	778	5	324	343
-------------------------------------KPQPQakgEKTPISDTSYVGID----AILEQMRRKAMKQGFEFNVMVVGQSGLGKSTLMNTL---------------------------------FKSKVSRKSVQPNVEE-------------RIPKTVEIKSVSHDVEEKGVRMKLTVIDTPGFGDQINNENCWQPIMKFINDQYETYLQEEININRK------------KRIPDTRVHCCIYFIPPTGHCLRPLDVEFMRHLSKVVNIVPVIAKADTLTLEERDSFKKTIREELRANGIDVY-----------------------PQKEFDEDAED------RMINDKIREMIPFAVVGSDQE---------YQVN-GKRILGRKTKWGTIEVENIAHCEFAYLRDLLIRTHMQNIKDITCSIHYETYRVRRLNESNILFTSNPPDHP-----------------------------------------------------------------------------------------------------------------------------------------------------------------------------------------------------------------------------------------------------------------------------------------------------------------------------------
>H2Z606	313	0.245	4.440E-85	44	434	778	15	342	349
--------------------------------------------DSYVGFANLPN---------QLYRKSVKQGFEFTLMVVGESGLGKSTLINSLFLSDLYSGD--------------------YPGPSLRIK---------------------------KTVKVETTKVLIKENGVTLRLTIDDTPGFGDAVDNSNCWQAVINHIEKKFEDYLNSESMV-------------TRTKLADNRVHCCLYFIAPTGHGLKPLDIEFMKNLHDKVNIIPLIAKADTMTPDECLRFKKQIMKEIHEHKIQLYEFPECEDEEENKLNRKLKVwEETRGIGNFISlfiMCKGNTYATQRIMDAIISTIPlkqhcvftqsrvPFAVVGSNMVLEV----------GGRRVRGRQYPWGVAEVENIDHCDFTVLRNMLVRTHMQNLKYVTNSVHYENY-------------------------------------------------------------------------------------------------------------------------------------------------------------------------------------------------------------------------------------------------------------------------------------------------------------------------------------------------------
>UPI00067941E9	313	0.238	4.440E-85	62	484	778	18	343	368
--------------------------------------------------------------PEQVHRKSVKRGFDFTLMVVGESGLGKSTLINSLFL-----------------GDLY--RNRTIP---------------------------DVHDRLEKTTTIEKKTMEIEERGVRLRLTIVDTPGFGDAINCEDSWRVCSAYVDDQFRQY-------------FTDESGLNRRHMQDNRVHCCLYFVPPWAHSLRQVDVEMMRRLHRKVNIVVVIAKADSLTVMEVKKLKARILQDLEDYQIQVYQFPECD---------------------------SDEDEEFKQQDRELKAAVPFAVVAADTVMEV----------GGRRVRGRQYPWGIVDVENPRHSDFTKLRTMLISTHMQDLKDVTQDVHYENFR--AQCISQISQHALRERGKLKRDSMGNNNEVV----FTDTdrlllQKDEEIRRM-----------------------------------------------------------------------------------------------------------------------------------------------------------------------------------------------------------------------------------------------------------------------------------------------------
>A0A3Q1BC88	313	0.250	4.440E-85	37	457	778	13	325	374
-------------------------------------KFTTQSDKEYVGFATLPN--QVH-------RKTVKKGFTFTLMVAGESGLGKSTLINSLFL-----------------TDLY---------------KDRKVPNAEERI--------------SQTIDIIKHTISIEEKGIKLRLSIIDTPGFGDAVNNTECFKDLEDYIDQQFEQY-------------FRDESGLNRRNIQDNRVHCCLYFISPFGHGLRPLDVECMKALHEKVNIIPLLAKADSLTHAEIRRKKMKIREEMKQFGINIYQFPECD---------------------------SDEEEDFKTEEQILKDSIPFAVIGGNVQMES----------KGRKYRARVYPWGAVEVENPAHSDFLLLRNMLVRTHMQDLKDVTREIHYENYR---AQCIQNMTRMVVQERKQVC--------------------------------------------------------------------------------------------------------------------------------------------------------------------------------------------------------------------------------------------------------------------------------------------------------------------------------
>A0A1Y1X452	313	0.260	4.440E-85	28	529	778	3	403	408
----------------------------EVEQPQ--IPIVKKKPNCFVGFANLPN--QVH-------RKSIKKGFQFTLMVVGESGLGKSTLINTLFN------------------------TSVYP-----------------NKEHLEAE------EPPKTIKIETITTNLEENGIKLKLNVIDTPGFGDFVNNETSWKPILEEIETRFDLYLEQENKV-------------NRKKIVDERVHACLYFIAPTGHSLKPLDIEFMKRLHHRVNLIPVIAKSDLLTEEEVAGFKARIMEDISYNKIQIYRP---------------------PI-----YENDDPETL--QENKEIVLRMPFAVVGCDKEIEM----------KKKKVRGRQYPWGIIDVDNEDHCDFIKLRQMLIRTHMEELREYTNEVLYENYRSNKliasgnEFGDGGNPLARFEEEKRAHEAKMTKMEAEMKMVFQQKVQEKKN-KLMQSdadlhaRHKEMKE--KLVN--QRRELEETKRQLESGARPGTPEKSRkGK--------------------------------------------------------------------------------------------------------------------------------------------------------------------------------------------------------------------------------------------------------
>A0A6I9PAZ6	313	0.259	4.440E-85	44	435	778	101	397	411
--------------------------------------------DPYESAEDQEKEYVGFATLPhQVQRKTVKKGFTFTLMVAGESGLGKSTLINSLFL-----------------TDLY---------------KDRKVPNAEERI--------------NQTVGILTHTVSIEEKGIKLRLTVIDTPGFGDSINETGSWKPLEDYIDKQFEQY-------------FRDESGLNRRNIQDNRVHCCLYFISPYGHGLRPLDVACMKALHNKVNIVPVVAKADSLTEAEVQRKKMKIREQIEHFGINIYQFPECD---SDE----------------DEDL--------KKQDQLLKDSIPFAVIGSNVQVES----------DGHKVRGRVYPWGVVEVENPAHSDFLLLRNMLVKTHMQDLKDQTGETHYENFR------------------------------------------------------------------------------------------------------------------------------------------------------------------------------------------------------------------------------------------------------------------------------------------------------------------------------------------------------
>A0A1Y1UNW9	313	0.247	4.440E-85	33	524	778	30	398	438
---------------------------------QPVNPINRKKLASWVGFSNLPN--QVH-------RRSMRRGFNFTAMVVGESGLGKSTLINTLFETKLYEPK-Q------------------IP----APGVDR-----------------------GRTVQIESISADIEENGVRLKLTVVDTPGFGDFVNNDESWRPIVDNIEARFDAYLEQENRV-------------NRLKLVDNRVHACIYFIQPTGHSLKPIDIEFMRRLHTKVNLIPVIAKADTLTEEEVVLSKRRVLADIAHHGIRIFQPP------------------QY-ENEDEETIQENEEIISKV---------PFAVVGSDNIVRSPN---------GREVRGRAYPWGVIEVDNEEHCDFVKLRQMLVRTHMEELREHTNDILYENYRTDKLKAMGVSQDESVFKE-------TNPAA----------KQAE-ERALHEAKLAKMEAEMKMVFQQKVQEKEQKLKQSEEELYARHRE-------------------------------------------------------------------------------------------------------------------------------------------------------------------------------------------------------------------------------------------------------------
>A0A1Y2BEE3	313	0.240	4.440E-85	60	487	778	77	417	467
------------------------------------------------------------NLPNQVHRRSVRRGFQFTAMVVGESGLGKSTLINTLFETKLYAPK-E------------------YP------------PPGVER---------------GKTVQIESISADIEENGVRLKLTIVDTPGFGDYVNNDESWKPIVDNIEARFDAYLEQENRV-------------NRKQLIDNRIHACIYFIQPTGHSLKPIDIEFLRRLHTKVNLIPVIAKADTLTDEEITSFKQRVLADIAHHGIRIFQPP------------------QY-ENEDEETIQENEEILSKV---------PFAVVGSDTLVRAAD---------GRQVRGRAYPWGVIEVDNESHCDFVKLRQMLVRTHMEELREHTNDVLYEDYRTDKLRAMGVSQDESVFKEtnpaiKQAEERTLheAKLAKMETEMKMVFQQkvQEKEHKLKQS--------------------------------------------------------------------------------------------------------------------------------------------------------------------------------------------------------------------------------------------------------------------------------------------------
>A0A165CUY3	313	0.246	4.440E-85	44	453	778	71	375	469
--------------------------------------------MGYVGFANLPN--QVH-------RRSVRKGFQFTVMVVGESGLGKSTLVNTLFATPL------------------------YPSKELPP----------------------PSAEPAKTVSIESISADIEESDVRLRLTVVDTPGFGDYVNNDSSWKPILDNIEARFDAYLDQENRV-------------NRSKMVDNRVHACLYFIQPTGHALKPIDIEFMRRLHTRVNLIPIIAKADTMTDEEVTQFKARVLADIRYHNIQIFQAPTYE-------------------KEDEETLAENEEIASR---------IPFAVVGSTTIIKTPD---------GRTVRGRAYPWGVIEVDNEEHCDFVKLRQMLIRTNMEELREHTNLFLYENWRTEKLIAMGVEQDQSVFKE------------------------------------------------------------------------------------------------------------------------------------------------------------------------------------------------------------------------------------------------------------------------------------------------------------------------------------
>UPI001F088592	313	0.247	4.440E-85	60	455	778	760	1058	1059
------------------------------------------------------------TIIEQMRKKTMKTGFDFNIMVVGQSGLGKSTLVNTLFKSQ---------------------------------VSRRSTA--WGRDEKI-----------PKTVEIKAVSHVIEEGGVKMKLTVIDTPGFGDQINNENCWEPISKYINEQYEKFLKEEVNI------------ARKKRIPDTRVHCCLYFISPTGHSLRQLDIEFMKHLSRVVNIIPIIAKSDTMTPDEKMEFKQKVRKELEACGIELY-----------------------PQKEFDEDMED------KSDNDKIREAMPFAVVGSDKE---------YQVN-GKRVLGRKTAWGVVEVENSKHCEFALLRDFLIRSHLQDLKEVTHNIHYETYRAKRLNDNGGLHPISSNDTNL----------------------------------------------------------------------------------------------------------------------------------------------------------------------------------------------------------------------------------------------------------------------------------------------------------------------------------
>A0A131XXD2	313	0.260	6.010E-85	39	456	778	8	323	365
---------------------------------------SNPETPGYVGFANLPN--QVH-------RKSVKKGFEFTLMVVGESGLGKSTLVNSLFL-----------------TDLYPER--------QLP-------------------DACG--KVKQTVALDASTVEIEERGVKLRLTVVDTPGFGDAIDNTDCFKSIIQYIEDQFERFLC-------------DESGLNRRNITDNRVHCCFYFISPFGHGLKPLDVQFMKMLHNKVNIVPVIAKADALTKKEVMRLKRKIMQEIAEHGIRLYPLPDCD---SDE----------------DEEYKE--------QVKQLKESVPFAVSSSVQLIEV----------KGRKVRGRLYPWGVVEVENPEHGDFIKLRTMLI-THMQDLQEVTQELHYENYRSERlagkAPPTAKKPVVPLPEEKLT---------------------------------------------------------------------------------------------------------------------------------------------------------------------------------------------------------------------------------------------------------------------------------------------------------------------------------
>UPI001864214A	312	0.256	8.133E-85	60	453	778	87	383	392
------------------------------------------------------------TIIQQMRKKTMKTGFDFNIMTVGHSGLGKSTLVNTLF----------------------------------KSQVNRRSDRWSRDE------------RIPKTVEIRSVSHVIEEGGVKMKLTVIDTPGFGDQVNNENCWEPISKYINEQYEKFLKEEVNITRK------------KRIPDTRVHCCLYFISPTGHSLRQLDIKFMKHLSGVVNIIPVIAKSDTLTPEEKNEFKQRVRKELEMSGIEFY-----------------------PQKEFDEDIED------KNYNDKIREAMPFAVVGSDKE---------YQVN-GKRVLGRKTPWGVVEVENPNHCEFVQLRDFMIRSHLQDLKETTHNIYYETYRAKRLNENGGLHPLASSSQ------------------------------------------------------------------------------------------------------------------------------------------------------------------------------------------------------------------------------------------------------------------------------------------------------------------------------------
>UPI000763B7AB	312	0.234	8.133E-85	44	452	778	102	401	402
--------------------------------------------DGYVGFANLPN---------QVYRKAVKKGFEFTLMVVGRSGLGKSTLINTM---FLADIYGKEHPGPSL--------------------------------------------RVGKTVRVETNRCMLKEKGVNLSLTVVDTPGFGDAVDNSDCWQPVLEYIESRYEEYLNAESRV-------------NRKLQHDSRVHCCLYFLESNSHGMTPLDVEFMQRLHDKVNIIPIISKADTMTPDEVTEYKKQILKEIAQHKIKIYDFPDSDK-------------------------DEDRENLKKL-----KARVPFAVVGSTEVHEV----------DGKKVRGRKYPWGLVEVENLDHCDFVALRNMLLRTHLQDLKEVTSNVHYENFRFRKLACFSADGPKGMTK-------------------------------------------------------------------------------------------------------------------------------------------------------------------------------------------------------------------------------------------------------------------------------------------------------------------------------------
>A0A4P9YSK5	312	0.247	8.133E-85	46	524	778	23	377	421
----------------------------------------------YVGFANLPN--QVH-------RKSVKKGFHFTVMVVGESGLGKSTLINTLFN-----------------TALYPPKNNMAPSP-----------------------------ETPKTVDIQAISADIKENGVNLKLTVVDTPGFGDFVNNEESWKPILENIEARFDAYLEQENRV-------------NRQRIVDNRVHSCIYFIAPTGHALKPLDIEFMRRLHTRVNLIPVIAKSDTLTEEEISEFKKRILADIQYHKIQIFQAP------------------QYEY--------DDPETI--AENREIMSKIPFAIVGSDTIVEVN----------GRKVRGRQYPLGVIEVDNEEHNDFVKLRQMLIRTHMEELKQHTADVLYENYRTGKLQSMGITQDPSVFQE-------VNPIA--------RMEEEKRQHeAKMQKMEGE----MRLVFQQKVQEKESKLKQSEEELYARHKE-------------------------------------------------------------------------------------------------------------------------------------------------------------------------------------------------------------------------------------------------------------
>A0A8H7Q5S5	312	0.231	8.133E-85	46	524	778	31	396	436
----------------------------------------------YVGFANLPN--QVH-------RKSVKKGFQFTCMVVgikspivqllGESGLGKSTLINTLFNTQLYPGKYNDE----------------------APVES------------------------PKTVEIKSITADLDENGVKLRLNVVDTPGFGDFVNNEASWKPILDNIEARCDMYLEQENRV-------------NRLKIVDNRIHACIYFIAPTGHALKQVDIEFMRRLHTRVNLIPVIAKSDTMTEEEVLAFKERILSDINFHNIQIYQAP------------------QYEYDDAE-TIAENREIVSK---------IPFAIVGSDKEVETEG---------GRKVRGRAYPWGVVEVDNEDQCDFVKLRQMLIRTHMEELKEHTNNVLYENYRTEKLTAMGIQQDPTVFKE------------------VNPMQKMEEERLQHEHKLQKMEGEMRMVFQAKVQEKETKLKQSEEELYARHRE-------------------------------------------------------------------------------------------------------------------------------------------------------------------------------------------------------------------------------------------------------------
>A0A6P7YLK8	312	0.257	8.133E-85	62	453	778	273	567	574
--------------------------------------------------------------LEQMRRKAMKQGFELNIMMVGQSGLGKSTLINTLF------------------KSKVS-RKSVQPTSEE---------------------------RIPKTIEIKSVTHDIEEKGVRMKLTVIDTPGFGDHINNENCWQPIMKFINDQYEKYLQEEININRK------------KRIPDSRVHCCIYFIPATGHALRPLDIEFMRRLSKVVNIVPVIAKADTLTLDERDYFKQRIRADLLSNGIDVY-----------------------PQKEFDEDSDD------RLVNEKIREMIPFAVVGSDQE---------YQVN-GRRILGRKTKWGTIEVENTGHCEFAFLRDLLIRTHMQNIKDITSSIHFEAYRVKRLNEGNVLSNGVTEEE------------------------------------------------------------------------------------------------------------------------------------------------------------------------------------------------------------------------------------------------------------------------------------------------------------------------------------
>A0A7R8D8I7	312	0.279	1.101E-84	60	435	778	14	293	372
------------------------------------------------------------NIADQVHRKSVKRGFEFTLMVVGETGLGKSTLVNSLFLTDLY--------KDRKIPSL---------TERAK-----------------------------RTTELHKTTMEIEEKGVKLRLTVVDTPGFGDGLDGDDSWKACVKYVDDQFASY-------------FESESGLNRKNIVDTRVHCCLYFIPPYGHGLRQIDLEFLKRLQYKVNLIPIIAKADTLTKNEIHKLKATINADIEENDIEIYQFPDCDSDEDDE---------------------------FKSQDRDLKSSVPFAIVSSTQTFQV----------KGKKVRGRQYPWGVVEVDNPEHSDFSLLRRFLIQTHMQDLKDVTHDVHYENYR------------------------------------------------------------------------------------------------------------------------------------------------------------------------------------------------------------------------------------------------------------------------------------------------------------------------------------------------------
>UPI00187D8271	312	0.254	1.101E-84	46	453	778	3	315	378
----------------------------------------------YRQNSDGNRDYIGFATLPEQvHRKSVKRGFEFTLMVVGESGLGKSTLVNSLFL-----------------GDLY--KNRVVP---------------------------SALERIDKTTKIEKKTMDIEERGIRLRLSIVDTPGFGDAVNSEDSFRVCTSYIEEQFRQY-------------FTDESGLNRRNIQDNRVHCCLYFVPPYGHSLRQMDLDLIRRLHKKVNIVLVIGKADALTTTEIRKLKESILQDLENQNIQLYQFPECD---------------------------SDEDEDFKQQDRELKASIPFAVVGSNTIIEV----------AGKKVRGRQYPWGVVDVENPNHSDFIKLRTMLISTHMQDLKDTTQDVHYENFRAQCISQISQHALRERAER------------------------------------------------------------------------------------------------------------------------------------------------------------------------------------------------------------------------------------------------------------------------------------------------------------------------------------
>UPI000D73CF97	312	0.255	1.490E-84	16	452	778	12	347	399
----------------GQSQQLLV-PSTPLSRRRLTRKISYTP-ANYKDEDEYIGFA---TLPDQVHRKAVRRGFDFTLMVVGESGLGKSTLINSLFLTelY-KDRKIPSV------EELVH-----------------------------------------RTVAIEKKQLEIEEKGVRVKLTIVDTPGFNDAVNAEESWKSVVDYVDQQFQQY-------------YQDETGLNRRNIVDNRVHCCLYFISPYGHGLKPADITMMKKLHHKVNIVPLIAKADMLTKVEVKRLKQRVIDEIDNNDIHIYEFPDCD---SDE--------------------DDD----FKQQDKELKAAVPFAVVGCNTVVEA----------GGKKIRGRAYPWGIVEIDNPNHCDFVRLRQMLISTHMQDLKDVTADVHYENFRAQHIFESMAGQQKERSK-------------------------------------------------------------------------------------------------------------------------------------------------------------------------------------------------------------------------------------------------------------------------------------------------------------------------------------
>UPI000F4E24E6	312	0.268	1.490E-84	24	436	778	86	408	425
------------------------WVH-QVDPNDDStIPLSYNTSSPCRYSDPYkPSEDQgkdivgLHTLLCQVQRKALKKGFEFTLMVVGESGLGKSTLINSLFH-----------------ADLYKDRTSDEAKG-----------------------------KTNKTVTITKKRLEVVENGVKLHLNIVDTPGFGDAIDNTNSWKAVVDYVDQQFEKYRNAEIRV-------------DRIRIPDSRVHCCLYFISPTGHGLKPIDVEFMKALHKKVNIVPVLAKADTLTRSETHYMKTRILEEIDRHKIKIYDIPECD--------------------------SDDDENLRKH-NTLLKRSIPFAVIGSNTTVERNGQ---Y-------VQARVYPWGIIEVENPAHCDFMLLRNMLVDIHMLNLKDKT-DVLYENYRT-----------------------------------------------------------------------------------------------------------------------------------------------------------------------------------------------------------------------------------------------------------------------------------------------------------------------------------------------------
>A0A0C2ZXW0	312	0.252	1.490E-84	46	527	778	34	412	429
----------------------------------------------YVGFANLPN--QVH-------RKSVRKGFQFTAMVVGESGLGKSTLINTLFNTPLYPAK--------------------EPLP-----------PSAER---------------PKTVAIESIGADIEENGVRLHLTVVDTPGFGDFTNNDESWRPIVENIESRFDSYLEQENRV-------------NRQKIVDNRVHACLYFIQPTGHTLKQIDIEFMRRLHTRVNLIPIIAKADTLTDDEVRDFKARILADIAHHKIHIFQSPTYE-------------------NEDEETLAE-----AAL----IASKIPFAVVGSDRLVETED---------GREVRGRAYPWGVIEVDNEDHCDFVKLRQMLVRTYMEDLREYTNDVLYENWRTEKLLSMGVAQDSSVFRE-------INPSAKVqeeRLMHEAKLAKMEGEMKMvFQQKVQEKESKLKQseeELYARHKEMKEALEKQRSDLeeKKRRIESGR----------------------------------------------------------------------------------------------------------------------------------------------------------------------------------------------------------------------------------------------------------
>A0A1Y3N3G6	311	0.269	2.016E-84	46	435	778	20	303	409
----------------------------------------------FVGFSNLPR--QVHN-------KSIKKGFQFTVMVVGESGLGKSTLINTLFN------------------------TAIYPNKEPKELST----------------------ETPKTVDIQTITADIEENGVKLKLTIIDTPGFGDYVNNENSWQPILENIEARFDAYLEQENRV-------------NRKRLIDTRVHACIYFIPPTGHSLRPIDIEFMSRLHHRVNLIPVIAKSDILSDEEIKQFKARILEDIAYHNIQIY---------------------QPPIYD-----NDDAETI--QENKDIILSMPFCVVGSDKPFKVGNKN----------VRGRKYPWGIIEVDNPDHCDFVKLRQMLIRTHMEELKEYTNEVLYEKYR------------------------------------------------------------------------------------------------------------------------------------------------------------------------------------------------------------------------------------------------------------------------------------------------------------------------------------------------------
>A0A6A6ZKR9	311	0.233	2.016E-84	13	453	778	5	344	435
-------------SQANGQQQAPHTVSAKNPKAaaamANDMNIVRRKLTGYVGFANLPN---------QWHRKSVRKGFNFNVMVVGESGLGKSTLVNTLFN------------------------TSLYP-------------PKERKPPSLDI---------SKTVSVQSISADIEENGVRLRLTVVDTPGFGDFINNDGSWDPIVQNIEQRFDSYLDAENKV-------------NRMNVVDNRIHAVVYFIQPTGHSLKPMDIEVMKRLHTKVNLIPVIAKADTVTDDDLDNYKKRILADIAYHKIQIFEGP------------------RYEL-DDEETIAENQEIMSKV---------PFAVVGSNAEITTPD---------GRKVRGRQLPWGVVEVDNEEHCDFVKLRQMLIRTHMEELKENTNNVLYENYRSEKLTSMGIQQDSTVFKE------------------------------------------------------------------------------------------------------------------------------------------------------------------------------------------------------------------------------------------------------------------------------------------------------------------------------------
>A0A5C3QXH4	311	0.246	2.016E-84	44	527	778	41	421	441
--------------------------------------------MGYVGFANLPN--QVH-------RKSVRKGFQFTAMVVGESGLGKSTLVNTLFN-----------------TTLYT-PKEPLP-------------PSAER---------------SRTVAIESIDADIEENGVRLHLTVVDTPGFGDFINNDDSWNPILENIESRFDAYLEQENRV-------------NRQKITDNRVHACLYFLQPTGHALKQIDIEFMRKLHNKVNLIPVIAKSDTMTDEEILDFKERILSDIAHHNIRIFQAPTYE-------------------NEDEETITEAEEIASK---------IPFAVVGSVQQVNTPD---------GRQVRGRAYPWGVVEVDNEEHCDFVKLRQMLIRTYMEELREHTNNVLYENWRSDKLVSMGVTQDPSVFKEA---NPAARSQEERILH-EAKLAKMEAEMKMvFQQKVQEKEAKLKQseeELYARHREMKEAlekQRGDLEE-KKRRIESGR----------------------------------------------------------------------------------------------------------------------------------------------------------------------------------------------------------------------------------------------------------
>H2TSI2	311	0.247	2.016E-84	44	458	778	111	428	477
--------------------------------------------DPYDSAEDQDKEYVGFATLPnQVNRKAVKKGFMFTIMVAGESGLGKSTLVNSLFL-----------------TDLY--KDRKVP---------------------------SAQDRINQTVKIIKHTVGIEEKGIRLRLNIIDTPGFGDAINNTKCWQSIEDYIDQQFEQY-------------FRDESGLNRRNIQDNRVHCCLYFISPFSHGLRPLDVECMTALHGKVNIVPVLAKADCMTPAEVSIKKQKIKGELKKFGIKIYQFPECD-----------------P--------EDNEE--IRMHDQMLKENFPFAVIGSNLHVES----------KGRMVRGRAYPWGVVEAEDPLHSDSLLLRNMLVRTYMQDLKDVTQETHYENYR--AGCIHKMTQMVVQDRQRGLLE-------------------------------------------------------------------------------------------------------------------------------------------------------------------------------------------------------------------------------------------------------------------------------------------------------------------------------
>A0A1D2NML5	311	0.272	2.016E-84	62	453	778	185	481	528
--------------------------------------------------------------PEQVHRKSVKKGFDFTLMAVGESGLGKSTLINSLFL-----ADFY--------------QDRKVP-----PVSE----------------------KLKRTTSIQKHTTEIEERGVKLRLTVIDTPGFGDAINCEDSWRACTDYIDEQFQHYFLAE-------------SGLNRRHIQDTRVHCCLYFVPPYGHGLRPLDIEALKCLQTRVNVIPIIAKADTLTPSEVRKLKDQILEDLRVHQIQIYQFPECDE-------------------------EEDEE--FKKQDRELKAAIPFAVASSDTFIEV----------AGKKLRGRVYPWGIVEVENPSHSDFGKLRTMLIQSHMHDLKETTQDLHYENFRAKTiSMSQSASRERSKLKR------------------------------------------------------------------------------------------------------------------------------------------------------------------------------------------------------------------------------------------------------------------------------------------------------------------------------------
>Q55QB8	311	0.244	2.016E-84	52	527	778	142	523	543
----------------------------------------------------LSSWVGFSNLPNQVHRRSVRRGFQFVTMVVGESGLGKSTLINTLFETKLYQPK-Q------------------IPTPSA----DR-----------------------GKTVQIESISADIEENGVRLKLTVVDTPGFGDFVNNEESWKPIVDNIEARFDAFLEQENRV-------------NRSKLLDNRVHACLYFIQPTGHSLKAIDIEFMRRLHNKVNLIPIIAKADTMTDDEIIAFKQRILADIAHYGIQIFQ------------------PFQY-ENEDEETIQENEEIISKV---------PFAVVGSDSLVQSPD---------GRQVRGRSYPWGVIEVDNEDHCDFVKLRQMLVRTHMEELREHTNDVLYENYRTEKLRAMGVQQDESVFREtnpaaKQAEERALheAKLAKMEAEMKIVFQQKVQEKEQKLKQSEEEL-------YARHREMKDAlekQKQELED-KRRKIESGR----------------------------------------------------------------------------------------------------------------------------------------------------------------------------------------------------------------------------------------------------------
>A0A6P6XMN7	311	0.252	2.016E-84	46	524	778	88	476	543
----------------------------------------------FVGFSHLPN---------QIHRKTIKKGFEFTLMVVGESGLGKSTLVNSMFL-----------------TDIYSPE---YPGP---------------------SKRAA------KTVEVEQTRVSLKEKSVNLYLSIVDTPGYGTAVDNTNCWQPIVNFIESRYEEYLNAETRV-------------HRTHIQDNRVHCCLYFIAPSGHSLKPIDIQFMLHLHDKVNIIPVIAKADAFTPEELSAFKKNIMNEINVNKIKIYDFPEPED-----------------------------EEESKLLKS-FKSRVPFAVVGSNYVLEVAG--------ERK--RGRKYPWGLVEIESLEHCDFHALRNLLIRHYMLDLIETTNNVHYENYRCRKLTGISPEMALKGKDNN-VCDHGSNKNSKS-TMVFWNPLaqmeEEKKEHdvkmkrmeiemeQVFEQKVKEKLHKLKEtEEEYMRRHEEMAkkleqQRQEVDE-RRAAFE-------------------------------------------------------------------------------------------------------------------------------------------------------------------------------------------------------------------------------------------------------------
>A0A4T0P0U1	311	0.241	2.016E-84	22	527	778	725	1127	1150
----------------------PPTAPLNVNKeaQQVSNVVRKKLSG-FVGFANLPN--QVH-------RKSVRKGFSFTCMVVGESGLGKSTLVNTL---------FE--------TSLYQPK--TLP--------------------ELGSESAS-------TVGIENISADIEENGVRLKLTVVDTPGFGDFVNNDSSWDPIVTSIESRFDQFLEQENRV-------------NRAKLNDNRVNACIYFIQPTGHSLRQVDIEFMRRLHTKVNLIPVIAKSDTLSEEEVESFKRRILSDIEHHNIQIFKSPVYE-------------------QEDEETIQENQEIESK---------IPFAIVGSTQTIQTPD---------GRNVRGRSYPWGVVEVDNEEHCDFVKLRQMIIRTHMEELKEST-NVLYENYRSEKLLAMGVQQDASVFKE-------VNPTAKAVEekALHDaKLSKMEAEMKLvFQQKVQEKEAKLRQseeELYARHREMKESlekQRQELEDKRRR-LESGR----------------------------------------------------------------------------------------------------------------------------------------------------------------------------------------------------------------------------------------------------------
>A0A131YIS4	311	0.278	2.728E-84	63	435	778	29	311	338
---------------------------------------------------------------EQIRKKVLRRGFEFNIVVVGRSGLGKSTLINTLF------------------KANISRRSCT-------KKGSEATEP-------------APY-IIPKTTEVKSVSHVIEEKGTRLRLTVTDTPGFGDQINNENCWLPILEYINEQYEKYLSEEQSVTRK------------KHIPDTRVHCCLYFVPPTGHALTPLDIEFMKRLDKCVNIVPVIAKADTLTLEERSSFKQRIREDLQKNGISVY-----------------------PVQEFE----DDPEET--VLNNKIRASIPFAVVGSDKQHTVN----------GRTVYGRQTQWGLVEVENRHHCEFPDLRDMLIRTHMQDLVEVTKTVHYENFR------------------------------------------------------------------------------------------------------------------------------------------------------------------------------------------------------------------------------------------------------------------------------------------------------------------------------------------------------
>A0A3B4V3S9	311	0.261	2.728E-84	36	456	778	5	321	344
------------------------------------DKTENQDQDKeYVGFATLPN--QVH-------RKTVKKGFTFTLMVAGESGLGKSTLINSLFL-----------------TDLY---------------KDRKVPNAEERI--------------NQTVDIVKHTISIEEKGIKLRLSIIDTPGFGDAIDNtERYDTQIEDYIDQQFEQY-------------FRDESGLNRRNIQDNRVHCCLYFISPFGHGLRPLDVECMRALHEKVNIVPILAKADSLTEAEVCRKK---MKDIRQFGINIYQFPECD---------------------------SDEDEDFQRQDQLLKDSIPFAVIGSNVQMES----------KGRKFRGRVYPWGVVEVENPAHSDFLLLRNMLVRTHMQDLKDVTRETHYENYRKERliFEKDEEVHLSHSLTRPLT---------------------------------------------------------------------------------------------------------------------------------------------------------------------------------------------------------------------------------------------------------------------------------------------------------------------------------
>A0A6A6SM40	311	0.252	2.728E-84	31	453	778	55	372	463
-------------------------------QLANEKNIVRRKLTGYVGFANLPN---------QWHRKSVRKGFNFNVMVVGESGLGKSTLVNTLFN------------------------TSLYP-------------PKERKPPSLDI---------SKTVSIQSISADIEENGVRLRLTVVDTPGFGDFINNDESWDPIVKNIEQRFDAYLDAENKI-------------NRMNIVDNRIHAVVFFIQPTGHSLKPLDVEVMRKLHTKVNLIPVIAKSDTLTDDEIIAFKQRILADINHHKIKIFEGP------------------RYEL-DDDETIAENQEIMNKV---------PFAVVGSNSLVKAPN---------GGMVRGRSYPWGVIDVDNEEHCDFVKLRQMLIRTHMEELKENTNNALYENYRSEKLHSMGVLQDSSVFKE------------------------------------------------------------------------------------------------------------------------------------------------------------------------------------------------------------------------------------------------------------------------------------------------------------------------------------
>A0A443RHP7	311	0.257	2.728E-84	30	542	778	49	465	493
------------------------------RDDMNSVRDKPTlakDSDVNVGFYDLPN---------QIHRKTMKKGFEFTLMVVGESGLGKSTLVNSM---------FVANIYSDEYPG-----------------------P-SKRA--------------TKTVEVETTKVLLKEKDVNLLLTIVDTPGFGCAVDNSNCWQPIVDYIESRYEEYLNAETR-------------LHRSHIPDNRVHCCLYFIYPSGHSLKPIDIEFMQHLHDKVNIIPVIAKADTLTPEECLQFKKNVMNEISQHQIKIYEFPE----------------------------SEDDEEL-KLQKQ-LKSRIPFAVVGSNYVIESNG--------ERK--RGRKYPWGVVEVENLEHCDFIALRTMLLKYYMFDLLDTTNNIQYENYRCRKlsGIGNERVGKPNRDSNKNPL----AQMEEEKKEHEAKMKKMEQEMeQVFEMKVKEKMQKLKDsENDLQRRH-EQMNKsleQQRQELEEKRQ--AFEKEKAAfdtvskDLEemrrANTLEA-------------------------------------------------------------------------------------------------------------------------------------------------------------------------------------------------------------------------------------------
>UPI001965B8BB	311	0.246	2.728E-84	60	452	778	251	547	554
------------------------------------------------------------SILEQMRRKAMKQGFEFNIMVVGQSGLGKSTLMNTLF------------------KSKVSRRSAT------STIEER----------------------IPKTVEIKSISHDIEEKGVRMKLTVIDTPGFGDHINNENCWQPVMEFINDQYAQYLQEEININRK------------KRIPDTRVHCCVYFIPPTGHSLRPLDVEFMRRLSKVVNIVPVIAKADTLTLEERDDFKKKIREELSENDIDVY-----------------------PQKEFDEDAED------HLINEKIREMIPFAVVGSDQE---------YQVN-GRRLLGRKTKWGIIEVENVAHCEFAYLRDLLIRTHMQNIKDITSTIHYEAYRmTRLNDIKTYTNGMNGHE-------------------------------------------------------------------------------------------------------------------------------------------------------------------------------------------------------------------------------------------------------------------------------------------------------------------------------------
>A0A816XYW4	311	0.237	2.728E-84	0	437	778	114	461	588
HQSPLLQNL---SSTNNDYRSSISSTNINKNNSTISKLIENRRESDSNSISKeqqqqtaprireISSNVGFVSLPDQVHRRAIKKGFEFNLMVVGQSGLGKSTFINTLFQTELYGQDFP-----------------------------------------------STVHRKKKTVTIDSSSIILKEKGVQLRLTIVDTPGFGDSVDNSNCWQPIIDYIDSKYEEYLNAESRVIRK------------THIIDNRIHCCLYFITPTGHSLQSLDIEFMKRLHDRVNIIPVIAKADTLTSDELRLFKKSIMQDITNEKIKLYEFP---------------------------DYNNNDE--NKL-NKIYKDKVPFAIVGSNFVLE----------RTNKRTRVRQYAWGTVDVEDEAHSDFIPLRSMIIKTHLNDLRDVTHNIHYENYRYK----------------------------------------------------------------------------------------------------------------------------------------------------------------------------------------------------------------------------------------------------------------------------------------------------------------------------------------------------
>UPI0018F52913	310	0.242	3.691E-84	38	454	778	26	337	344
--------------------------------------IQN-EKPESEHFGYVGID----SILEQMRRKAMKQGFEFNIMVVGRSGLGKSTLINTLF----------------------------------KSKVSRKSVE--------GSEE-----RIPQTVEMKSISHDVEEKGVRMKLTVIDTPGFGDQINNENCWQPITEFINDQYEMYLKEEVTVNRK------------KRIQDTRVHCCIYFIPPTGHSLRPLDIEFMRRLSKVVNVVPVIAKADTLTLEERDVFKGKIRNDLQKFDIDVY-----------------------PQRQFDEDAED------RLINDKIRAMVPFAVVGSNLE---------YQVN-GRRILGRKTKWGTIEVENTSHCEFAYLRDLLIRTHMQNLKDVTSAIHYEAYR--VHRLSEENEFSNGIEEK-----------------------------------------------------------------------------------------------------------------------------------------------------------------------------------------------------------------------------------------------------------------------------------------------------------------------------------
>A0A8B6XHS6	310	0.240	3.691E-84	44	488	778	1	349	350
--------------------------------------------SSYVGFANLPN--QVH-------RKTVKRGFEFTLMVVGESGLGKSTLVNSLFLTDLYADKI------------------------------RKTAN-----ERVKS-----------TLEIKTSSVEIEERGVKLKLTVVDTPGFADSIDCTESFIPIKDYIEQQFENYLN-------------DESGLNRRNITDNRVHCCFYFINPSGHGLRPVDIKFMQLLHERVNIVPVIGKADTLTKNELLALKSKVISEIRERKIKIYNFPDCDEDEEDE---------EF-----------------KQLAKELKMAVPYAVVGSNCMVDI----------KGKKVRGRQYPWGVVEIENPAHSDFVKLRTMLI-TYMQDLKEVTQDYHYENYRAQRlstPPGTPGSKPKRVSSEMHDANDGSAEdkdqmlKAKELELRRMQEMIEKMQLQMKQGK-------------------------------------------------------------------------------------------------------------------------------------------------------------------------------------------------------------------------------------------------------------------------------------------------
>UPI00071C9A61	310	0.264	3.691E-84	62	435	778	77	354	377
--------------------------------------------------------------PEQVHRKAVKRGFDFTLMVLGESGLGKSTLINSL---------FLTELYKDRQLNNVEDRIH-------------------------------------KTTQIEKKQLEIEERGVRLRLTIVDTPGFNDSVNGEDSNKPIINYIDSQFDQY-------------FKDESGLNRKNIQDNRVHCCLYFISPFGHGLKPVDVDMMKKIHQKVNIVPLLAKSDMLTPSEVKKKKAKILQEIDQHDIQIYEFPECD---------------------------SDEDEEFKKQDQELKLAVPFAIVGANTVVEVN----------GKRLRGRVYPWGIVEVDNPNHCDFIRLRQMLISTHMQDLKDVTADVHYENYR------------------------------------------------------------------------------------------------------------------------------------------------------------------------------------------------------------------------------------------------------------------------------------------------------------------------------------------------------
>A0A818KG21	310	0.242	3.691E-84	18	437	778	134	455	582
------------------NKTNPIISKLIENRRESDisstNKEQQQTAPRIR---EITSNVGFVSLPDQVHRRAIKRGFEFNLMVVGQSGLGKSTFINTLFQTELYGQDFP-----------------------------------------------STVHRKKKTVTIDSSSIILKERGVQLRLTIVDTPGFGDSVDNSNCWQPIIDYIDSKYEEYLNAESRVIRK------------THIVDNRIHCCLYFITPTGHSLQSLDIEFMKRLHDRVNIIPVIAKADTLTSDELRLFKKSIMQDITNEKIKLYEFP---------------------------DYNNNDE--NKL-NKIYKDKVPFAVVGSNFVLE----------RGNKRTRIRQYAWGTVDVEDEAHSDFIALRSMIIKTNLNDLRDVTHNIHYENYRYK----------------------------------------------------------------------------------------------------------------------------------------------------------------------------------------------------------------------------------------------------------------------------------------------------------------------------------------------------
>A0A4Y2IJA0	310	0.262	4.995E-84	63	435	778	28	308	341
---------------------------------------------------------------EQIRKKVLKKGFEFNIIVVGRSGLGKSTLINTL---------------------------------FKASVSRRTCVKDEADENGIY--------KIPKTTEVKSVSHVLEEKGVRLRLTVTDTPGFGDHINNENCWLPILDYINQQYEKYLSEEQSVARKKY------------IPDTRVHCCLYFIPPTGHSLTPLDVEFMKKLDKIVNIVPVIAKADTLTVEERIAFKQRIKQDLEKNGINIY-----------------------PINDLEEEPEDV------VANNKIREMIPFAVVGSN--VQ-------HQIN-GRTIYGRKTQWGTVEVENRAHCEFPDLRDMLIRTHMQDLVDVTRLVHYENFR------------------------------------------------------------------------------------------------------------------------------------------------------------------------------------------------------------------------------------------------------------------------------------------------------------------------------------------------------
>A0A8J2JH81	310	0.252	4.995E-84	62	452	778	12	306	358
--------------------------------------------------------------PEQVHRKSVKKGFDFTLMAIGESGLGKSTLINSLF----LGDFYQTRKQPSVNEML------------------------------------------KRTTSIQKHVTEIEERGVKLRLTVVDTPGFGDAINNEDSWKTSVEYIDEQFQQYFHAE-------------SGLNRRHIQDSRIHCCLYFVPPYGHGLRPLDIEVLRNLQNRVNVIPIIAKSDTLTPTEVKKMKERVLEDLRKNQIQIYQFPECDE---------------------EED------EDFKRQDKELKASIPFAVASSETLIDV----------AGRKVRGRQYPWGIVEVENPSHSDFAKLRTMLIQSHMHDLKETTQDLHYENFRAKAIARISNGTSRERNK-------------------------------------------------------------------------------------------------------------------------------------------------------------------------------------------------------------------------------------------------------------------------------------------------------------------------------------
>A0A7R8YYN0	310	0.245	4.995E-84	62	461	778	21	322	376
--------------------------------------------------------------PEQVHRKSVKRGFDFTLMVVGESGLGKSTLINSLFL-----------------GDLY----------------KNRFIPNVEDRIE-------------KTTRIEKKTMDIEEKGVRLRLTVVDTPGFGDAINCEDSWRVCTAYIDEQFRQY-------------FTDESGLNRRNIQDNRVHCCLYFVPPYGHSIRQMDIDLMRRLHRKVNIVLVIGKADCLTQTEIKKLKARILQDLEDNHIQLYQFPDCD---------------------------SDEDEEFKQQDRELKASIPFAVVGSNVILDI----------AGKKVRGRQYPWGVVDVENPLHSDFIKLRTMLISTHMQDLKDTTQDVHYENFR--AQCISQISQHALRERGKLKRDSMG----------------------------------------------------------------------------------------------------------------------------------------------------------------------------------------------------------------------------------------------------------------------------------------------------------------------------
>A0A8C6L6E1	310	0.257	4.995E-84	46	453	778	34	336	392
----------------------------------------------YVGFATLPN--QVH-------RKTVKKGFTFTVMVAGESGLGKSTLINSLFLTDL--YKERKVPNAEE--------------------------------------------RIGQTVDIVKHMIGIEEKGIKLRLTIIDTPGFGDAVNNIKSWKHIEDYIDQQFEQF-------------FRDESGLNRKNIQDNRVHCLLYFVSPFGHGLRPLDVECMKALHEKVNIIPLLAKADSLTQAEILKKKMKIREDIRQFGVNIYQFPDCD---SDE----------------DEDL--------KTQEQFLKDSIPFAVIGSNIQVES----------KGRKFRGRSYPWGVVEVENPVHSDFLLLRNMLVRTHMQDLKDVTREIHYENYRAQCIQNMTRMMVLERKRR------------------------------------------------------------------------------------------------------------------------------------------------------------------------------------------------------------------------------------------------------------------------------------------------------------------------------------
>A0A8B6ET30	310	0.250	4.995E-84	22	435	778	8	327	401
----------------------PSTLSGSYRKDfRNRDKIDRIkEEAVTNGEDEEDEFIGFASLPEQVHRKAVRRGFDFSLMVLGDSGLGKSTLINSL---FLTDLYKDREIPDTA--DLVE-----------------------------------------RTLTTVKKQIEIEEKGVKVRLTIVDTPGYNDAVNAEDSWKRVVSYVDQQFQLYYQAE-------------SGLNRKNINDTRIHCCLYFISPYGHGLKPLDILVMKKLHHKVNIVPLIAKSDVLTPKEVKRLKTKVLEDIKENDINIYTFPECD---SDE----------------DEEFKE--------QDKALKEAVPFAVIGSNTVVEA----------GGKKIRGRMYPWGIVEVDNPKHCDFIKLRQMLISTHMQDLKDITSEIHYENYR------------------------------------------------------------------------------------------------------------------------------------------------------------------------------------------------------------------------------------------------------------------------------------------------------------------------------------------------------
>UPI0018642862	310	0.264	4.995E-84	44	435	778	117	413	432
--------------------------------------------DPYNSLEDQDGEHVGFATLPnQVQRKSMKKGFEFTLMVVGESGLGKSTLINSLFL-----------------RDLYKNRTF--------------YDAHEKVY---------------QTVAITKKTVDIVEKDVKLRLNIVDTPGFGDAMDNTKSCKAVVDYIVHQFEQYRRGE-------------VSLNRKNIQDNRVHCCLYFISPYGHGLRPIDVEFMKALHEKVNIVPLLAKADCFTHSEIQYMKTRILNELNDYRIKIYQFPECD-----------------P---------DDDE-LFKKQHLELKTRVPFAVIGSDTTVES----------KGRRVRARCYPWGAVEVENPAHCDFVHLRNMLVRTHMQDLKDMTEDSLYENYR------------------------------------------------------------------------------------------------------------------------------------------------------------------------------------------------------------------------------------------------------------------------------------------------------------------------------------------------------
>A0A8C7SZ39	310	0.244	4.995E-84	48	459	778	204	527	540
------------------------------------------------GASHAAGDFSYVGidaILEQMRRKAMKQGFELNIMIVGQSGLGKSTLMNTLF------------------KSKVS-RKSVVST------------PEE---------------RIPKTIEIKSISHDIEEKGVRMKLTVIDTPGFGDHINNENCWQPIMKFINDQYEQYLQEEININRK------------KRIPDSRVHCCMYFIPPTGHCLRPLDVEFMSRLSKVVNIVPVIAKADTLTLEERDFFKQTIREGLRANGIDVY-----------------------PQEEFDEDSDD------RMINDKIREMIPFAVVGSNQE---------YQVN-GKRLLGRKTKWGTIEVENIAHCEFAHLRDLLIRTHMQNIKDITSSIHYEVYRVRRlnetgaQPNAQPPNTLVNPQQPQQANG------------------------------------------------------------------------------------------------------------------------------------------------------------------------------------------------------------------------------------------------------------------------------------------------------------------------------
>A0A3M7QBV1	310	0.271	4.995E-84	44	455	778	140	445	548
--------------------------------------------DGYVGFANLPN---------QVYRKSVKKGFEFNLMVIGESGLGKSTFINSL---------FLAELYNTE-----DFPNT-----------------FERRR---------------KTLFIDSTSVLLNEKGVNLRLSIIDTPGFGESIDNSNCWQPIIDFVDSKYEEFLNAESKINRKLP------------ILDNRVHCCLHFIAP-GHTLKTLDIEVMKKLHDRVNLIPVIAKADTMTPEEIKTFKTNVLNVINDHNIQIYEFP---------------------------DIEDD-ELENNRSNSALKSKIPFAIVGSNTVIE----------NEGKPFRGRQYPWGCVNVDDLSHCDFMALRTMLIRTHMQDLKDVTNNVHYENYRFKKLAYVTGDKAKPTNKNPF----------------------------------------------------------------------------------------------------------------------------------------------------------------------------------------------------------------------------------------------------------------------------------------------------------------------------------
>A0A7J7IY74	310	0.256	6.759E-84	62	459	778	36	334	369
--------------------------------------------------------------PDQIHRKVIKKGFHFTIMVVGESGLGKSTLINSLFM-----------------TDLYQDR---------KIVGVE---------DRLDS-----------TVSIHAQNLDIEESGVKLRLTIIDTPGFSDSLHGKDSIDPIEEYIDQQFHQYFQAE-------------SGLNRKNIQDSRVHCLLYFVSPYGHGLKPLDVECLKRLHHKVNIIPLIAKSDTLTKSEITRHKAKVLQDIKDHGIKAYDFPECD-----------------P----------DESADFKRQDAELKAAIPFAVIGSNAVTEI----------AGKRIRARVYPWGVIEVENEKHCDFSKLKRMLIGTHLQDLKDVTEEYHYENYR---AQCIQTANNNNSIEKPQLNKG------------------------------------------------------------------------------------------------------------------------------------------------------------------------------------------------------------------------------------------------------------------------------------------------------------------------------
>A0A5E8BR00	310	0.269	6.759E-84	37	527	778	36	423	438
-------------------------------------KIIKRELRSLVGFANLPN---------QWHRKSIKKGFNLNVMVVGESGLGKSTLISTLFN-----------------RTLYPS--------------KTARDP------------AAEL---PKTVAIEAVTADILENNVRLHLTVIDTPGFGDFVNNTDSWKPIVDDIDERFDSYLEVENKV-------------NRTSIVDNRIHACLYFIQPTGHSLKALDVTVMKKLHKKVNLIPVIAKADTLTEEEVIAFKQSIMTDIHNQKIDIFEPPK--------------------------YENDDEE--TRVENEELMSNVPFAIVGSIEDVTTED---------GRVTRGRSYPWGVIEVENEAHCDFVKLRQLLIRTHLEELREKTGNVLYENYRTEKLAEMGIKQDTSVFREvnpavRQEEERALheARLA-----------KMESDMkAVFQKKVAEKEQKLKKsEAElfARHREMkEQLEKQRQDLEEKKvRLEAGR----------------------------------------------------------------------------------------------------------------------------------------------------------------------------------------------------------------------------------------------------------
>A0A8C4B1T2	310	0.246	6.759E-84	62	463	778	228	532	540
--------------------------------------------------------------LEQMRRKAMKQGFEFNIMVVGQSGLGKSTLMNTLF------------------KSKVSRRSA-LPVEE---------------------------DRIPKTIEIKSISHDIEEKGVRMKLTVIDTPGFGDQINNENCWQPIMTFINNQYEQYLQEELNINRK------------KRIPDSRVHCCIYFIPPTGHCLRPIDVEFMRHLSKVVNIVPVIAKADTLTLEERDFFKQKIREDLRTNGIDVY-----------------------PQKEFDEDAED------RLINEKIREMIPFAVVGSDLE---------YQVN-GKRLLGRKTKWGTIEVENTTHCEFACLRDLLIRTHMQNIKDITSSIHYEVYRVRRLNESNAHPNGQAEGEQSILQSNGVP--------------------------------------------------------------------------------------------------------------------------------------------------------------------------------------------------------------------------------------------------------------------------------------------------------------------------
>I7M2Q5	310	0.452	6.759E-84	0	476	778	182	556	560
HNSPLKELVITQTQVGGNNQNNPSYLHTNQNQNQLSVLISQQE-DNAQSTSHVHNEQSVLSILKEHEL---EKPVYINVMVAGAQGLGKSTFIDAFLN-----KKFHKEQPDVIR---------------------------------------------PKTEEIVEVTGIRTENKIKLHLNMIDTPGYSEETNIDEWIDKIIKHIVGKFENYKLFEDKLIE------DIKSVQQEDDKDCRVHVCLYFIQ--GRSISKFDQKAILKLQEHVSIIPILAKGDTYMIEEVKQIKQNIIKDAHDNKISFFDC-------------------EAP-------LKNDKERLQKLRNGPFGHSPPFLMISSVQKIEI----------EKQKIYARKYPWGICKIEDPEHSDFLLLYQLLIGYFIADLKKLT-DIIYKQYLKKKKKQ---IKEEKKNKQNQKLIGGGVALAIAGLLGFIKYQ-------------------------------------------------------------------------------------------------------------------------------------------------------------------------------------------------------------------------------------------------------------------------------------------------------------
>UPI00155F7510	310	0.244	6.759E-84	62	458	778	260	559	561
--------------------------------------------------------------LEQMRRKAMKQGFQLNIMVVGQSGLGKSTLVNTL---------------------------------FKSKVSRR-------------SMQATAEERIPKTIEIKSVSHDIEEKGVRMKLTVIDTPGFGDHINNENCWQPIMKFINDQYEKYLQEELNINRKRW------------IPDSRVHCCIYFIPPTGHSLRPLDVEFMRRLSKVVNIVPVIAKADTLTLEERDFFKQKIREELGAHGIDVY-----------------------PQKEFDEDTED------RMINEKIREMIPFAVVGSDQE---------YQVN-GRRILGRKTKWGTIEVENIAHCEFAYLRDLLIRTHMQNIKDITSSIHYEMYRVKRLNESNAYSNGVSEQDASTNE-------------------------------------------------------------------------------------------------------------------------------------------------------------------------------------------------------------------------------------------------------------------------------------------------------------------------------
>A0A817X9C4	310	0.242	6.759E-84	1	437	778	135	457	584
-NSTISRLI----ENRRESDSNSINKEQQQQQQQTAPRIR--EISSNVGFVSLPD--QVH-------RRAIKKGFEFNLMVVGQSGLGKSTFINTLFQTELYGQDFP-----------------------------------------------STVHRKKKTVTIDSSSIILKEKGVQLRLTIVDTPGFGDSVDNSNCWQPIIDYIDSKYEEYLNAESRVIRK------------THIIDNRVHCCLYFITPTGHSLQSLDIEFMKRLHDRVNIIPVIAKADTLTSDELRLFKKSIMQDITNEKIKLYEFP---------------------------DYNNNDE--NKL-NKIYKDKVPFAVVGSNFVLE----------RTNKRTRVRQYTWGTVDVEDEAHSDFIPLRSMIIKTHLNDLRDVTHNIHYENYRYK----------------------------------------------------------------------------------------------------------------------------------------------------------------------------------------------------------------------------------------------------------------------------------------------------------------------------------------------------
>A0A6P6XM79	310	0.262	6.759E-84	46	524	778	345	716	762
----------------------------------------------FVGFSHLPN---------QIHRKTIKKGFEFTLMVVGESGLGKSTLVNSMFL-----------------TDIYSPE---YPGP---------------------SKRAA------KTVEVEQTRVSLKEKSVNLYLSIVDTPGYGTAVDNTNCWQPIVNFIESRYEEYLNAETRV-------------HRTHIQDNRVHCCLYFIAPSGHSLKPIDIQFMLHLHDKVNIIPVIAKADAFTPEELSAFKKNIMNEINVNKIKIYDFPEPED-----------------------------EEESKLLKS-FKSRVPFAVVGSNYVLEVAG--------ERK--RGRKYPWGLVEIESLEHCDFHALRNLLIRHYMLDLIETTNNVHYENYRCRKltGISPEMALKGKDNKNP------LAQMEEEKKEHDVKMKRMEIEMeQVFEQKVKEKLHKLKEtEEEYMRRHEEMAkkleqQRQEVDE-RRAAFE-------------------------------------------------------------------------------------------------------------------------------------------------------------------------------------------------------------------------------------------------------------
>A0A261Y2U5	310	0.283	6.759E-84	38	453	778	413	723	815
--------------------------------------IIRRKLTGYVGFANLPN--QVH-------RKSVKKGFSFNIMVVGCTGLGKSTLINTLFN-----------------TGLY--PAKTYP------------GPSTAIE---------------KTVGIKSTSADIEENGVRLKLTVIDTPGFGDFVNNEESWQPILQDIESRFDSYLEQENRV-------------NRQKIADPRVHACLYFIEPTGHSLKQLDITLMRKLHTRVNLIPVIAKADTLTEEEVSLFKQRILADIAHQGIEIYQPP----------------LYEF----------DDDE--SKREVQEVVEKVPFAVIGS-----VDG----IEVAPNEWVRGRRYPWGVVEVDNEEHCDFIKLRQMLIRTHMEDLKEHTADVLYEHYRSEKLSGMGIQQDDTVFRE------------------------------------------------------------------------------------------------------------------------------------------------------------------------------------------------------------------------------------------------------------------------------------------------------------------------------------
>UPI0009A27BC0	309	0.248	9.145E-84	60	457	778	46	346	347
------------------------------------------------------------TIIEQMRRKTMKTGFDFNIMVVGQSGLGKSTLVNTLFKSQ---------------------------------VSRKSCGRN--REEKV-----------PKTVEIRTVSHVIEEKGVKMKLTVIDTPGFGDQINNDKCWEPIEKYISEQYEKFLKEEANI------------ARKKRIPDTRVHCCLYFISPTGHSLRPLDVEFMKRLGKIMNIIPVIAKADTMTLEERHDFKLRVRKELDSNGIEFY-----------------------PQREFDEDMED------KMENDKIRETMPFAIVGSDTE---------YQIN-GKRVLGRKTPWGIIEVENVTHCEFPLLRDLIVRTHLQDLKEVTHNIFYETYRAKRLNENGNLANDTGDVHDSNL--------------------------------------------------------------------------------------------------------------------------------------------------------------------------------------------------------------------------------------------------------------------------------------------------------------------------------
>A0A814QRT8	309	0.257	9.145E-84	40	455	778	7	328	363
----------------------------------------QQKDANSQfSNTDNHSFVGFANLPNQVHRKIAKKGFEFTLMVVGESGLGKATLINSLFL-----------------TDLY--PERHIATAQEK--IRH-------------------------TVKIEASTVEIEERGVKVRLTVVDTPGFGDSINTSECYMPIIQYIDNQFERYLD-------------DESGLNRRNISDNRVHCLFYFISPFGRGLKPLDIETMKALHHKVNIVPIIAKADAFTLDELANMKQHILEQIREHSIHIYQIPESDSDEDDE---------------------------FKEQNKQLKNAVPFAVVASPQTLEV----------KGKKVRGRMYPWGLIEVENPEHCDFIKLRTMLI-THMQDLQEVTHEIHYENYRSEKlnPARRKQIQSDENMSEEQ----------------------------------------------------------------------------------------------------------------------------------------------------------------------------------------------------------------------------------------------------------------------------------------------------------------------------------
>A0A642V1Y8	309	0.250	9.145E-84	52	527	778	51	434	449
----------------------------------------------------LNGFVGFSNLPQQWHVKSMKRGFNMNVMVVGESGLGKSTLVSTLFN-----------------LDMYP---DKVP-----------RQP---------------GAEPPKTVDIQTVEADLEEDRVRLHLSVIDTPGFGDFVNNNDSWKPIIDDIDQRFDAYLESENKVQRNAGD-----------VEDNRVHACVYFIQPTGHSLKPLDIVVMKKLHKKVNLIPVIAKADTLTEEEVEAFKRRIHDDIKYQQIEIFEPPRYD-------------------NDDEETVAENEEIMSKV---------PFAVVGSTETVKTAD---------GRQVRGRSYPWGVIEVDNEDHCDFVKLRQLLIRTHLEELRERTANVLYENYRTEKLSGLGIQQDHSVFRE---VNPGMRQEEERALHEARLVKMEQDMKAVFQQKVSEKEQKLKRsEAELFARHKEMKdQLQAQKrdlEEKKAKLEAGR----------------------------------------------------------------------------------------------------------------------------------------------------------------------------------------------------------------------------------------------------------
>A0A182H3Q1	309	0.246	1.237E-83	63	452	778	14	307	352
---------------------------------------------------------------EQVHRKSVKRGFEFTLMVCGESGLGKSTLINSLFL-----------------TDLYQNRTV--------------------------SQVEE---RTEKTTKIDKKTLDIEEKGVKLRLTIVDTPGFGDSINCEDSWRVCTQYIDEQFRQY-------------FTDESGLNRRNIQDNRVHCLLYFVPPWGHGLRQMDIDLMRRMHKKVNIVIVIGKADTLTTTEVQRLKTRVLEDIESNGLQIYQFPECD---------------------------SDEDEEFKQQDRELKASIPFAVVGSNVVLEV----------AGKKIRGRQYPWGVVDAENPQHSDLIKLRTMLISTHMQDLKDTTRDVHYENFRAQCISQISQHALRERNK-------------------------------------------------------------------------------------------------------------------------------------------------------------------------------------------------------------------------------------------------------------------------------------------------------------------------------------
>UPI00073FFC87	309	0.233	1.237E-83	28	456	778	25	347	360
----------------------------HQNELAPEGPIRGRELFGYVGIE---------AVLDQMRRKAMKTGFEFNIMVVGQSGLGKSTLVNTL---------------------------------FKSKVSRKSCTPNYEE-------------KIPKTVNLQSVSHVIEEKGVKMKLTVIDTPGFGDQINNEDCWEPIVKYINEQYEKYLKEELNINRK------------RRIPDTRIHCCVYFVPPTGHWLRPIDLEFMKRLGKIVSIVPVIAKADTLTMEERLEFKQRIRQDLQTHGIRVF-----------------------PQREYDEDAED------RILNDKIREKIPFAVVGTDKE---------HQVNGNK-VLGRKTKWGIIEVENVAHCEFANLRDLLIRSHLQDLKDVTHNIHYETYRVRKLNESNMNGLGLSPLTPVN---------------------------------------------------------------------------------------------------------------------------------------------------------------------------------------------------------------------------------------------------------------------------------------------------------------------------------
>A0A336MBH5	309	0.260	1.237E-83	62	452	778	13	307	367
--------------------------------------------------------------PEQHYRKSVKRGFQFTLMVVGETGLGKSTLINSLFL-----------------TDLYKNR-----------VVSNVEDRIE------------------KTTKIEKKTLDVEEKGVKLRLTIVDLPGFGDSINAEESWKVCTAYIDEQYRQY-------------FADESGLNRRNIQDNRVHCCLYFVPPYGHSLRQMDLELMRRLHRKVNIVVVIAKADTLTHVELKALKENILNDLEANGIQTYQFPECD---SDE---------------DEEFKKQDEE---------LKASVPFAVVGSNTILDI----------AGKKVRGRQYPWGVVDVENPLHSDFCKLRTMLISTHMQDLKDTTQDVHYENFRAQCISQIAQQGLRERSK-------------------------------------------------------------------------------------------------------------------------------------------------------------------------------------------------------------------------------------------------------------------------------------------------------------------------------------
>A0A816WBZ0	309	0.258	1.237E-83	33	454	778	9	332	367
---------------------------------QQKDTNSNQ----YASSEATSSFVGFANLPNQVHRKIAKRGFEFTLMVVGESGLGKATLINSLFL-----------------TDLYPER-------------------HIH----------TAQEKIRQGVKIEASTVEIEERGVKVRLTVVDTPGYGDSIDTTDCYKSIINYIDNQFERYLN-------------DESGLNRRNISDNRVHCLFYFISPFTRGLKPLDIECMKQLHHKVNIVPIIAKADALTPDELSQMKQNILEQIRDHHIQIYQIPECD---SDE----------------DEEFKE--------QNRKLKNAVPFAVISSAQTLEV----------KGKKIRGRMYPWGLVEVENADHCDFIKLRTMLI-THMQDLQEVTHEIHYENYRSEKlqpKNKQLRTNDTDVDEQQ-----------------------------------------------------------------------------------------------------------------------------------------------------------------------------------------------------------------------------------------------------------------------------------------------------------------------------------
>UPI0012D41C03	309	0.241	1.237E-83	62	455	778	18	315	376
--------------------------------------------------------------PEQVHRKSVKRGFDFTLLVAGETGLGKSTLINSLFL-----------------GDLY--KNRVVPT------VTERLE---------------------RTTQIEKKQMEIEERGVKLRLTIVDTPGFGDSINSEESWRTVINYIDDQYRQF-------------FTDESGLNRRNIQDNRVHCCLYFVPPYGHGLRQMDIDFLRRLHKKVNVVLVIAKADALTTNEMKRLKTNILNDLETHKIDLYQFPDCD---------------------------SDEDEEFKQQDRELKESIPFAIVASNSLVEV----------GGKKVRCRTYSWGCVEVENPQHSDFIKLRRMLISTHMQDLKDTTQDVHYENYRAQCISQISQHAMRDRSKSKR----------------------------------------------------------------------------------------------------------------------------------------------------------------------------------------------------------------------------------------------------------------------------------------------------------------------------------
>A0A369SLU3	309	0.259	1.237E-83	38	453	778	25	333	453
--------------------------------------MIPKKSDGHVGFADLPN---------QLYRRSVRNGFEFTLMVVGESGLGKSTLINSLF----LSDVYTTANYDDRIK---------------------------------------------QTLQIEASTMDLEENGVRLKLTLIDTPGFGDAIDNTNCWQPIIDFIQKRFDEYIQQESRI-----DRE-------YHIVDTRVHCCLYFIPPTGHSLRPIDIEYMKQLHDKVNIVPIIAKADTMTEDECKGFKRRILKDLRDNKIRIFEFQE--------------------VAGEDEDY--------AAQHKSSKESIPFAVVGSNTKI---------QLNGGKEVRVRKYPWGMVEVENNDHSDFIHLRNVLIRTHMFDLIYNTSILHYENYRYRKGGSSVSQEGTNYKMR------------------------------------------------------------------------------------------------------------------------------------------------------------------------------------------------------------------------------------------------------------------------------------------------------------------------------------
>A0A2M4BST8	308	0.246	1.674E-83	63	452	778	8	301	353
---------------------------------------------------------------EQVHRKSVKRGFEFTLMVCGEMGLGKSTLINTLFLTDLYKHR------------------TVLPVE----------------------------ERIEKTTRIEKKTIDIEEKGIKLRLTIVDTPGFGDSVNCEDSWRVCTQYIDEQFRQY-------------FTDESGLNRRNIQDNRVHCLLYFVPPYGHGLRQLDIELLRRLHKKVNIILVIAKADTLTTSEVKELKARIMVDIEQNGIQTYRFPDCD---------------------------SDEDEEFKQQDRDLKKSLPFAVVGSNMVLEV----------AGHKIRGRQYPWGVVDVENPNHSDVIKLRTMLISTHMQDLKDTTRDVHYENYRAQCISQISQHALRERNK-------------------------------------------------------------------------------------------------------------------------------------------------------------------------------------------------------------------------------------------------------------------------------------------------------------------------------------
>UPI001C09EB6A	308	0.240	1.674E-83	60	457	778	61	363	364
------------------------------------------------------------TIIEQMRKKTMKTGFDFNIMVVGQSGLGKSTLVNTLF----------------------------------KSQVSRKNSD-WGREEKI-----------PKTVEIKSVSHVIEEGGVKMKLTITDTPGFGDQINNDNCWEPISKFVNEQYEKYLKEEVNI------------ARKKRIPDTRVHCCLYFIAPTGHSLRPLDIEFMKHLSRSVNLIPVIAKSDTLTPEEKSEFKQRVRKELEVCGIEVY-----------------------PQKEFDDDIED------KSDNDKIREVMPFAVVGSDKE---------YQVN-SKRVLGRKTAWGIVEVENLNHCEFSLLRDFIIRSHLQDLKEVTHNIHYETYRAKRlnDNGGLHPISTAADTQESNL--------------------------------------------------------------------------------------------------------------------------------------------------------------------------------------------------------------------------------------------------------------------------------------------------------------------------------
>A0A815JCR4	308	0.258	1.674E-83	37	455	778	7	330	366
-------------------------------------RSQQKDTNGAQfsSSETTASFVGFANLPNQVHRKIAKRGFEFTLMVVGESGLGKATLINSLFL-----------------TDLYPER------------------------HILTAQE-----KIRQAVKIEASTVEIEERGVKVRLTVVDTPGYGDSINTTDCYKSILNYIDNQFERYLN-------------DESGLNRRNISDNRVHCLFYFISPFTRGLRLLDIECMKALHHKVNIVPIIAKADALTPEELVQMKQNILEQIREHNIQVYQIPECD---SDE--------------------DDEFKEQNRL----LKNAVPFAVISSTQTLEV----------KGKKVRGRMYPWGLVEVENSDHCDFIKLRTMLI-THMQDLQEVTHEIHYENYRSEKLQPRKQLRTNENDSDEQ----------------------------------------------------------------------------------------------------------------------------------------------------------------------------------------------------------------------------------------------------------------------------------------------------------------------------------
>T1EEA5	308	0.260	1.674E-83	40	435	778	9	298	380
----------------------------------------NPDLPGYLGFANLPN--QVH-------RKFVKKGFEFTLMVVGESGLGKSTLVNSLFLTDLYPDKIH-------------------PSAAEKIK---------------------------KTVSIEASTVEIVERGVKLKLTVVDTPGFGDGINSSDCFKSIIQYVDQQFDKFLK-------------DESGLNRRNIMDSRVHCCFYFINPVGHGLRPLDITFMKQLDKKINIVPVIAKADTLTKQELLKLKKIIMSEIEKHKIQIYPIPECD---------------------------DDEDEDYKLQCQQLKEAVPFAVVGSNAIIEIR----------GKKVRGRLYPWGVVEVENPEHSDFIKLRTMLV-AHMQDLQEVTQEVHYENYR------------------------------------------------------------------------------------------------------------------------------------------------------------------------------------------------------------------------------------------------------------------------------------------------------------------------------------------------------
>V4CA54	308	0.237	1.674E-83	34	466	778	9	340	384
----------------------------------NLNLTEQNfmDDDEYVGFATLPD--QVH-------RKAVKRGFDFTLMVVGESGLGKSTLINSL---FLTELYGEREV--GSVTDRLE-----------------------------------------KTVEIEKKQLEIEEKGVRLRLTIVDTPGYNDAINGDTGVKSIVEYVDKQFEQYYTDETSI-------------NRRHIVDNRVHCCLYFISPYGHGLKPIDIFMMKQLHHKLNIVPIIAKSDILTKPEVNRLKQKILDEIDHHSIQIYEFPDCD---------------------------SDEDEDFKQQDDLLKAAVPFAVVGCNTVVEA----------GGKKIRGRAYPWGIVEIDNPSHCDFVRLRQMLISTHMQDLKDVTSDIHYENYRAEHiqNQIGTTQRERTKLKRDSMIDGTGEATEK-----------------------------------------------------------------------------------------------------------------------------------------------------------------------------------------------------------------------------------------------------------------------------------------------------------------------
>H2U603	308	0.243	1.674E-83	40	453	778	265	579	614
----------------------------------------QVKGDKSHGGEFGYVGIDA--ILEQMRRKAMKQGFELNLMVVGQSGLGKSTLMNTLF------------------KSKVS-RKSVKP------------DPEE---------------RIPKTIDIKSISHDIEEKGVRMKLTVIDTPGFGDQINNENCWLPIMKFINDQYEAYLQEEINI-----D-------RKKRIPDSRVHCCIYFIPPTGHCLRPLDVEFMRRLSKVVNIVPVIAKADTLTLEERDFFKQTIREELRANGIDVY-----------------------PQKEFDEDAED------RLINDKIREAIPFAVVGSDQE---------YQVN-GKRILGRKTKWGTIEVENIAHCEFAYLRDLLIRTHMQNIKDITSNIHYETYRVRRLNESNGHFSIQPSDH------------------------------------------------------------------------------------------------------------------------------------------------------------------------------------------------------------------------------------------------------------------------------------------------------------------------------------
>T1J6H9	308	0.260	1.674E-83	62	452	778	13	307	645
--------------------------------------------------------------PDQIHRKSVKKGFEFTFMVVGDSGLGKSTLINNL---FLC--------------DLYRER--------KVPNAEERVD---------------------KTVNISKNSVDIEEQGLKVKVNIVDTPGFGDAINCEESWKTIENYIDEQFQQF-------------FKDESGLHRKNIQDNRVHCCLYFIPPYGHGLRHLDIEFLRRLDHKVNIIPVIAKADTLSPDEVKKLKKRVLEELEASNVQIFKFPECD---------------------------SDEEEEFKQQEKELKASVPFAVIGSNQVVELN----------GKKVRGRMYPWGIVEIENPTYSDFNKLRALLLGSHMQDLKDITRDVHYENYRAQHISKVSQNLTKELSK-------------------------------------------------------------------------------------------------------------------------------------------------------------------------------------------------------------------------------------------------------------------------------------------------------------------------------------
>UPI0018649EC6	308	0.255	2.265E-83	62	460	778	68	368	369
--------------------------------------------------------------LEQMKRKAMKQGFELNIMVVGQSGLGKSTLMNTLF------------------KSKVS------------------------RRSVLSSTEE----RIPKTVEIKSISHDIEEKGVRMKLSVIDTPGFGDQINNEHCWQPIMKFINEQYEQYLQEEISINRK------------KRIPDSRVHCCIYFIPPTGHCLRPLDVEFMRRLSKVVNIIPVIAKADTLTLEERDFFKKKIGEELGANGIDVY-----------------------PQKEFDEDAED------RMINEKIREIIPFAVVGSDQE---------YQVN-GRRILGRKTKWGTIEVENIGHCEFAYLRDLLIRTHMQNIKDITSSIHYEAYRARRLNEGN-VQANGIAKHDVTSHEM-----------------------------------------------------------------------------------------------------------------------------------------------------------------------------------------------------------------------------------------------------------------------------------------------------------------------------
>UPI00160527FC	308	0.269	2.265E-83	62	454	778	23	317	371
--------------------------------------------------------------PEQVHRKSVKKGFDFTLMVVGESGLGKSTLINSLFL-----ADFY--------------NDRKLPT---------------------------VSDLIKKTTSIQQHTIEIEERGVKLRLTVVDTPGFGDSINCEESWKTCVDYIDDQFHQYFQAE-------------SGLNRKHIQDGRVHCCLYFIPSYGRGLRQLDIQSLKTLQTRVNIIPVIGKSDILTPTEVRTLKDSILEDLKSNHIQIYQFPDCDE-------------------------EEDEE--FKKQDRELKAAIPFAVASSDTFVEV----------AGKRFRGRVYPWGIVEVENPNHSDFVKLRTMLIQSHMHDLKETTQELHYENFRARAIAQI--SQNPHNKERN-----------------------------------------------------------------------------------------------------------------------------------------------------------------------------------------------------------------------------------------------------------------------------------------------------------------------------------
>UPI001472160B	308	0.247	2.265E-83	47	457	778	65	392	393
-----------------------------------------------HGTGHTGGQAAAHsggstllgyigidTIIEQMRKKTMKTGFDFNIMVVGHSGLGKSTLVNTLF----------------------------------KSQVSRRSAGWSRDE------------KIPKTVEIKLVSHVIEEGGVKMKLTIVDTPGFGDQINNDSCWEPISKYINEQYEKFLKEEVNITRK------------KRIPDTRVHCCLYFISPTGHSLRQLDIEFMKRLSHSVNIIPIIAKADTMTIEERQEFKQRVRKELEMSSIEFY-----------------------PQKEFDEDMED------KSDNDKIREAMPFAVVGSDKE---------YQVN-GKRVLGRKTAWGVVEVENQNHCEFAQLRDFLIRSHLQDLKEVTHNIHYETYRAKRlHENGGLHPISSNNTQESNL--------------------------------------------------------------------------------------------------------------------------------------------------------------------------------------------------------------------------------------------------------------------------------------------------------------------------------
>A0A2G4SHR7	308	0.235	2.265E-83	37	521	778	4	366	400
-------------------------------------KIVRKRLQGYVGFANLPN--QVH-------RKSVKTGFEFTCMVVGESGLGKSTLINTLFN------------------------TQIIP-------------P---REIHIPQE-------LPKTIDIRSLTSHIEENGVRLKLTVVDTPGFGDFINNEQSWKPILGDIEARYNTYLEQETRV-------------HRHRLEDNRIHACIYFIAPTGHSLKPIDIELMRRLHKRVNLIPVIGKADTMSNEEIISFKQRIMADIEHHEIQIYQASTYE-------------------HDDIETVSENREIMSKV---------PFAIVGSNHE---------YTTQSGHRFRGRLYPWGIIEVDNEDHCDFVKLRQMLIRSHMEELREYTNDVLYENYRTERLSAMGFQQDASVFQE------------------VNPQQRMEERRiANEQRlaKLQSEMNAI-LQAKAQDKERKLKQSEQELYIRHR----------------------------------------------------------------------------------------------------------------------------------------------------------------------------------------------------------------------------------------------------------------
>UPI000C6E7681	308	0.270	3.064E-83	41	454	778	11	318	355
-----------------------------------------QELSNYLGFSSLPN--QVH-------RKSVKKGFEFTLLVVGESGLGKSTLINSLFL-----------------TDLYPDR----------------YVPEAKEKIE-------------QTVSITTSTVEIEEKGVKLRLTVVDTPGFGDAIDNTDCFTSIIQYIEDQFECFLREE-------------SALNRRNIVDTRVHCCFYCISPFGHGLKPLDIAFMTHLHNKVNLIPLITKADALTKTELTKLKARIMREIVDNGIRIYDFPDCDSDEDDE----------YKQLVCE-----------------LKEATPFAVSSALQT---------YEVRGNK-VRGRAYPWGILDIENTEHSDFSKLRSMLI-THMQDLQEVTHELHYETYRSDRLADKGATVWRKTPVRP-----------------------------------------------------------------------------------------------------------------------------------------------------------------------------------------------------------------------------------------------------------------------------------------------------------------------------------
>A0A1E4TTD8	308	0.261	3.064E-83	37	487	778	96	475	477
-------------------------------------KIIRRKLNGYVGFA---------NLPKQWHRKSIRRGFNLNIMVVGESGLGKSTLINTLFNRDLYSH---RAQNDGS-----------LSLG-QKELTSTTSSGN--FSGLITND-----------VTIESVSTDIEENGIKLHLTVLDTVGFGDAINNEDSWKPIVEDIENRFNTYLEAENKI-------------NRQTIADNRVHALLYFIEPTGHSLKPLDIKFMKEIHEKVNLIPIIAKSDILTEEEIYEFKQRIMDDINNQGINIFKPPQ--------------------------YENDDDETI--LNTQEIMSKVPFAVVGSIDEIQTKD---------GRSVRGRNYPWGIIEVDNENHCDFIKLRQLLIRNYMEELKETTSKYLFENYRTEKlkklgiqqdnSVFREFDPSSRQEEEKILHEAKLAKMEADLKTIFqtkvsAKEKKLQSQEsELFSK--------------------------------------------------------------------------------------------------------------------------------------------------------------------------------------------------------------------------------------------------------------------------------------------------
>A0A8C4FLI8	308	0.239	3.064E-83	62	453	778	211	505	512
--------------------------------------------------------------LEQMRRKAMKQGFELNIMVVGQSGLGKSTLMNTLF------------------KSKVS------------------------RKSVLGTSEE----RIPKTIEIKSISHDVEEKGVRMKLTVIDTPGFGDQINNENCWRPIMQFINAQYERYLQEELNINRK------------KRIPDSRIHCCIYFIPPTGHSLRPLDVEFMRRLSKVVNIVPVIAKADTLTLEERDLFKKNIRDDLRTNSIDIY-----------------------PQKEFDEDSED------RMINEKIREMIPFAVVGSDLE---------YQVN-GRRILGRKTKWGTIEVENITHCEFAYLRDLLIRTHMQNIKDITSSIHYEMYRVRRLNENNTQSNGVTEHH------------------------------------------------------------------------------------------------------------------------------------------------------------------------------------------------------------------------------------------------------------------------------------------------------------------------------------
>A0A3B3QQ63	307	0.244	4.146E-83	62	458	778	35	333	336
--------------------------------------------------------------LEQMRRKAMKQGFELNIMVVGQSGLGKSTLMNTLF------------------KSKVS------------------------RRTGLGSADE----RIPKTVEIKSISHEIEEKGVRMKLTVIDTPGFGDHINNENCWQPIMRFINEQYEQYLQEEININRK------------TRIPDSRVHCCIYFIPPTGHSLRPLDVEFMRRLSKVVNIVPVIAKADTLTLEERDFFKNKIREELQANDIDVY-----------------------PQKEFDEDAED------RAINERIRGMVPFAVVGSDQECQVN----------GRRLLGRKTKWGTIEVENIAHCEFAYLRDLLIRSHMQNIKDITSSIHYEGYRVRRLNECN-AQTNGFDEQDVTSH-------------------------------------------------------------------------------------------------------------------------------------------------------------------------------------------------------------------------------------------------------------------------------------------------------------------------------
>UPI000CD60EB0	307	0.237	4.146E-83	62	452	778	43	336	344
--------------------------------------------------------------LEQMRRKALKKGFELNIMVVGQSGLGKSTLMNTLF------------------KSKVSRR------STQAP-------PEE---------------RIPKTIEIKSVSHDIEEKGVRMKLTVIDTPGFGDQINNKNCWMPIMKFINDQYELYLQEEININRK------------RRIPDSRVHCCVYFIPPTGHCLRPLDVEFMQRLSKVVNIVPVIAKADTLTLEERDFFKQKIREDLRAHGIDVY-----------------------PQKEFDEDAED------RATNERIREMIPFAVVGSDQE---------YQVN-GRRLLGRKTKWGTIEVENTAHCEFAFLRDLLIRTHMQNIKDITSSIHYEGYRVRRLNESNAQSNGIAEH-------------------------------------------------------------------------------------------------------------------------------------------------------------------------------------------------------------------------------------------------------------------------------------------------------------------------------------
>A0A6P8F3K2	307	0.250	4.146E-83	62	463	778	61	365	375
--------------------------------------------------------------LEQMRRKAMKQGFELNIMVVGQSGLGKSTLMNTLF------------------KSKVS------------------------RKSVLTKEEE----RIPKTIEIKSISHDIEEKGVRMKLAVIDTPGFGDQINNENCWKPIMKFINDQYEQYLQEEININRK------------KQIPDSRVHCCIYFIPPTGHCLRPIDVEFMRHLSKVVNIVPVIAKADTLTLEERDYFKQKIREDLRVNEIDIY-----------------------PQMEFDEDAED------RVINEKIRAMIPFAVVGSDLE---------YQVN-GKKLLGRKTKWGTIEVENTAHCEFAYLRDLLIRTHMQNLKDITSSIHYEMYRVRRLNENNNTQPNGQLNGQRPLQANGVP--------------------------------------------------------------------------------------------------------------------------------------------------------------------------------------------------------------------------------------------------------------------------------------------------------------------------
>UPI001EAFA24C	307	0.268	4.146E-83	62	452	778	54	348	404
--------------------------------------------------------------PDQVHRKAVKRGFDFTLMVVGEMGLGKSTLINSL---FLTELYKEREV--TGVEDRVSC-----------------------------------------TVEIEKKQLEIEEKGVRLRLTIVDTPGFNDAINAESSWKSLEAYIDKQFEQY-------------FQDESGLNRKNIVDNRVHCVLYFVSPYGHGLKPIDIQVMKKLHNKVNIVPLLAKSDILTKAEVKRLKQRILEEIEKNDIHIYEFPDCD---------------------------SDEDEDFKQQDSDLKAAVPFAVVGCNTVVEA----------AGKKIRGRAYPWGIVEIDNPNHCDFNKLRQMLISTHMQDLKDVTSDCHYENYRAEHLKDHLTISQKDRSK-------------------------------------------------------------------------------------------------------------------------------------------------------------------------------------------------------------------------------------------------------------------------------------------------------------------------------------
>A0A7J6A629	307	0.261	4.146E-83	62	451	778	131	424	427
--------------------------------------------------------------LCQVQRKAVKRGFEFTLMVVGESGLGKSTLINSLFL-----------------TDLYKDR----------PL--HGAEE-----------------RINKTVAITKKSVTVVEEGVKLRLNIVDTPGFGDALDNTDSWKAVDDYIDQQFEEYRKEDIR-------------LNRKKIQDNRVHCCLYFISPNGHGLRLIDIEFMKALHKKVNIVPVLAKADSLTRSEIHYMKTRILDEIDRHQIKIYDFPECDSSE-DELLKKH--------------------------NSSLMRCIPFAVVGSNTTVESN----------GRKVRARVYPWGVVEVENPAHSDFVYLRSMLIHIHMQNLKEVTEDTLYENYRTQVMCQNHVQDSANLD--------------------------------------------------------------------------------------------------------------------------------------------------------------------------------------------------------------------------------------------------------------------------------------------------------------------------------------
>A0A4W3KDG3	307	0.246	5.608E-83	60	452	778	69	363	370
------------------------------------------------------------SILEQMRRKAMKQGFEFNIMVVGQSGLGKATLINTLF----------------------------------KSKVSR---------KSIAGTEE----QIPLMVEMKSISHEIEEKGVRMKLTVIDTPGFGDQVNNENCWQPIMKFINNQYETYLKEELTVNRK------------KRIPDTRVHCCIYFIAPTGHSLRPLDIEFMRRLSKVVNIVPVIAKADTLTLEERDFFKQKIREDLQKHDINVY-----------------------PQRQFDEDKED------QIMNDKIREMVPFAVVGSNLE---------YQVN-GRRILGRKTKWGTVEVENITHCEFAYLRDLLIRTHMQNLKDVTSNIHYEAYRVQRLSEGNGLSEGETVK-------------------------------------------------------------------------------------------------------------------------------------------------------------------------------------------------------------------------------------------------------------------------------------------------------------------------------------
>A0A7U0TI88	307	0.262	5.608E-83	42	437	778	201	491	605
------------------------------------------EDSRL-GFGHLPD---------QMHRKAVKKGFNFTLMVVGESGLGKSTLINSMFM-----------------QDLYKDREV---AGAAERI--------------------------RSTTQIEKRQIELDERGVKLRLTVVDTPGFNDAVDCTDCWKPIESYIDETFEQY-------------FKDECGLNRKNIHDHRVHCCLYFISPFGHGLRQVDVEFMRRLQYKVNIVPIIAKADALTSAELRAFKERIMADFDRYKINIYRLPECD--------------------------SDEEEEIKRL-DKEIKSVLPFAVIGSNCVIEMEG---------GKRARGRQYPWGVAEVENTRHCDFTKLRIFLLKTHMQDLKDMTLDVHYENYRAK----------------------------------------------------------------------------------------------------------------------------------------------------------------------------------------------------------------------------------------------------------------------------------------------------------------------------------------------------
>V9L532	306	0.252	7.587E-83	42	457	778	17	335	336
[truncated: 1,650,864 more chars]
