# Supplementary material for: The evolutionary origins and ancestral features of septins
Source: Front Cell Dev Biol. 2024 Jun 26;12:1406966. doi: 10.3389/fcell.2024.1406966 (PMC11238149; doi:10.3389/fcell.2024.1406966)
Supplement: Supplementary file 1 [file DataSheet3.zip › Delic_Shuman_Supp_File6/AncGroup8_200_978_9bb52.result/AncCiliates_200_978_9bb52_unrelaxed_rank_3_model_1.pdb]

MODEL     1                                                                     
ATOM      1  N   HIS A   1      51.107  -6.831   7.450  1.00 28.54           N  
ATOM      2  CA  HIS A   1      51.996  -7.702   6.690  1.00 28.54           C  
ATOM      3  C   HIS A   1      51.227  -8.858   6.058  1.00 28.54           C  
ATOM      4  CB  HIS A   1      53.112  -8.242   7.587  1.00 28.54           C  
ATOM      5  O   HIS A   1      50.701  -9.720   6.766  1.00 28.54           O  
ATOM      6  CG  HIS A   1      54.437  -7.589   7.355  1.00 28.54           C  
ATOM      7  CD2 HIS A   1      55.442  -7.288   8.211  1.00 28.54           C  
ATOM      8  ND1 HIS A   1      54.848  -7.161   6.111  1.00 28.54           N  
ATOM      9  CE1 HIS A   1      56.053  -6.625   6.213  1.00 28.54           C  
ATOM     10  NE2 HIS A   1      56.436  -6.690   7.477  1.00 28.54           N  
ATOM     11  N   ASN A   2      50.459  -8.643   4.822  1.00 28.83           N  
ATOM     12  CA  ASN A   2      50.560  -8.866   3.383  1.00 28.83           C  
ATOM     13  C   ASN A   2      49.881 -10.168   2.969  1.00 28.83           C  
ATOM     14  CB  ASN A   2      52.025  -8.867   2.942  1.00 28.83           C  
ATOM     15  O   ASN A   2      50.259 -11.245   3.433  1.00 28.83           O  
ATOM     16  CG  ASN A   2      52.491  -7.508   2.458  1.00 28.83           C  
ATOM     17  ND2 ASN A   2      53.796  -7.364   2.259  1.00 28.83           N  
ATOM     18  OD1 ASN A   2      51.684  -6.594   2.266  1.00 28.83           O  
ATOM     19  N   SER A   3      48.697 -10.078   2.177  1.00 27.68           N  
ATOM     20  CA  SER A   3      48.183 -10.120   0.812  1.00 27.68           C  
ATOM     21  C   SER A   3      48.984 -11.091  -0.050  1.00 27.68           C  
ATOM     22  CB  SER A   3      48.212  -8.726   0.184  1.00 27.68           C  
ATOM     23  O   SER A   3      50.203 -11.198   0.095  1.00 27.68           O  
ATOM     24  OG  SER A   3      49.542  -8.248   0.082  1.00 27.68           O  
ATOM     25  N   SER A   4      48.436 -12.098  -0.583  1.00 28.50           N  
ATOM     26  CA  SER A   4      48.849 -12.636  -1.876  1.00 28.50           C  
ATOM     27  C   SER A   4      48.701 -11.595  -2.980  1.00 28.50           C  
ATOM     28  CB  SER A   4      48.032 -13.881  -2.224  1.00 28.50           C  
ATOM     29  O   SER A   4      47.708 -10.866  -3.025  1.00 28.50           O  
ATOM     30  OG  SER A   4      48.526 -15.016  -1.534  1.00 28.50           O  
ATOM     31  N   ILE A   5      49.836 -11.187  -3.644  1.00 33.17           N  
ATOM     32  CA  ILE A   5      49.913 -10.738  -5.029  1.00 33.17           C  
ATOM     33  C   ILE A   5      50.784 -11.698  -5.836  1.00 33.17           C  
ATOM     34  CB  ILE A   5      50.468  -9.299  -5.127  1.00 33.17           C  
ATOM     35  O   ILE A   5      51.896 -12.033  -5.422  1.00 33.17           O  
ATOM     36  CG1 ILE A   5      49.519  -8.312  -4.438  1.00 33.17           C  
ATOM     37  CG2 ILE A   5      50.699  -8.907  -6.589  1.00 33.17           C  
ATOM     38  CD1 ILE A   5      50.116  -6.929  -4.219  1.00 33.17           C  
ATOM     39  N   GLU A   6      50.222 -12.290  -6.839  1.00 29.60           N  
ATOM     40  CA  GLU A   6      50.292 -12.323  -8.297  1.00 29.60           C  
ATOM     41  C   GLU A   6      51.625 -12.895  -8.773  1.00 29.60           C  
ATOM     42  CB  GLU A   6      50.084 -10.922  -8.877  1.00 29.60           C  
ATOM     43  O   GLU A   6      52.686 -12.500  -8.284  1.00 29.60           O  
ATOM     44  CG  GLU A   6      48.656 -10.649  -9.328  1.00 29.60           C  
ATOM     45  CD  GLU A   6      48.470  -9.263  -9.926  1.00 29.60           C  
ATOM     46  OE1 GLU A   6      47.339  -8.931 -10.347  1.00 29.60           O  
ATOM     47  OE2 GLU A   6      49.464  -8.505  -9.975  1.00 29.60           O  
ATOM     48  N   GLU A   7      51.584 -13.899  -9.475  1.00 28.13           N  
ATOM     49  CA  GLU A   7      52.370 -14.493 -10.552  1.00 28.13           C  
ATOM     50  C   GLU A   7      52.154 -13.751 -11.868  1.00 28.13           C  
ATOM     51  CB  GLU A   7      52.020 -15.974 -10.719  1.00 28.13           C  
ATOM     52  O   GLU A   7      51.021 -13.409 -12.215  1.00 28.13           O  
ATOM     53  CG  GLU A   7      53.072 -16.922 -10.162  1.00 28.13           C  
ATOM     54  CD  GLU A   7      52.709 -18.389 -10.332  1.00 28.13           C  
ATOM     55  OE1 GLU A   7      53.500 -19.263  -9.911  1.00 28.13           O  
ATOM     56  OE2 GLU A   7      51.624 -18.666 -10.892  1.00 28.13           O  
ATOM     57  N   THR A   8      53.361 -13.413 -12.595  1.00 26.89           N  
ATOM     58  CA  THR A   8      53.776 -13.756 -13.950  1.00 26.89           C  
ATOM     59  C   THR A   8      55.294 -13.890 -14.033  1.00 26.89           C  
ATOM     60  CB  THR A   8      53.296 -12.703 -14.965  1.00 26.89           C  
ATOM     61  O   THR A   8      56.027 -13.037 -13.528  1.00 26.89           O  
ATOM     62  CG2 THR A   8      51.951 -13.096 -15.570  1.00 26.89           C  
ATOM     63  OG1 THR A   8      53.159 -11.439 -14.305  1.00 26.89           O  
ATOM     64  N   VAL A   9      55.765 -15.084 -14.347  1.00 28.51           N  
ATOM     65  CA  VAL A   9      56.492 -15.438 -15.562  1.00 28.51           C  
ATOM     66  C   VAL A   9      56.559 -16.957 -15.701  1.00 28.51           C  
ATOM     67  CB  VAL A   9      57.916 -14.839 -15.566  1.00 28.51           C  
ATOM     68  O   VAL A   9      56.947 -17.656 -14.761  1.00 28.51           O  
ATOM     69  CG1 VAL A   9      58.684 -15.280 -16.811  1.00 28.51           C  
ATOM     70  CG2 VAL A   9      57.854 -13.315 -15.485  1.00 28.51           C  
ATOM     71  N   LYS A  10      55.887 -17.524 -16.753  1.00 26.91           N  
ATOM     72  CA  LYS A  10      56.120 -18.161 -18.046  1.00 26.91           C  
ATOM     73  C   LYS A  10      56.156 -19.681 -17.912  1.00 26.91           C  
ATOM     74  CB  LYS A  10      57.425 -17.658 -18.665  1.00 26.91           C  
ATOM     75  O   LYS A  10      56.902 -20.219 -17.091  1.00 26.91           O  
ATOM     76  CG  LYS A  10      57.244 -16.502 -19.637  1.00 26.91           C  
ATOM     77  CD  LYS A  10      58.575 -16.051 -20.224  1.00 26.91           C  
ATOM     78  CE  LYS A  10      58.399 -14.874 -21.174  1.00 26.91           C  
ATOM     79  NZ  LYS A  10      59.703 -14.421 -21.743  1.00 26.91           N  
ATOM     80  N   THR A  11      55.210 -20.396 -18.499  1.00 26.45           N  
ATOM     81  CA  THR A  11      54.731 -21.326 -19.515  1.00 26.45           C  
ATOM     82  C   THR A  11      55.711 -22.483 -19.694  1.00 26.45           C  
ATOM     83  CB  THR A  11      54.519 -20.617 -20.866  1.00 26.45           C  
ATOM     84  O   THR A  11      56.920 -22.268 -19.804  1.00 26.45           O  
ATOM     85  CG2 THR A  11      53.080 -20.774 -21.349  1.00 26.45           C  
ATOM     86  OG1 THR A  11      54.812 -19.222 -20.718  1.00 26.45           O  
ATOM     87  N   GLN A  12      55.191 -23.700 -19.535  1.00 29.36           N  
ATOM     88  CA  GLN A  12      55.291 -24.854 -20.422  1.00 29.36           C  
ATOM     89  C   GLN A  12      54.810 -26.125 -19.728  1.00 29.36           C  
ATOM     90  CB  GLN A  12      56.729 -25.034 -20.909  1.00 29.36           C  
ATOM     91  O   GLN A  12      55.232 -26.425 -18.609  1.00 29.36           O  
ATOM     92  CG  GLN A  12      57.096 -24.141 -22.087  1.00 29.36           C  
ATOM     93  CD  GLN A  12      58.468 -24.453 -22.656  1.00 29.36           C  
ATOM     94  NE2 GLN A  12      58.855 -23.730 -23.700  1.00 29.36           N  
ATOM     95  OE1 GLN A  12      59.173 -25.337 -22.160  1.00 29.36           O  
ATOM     96  N   SER A  13      53.658 -26.749 -20.157  1.00 27.62           N  
ATOM     97  CA  SER A  13      53.318 -27.879 -21.015  1.00 27.62           C  
ATOM     98  C   SER A  13      53.431 -29.200 -20.261  1.00 27.62           C  
ATOM     99  CB  SER A  13      54.222 -27.907 -22.248  1.00 27.62           C  
ATOM    100  O   SER A  13      54.381 -29.408 -19.503  1.00 27.62           O  
ATOM    101  OG  SER A  13      55.588 -27.919 -21.870  1.00 27.62           O  
ATOM    102  N   SER A  14      52.278 -29.955 -20.100  1.00 29.44           N  
ATOM    103  CA  SER A  14      51.941 -31.230 -20.725  1.00 29.44           C  
ATOM    104  C   SER A  14      51.889 -32.354 -19.696  1.00 29.44           C  
ATOM    105  CB  SER A  14      52.952 -31.575 -21.819  1.00 29.44           C  
ATOM    106  O   SER A  14      52.767 -32.456 -18.836  1.00 29.44           O  
ATOM    107  OG  SER A  14      53.426 -30.400 -22.455  1.00 29.44           O  
ATOM    108  N   GLN A  15      50.665 -33.016 -19.436  1.00 31.68           N  
ATOM    109  CA  GLN A  15      50.409 -34.418 -19.747  1.00 31.68           C  
ATOM    110  C   GLN A  15      49.781 -35.140 -18.558  1.00 31.68           C  
ATOM    111  CB  GLN A  15      51.701 -35.121 -20.165  1.00 31.68           C  
ATOM    112  O   GLN A  15      50.302 -35.078 -17.442  1.00 31.68           O  
ATOM    113  CG  GLN A  15      52.080 -34.896 -21.622  1.00 31.68           C  
ATOM    114  CD  GLN A  15      53.133 -35.872 -22.113  1.00 31.68           C  
ATOM    115  NE2 GLN A  15      53.222 -36.036 -23.428  1.00 31.68           N  
ATOM    116  OE1 GLN A  15      53.860 -36.473 -21.316  1.00 31.68           O  
ATOM    117  N   ASN A  16      48.430 -35.518 -18.605  1.00 25.75           N  
ATOM    118  CA  ASN A  16      47.788 -36.804 -18.854  1.00 25.75           C  
ATOM    119  C   ASN A  16      48.202 -37.846 -17.818  1.00 25.75           C  
ATOM    120  CB  ASN A  16      48.110 -37.301 -20.265  1.00 25.75           C  
ATOM    121  O   ASN A  16      49.388 -37.996 -17.521  1.00 25.75           O  
ATOM    122  CG  ASN A  16      46.921 -37.213 -21.200  1.00 25.75           C  
ATOM    123  ND2 ASN A  16      47.119 -37.613 -22.451  1.00 25.75           N  
ATOM    124  OD1 ASN A  16      45.833 -36.786 -20.803  1.00 25.75           O  
ATOM    125  N   GLU A  17      47.197 -38.403 -17.005  1.00 31.13           N  
ATOM    126  CA  GLU A  17      46.813 -39.811 -16.976  1.00 31.13           C  
ATOM    127  C   GLU A  17      46.557 -40.283 -15.547  1.00 31.13           C  
ATOM    128  CB  GLU A  17      47.893 -40.677 -17.630  1.00 31.13           C  
ATOM    129  O   GLU A  17      47.373 -40.048 -14.654  1.00 31.13           O  
ATOM    130  CG  GLU A  17      47.831 -40.693 -19.150  1.00 31.13           C  
ATOM    131  CD  GLU A  17      48.711 -41.763 -19.776  1.00 31.13           C  
ATOM    132  OE1 GLU A  17      48.638 -41.964 -21.009  1.00 31.13           O  
ATOM    133  OE2 GLU A  17      49.479 -42.406 -19.026  1.00 31.13           O  
ATOM    134  N   ASN A  18      45.267 -40.658 -15.203  1.00 26.37           N  
ATOM    135  CA  ASN A  18      44.621 -41.961 -15.090  1.00 26.37           C  
ATOM    136  C   ASN A  18      45.063 -42.699 -13.829  1.00 26.37           C  
ATOM    137  CB  ASN A  18      44.908 -42.811 -16.330  1.00 26.37           C  
ATOM    138  O   ASN A  18      46.260 -42.820 -13.564  1.00 26.37           O  
ATOM    139  CG  ASN A  18      43.922 -42.556 -17.453  1.00 26.37           C  
ATOM    140  ND2 ASN A  18      44.237 -43.053 -18.643  1.00 26.37           N  
ATOM    141  OD1 ASN A  18      42.885 -41.918 -17.253  1.00 26.37           O  
ATOM    142  N   ASN A  19      44.092 -42.988 -12.888  1.00 30.11           N  
ATOM    143  CA  ASN A  19      43.776 -44.360 -12.503  1.00 30.11           C  
ATOM    144  C   ASN A  19      43.305 -44.441 -11.054  1.00 30.11           C  
ATOM    145  CB  ASN A  19      44.987 -45.270 -12.719  1.00 30.11           C  
ATOM    146  O   ASN A  19      43.992 -43.971 -10.146  1.00 30.11           O  
ATOM    147  CG  ASN A  19      44.773 -46.271 -13.838  1.00 30.11           C  
ATOM    148  ND2 ASN A  19      45.797 -47.066 -14.126  1.00 30.11           N  
ATOM    149  OD1 ASN A  19      43.697 -46.328 -14.439  1.00 30.11           O  
ATOM    150  N   LYS A  20      41.970 -44.789 -10.800  1.00 31.94           N  
ATOM    151  CA  LYS A  20      41.248 -46.027 -10.521  1.00 31.94           C  
ATOM    152  C   LYS A  20      41.483 -46.489  -9.086  1.00 31.94           C  
ATOM    153  CB  LYS A  20      41.666 -47.125 -11.500  1.00 31.94           C  
ATOM    154  O   LYS A  20      42.626 -46.554  -8.629  1.00 31.94           O  
ATOM    155  CG  LYS A  20      40.820 -47.183 -12.764  1.00 31.94           C  
ATOM    156  CD  LYS A  20      41.236 -48.341 -13.662  1.00 31.94           C  
ATOM    157  CE  LYS A  20      40.410 -48.382 -14.941  1.00 31.94           C  
ATOM    158  NZ  LYS A  20      40.790 -49.536 -15.809  1.00 31.94           N  
ATOM    159  N   GLN A  21      40.345 -46.605  -8.292  1.00 34.02           N  
ATOM    160  CA  GLN A  21      39.804 -47.875  -7.819  1.00 34.02           C  
ATOM    161  C   GLN A  21      39.038 -47.693  -6.512  1.00 34.02           C  
ATOM    162  CB  GLN A  21      40.924 -48.900  -7.633  1.00 34.02           C  
ATOM    163  O   GLN A  21      39.571 -47.146  -5.544  1.00 34.02           O  
ATOM    164  CG  GLN A  21      41.335 -49.601  -8.920  1.00 34.02           C  
ATOM    165  CD  GLN A  21      42.394 -50.664  -8.696  1.00 34.02           C  
ATOM    166  NE2 GLN A  21      42.659 -51.464  -9.724  1.00 34.02           N  
ATOM    167  OE1 GLN A  21      42.971 -50.766  -7.609  1.00 34.02           O  
ATOM    168  N   ASN A  22      37.633 -47.894  -6.562  1.00 30.44           N  
ATOM    169  CA  ASN A  22      36.751 -49.019  -6.271  1.00 30.44           C  
ATOM    170  C   ASN A  22      36.300 -49.015  -4.813  1.00 30.44           C  
ATOM    171  CB  ASN A  22      37.440 -50.342  -6.610  1.00 30.44           C  
ATOM    172  O   ASN A  22      37.128 -49.073  -3.903  1.00 30.44           O  
ATOM    173  CG  ASN A  22      37.198 -50.777  -8.042  1.00 30.44           C  
ATOM    174  ND2 ASN A  22      38.039 -51.675  -8.540  1.00 30.44           N  
ATOM    175  OD1 ASN A  22      36.262 -50.309  -8.696  1.00 30.44           O  
ATOM    176  N   LEU A  23      34.964 -48.781  -4.485  1.00 25.82           N  
ATOM    177  CA  LEU A  23      33.665 -49.338  -4.122  1.00 25.82           C  
ATOM    178  C   LEU A  23      33.717 -49.983  -2.742  1.00 25.82           C  
ATOM    179  CB  LEU A  23      33.213 -50.366  -5.162  1.00 25.82           C  
ATOM    180  O   LEU A  23      34.687 -50.666  -2.407  1.00 25.82           O  
ATOM    181  CG  LEU A  23      32.588 -49.807  -6.442  1.00 25.82           C  
ATOM    182  CD1 LEU A  23      33.182 -50.495  -7.666  1.00 25.82           C  
ATOM    183  CD2 LEU A  23      31.072 -49.971  -6.413  1.00 25.82           C  
ATOM    184  N   PRO A  24      32.401 -50.350  -2.105  1.00 30.41           N  
ATOM    185  CA  PRO A  24      30.947 -50.204  -2.197  1.00 30.41           C  
ATOM    186  C   PRO A  24      30.238 -50.515  -0.881  1.00 30.41           C  
ATOM    187  CB  PRO A  24      30.558 -51.214  -3.279  1.00 30.41           C  
ATOM    188  O   PRO A  24      30.881 -50.922   0.090  1.00 30.41           O  
ATOM    189  CG  PRO A  24      31.517 -52.348  -3.105  1.00 30.41           C  
ATOM    190  CD  PRO A  24      32.534 -51.958  -2.070  1.00 30.41           C  
ATOM    191  N   PHE A  25      28.942 -50.038  -0.654  1.00 22.81           N  
ATOM    192  CA  PHE A  25      27.535 -50.382  -0.484  1.00 22.81           C  
ATOM    193  C   PHE A  25      27.320 -51.157   0.811  1.00 22.81           C  
ATOM    194  CB  PHE A  25      27.034 -51.203  -1.676  1.00 22.81           C  
ATOM    195  O   PHE A  25      28.050 -52.108   1.101  1.00 22.81           O  
ATOM    196  CG  PHE A  25      25.536 -51.220  -1.814  1.00 22.81           C  
ATOM    197  CD1 PHE A  25      24.793 -52.300  -1.354  1.00 22.81           C  
ATOM    198  CD2 PHE A  25      24.869 -50.154  -2.404  1.00 22.81           C  
ATOM    199  CE1 PHE A  25      23.406 -52.318  -1.481  1.00 22.81           C  
ATOM    200  CE2 PHE A  25      23.483 -50.164  -2.534  1.00 22.81           C  
ATOM    201  CZ  PHE A  25      22.754 -51.248  -2.073  1.00 22.81           C  
ATOM    202  N   ILE A  26      26.349 -50.759   1.761  1.00 29.21           N  
ATOM    203  CA  ILE A  26      25.149 -51.435   2.241  1.00 29.21           C  
ATOM    204  C   ILE A  26      24.412 -50.538   3.233  1.00 29.21           C  
ATOM    205  CB  ILE A  26      25.490 -52.792   2.897  1.00 29.21           C  
ATOM    206  O   ILE A  26      25.004 -50.055   4.201  1.00 29.21           O  
ATOM    207  CG1 ILE A  26      26.104 -53.745   1.864  1.00 29.21           C  
ATOM    208  CG2 ILE A  26      24.244 -53.410   3.538  1.00 29.21           C  
ATOM    209  CD1 ILE A  26      26.463 -55.115   2.423  1.00 29.21           C  
ATOM    210  N   GLN A  27      23.117 -50.132   3.073  1.00 25.14           N  
ATOM    211  CA  GLN A  27      21.702 -50.090   3.423  1.00 25.14           C  
ATOM    212  C   GLN A  27      21.492 -50.393   4.904  1.00 25.14           C  
ATOM    213  CB  GLN A  27      20.907 -51.078   2.567  1.00 25.14           C  
ATOM    214  O   GLN A  27      22.047 -51.360   5.430  1.00 25.14           O  
ATOM    215  CG  GLN A  27      20.529 -50.538   1.195  1.00 25.14           C  
ATOM    216  CD  GLN A  27      19.609 -51.471   0.430  1.00 25.14           C  
ATOM    217  NE2 GLN A  27      19.271 -51.094  -0.799  1.00 25.14           N  
ATOM    218  OE1 GLN A  27      19.206 -52.521   0.938  1.00 25.14           O  
ATOM    219  N   THR A  28      20.780 -49.557   5.728  1.00 27.02           N  
ATOM    220  CA  THR A  28      19.482 -49.690   6.379  1.00 27.02           C  
ATOM    221  C   THR A  28      19.389 -48.771   7.594  1.00 27.02           C  
ATOM    222  CB  THR A  28      19.220 -51.145   6.812  1.00 27.02           C  
ATOM    223  O   THR A  28      20.339 -48.664   8.372  1.00 27.02           O  
ATOM    224  CG2 THR A  28      19.057 -52.058   5.601  1.00 27.02           C  
ATOM    225  OG1 THR A  28      20.324 -51.608   7.600  1.00 27.02           O  
ATOM    226  N   ASN A  29      18.365 -47.875   7.730  1.00 24.61           N  
ATOM    227  CA  ASN A  29      17.140 -47.599   8.475  1.00 24.61           C  
ATOM    228  C   ASN A  29      17.435 -47.269   9.935  1.00 24.61           C  
ATOM    229  CB  ASN A  29      16.176 -48.783   8.381  1.00 24.61           C  
ATOM    230  O   ASN A  29      18.222 -47.959  10.585  1.00 24.61           O  
ATOM    231  CG  ASN A  29      15.442 -48.836   7.056  1.00 24.61           C  
ATOM    232  ND2 ASN A  29      14.891 -49.999   6.729  1.00 24.61           N  
ATOM    233  OD1 ASN A  29      15.372 -47.840   6.331  1.00 24.61           O  
ATOM    234  N   ALA A  30      16.961 -46.129  10.482  1.00 30.25           N  
ATOM    235  CA  ALA A  30      15.965 -45.836  11.510  1.00 30.25           C  
ATOM    236  C   ALA A  30      16.630 -45.362  12.799  1.00 30.25           C  
ATOM    237  CB  ALA A  30      15.102 -47.066  11.781  1.00 30.25           C  
ATOM    238  O   ALA A  30      17.571 -45.992  13.287  1.00 30.25           O  
ATOM    239  N   ASN A  31      16.426 -44.108  13.213  1.00 23.68           N  
ATOM    240  CA  ASN A  31      15.829 -43.423  14.355  1.00 23.68           C  
ATOM    241  C   ASN A  31      16.745 -43.464  15.575  1.00 23.68           C  
ATOM    242  CB  ASN A  31      14.467 -44.032  14.694  1.00 23.68           C  
ATOM    243  O   ASN A  31      17.248 -44.527  15.944  1.00 23.68           O  
ATOM    244  CG  ASN A  31      13.310 -43.151  14.266  1.00 23.68           C  
ATOM    245  ND2 ASN A  31      12.091 -43.646  14.441  1.00 23.68           N  
ATOM    246  OD1 ASN A  31      13.511 -42.034  13.782  1.00 23.68           O  
ATOM    247  N   LYS A  32      17.223 -42.278  16.102  1.00 31.10           N  
ATOM    248  CA  LYS A  32      17.141 -41.801  17.479  1.00 31.10           C  
ATOM    249  C   LYS A  32      18.299 -40.860  17.804  1.00 31.10           C  
ATOM    250  CB  LYS A  32      17.132 -42.977  18.456  1.00 31.10           C  
ATOM    251  O   LYS A  32      19.462 -41.198  17.576  1.00 31.10           O  
ATOM    252  CG  LYS A  32      15.741 -43.386  18.919  1.00 31.10           C  
ATOM    253  CD  LYS A  32      15.799 -44.544  19.907  1.00 31.10           C  
ATOM    254  CE  LYS A  32      14.406 -45.035  20.277  1.00 31.10           C  
ATOM    255  NZ  LYS A  32      14.459 -46.201  21.209  1.00 31.10           N  
ATOM    256  N   ASN A  33      18.115 -39.574  17.897  1.00 23.33           N  
ATOM    257  CA  ASN A  33      18.255 -38.524  18.900  1.00 23.33           C  
ATOM    258  C   ASN A  33      19.314 -38.880  19.940  1.00 23.33           C  
ATOM    259  CB  ASN A  33      16.913 -38.249  19.582  1.00 23.33           C  
ATOM    260  O   ASN A  33      19.286 -39.970  20.513  1.00 23.33           O  
ATOM    261  CG  ASN A  33      16.224 -37.014  19.036  1.00 23.33           C  
ATOM    262  ND2 ASN A  33      15.020 -36.741  19.527  1.00 23.33           N  
ATOM    263  OD1 ASN A  33      16.768 -36.311  18.180  1.00 23.33           O  
ATOM    264  N   GLN A  34      20.456 -38.090  20.055  1.00 31.93           N  
ATOM    265  CA  GLN A  34      21.078 -37.497  21.234  1.00 31.93           C  
ATOM    266  C   GLN A  34      22.451 -36.919  20.901  1.00 31.93           C  
ATOM    267  CB  GLN A  34      21.202 -38.532  22.354  1.00 31.93           C  
ATOM    268  O   GLN A  34      23.295 -37.605  20.322  1.00 31.93           O  
ATOM    269  CG  GLN A  34      19.892 -38.820  23.073  1.00 31.93           C  
ATOM    270  CD  GLN A  34      20.085 -39.622  24.346  1.00 31.93           C  
ATOM    271  NE2 GLN A  34      18.990 -39.891  25.050  1.00 31.93           N  
ATOM    272  OE1 GLN A  34      21.209 -39.998  24.694  1.00 31.93           O  
ATOM    273  N   ASN A  35      22.654 -35.601  20.791  1.00 24.75           N  
ATOM    274  CA  ASN A  35      23.422 -34.530  21.417  1.00 24.75           C  
ATOM    275  C   ASN A  35      24.675 -35.066  22.104  1.00 24.75           C  
ATOM    276  CB  ASN A  35      22.556 -33.762  22.418  1.00 24.75           C  
ATOM    277  O   ASN A  35      24.606 -36.031  22.867  1.00 24.75           O  
ATOM    278  CG  ASN A  35      21.888 -32.549  21.802  1.00 24.75           C  
ATOM    279  ND2 ASN A  35      21.050 -31.874  22.580  1.00 24.75           N  
ATOM    280  OD1 ASN A  35      22.122 -32.221  20.636  1.00 24.75           O  
ATOM    281  N   SER A  36      25.874 -34.558  21.715  1.00 30.59           N  
ATOM    282  CA  SER A  36      26.964 -34.012  22.517  1.00 30.59           C  
ATOM    283  C   SER A  36      28.270 -33.988  21.731  1.00 30.59           C  
ATOM    284  CB  SER A  36      27.145 -34.825  23.799  1.00 30.59           C  
ATOM    285  O   SER A  36      28.670 -34.999  21.150  1.00 30.59           O  
ATOM    286  OG  SER A  36      25.923 -35.426  24.191  1.00 30.59           O  
ATOM    287  N   ASN A  37      28.822 -32.806  21.428  1.00 25.42           N  
ATOM    288  CA  ASN A  37      29.890 -31.864  21.745  1.00 25.42           C  
ATOM    289  C   ASN A  37      31.253 -32.550  21.774  1.00 25.42           C  
ATOM    290  CB  ASN A  37      29.616 -31.171  23.081  1.00 25.42           C  
ATOM    291  O   ASN A  37      31.412 -33.596  22.405  1.00 25.42           O  
ATOM    292  CG  ASN A  37      28.705 -29.967  22.939  1.00 25.42           C  
ATOM    293  ND2 ASN A  37      28.182 -29.484  24.059  1.00 25.42           N  
ATOM    294  OD1 ASN A  37      28.473 -29.476  21.831  1.00 25.42           O  
ATOM    295  N   LYS A  38      32.292 -31.939  21.002  1.00 28.79           N  
ATOM    296  CA  LYS A  38      33.537 -31.302  21.423  1.00 28.79           C  
ATOM    297  C   LYS A  38      34.678 -31.640  20.468  1.00 28.79           C  
ATOM    298  CB  LYS A  38      33.903 -31.724  22.847  1.00 28.79           C  
ATOM    299  O   LYS A  38      34.936 -32.814  20.192  1.00 28.79           O  
ATOM    300  CG  LYS A  38      33.946 -30.574  23.842  1.00 28.79           C  
ATOM    301  CD  LYS A  38      34.231 -31.067  25.254  1.00 28.79           C  
ATOM    302  CE  LYS A  38      34.222 -29.923  26.259  1.00 28.79           C  
ATOM    303  NZ  LYS A  38      34.473 -30.406  27.650  1.00 28.79           N  
ATOM    304  N   ILE A  39      35.337 -30.582  19.808  1.00 30.15           N  
ATOM    305  CA  ILE A  39      36.483 -29.722  20.083  1.00 30.15           C  
ATOM    306  C   ILE A  39      37.617 -30.048  19.114  1.00 30.15           C  
ATOM    307  CB  ILE A  39      36.965 -29.874  21.543  1.00 30.15           C  
ATOM    308  O   ILE A  39      38.017 -31.207  18.983  1.00 30.15           O  
ATOM    309  CG1 ILE A  39      35.849 -29.483  22.518  1.00 30.15           C  
ATOM    310  CG2 ILE A  39      38.223 -29.035  21.786  1.00 30.15           C  
ATOM    311  CD1 ILE A  39      36.175 -29.764  23.978  1.00 30.15           C  
ATOM    312  N   GLN A  40      38.189 -28.926  18.361  1.00 30.41           N  
ATOM    313  CA  GLN A  40      39.536 -28.381  18.495  1.00 30.41           C  
ATOM    314  C   GLN A  40      39.873 -27.453  17.332  1.00 30.41           C  
ATOM    315  CB  GLN A  40      40.565 -29.509  18.582  1.00 30.41           C  
ATOM    316  O   GLN A  40      39.795 -27.854  16.169  1.00 30.41           O  
ATOM    317  CG  GLN A  40      40.768 -30.049  19.992  1.00 30.41           C  
ATOM    318  CD  GLN A  40      41.926 -31.026  20.085  1.00 30.41           C  
ATOM    319  NE2 GLN A  40      42.215 -31.489  21.297  1.00 30.41           N  
ATOM    320  OE1 GLN A  40      42.554 -31.362  19.077  1.00 30.41           O  
ATOM    321  N   ASN A  41      40.016 -26.036  17.635  1.00 28.12           N  
ATOM    322  CA  ASN A  41      41.209 -25.259  17.955  1.00 28.12           C  
ATOM    323  C   ASN A  41      41.397 -24.096  16.986  1.00 28.12           C  
ATOM    324  CB  ASN A  41      42.449 -26.156  17.956  1.00 28.12           C  
ATOM    325  O   ASN A  41      41.543 -24.304  15.780  1.00 28.12           O  
ATOM    326  CG  ASN A  41      42.801 -26.664  19.340  1.00 28.12           C  
ATOM    327  ND2 ASN A  41      43.729 -27.611  19.406  1.00 28.12           N  
ATOM    328  OD1 ASN A  41      42.242 -26.210  20.342  1.00 28.12           O  
ATOM    329  N   GLN A  42      41.292 -22.803  17.451  1.00 27.02           N  
ATOM    330  CA  GLN A  42      41.932 -21.647  18.069  1.00 27.02           C  
ATOM    331  C   GLN A  42      43.094 -21.142  17.218  1.00 27.02           C  
ATOM    332  CB  GLN A  42      42.423 -21.991  19.476  1.00 27.02           C  
ATOM    333  O   GLN A  42      43.954 -21.923  16.805  1.00 27.02           O  
ATOM    334  CG  GLN A  42      41.427 -21.648  20.576  1.00 27.02           C  
ATOM    335  CD  GLN A  42      41.953 -21.963  21.963  1.00 27.02           C  
ATOM    336  NE2 GLN A  42      41.113 -21.770  22.974  1.00 27.02           N  
ATOM    337  OE1 GLN A  42      43.105 -22.379  22.125  1.00 27.02           O  
ATOM    338  N   GLU A  43      43.031 -19.705  16.879  1.00 30.11           N  
ATOM    339  CA  GLU A  43      43.705 -18.572  17.505  1.00 30.11           C  
ATOM    340  C   GLU A  43      43.942 -17.447  16.501  1.00 30.11           C  
ATOM    341  CB  GLU A  43      45.034 -19.013  18.124  1.00 30.11           C  
ATOM    342  O   GLU A  43      44.568 -17.658  15.460  1.00 30.11           O  
ATOM    343  CG  GLU A  43      44.896 -19.607  19.519  1.00 30.11           C  
ATOM    344  CD  GLU A  43      46.221 -20.057  20.113  1.00 30.11           C  
ATOM    345  OE1 GLU A  43      46.234 -20.548  21.264  1.00 30.11           O  
ATOM    346  OE2 GLU A  43      47.255 -19.917  19.421  1.00 30.11           O  
ATOM    347  N   SER A  44      43.398 -16.128  16.812  1.00 31.73           N  
ATOM    348  CA  SER A  44      43.769 -15.004  17.667  1.00 31.73           C  
ATOM    349  C   SER A  44      43.718 -13.687  16.901  1.00 31.73           C  
ATOM    350  CB  SER A  44      45.168 -15.212  18.249  1.00 31.73           C  
ATOM    351  O   SER A  44      44.269 -13.579  15.803  1.00 31.73           O  
ATOM    352  OG  SER A  44      46.015 -15.847  17.307  1.00 31.73           O  
ATOM    353  N   ASN A  45      42.881 -12.629  17.435  1.00 28.78           N  
ATOM    354  CA  ASN A  45      43.046 -11.551  18.404  1.00 28.78           C  
ATOM    355  C   ASN A  45      42.274 -10.302  17.990  1.00 28.78           C  
ATOM    356  CB  ASN A  45      44.528 -11.222  18.594  1.00 28.78           C  
ATOM    357  O   ASN A  45      42.530  -9.733  16.927  1.00 28.78           O  
ATOM    358  CG  ASN A  45      45.227 -12.190  19.528  1.00 28.78           C  
ATOM    359  ND2 ASN A  45      46.549 -12.261  19.427  1.00 28.78           N  
ATOM    360  OD1 ASN A  45      44.584 -12.869  20.332  1.00 28.78           O  
ATOM    361  N   ASN A  46      41.172  -9.859  18.631  1.00 26.22           N  
ATOM    362  CA  ASN A  46      40.725  -8.983  19.708  1.00 26.22           C  
ATOM    363  C   ASN A  46      40.831  -7.512  19.315  1.00 26.22           C  
ATOM    364  CB  ASN A  46      41.526  -9.249  20.985  1.00 26.22           C  
ATOM    365  O   ASN A  46      41.910  -7.037  18.955  1.00 26.22           O  
ATOM    366  CG  ASN A  46      40.644  -9.375  22.212  1.00 26.22           C  
ATOM    367  ND2 ASN A  46      41.260  -9.367  23.388  1.00 26.22           N  
ATOM    368  OD1 ASN A  46      39.420  -9.480  22.103  1.00 26.22           O  
ATOM    369  N   TYR A  47      39.673  -6.802  19.058  1.00 28.57           N  
ATOM    370  CA  TYR A  47      39.136  -5.609  19.703  1.00 28.57           C  
ATOM    371  C   TYR A  47      37.623  -5.707  19.858  1.00 28.57           C  
ATOM    372  CB  TYR A  47      39.498  -4.355  18.901  1.00 28.57           C  
ATOM    373  O   TYR A  47      36.905  -5.931  18.881  1.00 28.57           O  
ATOM    374  CG  TYR A  47      40.763  -3.679  19.370  1.00 28.57           C  
ATOM    375  CD1 TYR A  47      40.739  -2.764  20.421  1.00 28.57           C  
ATOM    376  CD2 TYR A  47      41.985  -3.951  18.764  1.00 28.57           C  
ATOM    377  CE1 TYR A  47      41.901  -2.137  20.855  1.00 28.57           C  
ATOM    378  CE2 TYR A  47      43.154  -3.330  19.190  1.00 28.57           C  
ATOM    379  OH  TYR A  47      44.257  -1.808  20.662  1.00 28.57           O  
ATOM    380  CZ  TYR A  47      43.102  -2.426  20.235  1.00 28.57           C  
ATOM    381  N   GLN A  48      37.030  -6.235  20.978  1.00 27.16           N  
ATOM    382  CA  GLN A  48      36.159  -6.166  22.147  1.00 27.16           C  
ATOM    383  C   GLN A  48      35.544  -4.777  22.294  1.00 27.16           C  
ATOM    384  CB  GLN A  48      36.932  -6.534  23.415  1.00 27.16           C  
ATOM    385  O   GLN A  48      36.261  -3.789  22.467  1.00 27.16           O  
ATOM    386  CG  GLN A  48      36.409  -7.781  24.114  1.00 27.16           C  
ATOM    387  CD  GLN A  48      37.520  -8.705  24.576  1.00 27.16           C  
ATOM    388  NE2 GLN A  48      37.158  -9.736  25.331  1.00 27.16           N  
ATOM    389  OE1 GLN A  48      38.694  -8.493  24.257  1.00 27.16           O  
ATOM    390  N   GLY A  49      34.375  -4.489  21.448  1.00 26.95           N  
ATOM    391  CA  GLY A  49      33.282  -3.626  21.869  1.00 26.95           C  
ATOM    392  C   GLY A  49      32.066  -3.721  20.968  1.00 26.95           C  
ATOM    393  O   GLY A  49      31.073  -3.021  21.180  1.00 26.95           O  
ATOM    394  N   SER A  50      31.645  -4.878  20.502  1.00 31.21           N  
ATOM    395  CA  SER A  50      30.407  -4.938  19.733  1.00 31.21           C  
ATOM    396  C   SER A  50      29.672  -6.253  19.969  1.00 31.21           C  
ATOM    397  CB  SER A  50      30.693  -4.764  18.241  1.00 31.21           C  
ATOM    398  O   SER A  50      28.679  -6.545  19.298  1.00 31.21           O  
ATOM    399  OG  SER A  50      29.576  -4.200  17.576  1.00 31.21           O  
ATOM    400  N   SER A  51      29.840  -6.880  21.171  1.00 37.15           N  
ATOM    401  CA  SER A  51      29.217  -8.182  21.386  1.00 37.15           C  
ATOM    402  C   SER A  51      28.000  -8.069  22.298  1.00 37.15           C  
ATOM    403  CB  SER A  51      30.223  -9.166  21.985  1.00 37.15           C  
ATOM    404  O   SER A  51      27.121  -8.933  22.279  1.00 37.15           O  
ATOM    405  OG  SER A  51      30.490  -8.850  23.340  1.00 37.15           O  
ATOM    406  N   HIS A  52      27.540  -6.746  22.654  1.00 39.44           N  
ATOM    407  CA  HIS A  52      26.275  -6.603  23.365  1.00 39.44           C  
ATOM    408  C   HIS A  52      25.213  -5.962  22.477  1.00 39.44           C  
ATOM    409  CB  HIS A  52      26.465  -5.776  24.637  1.00 39.44           C  
ATOM    410  O   HIS A  52      24.019  -6.218  22.646  1.00 39.44           O  
ATOM    411  CG  HIS A  52      25.760  -6.338  25.830  1.00 39.44           C  
ATOM    412  CD2 HIS A  52      26.213  -7.098  26.855  1.00 39.44           C  
ATOM    413  ND1 HIS A  52      24.416  -6.138  26.062  1.00 39.44           N  
ATOM    414  CE1 HIS A  52      24.074  -6.752  27.183  1.00 39.44           C  
ATOM    415  NE2 HIS A  52      25.146  -7.341  27.683  1.00 39.44           N  
ATOM    416  N   LEU A  53      25.545  -5.538  21.228  1.00 34.22           N  
ATOM    417  CA  LEU A  53      24.637  -4.940  20.255  1.00 34.22           C  
ATOM    418  C   LEU A  53      24.265  -5.945  19.170  1.00 34.22           C  
ATOM    419  CB  LEU A  53      25.271  -3.699  19.622  1.00 34.22           C  
ATOM    420  O   LEU A  53      23.158  -5.901  18.630  1.00 34.22           O  
ATOM    421  CG  LEU A  53      25.071  -2.379  20.370  1.00 34.22           C  
ATOM    422  CD1 LEU A  53      26.393  -1.629  20.484  1.00 34.22           C  
ATOM    423  CD2 LEU A  53      24.022  -1.522  19.671  1.00 34.22           C  
ATOM    424  N   ALA A  54      25.117  -7.003  18.940  1.00 36.31           N  
ATOM    425  CA  ALA A  54      24.867  -8.112  18.022  1.00 36.31           C  
ATOM    426  C   ALA A  54      23.996  -9.181  18.677  1.00 36.31           C  
ATOM    427  CB  ALA A  54      26.187  -8.721  17.552  1.00 36.31           C  
ATOM    428  O   ALA A  54      23.151  -9.791  18.018  1.00 36.31           O  
ATOM    429  N   SER A  55      24.077  -9.216  20.062  1.00 48.49           N  
ATOM    430  CA  SER A  55      23.239 -10.112  20.852  1.00 48.49           C  
ATOM    431  C   SER A  55      21.894  -9.471  21.174  1.00 48.49           C  
ATOM    432  CB  SER A  55      23.949 -10.507  22.147  1.00 48.49           C  
ATOM    433  O   SER A  55      20.872 -10.157  21.237  1.00 48.49           O  
ATOM    434  OG  SER A  55      24.127  -9.379  22.987  1.00 48.49           O  
ATOM    435  N   GLU A  56      21.865  -8.082  21.132  1.00 44.65           N  
ATOM    436  CA  GLU A  56      20.664  -7.276  21.328  1.00 44.65           C  
ATOM    437  C   GLU A  56      19.873  -7.140  20.030  1.00 44.65           C  
ATOM    438  CB  GLU A  56      21.027  -5.892  21.871  1.00 44.65           C  
ATOM    439  O   GLU A  56      18.641  -7.143  20.044  1.00 44.65           O  
ATOM    440  CG  GLU A  56      20.781  -5.733  23.365  1.00 44.65           C  
ATOM    441  CD  GLU A  56      21.201  -4.374  23.900  1.00 44.65           C  
ATOM    442  OE1 GLU A  56      21.011  -4.113  25.110  1.00 44.65           O  
ATOM    443  OE2 GLU A  56      21.723  -3.562  23.104  1.00 44.65           O  
ATOM    444  N   GLN A  57      20.579  -7.094  18.846  1.00 44.42           N  
ATOM    445  CA  GLN A  57      20.044  -7.119  17.489  1.00 44.42           C  
ATOM    446  C   GLN A  57      19.541  -8.512  17.121  1.00 44.42           C  
ATOM    447  CB  GLN A  57      21.103  -6.661  16.485  1.00 44.42           C  
ATOM    448  O   GLN A  57      18.507  -8.651  16.465  1.00 44.42           O  
ATOM    449  CG  GLN A  57      21.019  -5.181  16.134  1.00 44.42           C  
ATOM    450  CD  GLN A  57      22.350  -4.609  15.683  1.00 44.42           C  
ATOM    451  NE2 GLN A  57      22.380  -3.304  15.433  1.00 44.42           N  
ATOM    452  OE1 GLN A  57      23.343  -5.333  15.561  1.00 44.42           O  
ATOM    453  N   GLN A  58      20.173  -9.534  17.624  1.00 46.81           N  
ATOM    454  CA  GLN A  58      19.756 -10.927  17.498  1.00 46.81           C  
ATOM    455  C   GLN A  58      18.617 -11.249  18.461  1.00 46.81           C  
ATOM    456  CB  GLN A  58      20.937 -11.866  17.750  1.00 46.81           C  
ATOM    457  O   GLN A  58      17.705 -12.006  18.121  1.00 46.81           O  
ATOM    458  CG  GLN A  58      21.909 -11.958  16.581  1.00 46.81           C  
ATOM    459  CD  GLN A  58      23.066 -12.901  16.853  1.00 46.81           C  
ATOM    460  NE2 GLN A  58      23.821 -13.229  15.810  1.00 46.81           N  
ATOM    461  OE1 GLN A  58      23.279 -13.331  17.991  1.00 46.81           O  
ATOM    462  N   ALA A  59      18.541 -10.548  19.592  1.00 46.80           N  
ATOM    463  CA  ALA A  59      17.503 -10.633  20.616  1.00 46.80           C  
ATOM    464  C   ALA A  59      16.266  -9.837  20.211  1.00 46.80           C  
ATOM    465  CB  ALA A  59      18.036 -10.136  21.957  1.00 46.80           C  
ATOM    466  O   ALA A  59      15.136 -10.277  20.435  1.00 46.80           O  
ATOM    467  N   HIS A  60      16.435  -8.736  19.470  1.00 48.86           N  
ATOM    468  CA  HIS A  60      15.403  -7.891  18.879  1.00 48.86           C  
ATOM    469  C   HIS A  60      14.806  -8.539  17.634  1.00 48.86           C  
ATOM    470  CB  HIS A  60      15.973  -6.514  18.532  1.00 48.86           C  
ATOM    471  O   HIS A  60      13.590  -8.501  17.432  1.00 48.86           O  
ATOM    472  CG  HIS A  60      14.939  -5.536  18.070  1.00 48.86           C  
ATOM    473  CD2 HIS A  60      14.212  -4.622  18.753  1.00 48.86           C  
ATOM    474  ND1 HIS A  60      14.551  -5.432  16.751  1.00 48.86           N  
ATOM    475  CE1 HIS A  60      13.628  -4.491  16.644  1.00 48.86           C  
ATOM    476  NE2 HIS A  60      13.404  -3.984  17.844  1.00 48.86           N  
ATOM    477  N   ASN A  61      15.650  -9.184  16.795  1.00 56.80           N  
ATOM    478  CA  ASN A  61      15.215  -9.991  15.660  1.00 56.80           C  
ATOM    479  C   ASN A  61      14.521 -11.272  16.116  1.00 56.80           C  
ATOM    480  CB  ASN A  61      16.401 -10.324  14.752  1.00 56.80           C  
ATOM    481  O   ASN A  61      13.555 -11.715  15.492  1.00 56.80           O  
ATOM    482  CG  ASN A  61      16.914  -9.116  13.995  1.00 56.80           C  
ATOM    483  ND2 ASN A  61      18.168  -9.176  13.562  1.00 56.80           N  
ATOM    484  OD1 ASN A  61      16.190  -8.136  13.801  1.00 56.80           O  
ATOM    485  N   GLN A  62      14.910 -11.760  17.314  1.00 54.62           N  
ATOM    486  CA  GLN A  62      14.335 -12.928  17.974  1.00 54.62           C  
ATOM    487  C   GLN A  62      13.039 -12.570  18.695  1.00 54.62           C  
ATOM    488  CB  GLN A  62      15.335 -13.534  18.960  1.00 54.62           C  
ATOM    489  O   GLN A  62      12.084 -13.349  18.691  1.00 54.62           O  
ATOM    490  CG  GLN A  62      16.471 -14.297  18.293  1.00 54.62           C  
ATOM    491  CD  GLN A  62      17.477 -14.841  19.290  1.00 54.62           C  
ATOM    492  NE2 GLN A  62      18.744 -14.882  18.891  1.00 54.62           N  
ATOM    493  OE1 GLN A  62      17.119 -15.220  20.409  1.00 54.62           O  
ATOM    494  N   LEU A  63      12.936 -11.311  19.240  1.00 52.19           N  
ATOM    495  CA  LEU A  63      11.759 -10.751  19.895  1.00 52.19           C  
ATOM    496  C   LEU A  63      10.715 -10.328  18.867  1.00 52.19           C  
ATOM    497  CB  LEU A  63      12.149  -9.555  20.767  1.00 52.19           C  
ATOM    498  O   LEU A  63       9.513 -10.488  19.095  1.00 52.19           O  
ATOM    499  CG  LEU A  63      12.801  -9.879  22.111  1.00 52.19           C  
ATOM    500  CD1 LEU A  63      13.477  -8.639  22.686  1.00 52.19           C  
ATOM    501  CD2 LEU A  63      11.768 -10.432  23.087  1.00 52.19           C  
ATOM    502  N   LYS A  64      11.197  -9.816  17.636  1.00 56.98           N  
ATOM    503  CA  LYS A  64      10.392  -9.531  16.451  1.00 56.98           C  
ATOM    504  C   LYS A  64       9.882 -10.819  15.812  1.00 56.98           C  
ATOM    505  CB  LYS A  64      11.201  -8.725  15.434  1.00 56.98           C  
ATOM    506  O   LYS A  64       8.733 -10.886  15.370  1.00 56.98           O  
ATOM    507  CG  LYS A  64      10.350  -7.889  14.490  1.00 56.98           C  
ATOM    508  CD  LYS A  64      11.205  -6.943  13.656  1.00 56.98           C  
ATOM    509  CE  LYS A  64      10.363  -6.161  12.657  1.00 56.98           C  
ATOM    510  NZ  LYS A  64      11.192  -5.207  11.861  1.00 56.98           N  
ATOM    511  N   GLU A  65      10.787 -11.817  15.894  1.00 55.46           N  
ATOM    512  CA  GLU A  65      10.506 -13.182  15.459  1.00 55.46           C  
ATOM    513  C   GLU A  65       9.537 -13.876  16.412  1.00 55.46           C  
ATOM    514  CB  GLU A  65      11.802 -13.989  15.348  1.00 55.46           C  
ATOM    515  O   GLU A  65       8.659 -14.625  15.977  1.00 55.46           O  
ATOM    516  CG  GLU A  65      12.588 -13.717  14.073  1.00 55.46           C  
ATOM    517  CD  GLU A  65      13.916 -14.455  14.018  1.00 55.46           C  
ATOM    518  OE1 GLU A  65      14.698 -14.228  13.067  1.00 55.46           O  
ATOM    519  OE2 GLU A  65      14.176 -15.268  14.933  1.00 55.46           O  
ATOM    520  N   GLN A  66       9.641 -13.562  17.765  1.00 45.10           N  
ATOM    521  CA  GLN A  66       8.798 -14.058  18.847  1.00 45.10           C  
ATOM    522  C   GLN A  66       7.468 -13.311  18.896  1.00 45.10           C  
ATOM    523  CB  GLN A  66       9.519 -13.935  20.190  1.00 45.10           C  
ATOM    524  O   GLN A  66       6.434 -13.893  19.229  1.00 45.10           O  
ATOM    525  CG  GLN A  66      10.556 -15.024  20.433  1.00 45.10           C  
ATOM    526  CD  GLN A  66      11.223 -14.906  21.791  1.00 45.10           C  
ATOM    527  NE2 GLN A  66      12.142 -15.821  22.081  1.00 45.10           N  
ATOM    528  OE1 GLN A  66      10.916 -14.000  22.572  1.00 45.10           O  
ATOM    529  N   GLU A  67       7.483 -11.990  18.439  1.00 52.80           N  
ATOM    530  CA  GLU A  67       6.285 -11.180  18.246  1.00 52.80           C  
ATOM    531  C   GLU A  67       5.529 -11.603  16.990  1.00 52.80           C  
ATOM    532  CB  GLU A  67       6.647  -9.695  18.166  1.00 52.80           C  
ATOM    533  O   GLU A  67       4.296 -11.586  16.965  1.00 52.80           O  
ATOM    534  CG  GLU A  67       6.889  -9.047  19.521  1.00 52.80           C  
ATOM    535  CD  GLU A  67       7.251  -7.573  19.426  1.00 52.80           C  
ATOM    536  OE1 GLU A  67       7.329  -6.898  20.478  1.00 52.80           O  
ATOM    537  OE2 GLU A  67       7.456  -7.089  18.291  1.00 52.80           O  
ATOM    538  N   LEU A  68       6.266 -12.133  15.915  1.00 52.31           N  
ATOM    539  CA  LEU A  68       5.791 -12.703  14.659  1.00 52.31           C  
ATOM    540  C   LEU A  68       5.323 -14.141  14.857  1.00 52.31           C  
ATOM    541  CB  LEU A  68       6.894 -12.654  13.597  1.00 52.31           C  
ATOM    542  O   LEU A  68       4.390 -14.592  14.189  1.00 52.31           O  
ATOM    543  CG  LEU A  68       6.947 -11.394  12.732  1.00 52.31           C  
ATOM    544  CD1 LEU A  68       8.387 -10.918  12.578  1.00 52.31           C  
ATOM    545  CD2 LEU A  68       6.315 -11.654  11.369  1.00 52.31           C  
ATOM    546  N   LYS A  69       5.958 -14.850  15.885  1.00 45.10           N  
ATOM    547  CA  LYS A  69       5.647 -16.205  16.332  1.00 45.10           C  
ATOM    548  C   LYS A  69       4.452 -16.211  17.280  1.00 45.10           C  
ATOM    549  CB  LYS A  69       6.861 -16.836  17.016  1.00 45.10           C  
ATOM    550  O   LYS A  69       3.675 -17.167  17.302  1.00 45.10           O  
ATOM    551  CG  LYS A  69       7.932 -17.322  16.051  1.00 45.10           C  
ATOM    552  CD  LYS A  69       9.115 -17.934  16.790  1.00 45.10           C  
ATOM    553  CE  LYS A  69      10.242 -18.304  15.835  1.00 45.10           C  
ATOM    554  NZ  LYS A  69      11.418 -18.872  16.559  1.00 45.10           N  
ATOM    555  N   SER A  70       4.125 -15.073  18.088  1.00 43.79           N  
ATOM    556  CA  SER A  70       3.072 -14.867  19.077  1.00 43.79           C  
ATOM    557  C   SER A  70       1.857 -14.185  18.458  1.00 43.79           C  
ATOM    558  CB  SER A  70       3.593 -14.034  20.249  1.00 43.79           C  
ATOM    559  O   SER A  70       0.727 -14.395  18.903  1.00 43.79           O  
ATOM    560  OG  SER A  70       5.006 -14.109  20.331  1.00 43.79           O  
ATOM    561  N   GLN A  71       1.967 -13.727  17.057  1.00 47.89           N  
ATOM    562  CA  GLN A  71       0.890 -13.063  16.329  1.00 47.89           C  
ATOM    563  C   GLN A  71       0.604 -13.768  15.007  1.00 47.89           C  
ATOM    564  CB  GLN A  71       1.237 -11.595  16.077  1.00 47.89           C  
ATOM    565  O   GLN A  71       1.529 -14.132  14.278  1.00 47.89           O  
ATOM    566  CG  GLN A  71       1.045 -10.700  17.294  1.00 47.89           C  
ATOM    567  CD  GLN A  71       1.283  -9.234  16.988  1.00 47.89           C  
ATOM    568  NE2 GLN A  71       1.294  -8.405  18.027  1.00 47.89           N  
ATOM    569  OE1 GLN A  71       1.457  -8.848  15.827  1.00 47.89           O  
ATOM    570  N   LYS A  72       0.235 -15.144  14.917  1.00 53.61           N  
ATOM    571  CA  LYS A  72      -0.537 -15.661  13.791  1.00 53.61           C  
ATOM    572  C   LYS A  72       0.374 -16.296  12.745  1.00 53.61           C  
ATOM    573  CB  LYS A  72      -1.370 -14.547  13.154  1.00 53.61           C  
ATOM    574  O   LYS A  72       1.403 -15.723  12.381  1.00 53.61           O  
ATOM    575  CG  LYS A  72      -2.545 -14.089  14.006  1.00 53.61           C  
ATOM    576  CD  LYS A  72      -3.373 -13.029  13.290  1.00 53.61           C  
ATOM    577  CE  LYS A  72      -4.492 -12.500  14.178  1.00 53.61           C  
ATOM    578  NZ  LYS A  72      -5.306 -11.460  13.481  1.00 53.61           N  
ATOM    579  N   ASN A  73       0.774 -17.533  12.785  1.00 61.69           N  
ATOM    580  CA  ASN A  73       1.434 -18.511  11.927  1.00 61.69           C  
ATOM    581  C   ASN A  73       1.360 -18.108  10.457  1.00 61.69           C  
ATOM    582  CB  ASN A  73       0.824 -19.900  12.128  1.00 61.69           C  
ATOM    583  O   ASN A  73       2.255 -18.433   9.674  1.00 61.69           O  
ATOM    584  CG  ASN A  73       1.114 -20.473  13.501  1.00 61.69           C  
ATOM    585  ND2 ASN A  73       0.272 -21.396  13.949  1.00 61.69           N  
ATOM    586  OD1 ASN A  73       2.088 -20.088  14.154  1.00 61.69           O  
ATOM    587  N   SER A  74       0.777 -16.732  10.139  1.00 71.54           N  
ATOM    588  CA  SER A  74       0.690 -16.315   8.744  1.00 71.54           C  
ATOM    589  C   SER A  74       0.559 -14.800   8.627  1.00 71.54           C  
ATOM    590  CB  SER A  74      -0.494 -16.992   8.054  1.00 71.54           C  
ATOM    591  O   SER A  74      -0.210 -14.180   9.364  1.00 71.54           O  
ATOM    592  OG  SER A  74      -1.720 -16.560   8.619  1.00 71.54           O  
ATOM    593  N   ILE A  75       1.494 -14.084   8.017  1.00 82.68           N  
ATOM    594  CA  ILE A  75       1.505 -12.652   7.741  1.00 82.68           C  
ATOM    595  C   ILE A  75       1.033 -12.398   6.311  1.00 82.68           C  
ATOM    596  CB  ILE A  75       2.909 -12.044   7.957  1.00 82.68           C  
ATOM    597  O   ILE A  75       1.486 -13.060   5.374  1.00 82.68           O  
ATOM    598  CG1 ILE A  75       3.371 -12.270   9.401  1.00 82.68           C  
ATOM    599  CG2 ILE A  75       2.912 -10.553   7.607  1.00 82.68           C  
ATOM    600  CD1 ILE A  75       4.838 -11.940   9.640  1.00 82.68           C  
ATOM    601  N   TYR A  76       0.017 -11.504   6.142  1.00 86.91           N  
ATOM    602  CA  TYR A  76      -0.489 -11.124   4.828  1.00 86.91           C  
ATOM    603  C   TYR A  76       0.012  -9.741   4.430  1.00 86.91           C  
ATOM    604  CB  TYR A  76      -2.021 -11.148   4.814  1.00 86.91           C  
ATOM    605  O   TYR A  76      -0.213  -8.762   5.146  1.00 86.91           O  
ATOM    606  CG  TYR A  76      -2.608 -12.525   5.004  1.00 86.91           C  
ATOM    607  CD1 TYR A  76      -2.898 -13.338   3.911  1.00 86.91           C  
ATOM    608  CD2 TYR A  76      -2.875 -13.017   6.278  1.00 86.91           C  
ATOM    609  CE1 TYR A  76      -3.441 -14.607   4.081  1.00 86.91           C  
ATOM    610  CE2 TYR A  76      -3.418 -14.284   6.460  1.00 86.91           C  
ATOM    611  OH  TYR A  76      -4.234 -16.327   5.533  1.00 86.91           O  
ATOM    612  CZ  TYR A  76      -3.696 -15.071   5.358  1.00 86.91           C  
ATOM    613  N   LEU A  77       0.722  -9.701   3.442  1.00 90.43           N  
ATOM    614  CA  LEU A  77       1.203  -8.441   2.883  1.00 90.43           C  
ATOM    615  C   LEU A  77       0.574  -8.176   1.520  1.00 90.43           C  
ATOM    616  CB  LEU A  77       2.729  -8.457   2.760  1.00 90.43           C  
ATOM    617  O   LEU A  77       0.740  -8.969   0.590  1.00 90.43           O  
ATOM    618  CG  LEU A  77       3.379  -7.178   2.231  1.00 90.43           C  
ATOM    619  CD1 LEU A  77       3.165  -6.030   3.211  1.00 90.43           C  
ATOM    620  CD2 LEU A  77       4.866  -7.400   1.977  1.00 90.43           C  
ATOM    621  N   ASN A  78      -0.229  -7.072   1.443  1.00 92.39           N  
ATOM    622  CA  ASN A  78      -0.901  -6.672   0.211  1.00 92.39           C  
ATOM    623  C   ASN A  78      -0.281  -5.409  -0.381  1.00 92.39           C  
ATOM    624  CB  ASN A  78      -2.396  -6.464   0.458  1.00 92.39           C  
ATOM    625  O   ASN A  78      -0.311  -4.347   0.243  1.00 92.39           O  
ATOM    626  CG  ASN A  78      -3.070  -7.695   1.032  1.00 92.39           C  
ATOM    627  ND2 ASN A  78      -4.024  -7.484   1.931  1.00 92.39           N  
ATOM    628  OD1 ASN A  78      -2.734  -8.826   0.672  1.00 92.39           O  
ATOM    629  N   ILE A  79       0.328  -5.519  -1.549  1.00 94.00           N  
ATOM    630  CA  ILE A  79       1.024  -4.414  -2.199  1.00 94.00           C  
ATOM    631  C   ILE A  79       0.339  -4.079  -3.522  1.00 94.00           C  
ATOM    632  CB  ILE A  79       2.515  -4.746  -2.436  1.00 94.00           C  
ATOM    633  O   ILE A  79       0.167  -4.951  -4.377  1.00 94.00           O  
ATOM    634  CG1 ILE A  79       3.205  -5.079  -1.109  1.00 94.00           C  
ATOM    635  CG2 ILE A  79       3.220  -3.586  -3.145  1.00 94.00           C  
ATOM    636  CD1 ILE A  79       4.621  -5.618  -1.266  1.00 94.00           C  
ATOM    637  N   MET A  80      -0.029  -2.865  -3.637  1.00 94.52           N  
ATOM    638  CA  MET A  80      -0.673  -2.383  -4.855  1.00 94.52           C  
ATOM    639  C   MET A  80       0.318  -1.623  -5.730  1.00 94.52           C  
ATOM    640  CB  MET A  80      -1.865  -1.486  -4.515  1.00 94.52           C  
ATOM    641  O   MET A  80       1.067  -0.778  -5.238  1.00 94.52           O  
ATOM    642  CG  MET A  80      -2.635  -1.003  -5.733  1.00 94.52           C  
ATOM    643  SD  MET A  80      -4.173  -0.108  -5.282  1.00 94.52           S  
ATOM    644  CE  MET A  80      -3.479   1.497  -4.798  1.00 94.52           C  
ATOM    645  N   VAL A  81       0.346  -1.912  -7.055  1.00 94.43           N  
ATOM    646  CA  VAL A  81       1.231  -1.242  -8.002  1.00 94.43           C  
ATOM    647  C   VAL A  81       0.421  -0.298  -8.888  1.00 94.43           C  
ATOM    648  CB  VAL A  81       2.005  -2.258  -8.872  1.00 94.43           C  
ATOM    649  O   VAL A  81      -0.520  -0.724  -9.561  1.00 94.43           O  
ATOM    650  CG1 VAL A  81       2.972  -1.538  -9.810  1.00 94.43           C  
ATOM    651  CG2 VAL A  81       2.753  -3.255  -7.990  1.00 94.43           C  
ATOM    652  N   VAL A  82       0.771   1.008  -8.802  1.00 93.28           N  
ATOM    653  CA  VAL A  82       0.023   2.029  -9.528  1.00 93.28           C  
ATOM    654  C   VAL A  82       0.975   2.851 -10.392  1.00 93.28           C  
ATOM    655  CB  VAL A  82      -0.756   2.954  -8.565  1.00 93.28           C  
ATOM    656  O   VAL A  82       2.089   3.171  -9.969  1.00 93.28           O  
ATOM    657  CG1 VAL A  82      -1.502   4.037  -9.342  1.00 93.28           C  
ATOM    658  CG2 VAL A  82      -1.726   2.140  -7.711  1.00 93.28           C  
ATOM    659  N   GLY A  83       0.542   3.301 -11.581  1.00 91.15           N  
ATOM    660  CA  GLY A  83       1.360   4.152 -12.430  1.00 91.15           C  
ATOM    661  C   GLY A  83       0.852   4.236 -13.857  1.00 91.15           C  
ATOM    662  O   GLY A  83      -0.196   3.675 -14.183  1.00 91.15           O  
ATOM    663  N   GLU A  84       1.545   5.035 -14.678  1.00 89.81           N  
ATOM    664  CA  GLU A  84       1.237   5.198 -16.095  1.00 89.81           C  
ATOM    665  C   GLU A  84       1.353   3.871 -16.841  1.00 89.81           C  
ATOM    666  CB  GLU A  84       2.160   6.241 -16.730  1.00 89.81           C  
ATOM    667  O   GLU A  84       2.108   2.987 -16.432  1.00 89.81           O  
ATOM    668  CG  GLU A  84       1.749   6.651 -18.136  1.00 89.81           C  
ATOM    669  CD  GLU A  84       2.634   7.738 -18.727  1.00 89.81           C  
ATOM    670  OE1 GLU A  84       2.475   8.066 -19.925  1.00 89.81           O  
ATOM    671  OE2 GLU A  84       3.494   8.264 -17.986  1.00 89.81           O  
ATOM    672  N   SER A  85       0.565   3.763 -17.876  1.00 89.06           N  
ATOM    673  CA  SER A  85       0.623   2.550 -18.685  1.00 89.06           C  
ATOM    674  C   SER A  85       1.961   2.430 -19.407  1.00 89.06           C  
ATOM    675  CB  SER A  85      -0.519   2.529 -19.703  1.00 89.06           C  
ATOM    676  O   SER A  85       2.519   3.430 -19.862  1.00 89.06           O  
ATOM    677  OG  SER A  85      -0.457   1.362 -20.504  1.00 89.06           O  
ATOM    678  N   GLY A  86       2.574   1.159 -19.389  1.00 84.34           N  
ATOM    679  CA  GLY A  86       3.778   0.917 -20.167  1.00 84.34           C  
ATOM    680  C   GLY A  86       5.053   1.111 -19.368  1.00 84.34           C  
ATOM    681  O   GLY A  86       6.136   1.249 -19.941  1.00 84.34           O  
ATOM    682  N   LEU A  87       5.002   1.231 -18.037  1.00 87.68           N  
ATOM    683  CA  LEU A  87       6.143   1.470 -17.159  1.00 87.68           C  
ATOM    684  C   LEU A  87       6.685   0.157 -16.603  1.00 87.68           C  
ATOM    685  CB  LEU A  87       5.750   2.401 -16.010  1.00 87.68           C  
ATOM    686  O   LEU A  87       7.695   0.148 -15.895  1.00 87.68           O  
ATOM    687  CG  LEU A  87       5.419   3.845 -16.390  1.00 87.68           C  
ATOM    688  CD1 LEU A  87       4.982   4.631 -15.158  1.00 87.68           C  
ATOM    689  CD2 LEU A  87       6.617   4.511 -17.058  1.00 87.68           C  
ATOM    690  N   GLY A  88       6.052  -0.968 -17.056  1.00 87.03           N  
ATOM    691  CA  GLY A  88       6.548  -2.275 -16.656  1.00 87.03           C  
ATOM    692  C   GLY A  88       5.981  -2.749 -15.331  1.00 87.03           C  
ATOM    693  O   GLY A  88       6.666  -3.428 -14.564  1.00 87.03           O  
ATOM    694  N   LYS A  89       4.781  -2.400 -14.908  1.00 90.48           N  
ATOM    695  CA  LYS A  89       4.118  -2.755 -13.656  1.00 90.48           C  
ATOM    696  C   LYS A  89       3.860  -4.257 -13.578  1.00 90.48           C  
ATOM    697  CB  LYS A  89       2.803  -1.989 -13.509  1.00 90.48           C  
ATOM    698  O   LYS A  89       4.206  -4.901 -12.585  1.00 90.48           O  
ATOM    699  CG  LYS A  89       2.964  -0.476 -13.511  1.00 90.48           C  
ATOM    700  CD  LYS A  89       1.634   0.228 -13.273  1.00 90.48           C  
ATOM    701  CE  LYS A  89       0.663  -0.008 -14.422  1.00 90.48           C  
ATOM    702  NZ  LYS A  89       1.110   0.673 -15.674  1.00 90.48           N  
ATOM    703  N   SER A  90       3.265  -4.747 -14.613  1.00 88.62           N  
ATOM    704  CA  SER A  90       2.949  -6.171 -14.653  1.00 88.62           C  
ATOM    705  C   SER A  90       4.215  -7.016 -14.734  1.00 88.62           C  
ATOM    706  CB  SER A  90       2.039  -6.485 -15.841  1.00 88.62           C  
ATOM    707  O   SER A  90       4.303  -8.074 -14.107  1.00 88.62           O  
ATOM    708  OG  SER A  90       0.806  -5.796 -15.727  1.00 88.62           O  
ATOM    709  N   THR A  91       5.128  -6.485 -15.476  1.00 87.40           N  
ATOM    710  CA  THR A  91       6.421  -7.146 -15.608  1.00 87.40           C  
ATOM    711  C   THR A  91       7.166  -7.148 -14.277  1.00 87.40           C  
ATOM    712  CB  THR A  91       7.288  -6.467 -16.684  1.00 87.40           C  
ATOM    713  O   THR A  91       7.811  -8.137 -13.922  1.00 87.40           O  
ATOM    714  CG2 THR A  91       8.596  -7.223 -16.894  1.00 87.40           C  
ATOM    715  OG1 THR A  91       6.566  -6.434 -17.921  1.00 87.40           O  
ATOM    716  N   PHE A  92       7.124  -6.110 -13.537  1.00 90.27           N  
ATOM    717  CA  PHE A  92       7.705  -6.024 -12.202  1.00 90.27           C  
ATOM    718  C   PHE A  92       7.103  -7.079 -11.281  1.00 90.27           C  
ATOM    719  CB  PHE A  92       7.492  -4.627 -11.611  1.00 90.27           C  
ATOM    720  O   PHE A  92       7.825  -7.748 -10.540  1.00 90.27           O  
ATOM    721  CG  PHE A  92       7.874  -4.518 -10.159  1.00 90.27           C  
ATOM    722  CD1 PHE A  92       6.907  -4.580  -9.164  1.00 90.27           C  
ATOM    723  CD2 PHE A  92       9.203  -4.352  -9.790  1.00 90.27           C  
ATOM    724  CE1 PHE A  92       7.258  -4.478  -7.820  1.00 90.27           C  
ATOM    725  CE2 PHE A  92       9.562  -4.251  -8.449  1.00 90.27           C  
ATOM    726  CZ  PHE A  92       8.588  -4.313  -7.466  1.00 90.27           C  
ATOM    727  N   ILE A  93       5.833  -7.223 -11.325  1.00 89.16           N  
ATOM    728  CA  ILE A  93       5.112  -8.168 -10.479  1.00 89.16           C  
ATOM    729  C   ILE A  93       5.568  -9.592 -10.791  1.00 89.16           C  
ATOM    730  CB  ILE A  93       3.584  -8.042 -10.665  1.00 89.16           C  
ATOM    731  O   ILE A  93       5.815 -10.385  -9.879  1.00 89.16           O  
ATOM    732  CG1 ILE A  93       3.092  -6.687 -10.143  1.00 89.16           C  
ATOM    733  CG2 ILE A  93       2.857  -9.194  -9.966  1.00 89.16           C  
ATOM    734  CD1 ILE A  93       1.627  -6.403 -10.442  1.00 89.16           C  
ATOM    735  N   ASP A  94       5.659  -9.865 -12.020  1.00 86.75           N  
ATOM    736  CA  ASP A  94       6.105 -11.184 -12.460  1.00 86.75           C  
ATOM    737  C   ASP A  94       7.536 -11.460 -12.005  1.00 86.75           C  
ATOM    738  CB  ASP A  94       6.004 -11.304 -13.982  1.00 86.75           C  
ATOM    739  O   ASP A  94       7.851 -12.567 -11.565  1.00 86.75           O  
ATOM    740  CG  ASP A  94       4.571 -11.400 -14.476  1.00 86.75           C  
ATOM    741  OD1 ASP A  94       3.678 -11.778 -13.688  1.00 86.75           O  
ATOM    742  OD2 ASP A  94       4.334 -11.097 -15.666  1.00 86.75           O  
ATOM    743  N   ALA A  95       8.408 -10.460 -12.149  1.00 84.41           N  
ATOM    744  CA  ALA A  95       9.800 -10.570 -11.722  1.00 84.41           C  
ATOM    745  C   ALA A  95       9.900 -10.699 -10.205  1.00 84.41           C  
ATOM    746  CB  ALA A  95      10.601  -9.363 -12.204  1.00 84.41           C  
ATOM    747  O   ALA A  95      10.709 -11.477  -9.693  1.00 84.41           O  
ATOM    748  N   PHE A  96       9.146  -9.943  -9.468  1.00 85.59           N  
ATOM    749  CA  PHE A  96       9.113  -9.929  -8.010  1.00 85.59           C  
ATOM    750  C   PHE A  96       8.645 -11.273  -7.466  1.00 85.59           C  
ATOM    751  CB  PHE A  96       8.199  -8.810  -7.502  1.00 85.59           C  
ATOM    752  O   PHE A  96       9.232 -11.805  -6.521  1.00 85.59           O  
ATOM    753  CG  PHE A  96       8.351  -8.520  -6.033  1.00 85.59           C  
ATOM    754  CD1 PHE A  96       7.567  -9.180  -5.096  1.00 85.59           C  
ATOM    755  CD2 PHE A  96       9.280  -7.588  -5.590  1.00 85.59           C  
ATOM    756  CE1 PHE A  96       7.706  -8.914  -3.735  1.00 85.59           C  
ATOM    757  CE2 PHE A  96       9.425  -7.317  -4.233  1.00 85.59           C  
ATOM    758  CZ  PHE A  96       8.636  -7.980  -3.307  1.00 85.59           C  
ATOM    759  N   LEU A  97       7.593 -11.856  -8.063  1.00 84.00           N  
ATOM    760  CA  LEU A  97       7.009 -13.114  -7.611  1.00 84.00           C  
ATOM    761  C   LEU A  97       7.912 -14.291  -7.965  1.00 84.00           C  
ATOM    762  CB  LEU A  97       5.624 -13.315  -8.231  1.00 84.00           C  
ATOM    763  O   LEU A  97       7.979 -15.273  -7.222  1.00 84.00           O  
ATOM    764  CG  LEU A  97       4.491 -12.467  -7.650  1.00 84.00           C  
ATOM    765  CD1 LEU A  97       3.217 -12.654  -8.466  1.00 84.00           C  
ATOM    766  CD2 LEU A  97       4.253 -12.823  -6.187  1.00 84.00           C  
ATOM    767  N   ASN A  98       8.467 -14.249  -9.097  1.00 79.82           N  
ATOM    768  CA  ASN A  98       9.419 -15.277  -9.504  1.00 79.82           C  
ATOM    769  C   ASN A  98      10.586 -15.379  -8.526  1.00 79.82           C  
ATOM    770  CB  ASN A  98       9.934 -15.002 -10.918  1.00 79.82           C  
ATOM    771  O   ASN A  98      11.038 -16.480  -8.205  1.00 79.82           O  
ATOM    772  CG  ASN A  98       8.909 -15.329 -11.987  1.00 79.82           C  
ATOM    773  ND2 ASN A  98       9.111 -14.795 -13.185  1.00 79.82           N  
ATOM    774  OD1 ASN A  98       7.943 -16.054 -11.736  1.00 79.82           O  
ATOM    775  N   LYS A  99      11.071 -14.287  -8.166  1.00 73.28           N  
ATOM    776  CA  LYS A  99      12.126 -14.257  -7.157  1.00 73.28           C  
ATOM    777  C   LYS A  99      11.598 -14.697  -5.795  1.00 73.28           C  
ATOM    778  CB  LYS A  99      12.733 -12.857  -7.057  1.00 73.28           C  
ATOM    779  O   LYS A  99      12.287 -15.402  -5.055  1.00 73.28           O  
ATOM    780  CG  LYS A  99      13.975 -12.782  -6.181  1.00 73.28           C  
ATOM    781  CD  LYS A  99      14.679 -11.438  -6.322  1.00 73.28           C  
ATOM    782  CE  LYS A  99      15.975 -11.398  -5.523  1.00 73.28           C  
ATOM    783  NZ  LYS A  99      16.508 -10.008  -5.403  1.00 73.28           N  
ATOM    784  N   TYR A 100      10.450 -14.158  -5.482  1.00 65.81           N  
ATOM    785  CA  TYR A 100       9.771 -14.503  -4.237  1.00 65.81           C  
ATOM    786  C   TYR A 100       9.509 -16.002  -4.156  1.00 65.81           C  
ATOM    787  CB  TYR A 100       8.453 -13.734  -4.113  1.00 65.81           C  
ATOM    788  O   TYR A 100       9.704 -16.616  -3.105  1.00 65.81           O  
ATOM    789  CG  TYR A 100       7.764 -13.920  -2.782  1.00 65.81           C  
ATOM    790  CD1 TYR A 100       6.686 -14.792  -2.650  1.00 65.81           C  
ATOM    791  CD2 TYR A 100       8.190 -13.225  -1.656  1.00 65.81           C  
ATOM    792  CE1 TYR A 100       6.048 -14.966  -1.426  1.00 65.81           C  
ATOM    793  CE2 TYR A 100       7.559 -13.390  -0.427  1.00 65.81           C  
ATOM    794  OH  TYR A 100       5.862 -14.430   0.891  1.00 65.81           O  
ATOM    795  CZ  TYR A 100       6.491 -14.262  -0.323  1.00 65.81           C  
ATOM    796  N   GLU A 101       9.202 -16.722  -5.210  1.00 68.50           N  
ATOM    797  CA  GLU A 101       8.869 -18.142  -5.277  1.00 68.50           C  
ATOM    798  C   GLU A 101      10.125 -18.998  -5.413  1.00 68.50           C  
ATOM    799  CB  GLU A 101       7.916 -18.418  -6.443  1.00 68.50           C  
ATOM    800  O   GLU A 101      10.185 -20.110  -4.884  1.00 68.50           O  
ATOM    801  CG  GLU A 101       6.492 -17.940  -6.199  1.00 68.50           C  
ATOM    802  CD  GLU A 101       5.556 -18.227  -7.362  1.00 68.50           C  
ATOM    803  OE1 GLU A 101       4.345 -17.929  -7.254  1.00 68.50           O  
ATOM    804  OE2 GLU A 101       6.037 -18.756  -8.389  1.00 68.50           O  
ATOM    805  N   LYS A 102      11.216 -18.525  -6.072  1.00 61.76           N  
ATOM    806  CA  LYS A 102      12.459 -19.229  -6.374  1.00 61.76           C  
ATOM    807  C   LYS A 102      13.434 -19.150  -5.203  1.00 61.76           C  
ATOM    808  CB  LYS A 102      13.107 -18.656  -7.635  1.00 61.76           C  
ATOM    809  O   LYS A 102      14.338 -19.979  -5.085  1.00 61.76           O  
ATOM    810  CG  LYS A 102      12.404 -19.049  -8.926  1.00 61.76           C  
ATOM    811  CD  LYS A 102      13.143 -18.520 -10.149  1.00 61.76           C  
ATOM    812  CE  LYS A 102      12.399 -18.844 -11.437  1.00 61.76           C  
ATOM    813  NZ  LYS A 102      13.087 -18.273 -12.633  1.00 61.76           N  
ATOM    814  N   SER A 103      13.462 -18.217  -4.216  1.00 55.81           N  
ATOM    815  CA  SER A 103      14.289 -18.142  -3.016  1.00 55.81           C  
ATOM    816  C   SER A 103      13.943 -19.257  -2.035  1.00 55.81           C  
ATOM    817  CB  SER A 103      14.123 -16.783  -2.335  1.00 55.81           C  
ATOM    818  O   SER A 103      14.558 -19.370  -0.973  1.00 55.81           O  
ATOM    819  OG  SER A 103      12.787 -16.599  -1.897  1.00 55.81           O  
ATOM    820  N   LYS A 104      13.211 -20.372  -2.517  1.00 42.24           N  
ATOM    821  CA  LYS A 104      13.033 -21.663  -1.858  1.00 42.24           C  
ATOM    822  C   LYS A 104      14.270 -22.540  -2.026  1.00 42.24           C  
ATOM    823  CB  LYS A 104      11.802 -22.382  -2.411  1.00 42.24           C  
ATOM    824  O   LYS A 104      14.782 -22.695  -3.136  1.00 42.24           O  
ATOM    825  CG  LYS A 104      10.480 -21.828  -1.901  1.00 42.24           C  
ATOM    826  CD  LYS A 104       9.314 -22.737  -2.266  1.00 42.24           C  
ATOM    827  CE  LYS A 104       7.987 -22.170  -1.779  1.00 42.24           C  
ATOM    828  NZ  LYS A 104       6.846 -23.079  -2.098  1.00 42.24           N  
ATOM    829  N   LYS A 105      15.375 -22.692  -1.201  1.00 31.03           N  
ATOM    830  CA  LYS A 105      16.066 -23.931  -0.858  1.00 31.03           C  
ATOM    831  C   LYS A 105      15.072 -25.045  -0.542  1.00 31.03           C  
ATOM    832  CB  LYS A 105      17.003 -23.712   0.331  1.00 31.03           C  
ATOM    833  O   LYS A 105      14.077 -24.819   0.150  1.00 31.03           O  
ATOM    834  CG  LYS A 105      18.276 -22.955  -0.016  1.00 31.03           C  
ATOM    835  CD  LYS A 105      19.233 -22.897   1.168  1.00 31.03           C  
ATOM    836  CE  LYS A 105      20.466 -22.061   0.852  1.00 31.03           C  
ATOM    837  NZ  LYS A 105      21.414 -22.014   2.005  1.00 31.03           N  
ATOM    838  N   PHE A 106      14.333 -25.747  -1.490  1.00 25.80           N  
ATOM    839  CA  PHE A 106      13.862 -27.125  -1.562  1.00 25.80           C  
ATOM    840  C   PHE A 106      12.869 -27.416  -0.443  1.00 25.80           C  
ATOM    841  CB  PHE A 106      15.039 -28.102  -1.486  1.00 25.80           C  
ATOM    842  O   PHE A 106      13.191 -27.259   0.736  1.00 25.80           O  
ATOM    843  CG  PHE A 106      15.273 -28.872  -2.758  1.00 25.80           C  
ATOM    844  CD1 PHE A 106      14.677 -30.111  -2.956  1.00 25.80           C  
ATOM    845  CD2 PHE A 106      16.088 -28.354  -3.756  1.00 25.80           C  
ATOM    846  CE1 PHE A 106      14.892 -30.826  -4.133  1.00 25.80           C  
ATOM    847  CE2 PHE A 106      16.307 -29.062  -4.935  1.00 25.80           C  
ATOM    848  CZ  PHE A 106      15.708 -30.298  -5.121  1.00 25.80           C  
ATOM    849  N   GLN A 107      11.365 -27.249  -0.642  1.00 27.10           N  
ATOM    850  CA  GLN A 107      10.412 -28.266  -0.208  1.00 27.10           C  
ATOM    851  C   GLN A 107       9.226 -28.352  -1.164  1.00 27.10           C  
ATOM    852  CB  GLN A 107       9.924 -27.974   1.211  1.00 27.10           C  
ATOM    853  O   GLN A 107       8.515 -27.366  -1.370  1.00 27.10           O  
ATOM    854  CG  GLN A 107      10.289 -29.052   2.222  1.00 27.10           C  
ATOM    855  CD  GLN A 107       9.895 -28.685   3.640  1.00 27.10           C  
ATOM    856  NE2 GLN A 107      10.724 -29.070   4.605  1.00 27.10           N  
ATOM    857  OE1 GLN A 107       8.855 -28.060   3.868  1.00 27.10           O  
ATOM    858  N   LYS A 108       9.472 -28.641  -2.468  1.00 24.53           N  
ATOM    859  CA  LYS A 108       8.408 -29.368  -3.155  1.00 24.53           C  
ATOM    860  C   LYS A 108       7.604 -30.220  -2.178  1.00 24.53           C  
ATOM    861  CB  LYS A 108       8.988 -30.248  -4.263  1.00 24.53           C  
ATOM    862  O   LYS A 108       8.166 -31.057  -1.468  1.00 24.53           O  
ATOM    863  CG  LYS A 108       8.476 -29.908  -5.655  1.00 24.53           C  
ATOM    864  CD  LYS A 108       9.204 -30.707  -6.729  1.00 24.53           C  
ATOM    865  CE  LYS A 108       8.711 -30.349  -8.124  1.00 24.53           C  
ATOM    866  NZ  LYS A 108       9.363 -31.187  -9.175  1.00 24.53           N  
ATOM    867  N   GLN A 109       6.802 -29.754  -1.308  1.00 27.28           N  
ATOM    868  CA  GLN A 109       5.708 -30.555  -0.769  1.00 27.28           C  
ATOM    869  C   GLN A 109       4.760 -31.008  -1.876  1.00 27.28           C  
ATOM    870  CB  GLN A 109       4.937 -29.767   0.292  1.00 27.28           C  
ATOM    871  O   GLN A 109       4.189 -30.180  -2.589  1.00 27.28           O  
ATOM    872  CG  GLN A 109       5.556 -29.839   1.682  1.00 27.28           C  
ATOM    873  CD  GLN A 109       4.780 -29.041   2.712  1.00 27.28           C  
ATOM    874  NE2 GLN A 109       5.361 -28.875   3.895  1.00 27.28           N  
ATOM    875  OE1 GLN A 109       3.666 -28.576   2.447  1.00 27.28           O  
ATOM    876  N   GLN A 110       5.248 -31.880  -2.781  1.00 25.63           N  
ATOM    877  CA  GLN A 110       4.554 -33.108  -3.154  1.00 25.63           C  
ATOM    878  C   GLN A 110       3.491 -33.474  -2.121  1.00 25.63           C  
ATOM    879  CB  GLN A 110       5.548 -34.260  -3.315  1.00 25.63           C  
ATOM    880  O   GLN A 110       3.794 -33.618  -0.935  1.00 25.63           O  
ATOM    881  CG  GLN A 110       6.229 -34.298  -4.676  1.00 25.63           C  
ATOM    882  CD  GLN A 110       7.218 -35.442  -4.806  1.00 25.63           C  
ATOM    883  NE2 GLN A 110       8.111 -35.345  -5.784  1.00 25.63           N  
ATOM    884  OE1 GLN A 110       7.179 -36.404  -4.032  1.00 25.63           O  
ATOM    885  N   GLN A 111       2.367 -32.791  -1.967  1.00 25.77           N  
ATOM    886  CA  GLN A 111       1.190 -33.515  -1.499  1.00 25.77           C  
ATOM    887  C   GLN A 111       0.925 -34.748  -2.359  1.00 25.77           C  
ATOM    888  CB  GLN A 111      -0.038 -32.603  -1.497  1.00 25.77           C  
ATOM    889  O   GLN A 111       0.748 -34.637  -3.574  1.00 25.77           O  
ATOM    890  CG  GLN A 111      -0.420 -32.090  -0.115  1.00 25.77           C  
ATOM    891  CD  GLN A 111      -1.608 -31.146  -0.148  1.00 25.77           C  
ATOM    892  NE2 GLN A 111      -1.899 -30.520   0.987  1.00 25.77           N  
ATOM    893  OE1 GLN A 111      -2.258 -30.981  -1.185  1.00 25.77           O  
ATOM    894  N   ASP A 112       1.728 -35.728  -2.186  1.00 25.95           N  
ATOM    895  CA  ASP A 112       1.255 -37.106  -2.084  1.00 25.95           C  
ATOM    896  C   ASP A 112      -0.054 -37.180  -1.301  1.00 25.95           C  
ATOM    897  CB  ASP A 112       2.315 -37.989  -1.422  1.00 25.95           C  
ATOM    898  O   ASP A 112      -0.107 -36.795  -0.131  1.00 25.95           O  
ATOM    899  CG  ASP A 112       3.550 -38.181  -2.285  1.00 25.95           C  
ATOM    900  OD1 ASP A 112       3.471 -37.977  -3.516  1.00 25.95           O  
ATOM    901  OD2 ASP A 112       4.610 -38.542  -1.730  1.00 25.95           O  
ATOM    902  N   THR A 113      -1.232 -36.928  -1.852  1.00 30.25           N  
ATOM    903  CA  THR A 113      -2.346 -37.848  -1.649  1.00 30.25           C  
ATOM    904  C   THR A 113      -2.413 -38.874  -2.777  1.00 30.25           C  
ATOM    905  CB  THR A 113      -3.685 -37.094  -1.557  1.00 30.25           C  
ATOM    906  O   THR A 113      -2.371 -38.512  -3.955  1.00 30.25           O  
ATOM    907  CG2 THR A 113      -3.943 -36.601  -0.137  1.00 30.25           C  
ATOM    908  OG1 THR A 113      -3.654 -35.968  -2.443  1.00 30.25           O  
ATOM    909  N   GLU A 114      -1.674 -39.988  -2.841  1.00 27.45           N  
ATOM    910  CA  GLU A 114      -2.159 -41.365  -2.831  1.00 27.45           C  
ATOM    911  C   GLU A 114      -3.519 -41.476  -3.514  1.00 27.45           C  
ATOM    912  CB  GLU A 114      -2.245 -41.895  -1.397  1.00 27.45           C  
ATOM    913  O   GLU A 114      -4.454 -40.751  -3.168  1.00 27.45           O  
ATOM    914  CG  GLU A 114      -0.913 -42.373  -0.837  1.00 27.45           C  
ATOM    915  CD  GLU A 114      -1.021 -42.929   0.573  1.00 27.45           C  
ATOM    916  OE1 GLU A 114       0.007 -43.380   1.128  1.00 27.45           O  
ATOM    917  OE2 GLU A 114      -2.142 -42.915   1.128  1.00 27.45           O  
ATOM    918  N   THR A 115      -3.599 -41.764  -4.906  1.00 27.34           N  
ATOM    919  CA  THR A 115      -4.070 -43.020  -5.479  1.00 27.34           C  
ATOM    920  C   THR A 115      -3.991 -42.981  -7.003  1.00 27.34           C  
ATOM    921  CB  THR A 115      -5.515 -43.326  -5.044  1.00 27.34           C  
ATOM    922  O   THR A 115      -4.566 -42.094  -7.637  1.00 27.34           O  
ATOM    923  CG2 THR A 115      -5.689 -44.804  -4.714  1.00 27.34           C  
ATOM    924  OG1 THR A 115      -5.833 -42.548  -3.884  1.00 27.34           O  
ATOM    925  N   LYS A 116      -2.820 -43.339  -7.637  1.00 27.38           N  
ATOM    926  CA  LYS A 116      -2.678 -44.542  -8.452  1.00 27.38           C  
ATOM    927  C   LYS A 116      -2.135 -44.207  -9.838  1.00 27.38           C  
ATOM    928  CB  LYS A 116      -4.019 -45.268  -8.576  1.00 27.38           C  
ATOM    929  O   LYS A 116      -2.752 -43.446 -10.585  1.00 27.38           O  
ATOM    930  CG  LYS A 116      -4.186 -46.431  -7.609  1.00 27.38           C  
ATOM    931  CD  LYS A 116      -5.465 -47.210  -7.886  1.00 27.38           C  
ATOM    932  CE  LYS A 116      -5.657 -48.344  -6.888  1.00 27.38           C  
ATOM    933  NZ  LYS A 116      -6.920 -49.099  -7.145  1.00 27.38           N  
ATOM    934  N   GLY A 117      -0.846 -44.355 -10.007  1.00 25.87           N  
ATOM    935  CA  GLY A 117      -0.311 -45.597 -10.544  1.00 25.87           C  
ATOM    936  C   GLY A 117       0.815 -45.381 -11.536  1.00 25.87           C  
ATOM    937  O   GLY A 117       0.689 -44.577 -12.462  1.00 25.87           O  
ATOM    938  N   LEU A 118       2.096 -45.497 -11.100  1.00 30.38           N  
ATOM    939  CA  LEU A 118       3.152 -46.503 -11.137  1.00 30.38           C  
ATOM    940  C   LEU A 118       3.679 -46.686 -12.557  1.00 30.38           C  
ATOM    941  CB  LEU A 118       2.637 -47.840 -10.595  1.00 30.38           C  
ATOM    942  O   LEU A 118       2.908 -46.959 -13.480  1.00 30.38           O  
ATOM    943  CG  LEU A 118       3.418 -48.443  -9.427  1.00 30.38           C  
ATOM    944  CD1 LEU A 118       2.981 -47.805  -8.112  1.00 30.38           C  
ATOM    945  CD2 LEU A 118       3.230 -49.955  -9.381  1.00 30.38           C  
ATOM    946  N   ALA A 119       4.881 -46.177 -12.909  1.00 24.11           N  
ATOM    947  CA  ALA A 119       6.169 -46.759 -13.277  1.00 24.11           C  
ATOM    948  C   ALA A 119       5.993 -47.883 -14.294  1.00 24.11           C  
ATOM    949  CB  ALA A 119       6.893 -47.276 -12.037  1.00 24.11           C  
ATOM    950  O   ALA A 119       5.061 -48.684 -14.188  1.00 24.11           O  
ATOM    951  N   SER A 120       6.476 -47.771 -15.531  1.00 26.60           N  
ATOM    952  CA  SER A 120       7.510 -48.576 -16.175  1.00 26.60           C  
ATOM    953  C   SER A 120       6.981 -49.956 -16.550  1.00 26.60           C  
ATOM    954  CB  SER A 120       8.726 -48.718 -15.259  1.00 26.60           C  
ATOM    955  O   SER A 120       6.208 -50.556 -15.800  1.00 26.60           O  
ATOM    956  OG  SER A 120       8.386 -49.424 -14.077  1.00 26.60           O  
ATOM    957  N   SER A 121       6.828 -50.309 -17.876  1.00 26.97           N  
ATOM    958  CA  SER A 121       7.464 -51.284 -18.757  1.00 26.97           C  
ATOM    959  C   SER A 121       7.144 -52.711 -18.325  1.00 26.97           C  
ATOM    960  CB  SER A 121       8.979 -51.077 -18.781  1.00 26.97           C  
ATOM    961  O   SER A 121       7.251 -53.046 -17.143  1.00 26.97           O  
ATOM    962  OG  SER A 121       9.397 -50.294 -17.676  1.00 26.97           O  
ATOM    963  N   GLN A 122       6.181 -53.400 -19.014  1.00 32.11           N  
ATOM    964  CA  GLN A 122       6.264 -54.762 -19.530  1.00 32.11           C  
ATOM    965  C   GLN A 122       4.877 -55.325 -19.824  1.00 32.11           C  
ATOM    966  CB  GLN A 122       7.000 -55.668 -18.541  1.00 32.11           C  
ATOM    967  O   GLN A 122       3.990 -55.282 -18.969  1.00 32.11           O  
ATOM    968  CG  GLN A 122       8.515 -55.529 -18.589  1.00 32.11           C  
ATOM    969  CD  GLN A 122       9.225 -56.528 -17.695  1.00 32.11           C  
ATOM    970  NE2 GLN A 122      10.550 -56.438 -17.640  1.00 32.11           N  
ATOM    971  OE1 GLN A 122       8.589 -57.374 -17.059  1.00 32.11           O  
ATOM    972  N   SER A 123       4.447 -55.358 -21.129  1.00 25.93           N  
ATOM    973  CA  SER A 123       4.213 -56.478 -22.036  1.00 25.93           C  
ATOM    974  C   SER A 123       3.079 -57.366 -21.535  1.00 25.93           C  
ATOM    975  CB  SER A 123       5.487 -57.308 -22.202  1.00 25.93           C  
ATOM    976  O   SER A 123       3.045 -57.735 -20.359  1.00 25.93           O  
ATOM    977  OG  SER A 123       5.660 -58.189 -21.106  1.00 25.93           O  
ATOM    978  N   SER A 124       1.902 -57.340 -22.248  1.00 30.33           N  
ATOM    979  CA  SER A 124       1.242 -58.436 -22.950  1.00 30.33           C  
ATOM    980  C   SER A 124      -0.268 -58.396 -22.742  1.00 30.33           C  
ATOM    981  CB  SER A 124       1.794 -59.783 -22.482  1.00 30.33           C  
ATOM    982  O   SER A 124      -0.741 -58.182 -21.624  1.00 30.33           O  
ATOM    983  OG  SER A 124       1.660 -59.921 -21.078  1.00 30.33           O  
ATOM    984  N   THR A 125      -0.977 -58.031 -23.859  1.00 30.89           N  
ATOM    985  CA  THR A 125      -1.871 -58.821 -24.698  1.00 30.89           C  
ATOM    986  C   THR A 125      -3.328 -58.450 -24.435  1.00 30.89           C  
ATOM    987  CB  THR A 125      -1.672 -60.329 -24.462  1.00 30.89           C  
ATOM    988  O   THR A 125      -3.798 -58.528 -23.298  1.00 30.89           O  
ATOM    989  CG2 THR A 125      -0.457 -60.850 -25.222  1.00 30.89           C  
ATOM    990  OG1 THR A 125      -1.484 -60.567 -23.061  1.00 30.89           O  
ATOM    991  N   GLU A 126      -3.850 -57.593 -25.326  1.00 28.86           N  
ATOM    992  CA  GLU A 126      -5.041 -57.541 -26.169  1.00 28.86           C  
ATOM    993  C   GLU A 126      -6.277 -58.012 -25.408  1.00 28.86           C  
ATOM    994  CB  GLU A 126      -4.844 -58.388 -27.429  1.00 28.86           C  
ATOM    995  O   GLU A 126      -6.238 -59.035 -24.722  1.00 28.86           O  
ATOM    996  CG  GLU A 126      -4.062 -57.684 -28.528  1.00 28.86           C  
ATOM    997  CD  GLU A 126      -4.181 -58.366 -29.881  1.00 28.86           C  
ATOM    998  OE1 GLU A 126      -3.711 -57.796 -30.892  1.00 28.86           O  
ATOM    999  OE2 GLU A 126      -4.749 -59.480 -29.931  1.00 28.86           O  
ATOM   1000  N   PRO A 127      -7.486 -57.512 -25.873  1.00 33.94           N  
ATOM   1001  CA  PRO A 127      -8.597 -56.608 -26.179  1.00 33.94           C  
ATOM   1002  C   PRO A 127      -9.947 -57.321 -26.212  1.00 33.94           C  
ATOM   1003  CB  PRO A 127      -8.234 -56.059 -27.561  1.00 33.94           C  
ATOM   1004  O   PRO A 127     -10.006 -58.545 -26.071  1.00 33.94           O  
ATOM   1005  CG  PRO A 127      -7.561 -57.197 -28.259  1.00 33.94           C  
ATOM   1006  CD  PRO A 127      -7.387 -58.322 -27.279  1.00 33.94           C  
ATOM   1007  N   THR A 128     -11.043 -56.711 -25.637  1.00 30.19           N  
ATOM   1008  CA  THR A 128     -12.344 -57.008 -26.226  1.00 30.19           C  
ATOM   1009  C   THR A 128     -13.416 -56.078 -25.667  1.00 30.19           C  
ATOM   1010  CB  THR A 128     -12.749 -58.472 -25.975  1.00 30.19           C  
ATOM   1011  O   THR A 128     -13.539 -55.924 -24.450  1.00 30.19           O  
ATOM   1012  CG2 THR A 128     -11.823 -59.434 -26.714  1.00 30.19           C  
ATOM   1013  OG1 THR A 128     -12.682 -58.747 -24.570  1.00 30.19           O  
ATOM   1014  N   GLY A 129     -13.853 -55.045 -26.512  1.00 32.55           N  
ATOM   1015  CA  GLY A 129     -15.101 -55.083 -27.257  1.00 32.55           C  
ATOM   1016  C   GLY A 129     -15.981 -53.872 -27.010  1.00 32.55           C  
ATOM   1017  O   GLY A 129     -16.365 -53.600 -25.870  1.00 32.55           O  
ATOM   1018  N   ALA A 130     -15.912 -52.945 -28.028  1.00 30.51           N  
ATOM   1019  CA  ALA A 130     -16.776 -52.799 -29.197  1.00 30.51           C  
ATOM   1020  C   ALA A 130     -18.112 -52.167 -28.815  1.00 30.51           C  
ATOM   1021  CB  ALA A 130     -17.003 -54.153 -29.864  1.00 30.51           C  
ATOM   1022  O   ALA A 130     -18.796 -52.647 -27.908  1.00 30.51           O  
ATOM   1023  N   ALA A 131     -18.224 -50.914 -29.350  1.00 34.49           N  
ATOM   1024  CA  ALA A 131     -19.113 -50.647 -30.478  1.00 34.49           C  
ATOM   1025  C   ALA A 131     -19.353 -49.149 -30.644  1.00 34.49           C  
ATOM   1026  CB  ALA A 131     -20.440 -51.378 -30.295  1.00 34.49           C  
ATOM   1027  O   ALA A 131     -19.888 -48.496 -29.745  1.00 34.49           O  
ATOM   1028  N   LYS A 132     -18.534 -48.584 -31.709  1.00 34.23           N  
ATOM   1029  CA  LYS A 132     -18.816 -48.172 -33.081  1.00 34.23           C  
ATOM   1030  C   LYS A 132     -19.638 -46.887 -33.112  1.00 34.23           C  
ATOM   1031  CB  LYS A 132     -19.551 -49.282 -33.834  1.00 34.23           C  
ATOM   1032  O   LYS A 132     -20.711 -46.815 -32.509  1.00 34.23           O  
ATOM   1033  CG  LYS A 132     -18.634 -50.220 -34.605  1.00 34.23           C  
ATOM   1034  CD  LYS A 132     -19.426 -51.266 -35.378  1.00 34.23           C  
ATOM   1035  CE  LYS A 132     -18.509 -52.263 -36.072  1.00 34.23           C  
ATOM   1036  NZ  LYS A 132     -19.274 -53.218 -36.929  1.00 34.23           N  
ATOM   1037  N   PRO A 133     -19.358 -45.987 -34.245  1.00 38.85           N  
ATOM   1038  CA  PRO A 133     -18.904 -44.913 -35.132  1.00 38.85           C  
ATOM   1039  C   PRO A 133     -19.773 -44.771 -36.379  1.00 38.85           C  
ATOM   1040  CB  PRO A 133     -17.482 -45.342 -35.503  1.00 38.85           C  
ATOM   1041  O   PRO A 133     -20.727 -45.532 -36.561  1.00 38.85           O  
ATOM   1042  CG  PRO A 133     -17.537 -46.834 -35.571  1.00 38.85           C  
ATOM   1043  CD  PRO A 133     -18.890 -47.282 -35.098  1.00 38.85           C  
ATOM   1044  N   ILE A 134     -19.798 -43.520 -37.056  1.00 37.61           N  
ATOM   1045  CA  ILE A 134     -19.950 -43.339 -38.495  1.00 37.61           C  
ATOM   1046  C   ILE A 134     -19.433 -41.961 -38.900  1.00 37.61           C  
ATOM   1047  CB  ILE A 134     -21.422 -43.510 -38.934  1.00 37.61           C  
ATOM   1048  O   ILE A 134     -19.895 -40.941 -38.383  1.00 37.61           O  
ATOM   1049  CG1 ILE A 134     -21.918 -44.922 -38.604  1.00 37.61           C  
ATOM   1050  CG2 ILE A 134     -21.578 -43.210 -40.428  1.00 37.61           C  
ATOM   1051  CD1 ILE A 134     -23.423 -45.099 -38.749  1.00 37.61           C  
ATOM   1052  N   ALA A 135     -18.254 -41.834 -39.712  1.00 35.79           N  
ATOM   1053  CA  ALA A 135     -17.818 -41.852 -41.105  1.00 35.79           C  
ATOM   1054  C   ALA A 135     -18.225 -40.568 -41.824  1.00 35.79           C  
ATOM   1055  CB  ALA A 135     -18.394 -43.067 -41.828  1.00 35.79           C  
ATOM   1056  O   ALA A 135     -19.380 -40.144 -41.743  1.00 35.79           O  
ATOM   1057  N   SER A 136     -17.212 -39.855 -42.431  1.00 34.70           N  
ATOM   1058  CA  SER A 136     -16.742 -39.884 -43.813  1.00 34.70           C  
ATOM   1059  C   SER A 136     -16.585 -38.475 -44.373  1.00 34.70           C  
ATOM   1060  CB  SER A 136     -17.705 -40.686 -44.690  1.00 34.70           C  
ATOM   1061  O   SER A 136     -17.492 -37.649 -44.253  1.00 34.70           O  
ATOM   1062  OG  SER A 136     -18.982 -40.073 -44.725  1.00 34.70           O  
ATOM   1063  N   ARG A 137     -15.323 -38.099 -44.764  1.00 33.63           N  
ATOM   1064  CA  ARG A 137     -14.806 -38.084 -46.129  1.00 33.63           C  
ATOM   1065  C   ARG A 137     -13.791 -36.962 -46.317  1.00 33.63           C  
ATOM   1066  CB  ARG A 137     -15.949 -37.930 -47.135  1.00 33.63           C  
ATOM   1067  O   ARG A 137     -14.082 -35.799 -46.032  1.00 33.63           O  
ATOM   1068  CG  ARG A 137     -15.822 -38.832 -48.353  1.00 33.63           C  
ATOM   1069  CD  ARG A 137     -17.176 -39.115 -48.988  1.00 33.63           C  
ATOM   1070  NE  ARG A 137     -17.129 -38.980 -50.441  1.00 33.63           N  
ATOM   1071  NH1 ARG A 137     -19.403 -39.246 -50.747  1.00 33.63           N  
ATOM   1072  NH2 ARG A 137     -18.031 -38.908 -52.552  1.00 33.63           N  
ATOM   1073  CZ  ARG A 137     -18.188 -39.045 -51.243  1.00 33.63           C  
ATOM   1074  N   ALA A 138     -12.424 -37.216 -46.551  1.00 31.28           N  
ATOM   1075  CA  ALA A 138     -11.560 -37.500 -47.695  1.00 31.28           C  
ATOM   1076  C   ALA A 138     -11.360 -36.254 -48.553  1.00 31.28           C  
ATOM   1077  CB  ALA A 138     -12.144 -38.633 -48.534  1.00 31.28           C  
ATOM   1078  O   ALA A 138     -12.327 -35.575 -48.908  1.00 31.28           O  
ATOM   1079  N   ALA A 139     -10.073 -35.729 -48.784  1.00 31.95           N  
ATOM   1080  CA  ALA A 139      -9.220 -35.863 -49.962  1.00 31.95           C  
ATOM   1081  C   ALA A 139      -8.596 -34.523 -50.342  1.00 31.95           C  
ATOM   1082  CB  ALA A 139     -10.016 -36.428 -51.135  1.00 31.95           C  
ATOM   1083  O   ALA A 139      -9.304 -33.527 -50.508  1.00 31.95           O  
ATOM   1084  N   SER A 140      -7.228 -34.352 -50.242  1.00 32.72           N  
ATOM   1085  CA  SER A 140      -6.130 -34.382 -51.202  1.00 32.72           C  
ATOM   1086  C   SER A 140      -5.084 -33.320 -50.879  1.00 32.72           C  
ATOM   1087  CB  SER A 140      -6.654 -34.176 -52.624  1.00 32.72           C  
ATOM   1088  O   SER A 140      -5.424 -32.160 -50.637  1.00 32.72           O  
ATOM   1089  OG  SER A 140      -7.385 -35.310 -53.059  1.00 32.72           O  
ATOM   1090  N   PRO A 141      -3.604 -33.606 -50.985  1.00 33.00           N  
ATOM   1091  CA  PRO A 141      -2.278 -32.984 -50.978  1.00 33.00           C  
ATOM   1092  C   PRO A 141      -1.677 -32.861 -52.377  1.00 33.00           C  
ATOM   1093  CB  PRO A 141      -1.448 -33.932 -50.109  1.00 33.00           C  
ATOM   1094  O   PRO A 141      -2.152 -33.505 -53.316  1.00 33.00           O  
ATOM   1095  CG  PRO A 141      -1.998 -35.292 -50.394  1.00 33.00           C  
ATOM   1096  CD  PRO A 141      -3.200 -35.144 -51.282  1.00 33.00           C  
ATOM   1097  N   SER A 142      -1.141 -31.668 -52.903  1.00 31.01           N  
ATOM   1098  CA  SER A 142       0.118 -31.407 -53.593  1.00 31.01           C  
ATOM   1099  C   SER A 142      -0.066 -30.387 -54.712  1.00 31.01           C  
ATOM   1100  CB  SER A 142       0.696 -32.703 -54.163  1.00 31.01           C  
ATOM   1101  O   SER A 142      -0.986 -30.507 -55.523  1.00 31.01           O  
ATOM   1102  OG  SER A 142      -0.335 -33.537 -54.662  1.00 31.01           O  
ATOM   1103  N   SER A 143       0.595 -29.144 -54.725  1.00 39.70           N  
ATOM   1104  CA  SER A 143       1.503 -28.614 -55.737  1.00 39.70           C  
ATOM   1105  C   SER A 143       2.246 -27.385 -55.224  1.00 39.70           C  
ATOM   1106  CB  SER A 143       0.737 -28.262 -57.013  1.00 39.70           C  
ATOM   1107  O   SER A 143       1.641 -26.492 -54.628  1.00 39.70           O  
ATOM   1108  OG  SER A 143      -0.187 -27.215 -56.772  1.00 39.70           O  
ATOM   1109  N   LYS A 144       3.625 -27.386 -54.978  1.00 31.65           N  
ATOM   1110  CA  LYS A 144       4.874 -26.981 -55.617  1.00 31.65           C  
ATOM   1111  C   LYS A 144       4.773 -25.562 -56.170  1.00 31.65           C  
ATOM   1112  CB  LYS A 144       5.244 -27.955 -56.737  1.00 31.65           C  
ATOM   1113  O   LYS A 144       3.975 -25.296 -57.071  1.00 31.65           O  
ATOM   1114  CG  LYS A 144       6.355 -28.927 -56.369  1.00 31.65           C  
ATOM   1115  CD  LYS A 144       6.667 -29.879 -57.517  1.00 31.65           C  
ATOM   1116  CE  LYS A 144       7.704 -30.919 -57.116  1.00 31.65           C  
ATOM   1117  NZ  LYS A 144       7.997 -31.868 -58.231  1.00 31.65           N  
ATOM   1118  N   ARG A 145       5.372 -24.556 -55.465  1.00 30.79           N  
ATOM   1119  CA  ARG A 145       6.209 -23.513 -56.050  1.00 30.79           C  
ATOM   1120  C   ARG A 145       7.030 -22.805 -54.979  1.00 30.79           C  
ATOM   1121  CB  ARG A 145       5.351 -22.498 -56.809  1.00 30.79           C  
ATOM   1122  O   ARG A 145       6.485 -22.347 -53.973  1.00 30.79           O  
ATOM   1123  CG  ARG A 145       5.049 -22.898 -58.245  1.00 30.79           C  
ATOM   1124  CD  ARG A 145       4.348 -21.781 -59.006  1.00 30.79           C  
ATOM   1125  NE  ARG A 145       3.944 -22.210 -60.342  1.00 30.79           N  
ATOM   1126  NH1 ARG A 145       2.846 -20.246 -60.866  1.00 30.79           N  
ATOM   1127  NH2 ARG A 145       2.927 -21.960 -62.386  1.00 30.79           N  
ATOM   1128  CZ  ARG A 145       3.240 -21.471 -61.195  1.00 30.79           C  
ATOM   1129  N   GLU A 146       8.266 -23.084 -54.793  1.00 29.90           N  
ATOM   1130  CA  GLU A 146       9.353 -22.195 -54.393  1.00 29.90           C  
ATOM   1131  C   GLU A 146       9.291 -20.872 -55.150  1.00 29.90           C  
ATOM   1132  CB  GLU A 146      10.709 -22.868 -54.620  1.00 29.90           C  
ATOM   1133  O   GLU A 146       9.002 -20.849 -56.348  1.00 29.90           O  
ATOM   1134  CG  GLU A 146      11.195 -23.689 -53.435  1.00 29.90           C  
ATOM   1135  CD  GLU A 146      12.702 -23.889 -53.421  1.00 29.90           C  
ATOM   1136  OE1 GLU A 146      13.247 -24.324 -52.381  1.00 29.90           O  
ATOM   1137  OE2 GLU A 146      13.344 -23.607 -54.458  1.00 29.90           O  
ATOM   1138  N   PRO A 147       9.961 -19.565 -54.674  1.00 37.84           N  
ATOM   1139  CA  PRO A 147      10.513 -18.542 -53.783  1.00 37.84           C  
ATOM   1140  C   PRO A 147      10.427 -17.136 -54.373  1.00 37.84           C  
ATOM   1141  CB  PRO A 147      11.971 -18.974 -53.611  1.00 37.84           C  
ATOM   1142  O   PRO A 147      10.095 -16.977 -55.551  1.00 37.84           O  
ATOM   1143  CG  PRO A 147      12.350 -19.571 -54.928  1.00 37.84           C  
ATOM   1144  CD  PRO A 147      11.124 -19.637 -55.793  1.00 37.84           C  
ATOM   1145  N   THR A 148       9.914 -15.978 -53.514  1.00 27.63           N  
ATOM   1146  CA  THR A 148      10.368 -14.601 -53.666  1.00 27.63           C  
ATOM   1147  C   THR A 148       9.615 -13.675 -52.715  1.00 27.63           C  
ATOM   1148  CB  THR A 148      10.187 -14.110 -55.115  1.00 27.63           C  
ATOM   1149  O   THR A 148       8.412 -13.840 -52.502  1.00 27.63           O  
ATOM   1150  CG2 THR A 148      11.215 -14.748 -56.044  1.00 27.63           C  
ATOM   1151  OG1 THR A 148       8.872 -14.452 -55.569  1.00 27.63           O  
ATOM   1152  N   LEU A 149      10.269 -13.120 -51.636  1.00 32.58           N  
ATOM   1153  CA  LEU A 149      10.421 -11.759 -51.133  1.00 32.58           C  
ATOM   1154  C   LEU A 149       9.120 -10.977 -51.281  1.00 32.58           C  
ATOM   1155  CB  LEU A 149      11.551 -11.037 -51.873  1.00 32.58           C  
ATOM   1156  O   LEU A 149       8.572 -10.877 -52.381  1.00 32.58           O  
ATOM   1157  CG  LEU A 149      12.901 -10.979 -51.157  1.00 32.58           C  
ATOM   1158  CD1 LEU A 149      14.038 -11.178 -52.153  1.00 32.58           C  
ATOM   1159  CD2 LEU A 149      13.057  -9.655 -50.416  1.00 32.58           C  
ATOM   1160  N   ALA A 150       8.111 -11.220 -50.366  1.00 28.55           N  
ATOM   1161  CA  ALA A 150       7.164 -10.160 -50.025  1.00 28.55           C  
ATOM   1162  C   ALA A 150       5.907 -10.735 -49.378  1.00 28.55           C  
ATOM   1163  CB  ALA A 150       6.798  -9.354 -51.268  1.00 28.55           C  
ATOM   1164  O   ALA A 150       5.191 -11.528 -49.994  1.00 28.55           O  
ATOM   1165  N   SER A 151       6.015 -11.230 -48.047  1.00 31.91           N  
ATOM   1166  CA  SER A 151       5.047 -10.907 -47.004  1.00 31.91           C  
ATOM   1167  C   SER A 151       5.492 -11.448 -45.649  1.00 31.91           C  
ATOM   1168  CB  SER A 151       3.669 -11.469 -47.358  1.00 31.91           C  
ATOM   1169  O   SER A 151       5.420 -12.653 -45.401  1.00 31.91           O  
ATOM   1170  OG  SER A 151       3.687 -12.886 -47.350  1.00 31.91           O  
ATOM   1171  N   GLN A 152       6.663 -11.100 -45.236  1.00 27.80           N  
ATOM   1172  CA  GLN A 152       7.076 -10.893 -43.852  1.00 27.80           C  
ATOM   1173  C   GLN A 152       6.283  -9.761 -43.205  1.00 27.80           C  
ATOM   1174  CB  GLN A 152       8.574 -10.595 -43.776  1.00 27.80           C  
ATOM   1175  O   GLN A 152       6.310  -8.625 -43.684  1.00 27.80           O  
ATOM   1176  CG  GLN A 152       9.453 -11.834 -43.885  1.00 27.80           C  
ATOM   1177  CD  GLN A 152      10.927 -11.525 -43.702  1.00 27.80           C  
ATOM   1178  NE2 GLN A 152      11.781 -12.294 -44.369  1.00 27.80           N  
ATOM   1179  OE1 GLN A 152      11.295 -10.603 -42.968  1.00 27.80           O  
ATOM   1180  N   GLY A 153       4.886  -9.823 -43.005  1.00 25.69           N  
ATOM   1181  CA  GLY A 153       4.070  -8.824 -42.333  1.00 25.69           C  
ATOM   1182  C   GLY A 153       3.062  -9.425 -41.373  1.00 25.69           C  
ATOM   1183  O   GLY A 153       2.201 -10.209 -41.778  1.00 25.69           O  
ATOM   1184  N   ALA A 154       3.535 -10.011 -40.160  1.00 28.17           N  
ATOM   1185  CA  ALA A 154       2.999  -9.581 -38.871  1.00 28.17           C  
ATOM   1186  C   ALA A 154       3.180 -10.665 -37.813  1.00 28.17           C  
ATOM   1187  CB  ALA A 154       1.523  -9.214 -39.005  1.00 28.17           C  
ATOM   1188  O   ALA A 154       2.443 -11.654 -37.795  1.00 28.17           O  
ATOM   1189  N   ALA A 155       4.368 -11.302 -37.629  1.00 29.96           N  
ATOM   1190  CA  ALA A 155       4.779 -11.587 -36.256  1.00 29.96           C  
ATOM   1191  C   ALA A 155       4.442 -10.422 -35.330  1.00 29.96           C  
ATOM   1192  CB  ALA A 155       6.273 -11.893 -36.200  1.00 29.96           C  
ATOM   1193  O   ALA A 155       4.990  -9.327 -35.476  1.00 29.96           O  
ATOM   1194  N   ALA A 156       3.157  -9.840 -35.480  1.00 27.54           N  
ATOM   1195  CA  ALA A 156       2.557  -8.966 -34.476  1.00 27.54           C  
ATOM   1196  C   ALA A 156       3.356  -8.994 -33.176  1.00 27.54           C  
ATOM   1197  CB  ALA A 156       1.108  -9.371 -34.215  1.00 27.54           C  
ATOM   1198  O   ALA A 156       3.583 -10.062 -32.602  1.00 27.54           O  
ATOM   1199  N   LEU A 157       4.607  -8.536 -33.054  1.00 32.60           N  
ATOM   1200  CA  LEU A 157       4.976  -7.780 -31.862  1.00 32.60           C  
ATOM   1201  C   LEU A 157       3.880  -7.865 -30.804  1.00 32.60           C  
ATOM   1202  CB  LEU A 157       5.246  -6.316 -32.217  1.00 32.60           C  
ATOM   1203  O   LEU A 157       2.800  -7.296 -30.976  1.00 32.60           O  
ATOM   1204  CG  LEU A 157       6.712  -5.923 -32.405  1.00 32.60           C  
ATOM   1205  CD1 LEU A 157       6.911  -5.250 -33.758  1.00 32.60           C  
ATOM   1206  CD2 LEU A 157       7.169  -5.008 -31.274  1.00 32.60           C  
ATOM   1207  N   ALA A 158       3.263  -9.004 -30.442  1.00 30.30           N  
ATOM   1208  CA  ALA A 158       2.257  -9.199 -29.402  1.00 30.30           C  
ATOM   1209  C   ALA A 158       2.540  -8.313 -28.192  1.00 30.30           C  
ATOM   1210  CB  ALA A 158       2.203 -10.666 -28.982  1.00 30.30           C  
ATOM   1211  O   ALA A 158       3.614  -8.397 -27.591  1.00 30.30           O  
ATOM   1212  N   GLN A 159       2.334  -6.978 -28.314  1.00 37.04           N  
ATOM   1213  CA  GLN A 159       2.203  -6.104 -27.153  1.00 37.04           C  
ATOM   1214  C   GLN A 159       1.771  -6.891 -25.918  1.00 37.04           C  
ATOM   1215  CB  GLN A 159       1.203  -4.982 -27.436  1.00 37.04           C  
ATOM   1216  O   GLN A 159       0.953  -7.807 -26.014  1.00 37.04           O  
ATOM   1217  CG  GLN A 159       1.684  -3.978 -28.475  1.00 37.04           C  
ATOM   1218  CD  GLN A 159       0.849  -2.711 -28.498  1.00 37.04           C  
ATOM   1219  NE2 GLN A 159       1.056  -1.883 -29.516  1.00 37.04           N  
ATOM   1220  OE1 GLN A 159       0.024  -2.480 -27.608  1.00 37.04           O  
ATOM   1221  N   PRO A 160       2.651  -6.987 -24.829  1.00 52.32           N  
ATOM   1222  CA  PRO A 160       2.183  -7.587 -23.577  1.00 52.32           C  
ATOM   1223  C   PRO A 160       0.742  -7.207 -23.244  1.00 52.32           C  
ATOM   1224  CB  PRO A 160       3.151  -7.026 -22.533  1.00 52.32           C  
ATOM   1225  O   PRO A 160       0.274  -6.138 -23.643  1.00 52.32           O  
ATOM   1226  CG  PRO A 160       3.683  -5.768 -23.142  1.00 52.32           C  
ATOM   1227  CD  PRO A 160       3.614  -5.896 -24.637  1.00 52.32           C  
ATOM   1228  N   PRO A 161      -0.182  -8.248 -22.906  1.00 54.24           N  
ATOM   1229  CA  PRO A 161      -1.589  -7.975 -22.603  1.00 54.24           C  
ATOM   1230  C   PRO A 161      -1.773  -6.752 -21.708  1.00 54.24           C  
ATOM   1231  CB  PRO A 161      -2.048  -9.248 -21.888  1.00 54.24           C  
ATOM   1232  O   PRO A 161      -1.000  -6.547 -20.769  1.00 54.24           O  
ATOM   1233  CG  PRO A 161      -0.789  -9.882 -21.389  1.00 54.24           C  
ATOM   1234  CD  PRO A 161       0.353  -9.410 -22.242  1.00 54.24           C  
ATOM   1235  N   LYS A 162      -2.232  -5.639 -22.219  1.00 61.94           N  
ATOM   1236  CA  LYS A 162      -2.600  -4.439 -21.474  1.00 61.94           C  
ATOM   1237  C   LYS A 162      -3.625  -4.758 -20.390  1.00 61.94           C  
ATOM   1238  CB  LYS A 162      -3.151  -3.369 -22.418  1.00 61.94           C  
ATOM   1239  O   LYS A 162      -4.593  -5.480 -20.637  1.00 61.94           O  
ATOM   1240  CG  LYS A 162      -2.100  -2.738 -23.320  1.00 61.94           C  
ATOM   1241  CD  LYS A 162      -2.694  -1.631 -24.181  1.00 61.94           C  
ATOM   1242  CE  LYS A 162      -1.665  -1.061 -25.148  1.00 61.94           C  
ATOM   1243  NZ  LYS A 162      -2.268  -0.047 -26.064  1.00 61.94           N  
ATOM   1244  N   THR A 163      -3.293  -4.574 -19.148  1.00 74.42           N  
ATOM   1245  CA  THR A 163      -4.173  -4.825 -18.012  1.00 74.42           C  
ATOM   1246  C   THR A 163      -5.316  -3.815 -17.980  1.00 74.42           C  
ATOM   1247  CB  THR A 163      -3.398  -4.768 -16.682  1.00 74.42           C  
ATOM   1248  O   THR A 163      -5.082  -2.605 -17.943  1.00 74.42           O  
ATOM   1249  CG2 THR A 163      -4.272  -5.218 -15.516  1.00 74.42           C  
ATOM   1250  OG1 THR A 163      -2.253  -5.627 -16.766  1.00 74.42           O  
ATOM   1251  N   THR A 164      -6.551  -4.210 -18.192  1.00 73.00           N  
ATOM   1252  CA  THR A 164      -7.741  -3.369 -18.259  1.00 73.00           C  
ATOM   1253  C   THR A 164      -8.503  -3.403 -16.938  1.00 73.00           C  
ATOM   1254  CB  THR A 164      -8.672  -3.811 -19.403  1.00 73.00           C  
ATOM   1255  O   THR A 164      -9.164  -2.429 -16.571  1.00 73.00           O  
ATOM   1256  CG2 THR A 164      -8.055  -3.504 -20.764  1.00 73.00           C  
ATOM   1257  OG1 THR A 164      -8.906  -5.221 -19.304  1.00 73.00           O  
ATOM   1258  N   GLN A 165      -8.217  -4.508 -16.100  1.00 82.90           N  
ATOM   1259  CA  GLN A 165      -8.845  -4.667 -14.792  1.00 82.90           C  
ATOM   1260  C   GLN A 165      -7.801  -4.905 -13.705  1.00 82.90           C  
ATOM   1261  CB  GLN A 165      -9.850  -5.820 -14.816  1.00 82.90           C  
ATOM   1262  O   GLN A 165      -6.656  -5.251 -14.003  1.00 82.90           O  
ATOM   1263  CG  GLN A 165     -11.022  -5.595 -15.763  1.00 82.90           C  
ATOM   1264  CD  GLN A 165     -12.042  -6.716 -15.710  1.00 82.90           C  
ATOM   1265  NE2 GLN A 165     -13.040  -6.652 -16.585  1.00 82.90           N  
ATOM   1266  OE1 GLN A 165     -11.935  -7.633 -14.889  1.00 82.90           O  
ATOM   1267  N   ILE A 166      -8.216  -4.524 -12.459  1.00 88.67           N  
ATOM   1268  CA  ILE A 166      -7.348  -4.743 -11.307  1.00 88.67           C  
ATOM   1269  C   ILE A 166      -7.172  -6.242 -11.071  1.00 88.67           C  
ATOM   1270  CB  ILE A 166      -7.910  -4.064 -10.038  1.00 88.67           C  
ATOM   1271  O   ILE A 166      -8.154  -6.973 -10.926  1.00 88.67           O  
ATOM   1272  CG1 ILE A 166      -8.040  -2.552 -10.255  1.00 88.67           C  
ATOM   1273  CG2 ILE A 166      -7.025  -4.369  -8.825  1.00 88.67           C  
ATOM   1274  CD1 ILE A 166      -8.789  -1.829  -9.144  1.00 88.67           C  
ATOM   1275  N   VAL A 167      -5.995  -6.810 -11.202  1.00 89.78           N  
ATOM   1276  CA  VAL A 167      -5.665  -8.225 -11.073  1.00 89.78           C  
ATOM   1277  C   VAL A 167      -4.826  -8.447  -9.817  1.00 89.78           C  
ATOM   1278  CB  VAL A 167      -4.913  -8.749 -12.317  1.00 89.78           C  
ATOM   1279  O   VAL A 167      -3.854  -7.728  -9.577  1.00 89.78           O  
ATOM   1280  CG1 VAL A 167      -4.541 -10.220 -12.143  1.00 89.78           C  
ATOM   1281  CG2 VAL A 167      -5.758  -8.552 -13.573  1.00 89.78           C  
ATOM   1282  N   GLU A 168      -5.230  -9.403  -8.979  1.00 90.51           N  
ATOM   1283  CA  GLU A 168      -4.498  -9.778  -7.773  1.00 90.51           C  
ATOM   1284  C   GLU A 168      -3.698 -11.060  -7.989  1.00 90.51           C  
ATOM   1285  CB  GLU A 168      -5.458  -9.950  -6.593  1.00 90.51           C  
ATOM   1286  O   GLU A 168      -4.235 -12.059  -8.472  1.00 90.51           O  
ATOM   1287  CG  GLU A 168      -6.229  -8.687  -6.238  1.00 90.51           C  
ATOM   1288  CD  GLU A 168      -7.220  -8.889  -5.102  1.00 90.51           C  
ATOM   1289  OE1 GLU A 168      -7.923  -7.921  -4.732  1.00 90.51           O  
ATOM   1290  OE2 GLU A 168      -7.294 -10.023  -4.579  1.00 90.51           O  
ATOM   1291  N   THR A 169      -2.483 -10.997  -7.770  1.00 89.15           N  
ATOM   1292  CA  THR A 169      -1.597 -12.154  -7.842  1.00 89.15           C  
ATOM   1293  C   THR A 169      -1.032 -12.489  -6.465  1.00 89.15           C  
ATOM   1294  CB  THR A 169      -0.441 -11.911  -8.829  1.00 89.15           C  
ATOM   1295  O   THR A 169      -0.459 -11.627  -5.796  1.00 89.15           O  
ATOM   1296  CG2 THR A 169       0.382 -13.179  -9.035  1.00 89.15           C  
ATOM   1297  OG1 THR A 169      -0.977 -11.493 -10.091  1.00 89.15           O  
ATOM   1298  N   THR A 170      -1.322 -13.678  -6.013  1.00 86.78           N  
ATOM   1299  CA  THR A 170      -0.936 -14.066  -4.660  1.00 86.78           C  
ATOM   1300  C   THR A 170       0.255 -15.020  -4.690  1.00 86.78           C  
ATOM   1301  CB  THR A 170      -2.108 -14.726  -3.912  1.00 86.78           C  
ATOM   1302  O   THR A 170       0.396 -15.815  -5.622  1.00 86.78           O  
ATOM   1303  CG2 THR A 170      -3.305 -13.784  -3.824  1.00 86.78           C  
ATOM   1304  OG1 THR A 170      -2.501 -15.916  -4.608  1.00 86.78           O  
ATOM   1305  N   GLY A 171       1.208 -14.797  -3.778  1.00 85.84           N  
ATOM   1306  CA  GLY A 171       2.346 -15.668  -3.536  1.00 85.84           C  
ATOM   1307  C   GLY A 171       2.543 -16.001  -2.069  1.00 85.84           C  
ATOM   1308  O   GLY A 171       2.244 -15.183  -1.197  1.00 85.84           O  
ATOM   1309  N   GLN A 172       2.969 -17.234  -1.813  1.00 83.42           N  
ATOM   1310  CA  GLN A 172       3.167 -17.643  -0.426  1.00 83.42           C  
ATOM   1311  C   GLN A 172       4.610 -18.073  -0.180  1.00 83.42           C  
ATOM   1312  CB  GLN A 172       2.210 -18.778  -0.059  1.00 83.42           C  
ATOM   1313  O   GLN A 172       5.223 -18.723  -1.030  1.00 83.42           O  
ATOM   1314  CG  GLN A 172       0.744 -18.366  -0.045  1.00 83.42           C  
ATOM   1315  CD  GLN A 172      -0.178 -19.493   0.382  1.00 83.42           C  
ATOM   1316  NE2 GLN A 172      -1.463 -19.187   0.522  1.00 83.42           N  
ATOM   1317  OE1 GLN A 172       0.262 -20.630   0.584  1.00 83.42           O  
ATOM   1318  N   ARG A 173       5.095 -17.513   0.947  1.00 80.48           N  
ATOM   1319  CA  ARG A 173       6.456 -17.857   1.343  1.00 80.48           C  
ATOM   1320  C   ARG A 173       6.520 -18.223   2.822  1.00 80.48           C  
ATOM   1321  CB  ARG A 173       7.411 -16.698   1.049  1.00 80.48           C  
ATOM   1322  O   ARG A 173       5.956 -17.522   3.665  1.00 80.48           O  
ATOM   1323  CG  ARG A 173       8.869 -17.011   1.343  1.00 80.48           C  
ATOM   1324  CD  ARG A 173       9.781 -15.849   0.974  1.00 80.48           C  
ATOM   1325  NE  ARG A 173      11.170 -16.116   1.339  1.00 80.48           N  
ATOM   1326  NH1 ARG A 173      12.016 -14.213   0.339  1.00 80.48           N  
ATOM   1327  NH2 ARG A 173      13.422 -15.672   1.412  1.00 80.48           N  
ATOM   1328  CZ  ARG A 173      12.199 -15.333   1.029  1.00 80.48           C  
ATOM   1329  N   LYS A 174       7.185 -19.398   3.114  1.00 78.38           N  
ATOM   1330  CA  LYS A 174       7.345 -19.822   4.502  1.00 78.38           C  
ATOM   1331  C   LYS A 174       8.792 -19.665   4.961  1.00 78.38           C  
ATOM   1332  CB  LYS A 174       6.894 -21.273   4.675  1.00 78.38           C  
ATOM   1333  O   LYS A 174       9.708 -20.208   4.340  1.00 78.38           O  
ATOM   1334  CG  LYS A 174       6.756 -21.709   6.126  1.00 78.38           C  
ATOM   1335  CD  LYS A 174       6.221 -23.131   6.235  1.00 78.38           C  
ATOM   1336  CE  LYS A 174       6.131 -23.587   7.685  1.00 78.38           C  
ATOM   1337  NZ  LYS A 174       5.581 -24.971   7.797  1.00 78.38           N  
ATOM   1338  N   GLU A 175       9.067 -18.625   5.868  1.00 70.08           N  
ATOM   1339  CA  GLU A 175      10.401 -18.448   6.434  1.00 70.08           C  
ATOM   1340  C   GLU A 175      10.379 -18.592   7.953  1.00 70.08           C  
ATOM   1341  CB  GLU A 175      10.973 -17.083   6.044  1.00 70.08           C  
ATOM   1342  O   GLU A 175       9.539 -17.992   8.627  1.00 70.08           O  
ATOM   1343  CG  GLU A 175      11.501 -17.022   4.618  1.00 70.08           C  
ATOM   1344  CD  GLU A 175      12.120 -15.679   4.264  1.00 70.08           C  
ATOM   1345  OE1 GLU A 175      12.542 -15.493   3.100  1.00 70.08           O  
ATOM   1346  OE2 GLU A 175      12.184 -14.806   5.158  1.00 70.08           O  
ATOM   1347  N   ASN A 176      11.274 -19.534   8.542  1.00 63.89           N  
ATOM   1348  CA  ASN A 176      11.495 -19.678   9.978  1.00 63.89           C  
ATOM   1349  C   ASN A 176      10.183 -19.893  10.727  1.00 63.89           C  
ATOM   1350  CB  ASN A 176      12.231 -18.457  10.533  1.00 63.89           C  
ATOM   1351  O   ASN A 176       9.937 -19.253  11.751  1.00 63.89           O  
ATOM   1352  CG  ASN A 176      13.627 -18.306   9.961  1.00 63.89           C  
ATOM   1353  ND2 ASN A 176      14.156 -17.089  10.004  1.00 63.89           N  
ATOM   1354  OD1 ASN A 176      14.223 -19.275   9.484  1.00 63.89           O  
ATOM   1355  N   ASN A 177       9.166 -20.745  10.082  1.00 66.81           N  
ATOM   1356  CA  ASN A 177       7.932 -21.180  10.728  1.00 66.81           C  
ATOM   1357  C   ASN A 177       6.859 -20.096  10.675  1.00 66.81           C  
ATOM   1358  CB  ASN A 177       8.200 -21.592  12.177  1.00 66.81           C  
ATOM   1359  O   ASN A 177       5.882 -20.147  11.423  1.00 66.81           O  
ATOM   1360  CG  ASN A 177       8.946 -22.907  12.282  1.00 66.81           C  
ATOM   1361  ND2 ASN A 177       9.452 -23.209  13.472  1.00 66.81           N  
ATOM   1362  OD1 ASN A 177       9.068 -23.646  11.301  1.00 66.81           O  
ATOM   1363  N   ILE A 178       7.161 -18.986   9.966  1.00 73.75           N  
ATOM   1364  CA  ILE A 178       6.223 -17.902   9.692  1.00 73.75           C  
ATOM   1365  C   ILE A 178       5.813 -17.934   8.222  1.00 73.75           C  
ATOM   1366  CB  ILE A 178       6.829 -16.526  10.050  1.00 73.75           C  
ATOM   1367  O   ILE A 178       6.667 -17.957   7.332  1.00 73.75           O  
ATOM   1368  CG1 ILE A 178       7.228 -16.487  11.529  1.00 73.75           C  
ATOM   1369  CG2 ILE A 178       5.846 -15.400   9.716  1.00 73.75           C  
ATOM   1370  CD1 ILE A 178       8.064 -15.274  11.913  1.00 73.75           C  
ATOM   1371  N   LYS A 179       4.485 -18.147   7.914  1.00 81.64           N  
ATOM   1372  CA  LYS A 179       3.939 -18.128   6.559  1.00 81.64           C  
ATOM   1373  C   LYS A 179       3.643 -16.702   6.106  1.00 81.64           C  
ATOM   1374  CB  LYS A 179       2.670 -18.978   6.480  1.00 81.64           C  
ATOM   1375  O   LYS A 179       2.864 -15.991   6.744  1.00 81.64           O  
ATOM   1376  CG  LYS A 179       2.911 -20.469   6.666  1.00 81.64           C  
ATOM   1377  CD  LYS A 179       1.618 -21.264   6.534  1.00 81.64           C  
ATOM   1378  CE  LYS A 179       1.841 -22.744   6.812  1.00 81.64           C  
ATOM   1379  NZ  LYS A 179       0.568 -23.521   6.730  1.00 81.64           N  
ATOM   1380  N   LEU A 180       4.467 -16.197   5.143  1.00 84.02           N  
ATOM   1381  CA  LEU A 180       4.242 -14.873   4.575  1.00 84.02           C  
ATOM   1382  C   LEU A 180       3.412 -14.963   3.298  1.00 84.02           C  
ATOM   1383  CB  LEU A 180       5.576 -14.181   4.283  1.00 84.02           C  
ATOM   1384  O   LEU A 180       3.818 -15.617   2.334  1.00 84.02           O  
ATOM   1385  CG  LEU A 180       5.494 -12.753   3.742  1.00 84.02           C  
ATOM   1386  CD1 LEU A 180       5.187 -11.775   4.871  1.00 84.02           C  
ATOM   1387  CD2 LEU A 180       6.792 -12.373   3.037  1.00 84.02           C  
ATOM   1388  N   ASN A 181       2.162 -14.436   3.312  1.00 87.34           N  
ATOM   1389  CA  ASN A 181       1.290 -14.367   2.144  1.00 87.34           C  
ATOM   1390  C   ASN A 181       1.392 -13.013   1.448  1.00 87.34           C  
ATOM   1391  CB  ASN A 181      -0.160 -14.653   2.540  1.00 87.34           C  
ATOM   1392  O   ASN A 181       1.022 -11.987   2.020  1.00 87.34           O  
ATOM   1393  CG  ASN A 181      -0.351 -16.054   3.088  1.00 87.34           C  
ATOM   1394  ND2 ASN A 181      -1.005 -16.156   4.239  1.00 87.34           N  
ATOM   1395  OD1 ASN A 181       0.088 -17.035   2.484  1.00 87.34           O  
ATOM   1396  N   LEU A 182       1.964 -13.044   0.335  1.00 89.20           N  
ATOM   1397  CA  LEU A 182       2.145 -11.818  -0.434  1.00 89.20           C  
ATOM   1398  C   LEU A 182       1.095 -11.706  -1.535  1.00 89.20           C  
ATOM   1399  CB  LEU A 182       3.548 -11.770  -1.044  1.00 89.20           C  
ATOM   1400  O   LEU A 182       0.940 -12.623  -2.345  1.00 89.20           O  
ATOM   1401  CG  LEU A 182       3.874 -10.544  -1.900  1.00 89.20           C  
ATOM   1402  CD1 LEU A 182       3.879  -9.284  -1.040  1.00 89.20           C  
ATOM   1403  CD2 LEU A 182       5.216 -10.724  -2.602  1.00 89.20           C  
ATOM   1404  N   ASN A 183       0.317 -10.637  -1.487  1.00 91.00           N  
ATOM   1405  CA  ASN A 183      -0.668 -10.314  -2.514  1.00 91.00           C  
ATOM   1406  C   ASN A 183      -0.270  -9.068  -3.300  1.00 91.00           C  
ATOM   1407  CB  ASN A 183      -2.053 -10.128  -1.890  1.00 91.00           C  
ATOM   1408  O   ASN A 183      -0.197  -7.972  -2.740  1.00 91.00           O  
ATOM   1409  CG  ASN A 183      -3.159 -10.085  -2.926  1.00 91.00           C  
ATOM   1410  ND2 ASN A 183      -4.327  -9.598  -2.526  1.00 91.00           N  
ATOM   1411  OD1 ASN A 183      -2.965 -10.487  -4.077  1.00 91.00           O  
ATOM   1412  N   LEU A 184       0.117  -9.277  -4.552  1.00 92.60           N  
ATOM   1413  CA  LEU A 184       0.464  -8.158  -5.421  1.00 92.60           C  
ATOM   1414  C   LEU A 184      -0.713  -7.779  -6.314  1.00 92.60           C  
ATOM   1415  CB  LEU A 184       1.681  -8.504  -6.282  1.00 92.60           C  
ATOM   1416  O   LEU A 184      -1.229  -8.616  -7.057  1.00 92.60           O  
ATOM   1417  CG  LEU A 184       3.008  -8.676  -5.542  1.00 92.60           C  
ATOM   1418  CD1 LEU A 184       4.084  -9.187  -6.494  1.00 92.60           C  
ATOM   1419  CD2 LEU A 184       3.436  -7.362  -4.898  1.00 92.60           C  
ATOM   1420  N   ILE A 185      -1.198  -6.520  -6.192  1.00 93.35           N  
ATOM   1421  CA  ILE A 185      -2.371  -6.028  -6.905  1.00 93.35           C  
ATOM   1422  C   ILE A 185      -1.933  -5.184  -8.100  1.00 93.35           C  
ATOM   1423  CB  ILE A 185      -3.293  -5.205  -5.978  1.00 93.35           C  
ATOM   1424  O   ILE A 185      -1.266  -4.161  -7.934  1.00 93.35           O  
ATOM   1425  CG1 ILE A 185      -3.722  -6.044  -4.769  1.00 93.35           C  
ATOM   1426  CG2 ILE A 185      -4.513  -4.690  -6.748  1.00 93.35           C  
ATOM   1427  CD1 ILE A 185      -4.267  -5.224  -3.608  1.00 93.35           C  
ATOM   1428  N   ASP A 186      -2.234  -5.718  -9.279  1.00 92.67           N  
ATOM   1429  CA  ASP A 186      -1.909  -5.024 -10.521  1.00 92.67           C  
ATOM   1430  C   ASP A 186      -3.062  -4.130 -10.969  1.00 92.67           C  
ATOM   1431  CB  ASP A 186      -1.563  -6.028 -11.622  1.00 92.67           C  
ATOM   1432  O   ASP A 186      -4.181  -4.606 -11.173  1.00 92.67           O  
ATOM   1433  CG  ASP A 186      -0.973  -5.373 -12.859  1.00 92.67           C  
ATOM   1434  OD1 ASP A 186      -0.610  -4.178 -12.801  1.00 92.67           O  
ATOM   1435  OD2 ASP A 186      -0.873  -6.057 -13.900  1.00 92.67           O  
ATOM   1436  N   THR A 187      -2.781  -2.813 -11.144  1.00 91.46           N  
ATOM   1437  CA  THR A 187      -3.789  -1.841 -11.553  1.00 91.46           C  
ATOM   1438  C   THR A 187      -3.561  -1.398 -12.995  1.00 91.46           C  
ATOM   1439  CB  THR A 187      -3.784  -0.609 -10.628  1.00 91.46           C  
ATOM   1440  O   THR A 187      -2.437  -1.458 -13.498  1.00 91.46           O  
ATOM   1441  CG2 THR A 187      -4.036  -1.009  -9.178  1.00 91.46           C  
ATOM   1442  OG1 THR A 187      -2.512   0.043 -10.718  1.00 91.46           O  
ATOM   1443  N   PRO A 188      -4.737  -1.128 -13.660  1.00 88.67           N  
ATOM   1444  CA  PRO A 188      -4.576  -0.592 -15.013  1.00 88.67           C  
ATOM   1445  C   PRO A 188      -3.830   0.741 -15.035  1.00 88.67           C  
ATOM   1446  CB  PRO A 188      -6.017  -0.419 -15.498  1.00 88.67           C  
ATOM   1447  O   PRO A 188      -4.000   1.562 -14.130  1.00 88.67           O  
ATOM   1448  CG  PRO A 188      -6.828  -0.292 -14.249  1.00 88.67           C  
ATOM   1449  CD  PRO A 188      -6.130  -1.040 -13.150  1.00 88.67           C  
ATOM   1450  N   GLY A 189      -2.780   0.865 -15.922  1.00 86.34           N  
ATOM   1451  CA  GLY A 189      -2.057   2.119 -16.059  1.00 86.34           C  
ATOM   1452  C   GLY A 189      -2.880   3.215 -16.709  1.00 86.34           C  
ATOM   1453  O   GLY A 189      -3.802   2.934 -17.477  1.00 86.34           O  
ATOM   1454  N   TYR A 190      -2.642   4.446 -16.265  1.00 87.60           N  
ATOM   1455  CA  TYR A 190      -3.337   5.561 -16.899  1.00 87.60           C  
ATOM   1456  C   TYR A 190      -2.520   6.127 -18.054  1.00 87.60           C  
ATOM   1457  CB  TYR A 190      -3.630   6.663 -15.877  1.00 87.60           C  
ATOM   1458  O   TYR A 190      -1.296   5.981 -18.087  1.00 87.60           O  
ATOM   1459  CG  TYR A 190      -2.390   7.298 -15.296  1.00 87.60           C  
ATOM   1460  CD1 TYR A 190      -1.789   6.779 -14.151  1.00 87.60           C  
ATOM   1461  CD2 TYR A 190      -1.816   8.417 -15.890  1.00 87.60           C  
ATOM   1462  CE1 TYR A 190      -0.647   7.361 -13.611  1.00 87.60           C  
ATOM   1463  CE2 TYR A 190      -0.675   9.008 -15.358  1.00 87.60           C  
ATOM   1464  OH  TYR A 190       1.032   9.054 -13.690  1.00 87.60           O  
ATOM   1465  CZ  TYR A 190      -0.098   8.473 -14.221  1.00 87.60           C  
ATOM   1466  N   GLY A 191      -3.120   6.451 -19.136  1.00 81.34           N  
ATOM   1467  CA  GLY A 191      -2.482   6.976 -20.333  1.00 81.34           C  
ATOM   1468  C   GLY A 191      -3.085   8.286 -20.804  1.00 81.34           C  
ATOM   1469  O   GLY A 191      -3.853   8.919 -20.077  1.00 81.34           O  
ATOM   1470  N   GLU A 192      -2.755   8.778 -21.943  1.00 70.59           N  
ATOM   1471  CA  GLU A 192      -3.111  10.057 -22.552  1.00 70.59           C  
ATOM   1472  C   GLU A 192      -4.588  10.092 -22.936  1.00 70.59           C  
ATOM   1473  CB  GLU A 192      -2.241  10.328 -23.782  1.00 70.59           C  
ATOM   1474  O   GLU A 192      -5.244  11.127 -22.803  1.00 70.59           O  
ATOM   1475  CG  GLU A 192      -0.792  10.654 -23.451  1.00 70.59           C  
ATOM   1476  CD  GLU A 192       0.046  10.974 -24.678  1.00 70.59           C  
ATOM   1477  OE1 GLU A 192       1.267  11.213 -24.533  1.00 70.59           O  
ATOM   1478  OE2 GLU A 192      -0.522  10.987 -25.793  1.00 70.59           O  
ATOM   1479  N   ASN A 193      -5.289   8.935 -23.033  1.00 68.06           N  
ATOM   1480  CA  ASN A 193      -6.674   8.868 -23.487  1.00 68.06           C  
ATOM   1481  C   ASN A 193      -7.593   8.313 -22.402  1.00 68.06           C  
ATOM   1482  CB  ASN A 193      -6.782   8.023 -24.758  1.00 68.06           C  
ATOM   1483  O   ASN A 193      -8.782   8.093 -22.642  1.00 68.06           O  
ATOM   1484  CG  ASN A 193      -6.080   8.656 -25.942  1.00 68.06           C  
ATOM   1485  ND2 ASN A 193      -5.643   7.829 -26.885  1.00 68.06           N  
ATOM   1486  OD1 ASN A 193      -5.931   9.879 -26.010  1.00 68.06           O  
ATOM   1487  N   THR A 194      -7.144   8.272 -21.109  1.00 79.30           N  
ATOM   1488  CA  THR A 194      -7.922   7.743 -19.993  1.00 79.30           C  
ATOM   1489  C   THR A 194      -8.300   8.857 -19.021  1.00 79.30           C  
ATOM   1490  CB  THR A 194      -7.146   6.645 -19.243  1.00 79.30           C  
ATOM   1491  O   THR A 194      -7.531   9.798 -18.818  1.00 79.30           O  
ATOM   1492  CG2 THR A 194      -8.053   5.897 -18.271  1.00 79.30           C  
ATOM   1493  OG1 THR A 194      -6.610   5.714 -20.191  1.00 79.30           O  
ATOM   1494  N   ASN A 195      -9.594   8.994 -18.738  1.00 85.09           N  
ATOM   1495  CA  ASN A 195     -10.052   9.906 -17.695  1.00 85.09           C  
ATOM   1496  C   ASN A 195      -9.367   9.622 -16.362  1.00 85.09           C  
ATOM   1497  CB  ASN A 195     -11.572   9.823 -17.539  1.00 85.09           C  
ATOM   1498  O   ASN A 195      -9.560   8.557 -15.774  1.00 85.09           O  
ATOM   1499  CG  ASN A 195     -12.149  11.013 -16.798  1.00 85.09           C  
ATOM   1500  ND2 ASN A 195     -13.455  11.215 -16.926  1.00 85.09           N  
ATOM   1501  OD1 ASN A 195     -11.427  11.745 -16.117  1.00 85.09           O  
ATOM   1502  N   LEU A 196      -8.490  10.432 -15.925  1.00 86.30           N  
ATOM   1503  CA  LEU A 196      -7.660  10.304 -14.732  1.00 86.30           C  
ATOM   1504  C   LEU A 196      -8.521  10.249 -13.474  1.00 86.30           C  
ATOM   1505  CB  LEU A 196      -6.673  11.470 -14.638  1.00 86.30           C  
ATOM   1506  O   LEU A 196      -8.185   9.549 -12.517  1.00 86.30           O  
ATOM   1507  CG  LEU A 196      -5.547  11.490 -15.672  1.00 86.30           C  
ATOM   1508  CD1 LEU A 196      -4.779  12.805 -15.595  1.00 86.30           C  
ATOM   1509  CD2 LEU A 196      -4.609  10.305 -15.465  1.00 86.30           C  
ATOM   1510  N   GLU A 197      -9.662  10.937 -13.470  1.00 88.21           N  
ATOM   1511  CA  GLU A 197     -10.573  10.941 -12.330  1.00 88.21           C  
ATOM   1512  C   GLU A 197     -11.245   9.581 -12.156  1.00 88.21           C  
ATOM   1513  CB  GLU A 197     -11.632  12.034 -12.490  1.00 88.21           C  
ATOM   1514  O   GLU A 197     -11.378   9.088 -11.034  1.00 88.21           O  
ATOM   1515  CG  GLU A 197     -12.473  12.264 -11.242  1.00 88.21           C  
ATOM   1516  CD  GLU A 197     -11.650  12.674 -10.031  1.00 88.21           C  
ATOM   1517  OE1 GLU A 197     -12.058  12.369  -8.888  1.00 88.21           O  
ATOM   1518  OE2 GLU A 197     -10.589  13.307 -10.228  1.00 88.21           O  
ATOM   1519  N   GLU A 198     -11.726   9.017 -13.229  1.00 87.40           N  
ATOM   1520  CA  GLU A 198     -12.356   7.700 -13.225  1.00 87.40           C  
ATOM   1521  C   GLU A 198     -11.360   6.613 -12.831  1.00 87.40           C  
ATOM   1522  CB  GLU A 198     -12.960   7.388 -14.596  1.00 87.40           C  
ATOM   1523  O   GLU A 198     -11.706   5.681 -12.102  1.00 87.40           O  
ATOM   1524  CG  GLU A 198     -14.195   8.214 -14.926  1.00 87.40           C  
ATOM   1525  CD  GLU A 198     -14.784   7.894 -16.291  1.00 87.40           C  
ATOM   1526  OE1 GLU A 198     -15.762   8.560 -16.702  1.00 87.40           O  
ATOM   1527  OE2 GLU A 198     -14.263   6.970 -16.955  1.00 87.40           O  
ATOM   1528  N   TRP A 199     -10.118   6.740 -13.335  1.00 89.35           N  
ATOM   1529  CA  TRP A 199      -9.034   5.825 -12.994  1.00 89.35           C  
ATOM   1530  C   TRP A 199      -8.744   5.859 -11.497  1.00 89.35           C  
ATOM   1531  CB  TRP A 199      -7.768   6.174 -13.781  1.00 89.35           C  
ATOM   1532  O   TRP A 199      -8.657   4.811 -10.852  1.00 89.35           O  
ATOM   1533  CG  TRP A 199      -6.549   5.423 -13.337  1.00 89.35           C  
ATOM   1534  CD1 TRP A 199      -6.211   4.138 -13.659  1.00 89.35           C  
ATOM   1535  CD2 TRP A 199      -5.508   5.910 -12.485  1.00 89.35           C  
ATOM   1536  CE2 TRP A 199      -4.569   4.866 -12.333  1.00 89.35           C  
ATOM   1537  CE3 TRP A 199      -5.277   7.130 -11.835  1.00 89.35           C  
ATOM   1538  NE1 TRP A 199      -5.021   3.797 -13.059  1.00 89.35           N  
ATOM   1539  CH2 TRP A 199      -3.215   6.209 -10.932  1.00 89.35           C  
ATOM   1540  CZ2 TRP A 199      -3.416   5.006 -11.557  1.00 89.35           C  
ATOM   1541  CZ3 TRP A 199      -4.129   7.267 -11.063  1.00 89.35           C  
ATOM   1542  N   PHE A 200      -8.639   7.048 -11.004  1.00 90.68           N  
ATOM   1543  CA  PHE A 200      -8.365   7.258  -9.587  1.00 90.68           C  
ATOM   1544  C   PHE A 200      -9.499   6.710  -8.729  1.00 90.68           C  
ATOM   1545  CB  PHE A 200      -8.157   8.747  -9.294  1.00 90.68           C  
ATOM   1546  O   PHE A 200      -9.255   6.088  -7.693  1.00 90.68           O  
ATOM   1547  CG  PHE A 200      -7.814   9.041  -7.859  1.00 90.68           C  
ATOM   1548  CD1 PHE A 200      -8.750   9.622  -7.011  1.00 90.68           C  
ATOM   1549  CD2 PHE A 200      -6.556   8.737  -7.357  1.00 90.68           C  
ATOM   1550  CE1 PHE A 200      -8.435   9.896  -5.682  1.00 90.68           C  
ATOM   1551  CE2 PHE A 200      -6.234   9.007  -6.029  1.00 90.68           C  
ATOM   1552  CZ  PHE A 200      -7.175   9.587  -5.194  1.00 90.68           C  
ATOM   1553  N   GLN A 201     -10.720   6.952  -9.135  1.00 91.25           N  
ATOM   1554  CA  GLN A 201     -11.885   6.449  -8.414  1.00 91.25           C  
ATOM   1555  C   GLN A 201     -11.889   4.924  -8.370  1.00 91.25           C  
ATOM   1556  CB  GLN A 201     -13.176   6.959  -9.056  1.00 91.25           C  
ATOM   1557  O   GLN A 201     -12.272   4.327  -7.362  1.00 91.25           O  
ATOM   1558  CG  GLN A 201     -13.471   8.424  -8.764  1.00 91.25           C  
ATOM   1559  CD  GLN A 201     -14.734   8.916  -9.445  1.00 91.25           C  
ATOM   1560  NE2 GLN A 201     -15.115  10.157  -9.164  1.00 91.25           N  
ATOM   1561  OE1 GLN A 201     -15.363   8.186 -10.219  1.00 91.25           O  
ATOM   1562  N   LYS A 202     -11.530   4.344  -9.449  1.00 90.84           N  
ATOM   1563  CA  LYS A 202     -11.434   2.889  -9.516  1.00 90.84           C  
ATOM   1564  C   LYS A 202     -10.452   2.354  -8.478  1.00 90.84           C  
ATOM   1565  CB  LYS A 202     -11.011   2.443 -10.917  1.00 90.84           C  
ATOM   1566  O   LYS A 202     -10.727   1.354  -7.813  1.00 90.84           O  
ATOM   1567  CG  LYS A 202     -11.095   0.940 -11.139  1.00 90.84           C  
ATOM   1568  CD  LYS A 202     -10.793   0.571 -12.586  1.00 90.84           C  
ATOM   1569  CE  LYS A 202     -10.829  -0.936 -12.799  1.00 90.84           C  
ATOM   1570  NZ  LYS A 202     -10.611  -1.299 -14.231  1.00 90.84           N  
ATOM   1571  N   ILE A 203      -9.321   3.058  -8.277  1.00 91.85           N  
ATOM   1572  CA  ILE A 203      -8.270   2.679  -7.339  1.00 91.85           C  
ATOM   1573  C   ILE A 203      -8.752   2.899  -5.907  1.00 91.85           C  
ATOM   1574  CB  ILE A 203      -6.970   3.473  -7.595  1.00 91.85           C  
ATOM   1575  O   ILE A 203      -8.602   2.023  -5.053  1.00 91.85           O  
ATOM   1576  CG1 ILE A 203      -6.393   3.123  -8.971  1.00 91.85           C  
ATOM   1577  CG2 ILE A 203      -5.947   3.206  -6.488  1.00 91.85           C  
ATOM   1578  CD1 ILE A 203      -5.204   3.982  -9.381  1.00 91.85           C  
ATOM   1579  N   ILE A 204      -9.349   3.984  -5.623  1.00 92.88           N  
ATOM   1580  CA  ILE A 204      -9.846   4.319  -4.293  1.00 92.88           C  
ATOM   1581  C   ILE A 204     -10.989   3.380  -3.918  1.00 92.88           C  
ATOM   1582  CB  ILE A 204     -10.313   5.790  -4.218  1.00 92.88           C  
ATOM   1583  O   ILE A 204     -11.073   2.917  -2.778  1.00 92.88           O  
ATOM   1584  CG1 ILE A 204      -9.112   6.738  -4.311  1.00 92.88           C  
ATOM   1585  CG2 ILE A 204     -11.110   6.039  -2.934  1.00 92.88           C  
ATOM   1586  CD1 ILE A 204      -9.489   8.212  -4.353  1.00 92.88           C  
ATOM   1587  N   ASN A 205     -11.906   3.175  -4.874  1.00 92.72           N  
ATOM   1588  CA  ASN A 205     -13.019   2.262  -4.638  1.00 92.72           C  
ATOM   1589  C   ASN A 205     -12.530   0.865  -4.266  1.00 92.72           C  
ATOM   1590  CB  ASN A 205     -13.929   2.195  -5.867  1.00 92.72           C  
ATOM   1591  O   ASN A 205     -13.114   0.208  -3.403  1.00 92.72           O  
ATOM   1592  CG  ASN A 205     -14.747   3.457  -6.057  1.00 92.72           C  
ATOM   1593  ND2 ASN A 205     -15.352   3.601  -7.230  1.00 92.72           N  
ATOM   1594  OD1 ASN A 205     -14.835   4.296  -5.156  1.00 92.72           O  
ATOM   1595  N   TYR A 206     -11.512   0.461  -4.949  1.00 93.44           N  
ATOM   1596  CA  TYR A 206     -10.926  -0.839  -4.641  1.00 93.44           C  
ATOM   1597  C   TYR A 206     -10.374  -0.866  -3.221  1.00 93.44           C  
ATOM   1598  CB  TYR A 206      -9.816  -1.178  -5.640  1.00 93.44           C  
ATOM   1599  O   TYR A 206     -10.619  -1.814  -2.471  1.00 93.44           O  
ATOM   1600  CG  TYR A 206      -9.163  -2.516  -5.391  1.00 93.44           C  
ATOM   1601  CD1 TYR A 206      -7.963  -2.609  -4.690  1.00 93.44           C  
ATOM   1602  CD2 TYR A 206      -9.745  -3.691  -5.856  1.00 93.44           C  
ATOM   1603  CE1 TYR A 206      -7.357  -3.839  -4.459  1.00 93.44           C  
ATOM   1604  CE2 TYR A 206      -9.148  -4.927  -5.632  1.00 93.44           C  
ATOM   1605  OH  TYR A 206      -7.361  -6.212  -4.708  1.00 93.44           O  
ATOM   1606  CZ  TYR A 206      -7.957  -4.991  -4.933  1.00 93.44           C  
ATOM   1607  N   ILE A 207      -9.570   0.126  -2.817  1.00 93.13           N  
ATOM   1608  CA  ILE A 207      -8.956   0.220  -1.497  1.00 93.13           C  
ATOM   1609  C   ILE A 207     -10.043   0.281  -0.426  1.00 93.13           C  
ATOM   1610  CB  ILE A 207      -8.029   1.452  -1.391  1.00 93.13           C  
ATOM   1611  O   ILE A 207      -9.959  -0.410   0.592  1.00 93.13           O  
ATOM   1612  CG1 ILE A 207      -6.844   1.312  -2.353  1.00 93.13           C  
ATOM   1613  CG2 ILE A 207      -7.546   1.642   0.049  1.00 93.13           C  
ATOM   1614  CD1 ILE A 207      -5.968   2.555  -2.441  1.00 93.13           C  
ATOM   1615  N   THR A 208     -11.023   1.162  -0.651  1.00 92.77           N  
ATOM   1616  CA  THR A 208     -12.121   1.324   0.297  1.00 92.77           C  
ATOM   1617  C   THR A 208     -12.917   0.029   0.430  1.00 92.77           C  
ATOM   1618  CB  THR A 208     -13.062   2.467  -0.129  1.00 92.77           C  
ATOM   1619  O   THR A 208     -13.371  -0.317   1.523  1.00 92.77           O  
ATOM   1620  CG2 THR A 208     -14.164   2.685   0.902  1.00 92.77           C  
ATOM   1621  OG1 THR A 208     -12.305   3.676  -0.266  1.00 92.77           O  
ATOM   1622  N   SER A 209     -13.186  -0.622  -0.681  1.00 92.09           N  
ATOM   1623  CA  SER A 209     -13.883  -1.904  -0.664  1.00 92.09           C  
ATOM   1624  C   SER A 209     -13.148  -2.922   0.201  1.00 92.09           C  
ATOM   1625  CB  SER A 209     -14.040  -2.448  -2.085  1.00 92.09           C  
ATOM   1626  O   SER A 209     -13.774  -3.682   0.942  1.00 92.09           O  
ATOM   1627  OG  SER A 209     -14.692  -3.706  -2.072  1.00 92.09           O  
ATOM   1628  N   LYS A 210     -11.835  -2.949   0.143  1.00 91.36           N  
ATOM   1629  CA  LYS A 210     -11.021  -3.852   0.951  1.00 91.36           C  
ATOM   1630  C   LYS A 210     -11.119  -3.502   2.433  1.00 91.36           C  
ATOM   1631  CB  LYS A 210      -9.560  -3.808   0.498  1.00 91.36           C  
ATOM   1632  O   LYS A 210     -11.131  -4.392   3.286  1.00 91.36           O  
ATOM   1633  CG  LYS A 210      -9.323  -4.395  -0.885  1.00 91.36           C  
ATOM   1634  CD  LYS A 210      -9.723  -5.864  -0.945  1.00 91.36           C  
ATOM   1635  CE  LYS A 210      -9.458  -6.461  -2.320  1.00 91.36           C  
ATOM   1636  NZ  LYS A 210      -9.890  -7.889  -2.397  1.00 91.36           N  
ATOM   1637  N   PHE A 211     -11.111  -2.214   2.727  1.00 91.48           N  
ATOM   1638  CA  PHE A 211     -11.303  -1.757   4.098  1.00 91.48           C  
ATOM   1639  C   PHE A 211     -12.647  -2.228   4.642  1.00 91.48           C  
ATOM   1640  CB  PHE A 211     -11.212  -0.230   4.175  1.00 91.48           C  
ATOM   1641  O   PHE A 211     -12.738  -2.665   5.791  1.00 91.48           O  
ATOM   1642  CG  PHE A 211      -9.801   0.294   4.176  1.00 91.48           C  
ATOM   1643  CD1 PHE A 211      -8.747  -0.509   4.593  1.00 91.48           C  
ATOM   1644  CD2 PHE A 211      -9.530   1.591   3.761  1.00 91.48           C  
ATOM   1645  CE1 PHE A 211      -7.440  -0.027   4.596  1.00 91.48           C  
ATOM   1646  CE2 PHE A 211      -8.226   2.080   3.760  1.00 91.48           C  
ATOM   1647  CZ  PHE A 211      -7.183   1.270   4.179  1.00 91.48           C  
ATOM   1648  N   GLU A 212     -13.664  -2.113   3.796  1.00 90.12           N  
ATOM   1649  CA  GLU A 212     -15.011  -2.528   4.178  1.00 90.12           C  
ATOM   1650  C   GLU A 212     -15.082  -4.036   4.400  1.00 90.12           C  
ATOM   1651  CB  GLU A 212     -16.026  -2.105   3.113  1.00 90.12           C  
ATOM   1652  O   GLU A 212     -15.747  -4.501   5.328  1.00 90.12           O  
ATOM   1653  CG  GLU A 212     -16.306  -0.609   3.090  1.00 90.12           C  
ATOM   1654  CD  GLU A 212     -17.381  -0.215   2.090  1.00 90.12           C  
ATOM   1655  OE1 GLU A 212     -17.677   0.995   1.962  1.00 90.12           O  
ATOM   1656  OE2 GLU A 212     -17.933  -1.124   1.430  1.00 90.12           O  
ATOM   1657  N   ASN A 213     -14.497  -4.742   3.494  1.00 89.23           N  
ATOM   1658  CA  ASN A 213     -14.439  -6.194   3.623  1.00 89.23           C  
ATOM   1659  C   ASN A 213     -13.780  -6.614   4.934  1.00 89.23           C  
ATOM   1660  CB  ASN A 213     -13.699  -6.810   2.435  1.00 89.23           C  
ATOM   1661  O   ASN A 213     -14.241  -7.547   5.594  1.00 89.23           O  
ATOM   1662  CG  ASN A 213     -14.515  -6.777   1.158  1.00 89.23           C  
ATOM   1663  ND2 ASN A 213     -13.847  -6.947   0.023  1.00 89.23           N  
ATOM   1664  OD1 ASN A 213     -15.736  -6.601   1.191  1.00 89.23           O  
ATOM   1665  N   TYR A 214     -12.682  -5.906   5.221  1.00 87.78           N  
ATOM   1666  CA  TYR A 214     -11.977  -6.164   6.472  1.00 87.78           C  
ATOM   1667  C   TYR A 214     -12.868  -5.866   7.672  1.00 87.78           C  
ATOM   1668  CB  TYR A 214     -10.697  -5.327   6.551  1.00 87.78           C  
ATOM   1669  O   TYR A 214     -12.861  -6.607   8.658  1.00 87.78           O  
ATOM   1670  CG  TYR A 214      -9.911  -5.538   7.823  1.00 87.78           C  
ATOM   1671  CD1 TYR A 214      -9.970  -4.612   8.862  1.00 87.78           C  
ATOM   1672  CD2 TYR A 214      -9.109  -6.661   7.987  1.00 87.78           C  
ATOM   1673  CE1 TYR A 214      -9.246  -4.800  10.035  1.00 87.78           C  
ATOM   1674  CE2 TYR A 214      -8.381  -6.860   9.156  1.00 87.78           C  
ATOM   1675  OH  TYR A 214      -7.738  -6.118  11.332  1.00 87.78           O  
ATOM   1676  CZ  TYR A 214      -8.456  -5.926  10.173  1.00 87.78           C  
ATOM   1677  N   LYS A 215     -13.583  -4.784   7.635  1.00 86.47           N  
ATOM   1678  CA  LYS A 215     -14.537  -4.402   8.671  1.00 86.47           C  
ATOM   1679  C   LYS A 215     -15.595  -5.483   8.870  1.00 86.47           C  
ATOM   1680  CB  LYS A 215     -15.206  -3.072   8.321  1.00 86.47           C  
ATOM   1681  O   LYS A 215     -15.953  -5.808  10.004  1.00 86.47           O  
ATOM   1682  CG  LYS A 215     -16.126  -2.537   9.409  1.00 86.47           C  
ATOM   1683  CD  LYS A 215     -16.777  -1.224   8.994  1.00 86.47           C  
ATOM   1684  CE  LYS A 215     -17.767  -0.734  10.042  1.00 86.47           C  
ATOM   1685  NZ  LYS A 215     -18.429   0.539   9.627  1.00 86.47           N  
ATOM   1686  N   GLN A 216     -16.172  -5.981   7.835  1.00 84.40           N  
ATOM   1687  CA  GLN A 216     -17.187  -7.029   7.858  1.00 84.40           C  
ATOM   1688  C   GLN A 216     -16.648  -8.303   8.503  1.00 84.40           C  
ATOM   1689  CB  GLN A 216     -17.683  -7.327   6.442  1.00 84.40           C  
ATOM   1690  O   GLN A 216     -17.354  -8.965   9.267  1.00 84.40           O  
ATOM   1691  CG  GLN A 216     -18.532  -6.215   5.841  1.00 84.40           C  
ATOM   1692  CD  GLN A 216     -18.960  -6.508   4.415  1.00 84.40           C  
ATOM   1693  NE2 GLN A 216     -19.568  -5.523   3.764  1.00 84.40           N  
ATOM   1694  OE1 GLN A 216     -18.744  -7.611   3.902  1.00 84.40           O  
ATOM   1695  N   ILE A 217     -15.379  -8.589   8.089  1.00 80.53           N  
ATOM   1696  CA  ILE A 217     -14.717  -9.762   8.651  1.00 80.53           C  
ATOM   1697  C   ILE A 217     -14.528  -9.577  10.155  1.00 80.53           C  
ATOM   1698  CB  ILE A 217     -13.356 -10.023   7.968  1.00 80.53           C  
ATOM   1699  O   ILE A 217     -14.748 -10.508  10.934  1.00 80.53           O  
ATOM   1700  CG1 ILE A 217     -13.562 -10.435   6.506  1.00 80.53           C  
ATOM   1701  CG2 ILE A 217     -12.565 -11.090   8.731  1.00 80.53           C  
ATOM   1702  CD1 ILE A 217     -12.279 -10.479   5.688  1.00 80.53           C  
ATOM   1703  N   GLN A 218     -14.127  -8.391  10.608  1.00 77.59           N  
ATOM   1704  CA  GLN A 218     -13.926  -8.074  12.018  1.00 77.59           C  
ATOM   1705  C   GLN A 218     -15.240  -8.143  12.791  1.00 77.59           C  
ATOM   1706  CB  GLN A 218     -13.298  -6.689  12.173  1.00 77.59           C  
ATOM   1707  O   GLN A 218     -15.271  -8.602  13.934  1.00 77.59           O  
ATOM   1708  CG  GLN A 218     -11.805  -6.653  11.872  1.00 77.59           C  
ATOM   1709  CD  GLN A 218     -11.147  -5.362  12.323  1.00 77.59           C  
ATOM   1710  NE2 GLN A 218      -9.819  -5.363  12.380  1.00 77.59           N  
ATOM   1711  OE1 GLN A 218     -11.825  -4.373  12.616  1.00 77.59           O  
ATOM   1712  N   LYS A 219     -16.299  -7.614  12.215  1.00 78.06           N  
ATOM   1713  CA  LYS A 219     -17.637  -7.627  12.799  1.00 78.06           C  
ATOM   1714  C   LYS A 219     -18.148  -9.054  12.971  1.00 78.06           C  
ATOM   1715  CB  LYS A 219     -18.609  -6.824  11.932  1.00 78.06           C  
ATOM   1716  O   LYS A 219     -18.759  -9.381  13.991  1.00 78.06           O  
ATOM   1717  CG  LYS A 219     -19.979  -6.623  12.561  1.00 78.06           C  
ATOM   1718  CD  LYS A 219     -20.889  -5.792  11.666  1.00 78.06           C  
ATOM   1719  CE  LYS A 219     -22.292  -5.677  12.246  1.00 78.06           C  
ATOM   1720  NZ  LYS A 219     -23.202  -4.904  11.348  1.00 78.06           N  
ATOM   1721  N   LYS A 220     -17.976  -9.863  11.915  1.00 74.06           N  
ATOM   1722  CA  LYS A 220     -18.351 -11.274  11.940  1.00 74.06           C  
ATOM   1723  C   LYS A 220     -17.616 -12.018  13.050  1.00 74.06           C  
ATOM   1724  CB  LYS A 220     -18.063 -11.930  10.589  1.00 74.06           C  
ATOM   1725  O   LYS A 220     -18.178 -12.915  13.681  1.00 74.06           O  
ATOM   1726  CG  LYS A 220     -19.013 -11.504   9.479  1.00 74.06           C  
ATOM   1727  CD  LYS A 220     -18.718 -12.239   8.178  1.00 74.06           C  
ATOM   1728  CE  LYS A 220     -19.626 -11.769   7.050  1.00 74.06           C  
ATOM   1729  NZ  LYS A 220     -19.272 -12.410   5.749  1.00 74.06           N  
ATOM   1730  N   VAL A 221     -16.354 -11.563  13.280  1.00 68.52           N  
ATOM   1731  CA  VAL A 221     -15.532 -12.156  14.330  1.00 68.52           C  
ATOM   1732  C   VAL A 221     -16.090 -11.778  15.699  1.00 68.52           C  
ATOM   1733  CB  VAL A 221     -14.056 -11.710  14.214  1.00 68.52           C  
ATOM   1734  O   VAL A 221     -16.146 -12.612  16.606  1.00 68.52           O  
ATOM   1735  CG1 VAL A 221     -13.253 -12.184  15.424  1.00 68.52           C  
ATOM   1736  CG2 VAL A 221     -13.440 -12.238  12.920  1.00 68.52           C  
ATOM   1737  N   LEU A 222     -16.553 -10.532  15.800  1.00 67.13           N  
ATOM   1738  CA  LEU A 222     -17.083  -9.976  17.041  1.00 67.13           C  
ATOM   1739  C   LEU A 222     -18.498 -10.481  17.302  1.00 67.13           C  
ATOM   1740  CB  LEU A 222     -17.075  -8.446  16.990  1.00 67.13           C  
ATOM   1741  O   LEU A 222     -18.883 -10.693  18.454  1.00 67.13           O  
ATOM   1742  CG  LEU A 222     -17.190  -7.722  18.332  1.00 67.13           C  
ATOM   1743  CD1 LEU A 222     -16.052  -6.720  18.494  1.00 67.13           C  
ATOM   1744  CD2 LEU A 222     -18.542  -7.027  18.451  1.00 67.13           C  
ATOM   1745  N   GLU A 223     -19.407 -10.738  16.245  1.00 65.30           N  
ATOM   1746  CA  GLU A 223     -20.816 -11.121  16.274  1.00 65.30           C  
ATOM   1747  C   GLU A 223     -20.975 -12.627  16.463  1.00 65.30           C  
ATOM   1748  CB  GLU A 223     -21.521 -10.673  14.992  1.00 65.30           C  
ATOM   1749  O   GLU A 223     -21.945 -13.082  17.072  1.00 65.30           O  
ATOM   1750  CG  GLU A 223     -21.896  -9.199  14.978  1.00 65.30           C  
ATOM   1751  CD  GLU A 223     -22.535  -8.754  13.672  1.00 65.30           C  
ATOM   1752  OE1 GLU A 223     -22.817  -7.544  13.515  1.00 65.30           O  
ATOM   1753  OE2 GLU A 223     -22.755  -9.622  12.799  1.00 65.30           O  
ATOM   1754  N   LYS A 224     -19.921 -13.443  16.116  1.00 58.75           N  
ATOM   1755  CA  LYS A 224     -20.056 -14.885  16.300  1.00 58.75           C  
ATOM   1756  C   LYS A 224     -19.510 -15.320  17.657  1.00 58.75           C  
ATOM   1757  CB  LYS A 224     -19.337 -15.639  15.180  1.00 58.75           C  
ATOM   1758  O   LYS A 224     -18.335 -15.099  17.959  1.00 58.75           O  
ATOM   1759  CG  LYS A 224     -20.024 -15.540  13.826  1.00 58.75           C  
ATOM   1760  CD  LYS A 224     -19.374 -16.460  12.801  1.00 58.75           C  
ATOM   1761  CE  LYS A 224     -20.067 -16.368  11.448  1.00 58.75           C  
ATOM   1762  NZ  LYS A 224     -19.432 -17.267  10.438  1.00 58.75           N  
ATOM   1763  N   GLN A 225     -20.147 -15.151  18.839  1.00 51.71           N  
ATOM   1764  CA  GLN A 225     -20.185 -15.917  20.080  1.00 51.71           C  
ATOM   1765  C   GLN A 225     -20.555 -17.374  19.816  1.00 51.71           C  
ATOM   1766  CB  GLN A 225     -21.175 -15.295  21.066  1.00 51.71           C  
ATOM   1767  O   GLN A 225     -21.133 -18.039  20.678  1.00 51.71           O  
ATOM   1768  CG  GLN A 225     -20.648 -14.046  21.760  1.00 51.71           C  
ATOM   1769  CD  GLN A 225     -21.547 -13.578  22.889  1.00 51.71           C  
ATOM   1770  NE2 GLN A 225     -21.008 -12.740  23.768  1.00 51.71           N  
ATOM   1771  OE1 GLN A 225     -22.717 -13.966  22.970  1.00 51.71           O  
ATOM   1772  N   PHE A 226     -20.091 -18.148  18.747  1.00 48.63           N  
ATOM   1773  CA  PHE A 226     -20.656 -19.413  18.293  1.00 48.63           C  
ATOM   1774  C   PHE A 226     -19.572 -20.476  18.166  1.00 48.63           C  
ATOM   1775  CB  PHE A 226     -21.374 -19.232  16.951  1.00 48.63           C  
ATOM   1776  O   PHE A 226     -18.409 -20.156  17.910  1.00 48.63           O  
ATOM   1777  CG  PHE A 226     -22.842 -18.933  17.084  1.00 48.63           C  
ATOM   1778  CD1 PHE A 226     -23.762 -19.960  17.255  1.00 48.63           C  
ATOM   1779  CD2 PHE A 226     -23.303 -17.624  17.037  1.00 48.63           C  
ATOM   1780  CE1 PHE A 226     -25.123 -19.686  17.378  1.00 48.63           C  
ATOM   1781  CE2 PHE A 226     -24.661 -17.342  17.159  1.00 48.63           C  
ATOM   1782  CZ  PHE A 226     -25.569 -18.375  17.329  1.00 48.63           C  
ATOM   1783  N   ASP A 227     -19.397 -21.727  19.113  1.00 51.40           N  
ATOM   1784  CA  ASP A 227     -18.835 -23.059  19.313  1.00 51.40           C  
ATOM   1785  C   ASP A 227     -17.331 -23.066  19.052  1.00 51.40           C  
ATOM   1786  CB  ASP A 227     -19.531 -24.077  18.407  1.00 51.40           C  
ATOM   1787  O   ASP A 227     -16.859 -22.451  18.092  1.00 51.40           O  
ATOM   1788  CG  ASP A 227     -20.935 -24.421  18.870  1.00 51.40           C  
ATOM   1789  OD1 ASP A 227     -21.230 -24.285  20.078  1.00 51.40           O  
ATOM   1790  OD2 ASP A 227     -21.754 -24.835  18.021  1.00 51.40           O  
ATOM   1791  N   SER A 228     -16.509 -22.919  20.030  1.00 55.87           N  
ATOM   1792  CA  SER A 228     -15.073 -23.127  20.190  1.00 55.87           C  
ATOM   1793  C   SER A 228     -14.460 -23.737  18.933  1.00 55.87           C  
ATOM   1794  CB  SER A 228     -14.792 -24.029  21.392  1.00 55.87           C  
ATOM   1795  O   SER A 228     -13.353 -23.368  18.534  1.00 55.87           O  
ATOM   1796  OG  SER A 228     -15.165 -23.387  22.600  1.00 55.87           O  
ATOM   1797  N   GLN A 229     -15.268 -24.422  17.971  1.00 54.22           N  
ATOM   1798  CA  GLN A 229     -14.778 -25.136  16.797  1.00 54.22           C  
ATOM   1799  C   GLN A 229     -14.946 -24.298  15.533  1.00 54.22           C  
ATOM   1800  CB  GLN A 229     -15.504 -26.474  16.640  1.00 54.22           C  
ATOM   1801  O   GLN A 229     -14.088 -24.322  14.648  1.00 54.22           O  
ATOM   1802  CG  GLN A 229     -15.016 -27.554  17.596  1.00 54.22           C  
ATOM   1803  CD  GLN A 229     -15.593 -28.921  17.280  1.00 54.22           C  
ATOM   1804  NE2 GLN A 229     -15.004 -29.962  17.860  1.00 54.22           N  
ATOM   1805  OE1 GLN A 229     -16.561 -29.041  16.523  1.00 54.22           O  
ATOM   1806  N   GLU A 230     -15.848 -23.299  15.397  1.00 52.33           N  
ATOM   1807  CA  GLU A 230     -16.091 -22.345  14.319  1.00 52.33           C  
ATOM   1808  C   GLU A 230     -15.334 -21.041  14.555  1.00 52.33           C  
ATOM   1809  CB  GLU A 230     -17.589 -22.065  14.177  1.00 52.33           C  
ATOM   1810  O   GLU A 230     -14.941 -20.365  13.602  1.00 52.33           O  
ATOM   1811  CG  GLU A 230     -18.342 -23.129  13.392  1.00 52.33           C  
ATOM   1812  CD  GLU A 230     -19.825 -22.826  13.241  1.00 52.33           C  
ATOM   1813  OE1 GLU A 230     -20.534 -23.596  12.554  1.00 52.33           O  
ATOM   1814  OE2 GLU A 230     -20.280 -21.811  13.813  1.00 52.33           O  
ATOM   1815  N   LYS A 231     -14.904 -20.807  15.814  1.00 54.61           N  
ATOM   1816  CA  LYS A 231     -14.013 -19.745  16.272  1.00 54.61           C  
ATOM   1817  C   LYS A 231     -12.569 -20.025  15.866  1.00 54.61           C  
ATOM   1818  CB  LYS A 231     -14.109 -19.580  17.789  1.00 54.61           C  
ATOM   1819  O   LYS A 231     -11.849 -19.118  15.445  1.00 54.61           O  
ATOM   1820  CG  LYS A 231     -13.532 -18.272  18.308  1.00 54.61           C  
ATOM   1821  CD  LYS A 231     -13.749 -18.120  19.808  1.00 54.61           C  
ATOM   1822  CE  LYS A 231     -13.061 -16.875  20.351  1.00 54.61           C  
ATOM   1823  NZ  LYS A 231     -13.260 -16.730  21.824  1.00 54.61           N  
ATOM   1824  N   LYS A 232     -12.164 -21.356  15.867  1.00 52.36           N  
ATOM   1825  CA  LYS A 232     -10.851 -21.850  15.462  1.00 52.36           C  
ATOM   1826  C   LYS A 232     -10.749 -21.959  13.944  1.00 52.36           C  
ATOM   1827  CB  LYS A 232     -10.566 -23.207  16.106  1.00 52.36           C  
ATOM   1828  O   LYS A 232      -9.704 -21.658  13.363  1.00 52.36           O  
ATOM   1829  CG  LYS A 232     -10.090 -23.121  17.548  1.00 52.36           C  
ATOM   1830  CD  LYS A 232      -9.728 -24.493  18.101  1.00 52.36           C  
ATOM   1831  CE  LYS A 232      -9.352 -24.423  19.575  1.00 52.36           C  
ATOM   1832  NZ  LYS A 232      -9.057 -25.775  20.137  1.00 52.36           N  
ATOM   1833  N   GLN A 233     -11.849 -22.292  13.247  1.00 49.16           N  
ATOM   1834  CA  GLN A 233     -11.975 -22.341  11.794  1.00 49.16           C  
ATOM   1835  C   GLN A 233     -12.162 -20.943  11.210  1.00 49.16           C  
ATOM   1836  CB  GLN A 233     -13.142 -23.241  11.386  1.00 49.16           C  
ATOM   1837  O   GLN A 233     -11.633 -20.635  10.140  1.00 49.16           O  
ATOM   1838  CG  GLN A 233     -12.761 -24.706  11.224  1.00 49.16           C  
ATOM   1839  CD  GLN A 233     -13.939 -25.580  10.839  1.00 49.16           C  
ATOM   1840  NE2 GLN A 233     -14.117 -26.686  11.555  1.00 49.16           N  
ATOM   1841  OE1 GLN A 233     -14.684 -25.265   9.906  1.00 49.16           O  
ATOM   1842  N   LEU A 234     -12.659 -19.956  11.889  1.00 50.04           N  
ATOM   1843  CA  LEU A 234     -12.861 -18.546  11.576  1.00 50.04           C  
ATOM   1844  C   LEU A 234     -11.630 -17.726  11.947  1.00 50.04           C  
ATOM   1845  CB  LEU A 234     -14.090 -18.004  12.310  1.00 50.04           C  
ATOM   1846  O   LEU A 234     -11.320 -16.730  11.288  1.00 50.04           O  
ATOM   1847  CG  LEU A 234     -15.449 -18.328  11.687  1.00 50.04           C  
ATOM   1848  CD1 LEU A 234     -16.535 -18.327  12.758  1.00 50.04           C  
ATOM   1849  CD2 LEU A 234     -15.781 -17.333  10.580  1.00 50.04           C  
ATOM   1850  N   GLN A 235     -10.846 -18.142  12.997  1.00 50.31           N  
ATOM   1851  CA  GLN A 235      -9.541 -17.614  13.382  1.00 50.31           C  
ATOM   1852  C   GLN A 235      -8.460 -18.048  12.396  1.00 50.31           C  
ATOM   1853  CB  GLN A 235      -9.174 -18.067  14.796  1.00 50.31           C  
ATOM   1854  O   GLN A 235      -7.530 -17.289  12.114  1.00 50.31           O  
ATOM   1855  CG  GLN A 235      -9.225 -16.952  15.831  1.00 50.31           C  
ATOM   1856  CD  GLN A 235      -9.651 -17.443  17.202  1.00 50.31           C  
ATOM   1857  NE2 GLN A 235     -10.336 -16.586  17.952  1.00 50.31           N  
ATOM   1858  OE1 GLN A 235      -9.367 -18.583  17.584  1.00 50.31           O  
ATOM   1859  N   GLN A 236      -8.679 -19.230  11.694  1.00 47.56           N  
ATOM   1860  CA  GLN A 236      -7.867 -19.815  10.632  1.00 47.56           C  
ATOM   1861  C   GLN A 236      -8.240 -19.236   9.271  1.00 47.56           C  
ATOM   1862  CB  GLN A 236      -8.020 -21.337  10.615  1.00 47.56           C  
ATOM   1863  O   GLN A 236      -7.375 -19.043   8.414  1.00 47.56           O  
ATOM   1864  CG  GLN A 236      -7.047 -22.063  11.535  1.00 47.56           C  
ATOM   1865  CD  GLN A 236      -7.292 -23.559  11.585  1.00 47.56           C  
ATOM   1866  NE2 GLN A 236      -6.921 -24.184  12.698  1.00 47.56           N  
ATOM   1867  OE1 GLN A 236      -7.812 -24.149  10.632  1.00 47.56           O  
ATOM   1868  N   LYS A 237      -9.600 -18.791   9.066  1.00 49.25           N  
ATOM   1869  CA  LYS A 237     -10.083 -18.018   7.925  1.00 49.25           C  
ATOM   1870  C   LYS A 237      -9.845 -16.525   8.132  1.00 49.25           C  
ATOM   1871  CB  LYS A 237     -11.570 -18.283   7.688  1.00 49.25           C  
ATOM   1872  O   LYS A 237      -9.873 -15.748   7.175  1.00 49.25           O  
ATOM   1873  CG  LYS A 237     -11.852 -19.517   6.843  1.00 49.25           C  
ATOM   1874  CD  LYS A 237     -13.345 -19.707   6.611  1.00 49.25           C  
ATOM   1875  CE  LYS A 237     -13.635 -20.992   5.849  1.00 49.25           C  
ATOM   1876  NZ  LYS A 237     -15.099 -21.190   5.631  1.00 49.25           N  
ATOM   1877  N   GLN A 238      -9.642 -16.137   9.463  1.00 49.24           N  
ATOM   1878  CA  GLN A 238      -9.306 -14.932  10.215  1.00 49.24           C  
ATOM   1879  C   GLN A 238      -7.894 -14.455   9.887  1.00 49.24           C  
ATOM   1880  CB  GLN A 238      -9.441 -15.181  11.718  1.00 49.24           C  
ATOM   1881  O   GLN A 238      -7.537 -13.311  10.176  1.00 49.24           O  
ATOM   1882  CG  GLN A 238     -10.877 -15.137  12.222  1.00 49.24           C  
ATOM   1883  CD  GLN A 238     -10.971 -14.789  13.696  1.00 49.24           C  
ATOM   1884  NE2 GLN A 238     -12.188 -14.549  14.172  1.00 49.24           N  
ATOM   1885  OE1 GLN A 238      -9.958 -14.739  14.401  1.00 49.24           O  
ATOM   1886  N   ASP A 239      -7.198 -14.969   8.776  1.00 54.27           N  
ATOM   1887  CA  ASP A 239      -5.773 -14.767   8.529  1.00 54.27           C  
ATOM   1888  C   ASP A 239      -5.540 -14.101   7.176  1.00 54.27           C  
ATOM   1889  CB  ASP A 239      -5.023 -16.099   8.597  1.00 54.27           C  
ATOM   1890  O   ASP A 239      -4.395 -13.922   6.755  1.00 54.27           O  
ATOM   1891  CG  ASP A 239      -4.962 -16.675  10.000  1.00 54.27           C  
ATOM   1892  OD1 ASP A 239      -5.038 -15.903  10.981  1.00 54.27           O  
ATOM   1893  OD2 ASP A 239      -4.834 -17.912  10.127  1.00 54.27           O  
ATOM   1894  N   LYS A 240      -6.776 -13.534   6.559  1.00 66.20           N  
ATOM   1895  CA  LYS A 240      -6.269 -12.930   5.330  1.00 66.20           C  
ATOM   1896  C   LYS A 240      -6.495 -11.421   5.325  1.00 66.20           C  
ATOM   1897  CB  LYS A 240      -6.934 -13.564   4.106  1.00 66.20           C  
ATOM   1898  O   LYS A 240      -7.636 -10.959   5.255  1.00 66.20           O  
ATOM   1899  CG  LYS A 240      -6.580 -15.029   3.899  1.00 66.20           C  
ATOM   1900  CD  LYS A 240      -7.217 -15.584   2.631  1.00 66.20           C  
ATOM   1901  CE  LYS A 240      -6.906 -17.063   2.450  1.00 66.20           C  
ATOM   1902  NZ  LYS A 240      -7.590 -17.630   1.249  1.00 66.20           N  
ATOM   1903  N   ASP A 241      -5.780 -10.728   6.168  1.00 80.78           N  
ATOM   1904  CA  ASP A 241      -5.787  -9.274   6.037  1.00 80.78           C  
ATOM   1905  C   ASP A 241      -5.920  -8.855   4.574  1.00 80.78           C  
ATOM   1906  CB  ASP A 241      -4.516  -8.675   6.642  1.00 80.78           C  
ATOM   1907  O   ASP A 241      -5.059  -9.173   3.752  1.00 80.78           O  
ATOM   1908  CG  ASP A 241      -4.624  -7.180   6.885  1.00 80.78           C  
ATOM   1909  OD1 ASP A 241      -5.611  -6.558   6.437  1.00 80.78           O  
ATOM   1910  OD2 ASP A 241      -3.711  -6.617   7.528  1.00 80.78           O  
ATOM   1911  N   GLN A 242      -7.142  -8.291   4.117  1.00 85.03           N  
ATOM   1912  CA  GLN A 242      -7.441  -7.903   2.743  1.00 85.03           C  
ATOM   1913  C   GLN A 242      -7.144  -6.424   2.511  1.00 85.03           C  
ATOM   1914  CB  GLN A 242      -8.902  -8.204   2.405  1.00 85.03           C  
ATOM   1915  O   GLN A 242      -7.381  -5.901   1.420  1.00 85.03           O  
ATOM   1916  CG  GLN A 242      -9.248  -9.687   2.438  1.00 85.03           C  
ATOM   1917  CD  GLN A 242     -10.692  -9.961   2.061  1.00 85.03           C  
ATOM   1918  NE2 GLN A 242     -10.988 -11.211   1.720  1.00 85.03           N  
ATOM   1919  OE1 GLN A 242     -11.534  -9.058   2.076  1.00 85.03           O  
ATOM   1920  N   ARG A 243      -6.621  -5.717   3.561  1.00 90.86           N  
ATOM   1921  CA  ARG A 243      -6.273  -4.304   3.447  1.00 90.86           C  
ATOM   1922  C   ARG A 243      -5.008  -4.117   2.617  1.00 90.86           C  
ATOM   1923  CB  ARG A 243      -6.086  -3.683   4.833  1.00 90.86           C  
ATOM   1924  O   ARG A 243      -4.101  -4.950   2.661  1.00 90.86           O  
ATOM   1925  CG  ARG A 243      -7.325  -3.753   5.712  1.00 90.86           C  
ATOM   1926  CD  ARG A 243      -7.039  -3.278   7.129  1.00 90.86           C  
ATOM   1927  NE  ARG A 243      -6.062  -4.132   7.797  1.00 90.86           N  
ATOM   1928  NH1 ARG A 243      -6.017  -2.904   9.753  1.00 90.86           N  
ATOM   1929  NH2 ARG A 243      -4.711  -4.776   9.540  1.00 90.86           N  
ATOM   1930  CZ  ARG A 243      -5.599  -3.935   9.029  1.00 90.86           C  
ATOM   1931  N   VAL A 244      -5.093  -3.064   1.896  1.00 92.54           N  
ATOM   1932  CA  VAL A 244      -3.905  -2.731   1.117  1.00 92.54           C  
ATOM   1933  C   VAL A 244      -2.891  -2.011   2.002  1.00 92.54           C  
ATOM   1934  CB  VAL A 244      -4.257  -1.858  -0.109  1.00 92.54           C  
ATOM   1935  O   VAL A 244      -3.181  -0.944   2.549  1.00 92.54           O  
ATOM   1936  CG1 VAL A 244      -3.000  -1.521  -0.910  1.00 92.54           C  
ATOM   1937  CG2 VAL A 244      -5.283  -2.566  -0.992  1.00 92.54           C  
ATOM   1938  N   HIS A 245      -1.667  -2.583   2.172  1.00 90.72           N  
ATOM   1939  CA  HIS A 245      -0.671  -2.113   3.128  1.00 90.72           C  
ATOM   1940  C   HIS A 245       0.277  -1.106   2.485  1.00 90.72           C  
ATOM   1941  CB  HIS A 245       0.122  -3.291   3.697  1.00 90.72           C  
ATOM   1942  O   HIS A 245       0.694  -0.142   3.130  1.00 90.72           O  
ATOM   1943  CG  HIS A 245      -0.733  -4.335   4.341  1.00 90.72           C  
ATOM   1944  CD2 HIS A 245      -1.403  -4.335   5.517  1.00 90.72           C  
ATOM   1945  ND1 HIS A 245      -0.973  -5.562   3.760  1.00 90.72           N  
ATOM   1946  CE1 HIS A 245      -1.757  -6.273   4.554  1.00 90.72           C  
ATOM   1947  NE2 HIS A 245      -2.032  -5.551   5.627  1.00 90.72           N  
ATOM   1948  N   CYS A 246       0.600  -1.319   1.233  1.00 92.15           N  
ATOM   1949  CA  CYS A 246       1.555  -0.441   0.566  1.00 92.15           C  
ATOM   1950  C   CYS A 246       1.203  -0.270  -0.906  1.00 92.15           C  
ATOM   1951  CB  CYS A 246       2.974  -0.992   0.700  1.00 92.15           C  
ATOM   1952  O   CYS A 246       0.726  -1.207  -1.548  1.00 92.15           O  
ATOM   1953  SG  CYS A 246       4.215  -0.033  -0.196  1.00 92.15           S  
ATOM   1954  N   CYS A 247       1.394   0.990  -1.401  1.00 93.87           N  
ATOM   1955  CA  CYS A 247       1.217   1.294  -2.816  1.00 93.87           C  
ATOM   1956  C   CYS A 247       2.538   1.708  -3.454  1.00 93.87           C  
ATOM   1957  CB  CYS A 247       0.181   2.402  -3.001  1.00 93.87           C  
ATOM   1958  O   CYS A 247       3.174   2.665  -3.009  1.00 93.87           O  
ATOM   1959  SG  CYS A 247      -0.041   2.912  -4.719  1.00 93.87           S  
ATOM   1960  N   LEU A 248       2.985   0.894  -4.419  1.00 94.12           N  
ATOM   1961  CA  LEU A 248       4.150   1.271  -5.213  1.00 94.12           C  
ATOM   1962  C   LEU A 248       3.747   2.172  -6.375  1.00 94.12           C  
ATOM   1963  CB  LEU A 248       4.864   0.024  -5.742  1.00 94.12           C  
ATOM   1964  O   LEU A 248       3.018   1.745  -7.273  1.00 94.12           O  
ATOM   1965  CG  LEU A 248       5.327  -0.989  -4.693  1.00 94.12           C  
ATOM   1966  CD1 LEU A 248       5.957  -2.201  -5.370  1.00 94.12           C  
ATOM   1967  CD2 LEU A 248       6.308  -0.342  -3.721  1.00 94.12           C  
ATOM   1968  N   TYR A 249       4.138   3.414  -6.229  1.00 93.41           N  
ATOM   1969  CA  TYR A 249       3.759   4.380  -7.254  1.00 93.41           C  
ATOM   1970  C   TYR A 249       4.859   4.527  -8.298  1.00 93.41           C  
ATOM   1971  CB  TYR A 249       3.454   5.742  -6.622  1.00 93.41           C  
ATOM   1972  O   TYR A 249       5.936   5.052  -8.005  1.00 93.41           O  
ATOM   1973  CG  TYR A 249       2.628   6.648  -7.503  1.00 93.41           C  
ATOM   1974  CD1 TYR A 249       3.223   7.399  -8.515  1.00 93.41           C  
ATOM   1975  CD2 TYR A 249       1.253   6.756  -7.325  1.00 93.41           C  
ATOM   1976  CE1 TYR A 249       2.467   8.237  -9.328  1.00 93.41           C  
ATOM   1977  CE2 TYR A 249       0.487   7.591  -8.132  1.00 93.41           C  
ATOM   1978  OH  TYR A 249       0.348   9.154  -9.931  1.00 93.41           O  
ATOM   1979  CZ  TYR A 249       1.102   8.326  -9.129  1.00 93.41           C  
ATOM   1980  N   PHE A 250       4.571   4.047  -9.583  1.00 92.97           N  
ATOM   1981  CA  PHE A 250       5.545   4.095 -10.667  1.00 92.97           C  
ATOM   1982  C   PHE A 250       5.516   5.451 -11.361  1.00 92.97           C  
ATOM   1983  CB  PHE A 250       5.277   2.980 -11.682  1.00 92.97           C  
ATOM   1984  O   PHE A 250       4.467   5.888 -11.839  1.00 92.97           O  
ATOM   1985  CG  PHE A 250       5.794   1.632 -11.254  1.00 92.97           C  
ATOM   1986  CD1 PHE A 250       6.883   1.055 -11.896  1.00 92.97           C  
ATOM   1987  CD2 PHE A 250       5.190   0.944 -10.210  1.00 92.97           C  
ATOM   1988  CE1 PHE A 250       7.363  -0.192 -11.502  1.00 92.97           C  
ATOM   1989  CE2 PHE A 250       5.665  -0.303  -9.811  1.00 92.97           C  
ATOM   1990  CZ  PHE A 250       6.751  -0.869 -10.459  1.00 92.97           C  
ATOM   1991  N   LEU A 251       6.582   6.092 -11.307  1.00 90.32           N  
ATOM   1992  CA  LEU A 251       6.707   7.394 -11.952  1.00 90.32           C  
ATOM   1993  C   LEU A 251       7.380   7.264 -13.314  1.00 90.32           C  
ATOM   1994  CB  LEU A 251       7.504   8.356 -11.066  1.00 90.32           C  
ATOM   1995  O   LEU A 251       8.302   6.462 -13.481  1.00 90.32           O  
ATOM   1996  CG  LEU A 251       6.904   8.671  -9.695  1.00 90.32           C  
ATOM   1997  CD1 LEU A 251       7.930   9.380  -8.817  1.00 90.32           C  
ATOM   1998  CD2 LEU A 251       5.644   9.518  -9.845  1.00 90.32           C  
ATOM   1999  N   SER A 252       6.672   7.893 -14.361  1.00 81.20           N  
ATOM   2000  CA  SER A 252       7.109   7.827 -15.752  1.00 81.20           C  
ATOM   2001  C   SER A 252       8.195   8.857 -16.040  1.00 81.20           C  
ATOM   2002  CB  SER A 252       5.926   8.044 -16.696  1.00 81.20           C  
ATOM   2003  O   SER A 252       8.244   9.911 -15.401  1.00 81.20           O  
ATOM   2004  OG  SER A 252       6.341   7.967 -18.049  1.00 81.20           O  
ATOM   2005  N   GLY A 253       9.345   8.585 -16.931  1.00 66.91           N  
ATOM   2006  CA  GLY A 253      10.377   9.073 -17.831  1.00 66.91           C  
ATOM   2007  C   GLY A 253      11.072  10.321 -17.321  1.00 66.91           C  
ATOM   2008  O   GLY A 253      10.742  10.826 -16.245  1.00 66.91           O  
ATOM   2009  N   PRO A 254      12.267  10.779 -18.065  1.00 59.02           N  
ATOM   2010  CA  PRO A 254      13.511  11.427 -17.642  1.00 59.02           C  
ATOM   2011  C   PRO A 254      13.293  12.854 -17.144  1.00 59.02           C  
ATOM   2012  CB  PRO A 254      14.364  11.416 -18.913  1.00 59.02           C  
ATOM   2013  O   PRO A 254      13.947  13.785 -17.621  1.00 59.02           O  
ATOM   2014  CG  PRO A 254      13.377  11.413 -20.035  1.00 59.02           C  
ATOM   2015  CD  PRO A 254      12.021  11.087 -19.477  1.00 59.02           C  
ATOM   2016  N   ARG A 255      11.970  13.070 -16.747  1.00 69.21           N  
ATOM   2017  CA  ARG A 255      11.725  14.416 -16.241  1.00 69.21           C  
ATOM   2018  C   ARG A 255      12.283  14.581 -14.831  1.00 69.21           C  
ATOM   2019  CB  ARG A 255      10.227  14.730 -16.251  1.00 69.21           C  
ATOM   2020  O   ARG A 255      12.337  13.619 -14.063  1.00 69.21           O  
ATOM   2021  CG  ARG A 255       9.611  14.747 -17.641  1.00 69.21           C  
ATOM   2022  CD  ARG A 255       8.148  15.164 -17.605  1.00 69.21           C  
ATOM   2023  NE  ARG A 255       7.312  14.271 -18.402  1.00 69.21           N  
ATOM   2024  NH1 ARG A 255       6.703  15.878 -19.945  1.00 69.21           N  
ATOM   2025  NH2 ARG A 255       5.914  13.735 -20.144  1.00 69.21           N  
ATOM   2026  CZ  ARG A 255       6.645  14.630 -19.495  1.00 69.21           C  
ATOM   2027  N   ILE A 256      12.842  15.718 -14.681  1.00 74.84           N  
ATOM   2028  CA  ILE A 256      13.505  16.021 -13.418  1.00 74.84           C  
ATOM   2029  C   ILE A 256      12.461  16.261 -12.331  1.00 74.84           C  
ATOM   2030  CB  ILE A 256      14.435  17.248 -13.549  1.00 74.84           C  
ATOM   2031  O   ILE A 256      12.674  15.909 -11.168  1.00 74.84           O  
ATOM   2032  CG1 ILE A 256      15.538  16.976 -14.578  1.00 74.84           C  
ATOM   2033  CG2 ILE A 256      15.035  17.619 -12.189  1.00 74.84           C  
ATOM   2034  CD1 ILE A 256      16.367  18.201 -14.936  1.00 74.84           C  
ATOM   2035  N   ARG A 257      11.188  16.580 -12.732  1.00 82.06           N  
ATOM   2036  CA  ARG A 257      10.148  16.906 -11.762  1.00 82.06           C  
ATOM   2037  C   ARG A 257       8.982  15.928 -11.860  1.00 82.06           C  
ATOM   2038  CB  ARG A 257       9.650  18.338 -11.967  1.00 82.06           C  
ATOM   2039  O   ARG A 257       8.794  15.279 -12.890  1.00 82.06           O  
ATOM   2040  CG  ARG A 257      10.707  19.401 -11.711  1.00 82.06           C  
ATOM   2041  CD  ARG A 257      10.085  20.771 -11.480  1.00 82.06           C  
ATOM   2042  NE  ARG A 257      11.082  21.835 -11.551  1.00 82.06           N  
ATOM   2043  NH1 ARG A 257      10.301  22.974  -9.700  1.00 82.06           N  
ATOM   2044  NH2 ARG A 257      12.110  23.769 -10.861  1.00 82.06           N  
ATOM   2045  CZ  ARG A 257      11.162  22.857 -10.704  1.00 82.06           C  
ATOM   2046  N   ILE A 258       8.173  15.892 -10.723  1.00 85.24           N  
ATOM   2047  CA  ILE A 258       6.979  15.056 -10.668  1.00 85.24           C  
ATOM   2048  C   ILE A 258       5.839  15.733 -11.426  1.00 85.24           C  
ATOM   2049  CB  ILE A 258       6.556  14.769  -9.210  1.00 85.24           C  
ATOM   2050  O   ILE A 258       5.610  16.935 -11.271  1.00 85.24           O  
ATOM   2051  CG1 ILE A 258       7.686  14.057  -8.457  1.00 85.24           C  
ATOM   2052  CG2 ILE A 258       5.267  13.943  -9.173  1.00 85.24           C  
ATOM   2053  CD1 ILE A 258       7.443  13.921  -6.960  1.00 85.24           C  
ATOM   2054  N   LYS A 259       5.130  15.046 -12.254  1.00 86.90           N  
ATOM   2055  CA  LYS A 259       3.954  15.565 -12.948  1.00 86.90           C  
ATOM   2056  C   LYS A 259       2.908  16.066 -11.958  1.00 86.90           C  
ATOM   2057  CB  LYS A 259       3.348  14.491 -13.853  1.00 86.90           C  
ATOM   2058  O   LYS A 259       2.750  15.500 -10.874  1.00 86.90           O  
ATOM   2059  CG  LYS A 259       4.211  14.132 -15.053  1.00 86.90           C  
ATOM   2060  CD  LYS A 259       3.535  13.094 -15.939  1.00 86.90           C  
ATOM   2061  CE  LYS A 259       4.432  12.674 -17.095  1.00 86.90           C  
ATOM   2062  NZ  LYS A 259       3.813  11.585 -17.909  1.00 86.90           N  
ATOM   2063  N   GLU A 260       2.266  17.181 -12.331  1.00 86.92           N  
ATOM   2064  CA  GLU A 260       1.241  17.782 -11.483  1.00 86.92           C  
ATOM   2065  C   GLU A 260       0.090  16.812 -11.235  1.00 86.92           C  
ATOM   2066  CB  GLU A 260       0.713  19.074 -12.113  1.00 86.92           C  
ATOM   2067  O   GLU A 260      -0.476  16.779 -10.140  1.00 86.92           O  
ATOM   2068  CG  GLU A 260      -0.243  19.848 -11.217  1.00 86.92           C  
ATOM   2069  CD  GLU A 260       0.390  20.299  -9.910  1.00 86.92           C  
ATOM   2070  OE1 GLU A 260      -0.339  20.459  -8.906  1.00 86.92           O  
ATOM   2071  OE2 GLU A 260       1.626  20.494  -9.891  1.00 86.92           O  
ATOM   2072  N   THR A 261      -0.156  16.064 -12.237  1.00 87.29           N  
ATOM   2073  CA  THR A 261      -1.211  15.064 -12.114  1.00 87.29           C  
ATOM   2074  C   THR A 261      -0.851  14.026 -11.055  1.00 87.29           C  
ATOM   2075  CB  THR A 261      -1.474  14.361 -13.458  1.00 87.29           C  
ATOM   2076  O   THR A 261      -1.694  13.645 -10.239  1.00 87.29           O  
ATOM   2077  CG2 THR A 261      -2.087  15.322 -14.471  1.00 87.29           C  
ATOM   2078  OG1 THR A 261      -0.236  13.861 -13.979  1.00 87.29           O  
ATOM   2079  N   ASP A 262       0.356  13.544 -11.110  1.00 88.97           N  
ATOM   2080  CA  ASP A 262       0.872  12.557 -10.167  1.00 88.97           C  
ATOM   2081  C   ASP A 262       0.936  13.129  -8.753  1.00 88.97           C  
ATOM   2082  CB  ASP A 262       2.257  12.072 -10.601  1.00 88.97           C  
ATOM   2083  O   ASP A 262       0.634  12.432  -7.781  1.00 88.97           O  
ATOM   2084  CG  ASP A 262       2.209  11.128 -11.790  1.00 88.97           C  
ATOM   2085  OD1 ASP A 262       1.147  10.518 -12.042  1.00 88.97           O  
ATOM   2086  OD2 ASP A 262       3.242  10.991 -12.479  1.00 88.97           O  
ATOM   2087  N   LEU A 263       1.230  14.434  -8.599  1.00 89.71           N  
ATOM   2088  CA  LEU A 263       1.281  15.112  -7.308  1.00 89.71           C  
ATOM   2089  C   LEU A 263      -0.102  15.172  -6.670  1.00 89.71           C  
ATOM   2090  CB  LEU A 263       1.844  16.527  -7.467  1.00 89.71           C  
ATOM   2091  O   LEU A 263      -0.248  14.931  -5.469  1.00 89.71           O  
ATOM   2092  CG  LEU A 263       3.365  16.642  -7.587  1.00 89.71           C  
ATOM   2093  CD1 LEU A 263       3.759  18.062  -7.980  1.00 89.71           C  
ATOM   2094  CD2 LEU A 263       4.037  16.237  -6.280  1.00 89.71           C  
ATOM   2095  N   GLN A 264      -1.056  15.515  -7.469  1.00 89.24           N  
ATOM   2096  CA  GLN A 264      -2.439  15.608  -7.012  1.00 89.24           C  
ATOM   2097  C   GLN A 264      -2.942  14.260  -6.505  1.00 89.24           C  
ATOM   2098  CB  GLN A 264      -3.343  16.116  -8.137  1.00 89.24           C  
ATOM   2099  O   GLN A 264      -3.554  14.182  -5.437  1.00 89.24           O  
ATOM   2100  CG  GLN A 264      -3.149  17.590  -8.463  1.00 89.24           C  
ATOM   2101  CD  GLN A 264      -4.046  18.065  -9.590  1.00 89.24           C  
ATOM   2102  NE2 GLN A 264      -3.989  19.359  -9.889  1.00 89.24           N  
ATOM   2103  OE1 GLN A 264      -4.784  17.276 -10.188  1.00 89.24           O  
ATOM   2104  N   TYR A 265      -2.675  13.260  -7.189  1.00 89.60           N  
ATOM   2105  CA  TYR A 265      -3.185  11.931  -6.873  1.00 89.60           C  
ATOM   2106  C   TYR A 265      -2.386  11.295  -5.742  1.00 89.60           C  
ATOM   2107  CB  TYR A 265      -3.144  11.030  -8.112  1.00 89.60           C  
ATOM   2108  O   TYR A 265      -2.935  10.544  -4.932  1.00 89.60           O  
ATOM   2109  CG  TYR A 265      -4.179  11.382  -9.153  1.00 89.60           C  
ATOM   2110  CD1 TYR A 265      -5.535  11.407  -8.834  1.00 89.60           C  
ATOM   2111  CD2 TYR A 265      -3.803  11.689 -10.456  1.00 89.60           C  
ATOM   2112  CE1 TYR A 265      -6.492  11.728  -9.791  1.00 89.60           C  
ATOM   2113  CE2 TYR A 265      -4.752  12.012 -11.421  1.00 89.60           C  
ATOM   2114  OH  TYR A 265      -7.035  12.349 -12.029  1.00 89.60           O  
ATOM   2115  CZ  TYR A 265      -6.092  12.030 -11.079  1.00 89.60           C  
ATOM   2116  N   MET A 266      -1.144  11.568  -5.701  1.00 89.83           N  
ATOM   2117  CA  MET A 266      -0.336  11.099  -4.579  1.00 89.83           C  
ATOM   2118  C   MET A 266      -0.803  11.730  -3.272  1.00 89.83           C  
ATOM   2119  CB  MET A 266       1.142  11.413  -4.813  1.00 89.83           C  
ATOM   2120  O   MET A 266      -0.810  11.073  -2.229  1.00 89.83           O  
ATOM   2121  CG  MET A 266       1.805  10.513  -5.843  1.00 89.83           C  
ATOM   2122  SD  MET A 266       3.584  10.899  -6.074  1.00 89.83           S  
ATOM   2123  CE  MET A 266       4.236  10.379  -4.463  1.00 89.83           C  
ATOM   2124  N   LYS A 267      -1.185  13.001  -3.357  1.00 90.25           N  
ATOM   2125  CA  LYS A 267      -1.710  13.719  -2.199  1.00 90.25           C  
ATOM   2126  C   LYS A 267      -3.017  13.098  -1.713  1.00 90.25           C  
ATOM   2127  CB  LYS A 267      -1.925  15.196  -2.535  1.00 90.25           C  
ATOM   2128  O   LYS A 267      -3.228  12.946  -0.508  1.00 90.25           O  
ATOM   2129  CG  LYS A 267      -2.185  16.075  -1.320  1.00 90.25           C  
ATOM   2130  CD  LYS A 267      -2.264  17.547  -1.703  1.00 90.25           C  
ATOM   2131  CE  LYS A 267      -2.586  18.422  -0.499  1.00 90.25           C  
ATOM   2132  NZ  LYS A 267      -2.614  19.871  -0.858  1.00 90.25           N  
ATOM   2133  N   LYS A 268      -3.848  12.796  -2.602  1.00 90.46           N  
ATOM   2134  CA  LYS A 268      -5.140  12.191  -2.293  1.00 90.46           C  
ATOM   2135  C   LYS A 268      -4.975  10.746  -1.833  1.00 90.46           C  
ATOM   2136  CB  LYS A 268      -6.066  12.252  -3.509  1.00 90.46           C  
ATOM   2137  O   LYS A 268      -5.662  10.300  -0.912  1.00 90.46           O  
ATOM   2138  CG  LYS A 268      -6.539  13.656  -3.857  1.00 90.46           C  
ATOM   2139  CD  LYS A 268      -7.511  13.643  -5.030  1.00 90.46           C  
ATOM   2140  CE  LYS A 268      -7.950  15.051  -5.408  1.00 90.46           C  
ATOM   2141  NZ  LYS A 268      -8.827  15.052  -6.617  1.00 90.46           N  
ATOM   2142  N   LEU A 269      -4.060   9.992  -2.426  1.00 90.64           N  
ATOM   2143  CA  LEU A 269      -3.837   8.574  -2.164  1.00 90.64           C  
ATOM   2144  C   LEU A 269      -3.151   8.372  -0.817  1.00 90.64           C  
ATOM   2145  CB  LEU A 269      -2.994   7.949  -3.278  1.00 90.64           C  
ATOM   2146  O   LEU A 269      -3.373   7.360  -0.148  1.00 90.64           O  
ATOM   2147  CG  LEU A 269      -2.929   6.422  -3.304  1.00 90.64           C  
ATOM   2148  CD1 LEU A 269      -4.313   5.837  -3.565  1.00 90.64           C  
ATOM   2149  CD2 LEU A 269      -1.935   5.946  -4.357  1.00 90.64           C  
ATOM   2150  N   GLN A 270      -2.319   9.310  -0.399  1.00 89.48           N  
ATOM   2151  CA  GLN A 270      -1.557   9.244   0.843  1.00 89.48           C  
ATOM   2152  C   GLN A 270      -2.481   9.101   2.049  1.00 89.48           C  
ATOM   2153  CB  GLN A 270      -0.677  10.485   1.001  1.00 89.48           C  
ATOM   2154  O   GLN A 270      -2.057   8.641   3.112  1.00 89.48           O  
ATOM   2155  CG  GLN A 270      -1.461  11.767   1.248  1.00 89.48           C  
ATOM   2156  CD  GLN A 270      -0.564  12.974   1.453  1.00 89.48           C  
ATOM   2157  NE2 GLN A 270      -1.167  14.155   1.525  1.00 89.48           N  
ATOM   2158  OE1 GLN A 270       0.661  12.844   1.548  1.00 89.48           O  
ATOM   2159  N   LYS A 271      -3.832   9.452   1.966  1.00 88.07           N  
ATOM   2160  CA  LYS A 271      -4.814   9.353   3.042  1.00 88.07           C  
ATOM   2161  C   LYS A 271      -5.280   7.913   3.231  1.00 88.07           C  
ATOM   2162  CB  LYS A 271      -6.014  10.259   2.758  1.00 88.07           C  
ATOM   2163  O   LYS A 271      -5.750   7.543   4.310  1.00 88.07           O  
ATOM   2164  CG  LYS A 271      -5.673  11.740   2.706  1.00 88.07           C  
ATOM   2165  CD  LYS A 271      -6.898  12.585   2.382  1.00 88.07           C  
ATOM   2166  CE  LYS A 271      -6.543  14.060   2.250  1.00 88.07           C  
ATOM   2167  NZ  LYS A 271      -7.722  14.879   1.839  1.00 88.07           N  
ATOM   2168  N   TYR A 272      -5.114   7.111   2.264  1.00 87.96           N  
ATOM   2169  CA  TYR A 272      -5.722   5.785   2.286  1.00 87.96           C  
ATOM   2170  C   TYR A 272      -4.655   4.697   2.307  1.00 87.96           C  
ATOM   2171  CB  TYR A 272      -6.638   5.594   1.073  1.00 87.96           C  
ATOM   2172  O   TYR A 272      -4.873   3.615   2.858  1.00 87.96           O  
ATOM   2173  CG  TYR A 272      -7.816   6.538   1.048  1.00 87.96           C  
ATOM   2174  CD1 TYR A 272      -8.967   6.267   1.785  1.00 87.96           C  
ATOM   2175  CD2 TYR A 272      -7.781   7.702   0.288  1.00 87.96           C  
ATOM   2176  CE1 TYR A 272     -10.055   7.132   1.764  1.00 87.96           C  
ATOM   2177  CE2 TYR A 272      -8.864   8.575   0.259  1.00 87.96           C  
ATOM   2178  OH  TYR A 272     -11.069   9.143   0.974  1.00 87.96           O  
ATOM   2179  CZ  TYR A 272      -9.994   8.282   0.999  1.00 87.96           C  
ATOM   2180  N   VAL A 273      -3.414   4.948   1.711  1.00 91.58           N  
ATOM   2181  CA  VAL A 273      -2.406   3.898   1.608  1.00 91.58           C  
ATOM   2182  C   VAL A 273      -1.013   4.502   1.771  1.00 91.58           C  
ATOM   2183  CB  VAL A 273      -2.506   3.146   0.262  1.00 91.58           C  
ATOM   2184  O   VAL A 273      -0.808   5.688   1.500  1.00 91.58           O  
ATOM   2185  CG1 VAL A 273      -1.399   2.100   0.145  1.00 91.58           C  
ATOM   2186  CG2 VAL A 273      -3.880   2.493   0.117  1.00 91.58           C  
ATOM   2187  N   ASN A 274      -0.064   3.638   2.199  1.00 90.97           N  
ATOM   2188  CA  ASN A 274       1.341   4.025   2.264  1.00 90.97           C  
ATOM   2189  C   ASN A 274       1.988   4.023   0.882  1.00 90.97           C  
ATOM   2190  CB  ASN A 274       2.109   3.100   3.211  1.00 90.97           C  
ATOM   2191  O   ASN A 274       1.905   3.031   0.155  1.00 90.97           O  
ATOM   2192  CG  ASN A 274       1.548   3.108   4.619  1.00 90.97           C  
ATOM   2193  ND2 ASN A 274       1.417   1.928   5.212  1.00 90.97           N  
ATOM   2194  OD1 ASN A 274       1.233   4.167   5.168  1.00 90.97           O  
ATOM   2195  N   ILE A 275       2.648   5.163   0.520  1.00 91.44           N  
ATOM   2196  CA  ILE A 275       3.132   5.327  -0.847  1.00 91.44           C  
ATOM   2197  C   ILE A 275       4.651   5.176  -0.878  1.00 91.44           C  
ATOM   2198  CB  ILE A 275       2.717   6.696  -1.432  1.00 91.44           C  
ATOM   2199  O   ILE A 275       5.361   5.819  -0.101  1.00 91.44           O  
ATOM   2200  CG1 ILE A 275       1.190   6.821  -1.467  1.00 91.44           C  
ATOM   2201  CG2 ILE A 275       3.314   6.889  -2.829  1.00 91.44           C  
ATOM   2202  CD1 ILE A 275       0.691   8.210  -1.840  1.00 91.44           C  
ATOM   2203  N   ILE A 276       5.154   4.330  -1.779  1.00 91.77           N  
ATOM   2204  CA  ILE A 276       6.572   4.181  -2.086  1.00 91.77           C  
ATOM   2205  C   ILE A 276       6.823   4.537  -3.550  1.00 91.77           C  
ATOM   2206  CB  ILE A 276       7.067   2.747  -1.791  1.00 91.77           C  
ATOM   2207  O   ILE A 276       6.364   3.835  -4.454  1.00 91.77           O  
ATOM   2208  CG1 ILE A 276       6.868   2.408  -0.310  1.00 91.77           C  
ATOM   2209  CG2 ILE A 276       8.535   2.588  -2.198  1.00 91.77           C  
ATOM   2210  CD1 ILE A 276       7.182   0.960   0.041  1.00 91.77           C  
ATOM   2211  N   PRO A 277       7.486   5.614  -3.724  1.00 91.47           N  
ATOM   2212  CA  PRO A 277       7.723   6.046  -5.103  1.00 91.47           C  
ATOM   2213  C   PRO A 277       8.779   5.202  -5.813  1.00 91.47           C  
ATOM   2214  CB  PRO A 277       8.198   7.493  -4.942  1.00 91.47           C  
ATOM   2215  O   PRO A 277       9.829   4.908  -5.237  1.00 91.47           O  
ATOM   2216  CG  PRO A 277       8.815   7.543  -3.582  1.00 91.47           C  
ATOM   2217  CD  PRO A 277       8.090   6.573  -2.693  1.00 91.47           C  
ATOM   2218  N   ILE A 278       8.478   4.811  -7.104  1.00 91.48           N  
ATOM   2219  CA  ILE A 278       9.389   4.007  -7.911  1.00 91.48           C  
ATOM   2220  C   ILE A 278       9.693   4.732  -9.221  1.00 91.48           C  
ATOM   2221  CB  ILE A 278       8.806   2.606  -8.197  1.00 91.48           C  
ATOM   2222  O   ILE A 278       8.777   5.132  -9.943  1.00 91.48           O  
ATOM   2223  CG1 ILE A 278       8.534   1.862  -6.884  1.00 91.48           C  
ATOM   2224  CG2 ILE A 278       9.749   1.801  -9.096  1.00 91.48           C  
ATOM   2225  CD1 ILE A 278       7.808   0.536  -7.062  1.00 91.48           C  
ATOM   2226  N   LEU A 279      11.003   4.945  -9.360  1.00 91.58           N  
ATOM   2227  CA  LEU A 279      11.422   5.454 -10.661  1.00 91.58           C  
ATOM   2228  C   LEU A 279      11.570   4.319 -11.668  1.00 91.58           C  
ATOM   2229  CB  LEU A 279      12.743   6.218 -10.538  1.00 91.58           C  
ATOM   2230  O   LEU A 279      12.447   3.464 -11.522  1.00 91.58           O  
ATOM   2231  CG  LEU A 279      13.186   7.010 -11.769  1.00 91.58           C  
ATOM   2232  CD1 LEU A 279      12.203   8.141 -12.053  1.00 91.58           C  
ATOM   2233  CD2 LEU A 279      14.597   7.557 -11.574  1.00 91.58           C  
ATOM   2234  N   ALA A 280      10.651   4.286 -12.736  1.00 90.18           N  
ATOM   2235  CA  ALA A 280      10.607   3.200 -13.712  1.00 90.18           C  
ATOM   2236  C   ALA A 280      11.599   3.442 -14.846  1.00 90.18           C  
ATOM   2237  CB  ALA A 280       9.194   3.043 -14.270  1.00 90.18           C  
ATOM   2238  O   ALA A 280      12.206   4.512 -14.931  1.00 90.18           O  
ATOM   2239  N   LYS A 281      11.934   2.331 -15.597  1.00 85.94           N  
ATOM   2240  CA  LYS A 281      12.814   2.370 -16.761  1.00 85.94           C  
ATOM   2241  C   LYS A 281      14.210   2.854 -16.379  1.00 85.94           C  
ATOM   2242  CB  LYS A 281      12.227   3.271 -17.848  1.00 85.94           C  
ATOM   2243  O   LYS A 281      14.718   3.818 -16.955  1.00 85.94           O  
ATOM   2244  CG  LYS A 281      10.901   2.779 -18.410  1.00 85.94           C  
ATOM   2245  CD  LYS A 281      10.456   3.614 -19.604  1.00 85.94           C  
ATOM   2246  CE  LYS A 281       9.159   3.086 -20.204  1.00 85.94           C  
ATOM   2247  NZ  LYS A 281       8.737   3.880 -21.396  1.00 85.94           N  
ATOM   2248  N   GLY A 282      14.853   2.283 -15.433  1.00 85.90           N  
ATOM   2249  CA  GLY A 282      16.155   2.657 -14.904  1.00 85.90           C  
ATOM   2250  C   GLY A 282      17.261   2.590 -15.940  1.00 85.90           C  
ATOM   2251  O   GLY A 282      18.280   3.273 -15.813  1.00 85.90           O  
ATOM   2252  N   ASP A 283      17.049   1.856 -17.016  1.00 84.56           N  
ATOM   2253  CA  ASP A 283      18.053   1.692 -18.063  1.00 84.56           C  
ATOM   2254  C   ASP A 283      18.096   2.914 -18.978  1.00 84.56           C  
ATOM   2255  CB  ASP A 283      17.772   0.431 -18.883  1.00 84.56           C  
ATOM   2256  O   ASP A 283      19.032   3.073 -19.766  1.00 84.56           O  
ATOM   2257  CG  ASP A 283      16.357   0.382 -19.431  1.00 84.56           C  
ATOM   2258  OD1 ASP A 283      15.448   0.991 -18.826  1.00 84.56           O  
ATOM   2259  OD2 ASP A 283      16.148  -0.273 -20.475  1.00 84.56           O  
ATOM   2260  N   SER A 284      17.201   3.861 -18.795  1.00 85.01           N  
ATOM   2261  CA  SER A 284      17.092   5.037 -19.652  1.00 85.01           C  
ATOM   2262  C   SER A 284      17.851   6.222 -19.062  1.00 85.01           C  
ATOM   2263  CB  SER A 284      15.625   5.414 -19.862  1.00 85.01           C  
ATOM   2264  O   SER A 284      18.062   7.229 -19.740  1.00 85.01           O  
ATOM   2265  OG  SER A 284      14.914   4.347 -20.466  1.00 85.01           O  
ATOM   2266  N   TYR A 285      18.415   6.101 -17.834  1.00 86.19           N  
ATOM   2267  CA  TYR A 285      19.047   7.210 -17.127  1.00 86.19           C  
ATOM   2268  C   TYR A 285      20.524   6.929 -16.882  1.00 86.19           C  
ATOM   2269  CB  TYR A 285      18.337   7.472 -15.795  1.00 86.19           C  
ATOM   2270  O   TYR A 285      20.924   5.775 -16.711  1.00 86.19           O  
ATOM   2271  CG  TYR A 285      16.853   7.710 -15.934  1.00 86.19           C  
ATOM   2272  CD1 TYR A 285      16.360   8.957 -16.313  1.00 86.19           C  
ATOM   2273  CD2 TYR A 285      15.941   6.690 -15.685  1.00 86.19           C  
ATOM   2274  CE1 TYR A 285      14.993   9.181 -16.441  1.00 86.19           C  
ATOM   2275  CE2 TYR A 285      14.572   6.903 -15.809  1.00 86.19           C  
ATOM   2276  OH  TYR A 285      12.755   8.366 -16.312  1.00 86.19           O  
ATOM   2277  CZ  TYR A 285      14.109   8.150 -16.188  1.00 86.19           C  
ATOM   2278  N   THR A 286      21.206   8.015 -16.957  1.00 86.59           N  
ATOM   2279  CA  THR A 286      22.575   7.932 -16.460  1.00 86.59           C  
ATOM   2280  C   THR A 286      22.603   8.004 -14.936  1.00 86.59           C  
ATOM   2281  CB  THR A 286      23.451   9.054 -17.046  1.00 86.59           C  
ATOM   2282  O   THR A 286      21.648   8.474 -14.315  1.00 86.59           O  
ATOM   2283  CG2 THR A 286      23.443   9.019 -18.571  1.00 86.59           C  
ATOM   2284  OG1 THR A 286      22.950  10.323 -16.606  1.00 86.59           O  
ATOM   2285  N   LYS A 287      23.579   7.501 -14.286  1.00 86.26           N  
ATOM   2286  CA  LYS A 287      23.704   7.518 -12.832  1.00 86.26           C  
ATOM   2287  C   LYS A 287      23.579   8.938 -12.286  1.00 86.26           C  
ATOM   2288  CB  LYS A 287      25.037   6.906 -12.400  1.00 86.26           C  
ATOM   2289  O   LYS A 287      22.938   9.158 -11.257  1.00 86.26           O  
ATOM   2290  CG  LYS A 287      25.131   5.404 -12.626  1.00 86.26           C  
ATOM   2291  CD  LYS A 287      26.463   4.848 -12.138  1.00 86.26           C  
ATOM   2292  CE  LYS A 287      26.593   3.361 -12.441  1.00 86.26           C  
ATOM   2293  NZ  LYS A 287      27.907   2.816 -11.985  1.00 86.26           N  
ATOM   2294  N   GLU A 288      24.208   9.895 -13.002  1.00 86.65           N  
ATOM   2295  CA  GLU A 288      24.167  11.298 -12.600  1.00 86.65           C  
ATOM   2296  C   GLU A 288      22.753  11.862 -12.711  1.00 86.65           C  
ATOM   2297  CB  GLU A 288      25.133  12.129 -13.448  1.00 86.65           C  
ATOM   2298  O   GLU A 288      22.314  12.625 -11.848  1.00 86.65           O  
ATOM   2299  CG  GLU A 288      26.599  11.789 -13.221  1.00 86.65           C  
ATOM   2300  CD  GLU A 288      27.534  12.484 -14.198  1.00 86.65           C  
ATOM   2301  OE1 GLU A 288      28.756  12.210 -14.167  1.00 86.65           O  
ATOM   2302  OE2 GLU A 288      27.042  13.308 -14.999  1.00 86.65           O  
ATOM   2303  N   GLU A 289      22.066  11.445 -13.752  1.00 87.35           N  
ATOM   2304  CA  GLU A 289      20.694  11.882 -13.993  1.00 87.35           C  
ATOM   2305  C   GLU A 289      19.747  11.345 -12.924  1.00 87.35           C  
ATOM   2306  CB  GLU A 289      20.225  11.438 -15.381  1.00 87.35           C  
ATOM   2307  O   GLU A 289      18.854  12.058 -12.463  1.00 87.35           O  
ATOM   2308  CG  GLU A 289      20.855  12.222 -16.523  1.00 87.35           C  
ATOM   2309  CD  GLU A 289      20.480  11.689 -17.897  1.00 87.35           C  
ATOM   2310  OE1 GLU A 289      20.689  12.403 -18.903  1.00 87.35           O  
ATOM   2311  OE2 GLU A 289      19.971  10.548 -17.966  1.00 87.35           O  
ATOM   2312  N   VAL A 290      19.973  10.186 -12.477  1.00 87.65           N  
ATOM   2313  CA  VAL A 290      19.139   9.501 -11.495  1.00 87.65           C  
ATOM   2314  C   VAL A 290      19.257  10.196 -10.141  1.00 87.65           C  
ATOM   2315  CB  VAL A 290      19.524   8.010 -11.365  1.00 87.65           C  
ATOM   2316  O   VAL A 290      18.253  10.415  -9.458  1.00 87.65           O  
ATOM   2317  CG1 VAL A 290      18.779   7.360 -10.200  1.00 87.65           C  
ATOM   2318  CG2 VAL A 290      19.234   7.269 -12.669  1.00 87.65           C  
ATOM   2319  N   ILE A 291      20.444  10.577  -9.759  1.00 87.30           N  
ATOM   2320  CA  ILE A 291      20.708  11.256  -8.495  1.00 87.30           C  
ATOM   2321  C   ILE A 291      19.984  12.600  -8.470  1.00 87.30           C  
ATOM   2322  CB  ILE A 291      22.222  11.458  -8.267  1.00 87.30           C  
ATOM   2323  O   ILE A 291      19.370  12.963  -7.464  1.00 87.30           O  
ATOM   2324  CG1 ILE A 291      22.924  10.105  -8.106  1.00 87.30           C  
ATOM   2325  CG2 ILE A 291      22.470  12.353  -7.049  1.00 87.30           C  
ATOM   2326  CD1 ILE A 291      24.444  10.192  -8.099  1.00 87.30           C  
ATOM   2327  N   GLN A 292      20.098  13.278  -9.563  1.00 87.73           N  
ATOM   2328  CA  GLN A 292      19.437  14.573  -9.687  1.00 87.73           C  
ATOM   2329  C   GLN A 292      17.919  14.421  -9.654  1.00 87.73           C  
ATOM   2330  CB  GLN A 292      19.867  15.274 -10.977  1.00 87.73           C  
ATOM   2331  O   GLN A 292      17.226  15.198  -8.994  1.00 87.73           O  
ATOM   2332  CG  GLN A 292      21.315  15.745 -10.968  1.00 87.73           C  
ATOM   2333  CD  GLN A 292      21.742  16.356 -12.289  1.00 87.73           C  
ATOM   2334  NE2 GLN A 292      23.025  16.680 -12.405  1.00 87.73           N  
ATOM   2335  OE1 GLN A 292      20.925  16.534 -13.198  1.00 87.73           O  
ATOM   2336  N   ILE A 293      17.397  13.499 -10.364  1.00 88.44           N  
ATOM   2337  CA  ILE A 293      15.962  13.248 -10.452  1.00 88.44           C  
ATOM   2338  C   ILE A 293      15.427  12.828  -9.085  1.00 88.44           C  
ATOM   2339  CB  ILE A 293      15.641  12.168 -11.508  1.00 88.44           C  
ATOM   2340  O   ILE A 293      14.365  13.289  -8.659  1.00 88.44           O  
ATOM   2341  CG1 ILE A 293      15.958  12.686 -12.916  1.00 88.44           C  
ATOM   2342  CG2 ILE A 293      14.178  11.727 -11.403  1.00 88.44           C  
ATOM   2343  CD1 ILE A 293      15.871  11.622 -14.001  1.00 88.44           C  
ATOM   2344  N   LYS A 294      16.078  11.945  -8.395  1.00 87.44           N  
ATOM   2345  CA  LYS A 294      15.679  11.464  -7.076  1.00 87.44           C  
ATOM   2346  C   LYS A 294      15.646  12.603  -6.062  1.00 87.44           C  
ATOM   2347  CB  LYS A 294      16.628  10.364  -6.597  1.00 87.44           C  
ATOM   2348  O   LYS A 294      14.726  12.688  -5.246  1.00 87.44           O  
ATOM   2349  CG  LYS A 294      16.402   9.016  -7.267  1.00 87.44           C  
ATOM   2350  CD  LYS A 294      17.231   7.920  -6.612  1.00 87.44           C  
ATOM   2351  CE  LYS A 294      16.903   6.549  -7.188  1.00 87.44           C  
ATOM   2352  NZ  LYS A 294      17.722   5.472  -6.556  1.00 87.44           N  
ATOM   2353  N   GLN A 295      16.665  13.461  -6.084  1.00 86.49           N  
ATOM   2354  CA  GLN A 295      16.711  14.617  -5.196  1.00 86.49           C  
ATOM   2355  C   GLN A 295      15.554  15.573  -5.477  1.00 86.49           C  
ATOM   2356  CB  GLN A 295      18.045  15.352  -5.339  1.00 86.49           C  
ATOM   2357  O   GLN A 295      14.936  16.097  -4.548  1.00 86.49           O  
ATOM   2358  CG  GLN A 295      19.218  14.627  -4.692  1.00 86.49           C  
ATOM   2359  CD  GLN A 295      20.547  15.306  -4.962  1.00 86.49           C  
ATOM   2360  NE2 GLN A 295      21.617  14.765  -4.388  1.00 86.49           N  
ATOM   2361  OE1 GLN A 295      20.613  16.309  -5.681  1.00 86.49           O  
ATOM   2362  N   GLN A 296      15.355  15.799  -6.610  1.00 87.15           N  
ATOM   2363  CA  GLN A 296      14.262  16.678  -7.012  1.00 87.15           C  
ATOM   2364  C   GLN A 296      12.910  16.089  -6.621  1.00 87.15           C  
ATOM   2365  CB  GLN A 296      14.307  16.937  -8.518  1.00 87.15           C  
ATOM   2366  O   GLN A 296      11.999  16.820  -6.226  1.00 87.15           O  
ATOM   2367  CG  GLN A 296      15.465  17.824  -8.956  1.00 87.15           C  
ATOM   2368  CD  GLN A 296      15.414  19.206  -8.332  1.00 87.15           C  
ATOM   2369  NE2 GLN A 296      16.575  19.839  -8.197  1.00 87.15           N  
ATOM   2370  OE1 GLN A 296      14.341  19.701  -7.974  1.00 87.15           O  
ATOM   2371  N   LEU A 297      12.697  14.818  -6.865  1.00 88.14           N  
ATOM   2372  CA  LEU A 297      11.474  14.124  -6.477  1.00 88.14           C  
ATOM   2373  C   LEU A 297      11.225  14.256  -4.979  1.00 88.14           C  
ATOM   2374  CB  LEU A 297      11.551  12.645  -6.866  1.00 88.14           C  
ATOM   2375  O   LEU A 297      10.091  14.479  -4.551  1.00 88.14           O  
ATOM   2376  CG  LEU A 297      11.352  12.321  -8.347  1.00 88.14           C  
ATOM   2377  CD1 LEU A 297      11.598  10.838  -8.603  1.00 88.14           C  
ATOM   2378  CD2 LEU A 297       9.952  12.722  -8.799  1.00 88.14           C  
ATOM   2379  N   ILE A 298      12.244  14.183  -4.227  1.00 86.49           N  
ATOM   2380  CA  ILE A 298      12.163  14.321  -2.777  1.00 86.49           C  
ATOM   2381  C   ILE A 298      11.773  15.752  -2.416  1.00 86.49           C  
ATOM   2382  CB  ILE A 298      13.497  13.941  -2.097  1.00 86.49           C  
ATOM   2383  O   ILE A 298      10.926  15.972  -1.547  1.00 86.49           O  
ATOM   2384  CG1 ILE A 298      13.791  12.449  -2.293  1.00 86.49           C  
ATOM   2385  CG2 ILE A 298      13.467  14.302  -0.609  1.00 86.49           C  
ATOM   2386  CD1 ILE A 298      15.194  12.034  -1.874  1.00 86.49           C  
ATOM   2387  N   ASN A 299      12.403  16.710  -3.062  1.00 87.07           N  
ATOM   2388  CA  ASN A 299      12.094  18.120  -2.848  1.00 87.07           C  
ATOM   2389  C   ASN A 299      10.654  18.442  -3.234  1.00 87.07           C  
ATOM   2390  CB  ASN A 299      13.065  19.007  -3.632  1.00 87.07           C  
ATOM   2391  O   ASN A 299       9.967  19.178  -2.523  1.00 87.07           O  
ATOM   2392  CG  ASN A 299      14.482  18.936  -3.097  1.00 87.07           C  
ATOM   2393  ND2 ASN A 299      15.452  19.258  -3.945  1.00 87.07           N  
ATOM   2394  OD1 ASN A 299      14.703  18.593  -1.933  1.00 87.07           O  
ATOM   2395  N   ASP A 300      10.261  17.958  -4.388  1.00 88.03           N  
ATOM   2396  CA  ASP A 300       8.901  18.176  -4.873  1.00 88.03           C  
ATOM   2397  C   ASP A 300       7.874  17.574  -3.916  1.00 88.03           C  
ATOM   2398  CB  ASP A 300       8.729  17.581  -6.272  1.00 88.03           C  
ATOM   2399  O   ASP A 300       6.812  18.158  -3.690  1.00 88.03           O  
ATOM   2400  CG  ASP A 300       9.417  18.396  -7.352  1.00 88.03           C  
ATOM   2401  OD1 ASP A 300       9.860  19.531  -7.071  1.00 88.03           O  
ATOM   2402  OD2 ASP A 300       9.514  17.901  -8.496  1.00 88.03           O  
ATOM   2403  N   ALA A 301       8.154  16.446  -3.459  1.00 86.72           N  
ATOM   2404  CA  ALA A 301       7.279  15.763  -2.509  1.00 86.72           C  
ATOM   2405  C   ALA A 301       7.168  16.548  -1.205  1.00 86.72           C  
ATOM   2406  CB  ALA A 301       7.789  14.351  -2.235  1.00 86.72           C  
ATOM   2407  O   ALA A 301       6.078  16.675  -0.641  1.00 86.72           O  
ATOM   2408  N   GLN A 302       8.250  17.112  -0.734  1.00 85.95           N  
ATOM   2409  CA  GLN A 302       8.281  17.902   0.492  1.00 85.95           C  
ATOM   2410  C   GLN A 302       7.537  19.223   0.314  1.00 85.95           C  
ATOM   2411  CB  GLN A 302       9.724  18.166   0.925  1.00 85.95           C  
ATOM   2412  O   GLN A 302       6.818  19.662   1.213  1.00 85.95           O  
ATOM   2413  CG  GLN A 302      10.442  16.933   1.457  1.00 85.95           C  
ATOM   2414  CD  GLN A 302      11.881  17.214   1.845  1.00 85.95           C  
ATOM   2415  NE2 GLN A 302      12.514  16.253   2.510  1.00 85.95           N  
ATOM   2416  OE1 GLN A 302      12.421  18.285   1.549  1.00 85.95           O  
ATOM   2417  N   ASP A 303       7.715  19.813  -0.842  1.00 87.36           N  
ATOM   2418  CA  ASP A 303       7.053  21.074  -1.164  1.00 87.36           C  
ATOM   2419  C   ASP A 303       5.537  20.903  -1.206  1.00 87.36           C  
ATOM   2420  CB  ASP A 303       7.559  21.620  -2.501  1.00 87.36           C  
ATOM   2421  O   ASP A 303       4.794  21.809  -0.824  1.00 87.36           O  
ATOM   2422  CG  ASP A 303       8.991  22.122  -2.432  1.00 87.36           C  
ATOM   2423  OD1 ASP A 303       9.512  22.329  -1.315  1.00 87.36           O  
ATOM   2424  OD2 ASP A 303       9.602  22.316  -3.506  1.00 87.36           O  
ATOM   2425  N   ASN A 304       5.080  19.736  -1.513  1.00 84.67           N  
ATOM   2426  CA  ASN A 304       3.661  19.456  -1.708  1.00 84.67           C  
ATOM   2427  C   ASN A 304       3.084  18.651  -0.547  1.00 84.67           C  
ATOM   2428  CB  ASN A 304       3.436  18.717  -3.029  1.00 84.67           C  
ATOM   2429  O   ASN A 304       1.964  18.146  -0.632  1.00 84.67           O  
ATOM   2430  CG  ASN A 304       3.621  19.612  -4.238  1.00 84.67           C  
ATOM   2431  ND2 ASN A 304       4.589  19.276  -5.083  1.00 84.67           N  
ATOM   2432  OD1 ASN A 304       2.901  20.599  -4.411  1.00 84.67           O  
ATOM   2433  N   LYS A 305       3.927  18.555   0.600  1.00 85.58           N  
ATOM   2434  CA  LYS A 305       3.529  17.914   1.851  1.00 85.58           C  
ATOM   2435  C   LYS A 305       3.109  16.466   1.617  1.00 85.58           C  
ATOM   2436  CB  LYS A 305       2.389  18.690   2.512  1.00 85.58           C  
ATOM   2437  O   LYS A 305       2.111  16.006   2.175  1.00 85.58           O  
ATOM   2438  CG  LYS A 305       2.764  20.104   2.932  1.00 85.58           C  
ATOM   2439  CD  LYS A 305       1.595  20.819   3.596  1.00 85.58           C  
ATOM   2440  CE  LYS A 305       1.948  22.255   3.957  1.00 85.58           C  
ATOM   2441  NZ  LYS A 305       0.793  22.971   4.577  1.00 85.58           N  
ATOM   2442  N   ILE A 306       3.670  15.746   0.695  1.00 84.01           N  
ATOM   2443  CA  ILE A 306       3.487  14.320   0.449  1.00 84.01           C  
ATOM   2444  C   ILE A 306       4.518  13.523   1.244  1.00 84.01           C  
ATOM   2445  CB  ILE A 306       3.598  13.988  -1.056  1.00 84.01           C  
ATOM   2446  O   ILE A 306       5.722  13.764   1.129  1.00 84.01           O  
ATOM   2447  CG1 ILE A 306       2.525  14.743  -1.850  1.00 84.01           C  
ATOM   2448  CG2 ILE A 306       3.487  12.478  -1.285  1.00 84.01           C  
ATOM   2449  CD1 ILE A 306       2.692  14.649  -3.360  1.00 84.01           C  
ATOM   2450  N   HIS A 307       4.017  12.674   2.084  1.00 80.37           N  
ATOM   2451  CA  HIS A 307       4.892  11.899   2.956  1.00 80.37           C  
ATOM   2452  C   HIS A 307       5.154  10.511   2.380  1.00 80.37           C  
ATOM   2453  CB  HIS A 307       4.286  11.780   4.355  1.00 80.37           C  
ATOM   2454  O   HIS A 307       4.236   9.696   2.270  1.00 80.37           O  
ATOM   2455  CG  HIS A 307       4.066  13.098   5.028  1.00 80.37           C  
ATOM   2456  CD2 HIS A 307       2.926  13.758   5.340  1.00 80.37           C  
ATOM   2457  ND1 HIS A 307       5.105  13.896   5.458  1.00 80.37           N  
ATOM   2458  CE1 HIS A 307       4.610  14.992   6.008  1.00 80.37           C  
ATOM   2459  NE2 HIS A 307       3.291  14.933   5.950  1.00 80.37           N  
ATOM   2460  N   PHE A 308       6.345  10.336   1.821  1.00 81.45           N  
ATOM   2461  CA  PHE A 308       6.719   9.001   1.370  1.00 81.45           C  
ATOM   2462  C   PHE A 308       6.994   8.086   2.557  1.00 81.45           C  
ATOM   2463  CB  PHE A 308       7.950   9.065   0.460  1.00 81.45           C  
ATOM   2464  O   PHE A 308       7.380   8.552   3.631  1.00 81.45           O  
ATOM   2465  CG  PHE A 308       7.718   9.818  -0.822  1.00 81.45           C  
ATOM   2466  CD1 PHE A 308       6.510   9.710  -1.500  1.00 81.45           C  
ATOM   2467  CD2 PHE A 308       8.710  10.634  -1.350  1.00 81.45           C  
ATOM   2468  CE1 PHE A 308       6.293  10.406  -2.687  1.00 81.45           C  
ATOM   2469  CE2 PHE A 308       8.501  11.333  -2.536  1.00 81.45           C  
ATOM   2470  CZ  PHE A 308       7.292  11.216  -3.203  1.00 81.45           C  
ATOM   2471  N   PHE A 309       6.512   6.908   2.428  1.00 71.64           N  
ATOM   2472  CA  PHE A 309       6.829   5.919   3.452  1.00 71.64           C  
ATOM   2473  C   PHE A 309       8.337   5.758   3.602  1.00 71.64           C  
ATOM   2474  CB  PHE A 309       6.188   4.569   3.114  1.00 71.64           C  
ATOM   2475  O   PHE A 309       9.008   5.274   2.688  1.00 71.64           O  
ATOM   2476  CG  PHE A 309       6.401   3.515   4.167  1.00 71.64           C  
ATOM   2477  CD1 PHE A 309       7.380   2.542   4.009  1.00 71.64           C  
ATOM   2478  CD2 PHE A 309       5.621   3.497   5.316  1.00 71.64           C  
ATOM   2479  CE1 PHE A 309       7.580   1.566   4.982  1.00 71.64           C  
ATOM   2480  CE2 PHE A 309       5.815   2.525   6.293  1.00 71.64           C  
ATOM   2481  CZ  PHE A 309       6.794   1.559   6.123  1.00 71.64           C  
ATOM   2482  N   ASP A 310       8.940   6.759   4.229  1.00 59.37           N  
ATOM   2483  CA  ASP A 310      10.382   6.927   4.381  1.00 59.37           C  
ATOM   2484  C   ASP A 310      10.867   6.343   5.706  1.00 59.37           C  
ATOM   2485  CB  ASP A 310      10.763   8.406   4.288  1.00 59.37           C  
ATOM   2486  O   ASP A 310      10.348   6.689   6.769  1.00 59.37           O  
ATOM   2487  CG  ASP A 310      11.931   8.660   3.350  1.00 59.37           C  
ATOM   2488  OD1 ASP A 310      12.513   7.687   2.824  1.00 59.37           O  
ATOM   2489  OD2 ASP A 310      12.273   9.844   3.138  1.00 59.37           O  
ATOM   2490  N   CYS A 311      11.523   5.178   5.800  1.00 49.99           N  
ATOM   2491  CA  CYS A 311      12.530   4.552   6.649  1.00 49.99           C  
ATOM   2492  C   CYS A 311      13.657   5.528   6.967  1.00 49.99           C  
ATOM   2493  CB  CYS A 311      13.099   3.304   5.974  1.00 49.99           C  
ATOM   2494  O   CYS A 311      14.370   5.358   7.958  1.00 49.99           O  
ATOM   2495  SG  CYS A 311      11.921   1.941   5.855  1.00 49.99           S  
ATOM   2496  N   LEU A 312      13.642   6.919   6.638  1.00 41.82           N  
ATOM   2497  CA  LEU A 312      14.737   7.775   7.081  1.00 41.82           C  
ATOM   2498  C   LEU A 312      14.253   9.204   7.306  1.00 41.82           C  
ATOM   2499  CB  LEU A 312      15.875   7.765   6.056  1.00 41.82           C  
ATOM   2500  O   LEU A 312      13.589   9.782   6.443  1.00 41.82           O  
ATOM   2501  CG  LEU A 312      16.642   6.450   5.909  1.00 41.82           C  
ATOM   2502  CD1 LEU A 312      17.505   6.478   4.652  1.00 41.82           C  
ATOM   2503  CD2 LEU A 312      17.496   6.188   7.144  1.00 41.82           C  
ATOM   2504  N   GLU A 313      13.579   9.472   8.294  1.00 40.69           N  
ATOM   2505  CA  GLU A 313      13.468  10.775   8.942  1.00 40.69           C  
ATOM   2506  C   GLU A 313      14.263  11.837   8.187  1.00 40.69           C  
ATOM   2507  CB  GLU A 313      13.945  10.696  10.395  1.00 40.69           C  
ATOM   2508  O   GLU A 313      15.463  11.675   7.958  1.00 40.69           O  
ATOM   2509  CG  GLU A 313      12.951  10.024  11.332  1.00 40.69           C  
ATOM   2510  CD  GLU A 313      13.417   9.994  12.779  1.00 40.69           C  
ATOM   2511  OE1 GLU A 313      12.665   9.500  13.649  1.00 40.69           O  
ATOM   2512  OE2 GLU A 313      14.544  10.470  13.045  1.00 40.69           O  
ATOM   2513  N   CYS A 314      13.836  12.516   7.100  1.00 31.53           N  
ATOM   2514  CA  CYS A 314      14.304  13.858   6.771  1.00 31.53           C  
ATOM   2515  C   CYS A 314      14.205  14.782   7.979  1.00 31.53           C  
ATOM   2516  CB  CYS A 314      13.499  14.436   5.608  1.00 31.53           C  
ATOM   2517  O   CYS A 314      13.167  14.834   8.642  1.00 31.53           O  
ATOM   2518  SG  CYS A 314      13.801  13.607   4.031  1.00 31.53           S  
ATOM   2519  N   GLU A 315      15.124  14.818   8.911  1.00 31.61           N  
ATOM   2520  CA  GLU A 315      15.617  15.864   9.802  1.00 31.61           C  
ATOM   2521  C   GLU A 315      14.786  17.137   9.672  1.00 31.61           C  
ATOM   2522  CB  GLU A 315      17.090  16.166   9.513  1.00 31.61           C  
ATOM   2523  O   GLU A 315      14.572  17.635   8.564  1.00 31.61           O  
ATOM   2524  CG  GLU A 315      18.033  15.027   9.874  1.00 31.61           C  
ATOM   2525  CD  GLU A 315      19.500  15.422   9.816  1.00 31.61           C  
ATOM   2526  OE1 GLU A 315      20.366  14.599  10.191  1.00 31.61           O  
ATOM   2527  OE2 GLU A 315      19.787  16.564   9.393  1.00 31.61           O  
ATOM   2528  N   GLU A 316      13.725  17.304  10.324  1.00 30.91           N  
ATOM   2529  CA  GLU A 316      13.159  18.503  10.935  1.00 30.91           C  
ATOM   2530  C   GLU A 316      14.122  19.682  10.832  1.00 30.91           C  
ATOM   2531  CB  GLU A 316      12.802  18.242  12.401  1.00 30.91           C  
ATOM   2532  O   GLU A 316      15.228  19.637  11.374  1.00 30.91           O  
ATOM   2533  CG  GLU A 316      11.573  17.364  12.587  1.00 30.91           C  
ATOM   2534  CD  GLU A 316      11.203  17.152  14.047  1.00 30.91           C  
ATOM   2535  OE1 GLU A 316      10.173  16.496  14.323  1.00 30.91           O  
ATOM   2536  OE2 GLU A 316      11.949  17.646  14.921  1.00 30.91           O  
ATOM   2537  N   THR A 317      14.332  20.396   9.676  1.00 31.98           N  
ATOM   2538  CA  THR A 317      14.882  21.745   9.754  1.00 31.98           C  
ATOM   2539  C   THR A 317      13.946  22.666  10.532  1.00 31.98           C  
ATOM   2540  CB  THR A 317      15.133  22.328   8.351  1.00 31.98           C  
ATOM   2541  O   THR A 317      12.723  22.535  10.444  1.00 31.98           O  
ATOM   2542  CG2 THR A 317      16.287  21.614   7.657  1.00 31.98           C  
ATOM   2543  OG1 THR A 317      13.948  22.179   7.559  1.00 31.98           O  
ATOM   2544  N   ALA A 318      14.107  22.943  11.800  1.00 36.52           N  
ATOM   2545  CA  ALA A 318      13.928  24.008  12.783  1.00 36.52           C  
ATOM   2546  C   ALA A 318      13.008  25.101  12.246  1.00 36.52           C  
ATOM   2547  CB  ALA A 318      15.278  24.601  13.178  1.00 36.52           C  
ATOM   2548  O   ALA A 318      12.299  25.757  13.014  1.00 36.52           O  
ATOM   2549  N   ALA A 319      12.441  25.057  10.984  1.00 39.36           N  
ATOM   2550  CA  ALA A 319      11.589  26.115  10.448  1.00 39.36           C  
ATOM   2551  C   ALA A 319      10.144  25.643  10.318  1.00 39.36           C  
ATOM   2552  CB  ALA A 319      12.115  26.587   9.094  1.00 39.36           C  
ATOM   2553  O   ALA A 319       9.216  26.456  10.327  1.00 39.36           O  
ATOM   2554  N   ASP A 320       9.763  24.343  10.658  1.00 43.45           N  
ATOM   2555  CA  ASP A 320       8.438  23.737  10.574  1.00 43.45           C  
ATOM   2556  C   ASP A 320       7.856  23.495  11.964  1.00 43.45           C  
ATOM   2557  CB  ASP A 320       8.496  22.424   9.791  1.00 43.45           C  
ATOM   2558  O   ASP A 320       6.674  23.172  12.101  1.00 43.45           O  
ATOM   2559  CG  ASP A 320       8.714  22.629   8.303  1.00 43.45           C  
ATOM   2560  OD1 ASP A 320       8.431  23.734   7.791  1.00 43.45           O  
ATOM   2561  OD2 ASP A 320       9.172  21.677   7.634  1.00 43.45           O  
ATOM   2562  N   GLU A 321       8.538  23.837  13.073  1.00 41.68           N  
ATOM   2563  CA  GLU A 321       8.101  23.786  14.465  1.00 41.68           C  
ATOM   2564  C   GLU A 321       7.256  25.006  14.823  1.00 41.68           C  
ATOM   2565  CB  GLU A 321       9.306  23.687  15.404  1.00 41.68           C  
ATOM   2566  O   GLU A 321       6.305  24.902  15.600  1.00 41.68           O  
ATOM   2567  CG  GLU A 321       9.700  22.258  15.749  1.00 41.68           C  
ATOM   2568  CD  GLU A 321      10.815  22.176  16.780  1.00 41.68           C  
ATOM   2569  OE1 GLU A 321      11.208  21.050  17.160  1.00 41.68           O  
ATOM   2570  OE2 GLU A 321      11.299  23.246  17.211  1.00 41.68           O  
ATOM   2571  N   ALA A 322       7.254  26.014  13.995  1.00 36.31           N  
ATOM   2572  CA  ALA A 322       6.473  27.227  14.226  1.00 36.31           C  
ATOM   2573  C   ALA A 322       5.215  27.243  13.363  1.00 36.31           C  
ATOM   2574  CB  ALA A 322       7.321  28.466  13.950  1.00 36.31           C  
ATOM   2575  O   ALA A 322       4.169  27.737  13.789  1.00 36.31           O  
ATOM   2576  N   ALA A 323       5.091  26.368  12.315  1.00 40.49           N  
ATOM   2577  CA  ALA A 323       3.940  26.227  11.427  1.00 40.49           C  
ATOM   2578  C   ALA A 323       3.087  25.025  11.820  1.00 40.49           C  
ATOM   2579  CB  ALA A 323       4.399  26.098   9.976  1.00 40.49           C  
ATOM   2580  O   ALA A 323       1.868  25.032  11.632  1.00 40.49           O  
ATOM   2581  N   ALA A 324       3.521  24.075  12.709  1.00 42.06           N  
ATOM   2582  CA  ALA A 324       2.910  22.885  13.296  1.00 42.06           C  
ATOM   2583  C   ALA A 324       2.268  23.206  14.642  1.00 42.06           C  
ATOM   2584  CB  ALA A 324       3.949  21.777  13.456  1.00 42.06           C  
ATOM   2585  O   ALA A 324       1.278  22.580  15.029  1.00 42.06           O  
ATOM   2586  N   ALA A 325       2.414  24.392  15.159  1.00 41.43           N  
ATOM   2587  CA  ALA A 325       1.821  24.845  16.415  1.00 41.43           C  
ATOM   2588  C   ALA A 325       0.664  25.807  16.160  1.00 41.43           C  
ATOM   2589  CB  ALA A 325       2.878  25.511  17.293  1.00 41.43           C  
ATOM   2590  O   ALA A 325      -0.289  25.862  16.941  1.00 41.43           O  
ATOM   2591  N   LEU A 326       0.279  26.067  14.846  1.00 42.65           N  
ATOM   2592  CA  LEU A 326      -0.784  27.031  14.585  1.00 42.65           C  
ATOM   2593  C   LEU A 326      -1.787  26.475  13.579  1.00 42.65           C  
ATOM   2594  CB  LEU A 326      -0.200  28.347  14.067  1.00 42.65           C  
ATOM   2595  O   LEU A 326      -2.937  26.916  13.534  1.00 42.65           O  
ATOM   2596  CG  LEU A 326      -0.408  29.577  14.952  1.00 42.65           C  
ATOM   2597  CD1 LEU A 326       0.922  30.276  15.210  1.00 42.65           C  
ATOM   2598  CD2 LEU A 326      -1.406  30.535  14.310  1.00 42.65           C  
ATOM   2599  N   ASN A 327      -1.938  25.069  13.203  1.00 34.55           N  
ATOM   2600  CA  ASN A 327      -3.022  24.520  12.395  1.00 34.55           C  
ATOM   2601  C   ASN A 327      -3.304  23.063  12.753  1.00 34.55           C  
ATOM   2602  CB  ASN A 327      -2.699  24.647  10.905  1.00 34.55           C  
ATOM   2603  O   ASN A 327      -2.406  22.221  12.701  1.00 34.55           O  
ATOM   2604  CG  ASN A 327      -2.839  26.068  10.397  1.00 34.55           C  
ATOM   2605  ND2 ASN A 327      -2.030  26.426   9.406  1.00 34.55           N  
ATOM   2606  OD1 ASN A 327      -3.666  26.839  10.891  1.00 34.55           O  
ATOM   2607  N   VAL A 328      -4.153  22.574  13.770  1.00 34.86           N  
ATOM   2608  CA  VAL A 328      -5.438  21.889  13.863  1.00 34.86           C  
ATOM   2609  C   VAL A 328      -5.294  20.451  13.370  1.00 34.86           C  
ATOM   2610  CB  VAL A 328      -6.532  22.622  13.055  1.00 34.86           C  
ATOM   2611  O   VAL A 328      -4.697  20.205  12.319  1.00 34.86           O  
ATOM   2612  CG1 VAL A 328      -7.863  21.880  13.151  1.00 34.86           C  
ATOM   2613  CG2 VAL A 328      -6.682  24.061  13.544  1.00 34.86           C  
ATOM   2614  N   GLU A 329      -5.031  19.271  14.134  1.00 37.52           N  
ATOM   2615  CA  GLU A 329      -5.637  17.997  14.510  1.00 37.52           C  
ATOM   2616  C   GLU A 329      -5.747  17.063  13.308  1.00 37.52           C  
ATOM   2617  CB  GLU A 329      -7.019  18.221  15.130  1.00 37.52           C  
ATOM   2618  O   GLU A 329      -6.482  17.346  12.360  1.00 37.52           O  
ATOM   2619  CG  GLU A 329      -6.974  18.758  16.553  1.00 37.52           C  
ATOM   2620  CD  GLU A 329      -8.344  18.836  17.208  1.00 37.52           C  
ATOM   2621  OE1 GLU A 329      -8.425  19.193  18.405  1.00 37.52           O  
ATOM   2622  OE2 GLU A 329      -9.345  18.536  16.519  1.00 37.52           O  
ATOM   2623  N   GLN A 330      -4.760  16.735  12.457  1.00 39.17           N  
ATOM   2624  CA  GLN A 330      -4.720  15.511  11.665  1.00 39.17           C  
ATOM   2625  C   GLN A 330      -3.290  15.160  11.265  1.00 39.17           C  
ATOM   2626  CB  GLN A 330      -5.595  15.649  10.418  1.00 39.17           C  
ATOM   2627  O   GLN A 330      -2.695  15.827  10.416  1.00 39.17           O  
ATOM   2628  CG  GLN A 330      -7.044  15.235  10.634  1.00 39.17           C  
ATOM   2629  CD  GLN A 330      -7.888  15.376   9.381  1.00 39.17           C  
ATOM   2630  NE2 GLN A 330      -9.097  14.827   9.416  1.00 39.17           N  
ATOM   2631  OE1 GLN A 330      -7.457  15.975   8.391  1.00 39.17           O  
ATOM   2632  N   GLU A 331      -2.415  14.918  12.129  1.00 45.17           N  
ATOM   2633  CA  GLU A 331      -0.991  14.665  11.935  1.00 45.17           C  
ATOM   2634  C   GLU A 331      -0.708  13.172  11.803  1.00 45.17           C  
ATOM   2635  CB  GLU A 331      -0.178  15.254  13.091  1.00 45.17           C  
ATOM   2636  O   GLU A 331      -1.155  12.374  12.631  1.00 45.17           O  
ATOM   2637  CG  GLU A 331       1.174  15.813  12.671  1.00 45.17           C  
ATOM   2638  CD  GLU A 331       1.881  16.573  13.782  1.00 45.17           C  
ATOM   2639  OE1 GLU A 331       2.960  17.154  13.528  1.00 45.17           O  
ATOM   2640  OE2 GLU A 331       1.351  16.586  14.915  1.00 45.17           O  
ATOM   2641  N   TYR A 332      -0.648  12.431  10.553  1.00 46.22           N  
ATOM   2642  CA  TYR A 332       0.042  11.170  10.302  1.00 46.22           C  
ATOM   2643  C   TYR A 332       1.170  10.957  11.304  1.00 46.22           C  
ATOM   2644  CB  TYR A 332       0.598  11.136   8.875  1.00 46.22           C  
ATOM   2645  O   TYR A 332       1.964  11.866  11.558  1.00 46.22           O  
ATOM   2646  CG  TYR A 332      -0.326  10.478   7.880  1.00 46.22           C  
ATOM   2647  CD1 TYR A 332      -0.235   9.114   7.611  1.00 46.22           C  
ATOM   2648  CD2 TYR A 332      -1.292  11.218   7.205  1.00 46.22           C  
ATOM   2649  CE1 TYR A 332      -1.083   8.504   6.692  1.00 46.22           C  
ATOM   2650  CE2 TYR A 332      -2.145  10.619   6.285  1.00 46.22           C  
ATOM   2651  OH  TYR A 332      -2.876   8.664   5.126  1.00 46.22           O  
ATOM   2652  CZ  TYR A 332      -2.034   9.263   6.036  1.00 46.22           C  
ATOM   2653  N   PRO A 333       1.065  10.002  12.234  1.00 43.18           N  
ATOM   2654  CA  PRO A 333       2.218   9.803  13.115  1.00 43.18           C  
ATOM   2655  C   PRO A 333       3.507   9.521  12.347  1.00 43.18           C  
ATOM   2656  CB  PRO A 333       1.811   8.594  13.961  1.00 43.18           C  
ATOM   2657  O   PRO A 333       3.500   8.746  11.386  1.00 43.18           O  
ATOM   2658  CG  PRO A 333       0.705   7.946  13.193  1.00 43.18           C  
ATOM   2659  CD  PRO A 333       0.152   8.945  12.218  1.00 43.18           C  
ATOM   2660  N   VAL A 334       4.302  10.473  11.955  1.00 41.13           N  
ATOM   2661  CA  VAL A 334       5.689  10.292  11.537  1.00 41.13           C  
ATOM   2662  C   VAL A 334       6.431   9.439  12.564  1.00 41.13           C  
ATOM   2663  CB  VAL A 334       6.407  11.647  11.351  1.00 41.13           C  
ATOM   2664  O   VAL A 334       6.505   9.799  13.742  1.00 41.13           O  
ATOM   2665  CG1 VAL A 334       7.802  11.442  10.763  1.00 41.13           C  
ATOM   2666  CG2 VAL A 334       5.579  12.571  10.460  1.00 41.13           C  
ATOM   2667  N   GLN A 335       5.955   8.188  12.843  1.00 38.34           N  
ATOM   2668  CA  GLN A 335       6.766   7.333  13.702  1.00 38.34           C  
ATOM   2669  C   GLN A 335       8.241   7.409  13.319  1.00 38.34           C  
ATOM   2670  CB  GLN A 335       6.279   5.885  13.633  1.00 38.34           C  
ATOM   2671  O   GLN A 335       8.583   7.369  12.135  1.00 38.34           O  
ATOM   2672  CG  GLN A 335       4.908   5.666  14.259  1.00 38.34           C  
ATOM   2673  CD  GLN A 335       4.475   4.212  14.231  1.00 38.34           C  
ATOM   2674  NE2 GLN A 335       3.442   3.887  15.000  1.00 38.34           N  
ATOM   2675  OE1 GLN A 335       5.064   3.389  13.523  1.00 38.34           O  
ATOM   2676  N   ASN A 336       9.104   8.157  13.965  1.00 32.39           N  
ATOM   2677  CA  ASN A 336      10.516   8.081  14.325  1.00 32.39           C  
ATOM   2678  C   ASN A 336      11.116   6.727  13.958  1.00 32.39           C  
ATOM   2679  CB  ASN A 336      10.705   8.359  15.818  1.00 32.39           C  
ATOM   2680  O   ASN A 336      10.823   5.718  14.603  1.00 32.39           O  
ATOM   2681  CG  ASN A 336      10.554   9.827  16.162  1.00 32.39           C  
ATOM   2682  ND2 ASN A 336      10.337  10.117  17.440  1.00 32.39           N  
ATOM   2683  OD1 ASN A 336      10.630  10.694  15.288  1.00 32.39           O  
ATOM   2684  N   SER A 337      10.800   6.142  12.713  1.00 40.61           N  
ATOM   2685  CA  SER A 337      11.537   4.964  12.266  1.00 40.61           C  
ATOM   2686  C   SER A 337      12.994   5.020  12.714  1.00 40.61           C  
ATOM   2687  CB  SER A 337      11.468   4.832  10.744  1.00 40.61           C  
ATOM   2688  O   SER A 337      13.803   4.178  12.320  1.00 40.61           O  
ATOM   2689  OG  SER A 337      12.031   5.970  10.115  1.00 40.61           O  
ATOM   2690  N   GLU A 338      13.408   6.060  13.603  1.00 40.04           N  
ATOM   2691  CA  GLU A 338      14.749   5.946  14.169  1.00 40.04           C  
ATOM   2692  C   GLU A 338      14.867   4.714  15.062  1.00 40.04           C  
ATOM   2693  CB  GLU A 338      15.107   7.206  14.961  1.00 40.04           C  
ATOM   2694  O   GLU A 338      15.949   4.138  15.194  1.00 40.04           O  
ATOM   2695  CG  GLU A 338      15.756   8.296  14.120  1.00 40.04           C  
ATOM   2696  CD  GLU A 338      16.081   9.552  14.913  1.00 40.04           C  
ATOM   2697  OE1 GLU A 338      16.581  10.533  14.318  1.00 40.04           O  
ATOM   2698  OE2 GLU A 338      15.835   9.553  16.140  1.00 40.04           O  
ATOM   2699  N   GLU A 339      13.670   4.100  15.490  1.00 43.43           N  
ATOM   2700  CA  GLU A 339      13.769   3.034  16.482  1.00 43.43           C  
ATOM   2701  C   GLU A 339      13.804   1.661  15.815  1.00 43.43           C  
ATOM   2702  CB  GLU A 339      12.602   3.109  17.470  1.00 43.43           C  
ATOM   2703  O   GLU A 339      14.447   0.737  16.318  1.00 43.43           O  
ATOM   2704  CG  GLU A 339      12.942   3.825  18.769  1.00 43.43           C  
ATOM   2705  CD  GLU A 339      11.770   3.902  19.736  1.00 43.43           C  
ATOM   2706  OE1 GLU A 339      11.926   4.485  20.833  1.00 43.43           O  
ATOM   2707  OE2 GLU A 339      10.689   3.375  19.393  1.00 43.43           O  
ATOM   2708  N   THR A 340      13.378   1.513  14.414  1.00 42.23           N  
ATOM   2709  CA  THR A 340      13.351   0.249  13.688  1.00 42.23           C  
ATOM   2710  C   THR A 340      14.543   0.143  12.741  1.00 42.23           C  
ATOM   2711  CB  THR A 340      12.043   0.090  12.891  1.00 42.23           C  
ATOM   2712  O   THR A 340      15.078  -0.947  12.528  1.00 42.23           O  
ATOM   2713  CG2 THR A 340      10.948  -0.535  13.748  1.00 42.23           C  
ATOM   2714  OG1 THR A 340      11.605   1.379  12.442  1.00 42.23           O  
ATOM   2715  N   LEU A 341      15.304   1.336  12.370  1.00 46.57           N  
ATOM   2716  CA  LEU A 341      16.444   1.317  11.460  1.00 46.57           C  
ATOM   2717  C   LEU A 341      17.724   1.723  12.183  1.00 46.57           C  
ATOM   2718  CB  LEU A 341      16.197   2.250  10.272  1.00 46.57           C  
ATOM   2719  O   LEU A 341      18.809   1.693  11.598  1.00 46.57           O  
ATOM   2720  CG  LEU A 341      15.256   1.729   9.185  1.00 46.57           C  
ATOM   2721  CD1 LEU A 341      14.575   2.892   8.471  1.00 46.57           C  
ATOM   2722  CD2 LEU A 341      16.015   0.856   8.192  1.00 46.57           C  
ATOM   2723  N   LYS A 342      17.646   2.285  13.508  1.00 45.53           N  
ATOM   2724  CA  LYS A 342      18.777   2.594  14.378  1.00 45.53           C  
ATOM   2725  C   LYS A 342      19.451   1.320  14.877  1.00 45.53           C  
ATOM   2726  CB  LYS A 342      18.324   3.447  15.564  1.00 45.53           C  
ATOM   2727  O   LYS A 342      20.641   1.326  15.199  1.00 45.53           O  
ATOM   2728  CG  LYS A 342      18.380   4.945  15.307  1.00 45.53           C  
ATOM   2729  CD  LYS A 342      17.936   5.739  16.529  1.00 45.53           C  
ATOM   2730  CE  LYS A 342      17.881   7.233  16.236  1.00 45.53           C  
ATOM   2731  NZ  LYS A 342      17.508   8.021  17.448  1.00 45.53           N  
ATOM   2732  N   ASP A 343      18.801   0.158  14.598  1.00 46.64           N  
ATOM   2733  CA  ASP A 343      19.259  -1.132  15.104  1.00 46.64           C  
ATOM   2734  C   ASP A 343      20.090  -1.870  14.057  1.00 46.64           C  
ATOM   2735  CB  ASP A 343      18.070  -1.993  15.534  1.00 46.64           C  
ATOM   2736  O   ASP A 343      20.956  -2.677  14.399  1.00 46.64           O  
ATOM   2737  CG  ASP A 343      17.384  -1.475  16.786  1.00 46.64           C  
ATOM   2738  OD1 ASP A 343      18.038  -0.788  17.600  1.00 46.64           O  
ATOM   2739  OD2 ASP A 343      16.179  -1.758  16.961  1.00 46.64           O  
ATOM   2740  N   ASP A 344      20.323  -1.157  12.692  1.00 53.72           N  
ATOM   2741  CA  ASP A 344      21.193  -1.745  11.678  1.00 53.72           C  
ATOM   2742  C   ASP A 344      21.816  -0.666  10.796  1.00 53.72           C  
ATOM   2743  CB  ASP A 344      20.415  -2.744  10.818  1.00 53.72           C  
ATOM   2744  O   ASP A 344      21.179  -0.178   9.860  1.00 53.72           O  
ATOM   2745  CG  ASP A 344      20.177  -4.070  11.517  1.00 53.72           C  
ATOM   2746  OD1 ASP A 344      20.983  -4.451  12.394  1.00 53.72           O  
ATOM   2747  OD2 ASP A 344      19.177  -4.743  11.187  1.00 53.72           O  
ATOM   2748  N   PRO A 345      22.874   0.110  11.217  1.00 56.80           N  
ATOM   2749  CA  PRO A 345      23.616   1.187  10.558  1.00 56.80           C  
ATOM   2750  C   PRO A 345      24.045   0.825   9.138  1.00 56.80           C  
ATOM   2751  CB  PRO A 345      24.835   1.382  11.463  1.00 56.80           C  
ATOM   2752  O   PRO A 345      24.167   1.705   8.282  1.00 56.80           O  
ATOM   2753  CG  PRO A 345      24.987   0.081  12.184  1.00 56.80           C  
ATOM   2754  CD  PRO A 345      23.634  -0.560  12.301  1.00 56.80           C  
ATOM   2755  N   GLU A 346      24.155  -0.394   8.753  1.00 55.93           N  
ATOM   2756  CA  GLU A 346      24.565  -0.902   7.447  1.00 55.93           C  
ATOM   2757  C   GLU A 346      23.442  -0.763   6.424  1.00 55.93           C  
ATOM   2758  CB  GLU A 346      25.004  -2.364   7.552  1.00 55.93           C  
ATOM   2759  O   GLU A 346      23.690  -0.430   5.263  1.00 55.93           O  
ATOM   2760  CG  GLU A 346      26.355  -2.554   8.227  1.00 55.93           C  
ATOM   2761  CD  GLU A 346      26.828  -3.999   8.225  1.00 55.93           C  
ATOM   2762  OE1 GLU A 346      27.955  -4.269   8.699  1.00 55.93           O  
ATOM   2763  OE2 GLU A 346      26.066  -4.868   7.746  1.00 55.93           O  
ATOM   2764  N   LYS A 347      22.241  -0.741   6.677  1.00 57.70           N  
ATOM   2765  CA  LYS A 347      21.018  -0.675   5.882  1.00 57.70           C  
ATOM   2766  C   LYS A 347      20.599   0.772   5.637  1.00 57.70           C  
ATOM   2767  CB  LYS A 347      19.887  -1.439   6.571  1.00 57.70           C  
ATOM   2768  O   LYS A 347      20.140   1.115   4.546  1.00 57.70           O  
ATOM   2769  CG  LYS A 347      20.061  -2.950   6.555  1.00 57.70           C  
ATOM   2770  CD  LYS A 347      18.896  -3.654   7.240  1.00 57.70           C  
ATOM   2771  CE  LYS A 347      19.134  -5.155   7.347  1.00 57.70           C  
ATOM   2772  NZ  LYS A 347      18.012  -5.844   8.051  1.00 57.70           N  
ATOM   2773  N   LEU A 348      20.825   1.600   6.749  1.00 57.66           N  
ATOM   2774  CA  LEU A 348      20.674   3.048   6.645  1.00 57.66           C  
ATOM   2775  C   LEU A 348      21.722   3.637   5.707  1.00 57.66           C  
ATOM   2776  CB  LEU A 348      20.786   3.699   8.026  1.00 57.66           C  
ATOM   2777  O   LEU A 348      21.426   4.555   4.938  1.00 57.66           O  
ATOM   2778  CG  LEU A 348      20.290   5.141   8.138  1.00 57.66           C  
ATOM   2779  CD1 LEU A 348      18.992   5.195   8.936  1.00 57.66           C  
ATOM   2780  CD2 LEU A 348      21.355   6.025   8.779  1.00 57.66           C  
ATOM   2781  N   ASN A 349      22.867   2.947   5.738  1.00 57.00           N  
ATOM   2782  CA  ASN A 349      23.976   3.331   4.872  1.00 57.00           C  
ATOM   2783  C   ASN A 349      23.735   2.899   3.428  1.00 57.00           C  
ATOM   2784  CB  ASN A 349      25.290   2.741   5.389  1.00 57.00           C  
ATOM   2785  O   ASN A 349      24.060   3.633   2.493  1.00 57.00           O  
ATOM   2786  CG  ASN A 349      25.990   3.654   6.376  1.00 57.00           C  
ATOM   2787  ND2 ASN A 349      26.759   3.066   7.286  1.00 57.00           N  
ATOM   2788  OD1 ASN A 349      25.841   4.878   6.323  1.00 57.00           O  
ATOM   2789  N   LYS A 350      23.061   1.765   3.156  1.00 61.28           N  
ATOM   2790  CA  LYS A 350      22.706   1.240   1.841  1.00 61.28           C  
ATOM   2791  C   LYS A 350      21.533   2.008   1.240  1.00 61.28           C  
ATOM   2792  CB  LYS A 350      22.366  -0.249   1.931  1.00 61.28           C  
ATOM   2793  O   LYS A 350      21.463   2.192   0.023  1.00 61.28           O  
ATOM   2794  CG  LYS A 350      23.578  -1.150   2.121  1.00 61.28           C  
ATOM   2795  CD  LYS A 350      23.180  -2.620   2.164  1.00 61.28           C  
ATOM   2796  CE  LYS A 350      24.375  -3.515   2.463  1.00 61.28           C  
ATOM   2797  NZ  LYS A 350      23.987  -4.956   2.519  1.00 61.28           N  
ATOM   2798  N   LEU A 351      20.666   2.563   2.066  1.00 59.72           N  
ATOM   2799  CA  LEU A 351      19.536   3.398   1.672  1.00 59.72           C  
ATOM   2800  C   LEU A 351      19.980   4.837   1.435  1.00 59.72           C  
ATOM   2801  CB  LEU A 351      18.442   3.359   2.742  1.00 59.72           C  
ATOM   2802  O   LEU A 351      19.451   5.517   0.552  1.00 59.72           O  
ATOM   2803  CG  LEU A 351      17.617   2.073   2.822  1.00 59.72           C  
ATOM   2804  CD1 LEU A 351      16.777   2.061   4.095  1.00 59.72           C  
ATOM   2805  CD2 LEU A 351      16.731   1.929   1.589  1.00 59.72           C  
ATOM   2806  N   GLN A 352      21.061   5.216   2.199  1.00 59.39           N  
ATOM   2807  CA  GLN A 352      21.612   6.565   2.117  1.00 59.39           C  
ATOM   2808  C   GLN A 352      22.738   6.638   1.090  1.00 59.39           C  
ATOM   2809  CB  GLN A 352      22.119   7.022   3.486  1.00 59.39           C  
ATOM   2810  O   GLN A 352      22.911   7.661   0.423  1.00 59.39           O  
ATOM   2811  CG  GLN A 352      21.010   7.389   4.462  1.00 59.39           C  
ATOM   2812  CD  GLN A 352      21.540   7.862   5.802  1.00 59.39           C  
ATOM   2813  NE2 GLN A 352      20.707   8.577   6.551  1.00 59.39           N  
ATOM   2814  OE1 GLN A 352      22.688   7.585   6.163  1.00 59.39           O  
ATOM   2815  N   ASN A 353      23.365   5.406   0.756  1.00 60.21           N  
ATOM   2816  CA  ASN A 353      24.524   5.396  -0.130  1.00 60.21           C  
ATOM   2817  C   ASN A 353      24.307   4.473  -1.326  1.00 60.21           C  
ATOM   2818  CB  ASN A 353      25.783   4.984   0.637  1.00 60.21           C  
ATOM   2819  O   ASN A 353      25.256   3.869  -1.830  1.00 60.21           O  
ATOM   2820  CG  ASN A 353      26.194   6.008   1.676  1.00 60.21           C  
ATOM   2821  ND2 ASN A 353      26.854   5.549   2.733  1.00 60.21           N  
ATOM   2822  OD1 ASN A 353      25.921   7.203   1.531  1.00 60.21           O  
ATOM   2823  N   SER A 354      23.050   4.316  -1.784  1.00 68.86           N  
ATOM   2824  CA  SER A 354      22.830   3.558  -3.012  1.00 68.86           C  
ATOM   2825  C   SER A 354      23.531   4.211  -4.198  1.00 68.86           C  
ATOM   2826  CB  SER A 354      21.334   3.428  -3.301  1.00 68.86           C  
ATOM   2827  O   SER A 354      23.734   5.427  -4.213  1.00 68.86           O  
ATOM   2828  OG  SER A 354      21.114   3.029  -4.643  1.00 68.86           O  
ATOM   2829  N   PRO A 355      24.130   3.404  -5.062  1.00 70.10           N  
ATOM   2830  CA  PRO A 355      24.815   3.927  -6.247  1.00 70.10           C  
ATOM   2831  C   PRO A 355      23.977   4.953  -7.007  1.00 70.10           C  
ATOM   2832  CB  PRO A 355      25.053   2.677  -7.098  1.00 70.10           C  
ATOM   2833  O   PRO A 355      24.524   5.776  -7.745  1.00 70.10           O  
ATOM   2834  CG  PRO A 355      24.821   1.531  -6.166  1.00 70.10           C  
ATOM   2835  CD  PRO A 355      23.997   2.017  -5.009  1.00 70.10           C  
ATOM   2836  N   PHE A 356      22.645   5.068  -6.640  1.00 74.03           N  
ATOM   2837  CA  PHE A 356      21.714   5.933  -7.355  1.00 74.03           C  
ATOM   2838  C   PHE A 356      21.175   7.024  -6.437  1.00 74.03           C  
ATOM   2839  CB  PHE A 356      20.556   5.115  -7.935  1.00 74.03           C  
ATOM   2840  O   PHE A 356      20.238   7.738  -6.797  1.00 74.03           O  
ATOM   2841  CG  PHE A 356      20.993   4.026  -8.876  1.00 74.03           C  
ATOM   2842  CD1 PHE A 356      21.533   4.337 -10.118  1.00 74.03           C  
ATOM   2843  CD2 PHE A 356      20.865   2.690  -8.519  1.00 74.03           C  
ATOM   2844  CE1 PHE A 356      21.939   3.330 -10.992  1.00 74.03           C  
ATOM   2845  CE2 PHE A 356      21.268   1.679  -9.386  1.00 74.03           C  
ATOM   2846  CZ  PHE A 356      21.804   2.001 -10.622  1.00 74.03           C  
ATOM   2847  N   GLY A 357      21.764   7.177  -5.207  1.00 72.54           N  
ATOM   2848  CA  GLY A 357      21.385   8.219  -4.267  1.00 72.54           C  
ATOM   2849  C   GLY A 357      20.489   7.719  -3.150  1.00 72.54           C  
ATOM   2850  O   GLY A 357      20.375   6.511  -2.933  1.00 72.54           O  
ATOM   2851  N   GLN A 358      19.908   8.741  -2.392  1.00 76.90           N  
ATOM   2852  CA  GLN A 358      19.066   8.476  -1.230  1.00 76.90           C  
ATOM   2853  C   GLN A 358      17.763   7.794  -1.639  1.00 76.90           C  
ATOM   2854  CB  GLN A 358      18.766   9.773  -0.477  1.00 76.90           C  
ATOM   2855  O   GLN A 358      17.127   8.195  -2.616  1.00 76.90           O  
ATOM   2856  CG  GLN A 358      17.982   9.569   0.812  1.00 76.90           C  
ATOM   2857  CD  GLN A 358      17.721  10.867   1.553  1.00 76.90           C  
ATOM   2858  NE2 GLN A 358      17.337  10.760   2.820  1.00 76.90           N  
ATOM   2859  OE1 GLN A 358      17.865  11.957   0.991  1.00 76.90           O  
ATOM   2860  N   CYS A 359      17.406   6.664  -1.123  1.00 74.99           N  
ATOM   2861  CA  CYS A 359      16.177   5.892  -1.259  1.00 74.99           C  
ATOM   2862  C   CYS A 359      15.329   5.989   0.004  1.00 74.99           C  
ATOM   2863  CB  CYS A 359      16.494   4.427  -1.559  1.00 74.99           C  
ATOM   2864  O   CYS A 359      15.861   5.980   1.116  1.00 74.99           O  
ATOM   2865  SG  CYS A 359      17.445   4.184  -3.075  1.00 74.99           S  
ATOM   2866  N   PRO A 360      14.040   6.130  -0.369  1.00 73.64           N  
ATOM   2867  CA  PRO A 360      13.143   6.317  -1.512  1.00 73.64           C  
ATOM   2868  C   PRO A 360      13.222   7.724  -2.100  1.00 73.64           C  
ATOM   2869  CB  PRO A 360      11.757   6.048  -0.921  1.00 73.64           C  
ATOM   2870  O   PRO A 360      13.431   8.693  -1.365  1.00 73.64           O  
ATOM   2871  CG  PRO A 360      11.926   6.242   0.552  1.00 73.64           C  
ATOM   2872  CD  PRO A 360      13.383   6.102   0.887  1.00 73.64           C  
ATOM   2873  N   PRO A 361      13.122   7.720  -3.571  1.00 85.92           N  
ATOM   2874  CA  PRO A 361      12.502   6.838  -4.563  1.00 85.92           C  
ATOM   2875  C   PRO A 361      13.457   5.761  -5.074  1.00 85.92           C  
ATOM   2876  CB  PRO A 361      12.107   7.797  -5.689  1.00 85.92           C  
ATOM   2877  O   PRO A 361      14.666   5.990  -5.152  1.00 85.92           O  
ATOM   2878  CG  PRO A 361      13.023   8.968  -5.533  1.00 85.92           C  
ATOM   2879  CD  PRO A 361      13.449   9.051  -4.095  1.00 85.92           C  
ATOM   2880  N   PHE A 362      12.920   4.415  -5.353  1.00 89.68           N  
ATOM   2881  CA  PHE A 362      13.698   3.284  -5.845  1.00 89.68           C  
ATOM   2882  C   PHE A 362      13.738   3.276  -7.368  1.00 89.68           C  
ATOM   2883  CB  PHE A 362      13.118   1.964  -5.328  1.00 89.68           C  
ATOM   2884  O   PHE A 362      12.750   3.617  -8.022  1.00 89.68           O  
ATOM   2885  CG  PHE A 362      13.174   1.822  -3.831  1.00 89.68           C  
ATOM   2886  CD1 PHE A 362      14.317   1.339  -3.206  1.00 89.68           C  
ATOM   2887  CD2 PHE A 362      12.082   2.172  -3.047  1.00 89.68           C  
ATOM   2888  CE1 PHE A 362      14.371   1.206  -1.820  1.00 89.68           C  
ATOM   2889  CE2 PHE A 362      12.128   2.043  -1.662  1.00 89.68           C  
ATOM   2890  CZ  PHE A 362      13.273   1.558  -1.051  1.00 89.68           C  
ATOM   2891  N   LEU A 363      14.940   2.986  -7.849  1.00 90.25           N  
ATOM   2892  CA  LEU A 363      15.143   2.864  -9.289  1.00 90.25           C  
ATOM   2893  C   LEU A 363      14.991   1.414  -9.737  1.00 90.25           C  
ATOM   2894  CB  LEU A 363      16.525   3.390  -9.682  1.00 90.25           C  
ATOM   2895  O   LEU A 363      15.794   0.556  -9.362  1.00 90.25           O  
ATOM   2896  CG  LEU A 363      16.871   3.341 -11.172  1.00 90.25           C  
ATOM   2897  CD1 LEU A 363      16.118   4.431 -11.926  1.00 90.25           C  
ATOM   2898  CD2 LEU A 363      18.375   3.482 -11.377  1.00 90.25           C  
ATOM   2899  N   ILE A 364      13.932   1.131 -10.619  1.00 90.20           N  
ATOM   2900  CA  ILE A 364      13.636  -0.249 -10.987  1.00 90.20           C  
ATOM   2901  C   ILE A 364      13.688  -0.401 -12.505  1.00 90.20           C  
ATOM   2902  CB  ILE A 364      12.256  -0.693 -10.451  1.00 90.20           C  
ATOM   2903  O   ILE A 364      13.200   0.462 -13.239  1.00 90.20           O  
ATOM   2904  CG1 ILE A 364      12.250  -0.681  -8.918  1.00 90.20           C  
ATOM   2905  CG2 ILE A 364      11.888  -2.079 -10.989  1.00 90.20           C  
ATOM   2906  CD1 ILE A 364      10.902  -1.029  -8.302  1.00 90.20           C  
ATOM   2907  N   ILE A 365      14.322  -1.449 -12.886  1.00 86.96           N  
ATOM   2908  CA  ILE A 365      14.298  -1.894 -14.275  1.00 86.96           C  
ATOM   2909  C   ILE A 365      13.425  -3.140 -14.402  1.00 86.96           C  
ATOM   2910  CB  ILE A 365      15.723  -2.182 -14.801  1.00 86.96           C  
ATOM   2911  O   ILE A 365      13.623  -4.121 -13.681  1.00 86.96           O  
ATOM   2912  CG1 ILE A 365      16.601  -0.931 -14.675  1.00 86.96           C  
ATOM   2913  CG2 ILE A 365      15.674  -2.673 -16.250  1.00 86.96           C  
ATOM   2914  CD1 ILE A 365      18.085  -1.194 -14.889  1.00 86.96           C  
ATOM   2915  N   SER A 366      12.361  -3.087 -15.245  1.00 79.71           N  
ATOM   2916  CA  SER A 366      11.479  -4.240 -15.392  1.00 79.71           C  
ATOM   2917  C   SER A 366      11.717  -4.951 -16.720  1.00 79.71           C  
ATOM   2918  CB  SER A 366      10.015  -3.813 -15.289  1.00 79.71           C  
ATOM   2919  O   SER A 366      11.812  -4.308 -17.767  1.00 79.71           O  
ATOM   2920  OG  SER A 366       9.759  -3.193 -14.040  1.00 79.71           O  
ATOM   2921  N   SER A 367      12.060  -6.278 -16.642  1.00 73.36           N  
ATOM   2922  CA  SER A 367      12.223  -7.057 -17.865  1.00 73.36           C  
ATOM   2923  C   SER A 367      11.655  -8.463 -17.703  1.00 73.36           C  
ATOM   2924  CB  SER A 367      13.699  -7.137 -18.258  1.00 73.36           C  
ATOM   2925  O   SER A 367      11.747  -9.056 -16.626  1.00 73.36           O  
ATOM   2926  OG  SER A 367      13.868  -7.937 -19.416  1.00 73.36           O  
ATOM   2927  N   VAL A 368      10.981  -8.971 -18.841  1.00 65.65           N  
ATOM   2928  CA  VAL A 368      10.405 -10.311 -18.887  1.00 65.65           C  
ATOM   2929  C   VAL A 368      11.392 -11.276 -19.540  1.00 65.65           C  
ATOM   2930  CB  VAL A 368       9.061 -10.326 -19.649  1.00 65.65           C  
ATOM   2931  O   VAL A 368      11.232 -12.495 -19.447  1.00 65.65           O  
ATOM   2932  CG1 VAL A 368       8.428 -11.715 -19.600  1.00 65.65           C  
ATOM   2933  CG2 VAL A 368       8.110  -9.280 -19.072  1.00 65.65           C  
ATOM   2934  N   GLN A 369      12.526 -10.750 -20.054  1.00 72.34           N  
ATOM   2935  CA  GLN A 369      13.460 -11.565 -20.824  1.00 72.34           C  
ATOM   2936  C   GLN A 369      14.420 -12.316 -19.906  1.00 72.34           C  
ATOM   2937  CB  GLN A 369      14.245 -10.697 -21.808  1.00 72.34           C  
ATOM   2938  O   GLN A 369      15.057 -11.714 -19.039  1.00 72.34           O  
ATOM   2939  CG  GLN A 369      13.400 -10.143 -22.948  1.00 72.34           C  
ATOM   2940  CD  GLN A 369      14.203  -9.287 -23.911  1.00 72.34           C  
ATOM   2941  NE2 GLN A 369      13.535  -8.753 -24.927  1.00 72.34           N  
ATOM   2942  OE1 GLN A 369      15.413  -9.107 -23.742  1.00 72.34           O  
ATOM   2943  N   GLN A 370      14.351 -13.663 -19.885  1.00 72.32           N  
ATOM   2944  CA  GLN A 370      15.296 -14.528 -19.187  1.00 72.32           C  
ATOM   2945  C   GLN A 370      16.524 -14.809 -20.048  1.00 72.32           C  
ATOM   2946  CB  GLN A 370      14.626 -15.842 -18.784  1.00 72.32           C  
ATOM   2947  O   GLN A 370      16.397 -15.209 -21.207  1.00 72.32           O  
ATOM   2948  CG  GLN A 370      13.510 -15.674 -17.761  1.00 72.32           C  
ATOM   2949  CD  GLN A 370      12.912 -16.998 -17.322  1.00 72.32           C  
ATOM   2950  NE2 GLN A 370      11.849 -16.934 -16.527  1.00 72.32           N  
ATOM   2951  OE1 GLN A 370      13.401 -18.069 -17.696  1.00 72.32           O  
ATOM   2952  N   ILE A 371      17.580 -14.299 -19.591  1.00 72.79           N  
ATOM   2953  CA  ILE A 371      18.804 -14.504 -20.358  1.00 72.79           C  
ATOM   2954  C   ILE A 371      19.664 -15.569 -19.681  1.00 72.79           C  
ATOM   2955  CB  ILE A 371      19.602 -13.190 -20.513  1.00 72.79           C  
ATOM   2956  O   ILE A 371      19.928 -15.491 -18.479  1.00 72.79           O  
ATOM   2957  CG1 ILE A 371      18.731 -12.111 -21.167  1.00 72.79           C  
ATOM   2958  CG2 ILE A 371      20.881 -13.427 -21.321  1.00 72.79           C  
ATOM   2959  CD1 ILE A 371      19.313 -10.707 -21.077  1.00 72.79           C  
ATOM   2960  N   GLN A 372      19.899 -16.704 -20.365  1.00 63.17           N  
ATOM   2961  CA  GLN A 372      20.774 -17.768 -19.885  1.00 63.17           C  
ATOM   2962  C   GLN A 372      22.242 -17.415 -20.105  1.00 63.17           C  
ATOM   2963  CB  GLN A 372      20.443 -19.091 -20.578  1.00 63.17           C  
ATOM   2964  O   GLN A 372      22.647 -17.087 -21.222  1.00 63.17           O  
ATOM   2965  CG  GLN A 372      19.134 -19.716 -20.117  1.00 63.17           C  
ATOM   2966  CD  GLN A 372      18.858 -21.055 -20.776  1.00 63.17           C  
ATOM   2967  NE2 GLN A 372      17.608 -21.499 -20.717  1.00 63.17           N  
ATOM   2968  OE1 GLN A 372      19.762 -21.684 -21.336  1.00 63.17           O  
ATOM   2969  N   ALA A 373      22.839 -16.864 -19.040  1.00 57.22           N  
ATOM   2970  CA  ALA A 373      24.233 -16.447 -19.163  1.00 57.22           C  
ATOM   2971  C   ALA A 373      25.101 -17.582 -19.698  1.00 57.22           C  
ATOM   2972  CB  ALA A 373      24.764 -15.964 -17.815  1.00 57.22           C  
ATOM   2973  O   ALA A 373      25.254 -18.616 -19.043  1.00 57.22           O  
ATOM   2974  N   LYS A 374      25.024 -18.047 -21.022  1.00 45.59           N  
ATOM   2975  CA  LYS A 374      25.932 -19.020 -21.623  1.00 45.59           C  
ATOM   2976  C   LYS A 374      27.109 -18.325 -22.302  1.00 45.59           C  
ATOM   2977  CB  LYS A 374      25.189 -19.897 -22.631  1.00 45.59           C  
ATOM   2978  O   LYS A 374      26.917 -17.412 -23.108  1.00 45.59           O  
ATOM   2979  CG  LYS A 374      24.359 -21.003 -21.995  1.00 45.59           C  
ATOM   2980  CD  LYS A 374      23.710 -21.891 -23.049  1.00 45.59           C  
ATOM   2981  CE  LYS A 374      22.831 -22.961 -22.416  1.00 45.59           C  
ATOM   2982  NZ  LYS A 374      22.215 -23.852 -23.444  1.00 45.59           N  
ATOM   2983  N   ASN A 375      28.129 -17.659 -21.459  1.00 40.45           N  
ATOM   2984  CA  ASN A 375      29.409 -17.448 -22.127  1.00 40.45           C  
ATOM   2985  C   ASN A 375      30.213 -16.335 -21.461  1.00 40.45           C  
ATOM   2986  CB  ASN A 375      29.195 -17.134 -23.610  1.00 40.45           C  
ATOM   2987  O   ASN A 375      29.668 -15.277 -21.140  1.00 40.45           O  
ATOM   2988  CG  ASN A 375      29.094 -18.383 -24.462  1.00 40.45           C  
ATOM   2989  ND2 ASN A 375      28.536 -18.241 -25.659  1.00 40.45           N  
ATOM   2990  OD1 ASN A 375      29.514 -19.467 -24.049  1.00 40.45           O  
ATOM   2991  N   LYS A 376      31.166 -16.617 -20.566  1.00 40.61           N  
ATOM   2992  CA  LYS A 376      32.553 -16.248 -20.298  1.00 40.61           C  
ATOM   2993  C   LYS A 376      32.959 -15.016 -21.102  1.00 40.61           C  
ATOM   2994  CB  LYS A 376      33.489 -17.414 -20.616  1.00 40.61           C  
ATOM   2995  O   LYS A 376      33.885 -15.076 -21.913  1.00 40.61           O  
ATOM   2996  CG  LYS A 376      33.628 -18.423 -19.486  1.00 40.61           C  
ATOM   2997  CD  LYS A 376      34.623 -19.523 -19.836  1.00 40.61           C  
ATOM   2998  CE  LYS A 376      34.734 -20.554 -18.721  1.00 40.61           C  
ATOM   2999  NZ  LYS A 376      35.661 -21.666 -19.086  1.00 40.61           N  
ATOM   3000  N   THR A 377      32.146 -13.911 -21.285  1.00 36.11           N  
ATOM   3001  CA  THR A 377      32.795 -12.699 -21.772  1.00 36.11           C  
ATOM   3002  C   THR A 377      32.808 -11.621 -20.692  1.00 36.11           C  
ATOM   3003  CB  THR A 377      32.094 -12.159 -23.032  1.00 36.11           C  
ATOM   3004  O   THR A 377      31.801 -11.400 -20.016  1.00 36.11           O  
ATOM   3005  CG2 THR A 377      33.107 -11.625 -24.039  1.00 36.11           C  
ATOM   3006  OG1 THR A 377      31.340 -13.214 -23.642  1.00 36.11           O  
ATOM   3007  N   ALA A 378      33.935 -11.464 -19.888  1.00 34.62           N  
ATOM   3008  CA  ALA A 378      35.029 -10.665 -19.341  1.00 34.62           C  
ATOM   3009  C   ALA A 378      34.495  -9.499 -18.513  1.00 34.62           C  
ATOM   3010  CB  ALA A 378      35.925 -10.150 -20.464  1.00 34.62           C  
ATOM   3011  O   ALA A 378      33.797  -8.627 -19.036  1.00 34.62           O  
ATOM   3012  N   ALA A 379      33.422  -9.690 -17.488  1.00 39.57           N  
ATOM   3013  CA  ALA A 379      33.434  -8.837 -16.303  1.00 39.57           C  
ATOM   3014  C   ALA A 379      32.400  -9.301 -15.282  1.00 39.57           C  
ATOM   3015  CB  ALA A 379      33.179  -7.383 -16.692  1.00 39.57           C  
ATOM   3016  O   ALA A 379      32.435  -8.887 -14.121  1.00 39.57           O  
ATOM   3017  N   TYR A 380      31.925 -10.641 -15.294  1.00 38.87           N  
ATOM   3018  CA  TYR A 380      31.259 -11.201 -14.122  1.00 38.87           C  
ATOM   3019  C   TYR A 380      31.301 -12.724 -14.148  1.00 38.87           C  
ATOM   3020  CB  TYR A 380      29.807 -10.719 -14.048  1.00 38.87           C  
ATOM   3021  O   TYR A 380      30.904 -13.346 -15.136  1.00 38.87           O  
ATOM   3022  CG  TYR A 380      29.306 -10.519 -12.638  1.00 38.87           C  
ATOM   3023  CD1 TYR A 380      28.564 -11.508 -11.995  1.00 38.87           C  
ATOM   3024  CD2 TYR A 380      29.571  -9.342 -11.947  1.00 38.87           C  
ATOM   3025  CE1 TYR A 380      28.099 -11.327 -10.696  1.00 38.87           C  
ATOM   3026  CE2 TYR A 380      29.111  -9.150 -10.649  1.00 38.87           C  
ATOM   3027  OH  TYR A 380      27.918  -9.963  -8.747  1.00 38.87           O  
ATOM   3028  CZ  TYR A 380      28.377 -10.147 -10.032  1.00 38.87           C  
ATOM   3029  N   GLU A 381      32.431 -13.360 -13.762  1.00 30.94           N  
ATOM   3030  CA  GLU A 381      32.631 -14.781 -13.495  1.00 30.94           C  
ATOM   3031  C   GLU A 381      31.494 -15.350 -12.652  1.00 30.94           C  
ATOM   3032  CB  GLU A 381      33.972 -15.012 -12.794  1.00 30.94           C  
ATOM   3033  O   GLU A 381      31.368 -15.026 -11.470  1.00 30.94           O  
ATOM   3034  CG  GLU A 381      35.181 -14.812 -13.697  1.00 30.94           C  
ATOM   3035  CD  GLU A 381      36.498 -15.157 -13.020  1.00 30.94           C  
ATOM   3036  OE1 GLU A 381      37.555 -15.108 -13.690  1.00 30.94           O  
ATOM   3037  OE2 GLU A 381      36.473 -15.479 -11.811  1.00 30.94           O  
ATOM   3038  N   VAL A 382      30.233 -15.462 -13.136  1.00 40.44           N  
ATOM   3039  CA  VAL A 382      29.319 -16.247 -12.313  1.00 40.44           C  
ATOM   3040  C   VAL A 382      29.272 -17.687 -12.821  1.00 40.44           C  
ATOM   3041  CB  VAL A 382      27.899 -15.639 -12.303  1.00 40.44           C  
ATOM   3042  O   VAL A 382      29.127 -17.923 -14.022  1.00 40.44           O  
ATOM   3043  CG1 VAL A 382      26.986 -16.414 -11.355  1.00 40.44           C  
ATOM   3044  CG2 VAL A 382      27.953 -14.164 -11.911  1.00 40.44           C  
ATOM   3045  N   ASN A 383      30.084 -18.718 -12.388  1.00 36.31           N  
ATOM   3046  CA  ASN A 383      30.076 -20.141 -12.070  1.00 36.31           C  
ATOM   3047  C   ASN A 383      28.655 -20.697 -12.022  1.00 36.31           C  
ATOM   3048  CB  ASN A 383      30.792 -20.399 -10.743  1.00 36.31           C  
ATOM   3049  O   ASN A 383      27.769 -20.094 -11.414  1.00 36.31           O  
ATOM   3050  CG  ASN A 383      32.302 -20.364 -10.878  1.00 36.31           C  
ATOM   3051  ND2 ASN A 383      32.978 -19.874  -9.845  1.00 36.31           N  
ATOM   3052  OD1 ASN A 383      32.856 -20.772 -11.901  1.00 36.31           O  
ATOM   3053  N   GLU A 384      27.819 -21.025 -13.170  1.00 41.81           N  
ATOM   3054  CA  GLU A 384      26.863 -22.116 -13.335  1.00 41.81           C  
ATOM   3055  C   GLU A 384      25.527 -21.605 -13.864  1.00 41.81           C  
ATOM   3056  CB  GLU A 384      26.656 -22.854 -12.009  1.00 41.81           C  
ATOM   3057  O   GLU A 384      25.104 -20.496 -13.530  1.00 41.81           O  
ATOM   3058  CG  GLU A 384      27.818 -23.756 -11.620  1.00 41.81           C  
ATOM   3059  CD  GLU A 384      27.595 -24.488 -10.306  1.00 41.81           C  
ATOM   3060  OE1 GLU A 384      28.477 -25.274  -9.891  1.00 41.81           O  
ATOM   3061  OE2 GLU A 384      26.528 -24.275  -9.686  1.00 41.81           O  
ATOM   3062  N   ASN A 385      25.046 -21.736 -15.179  1.00 50.26           N  
ATOM   3063  CA  ASN A 385      23.748 -21.727 -15.845  1.00 50.26           C  
ATOM   3064  C   ASN A 385      22.717 -20.928 -15.054  1.00 50.26           C  
ATOM   3065  CB  ASN A 385      23.251 -23.157 -16.072  1.00 50.26           C  
ATOM   3066  O   ASN A 385      21.765 -21.495 -14.515  1.00 50.26           O  
ATOM   3067  CG  ASN A 385      23.904 -23.820 -17.268  1.00 50.26           C  
ATOM   3068  ND2 ASN A 385      23.614 -25.100 -17.469  1.00 50.26           N  
ATOM   3069  OD1 ASN A 385      24.664 -23.187 -18.006  1.00 50.26           O  
ATOM   3070  N   LYS A 386      23.010 -19.716 -14.518  1.00 60.01           N  
ATOM   3071  CA  LYS A 386      22.071 -18.877 -13.778  1.00 60.01           C  
ATOM   3072  C   LYS A 386      21.251 -18.004 -14.723  1.00 60.01           C  
ATOM   3073  CB  LYS A 386      22.815 -18.002 -12.768  1.00 60.01           C  
ATOM   3074  O   LYS A 386      21.790 -17.432 -15.673  1.00 60.01           O  
ATOM   3075  CG  LYS A 386      21.906 -17.305 -11.766  1.00 60.01           C  
ATOM   3076  CD  LYS A 386      22.709 -16.547 -10.716  1.00 60.01           C  
ATOM   3077  CE  LYS A 386      21.801 -15.807  -9.744  1.00 60.01           C  
ATOM   3078  NZ  LYS A 386      22.584 -15.075  -8.703  1.00 60.01           N  
ATOM   3079  N   VAL A 387      19.892 -18.277 -14.830  1.00 67.51           N  
ATOM   3080  CA  VAL A 387      18.923 -17.483 -15.579  1.00 67.51           C  
ATOM   3081  C   VAL A 387      18.792 -16.099 -14.948  1.00 67.51           C  
ATOM   3082  CB  VAL A 387      17.543 -18.176 -15.636  1.00 67.51           C  
ATOM   3083  O   VAL A 387      18.566 -15.978 -13.742  1.00 67.51           O  
ATOM   3084  CG1 VAL A 387      16.554 -17.343 -16.449  1.00 67.51           C  
ATOM   3085  CG2 VAL A 387      17.676 -19.579 -16.224  1.00 67.51           C  
ATOM   3086  N   ILE A 388      19.361 -15.118 -15.644  1.00 74.81           N  
ATOM   3087  CA  ILE A 388      19.277 -13.734 -15.189  1.00 74.81           C  
ATOM   3088  C   ILE A 388      18.093 -13.042 -15.860  1.00 74.81           C  
ATOM   3089  CB  ILE A 388      20.584 -12.963 -15.480  1.00 74.81           C  
ATOM   3090  O   ILE A 388      17.820 -13.269 -17.041  1.00 74.81           O  
ATOM   3091  CG1 ILE A 388      21.777 -13.666 -14.822  1.00 74.81           C  
ATOM   3092  CG2 ILE A 388      20.473 -11.512 -15.003  1.00 74.81           C  
ATOM   3093  CD1 ILE A 388      23.130 -13.240 -15.375  1.00 74.81           C  
ATOM   3094  N   TYR A 389      17.339 -12.360 -15.052  1.00 79.86           N  
ATOM   3095  CA  TYR A 389      16.277 -11.502 -15.567  1.00 79.86           C  
ATOM   3096  C   TYR A 389      16.813 -10.119 -15.916  1.00 79.86           C  
ATOM   3097  CB  TYR A 389      15.143 -11.379 -14.545  1.00 79.86           C  
ATOM   3098  O   TYR A 389      17.385  -9.435 -15.065  1.00 79.86           O  
ATOM   3099  CG  TYR A 389      14.367 -12.658 -14.342  1.00 79.86           C  
ATOM   3100  CD1 TYR A 389      13.312 -12.998 -15.185  1.00 79.86           C  
ATOM   3101  CD2 TYR A 389      14.688 -13.529 -13.306  1.00 79.86           C  
ATOM   3102  CE1 TYR A 389      12.593 -14.174 -15.001  1.00 79.86           C  
ATOM   3103  CE2 TYR A 389      13.976 -14.709 -13.112  1.00 79.86           C  
ATOM   3104  OH  TYR A 389      12.224 -16.188 -13.776  1.00 79.86           O  
ATOM   3105  CZ  TYR A 389      12.932 -15.022 -13.964  1.00 79.86           C  
ATOM   3106  N   GLY A 390      16.839  -9.854 -17.154  1.00 82.85           N  
ATOM   3107  CA  GLY A 390      17.383  -8.569 -17.560  1.00 82.85           C  
ATOM   3108  C   GLY A 390      17.162  -8.264 -19.029  1.00 82.85           C  
ATOM   3109  O   GLY A 390      16.517  -9.039 -19.739  1.00 82.85           O  
ATOM   3110  N   ARG A 391      17.518  -7.089 -19.448  1.00 83.09           N  
ATOM   3111  CA  ARG A 391      17.419  -6.635 -20.831  1.00 83.09           C  
ATOM   3112  C   ARG A 391      18.773  -6.703 -21.528  1.00 83.09           C  
ATOM   3113  CB  ARG A 391      16.869  -5.208 -20.891  1.00 83.09           C  
ATOM   3114  O   ARG A 391      19.790  -6.298 -20.961  1.00 83.09           O  
ATOM   3115  CG  ARG A 391      15.420  -5.086 -20.449  1.00 83.09           C  
ATOM   3116  CD  ARG A 391      14.895  -3.668 -20.621  1.00 83.09           C  
ATOM   3117  NE  ARG A 391      13.486  -3.566 -20.249  1.00 83.09           N  
ATOM   3118  NH1 ARG A 391      13.206  -1.432 -21.088  1.00 83.09           N  
ATOM   3119  NH2 ARG A 391      11.447  -2.520 -20.099  1.00 83.09           N  
ATOM   3120  CZ  ARG A 391      12.716  -2.506 -20.480  1.00 83.09           C  
ATOM   3121  N   LYS A 392      18.722  -7.342 -22.775  1.00 83.43           N  
ATOM   3122  CA  LYS A 392      19.940  -7.444 -23.573  1.00 83.43           C  
ATOM   3123  C   LYS A 392      20.014  -6.326 -24.609  1.00 83.43           C  
ATOM   3124  CB  LYS A 392      20.016  -8.805 -24.265  1.00 83.43           C  
ATOM   3125  O   LYS A 392      19.069  -6.117 -25.373  1.00 83.43           O  
ATOM   3126  CG  LYS A 392      21.334  -9.063 -24.981  1.00 83.43           C  
ATOM   3127  CD  LYS A 392      21.373 -10.456 -25.596  1.00 83.43           C  
ATOM   3128  CE  LYS A 392      22.670 -10.696 -26.357  1.00 83.43           C  
ATOM   3129  NZ  LYS A 392      22.725 -12.071 -26.939  1.00 83.43           N  
ATOM   3130  N   TYR A 393      21.092  -5.577 -24.500  1.00 84.80           N  
ATOM   3131  CA  TYR A 393      21.426  -4.555 -25.485  1.00 84.80           C  
ATOM   3132  C   TYR A 393      22.653  -4.957 -26.294  1.00 84.80           C  
ATOM   3133  CB  TYR A 393      21.671  -3.207 -24.799  1.00 84.80           C  
ATOM   3134  O   TYR A 393      23.453  -5.784 -25.851  1.00 84.80           O  
ATOM   3135  CG  TYR A 393      20.474  -2.683 -24.044  1.00 84.80           C  
ATOM   3136  CD1 TYR A 393      19.448  -2.012 -24.706  1.00 84.80           C  
ATOM   3137  CD2 TYR A 393      20.366  -2.857 -22.669  1.00 84.80           C  
ATOM   3138  CE1 TYR A 393      18.343  -1.526 -24.014  1.00 84.80           C  
ATOM   3139  CE2 TYR A 393      19.266  -2.375 -21.967  1.00 84.80           C  
ATOM   3140  OH  TYR A 393      17.170  -1.233 -21.957  1.00 84.80           O  
ATOM   3141  CZ  TYR A 393      18.261  -1.712 -22.647  1.00 84.80           C  
ATOM   3142  N   PRO A 394      22.767  -4.299 -27.516  1.00 82.08           N  
ATOM   3143  CA  PRO A 394      23.947  -4.613 -28.325  1.00 82.08           C  
ATOM   3144  C   PRO A 394      25.257  -4.335 -27.590  1.00 82.08           C  
ATOM   3145  CB  PRO A 394      23.797  -3.694 -29.539  1.00 82.08           C  
ATOM   3146  O   PRO A 394      26.270  -4.985 -27.860  1.00 82.08           O  
ATOM   3147  CG  PRO A 394      22.329  -3.434 -29.642  1.00 82.08           C  
ATOM   3148  CD  PRO A 394      21.753  -3.393 -28.256  1.00 82.08           C  
ATOM   3149  N   TRP A 395      25.246  -3.424 -26.569  1.00 82.68           N  
ATOM   3150  CA  TRP A 395      26.448  -3.004 -25.856  1.00 82.68           C  
ATOM   3151  C   TRP A 395      26.544  -3.693 -24.499  1.00 82.68           C  
ATOM   3152  CB  TRP A 395      26.462  -1.484 -25.673  1.00 82.68           C  
ATOM   3153  O   TRP A 395      27.539  -3.540 -23.787  1.00 82.68           O  
ATOM   3154  CG  TRP A 395      25.191  -0.928 -25.104  1.00 82.68           C  
ATOM   3155  CD1 TRP A 395      24.852  -0.829 -23.783  1.00 82.68           C  
ATOM   3156  CD2 TRP A 395      24.086  -0.397 -25.842  1.00 82.68           C  
ATOM   3157  CE2 TRP A 395      23.111   0.006 -24.903  1.00 82.68           C  
ATOM   3158  CE3 TRP A 395      23.825  -0.222 -27.208  1.00 82.68           C  
ATOM   3159  NE1 TRP A 395      23.603  -0.268 -23.656  1.00 82.68           N  
ATOM   3160  CH2 TRP A 395      21.664   0.734 -26.629  1.00 82.68           C  
ATOM   3161  CZ2 TRP A 395      21.894   0.574 -25.287  1.00 82.68           C  
ATOM   3162  CZ3 TRP A 395      22.614   0.343 -27.588  1.00 82.68           C  
ATOM   3163  N   GLY A 396      25.549  -4.486 -24.031  1.00 82.67           N  
ATOM   3164  CA  GLY A 396      25.643  -5.188 -22.761  1.00 82.67           C  
ATOM   3165  C   GLY A 396      24.308  -5.712 -22.268  1.00 82.67           C  
ATOM   3166  O   GLY A 396      23.290  -5.572 -22.949  1.00 82.67           O  
ATOM   3167  N   ILE A 397      24.437  -6.384 -21.074  1.00 83.92           N  
ATOM   3168  CA  ILE A 397      23.255  -6.968 -20.448  1.00 83.92           C  
ATOM   3169  C   ILE A 397      22.932  -6.220 -19.157  1.00 83.92           C  
ATOM   3170  CB  ILE A 397      23.455  -8.473 -20.160  1.00 83.92           C  
ATOM   3171  O   ILE A 397      23.821  -5.958 -18.345  1.00 83.92           O  
ATOM   3172  CG1 ILE A 397      23.770  -9.228 -21.457  1.00 83.92           C  
ATOM   3173  CG2 ILE A 397      22.219  -9.059 -19.471  1.00 83.92           C  
ATOM   3174  CD1 ILE A 397      24.298 -10.639 -21.239  1.00 83.92           C  
ATOM   3175  N   CYS A 398      21.688  -5.733 -19.094  1.00 84.69           N  
ATOM   3176  CA  CYS A 398      21.207  -5.083 -17.880  1.00 84.69           C  
ATOM   3177  C   CYS A 398      20.488  -6.078 -16.977  1.00 84.69           C  
ATOM   3178  CB  CYS A 398      20.270  -3.926 -18.227  1.00 84.69           C  
ATOM   3179  O   CYS A 398      19.438  -6.609 -17.342  1.00 84.69           O  
ATOM   3180  SG  CYS A 398      19.856  -2.877 -16.816  1.00 84.69           S  
ATOM   3181  N   ASP A 399      21.167  -6.324 -15.877  1.00 84.97           N  
ATOM   3182  CA  ASP A 399      20.646  -7.280 -14.905  1.00 84.97           C  
ATOM   3183  C   ASP A 399      19.758  -6.587 -13.874  1.00 84.97           C  
ATOM   3184  CB  ASP A 399      21.792  -8.013 -14.205  1.00 84.97           C  
ATOM   3185  O   ASP A 399      20.173  -5.609 -13.248  1.00 84.97           O  
ATOM   3186  CG  ASP A 399      21.314  -9.139 -13.305  1.00 84.97           C  
ATOM   3187  OD1 ASP A 399      20.091  -9.384 -13.232  1.00 84.97           O  
ATOM   3188  OD2 ASP A 399      22.169  -9.785 -12.660  1.00 84.97           O  
ATOM   3189  N   ILE A 400      18.540  -7.100 -13.660  1.00 86.08           N  
ATOM   3190  CA  ILE A 400      17.554  -6.531 -12.748  1.00 86.08           C  
ATOM   3191  C   ILE A 400      18.018  -6.717 -11.305  1.00 86.08           C  
ATOM   3192  CB  ILE A 400      16.162  -7.170 -12.951  1.00 86.08           C  
ATOM   3193  O   ILE A 400      17.724  -5.889 -10.440  1.00 86.08           O  
ATOM   3194  CG1 ILE A 400      15.661  -6.918 -14.377  1.00 86.08           C  
ATOM   3195  CG2 ILE A 400      15.166  -6.634 -11.918  1.00 86.08           C  
ATOM   3196  CD1 ILE A 400      14.453  -7.758 -14.767  1.00 86.08           C  
ATOM   3197  N   GLN A 401      18.783  -7.752 -10.981  1.00 83.22           N  
ATOM   3198  CA  GLN A 401      19.199  -8.136  -9.636  1.00 83.22           C  
ATOM   3199  C   GLN A 401      20.543  -7.509  -9.276  1.00 83.22           C  
ATOM   3200  CB  GLN A 401      19.281  -9.659  -9.513  1.00 83.22           C  
ATOM   3201  O   GLN A 401      20.960  -7.545  -8.117  1.00 83.22           O  
ATOM   3202  CG  GLN A 401      17.938 -10.360  -9.663  1.00 83.22           C  
ATOM   3203  CD  GLN A 401      18.045 -11.868  -9.530  1.00 83.22           C  
ATOM   3204  NE2 GLN A 401      16.918 -12.522  -9.269  1.00 83.22           N  
ATOM   3205  OE1 GLN A 401      19.132 -12.440  -9.661  1.00 83.22           O  
ATOM   3206  N   ASN A 402      21.154  -6.921 -10.254  1.00 83.62           N  
ATOM   3207  CA  ASN A 402      22.414  -6.225 -10.011  1.00 83.62           C  
ATOM   3208  C   ASN A 402      22.185  -4.862  -9.364  1.00 83.62           C  
ATOM   3209  CB  ASN A 402      23.201  -6.070 -11.314  1.00 83.62           C  
ATOM   3210  O   ASN A 402      21.447  -4.032  -9.899  1.00 83.62           O  
ATOM   3211  CG  ASN A 402      24.640  -5.655 -11.080  1.00 83.62           C  
ATOM   3212  ND2 ASN A 402      25.470  -5.789 -12.108  1.00 83.62           N  
ATOM   3213  OD1 ASN A 402      25.004  -5.219  -9.985  1.00 83.62           O  
ATOM   3214  N   PRO A 403      22.749  -4.618  -8.124  1.00 83.36           N  
ATOM   3215  CA  PRO A 403      22.582  -3.377  -7.364  1.00 83.36           C  
ATOM   3216  C   PRO A 403      23.151  -2.159  -8.089  1.00 83.36           C  
ATOM   3217  CB  PRO A 403      23.350  -3.650  -6.069  1.00 83.36           C  
ATOM   3218  O   PRO A 403      22.791  -1.023  -7.772  1.00 83.36           O  
ATOM   3219  CG  PRO A 403      24.281  -4.770  -6.407  1.00 83.36           C  
ATOM   3220  CD  PRO A 403      23.648  -5.610  -7.478  1.00 83.36           C  
ATOM   3221  N   GLU A 404      24.040  -2.396  -9.144  1.00 81.96           N  
ATOM   3222  CA  GLU A 404      24.624  -1.318  -9.937  1.00 81.96           C  
ATOM   3223  C   GLU A 404      23.690  -0.897 -11.067  1.00 81.96           C  
ATOM   3224  CB  GLU A 404      25.981  -1.742 -10.505  1.00 81.96           C  
ATOM   3225  O   GLU A 404      23.805   0.212 -11.594  1.00 81.96           O  
ATOM   3226  CG  GLU A 404      27.051  -1.960  -9.445  1.00 81.96           C  
ATOM   3227  CD  GLU A 404      28.437  -2.182 -10.029  1.00 81.96           C  
ATOM   3228  OE1 GLU A 404      29.427  -2.168  -9.263  1.00 81.96           O  
ATOM   3229  OE2 GLU A 404      28.533  -2.372 -11.262  1.00 81.96           O  
ATOM   3230  N   HIS A 405      22.687  -1.714 -11.432  1.00 82.48           N  
ATOM   3231  CA  HIS A 405      21.779  -1.481 -12.550  1.00 82.48           C  
ATOM   3232  C   HIS A 405      20.373  -1.154 -12.059  1.00 82.48           C  
ATOM   3233  CB  HIS A 405      21.742  -2.700 -13.473  1.00 82.48           C  
ATOM   3234  O   HIS A 405      19.648  -0.392 -12.702  1.00 82.48           O  
ATOM   3235  CG  HIS A 405      23.050  -2.988 -14.140  1.00 82.48           C  
ATOM   3236  CD2 HIS A 405      24.218  -2.303 -14.138  1.00 82.48           C  
ATOM   3237  ND1 HIS A 405      23.255  -4.100 -14.927  1.00 82.48           N  
ATOM   3238  CE1 HIS A 405      24.497  -4.088 -15.381  1.00 82.48           C  
ATOM   3239  NE2 HIS A 405      25.103  -3.008 -14.917  1.00 82.48           N  
ATOM   3240  N   SER A 406      19.955  -1.715 -10.840  1.00 87.48           N  
ATOM   3241  CA  SER A 406      18.596  -1.539 -10.339  1.00 87.48           C  
ATOM   3242  C   SER A 406      18.544  -1.677  -8.821  1.00 87.48           C  
ATOM   3243  CB  SER A 406      17.651  -2.554 -10.983  1.00 87.48           C  
ATOM   3244  O   SER A 406      19.381  -2.359  -8.225  1.00 87.48           O  
ATOM   3245  OG  SER A 406      16.342  -2.430 -10.454  1.00 87.48           O  
ATOM   3246  N   ASP A 407      17.562  -0.958  -8.167  1.00 88.79           N  
ATOM   3247  CA  ASP A 407      17.334  -1.054  -6.728  1.00 88.79           C  
ATOM   3248  C   ASP A 407      16.340  -2.166  -6.402  1.00 88.79           C  
ATOM   3249  CB  ASP A 407      16.831   0.281  -6.175  1.00 88.79           C  
ATOM   3250  O   ASP A 407      15.789  -2.210  -5.300  1.00 88.79           O  
ATOM   3251  CG  ASP A 407      17.898   1.362  -6.171  1.00 88.79           C  
ATOM   3252  OD1 ASP A 407      19.102   1.029  -6.152  1.00 88.79           O  
ATOM   3253  OD2 ASP A 407      17.530   2.556  -6.185  1.00 88.79           O  
ATOM   3254  N   PHE A 408      16.149  -3.048  -7.353  1.00 88.92           N  
ATOM   3255  CA  PHE A 408      15.158  -4.112  -7.240  1.00 88.92           C  
ATOM   3256  C   PHE A 408      15.427  -4.974  -6.012  1.00 88.92           C  
ATOM   3257  CB  PHE A 408      15.155  -4.982  -8.501  1.00 88.92           C  
ATOM   3258  O   PHE A 408      14.513  -5.263  -5.238  1.00 88.92           O  
ATOM   3259  CG  PHE A 408      14.171  -6.120  -8.451  1.00 88.92           C  
ATOM   3260  CD1 PHE A 408      14.586  -7.401  -8.111  1.00 88.92           C  
ATOM   3261  CD2 PHE A 408      12.830  -5.907  -8.744  1.00 88.92           C  
ATOM   3262  CE1 PHE A 408      13.678  -8.456  -8.064  1.00 88.92           C  
ATOM   3263  CE2 PHE A 408      11.916  -6.956  -8.699  1.00 88.92           C  
ATOM   3264  CZ  PHE A 408      12.343  -8.230  -8.360  1.00 88.92           C  
ATOM   3265  N   MET A 409      16.598  -5.415  -5.776  1.00 85.22           N  
ATOM   3266  CA  MET A 409      16.973  -6.288  -4.667  1.00 85.22           C  
ATOM   3267  C   MET A 409      16.851  -5.558  -3.334  1.00 85.22           C  
ATOM   3268  CB  MET A 409      18.399  -6.808  -4.850  1.00 85.22           C  
ATOM   3269  O   MET A 409      16.418  -6.142  -2.339  1.00 85.22           O  
ATOM   3270  CG  MET A 409      18.533  -7.863  -5.937  1.00 85.22           C  
ATOM   3271  SD  MET A 409      17.425  -9.300  -5.661  1.00 85.22           S  
ATOM   3272  CE  MET A 409      18.163  -9.988  -4.152  1.00 85.22           C  
ATOM   3273  N   LEU A 410      17.266  -4.355  -3.390  1.00 85.00           N  
ATOM   3274  CA  LEU A 410      17.144  -3.502  -2.212  1.00 85.00           C  
ATOM   3275  C   LEU A 410      15.682  -3.327  -1.816  1.00 85.00           C  
ATOM   3276  CB  LEU A 410      17.783  -2.135  -2.473  1.00 85.00           C  
ATOM   3277  O   LEU A 410      15.336  -3.440  -0.638  1.00 85.00           O  
ATOM   3278  CG  LEU A 410      17.778  -1.151  -1.302  1.00 85.00           C  
ATOM   3279  CD1 LEU A 410      18.513  -1.747  -0.106  1.00 85.00           C  
ATOM   3280  CD2 LEU A 410      18.406   0.175  -1.716  1.00 85.00           C  
ATOM   3281  N   LEU A 411      14.825  -3.013  -2.762  1.00 88.20           N  
ATOM   3282  CA  LEU A 411      13.390  -2.873  -2.544  1.00 88.20           C  
ATOM   3283  C   LEU A 411      12.780  -4.190  -2.075  1.00 88.20           C  
ATOM   3284  CB  LEU A 411      12.696  -2.404  -3.826  1.00 88.20           C  
ATOM   3285  O   LEU A 411      11.958  -4.206  -1.155  1.00 88.20           O  
ATOM   3286  CG  LEU A 411      11.183  -2.199  -3.742  1.00 88.20           C  
ATOM   3287  CD1 LEU A 411      10.850  -1.115  -2.722  1.00 88.20           C  
ATOM   3288  CD2 LEU A 411      10.614  -1.845  -5.112  1.00 88.20           C  
ATOM   3289  N   TYR A 412      13.198  -5.288  -2.682  1.00 86.97           N  
ATOM   3290  CA  TYR A 412      12.723  -6.620  -2.324  1.00 86.97           C  
ATOM   3291  C   TYR A 412      13.056  -6.946  -0.873  1.00 86.97           C  
ATOM   3292  CB  TYR A 412      13.335  -7.676  -3.249  1.00 86.97           C  
ATOM   3293  O   TYR A 412      12.187  -7.375  -0.111  1.00 86.97           O  
ATOM   3294  CG  TYR A 412      12.860  -9.081  -2.966  1.00 86.97           C  
ATOM   3295  CD1 TYR A 412      13.571  -9.919  -2.111  1.00 86.97           C  
ATOM   3296  CD2 TYR A 412      11.699  -9.572  -3.553  1.00 86.97           C  
ATOM   3297  CE1 TYR A 412      13.138 -11.214  -1.848  1.00 86.97           C  
ATOM   3298  CE2 TYR A 412      11.256 -10.866  -3.298  1.00 86.97           C  
ATOM   3299  OH  TYR A 412      11.547 -12.959  -2.188  1.00 86.97           O  
ATOM   3300  CZ  TYR A 412      11.981 -11.678  -2.445  1.00 86.97           C  
ATOM   3301  N   LYS A 413      14.225  -6.761  -0.426  1.00 83.99           N  
ATOM   3302  CA  LYS A 413      14.694  -7.046   0.928  1.00 83.99           C  
ATOM   3303  C   LYS A 413      13.992  -6.157   1.951  1.00 83.99           C  
ATOM   3304  CB  LYS A 413      16.208  -6.858   1.023  1.00 83.99           C  
ATOM   3305  O   LYS A 413      13.662  -6.607   3.050  1.00 83.99           O  
ATOM   3306  CG  LYS A 413      17.012  -7.934   0.308  1.00 83.99           C  
ATOM   3307  CD  LYS A 413      18.510  -7.713   0.468  1.00 83.99           C  
ATOM   3308  CE  LYS A 413      19.315  -8.764  -0.285  1.00 83.99           C  
ATOM   3309  NZ  LYS A 413      20.784  -8.513  -0.185  1.00 83.99           N  
ATOM   3310  N   LEU A 414      13.736  -4.936   1.560  1.00 82.90           N  
ATOM   3311  CA  LEU A 414      13.114  -3.954   2.441  1.00 82.90           C  
ATOM   3312  C   LEU A 414      11.628  -4.249   2.620  1.00 82.90           C  
ATOM   3313  CB  LEU A 414      13.302  -2.540   1.887  1.00 82.90           C  
ATOM   3314  O   LEU A 414      11.099  -4.144   3.729  1.00 82.90           O  
ATOM   3315  CG  LEU A 414      14.701  -1.937   2.027  1.00 82.90           C  
ATOM   3316  CD1 LEU A 414      14.797  -0.633   1.242  1.00 82.90           C  
ATOM   3317  CD2 LEU A 414      15.041  -1.709   3.496  1.00 82.90           C  
ATOM   3318  N   LEU A 415      10.877  -4.626   1.546  1.00 85.05           N  
ATOM   3319  CA  LEU A 415       9.442  -4.891   1.559  1.00 85.05           C  
ATOM   3320  C   LEU A 415       9.137  -6.196   2.287  1.00 85.05           C  
ATOM   3321  CB  LEU A 415       8.894  -4.949   0.131  1.00 85.05           C  
ATOM   3322  O   LEU A 415       8.228  -6.251   3.118  1.00 85.05           O  
ATOM   3323  CG  LEU A 415       8.726  -3.608  -0.585  1.00 85.05           C  
ATOM   3324  CD1 LEU A 415       8.291  -3.830  -2.030  1.00 85.05           C  
ATOM   3325  CD2 LEU A 415       7.721  -2.729   0.152  1.00 85.05           C  
ATOM   3326  N   ILE A 416       9.849  -7.263   2.108  1.00 82.48           N  
ATOM   3327  CA  ILE A 416       9.599  -8.589   2.661  1.00 82.48           C  
ATOM   3328  C   ILE A 416      10.260  -8.710   4.032  1.00 82.48           C  
ATOM   3329  CB  ILE A 416      10.112  -9.701   1.718  1.00 82.48           C  
ATOM   3330  O   ILE A 416       9.741  -9.390   4.920  1.00 82.48           O  
ATOM   3331  CG1 ILE A 416       9.373  -9.646   0.376  1.00 82.48           C  
ATOM   3332  CG2 ILE A 416       9.959 -11.077   2.372  1.00 82.48           C  
ATOM   3333  CD1 ILE A 416       9.925 -10.600  -0.674  1.00 82.48           C  
ATOM   3334  N   GLY A 417      11.222  -7.917   4.320  1.00 77.29           N  
ATOM   3335  CA  GLY A 417      11.985  -8.077   5.547  1.00 77.29           C  
ATOM   3336  C   GLY A 417      11.647  -7.038   6.600  1.00 77.29           C  
ATOM   3337  O   GLY A 417      11.080  -7.366   7.644  1.00 77.29           O  
ATOM   3338  N   TYR A 418      11.788  -5.801   6.311  1.00 72.67           N  
ATOM   3339  CA  TYR A 418      11.837  -4.758   7.329  1.00 72.67           C  
ATOM   3340  C   TYR A 418      10.532  -3.972   7.368  1.00 72.67           C  
ATOM   3341  CB  TYR A 418      13.010  -3.808   7.070  1.00 72.67           C  
ATOM   3342  O   TYR A 418      10.027  -3.648   8.446  1.00 72.67           O  
ATOM   3343  CG  TYR A 418      14.364  -4.458   7.226  1.00 72.67           C  
ATOM   3344  CD1 TYR A 418      14.929  -4.642   8.486  1.00 72.67           C  
ATOM   3345  CD2 TYR A 418      15.080  -4.888   6.114  1.00 72.67           C  
ATOM   3346  CE1 TYR A 418      16.176  -5.239   8.634  1.00 72.67           C  
ATOM   3347  CE2 TYR A 418      16.328  -5.487   6.251  1.00 72.67           C  
ATOM   3348  OH  TYR A 418      18.103  -6.249   7.653  1.00 72.67           O  
ATOM   3349  CZ  TYR A 418      16.867  -5.658   7.512  1.00 72.67           C  
ATOM   3350  N   PHE A 419       9.916  -3.744   6.228  1.00 80.48           N  
ATOM   3351  CA  PHE A 419       8.811  -2.802   6.107  1.00 80.48           C  
ATOM   3352  C   PHE A 419       7.474  -3.507   6.300  1.00 80.48           C  
ATOM   3353  CB  PHE A 419       8.844  -2.105   4.743  1.00 80.48           C  
ATOM   3354  O   PHE A 419       6.444  -2.856   6.488  1.00 80.48           O  
ATOM   3355  CG  PHE A 419       9.953  -1.096   4.604  1.00 80.48           C  
ATOM   3356  CD1 PHE A 419      10.580  -0.573   5.727  1.00 80.48           C  
ATOM   3357  CD2 PHE A 419      10.367  -0.672   3.348  1.00 80.48           C  
ATOM   3358  CE1 PHE A 419      11.606   0.361   5.601  1.00 80.48           C  
ATOM   3359  CE2 PHE A 419      11.392   0.260   3.214  1.00 80.48           C  
ATOM   3360  CZ  PHE A 419      12.010   0.776   4.342  1.00 80.48           C  
ATOM   3361  N   THR A 420       7.576  -4.853   6.375  1.00 81.73           N  
ATOM   3362  CA  THR A 420       6.334  -5.618   6.383  1.00 81.73           C  
ATOM   3363  C   THR A 420       5.542  -5.350   7.659  1.00 81.73           C  
ATOM   3364  CB  THR A 420       6.608  -7.128   6.252  1.00 81.73           C  
ATOM   3365  O   THR A 420       4.356  -5.018   7.602  1.00 81.73           O  
ATOM   3366  CG2 THR A 420       5.306  -7.920   6.197  1.00 81.73           C  
ATOM   3367  OG1 THR A 420       7.353  -7.371   5.053  1.00 81.73           O  
ATOM   3368  N   VAL A 421       6.093  -5.432   8.768  1.00 82.07           N  
ATOM   3369  CA  VAL A 421       5.434  -5.265  10.059  1.00 82.07           C  
ATOM   3370  C   VAL A 421       5.055  -3.800  10.261  1.00 82.07           C  
ATOM   3371  CB  VAL A 421       6.331  -5.748  11.221  1.00 82.07           C  
ATOM   3372  O   VAL A 421       3.954  -3.496  10.727  1.00 82.07           O  
ATOM   3373  CG1 VAL A 421       5.654  -5.495  12.567  1.00 82.07           C  
ATOM   3374  CG2 VAL A 421       6.664  -7.230  11.058  1.00 82.07           C  
ATOM   3375  N   ASP A 422       5.979  -2.909   9.876  1.00 83.75           N  
ATOM   3376  CA  ASP A 422       5.738  -1.475   9.997  1.00 83.75           C  
ATOM   3377  C   ASP A 422       4.573  -1.037   9.111  1.00 83.75           C  
ATOM   3378  CB  ASP A 422       6.998  -0.686   9.636  1.00 83.75           C  
ATOM   3379  O   ASP A 422       3.738  -0.232   9.527  1.00 83.75           O  
ATOM   3380  CG  ASP A 422       8.112  -0.850  10.655  1.00 83.75           C  
ATOM   3381  OD1 ASP A 422       7.830  -1.239  11.809  1.00 83.75           O  
ATOM   3382  OD2 ASP A 422       9.282  -0.585  10.302  1.00 83.75           O  
ATOM   3383  N   LEU A 423       4.555  -1.549   7.899  1.00 86.81           N  
ATOM   3384  CA  LEU A 423       3.506  -1.201   6.947  1.00 86.81           C  
ATOM   3385  C   LEU A 423       2.144  -1.678   7.441  1.00 86.81           C  
ATOM   3386  CB  LEU A 423       3.805  -1.809   5.574  1.00 86.81           C  
ATOM   3387  O   LEU A 423       1.152  -0.953   7.337  1.00 86.81           O  
ATOM   3388  CG  LEU A 423       4.951  -1.173   4.786  1.00 86.81           C  
ATOM   3389  CD1 LEU A 423       5.292  -2.023   3.566  1.00 86.81           C  
ATOM   3390  CD2 LEU A 423       4.590   0.249   4.369  1.00 86.81           C  
ATOM   3391  N   ILE A 424       2.101  -2.799   8.019  1.00 86.72           N  
ATOM   3392  CA  ILE A 424       0.860  -3.371   8.529  1.00 86.72           C  
ATOM   3393  C   ILE A 424       0.381  -2.570   9.738  1.00 86.72           C  
ATOM   3394  CB  ILE A 424       1.038  -4.859   8.908  1.00 86.72           C  
ATOM   3395  O   ILE A 424      -0.806  -2.253   9.850  1.00 86.72           O  
ATOM   3396  CG1 ILE A 424       1.315  -5.699   7.656  1.00 86.72           C  
ATOM   3397  CG2 ILE A 424      -0.196  -5.377   9.654  1.00 86.72           C  
ATOM   3398  CD1 ILE A 424       1.678  -7.148   7.951  1.00 86.72           C  
ATOM   3399  N   LYS A 425       1.227  -2.234  10.635  1.00 85.03           N  
ATOM   3400  CA  LYS A 425       0.908  -1.456  11.829  1.00 85.03           C  
ATOM   3401  C   LYS A 425       0.413  -0.061  11.460  1.00 85.03           C  
ATOM   3402  CB  LYS A 425       2.129  -1.354  12.745  1.00 85.03           C  
ATOM   3403  O   LYS A 425      -0.552   0.436  12.045  1.00 85.03           O  
ATOM   3404  CG  LYS A 425       2.436  -2.632  13.512  1.00 85.03           C  
ATOM   3405  CD  LYS A 425       3.590  -2.434  14.487  1.00 85.03           C  
ATOM   3406  CE  LYS A 425       3.945  -3.730  15.203  1.00 85.03           C  
ATOM   3407  NZ  LYS A 425       5.112  -3.555  16.119  1.00 85.03           N  
ATOM   3408  N   LEU A 426       1.136   0.545  10.561  1.00 85.60           N  
ATOM   3409  CA  LEU A 426       0.771   1.885  10.116  1.00 85.60           C  
ATOM   3410  C   LEU A 426      -0.605   1.883   9.458  1.00 85.60           C  
ATOM   3411  CB  LEU A 426       1.816   2.429   9.138  1.00 85.60           C  
ATOM   3412  O   LEU A 426      -1.396   2.808   9.659  1.00 85.60           O  
ATOM   3413  CG  LEU A 426       3.126   2.925   9.753  1.00 85.60           C  
ATOM   3414  CD1 LEU A 426       4.109   3.322   8.656  1.00 85.60           C  
ATOM   3415  CD2 LEU A 426       2.866   4.096  10.694  1.00 85.60           C  
ATOM   3416  N   THR A 427      -0.851   0.922   8.692  1.00 87.15           N  
ATOM   3417  CA  THR A 427      -2.143   0.807   8.027  1.00 87.15           C  
ATOM   3418  C   THR A 427      -3.260   0.601   9.046  1.00 87.15           C  
ATOM   3419  CB  THR A 427      -2.149  -0.353   7.014  1.00 87.15           C  
ATOM   3420  O   THR A 427      -4.330   1.203   8.932  1.00 87.15           O  
ATOM   3421  CG2 THR A 427      -3.492  -0.451   6.297  1.00 87.15           C  
ATOM   3422  OG1 THR A 427      -1.117  -0.138   6.044  1.00 87.15           O  
ATOM   3423  N   GLU A 428      -3.028  -0.189  10.098  1.00 85.53           N  
ATOM   3424  CA  GLU A 428      -4.017  -0.491  11.128  1.00 85.53           C  
ATOM   3425  C   GLU A 428      -4.244   0.708  12.044  1.00 85.53           C  
ATOM   3426  CB  GLU A 428      -3.582  -1.707  11.951  1.00 85.53           C  
ATOM   3427  O   GLU A 428      -5.388   1.078  12.318  1.00 85.53           O  
ATOM   3428  CG  GLU A 428      -4.594  -2.129  13.006  1.00 85.53           C  
ATOM   3429  CD  GLU A 428      -4.182  -3.380  13.766  1.00 85.53           C  
ATOM   3430  OE1 GLU A 428      -4.954  -3.845  14.634  1.00 85.53           O  
ATOM   3431  OE2 GLU A 428      -3.077  -3.899  13.490  1.00 85.53           O  
ATOM   3432  N   ASP A 429      -3.175   1.302  12.549  1.00 81.91           N  
ATOM   3433  CA  ASP A 429      -3.205   2.297  13.618  1.00 81.91           C  
ATOM   3434  C   ASP A 429      -3.540   3.682  13.070  1.00 81.91           C  
ATOM   3435  CB  ASP A 429      -1.865   2.333  14.355  1.00 81.91           C  
ATOM   3436  O   ASP A 429      -4.163   4.493  13.757  1.00 81.91           O  
ATOM   3437  CG  ASP A 429      -1.635   1.110  15.227  1.00 81.91           C  
ATOM   3438  OD1 ASP A 429      -2.598   0.360  15.492  1.00 81.91           O  
ATOM   3439  OD2 ASP A 429      -0.480   0.898  15.655  1.00 81.91           O  
ATOM   3440  N   TYR A 430      -3.241   3.826  11.813  1.00 82.52           N  
ATOM   3441  CA  TYR A 430      -3.373   5.196  11.329  1.00 82.52           C  
ATOM   3442  C   TYR A 430      -4.328   5.266  10.144  1.00 82.52           C  
ATOM   3443  CB  TYR A 430      -2.005   5.760  10.932  1.00 82.52           C  
ATOM   3444  O   TYR A 430      -5.354   5.947  10.204  1.00 82.52           O  
ATOM   3445  CG  TYR A 430      -2.048   7.205  10.496  1.00 82.52           C  
ATOM   3446  CD1 TYR A 430      -1.998   7.547   9.147  1.00 82.52           C  
ATOM   3447  CD2 TYR A 430      -2.137   8.229  11.432  1.00 82.52           C  
ATOM   3448  CE1 TYR A 430      -2.035   8.877   8.741  1.00 82.52           C  
ATOM   3449  CE2 TYR A 430      -2.175   9.563  11.037  1.00 82.52           C  
ATOM   3450  OH  TYR A 430      -2.161  11.194   9.295  1.00 82.52           O  
ATOM   3451  CZ  TYR A 430      -2.124   9.876   9.692  1.00 82.52           C  
ATOM   3452  N   LEU A 431      -4.178   4.525   9.052  1.00 87.94           N  
ATOM   3453  CA  LEU A 431      -4.945   4.655   7.818  1.00 87.94           C  
ATOM   3454  C   LEU A 431      -6.347   4.080   7.986  1.00 87.94           C  
ATOM   3455  CB  LEU A 431      -4.227   3.952   6.663  1.00 87.94           C  
ATOM   3456  O   LEU A 431      -7.336   4.732   7.643  1.00 87.94           O  
ATOM   3457  CG  LEU A 431      -2.877   4.538   6.247  1.00 87.94           C  
ATOM   3458  CD1 LEU A 431      -2.221   3.658   5.188  1.00 87.94           C  
ATOM   3459  CD2 LEU A 431      -3.047   5.964   5.734  1.00 87.94           C  
ATOM   3460  N   TYR A 432      -6.459   2.913   8.546  1.00 89.09           N  
ATOM   3461  CA  TYR A 432      -7.751   2.260   8.729  1.00 89.09           C  
ATOM   3462  C   TYR A 432      -8.564   2.955   9.815  1.00 89.09           C  
ATOM   3463  CB  TYR A 432      -7.561   0.782   9.084  1.00 89.09           C  
ATOM   3464  O   TYR A 432      -9.768   3.168   9.657  1.00 89.09           O  
ATOM   3465  CG  TYR A 432      -8.857   0.039   9.301  1.00 89.09           C  
ATOM   3466  CD1 TYR A 432      -9.194  -0.463  10.556  1.00 89.09           C  
ATOM   3467  CD2 TYR A 432      -9.747  -0.164   8.251  1.00 89.09           C  
ATOM   3468  CE1 TYR A 432     -10.386  -1.150  10.760  1.00 89.09           C  
ATOM   3469  CE2 TYR A 432     -10.942  -0.849   8.443  1.00 89.09           C  
ATOM   3470  OH  TYR A 432     -12.433  -2.017   9.895  1.00 89.09           O  
ATOM   3471  CZ  TYR A 432     -11.252  -1.338   9.699  1.00 89.09           C  
ATOM   3472  N   LYS A 433      -7.939   3.317  10.918  1.00 86.18           N  
ATOM   3473  CA  LYS A 433      -8.587   4.037  12.011  1.00 86.18           C  
ATOM   3474  C   LYS A 433      -9.135   5.380  11.536  1.00 86.18           C  
ATOM   3475  CB  LYS A 433      -7.610   4.249  13.168  1.00 86.18           C  
ATOM   3476  O   LYS A 433     -10.252   5.761  11.891  1.00 86.18           O  
ATOM   3477  CG  LYS A 433      -8.259   4.789  14.434  1.00 86.18           C  
ATOM   3478  CD  LYS A 433      -7.250   4.916  15.568  1.00 86.18           C  
ATOM   3479  CE  LYS A 433      -7.875   5.545  16.806  1.00 86.18           C  
ATOM   3480  NZ  LYS A 433      -6.892   5.664  17.924  1.00 86.18           N  
ATOM   3481  N   ASN A 434      -8.315   6.109  10.824  1.00 87.72           N  
ATOM   3482  CA  ASN A 434      -8.752   7.381  10.259  1.00 87.72           C  
ATOM   3483  C   ASN A 434      -9.941   7.198   9.320  1.00 87.72           C  
ATOM   3484  CB  ASN A 434      -7.598   8.068   9.526  1.00 87.72           C  
ATOM   3485  O   ASN A 434     -10.858   8.022   9.304  1.00 87.72           O  
ATOM   3486  CG  ASN A 434      -6.572   8.657  10.475  1.00 87.72           C  
ATOM   3487  ND2 ASN A 434      -5.436   9.079   9.932  1.00 87.72           N  
ATOM   3488  OD1 ASN A 434      -6.799   8.731  11.685  1.00 87.72           O  
ATOM   3489  N   TYR A 435      -9.832   6.220   8.445  1.00 89.20           N  
ATOM   3490  CA  TYR A 435     -10.925   5.901   7.534  1.00 89.20           C  
ATOM   3491  C   TYR A 435     -12.210   5.614   8.303  1.00 89.20           C  
ATOM   3492  CB  TYR A 435     -10.562   4.699   6.657  1.00 89.20           C  
ATOM   3493  O   TYR A 435     -13.285   6.087   7.926  1.00 89.20           O  
ATOM   3494  CG  TYR A 435     -11.703   4.206   5.800  1.00 89.20           C  
ATOM   3495  CD1 TYR A 435     -12.448   3.089   6.172  1.00 89.20           C  
ATOM   3496  CD2 TYR A 435     -12.037   4.855   4.616  1.00 89.20           C  
ATOM   3497  CE1 TYR A 435     -13.498   2.630   5.385  1.00 89.20           C  
ATOM   3498  CE2 TYR A 435     -13.086   4.405   3.821  1.00 89.20           C  
ATOM   3499  OH  TYR A 435     -14.849   2.844   3.429  1.00 89.20           O  
ATOM   3500  CZ  TYR A 435     -13.810   3.294   4.213  1.00 89.20           C  
ATOM   3501  N   ARG A 436     -12.208   4.889   9.381  1.00 86.80           N  
ATOM   3502  CA  ARG A 436     -13.350   4.539  10.219  1.00 86.80           C  
ATOM   3503  C   ARG A 436     -13.945   5.778  10.879  1.00 86.80           C  
ATOM   3504  CB  ARG A 436     -12.942   3.521  11.286  1.00 86.80           C  
ATOM   3505  O   ARG A 436     -15.167   5.911  10.974  1.00 86.80           O  
ATOM   3506  CG  ARG A 436     -14.117   2.886  12.013  1.00 86.80           C  
ATOM   3507  CD  ARG A 436     -13.657   1.861  13.041  1.00 86.80           C  
ATOM   3508  NE  ARG A 436     -14.726   1.517  13.974  1.00 86.80           N  
ATOM   3509  NH1 ARG A 436     -13.383   0.259  15.371  1.00 86.80           N  
ATOM   3510  NH2 ARG A 436     -15.612   0.513  15.840  1.00 86.80           N  
ATOM   3511  CZ  ARG A 436     -14.571   0.764  15.059  1.00 86.80           C  
ATOM   3512  N   LYS A 437     -13.034   6.555  11.411  1.00 87.26           N  
ATOM   3513  CA  LYS A 437     -13.465   7.799  12.042  1.00 87.26           C  
ATOM   3514  C   LYS A 437     -14.218   8.684  11.052  1.00 87.26           C  
ATOM   3515  CB  LYS A 437     -12.266   8.556  12.614  1.00 87.26           C  
ATOM   3516  O   LYS A 437     -15.239   9.283  11.399  1.00 87.26           O  
ATOM   3517  CG  LYS A 437     -11.678   7.927  13.869  1.00 87.26           C  
ATOM   3518  CD  LYS A 437     -10.547   8.772  14.441  1.00 87.26           C  
ATOM   3519  CE  LYS A 437      -9.925   8.119  15.667  1.00 87.26           C  
ATOM   3520  NZ  LYS A 437      -8.781   8.917  16.200  1.00 87.26           N  
ATOM   3521  N   LYS A 438     -13.711   8.786   9.861  1.00 87.03           N  
ATOM   3522  CA  LYS A 438     -14.314   9.603   8.813  1.00 87.03           C  
ATOM   3523  C   LYS A 438     -15.680   9.056   8.407  1.00 87.03           C  
ATOM   3524  CB  LYS A 438     -13.395   9.677   7.593  1.00 87.03           C  
ATOM   3525  O   LYS A 438     -16.623   9.821   8.194  1.00 87.03           O  
ATOM   3526  CG  LYS A 438     -12.204  10.608   7.771  1.00 87.03           C  
ATOM   3527  CD  LYS A 438     -11.397  10.734   6.485  1.00 87.03           C  
ATOM   3528  CE  LYS A 438     -10.202  11.661   6.663  1.00 87.03           C  
ATOM   3529  NZ  LYS A 438      -9.355  11.715   5.434  1.00 87.03           N  
ATOM   3530  N   LYS A 439     -15.787   7.814   8.235  1.00 85.82           N  
ATOM   3531  CA  LYS A 439     -17.044   7.175   7.855  1.00 85.82           C  
ATOM   3532  C   LYS A 439     -18.098   7.343   8.946  1.00 85.82           C  
ATOM   3533  CB  LYS A 439     -16.825   5.690   7.562  1.00 85.82           C  
ATOM   3534  O   LYS A 439     -19.278   7.539   8.651  1.00 85.82           O  
ATOM   3535  CG  LYS A 439     -16.286   5.407   6.168  1.00 85.82           C  
ATOM   3536  CD  LYS A 439     -17.372   5.550   5.109  1.00 85.82           C  
ATOM   3537  CE  LYS A 439     -16.869   5.140   3.732  1.00 85.82           C  
ATOM   3538  NZ  LYS A 439     -17.932   5.272   2.692  1.00 85.82           N  
ATOM   3539  N   LYS A 440     -17.681   7.168  10.220  1.00 85.39           N  
ATOM   3540  CA  LYS A 440     -18.574   7.375  11.356  1.00 85.39           C  
ATOM   3541  C   LYS A 440     -19.102   8.806  11.387  1.00 85.39           C  
ATOM   3542  CB  LYS A 440     -17.857   7.054  12.668  1.00 85.39           C  
ATOM   3543  O   LYS A 440     -20.282   9.033  11.666  1.00 85.39           O  
ATOM   3544  CG  LYS A 440     -17.689   5.565  12.933  1.00 85.39           C  
ATOM   3545  CD  LYS A 440     -17.078   5.306  14.305  1.00 85.39           C  
ATOM   3546  CE  LYS A 440     -16.858   3.819  14.548  1.00 85.39           C  
ATOM   3547  NZ  LYS A 440     -16.195   3.566  15.863  1.00 85.39           N  
ATOM   3548  N   LYS A 441     -18.203   9.705  11.198  1.00 85.83           N  
ATOM   3549  CA  LYS A 441     -18.584  11.113  11.135  1.00 85.83           C  
ATOM   3550  C   LYS A 441     -19.584  11.362  10.009  1.00 85.83           C  
ATOM   3551  CB  LYS A 441     -17.350  11.996  10.944  1.00 85.83           C  
ATOM   3552  O   LYS A 441     -20.543  12.118  10.179  1.00 85.83           O  
ATOM   3553  CG  LYS A 441     -16.482  12.124  12.188  1.00 85.83           C  
ATOM   3554  CD  LYS A 441     -15.325  13.089  11.965  1.00 85.83           C  
ATOM   3555  CE  LYS A 441     -14.430  13.183  13.193  1.00 85.83           C  
ATOM   3556  NZ  LYS A 441     -13.266  14.090  12.962  1.00 85.83           N  
ATOM   3557  N   GLN A 442     -19.283  10.795   8.827  1.00 84.40           N  
ATOM   3558  CA  GLN A 442     -20.169  10.921   7.674  1.00 84.40           C  
ATOM   3559  C   GLN A 442     -21.540  10.319   7.965  1.00 84.40           C  
ATOM   3560  CB  GLN A 442     -19.551  10.250   6.446  1.00 84.40           C  
ATOM   3561  O   GLN A 442     -22.566  10.881   7.575  1.00 84.40           O  
ATOM   3562  CG  GLN A 442     -18.421  11.049   5.811  1.00 84.40           C  
ATOM   3563  CD  GLN A 442     -17.785  10.334   4.634  1.00 84.40           C  
ATOM   3564  NE2 GLN A 442     -16.474  10.488   4.485  1.00 84.40           N  
ATOM   3565  OE1 GLN A 442     -18.466   9.648   3.866  1.00 84.40           O  
ATOM   3566  N   LYS A 443     -21.586   9.183   8.622  1.00 82.29           N  
ATOM   3567  CA  LYS A 443     -22.833   8.531   9.011  1.00 82.29           C  
ATOM   3568  C   LYS A 443     -23.604   9.376  10.020  1.00 82.29           C  
ATOM   3569  CB  LYS A 443     -22.555   7.144   9.593  1.00 82.29           C  
ATOM   3570  O   LYS A 443     -24.830   9.486   9.937  1.00 82.29           O  
ATOM   3571  CG  LYS A 443     -22.231   6.087   8.548  1.00 82.29           C  
ATOM   3572  CD  LYS A 443     -22.076   4.708   9.176  1.00 82.29           C  
ATOM   3573  CE  LYS A 443     -21.750   3.650   8.131  1.00 82.29           C  
ATOM   3574  NZ  LYS A 443     -21.570   2.301   8.747  1.00 82.29           N  
ATOM   3575  N   LYS A 444     -22.942   9.938  11.017  1.00 81.57           N  
ATOM   3576  CA  LYS A 444     -23.541  10.812  12.022  1.00 81.57           C  
ATOM   3577  C   LYS A 444     -24.127  12.066  11.380  1.00 81.57           C  
ATOM   3578  CB  LYS A 444     -22.508  11.199  13.081  1.00 81.57           C  
ATOM   3579  O   LYS A 444     -25.201  12.527  11.773  1.00 81.57           O  
ATOM   3580  CG  LYS A 444     -22.168  10.079  14.053  1.00 81.57           C  
ATOM   3581  CD  LYS A 444     -21.197  10.548  15.129  1.00 81.57           C  
ATOM   3582  CE  LYS A 444     -20.834   9.420  16.086  1.00 81.57           C  
ATOM   3583  NZ  LYS A 444     -19.864   9.869  17.129  1.00 81.57           N  
ATOM   3584  N   GLN A 445     -23.408  12.597  10.428  1.00 80.67           N  
ATOM   3585  CA  GLN A 445     -23.879  13.772   9.703  1.00 80.67           C  
ATOM   3586  C   GLN A 445     -25.124  13.450   8.882  1.00 80.67           C  
ATOM   3587  CB  GLN A 445     -22.778  14.319   8.793  1.00 80.67           C  
ATOM   3588  O   GLN A 445     -26.057  14.254   8.818  1.00 80.67           O  
ATOM   3589  CG  GLN A 445     -21.681  15.069   9.536  1.00 80.67           C  
ATOM   3590  CD  GLN A 445     -20.608  15.610   8.610  1.00 80.67           C  
ATOM   3591  NE2 GLN A 445     -19.349  15.456   9.007  1.00 80.67           N  
ATOM   3592  OE1 GLN A 445     -20.908  16.161   7.546  1.00 80.67           O  
ATOM   3593  N   LEU A 446     -25.121  12.304   8.196  1.00 80.90           N  
ATOM   3594  CA  LEU A 446     -26.281  11.865   7.428  1.00 80.90           C  
ATOM   3595  C   LEU A 446     -27.475  11.613   8.342  1.00 80.90           C  
ATOM   3596  CB  LEU A 446     -25.951  10.596   6.637  1.00 80.90           C  
ATOM   3597  O   LEU A 446     -28.611  11.935   7.989  1.00 80.90           O  
ATOM   3598  CG  LEU A 446     -26.940  10.206   5.538  1.00 80.90           C  
ATOM   3599  CD1 LEU A 446     -26.977  11.277   4.453  1.00 80.90           C  
ATOM   3600  CD2 LEU A 446     -26.574   8.850   4.945  1.00 80.90           C  
ATOM   3601  N   GLN A 447     -27.257  11.027   9.523  1.00 76.25           N  
ATOM   3602  CA  GLN A 447     -28.301  10.781  10.513  1.00 76.25           C  
ATOM   3603  C   GLN A 447     -28.855  12.091  11.066  1.00 76.25           C  
ATOM   3604  CB  GLN A 447     -27.767   9.913  11.653  1.00 76.25           C  
ATOM   3605  O   GLN A 447     -30.061  12.219  11.283  1.00 76.25           O  
ATOM   3606  CG  GLN A 447     -27.555   8.455  11.270  1.00 76.25           C  
ATOM   3607  CD  GLN A 447     -26.998   7.623  12.409  1.00 76.25           C  
ATOM   3608  NE2 GLN A 447     -26.414   6.477  12.077  1.00 76.25           N  
ATOM   3609  OE1 GLN A 447     -27.090   8.008  13.579  1.00 76.25           O  
ATOM   3610  N   LYS A 448     -27.987  13.058  11.290  1.00 76.31           N  
ATOM   3611  CA  LYS A 448     -28.384  14.392  11.730  1.00 76.31           C  
ATOM   3612  C   LYS A 448     -29.217  15.098  10.665  1.00 76.31           C  
ATOM   3613  CB  LYS A 448     -27.153  15.233  12.075  1.00 76.31           C  
ATOM   3614  O   LYS A 448     -30.195  15.778  10.983  1.00 76.31           O  
ATOM   3615  CG  LYS A 448     -26.490  14.849  13.389  1.00 76.31           C  
ATOM   3616  CD  LYS A 448     -25.326  15.774  13.719  1.00 76.31           C  
ATOM   3617  CE  LYS A 448     -24.631  15.362  15.010  1.00 76.31           C  
ATOM   3618  NZ  LYS A 448     -23.449  16.227  15.304  1.00 76.31           N  
ATOM   3619  N   LYS A 449     -28.758  14.990   9.377  1.00 76.47           N  
ATOM   3620  CA  LYS A 449     -29.498  15.572   8.261  1.00 76.47           C  
ATOM   3621  C   LYS A 449     -30.873  14.927   8.116  1.00 76.47           C  
ATOM   3622  CB  LYS A 449     -28.710  15.422   6.958  1.00 76.47           C  
ATOM   3623  O   LYS A 449     -31.858  15.610   7.829  1.00 76.47           O  
ATOM   3624  CG  LYS A 449     -27.540  16.386   6.828  1.00 76.47           C  
ATOM   3625  CD  LYS A 449     -26.875  16.277   5.462  1.00 76.47           C  
ATOM   3626  CE  LYS A 449     -25.704  17.242   5.331  1.00 76.47           C  
ATOM   3627  NZ  LYS A 449     -25.048  17.139   3.993  1.00 76.47           N  
ATOM   3628  N   GLN A 450     -30.939  13.582   8.313  1.00 74.30           N  
ATOM   3629  CA  GLN A 450     -32.203  12.856   8.251  1.00 74.30           C  
ATOM   3630  C   GLN A 450     -33.109  13.229   9.421  1.00 74.30           C  
ATOM   3631  CB  GLN A 450     -31.955  11.346   8.240  1.00 74.30           C  
ATOM   3632  O   GLN A 450     -34.323  13.368   9.252  1.00 74.30           O  
ATOM   3633  CG  GLN A 450     -31.454  10.816   6.903  1.00 74.30           C  
ATOM   3634  CD  GLN A 450     -31.218   9.317   6.918  1.00 74.30           C  
ATOM   3635  NE2 GLN A 450     -30.749   8.779   5.797  1.00 74.30           N  
ATOM   3636  OE1 GLN A 450     -31.453   8.648   7.930  1.00 74.30           O  
ATOM   3637  N   LYS A 451     -32.502  13.375  10.634  1.00 73.78           N  
ATOM   3638  CA  LYS A 451     -33.236  13.791  11.825  1.00 73.78           C  
ATOM   3639  C   LYS A 451     -33.755  15.219  11.681  1.00 73.78           C  
ATOM   3640  CB  LYS A 451     -32.351  13.678  13.068  1.00 73.78           C  
ATOM   3641  O   LYS A 451     -34.867  15.528  12.114  1.00 73.78           O  
ATOM   3642  CG  LYS A 451     -32.122  12.249  13.536  1.00 73.78           C  
ATOM   3643  CD  LYS A 451     -31.363  12.209  14.856  1.00 73.78           C  
ATOM   3644  CE  LYS A 451     -31.136  10.779  15.329  1.00 73.78           C  
ATOM   3645  NZ  LYS A 451     -30.340  10.732  16.591  1.00 73.78           N  
ATOM   3646  N   MET A 452     -32.967  16.119  11.075  1.00 72.16           N  
ATOM   3647  CA  MET A 452     -33.359  17.501  10.813  1.00 72.16           C  
ATOM   3648  C   MET A 452     -34.478  17.562   9.779  1.00 72.16           C  
ATOM   3649  CB  MET A 452     -32.158  18.318  10.334  1.00 72.16           C  
ATOM   3650  O   MET A 452     -35.397  18.373   9.901  1.00 72.16           O  
ATOM   3651  CG  MET A 452     -31.232  18.762  11.455  1.00 72.16           C  
ATOM   3652  SD  MET A 452     -31.942  20.127  12.455  1.00 72.16           S  
ATOM   3653  CE  MET A 452     -31.056  21.541  11.741  1.00 72.16           C  
ATOM   3654  N   LYS A 453     -34.364  16.775   8.697  1.00 70.94           N  
ATOM   3655  CA  LYS A 453     -35.403  16.680   7.675  1.00 70.94           C  
ATOM   3656  C   LYS A 453     -36.702  16.134   8.260  1.00 70.94           C  
ATOM   3657  CB  LYS A 453     -34.938  15.796   6.517  1.00 70.94           C  
ATOM   3658  O   LYS A 453     -37.790  16.588   7.900  1.00 70.94           O  
ATOM   3659  CG  LYS A 453     -33.955  16.476   5.575  1.00 70.94           C  
ATOM   3660  CD  LYS A 453     -33.634  15.598   4.373  1.00 70.94           C  
ATOM   3661  CE  LYS A 453     -32.626  16.264   3.446  1.00 70.94           C  
ATOM   3662  NZ  LYS A 453     -32.297  15.400   2.273  1.00 70.94           N  
ATOM   3663  N   GLN A 454     -36.605  15.122   9.189  1.00 69.07           N  
ATOM   3664  CA  GLN A 454     -37.748  14.535   9.881  1.00 69.07           C  
ATOM   3665  C   GLN A 454     -38.377  15.534  10.848  1.00 69.07           C  
ATOM   3666  CB  GLN A 454     -37.330  13.270  10.632  1.00 69.07           C  
ATOM   3667  O   GLN A 454     -39.602  15.602  10.969  1.00 69.07           O  
ATOM   3668  CG  GLN A 454     -37.327  12.016   9.769  1.00 69.07           C  
ATOM   3669  CD  GLN A 454     -36.803  10.797  10.506  1.00 69.07           C  
ATOM   3670  NE2 GLN A 454     -36.500   9.739   9.762  1.00 69.07           N  
ATOM   3671  OE1 GLN A 454     -36.672  10.807  11.734  1.00 69.07           O  
ATOM   3672  N   LYS A 455     -37.531  16.347  11.539  1.00 68.64           N  
ATOM   3673  CA  LYS A 455     -37.981  17.400  12.444  1.00 68.64           C  
ATOM   3674  C   LYS A 455     -38.639  18.542  11.675  1.00 68.64           C  
ATOM   3675  CB  LYS A 455     -36.811  17.932  13.273  1.00 68.64           C  
ATOM   3676  O   LYS A 455     -39.641  19.103  12.123  1.00 68.64           O  
ATOM   3677  CG  LYS A 455     -36.447  17.056  14.463  1.00 68.64           C  
ATOM   3678  CD  LYS A 455     -35.395  17.718  15.343  1.00 68.64           C  
ATOM   3679  CE  LYS A 455     -34.985  16.817  16.500  1.00 68.64           C  
ATOM   3680  NZ  LYS A 455     -33.958  17.464  17.370  1.00 68.64           N  
ATOM   3681  N   LEU A 456     -38.078  18.917  10.502  1.00 71.25           N  
ATOM   3682  CA  LEU A 456     -38.616  19.950   9.623  1.00 71.25           C  
ATOM   3683  C   LEU A 456     -39.932  19.500   8.998  1.00 71.25           C  
ATOM   3684  CB  LEU A 456     -37.607  20.297   8.525  1.00 71.25           C  
ATOM   3685  O   LEU A 456     -40.859  20.300   8.849  1.00 71.25           O  
ATOM   3686  CG  LEU A 456     -37.737  21.687   7.901  1.00 71.25           C  
ATOM   3687  CD1 LEU A 456     -36.915  22.701   8.689  1.00 71.25           C  
ATOM   3688  CD2 LEU A 456     -37.303  21.660   6.439  1.00 71.25           C  
ATOM   3689  N   THR A 457     -40.059  18.244   8.571  1.00 70.60           N  
ATOM   3690  CA  THR A 457     -41.284  17.654   8.043  1.00 70.60           C  
ATOM   3691  C   THR A 457     -42.338  17.526   9.139  1.00 70.60           C  
ATOM   3692  CB  THR A 457     -41.016  16.270   7.422  1.00 70.60           C  
ATOM   3693  O   THR A 457     -43.523  17.766   8.899  1.00 70.60           O  
ATOM   3694  CG2 THR A 457     -40.147  16.387   6.174  1.00 70.60           C  
ATOM   3695  OG1 THR A 457     -40.345  15.444   8.382  1.00 70.60           O  
ATOM   3696  N   LEU A 458     -41.982  17.125  10.368  1.00 64.56           N  
ATOM   3697  CA  LEU A 458     -42.848  17.047  11.539  1.00 64.56           C  
ATOM   3698  C   LEU A 458     -43.319  18.436  11.960  1.00 64.56           C  
ATOM   3699  CB  LEU A 458     -42.119  16.369  12.702  1.00 64.56           C  
ATOM   3700  O   LEU A 458     -44.495  18.628  12.276  1.00 64.56           O  
ATOM   3701  CG  LEU A 458     -42.956  16.069  13.946  1.00 64.56           C  
ATOM   3702  CD1 LEU A 458     -43.942  14.941  13.661  1.00 64.56           C  
ATOM   3703  CD2 LEU A 458     -42.056  15.715  15.124  1.00 64.56           C  
ATOM   3704  N   ASN A 459     -42.425  19.471  12.021  1.00 68.20           N  
ATOM   3705  CA  ASN A 459     -42.756  20.860  12.325  1.00 68.20           C  
ATOM   3706  C   ASN A 459     -43.648  21.472  11.249  1.00 68.20           C  
ATOM   3707  CB  ASN A 459     -41.482  21.690  12.495  1.00 68.20           C  
ATOM   3708  O   ASN A 459     -44.519  22.290  11.550  1.00 68.20           O  
ATOM   3709  CG  ASN A 459     -40.771  21.408  13.804  1.00 68.20           C  
ATOM   3710  ND2 ASN A 459     -39.536  21.880  13.921  1.00 68.20           N  
ATOM   3711  OD1 ASN A 459     -41.327  20.769  14.702  1.00 68.20           O  
ATOM   3712  N   ALA A 460     -43.404  21.177  10.001  1.00 67.37           N  
ATOM   3713  CA  ALA A 460     -44.234  21.574   8.867  1.00 67.37           C  
ATOM   3714  C   ALA A 460     -45.615  20.930   8.947  1.00 67.37           C  
ATOM   3715  CB  ALA A 460     -43.552  21.202   7.552  1.00 67.37           C  
ATOM   3716  O   ALA A 460     -46.623  21.567   8.633  1.00 67.37           O  
ATOM   3717  N   MET A 461     -45.741  19.693   9.377  1.00 56.03           N  
ATOM   3718  CA  MET A 461     -46.987  18.966   9.604  1.00 56.03           C  
ATOM   3719  C   MET A 461     -47.732  19.527  10.811  1.00 56.03           C  
ATOM   3720  CB  MET A 461     -46.712  17.475   9.805  1.00 56.03           C  
ATOM   3721  O   MET A 461     -48.957  19.655  10.786  1.00 56.03           O  
ATOM   3722  CG  MET A 461     -47.635  16.568   9.008  1.00 56.03           C  
ATOM   3723  SD  MET A 461     -47.589  14.829   9.593  1.00 56.03           S  
ATOM   3724  CE  MET A 461     -47.714  13.955   8.008  1.00 56.03           C  
ATOM   3725  N   ILE A 462     -47.075  19.795  11.893  1.00 61.30           N  
ATOM   3726  CA  ILE A 462     -47.603  20.425  13.098  1.00 61.30           C  
ATOM   3727  C   ILE A 462     -48.054  21.849  12.782  1.00 61.30           C  
ATOM   3728  CB  ILE A 462     -46.557  20.434  14.236  1.00 61.30           C  
ATOM   3729  O   ILE A 462     -49.093  22.300  13.269  1.00 61.30           O  
ATOM   3730  CG1 ILE A 462     -46.253  19.003  14.694  1.00 61.30           C  
ATOM   3731  CG2 ILE A 462     -47.041  21.293  15.408  1.00 61.30           C  
ATOM   3732  CD1 ILE A 462     -45.104  18.901  15.687  1.00 61.30           C  
ATOM   3733  N   ALA A 463     -47.334  22.649  12.041  1.00 58.49           N  
ATOM   3734  CA  ALA A 463     -47.650  23.997  11.576  1.00 58.49           C  
ATOM   3735  C   ALA A 463     -48.844  23.984  10.626  1.00 58.49           C  
ATOM   3736  CB  ALA A 463     -46.437  24.622  10.891  1.00 58.49           C  
ATOM   3737  O   ALA A 463     -49.678  24.892  10.654  1.00 58.49           O  
ATOM   3738  N   SER A 464     -48.942  22.949   9.816  1.00 53.84           N  
ATOM   3739  CA  SER A 464     -50.053  22.733   8.895  1.00 53.84           C  
ATOM   3740  C   SER A 464     -51.310  22.294   9.639  1.00 53.84           C  
ATOM   3741  CB  SER A 464     -49.682  21.688   7.843  1.00 53.84           C  
ATOM   3742  O   SER A 464     -52.423  22.661   9.259  1.00 53.84           O  
ATOM   3743  OG  SER A 464     -49.515  20.412   8.438  1.00 53.84           O  
ATOM   3744  N   VAL A 465     -51.229  21.563  10.724  1.00 52.62           N  
ATOM   3745  CA  VAL A 465     -52.279  21.127  11.637  1.00 52.62           C  
ATOM   3746  C   VAL A 465     -52.663  22.273  12.570  1.00 52.62           C  
ATOM   3747  CB  VAL A 465     -51.840  19.895  12.460  1.00 52.62           C  
ATOM   3748  O   VAL A 465     -53.839  22.446  12.901  1.00 52.62           O  
ATOM   3749  CG1 VAL A 465     -52.882  19.559  13.526  1.00 52.62           C  
ATOM   3750  CG2 VAL A 465     -51.605  18.697  11.542  1.00 52.62           C  
ATOM   3751  N   ALA A 466     -51.815  23.165  12.992  1.00 51.08           N  
ATOM   3752  CA  ALA A 466     -51.998  24.367  13.802  1.00 51.08           C  
ATOM   3753  C   ALA A 466     -52.657  25.479  12.991  1.00 51.08           C  
ATOM   3754  CB  ALA A 466     -50.659  24.840  14.361  1.00 51.08           C  
ATOM   3755  O   ALA A 466     -53.440  26.266  13.527  1.00 51.08           O  
ATOM   3756  N   LYS A 467     -52.466  25.532  11.611  1.00 52.44           N  
ATOM   3757  CA  LYS A 467     -53.062  26.460  10.654  1.00 52.44           C  
ATOM   3758  C   LYS A 467     -54.437  25.975  10.202  1.00 52.44           C  
ATOM   3759  CB  LYS A 467     -52.147  26.645   9.443  1.00 52.44           C  
ATOM   3760  O   LYS A 467     -55.336  26.782   9.956  1.00 52.44           O  
ATOM   3761  CG  LYS A 467     -51.080  27.714   9.631  1.00 52.44           C  
ATOM   3762  CD  LYS A 467     -50.272  27.927   8.357  1.00 52.44           C  
ATOM   3763  CE  LYS A 467     -49.068  28.827   8.602  1.00 52.44           C  
ATOM   3764  NZ  LYS A 467     -48.151  28.858   7.423  1.00 52.44           N  
ATOM   3765  N   ALA A 468     -54.754  24.718  10.372  1.00 48.18           N  
ATOM   3766  CA  ALA A 468     -55.969  24.013   9.973  1.00 48.18           C  
ATOM   3767  C   ALA A 468     -56.771  23.569  11.193  1.00 48.18           C  
ATOM   3768  CB  ALA A 468     -55.624  22.808   9.101  1.00 48.18           C  
ATOM   3769  O   ALA A 468     -57.996  23.440  11.125  1.00 48.18           O  
ATOM   3770  N   GLY A 469     -56.601  24.178  12.506  1.00 35.51           N  
ATOM   3771  CA  GLY A 469     -57.689  23.762  13.376  1.00 35.51           C  
ATOM   3772  C   GLY A 469     -57.451  24.103  14.835  1.00 35.51           C  
ATOM   3773  O   GLY A 469     -56.598  23.498  15.488  1.00 35.51           O  
ATOM   3774  N   GLY A 470     -57.259  25.294  15.343  1.00 41.60           N  
ATOM   3775  CA  GLY A 470     -57.788  26.008  16.494  1.00 41.60           C  
ATOM   3776  C   GLY A 470     -58.934  25.281  17.173  1.00 41.60           C  
ATOM   3777  O   GLY A 470     -59.096  25.368  18.392  1.00 41.60           O  
ATOM   3778  N   SER A 471     -59.131  23.895  16.993  1.00 42.85           N  
ATOM   3779  CA  SER A 471     -60.149  23.076  17.642  1.00 42.85           C  
ATOM   3780  C   SER A 471     -59.722  21.613  17.708  1.00 42.85           C  
ATOM   3781  CB  SER A 471     -61.483  23.193  16.904  1.00 42.85           C  
ATOM   3782  O   SER A 471     -60.201  20.859  18.557  1.00 42.85           O  
ATOM   3783  OG  SER A 471     -61.938  24.535  16.898  1.00 42.85           O  
ATOM   3784  N   ILE A 472     -58.413  21.192  17.383  1.00 41.11           N  
ATOM   3785  CA  ILE A 472     -57.865  19.840  17.381  1.00 41.11           C  
ATOM   3786  C   ILE A 472     -56.629  19.783  18.276  1.00 41.11           C  
ATOM   3787  CB  ILE A 472     -57.512  19.375  15.951  1.00 41.11           C  
ATOM   3788  O   ILE A 472     -56.295  18.727  18.818  1.00 41.11           O  
ATOM   3789  CG1 ILE A 472     -58.767  19.359  15.070  1.00 41.11           C  
ATOM   3790  CG2 ILE A 472     -56.846  17.996  15.979  1.00 41.11           C  
ATOM   3791  CD1 ILE A 472     -58.475  19.357  13.576  1.00 41.11           C  
ATOM   3792  N   PHE A 473     -56.143  20.899  18.821  1.00 39.30           N  
ATOM   3793  CA  PHE A 473     -54.970  21.051  19.673  1.00 39.30           C  
ATOM   3794  C   PHE A 473     -55.356  20.967  21.145  1.00 39.30           C  
ATOM   3795  CB  PHE A 473     -54.267  22.382  19.390  1.00 39.30           C  
ATOM   3796  O   PHE A 473     -54.613  20.413  21.957  1.00 39.30           O  
ATOM   3797  CG  PHE A 473     -52.942  22.529  20.088  1.00 39.30           C  
ATOM   3798  CD1 PHE A 473     -52.832  23.283  21.250  1.00 39.30           C  
ATOM   3799  CD2 PHE A 473     -51.805  21.912  19.583  1.00 39.30           C  
ATOM   3800  CE1 PHE A 473     -51.607  23.421  21.899  1.00 39.30           C  
ATOM   3801  CE2 PHE A 473     -50.577  22.045  20.225  1.00 39.30           C  
ATOM   3802  CZ  PHE A 473     -50.480  22.800  21.383  1.00 39.30           C  
ATOM   3803  N   THR A 474     -56.722  21.104  21.450  1.00 46.76           N  
ATOM   3804  CA  THR A 474     -57.277  20.951  22.790  1.00 46.76           C  
ATOM   3805  C   THR A 474     -57.761  19.522  23.015  1.00 46.76           C  
ATOM   3806  CB  THR A 474     -58.438  21.934  23.030  1.00 46.76           C  
ATOM   3807  O   THR A 474     -57.651  18.991  24.123  1.00 46.76           O  
ATOM   3808  CG2 THR A 474     -58.403  22.491  24.449  1.00 46.76           C  
ATOM   3809  OG1 THR A 474     -58.339  23.019  22.100  1.00 46.76           O  
ATOM   3810  N   LYS A 475     -57.812  18.735  21.997  1.00 46.77           N  
ATOM   3811  CA  LYS A 475     -58.146  17.314  22.047  1.00 46.77           C  
ATOM   3812  C   LYS A 475     -56.890  16.451  21.972  1.00 46.77           C  
ATOM   3813  CB  LYS A 475     -59.103  16.948  20.912  1.00 46.77           C  
ATOM   3814  O   LYS A 475     -56.834  15.373  22.568  1.00 46.77           O  
ATOM   3815  CG  LYS A 475     -60.570  17.185  21.239  1.00 46.77           C  
ATOM   3816  CD  LYS A 475     -61.482  16.617  20.159  1.00 46.77           C  
ATOM   3817  CE  LYS A 475     -62.938  16.991  20.402  1.00 46.77           C  
ATOM   3818  NZ  LYS A 475     -63.821  16.535  19.287  1.00 46.77           N  
ATOM   3819  N   TYR A 476     -55.727  17.063  21.578  1.00 49.05           N  
ATOM   3820  CA  TYR A 476     -54.396  16.470  21.512  1.00 49.05           C  
ATOM   3821  C   TYR A 476     -53.645  16.668  22.823  1.00 49.05           C  
ATOM   3822  CB  TYR A 476     -53.595  17.073  20.355  1.00 49.05           C  
ATOM   3823  O   TYR A 476     -52.927  15.774  23.276  1.00 49.05           O  
ATOM   3824  CG  TYR A 476     -52.779  16.060  19.589  1.00 49.05           C  
ATOM   3825  CD1 TYR A 476     -51.454  15.801  19.933  1.00 49.05           C  
ATOM   3826  CD2 TYR A 476     -53.329  15.362  18.520  1.00 49.05           C  
ATOM   3827  CE1 TYR A 476     -50.697  14.871  19.229  1.00 49.05           C  
ATOM   3828  CE2 TYR A 476     -52.582  14.429  17.809  1.00 49.05           C  
ATOM   3829  OH  TYR A 476     -50.524  13.268  17.470  1.00 49.05           O  
ATOM   3830  CZ  TYR A 476     -51.269  14.190  18.171  1.00 49.05           C  
ATOM   3831  N   GLN A 477     -54.158  17.589  23.650  1.00 46.95           N  
ATOM   3832  CA  GLN A 477     -53.589  17.913  24.954  1.00 46.95           C  
ATOM   3833  C   GLN A 477     -54.369  17.237  26.078  1.00 46.95           C  
ATOM   3834  CB  GLN A 477     -53.566  19.427  25.168  1.00 46.95           C  
ATOM   3835  O   GLN A 477     -53.787  16.821  27.082  1.00 46.95           O  
ATOM   3836  CG  GLN A 477     -52.199  19.972  25.559  1.00 46.95           C  
ATOM   3837  CD  GLN A 477     -52.203  21.475  25.765  1.00 46.95           C  
ATOM   3838  NE2 GLN A 477     -51.015  22.066  25.846  1.00 46.95           N  
ATOM   3839  OE1 GLN A 477     -53.264  22.101  25.848  1.00 46.95           O  
ATOM   3840  N   GLN A 478     -55.537  16.681  25.865  1.00 45.84           N  
ATOM   3841  CA  GLN A 478     -56.413  15.902  26.733  1.00 45.84           C  
ATOM   3842  C   GLN A 478     -56.272  14.407  26.460  1.00 45.84           C  
ATOM   3843  CB  GLN A 478     -57.870  16.333  26.553  1.00 45.84           C  
ATOM   3844  O   GLN A 478     -56.437  13.587  27.365  1.00 45.84           O  
ATOM   3845  CG  GLN A 478     -58.465  17.016  27.777  1.00 45.84           C  
ATOM   3846  CD  GLN A 478     -59.803  17.671  27.491  1.00 45.84           C  
ATOM   3847  NE2 GLN A 478     -60.352  18.357  28.487  1.00 45.84           N  
ATOM   3848  OE1 GLN A 478     -60.338  17.562  26.383  1.00 45.84           O  
ATOM   3849  N   ALA A 479     -55.434  13.980  25.450  1.00 44.18           N  
ATOM   3850  CA  ALA A 479     -55.110  12.614  25.047  1.00 44.18           C  
ATOM   3851  C   ALA A 479     -53.669  12.263  25.403  1.00 44.18           C  
ATOM   3852  CB  ALA A 479     -55.344  12.432  23.549  1.00 44.18           C  
ATOM   3853  O   ALA A 479     -53.314  11.086  25.493  1.00 44.18           O  
ATOM   3854  N   LYS A 480     -52.897  13.094  26.141  1.00 41.32           N  
ATOM   3855  CA  LYS A 480     -51.540  12.898  26.643  1.00 41.32           C  
ATOM   3856  C   LYS A 480     -51.547  12.582  28.136  1.00 41.32           C  
ATOM   3857  CB  LYS A 480     -50.683  14.135  26.373  1.00 41.32           C  
ATOM   3858  O   LYS A 480     -50.697  11.832  28.621  1.00 41.32           O  
ATOM   3859  CG  LYS A 480     -49.329  13.827  25.752  1.00 41.32           C  
ATOM   3860  CD  LYS A 480     -48.494  15.089  25.576  1.00 41.32           C  
ATOM   3861  CE  LYS A 480     -47.126  14.778  24.984  1.00 41.32           C  
ATOM   3862  NZ  LYS A 480     -46.358  16.022  24.681  1.00 41.32           N  
ATOM   3863  N   SER A 481     -52.810  12.466  28.803  1.00 44.34           N  
ATOM   3864  CA  SER A 481     -53.009  12.025  30.179  1.00 44.34           C  
ATOM   3865  C   SER A 481     -53.810  10.728  30.234  1.00 44.34           C  
ATOM   3866  CB  SER A 481     -53.718  13.108  30.993  1.00 44.34           C  
ATOM   3867  O   SER A 481     -53.793  10.024  31.246  1.00 44.34           O  
ATOM   3868  OG  SER A 481     -54.894  13.544  30.332  1.00 44.34           O  
ATOM   3869  N   GLN A 482     -53.783   9.850  29.114  1.00 35.49           N  
ATOM   3870  CA  GLN A 482     -54.431   8.543  29.079  1.00 35.49           C  
ATOM   3871  C   GLN A 482     -53.633   7.556  28.231  1.00 35.49           C  
ATOM   3872  CB  GLN A 482     -55.858   8.664  28.541  1.00 35.49           C  
ATOM   3873  O   GLN A 482     -54.079   6.431  27.994  1.00 35.49           O  
ATOM   3874  CG  GLN A 482     -56.858   7.755  29.242  1.00 35.49           C  
ATOM   3875  CD  GLN A 482     -58.267   7.904  28.699  1.00 35.49           C  
ATOM   3876  NE2 GLN A 482     -59.216   7.207  29.314  1.00 35.49           N  
ATOM   3877  OE1 GLN A 482     -58.500   8.639  27.734  1.00 35.49           O  
ATOM   3878  N   TYR A 483     -52.298   7.436  28.306  1.00 38.50           N  
ATOM   3879  CA  TYR A 483     -51.746   6.311  27.560  1.00 38.50           C  
ATOM   3880  C   TYR A 483     -50.778   5.508  28.422  1.00 38.50           C  
ATOM   3881  CB  TYR A 483     -51.035   6.801  26.295  1.00 38.50           C  
ATOM   3882  O   TYR A 483     -49.678   5.973  28.729  1.00 38.50           O  
ATOM   3883  CG  TYR A 483     -51.964   7.037  25.130  1.00 38.50           C  
ATOM   3884  CD1 TYR A 483     -52.359   5.986  24.305  1.00 38.50           C  
ATOM   3885  CD2 TYR A 483     -52.449   8.311  24.850  1.00 38.50           C  
ATOM   3886  CE1 TYR A 483     -53.214   6.199  23.228  1.00 38.50           C  
ATOM   3887  CE2 TYR A 483     -53.304   8.535  23.776  1.00 38.50           C  
ATOM   3888  OH  TYR A 483     -54.527   7.692  21.908  1.00 38.50           O  
ATOM   3889  CZ  TYR A 483     -53.681   7.475  22.973  1.00 38.50           C  
ATOM   3890  N   GLN A 484     -51.287   4.852  29.526  1.00 33.10           N  
ATOM   3891  CA  GLN A 484     -51.125   3.548  30.161  1.00 33.10           C  
ATOM   3892  C   GLN A 484     -52.164   2.554  29.648  1.00 33.10           C  
ATOM   3893  CB  GLN A 484     -51.226   3.675  31.682  1.00 33.10           C  
ATOM   3894  O   GLN A 484     -53.344   2.888  29.529  1.00 33.10           O  
ATOM   3895  CG  GLN A 484     -50.035   4.377  32.321  1.00 33.10           C  
ATOM   3896  CD  GLN A 484     -49.879   4.045  33.793  1.00 33.10           C  
ATOM   3897  NE2 GLN A 484     -49.472   5.033  34.583  1.00 33.10           N  
ATOM   3898  OE1 GLN A 484     -50.122   2.911  34.216  1.00 33.10           O  
ATOM   3899  N   LEU A 485     -52.071   2.108  28.272  1.00 30.89           N  
ATOM   3900  CA  LEU A 485     -52.631   0.813  27.898  1.00 30.89           C  
ATOM   3901  C   LEU A 485     -53.256   0.872  26.508  1.00 30.89           C  
ATOM   3902  CB  LEU A 485     -53.677   0.365  28.922  1.00 30.89           C  
ATOM   3903  O   LEU A 485     -54.138   1.697  26.254  1.00 30.89           O  
ATOM   3904  CG  LEU A 485     -53.369  -0.924  29.686  1.00 30.89           C  
ATOM   3905  CD1 LEU A 485     -53.051  -0.613  31.144  1.00 30.89           C  
ATOM   3906  CD2 LEU A 485     -54.539  -1.898  29.584  1.00 30.89           C  
ATOM   3907  N   PHE A 486     -52.511   0.648  25.325  1.00 36.71           N  
ATOM   3908  CA  PHE A 486     -53.052  -0.220  24.286  1.00 36.71           C  
ATOM   3909  C   PHE A 486     -52.361   0.036  22.952  1.00 36.71           C  
ATOM   3910  CB  PHE A 486     -54.563  -0.013  24.144  1.00 36.71           C  
ATOM   3911  O   PHE A 486     -52.164   1.188  22.561  1.00 36.71           O  
ATOM   3912  CG  PHE A 486     -55.387  -0.996  24.931  1.00 36.71           C  
ATOM   3913  CD1 PHE A 486     -55.666  -2.258  24.419  1.00 36.71           C  
ATOM   3914  CD2 PHE A 486     -55.883  -0.658  26.183  1.00 36.71           C  
ATOM   3915  CE1 PHE A 486     -56.429  -3.169  25.146  1.00 36.71           C  
ATOM   3916  CE2 PHE A 486     -56.646  -1.564  26.915  1.00 36.71           C  
ATOM   3917  CZ  PHE A 486     -56.918  -2.819  26.394  1.00 36.71           C  
ATOM   3918  N   PRO A 487     -51.687  -1.193  22.213  1.00 44.94           N  
ATOM   3919  CA  PRO A 487     -51.234  -1.324  20.827  1.00 44.94           C  
ATOM   3920  C   PRO A 487     -52.383  -1.566  19.851  1.00 44.94           C  
ATOM   3921  CB  PRO A 487     -50.295  -2.532  20.875  1.00 44.94           C  
ATOM   3922  O   PRO A 487     -53.288  -2.353  20.140  1.00 44.94           O  
ATOM   3923  CG  PRO A 487     -50.899  -3.444  21.894  1.00 44.94           C  
ATOM   3924  CD  PRO A 487     -52.046  -2.732  22.552  1.00 44.94           C  
ATOM   3925  N   LYS A 488     -53.178  -0.616  19.354  1.00 40.76           N  
ATOM   3926  CA  LYS A 488     -54.129  -0.837  18.269  1.00 40.76           C  
ATOM   3927  C   LYS A 488     -54.261   0.405  17.392  1.00 40.76           C  
ATOM   3928  CB  LYS A 488     -55.497  -1.232  18.827  1.00 40.76           C  
ATOM   3929  O   LYS A 488     -54.693   0.315  16.241  1.00 40.76           O  
ATOM   3930  CG  LYS A 488     -55.551  -2.644  19.394  1.00 40.76           C  
ATOM   3931  CD  LYS A 488     -56.974  -3.049  19.752  1.00 40.76           C  
ATOM   3932  CE  LYS A 488     -57.030  -4.463  20.314  1.00 40.76           C  
ATOM   3933  NZ  LYS A 488     -58.398  -4.812  20.801  1.00 40.76           N  
ATOM   3934  N   LYS A 489     -53.134   1.232  17.281  1.00 44.88           N  
ATOM   3935  CA  LYS A 489     -53.157   2.323  16.311  1.00 44.88           C  
ATOM   3936  C   LYS A 489     -51.829   2.423  15.565  1.00 44.88           C  
ATOM   3937  CB  LYS A 489     -53.470   3.650  17.003  1.00 44.88           C  
ATOM   3938  O   LYS A 489     -51.754   3.045  14.503  1.00 44.88           O  
ATOM   3939  CG  LYS A 489     -54.948   3.861  17.298  1.00 44.88           C  
ATOM   3940  CD  LYS A 489     -55.221   5.270  17.807  1.00 44.88           C  
ATOM   3941  CE  LYS A 489     -56.698   5.478  18.116  1.00 44.88           C  
ATOM   3942  NZ  LYS A 489     -56.977   6.871  18.577  1.00 44.88           N  
ATOM   3943  N   ALA A 490     -50.895   1.420  15.778  1.00 45.24           N  
ATOM   3944  CA  ALA A 490     -49.661   1.224  15.022  1.00 45.24           C  
ATOM   3945  C   ALA A 490     -49.826   0.120  13.981  1.00 45.24           C  
ATOM   3946  CB  ALA A 490     -48.506   0.893  15.964  1.00 45.24           C  
ATOM   3947  O   ALA A 490     -49.242   0.189  12.896  1.00 45.24           O  
ATOM   3948  N   SER A 491     -51.006  -0.612  13.960  1.00 49.96           N  
ATOM   3949  CA  SER A 491     -51.369  -1.620  12.969  1.00 49.96           C  
ATOM   3950  C   SER A 491     -52.299  -1.041  11.907  1.00 49.96           C  
ATOM   3951  CB  SER A 491     -52.037  -2.819  13.643  1.00 49.96           C  
ATOM   3952  O   SER A 491     -52.235  -1.432  10.740  1.00 49.96           O  
ATOM   3953  OG  SER A 491     -53.409  -2.561  13.885  1.00 49.96           O  
ATOM   3954  N   ALA A 492     -52.892   0.134  12.150  1.00 53.51           N  
ATOM   3955  CA  ALA A 492     -53.779   0.820  11.213  1.00 53.51           C  
ATOM   3956  C   ALA A 492     -53.004   1.815  10.354  1.00 53.51           C  
ATOM   3957  CB  ALA A 492     -54.901   1.531  11.965  1.00 53.51           C  
ATOM   3958  O   ALA A 492     -53.295   1.977   9.166  1.00 53.51           O  
ATOM   3959  N   ALA A 493     -51.835   2.253  10.858  1.00 50.58           N  
ATOM   3960  CA  ALA A 493     -50.920   3.139  10.143  1.00 50.58           C  
ATOM   3961  C   ALA A 493     -49.944   2.341   9.284  1.00 50.58           C  
ATOM   3962  CB  ALA A 493     -50.158   4.022  11.128  1.00 50.58           C  
ATOM   3963  O   ALA A 493     -49.621   2.744   8.164  1.00 50.58           O  
ATOM   3964  N   LEU A 494     -49.640   1.138   9.624  1.00 52.29           N  
ATOM   3965  CA  LEU A 494     -48.879   0.169   8.844  1.00 52.29           C  
ATOM   3966  C   LEU A 494     -49.764  -0.502   7.798  1.00 52.29           C  
ATOM   3967  CB  LEU A 494     -48.259  -0.889   9.760  1.00 52.29           C  
ATOM   3968  O   LEU A 494     -49.330  -0.733   6.667  1.00 52.29           O  
ATOM   3969  CG  LEU A 494     -46.934  -1.496   9.296  1.00 52.29           C  
ATOM   3970  CD1 LEU A 494     -46.024  -1.759  10.491  1.00 52.29           C  
ATOM   3971  CD2 LEU A 494     -47.180  -2.781   8.512  1.00 52.29           C  
ATOM   3972  N   ALA A 495     -51.112  -0.615   7.988  1.00 63.41           N  
ATOM   3973  CA  ALA A 495     -52.108  -1.114   7.044  1.00 63.41           C  
ATOM   3974  C   ALA A 495     -52.509  -0.031   6.046  1.00 63.41           C  
ATOM   3975  CB  ALA A 495     -53.338  -1.627   7.789  1.00 63.41           C  
ATOM   3976  O   ALA A 495     -52.716  -0.314   4.863  1.00 63.41           O  
ATOM   3977  N   ALA A 496     -52.394   1.211   6.379  1.00 64.75           N  
ATOM   3978  CA  ALA A 496     -52.651   2.356   5.509  1.00 64.75           C  
ATOM   3979  C   ALA A 496     -51.436   2.667   4.640  1.00 64.75           C  
ATOM   3980  CB  ALA A 496     -53.035   3.579   6.339  1.00 64.75           C  
ATOM   3981  O   ALA A 496     -51.578   3.022   3.467  1.00 64.75           O  
ATOM   3982  N   LEU A 497     -50.230   2.352   5.114  1.00 57.66           N  
ATOM   3983  CA  LEU A 497     -48.986   2.492   4.364  1.00 57.66           C  
ATOM   3984  C   LEU A 497     -48.797   1.323   3.403  1.00 57.66           C  
ATOM   3985  CB  LEU A 497     -47.792   2.582   5.318  1.00 57.66           C  
ATOM   3986  O   LEU A 497     -48.312   1.507   2.284  1.00 57.66           O  
ATOM   3987  CG  LEU A 497     -46.724   3.619   4.970  1.00 57.66           C  
ATOM   3988  CD1 LEU A 497     -46.174   4.261   6.240  1.00 57.66           C  
ATOM   3989  CD2 LEU A 497     -45.601   2.980   4.160  1.00 57.66           C  
ATOM   3990  N   LYS A 498     -49.354   0.186   3.688  1.00 67.95           N  
ATOM   3991  CA  LYS A 498     -49.378  -0.988   2.819  1.00 67.95           C  
ATOM   3992  C   LYS A 498     -50.455  -0.856   1.747  1.00 67.95           C  
ATOM   3993  CB  LYS A 498     -49.607  -2.258   3.639  1.00 67.95           C  
ATOM   3994  O   LYS A 498     -50.238  -1.230   0.592  1.00 67.95           O  
ATOM   3995  CG  LYS A 498     -48.370  -3.133   3.783  1.00 67.95           C  
ATOM   3996  CD  LYS A 498     -48.673  -4.404   4.567  1.00 67.95           C  
ATOM   3997  CE  LYS A 498     -47.423  -5.252   4.762  1.00 67.95           C  
ATOM   3998  NZ  LYS A 498     -47.679  -6.415   5.664  1.00 67.95           N  
ATOM   3999  N   LEU A 499     -51.582  -0.169   2.014  1.00 70.72           N  
ATOM   4000  CA  LEU A 499     -52.666   0.102   1.077  1.00 70.72           C  
ATOM   4001  C   LEU A 499     -52.293   1.236   0.128  1.00 70.72           C  
ATOM   4002  CB  LEU A 499     -53.951   0.455   1.831  1.00 70.72           C  
ATOM   4003  O   LEU A 499     -52.648   1.205  -1.053  1.00 70.72           O  
ATOM   4004  CG  LEU A 499     -55.059  -0.600   1.813  1.00 70.72           C  
ATOM   4005  CD1 LEU A 499     -56.021  -0.378   2.975  1.00 70.72           C  
ATOM   4006  CD2 LEU A 499     -55.803  -0.572   0.483  1.00 70.72           C  
ATOM   4007  N   ALA A 500     -51.396   2.131   0.552  1.00 68.26           N  
ATOM   4008  CA  ALA A 500     -50.874   3.224  -0.265  1.00 68.26           C  
ATOM   4009  C   ALA A 500     -49.735   2.743  -1.160  1.00 68.26           C  
ATOM   4010  CB  ALA A 500     -50.401   4.373   0.621  1.00 68.26           C  
ATOM   4011  O   ALA A 500     -49.624   3.165  -2.314  1.00 68.26           O  
ATOM   4012  N   ALA A 501     -48.999   1.781  -0.693  1.00 64.35           N  
ATOM   4013  CA  ALA A 501     -47.936   1.151  -1.472  1.00 64.35           C  
ATOM   4014  C   ALA A 501     -48.511   0.203  -2.519  1.00 64.35           C  
ATOM   4015  CB  ALA A 501     -46.974   0.402  -0.552  1.00 64.35           C  
ATOM   4016  O   ALA A 501     -48.013   0.136  -3.646  1.00 64.35           O  
ATOM   4017  N   GLN A 502     -49.721  -0.371  -2.282  1.00 71.38           N  
ATOM   4018  CA  GLN A 502     -50.453  -1.220  -3.216  1.00 71.38           C  
ATOM   4019  C   GLN A 502     -51.209  -0.382  -4.244  1.00 71.38           C  
ATOM   4020  CB  GLN A 502     -51.426  -2.131  -2.465  1.00 71.38           C  
ATOM   4021  O   GLN A 502     -51.292  -0.754  -5.416  1.00 71.38           O  
ATOM   4022  CG  GLN A 502     -50.871  -3.520  -2.181  1.00 71.38           C  
ATOM   4023  CD  GLN A 502     -51.838  -4.390  -1.400  1.00 71.38           C  
ATOM   4024  NE2 GLN A 502     -51.445  -5.633  -1.146  1.00 71.38           N  
ATOM   4025  OE1 GLN A 502     -52.930  -3.948  -1.028  1.00 71.38           O  
ATOM   4026  N   ALA A 503     -51.613   0.810  -3.893  1.00 72.29           N  
ATOM   4027  CA  ALA A 503     -52.261   1.763  -4.790  1.00 72.29           C  
ATOM   4028  C   ALA A 503     -51.249   2.396  -5.741  1.00 72.29           C  
ATOM   4029  CB  ALA A 503     -52.981   2.845  -3.989  1.00 72.29           C  
ATOM   4030  O   ALA A 503     -51.544   2.611  -6.919  1.00 72.29           O  
ATOM   4031  N   GLN A 504     -49.961   2.562  -5.269  1.00 67.93           N  
ATOM   4032  CA  GLN A 504     -48.890   3.084  -6.111  1.00 67.93           C  
ATOM   4033  C   GLN A 504     -48.356   2.008  -7.052  1.00 67.93           C  
ATOM   4034  CB  GLN A 504     -47.753   3.640  -5.252  1.00 67.93           C  
ATOM   4035  O   GLN A 504     -48.014   2.295  -8.202  1.00 67.93           O  
ATOM   4036  CG  GLN A 504     -48.036   5.022  -4.679  1.00 67.93           C  
ATOM   4037  CD  GLN A 504     -46.839   5.615  -3.958  1.00 67.93           C  
ATOM   4038  NE2 GLN A 504     -46.884   6.919  -3.708  1.00 67.93           N  
ATOM   4039  OE1 GLN A 504     -45.883   4.906  -3.628  1.00 67.93           O  
ATOM   4040  N   ALA A 505     -48.436   0.782  -6.662  1.00 69.31           N  
ATOM   4041  CA  ALA A 505     -48.044  -0.364  -7.478  1.00 69.31           C  
ATOM   4042  C   ALA A 505     -49.104  -0.676  -8.531  1.00 69.31           C  
ATOM   4043  CB  ALA A 505     -47.798  -1.586  -6.597  1.00 69.31           C  
ATOM   4044  O   ALA A 505     -48.776  -1.011  -9.672  1.00 69.31           O  
ATOM   4045  N   GLN A 506     -50.428  -0.431  -8.282  1.00 74.06           N  
ATOM   4046  CA  GLN A 506     -51.532  -0.610  -9.218  1.00 74.06           C  
ATOM   4047  C   GLN A 506     -51.606   0.548 -10.210  1.00 74.06           C  
ATOM   4048  CB  GLN A 506     -52.858  -0.742  -8.467  1.00 74.06           C  
ATOM   4049  O   GLN A 506     -51.907   0.345 -11.388  1.00 74.06           O  
ATOM   4050  CG  GLN A 506     -53.039  -2.085  -7.772  1.00 74.06           C  
ATOM   4051  CD  GLN A 506     -54.412  -2.241  -7.144  1.00 74.06           C  
ATOM   4052  NE2 GLN A 506     -54.825  -3.484  -6.922  1.00 74.06           N  
ATOM   4053  OE1 GLN A 506     -55.095  -1.251  -6.860  1.00 74.06           O  
ATOM   4054  N   ALA A 507     -51.126   1.722  -9.800  1.00 71.82           N  
ATOM   4055  CA  ALA A 507     -51.040   2.897 -10.663  1.00 71.82           C  
ATOM   4056  C   ALA A 507     -49.847   2.796 -11.610  1.00 71.82           C  
ATOM   4057  CB  ALA A 507     -50.943   4.169  -9.824  1.00 71.82           C  
ATOM   4058  O   ALA A 507     -49.933   3.198 -12.772  1.00 71.82           O  
ATOM   4059  N   ALA A 508     -48.766   2.177 -11.151  1.00 68.46           N  
ATOM   4060  CA  ALA A 508     -47.581   1.959 -11.976  1.00 68.46           C  
ATOM   4061  C   ALA A 508     -47.815   0.844 -12.990  1.00 68.46           C  
ATOM   4062  CB  ALA A 508     -46.375   1.631 -11.098  1.00 68.46           C  
ATOM   4063  O   ALA A 508     -47.375   0.938 -14.138  1.00 68.46           O  
ATOM   4064  N   GLU A 509     -48.719  -0.065 -12.723  1.00 76.09           N  
ATOM   4065  CA  GLU A 509     -49.109  -1.147 -13.621  1.00 76.09           C  
ATOM   4066  C   GLU A 509     -50.106  -0.663 -14.670  1.00 76.09           C  
ATOM   4067  CB  GLU A 509     -49.704  -2.315 -12.830  1.00 76.09           C  
ATOM   4068  O   GLU A 509     -50.024  -1.048 -15.838  1.00 76.09           O  
ATOM   4069  CG  GLU A 509     -49.779  -3.616 -13.616  1.00 76.09           C  
ATOM   4070  CD  GLU A 509     -50.355  -4.771 -12.812  1.00 76.09           C  
ATOM   4071  OE1 GLU A 509     -50.640  -5.838 -13.401  1.00 76.09           O  
ATOM   4072  OE2 GLU A 509     -50.523  -4.606 -11.583  1.00 76.09           O  
ATOM   4073  N   LEU A 510     -51.053   0.203 -14.370  1.00 74.71           N  
ATOM   4074  CA  LEU A 510     -52.003   0.829 -15.284  1.00 74.71           C  
ATOM   4075  C   LEU A 510     -51.294   1.788 -16.233  1.00 74.71           C  
ATOM   4076  CB  LEU A 510     -53.087   1.575 -14.502  1.00 74.71           C  
ATOM   4077  O   LEU A 510     -51.658   1.889 -17.407  1.00 74.71           O  
ATOM   4078  CG  LEU A 510     -54.300   0.750 -14.067  1.00 74.71           C  
ATOM   4079  CD1 LEU A 510     -55.143   1.533 -13.067  1.00 74.71           C  
ATOM   4080  CD2 LEU A 510     -55.135   0.348 -15.278  1.00 74.71           C  
ATOM   4081  N   ALA A 511     -50.167   2.425 -15.727  1.00 72.23           N  
ATOM   4082  CA  ALA A 511     -49.336   3.306 -16.545  1.00 72.23           C  
ATOM   4083  C   ALA A 511     -48.490   2.503 -17.529  1.00 72.23           C  
ATOM   4084  CB  ALA A 511     -48.441   4.167 -15.658  1.00 72.23           C  
ATOM   4085  O   ALA A 511     -48.312   2.910 -18.680  1.00 72.23           O  
ATOM   4086  N   GLN A 512     -48.060   1.292 -17.135  1.00 74.41           N  
ATOM   4087  CA  GLN A 512     -47.310   0.396 -18.008  1.00 74.41           C  
ATOM   4088  C   GLN A 512     -48.217  -0.228 -19.065  1.00 74.41           C  
ATOM   4089  CB  GLN A 512     -46.624  -0.700 -17.191  1.00 74.41           C  
ATOM   4090  O   GLN A 512     -47.818  -0.379 -20.221  1.00 74.41           O  
ATOM   4091  CG  GLN A 512     -45.342  -0.246 -16.507  1.00 74.41           C  
ATOM   4092  CD  GLN A 512     -44.630  -1.375 -15.786  1.00 74.41           C  
ATOM   4093  NE2 GLN A 512     -43.368  -1.152 -15.434  1.00 74.41           N  
ATOM   4094  OE1 GLN A 512     -45.209  -2.439 -15.546  1.00 74.41           O  
ATOM   4095  N   LYS A 513     -49.454  -0.474 -18.779  1.00 77.18           N  
ATOM   4096  CA  LYS A 513     -50.456  -1.019 -19.689  1.00 77.18           C  
ATOM   4097  C   LYS A 513     -50.918   0.034 -20.693  1.00 77.18           C  
ATOM   4098  CB  LYS A 513     -51.654  -1.560 -18.908  1.00 77.18           C  
ATOM   4099  O   LYS A 513     -51.135  -0.273 -21.867  1.00 77.18           O  
ATOM   4100  CG  LYS A 513     -51.467  -2.978 -18.390  1.00 77.18           C  
ATOM   4101  CD  LYS A 513     -52.731  -3.499 -17.718  1.00 77.18           C  
ATOM   4102  CE  LYS A 513     -52.523  -4.891 -17.135  1.00 77.18           C  
ATOM   4103  NZ  LYS A 513     -53.740  -5.381 -16.423  1.00 77.18           N  
ATOM   4104  N   GLN A 514     -50.977   1.273 -20.268  1.00 75.53           N  
ATOM   4105  CA  GLN A 514     -51.312   2.390 -21.144  1.00 75.53           C  
ATOM   4106  C   GLN A 514     -50.169   2.695 -22.108  1.00 75.53           C  
ATOM   4107  CB  GLN A 514     -51.653   3.634 -20.323  1.00 75.53           C  
ATOM   4108  O   GLN A 514     -50.402   3.031 -23.270  1.00 75.53           O  
ATOM   4109  CG  GLN A 514     -53.029   3.584 -19.673  1.00 75.53           C  
ATOM   4110  CD  GLN A 514     -53.364   4.851 -18.909  1.00 75.53           C  
ATOM   4111  NE2 GLN A 514     -54.655   5.113 -18.731  1.00 75.53           N  
ATOM   4112  OE1 GLN A 514     -52.471   5.588 -18.481  1.00 75.53           O  
ATOM   4113  N   LEU A 515     -48.928   2.515 -21.624  1.00 73.19           N  
ATOM   4114  CA  LEU A 515     -47.746   2.687 -22.461  1.00 73.19           C  
ATOM   4115  C   LEU A 515     -47.624   1.549 -23.469  1.00 73.19           C  
ATOM   4116  CB  LEU A 515     -46.483   2.757 -21.598  1.00 73.19           C  
ATOM   4117  O   LEU A 515     -47.266   1.776 -24.628  1.00 73.19           O  
ATOM   4118  CG  LEU A 515     -45.191   3.150 -22.317  1.00 73.19           C  
ATOM   4119  CD1 LEU A 515     -45.109   4.665 -22.469  1.00 73.19           C  
ATOM   4120  CD2 LEU A 515     -43.977   2.616 -21.565  1.00 73.19           C  
ATOM   4121  N   GLN A 516     -48.047   0.355 -23.112  1.00 75.43           N  
ATOM   4122  CA  GLN A 516     -48.051  -0.801 -24.004  1.00 75.43           C  
ATOM   4123  C   GLN A 516     -49.166  -0.692 -25.040  1.00 75.43           C  
ATOM   4124  CB  GLN A 516     -48.203  -2.096 -23.204  1.00 75.43           C  
ATOM   4125  O   GLN A 516     -48.985  -1.078 -26.197  1.00 75.43           O  
ATOM   4126  CG  GLN A 516     -46.935  -2.520 -22.475  1.00 75.43           C  
ATOM   4127  CD  GLN A 516     -47.094  -3.838 -21.740  1.00 75.43           C  
ATOM   4128  NE2 GLN A 516     -46.007  -4.322 -21.149  1.00 75.43           N  
ATOM   4129  OE1 GLN A 516     -48.185  -4.416 -21.703  1.00 75.43           O  
ATOM   4130  N   LYS A 517     -50.300  -0.107 -24.767  1.00 77.13           N  
ATOM   4131  CA  LYS A 517     -51.419   0.174 -25.662  1.00 77.13           C  
ATOM   4132  C   LYS A 517     -51.067   1.279 -26.653  1.00 77.13           C  
ATOM   4133  CB  LYS A 517     -52.662   0.565 -24.860  1.00 77.13           C  
ATOM   4134  O   LYS A 517     -51.445   1.213 -27.824  1.00 77.13           O  
ATOM   4135  CG  LYS A 517     -53.544  -0.612 -24.473  1.00 77.13           C  
ATOM   4136  CD  LYS A 517     -54.805  -0.152 -23.751  1.00 77.13           C  
ATOM   4137  CE  LYS A 517     -55.618  -1.332 -23.237  1.00 77.13           C  
ATOM   4138  NZ  LYS A 517     -56.853  -0.885 -22.526  1.00 77.13           N  
ATOM   4139  N   LEU A 518     -50.254   2.272 -26.192  1.00 70.60           N  
ATOM   4140  CA  LEU A 518     -49.781   3.353 -27.050  1.00 70.60           C  
ATOM   4141  C   LEU A 518     -48.698   2.857 -28.002  1.00 70.60           C  
ATOM   4142  CB  LEU A 518     -49.244   4.512 -26.206  1.00 70.60           C  
ATOM   4143  O   LEU A 518     -48.644   3.277 -29.161  1.00 70.60           O  
ATOM   4144  CG  LEU A 518     -50.286   5.471 -25.629  1.00 70.60           C  
ATOM   4145  CD1 LEU A 518     -49.633   6.431 -24.640  1.00 70.60           C  
ATOM   4146  CD2 LEU A 518     -50.983   6.239 -26.747  1.00 70.60           C  
ATOM   4147  N   LEU A 519     -47.848   1.923 -27.475  1.00 70.50           N  
ATOM   4148  CA  LEU A 519     -46.819   1.296 -28.297  1.00 70.50           C  
ATOM   4149  C   LEU A 519     -47.439   0.326 -29.297  1.00 70.50           C  
ATOM   4150  CB  LEU A 519     -45.803   0.562 -27.419  1.00 70.50           C  
ATOM   4151  O   LEU A 519     -46.970   0.212 -30.432  1.00 70.50           O  
ATOM   4152  CG  LEU A 519     -44.806   1.439 -26.658  1.00 70.50           C  
ATOM   4153  CD1 LEU A 519     -43.948   0.584 -25.731  1.00 70.50           C  
ATOM   4154  CD2 LEU A 519     -43.932   2.223 -27.631  1.00 70.50           C  
ATOM   4155  N   ALA A 520     -48.581  -0.292 -28.962  1.00 70.35           N  
ATOM   4156  CA  ALA A 520     -49.359  -1.186 -29.817  1.00 70.35           C  
ATOM   4157  C   ALA A 520     -50.178  -0.397 -30.834  1.00 70.35           C  
ATOM   4158  CB  ALA A 520     -50.273  -2.068 -28.971  1.00 70.35           C  
ATOM   4159  O   ALA A 520     -50.339  -0.827 -31.978  1.00 70.35           O  
ATOM   4160  N   LYS A 521     -50.654   0.779 -30.588  1.00 69.92           N  
ATOM   4161  CA  LYS A 521     -51.344   1.713 -31.473  1.00 69.92           C  
ATOM   4162  C   LYS A 521     -50.372   2.360 -32.456  1.00 69.92           C  
ATOM   4163  CB  LYS A 521     -52.064   2.790 -30.661  1.00 69.92           C  
ATOM   4164  O   LYS A 521     -50.710   2.571 -33.622  1.00 69.92           O  
ATOM   4165  CG  LYS A 521     -53.336   3.311 -31.314  1.00 69.92           C  
ATOM   4166  CD  LYS A 521     -54.060   4.304 -30.413  1.00 69.92           C  
ATOM   4167  CE  LYS A 521     -55.291   4.885 -31.097  1.00 69.92           C  
ATOM   4168  NZ  LYS A 521     -56.034   5.818 -30.198  1.00 69.92           N  
ATOM   4169  N   ARG A 522     -49.048   2.574 -31.965  1.00 62.22           N  
ATOM   4170  CA  ARG A 522     -47.971   3.091 -32.803  1.00 62.22           C  
ATOM   4171  C   ARG A 522     -47.431   2.009 -33.732  1.00 62.22           C  
ATOM   4172  CB  ARG A 522     -46.840   3.652 -31.939  1.00 62.22           C  
ATOM   4173  O   ARG A 522     -47.064   2.291 -34.874  1.00 62.22           O  
ATOM   4174  CG  ARG A 522     -46.810   5.170 -31.871  1.00 62.22           C  
ATOM   4175  CD  ARG A 522     -45.446   5.690 -31.437  1.00 62.22           C  
ATOM   4176  NE  ARG A 522     -45.354   7.140 -31.573  1.00 62.22           N  
ATOM   4177  NH1 ARG A 522     -43.923   7.423 -29.781  1.00 62.22           N  
ATOM   4178  NH2 ARG A 522     -44.619   9.239 -30.996  1.00 62.22           N  
ATOM   4179  CZ  ARG A 522     -44.632   7.931 -30.783  1.00 62.22           C  
ATOM   4180  N   ALA A 523     -47.488   0.711 -33.296  1.00 61.38           N  
ATOM   4181  CA  ALA A 523     -47.111  -0.471 -34.067  1.00 61.38           C  
ATOM   4182  C   ALA A 523     -48.194  -0.835 -35.078  1.00 61.38           C  
ATOM   4183  CB  ALA A 523     -46.840  -1.650 -33.135  1.00 61.38           C  
ATOM   4184  O   ALA A 523     -47.891  -1.271 -36.192  1.00 61.38           O  
ATOM   4185  N   GLN A 524     -49.481  -0.503 -34.818  1.00 59.94           N  
ATOM   4186  CA  GLN A 524     -50.657  -0.683 -35.663  1.00 59.94           C  
ATOM   4187  C   GLN A 524     -50.799   0.465 -36.659  1.00 59.94           C  
ATOM   4188  CB  GLN A 524     -51.921  -0.795 -34.808  1.00 59.94           C  
ATOM   4189  O   GLN A 524     -51.226   0.257 -37.797  1.00 59.94           O  
ATOM   4190  CG  GLN A 524     -52.496  -2.203 -34.743  1.00 59.94           C  
ATOM   4191  CD  GLN A 524     -53.711  -2.300 -33.840  1.00 59.94           C  
ATOM   4192  NE2 GLN A 524     -54.292  -3.492 -33.753  1.00 59.94           N  
ATOM   4193  OE1 GLN A 524     -54.123  -1.312 -33.224  1.00 59.94           O  
ATOM   4194  N   GLU A 525     -50.161   1.634 -36.469  1.00 56.79           N  
ATOM   4195  CA  GLU A 525     -50.110   2.825 -37.311  1.00 56.79           C  
ATOM   4196  C   GLU A 525     -48.914   2.780 -38.259  1.00 56.79           C  
ATOM   4197  CB  GLU A 525     -50.052   4.090 -36.452  1.00 56.79           C  
ATOM   4198  O   GLU A 525     -48.994   3.262 -39.390  1.00 56.79           O  
ATOM   4199  CG  GLU A 525     -51.415   4.577 -35.981  1.00 56.79           C  
ATOM   4200  CD  GLU A 525     -51.387   5.989 -35.419  1.00 56.79           C  
ATOM   4201  OE1 GLU A 525     -52.469   6.551 -35.134  1.00 56.79           O  
ATOM   4202  OE2 GLU A 525     -50.273   6.539 -35.262  1.00 56.79           O  
ATOM   4203  N   VAL A 526     -47.920   1.918 -37.882  1.00 54.59           N  
ATOM   4204  CA  VAL A 526     -46.737   1.619 -38.680  1.00 54.59           C  
ATOM   4205  C   VAL A 526     -46.986   0.373 -39.528  1.00 54.59           C  
ATOM   4206  CB  VAL A 526     -45.488   1.418 -37.792  1.00 54.59           C  
ATOM   4207  O   VAL A 526     -46.539   0.294 -40.674  1.00 54.59           O  
ATOM   4208  CG1 VAL A 526     -44.310   0.913 -38.623  1.00 54.59           C  
ATOM   4209  CG2 VAL A 526     -45.126   2.720 -37.080  1.00 54.59           C  
ATOM   4210  N   ALA A 527     -48.021  -0.424 -39.227  1.00 52.60           N  
ATOM   4211  CA  ALA A 527     -48.529  -1.642 -39.854  1.00 52.60           C  
ATOM   4212  C   ALA A 527     -49.736  -1.342 -40.737  1.00 52.60           C  
ATOM   4213  CB  ALA A 527     -48.895  -2.675 -38.791  1.00 52.60           C  
ATOM   4214  O   ALA A 527     -49.949  -2.006 -41.755  1.00 52.60           O  
ATOM   4215  N   ARG A 528     -50.333  -0.144 -40.860  1.00 48.93           N  
ATOM   4216  CA  ARG A 528     -51.449   0.381 -41.639  1.00 48.93           C  
ATOM   4217  C   ARG A 528     -50.965   1.379 -42.686  1.00 48.93           C  
ATOM   4218  CB  ARG A 528     -52.481   1.042 -40.723  1.00 48.93           C  
ATOM   4219  O   ARG A 528     -51.677   1.671 -43.649  1.00 48.93           O  
ATOM   4220  CG  ARG A 528     -53.454   0.065 -40.084  1.00 48.93           C  
ATOM   4221  CD  ARG A 528     -54.551   0.784 -39.312  1.00 48.93           C  
ATOM   4222  NE  ARG A 528     -55.472  -0.157 -38.680  1.00 48.93           N  
ATOM   4223  NH1 ARG A 528     -55.847   1.145 -36.809  1.00 48.93           N  
ATOM   4224  NH2 ARG A 528     -56.886  -0.887 -37.025  1.00 48.93           N  
ATOM   4225  CZ  ARG A 528     -56.066   0.036 -37.506  1.00 48.93           C  
ATOM   4226  N   GLY A 529     -49.576   1.555 -43.004  1.00 43.68           N  
ATOM   4227  CA  GLY A 529     -48.921   2.290 -44.074  1.00 43.68           C  
ATOM   4228  C   GLY A 529     -47.962   1.437 -44.883  1.00 43.68           C  
ATOM   4229  O   GLY A 529     -47.020   0.862 -44.334  1.00 43.68           O  
ATOM   4230  N   LYS A 530     -48.590   0.361 -45.688  1.00 41.98           N  
ATOM   4231  CA  LYS A 530     -48.080  -0.016 -47.003  1.00 41.98           C  
ATOM   4232  C   LYS A 530     -48.488  -1.443 -47.362  1.00 41.98           C  
ATOM   4233  CB  LYS A 530     -46.558   0.120 -47.049  1.00 41.98           C  
ATOM   4234  O   LYS A 530     -48.133  -2.391 -46.659  1.00 41.98           O  
ATOM   4235  CG  LYS A 530     -46.069   1.555 -47.184  1.00 41.98           C  
ATOM   4236  CD  LYS A 530     -44.556   1.617 -47.346  1.00 41.98           C  
ATOM   4237  CE  LYS A 530     -44.059   3.054 -47.427  1.00 41.98           C  
ATOM   4238  NZ  LYS A 530     -42.572   3.121 -47.547  1.00 41.98           N  
ATOM   4239  N   ALA A 531     -49.708  -1.661 -47.932  1.00 34.38           N  
ATOM   4240  CA  ALA A 531     -50.342  -2.691 -48.752  1.00 34.38           C  
ATOM   4241  C   ALA A 531     -49.833  -2.637 -50.190  1.00 34.38           C  
ATOM   4242  CB  ALA A 531     -51.860  -2.534 -48.723  1.00 34.38           C  
ATOM   4243  O   ALA A 531     -49.789  -1.567 -50.800  1.00 34.38           O  
ATOM   4244  N   LYS A 532     -48.906  -3.660 -50.730  1.00 34.33           N  
ATOM   4245  CA  LYS A 532     -49.302  -4.448 -51.894  1.00 34.33           C  
ATOM   4246  C   LYS A 532     -48.124  -5.248 -52.443  1.00 34.33           C  
ATOM   4247  CB  LYS A 532     -49.874  -3.542 -52.986  1.00 34.33           C  
ATOM   4248  O   LYS A 532     -47.106  -4.674 -52.836  1.00 34.33           O  
ATOM   4249  CG  LYS A 532     -51.394  -3.536 -53.052  1.00 34.33           C  
ATOM   4250  CD  LYS A 532     -51.901  -2.648 -54.180  1.00 34.33           C  
ATOM   4251  CE  LYS A 532     -53.423  -2.628 -54.237  1.00 34.33           C  
ATOM   4252  NZ  LYS A 532     -53.926  -1.696 -55.290  1.00 34.33           N  
ATOM   4253  N   ALA A 533     -47.913  -6.513 -51.929  1.00 35.99           N  
ATOM   4254  CA  ALA A 533     -47.528  -7.539 -52.896  1.00 35.99           C  
ATOM   4255  C   ALA A 533     -47.175  -8.848 -52.195  1.00 35.99           C  
ATOM   4256  CB  ALA A 533     -46.353  -7.058 -53.742  1.00 35.99           C  
ATOM   4257  O   ALA A 533     -46.348  -8.866 -51.281  1.00 35.99           O  
ATOM   4258  N   ALA A 534     -48.144  -9.732 -51.734  1.00 40.26           N  
ATOM   4259  CA  ALA A 534     -47.739 -11.069 -52.159  1.00 40.26           C  
ATOM   4260  C   ALA A 534     -48.325 -12.137 -51.240  1.00 40.26           C  
ATOM   4261  CB  ALA A 534     -46.217 -11.179 -52.194  1.00 40.26           C  
ATOM   4262  O   ALA A 534     -47.943 -12.237 -50.072  1.00 40.26           O  
ATOM   4263  N   SER A 535     -49.538 -12.201 -51.050  1.00 45.32           N  
ATOM   4264  CA  SER A 535     -50.531 -13.111 -50.489  1.00 45.32           C  
ATOM   4265  C   SER A 535     -50.219 -14.560 -50.847  1.00 45.32           C  
ATOM   4266  CB  SER A 535     -51.932 -12.746 -50.982  1.00 45.32           C  
ATOM   4267  O   SER A 535     -50.636 -15.483 -50.144  1.00 45.32           O  
ATOM   4268  OG  SER A 535     -52.231 -13.423 -52.191  1.00 45.32           O  
ATOM   4269  N   LEU A 536     -48.839 -14.890 -50.744  1.00 48.76           N  
ATOM   4270  CA  LEU A 536     -48.398 -16.273 -50.602  1.00 48.76           C  
ATOM   4271  C   LEU A 536     -46.998 -16.339 -50.002  1.00 48.76           C  
ATOM   4272  CB  LEU A 536     -48.419 -16.985 -51.957  1.00 48.76           C  
ATOM   4273  O   LEU A 536     -46.682 -17.264 -49.250  1.00 48.76           O  
ATOM   4274  CG  LEU A 536     -49.399 -18.150 -52.097  1.00 48.76           C  
ATOM   4275  CD1 LEU A 536     -50.076 -18.113 -53.463  1.00 48.76           C  
ATOM   4276  CD2 LEU A 536     -48.683 -19.480 -51.885  1.00 48.76           C  
ATOM   4277  N   GLU A 537     -46.277 -15.229 -49.556  1.00 50.23           N  
ATOM   4278  CA  GLU A 537     -45.096 -14.932 -48.751  1.00 50.23           C  
ATOM   4279  C   GLU A 537     -45.482 -14.293 -47.420  1.00 50.23           C  
ATOM   4280  CB  GLU A 537     -44.139 -14.016 -49.517  1.00 50.23           C  
ATOM   4281  O   GLU A 537     -44.782 -14.460 -46.419  1.00 50.23           O  
ATOM   4282  CG  GLU A 537     -43.038 -14.759 -50.260  1.00 50.23           C  
ATOM   4283  CD  GLU A 537     -41.957 -13.841 -50.806  1.00 50.23           C  
ATOM   4284  OE1 GLU A 537     -40.945 -14.346 -51.344  1.00 50.23           O  
ATOM   4285  OE2 GLU A 537     -42.121 -12.605 -50.694  1.00 50.23           O  
ATOM   4286  N   ALA A 538     -46.804 -14.022 -47.226  1.00 52.19           N  
ATOM   4287  CA  ALA A 538     -47.407 -13.403 -46.049  1.00 52.19           C  
ATOM   4288  C   ALA A 538     -47.946 -14.459 -45.088  1.00 52.19           C  
ATOM   4289  CB  ALA A 538     -48.522 -12.446 -46.463  1.00 52.19           C  
ATOM   4290  O   ALA A 538     -47.893 -14.283 -43.869  1.00 52.19           O  
ATOM   4291  N   SER A 539     -48.088 -15.740 -45.576  1.00 54.93           N  
ATOM   4292  CA  SER A 539     -48.457 -16.853 -44.707  1.00 54.93           C  
ATOM   4293  C   SER A 539     -47.222 -17.588 -44.196  1.00 54.93           C  
ATOM   4294  CB  SER A 539     -49.373 -17.830 -45.445  1.00 54.93           C  
ATOM   4295  O   SER A 539     -47.188 -18.031 -43.046  1.00 54.93           O  
ATOM   4296  OG  SER A 539     -48.918 -19.163 -45.288  1.00 54.93           O  
ATOM   4297  N   GLU A 540     -46.081 -17.461 -44.880  1.00 60.35           N  
ATOM   4298  CA  GLU A 540     -44.787 -17.971 -44.436  1.00 60.35           C  
ATOM   4299  C   GLU A 540     -44.045 -16.936 -43.595  1.00 60.35           C  
ATOM   4300  CB  GLU A 540     -43.932 -18.385 -45.636  1.00 60.35           C  
ATOM   4301  O   GLU A 540     -43.374 -17.285 -42.622  1.00 60.35           O  
ATOM   4302  CG  GLU A 540     -44.113 -19.839 -46.048  1.00 60.35           C  
ATOM   4303  CD  GLU A 540     -43.292 -20.223 -47.268  1.00 60.35           C  
ATOM   4304  OE1 GLU A 540     -43.348 -21.400 -47.692  1.00 60.35           O  
ATOM   4305  OE2 GLU A 540     -42.585 -19.341 -47.805  1.00 60.35           O  
ATOM   4306  N   LEU A 541     -44.280 -15.708 -43.789  1.00 59.10           N  
ATOM   4307  CA  LEU A 541     -43.727 -14.616 -42.996  1.00 59.10           C  
ATOM   4308  C   LEU A 541     -44.550 -14.391 -41.732  1.00 59.10           C  
ATOM   4309  CB  LEU A 541     -43.676 -13.327 -43.822  1.00 59.10           C  
ATOM   4310  O   LEU A 541     -44.000 -14.065 -40.678  1.00 59.10           O  
ATOM   4311  CG  LEU A 541     -42.469 -13.163 -44.747  1.00 59.10           C  
ATOM   4312  CD1 LEU A 541     -42.662 -11.957 -45.661  1.00 59.10           C  
ATOM   4313  CD2 LEU A 541     -41.186 -13.024 -43.934  1.00 59.10           C  
ATOM   4314  N   GLU A 542     -45.893 -14.793 -41.764  1.00 62.49           N  
ATOM   4315  CA  GLU A 542     -46.750 -14.785 -40.583  1.00 62.49           C  
ATOM   4316  C   GLU A 542     -46.468 -15.989 -39.689  1.00 62.49           C  
ATOM   4317  CB  GLU A 542     -48.226 -14.766 -40.989  1.00 62.49           C  
ATOM   4318  O   GLU A 542     -46.475 -15.873 -38.461  1.00 62.49           O  
ATOM   4319  CG  GLU A 542     -49.079 -13.814 -40.162  1.00 62.49           C  
ATOM   4320  CD  GLU A 542     -50.522 -13.739 -40.634  1.00 62.49           C  
ATOM   4321  OE1 GLU A 542     -51.338 -13.045 -39.984  1.00 62.49           O  
ATOM   4322  OE2 GLU A 542     -50.841 -14.379 -41.660  1.00 62.49           O  
ATOM   4323  N   ALA A 543     -46.041 -17.089 -40.335  1.00 68.74           N  
ATOM   4324  CA  ALA A 543     -45.611 -18.276 -39.601  1.00 68.74           C  
ATOM   4325  C   ALA A 543     -44.209 -18.089 -39.030  1.00 68.74           C  
ATOM   4326  CB  ALA A 543     -45.655 -19.505 -40.505  1.00 68.74           C  
ATOM   4327  O   ALA A 543     -43.929 -18.509 -37.904  1.00 68.74           O  
ATOM   4328  N   GLN A 544     -43.374 -17.322 -39.751  1.00 71.06           N  
ATOM   4329  CA  GLN A 544     -42.039 -16.970 -39.277  1.00 71.06           C  
ATOM   4330  C   GLN A 544     -42.102 -15.856 -38.235  1.00 71.06           C  
ATOM   4331  CB  GLN A 544     -41.149 -16.545 -40.446  1.00 71.06           C  
ATOM   4332  O   GLN A 544     -41.353 -15.873 -37.256  1.00 71.06           O  
ATOM   4333  CG  GLN A 544     -40.488 -17.711 -41.170  1.00 71.06           C  
ATOM   4334  CD  GLN A 544     -39.601 -17.262 -42.316  1.00 71.06           C  
ATOM   4335  NE2 GLN A 544     -38.991 -18.222 -43.004  1.00 71.06           N  
ATOM   4336  OE1 GLN A 544     -39.466 -16.064 -42.582  1.00 71.06           O  
ATOM   4337  N   ALA A 545     -43.069 -15.003 -38.276  1.00 69.46           N  
ATOM   4338  CA  ALA A 545     -43.312 -13.944 -37.300  1.00 69.46           C  
ATOM   4339  C   ALA A 545     -43.977 -14.498 -36.043  1.00 69.46           C  
ATOM   4340  CB  ALA A 545     -44.173 -12.843 -37.913  1.00 69.46           C  
ATOM   4341  O   ALA A 545     -43.646 -14.090 -34.927  1.00 69.46           O  
ATOM   4342  N   SER A 546     -44.790 -15.540 -36.181  1.00 74.07           N  
ATOM   4343  CA  SER A 546     -45.416 -16.235 -35.060  1.00 74.07           C  
ATOM   4344  C   SER A 546     -44.416 -17.133 -34.339  1.00 74.07           C  
ATOM   4345  CB  SER A 546     -46.606 -17.066 -35.541  1.00 74.07           C  
ATOM   4346  O   SER A 546     -44.437 -17.233 -33.111  1.00 74.07           O  
ATOM   4347  OG  SER A 546     -46.996 -18.004 -34.553  1.00 74.07           O  
ATOM   4348  N   ALA A 547     -43.444 -17.634 -35.080  1.00 76.72           N  
ATOM   4349  CA  ALA A 547     -42.360 -18.420 -34.495  1.00 76.72           C  
ATOM   4350  C   ALA A 547     -41.365 -17.524 -33.764  1.00 76.72           C  
ATOM   4351  CB  ALA A 547     -41.648 -19.230 -35.576  1.00 76.72           C  
ATOM   4352  O   ALA A 547     -40.890 -17.869 -32.680  1.00 76.72           O  
ATOM   4353  N   LYS A 548     -41.120 -16.402 -34.315  1.00 76.03           N  
ATOM   4354  CA  LYS A 548     -40.239 -15.425 -33.680  1.00 76.03           C  
ATOM   4355  C   LYS A 548     -40.914 -14.777 -32.475  1.00 76.03           C  
ATOM   4356  CB  LYS A 548     -39.816 -14.352 -34.684  1.00 76.03           C  
ATOM   4357  O   LYS A 548     -40.266 -14.517 -31.459  1.00 76.03           O  
ATOM   4358  CG  LYS A 548     -38.418 -13.800 -34.448  1.00 76.03           C  
ATOM   4359  CD  LYS A 548     -37.987 -12.867 -35.572  1.00 76.03           C  
ATOM   4360  CE  LYS A 548     -36.600 -12.291 -35.322  1.00 76.03           C  
ATOM   4361  NZ  LYS A 548     -36.099 -11.521 -36.500  1.00 76.03           N  
ATOM   4362  N   ALA A 549     -42.251 -14.622 -32.470  1.00 75.07           N  
ATOM   4363  CA  ALA A 549     -43.036 -14.126 -31.342  1.00 75.07           C  
ATOM   4364  C   ALA A 549     -43.077 -15.149 -30.210  1.00 75.07           C  
ATOM   4365  CB  ALA A 549     -44.453 -13.778 -31.792  1.00 75.07           C  
ATOM   4366  O   ALA A 549     -42.983 -14.788 -29.035  1.00 75.07           O  
ATOM   4367  N   ARG A 550     -43.063 -16.425 -30.568  1.00 79.42           N  
ATOM   4368  CA  ARG A 550     -43.016 -17.492 -29.573  1.00 79.42           C  
ATOM   4369  C   ARG A 550     -41.630 -17.595 -28.946  1.00 79.42           C  
ATOM   4370  CB  ARG A 550     -43.408 -18.831 -30.202  1.00 79.42           C  
ATOM   4371  O   ARG A 550     -41.504 -17.824 -27.741  1.00 79.42           O  
ATOM   4372  CG  ARG A 550     -44.906 -19.003 -30.401  1.00 79.42           C  
ATOM   4373  CD  ARG A 550     -45.253 -20.403 -30.887  1.00 79.42           C  
ATOM   4374  NE  ARG A 550     -46.673 -20.528 -31.202  1.00 79.42           N  
ATOM   4375  NH1 ARG A 550     -46.408 -22.316 -32.641  1.00 79.42           N  
ATOM   4376  NH2 ARG A 550     -48.496 -21.458 -32.243  1.00 79.42           N  
ATOM   4377  CZ  ARG A 550     -47.189 -21.434 -32.028  1.00 79.42           C  
ATOM   4378  N   GLU A 551     -40.670 -17.311 -29.740  1.00 79.15           N  
ATOM   4379  CA  GLU A 551     -39.296 -17.270 -29.247  1.00 79.15           C  
ATOM   4380  C   GLU A 551     -39.079 -16.080 -28.316  1.00 79.15           C  
ATOM   4381  CB  GLU A 551     -38.307 -17.214 -30.413  1.00 79.15           C  
ATOM   4382  O   GLU A 551     -38.439 -16.212 -27.271  1.00 79.15           O  
ATOM   4383  CG  GLU A 551     -36.875 -17.552 -30.023  1.00 79.15           C  
ATOM   4384  CD  GLU A 551     -35.919 -17.567 -31.205  1.00 79.15           C  
ATOM   4385  OE1 GLU A 551     -34.695 -17.724 -30.993  1.00 79.15           O  
ATOM   4386  OE2 GLU A 551     -36.397 -17.420 -32.352  1.00 79.15           O  
ATOM   4387  N   LEU A 552     -39.646 -14.966 -28.666  1.00 79.10           N  
ATOM   4388  CA  LEU A 552     -39.539 -13.773 -27.833  1.00 79.10           C  
ATOM   4389  C   LEU A 552     -40.358 -13.926 -26.556  1.00 79.10           C  
ATOM   4390  CB  LEU A 552     -40.003 -12.536 -28.606  1.00 79.10           C  
ATOM   4391  O   LEU A 552     -39.924 -13.508 -25.480  1.00 79.10           O  
ATOM   4392  CG  LEU A 552     -38.911 -11.552 -29.030  1.00 79.10           C  
ATOM   4393  CD1 LEU A 552     -39.389 -10.703 -30.203  1.00 79.10           C  
ATOM   4394  CD2 LEU A 552     -38.501 -10.669 -27.856  1.00 79.10           C  
ATOM   4395  N   GLN A 553     -41.486 -14.623 -26.631  1.00 79.96           N  
ATOM   4396  CA  GLN A 553     -42.309 -14.925 -25.465  1.00 79.96           C  
ATOM   4397  C   GLN A 553     -41.599 -15.900 -24.529  1.00 79.96           C  
ATOM   4398  CB  GLN A 553     -43.660 -15.499 -25.895  1.00 79.96           C  
ATOM   4399  O   GLN A 553     -41.636 -15.735 -23.308  1.00 79.96           O  
ATOM   4400  CG  GLN A 553     -44.706 -15.503 -24.789  1.00 79.96           C  
ATOM   4401  CD  GLN A 553     -46.086 -15.891 -25.287  1.00 79.96           C  
ATOM   4402  NE2 GLN A 553     -47.017 -16.087 -24.361  1.00 79.96           N  
ATOM   4403  OE1 GLN A 553     -46.312 -16.012 -26.495  1.00 79.96           O  
ATOM   4404  N   GLU A 554     -40.860 -16.825 -25.072  1.00 80.79           N  
ATOM   4405  CA  GLU A 554     -40.071 -17.764 -24.280  1.00 80.79           C  
ATOM   4406  C   GLU A 554     -38.874 -17.072 -23.635  1.00 80.79           C  
ATOM   4407  CB  GLU A 554     -39.599 -18.934 -25.146  1.00 80.79           C  
ATOM   4408  O   GLU A 554     -38.527 -17.361 -22.488  1.00 80.79           O  
ATOM   4409  CG  GLU A 554     -39.411 -20.233 -24.376  1.00 80.79           C  
ATOM   4410  CD  GLU A 554     -39.126 -21.427 -25.273  1.00 80.79           C  
ATOM   4411  OE1 GLU A 554     -38.870 -22.534 -24.747  1.00 80.79           O  
ATOM   4412  OE2 GLU A 554     -39.157 -21.254 -26.512  1.00 80.79           O  
ATOM   4413  N   GLN A 555     -38.368 -16.113 -24.388  1.00 79.97           N  
ATOM   4414  CA  GLN A 555     -37.269 -15.325 -23.841  1.00 79.97           C  
ATOM   4415  C   GLN A 555     -37.756 -14.394 -22.735  1.00 79.97           C  
ATOM   4416  CB  GLN A 555     -36.586 -14.516 -24.945  1.00 79.97           C  
ATOM   4417  O   GLN A 555     -37.075 -14.214 -21.723  1.00 79.97           O  
ATOM   4418  CG  GLN A 555     -35.728 -15.356 -25.882  1.00 79.97           C  
ATOM   4419  CD  GLN A 555     -35.017 -14.522 -26.932  1.00 79.97           C  
ATOM   4420  NE2 GLN A 555     -34.125 -15.155 -27.687  1.00 79.97           N  
ATOM   4421  OE1 GLN A 555     -35.268 -13.320 -27.063  1.00 79.97           O  
ATOM   4422  N   LEU A 556     -38.969 -13.889 -22.889  1.00 76.30           N  
ATOM   4423  CA  LEU A 556     -39.555 -13.025 -21.870  1.00 76.30           C  
ATOM   4424  C   LEU A 556     -39.970 -13.834 -20.645  1.00 76.30           C  
ATOM   4425  CB  LEU A 556     -40.764 -12.275 -22.434  1.00 76.30           C  
ATOM   4426  O   LEU A 556     -39.789 -13.387 -19.510  1.00 76.30           O  
ATOM   4427  CG  LEU A 556     -40.461 -11.026 -23.263  1.00 76.30           C  
ATOM   4428  CD1 LEU A 556     -41.729 -10.521 -23.944  1.00 76.30           C  
ATOM   4429  CD2 LEU A 556     -39.849  -9.938 -22.387  1.00 76.30           C  
ATOM   4430  N   LEU A 557     -40.463 -15.068 -20.842  1.00 75.88           N  
ATOM   4431  CA  LEU A 557     -40.800 -15.973 -19.749  1.00 75.88           C  
ATOM   4432  C   LEU A 557     -39.543 -16.447 -19.027  1.00 75.88           C  
ATOM   4433  CB  LEU A 557     -41.586 -17.178 -20.273  1.00 75.88           C  
ATOM   4434  O   LEU A 557     -39.532 -16.558 -17.799  1.00 75.88           O  
ATOM   4435  CG  LEU A 557     -42.708 -17.699 -19.374  1.00 75.88           C  
ATOM   4436  CD1 LEU A 557     -43.902 -18.137 -20.216  1.00 75.88           C  
ATOM   4437  CD2 LEU A 557     -42.208 -18.850 -18.507  1.00 75.88           C  
ATOM   4438  N   ALA A 558     -38.436 -16.628 -19.776  1.00 76.47           N  
ATOM   4439  CA  ALA A 558     -37.149 -16.974 -19.177  1.00 76.47           C  
ATOM   4440  C   ALA A 558     -36.568 -15.792 -18.406  1.00 76.47           C  
ATOM   4441  CB  ALA A 558     -36.169 -17.438 -20.252  1.00 76.47           C  
ATOM   4442  O   ALA A 558     -36.009 -15.965 -17.320  1.00 76.47           O  
ATOM   4443  N   ALA A 559     -36.810 -14.611 -18.961  1.00 71.97           N  
ATOM   4444  CA  ALA A 559     -36.361 -13.394 -18.289  1.00 71.97           C  
ATOM   4445  C   ALA A 559     -37.208 -13.105 -17.053  1.00 71.97           C  
ATOM   4446  CB  ALA A 559     -36.406 -12.208 -19.250  1.00 71.97           C  
ATOM   4447  O   ALA A 559     -36.685 -12.683 -16.019  1.00 71.97           O  
ATOM   4448  N   ALA A 560     -38.519 -13.437 -17.102  1.00 72.70           N  
ATOM   4449  CA  ALA A 560     -39.422 -13.298 -15.963  1.00 72.70           C  
ATOM   4450  C   ALA A 560     -39.110 -14.332 -14.885  1.00 72.70           C  
ATOM   4451  CB  ALA A 560     -40.874 -13.429 -16.416  1.00 72.70           C  
ATOM   4452  O   ALA A 560     -39.163 -14.028 -13.691  1.00 72.70           O  
ATOM   4453  N   ALA A 561     -38.697 -15.539 -15.283  1.00 74.55           N  
ATOM   4454  CA  ALA A 561     -38.279 -16.577 -14.345  1.00 74.55           C  
ATOM   4455  C   ALA A 561     -36.960 -16.209 -13.672  1.00 74.55           C  
ATOM   4456  CB  ALA A 561     -38.152 -17.920 -15.059  1.00 74.55           C  
ATOM   4457  O   ALA A 561     -36.779 -16.446 -12.475  1.00 74.55           O  
ATOM   4458  N   GLU A 562     -36.095 -15.515 -14.423  1.00 73.46           N  
ATOM   4459  CA  GLU A 562     -34.834 -15.037 -13.866  1.00 73.46           C  
ATOM   4460  C   GLU A 562     -35.060 -13.873 -12.906  1.00 73.46           C  
ATOM   4461  CB  GLU A 562     -33.876 -14.618 -14.985  1.00 73.46           C  
ATOM   4462  O   GLU A 562     -34.396 -13.776 -11.872  1.00 73.46           O  
ATOM   4463  CG  GLU A 562     -32.406 -14.786 -14.631  1.00 73.46           C  
ATOM   4464  CD  GLU A 562     -31.469 -14.424 -15.772  1.00 73.46           C  
ATOM   4465  OE1 GLU A 562     -30.237 -14.374 -15.553  1.00 73.46           O  
ATOM   4466  OE2 GLU A 562     -31.970 -14.188 -16.893  1.00 73.46           O  
ATOM   4467  N   ARG A 563     -36.081 -13.053 -13.180  1.00 73.21           N  
ATOM   4468  CA  ARG A 563     -36.425 -11.925 -12.319  1.00 73.21           C  
ATOM   4469  C   ARG A 563     -37.117 -12.399 -11.046  1.00 73.21           C  
ATOM   4470  CB  ARG A 563     -37.321 -10.934 -13.065  1.00 73.21           C  
ATOM   4471  O   ARG A 563     -36.894 -11.844  -9.968  1.00 73.21           O  
ATOM   4472  CG  ARG A 563     -36.567 -10.006 -14.003  1.00 73.21           C  
ATOM   4473  CD  ARG A 563     -37.485  -8.963 -14.624  1.00 73.21           C  
ATOM   4474  NE  ARG A 563     -36.762  -8.087 -15.542  1.00 73.21           N  
ATOM   4475  NH1 ARG A 563     -38.624  -6.876 -16.179  1.00 73.21           N  
ATOM   4476  NH2 ARG A 563     -36.569  -6.378 -17.064  1.00 73.21           N  
ATOM   4477  CZ  ARG A 563     -37.320  -7.115 -16.259  1.00 73.21           C  
ATOM   4478  N   THR A 564     -37.926 -13.493 -11.132  1.00 73.24           N  
ATOM   4479  CA  THR A 564     -38.580 -14.079  -9.968  1.00 73.24           C  
ATOM   4480  C   THR A 564     -37.568 -14.812  -9.091  1.00 73.24           C  
ATOM   4481  CB  THR A 564     -39.699 -15.051 -10.386  1.00 73.24           C  
ATOM   4482  O   THR A 564     -37.636 -14.739  -7.862  1.00 73.24           O  
ATOM   4483  CG2 THR A 564     -40.826 -14.315 -11.102  1.00 73.24           C  
ATOM   4484  OG1 THR A 564     -39.157 -16.044 -11.265  1.00 73.24           O  
ATOM   4485  N   GLU A 565     -36.529 -15.414  -9.744  1.00 72.41           N  
ATOM   4486  CA  GLU A 565     -35.450 -16.056  -8.999  1.00 72.41           C  
ATOM   4487  C   GLU A 565     -34.533 -15.021  -8.353  1.00 72.41           C  
ATOM   4488  CB  GLU A 565     -34.640 -16.979  -9.913  1.00 72.41           C  
ATOM   4489  O   GLU A 565     -34.083 -15.203  -7.220  1.00 72.41           O  
ATOM   4490  CG  GLU A 565     -34.007 -18.159  -9.190  1.00 72.41           C  
ATOM   4491  CD  GLU A 565     -33.295 -19.124 -10.125  1.00 72.41           C  
ATOM   4492  OE1 GLU A 565     -32.645 -20.075  -9.635  1.00 72.41           O  
ATOM   4493  OE2 GLU A 565     -33.388 -18.926 -11.357  1.00 72.41           O  
ATOM   4494  N   ALA A 566     -34.397 -13.919  -9.049  1.00 70.45           N  
ATOM   4495  CA  ALA A 566     -33.612 -12.811  -8.512  1.00 70.45           C  
ATOM   4496  C   ALA A 566     -34.362 -12.102  -7.388  1.00 70.45           C  
ATOM   4497  CB  ALA A 566     -33.259 -11.822  -9.620  1.00 70.45           C  
ATOM   4498  O   ALA A 566     -33.764 -11.719  -6.380  1.00 70.45           O  
ATOM   4499  N   ALA A 567     -35.700 -11.994  -7.474  1.00 70.57           N  
ATOM   4500  CA  ALA A 567     -36.535 -11.401  -6.433  1.00 70.57           C  
ATOM   4501  C   ALA A 567     -36.628 -12.317  -5.216  1.00 70.57           C  
ATOM   4502  CB  ALA A 567     -37.930 -11.100  -6.976  1.00 70.57           C  
ATOM   4503  O   ALA A 567     -36.603 -11.849  -4.076  1.00 70.57           O  
ATOM   4504  N   ALA A 568     -36.665 -13.665  -5.450  1.00 73.53           N  
ATOM   4505  CA  ALA A 568     -36.640 -14.647  -4.369  1.00 73.53           C  
ATOM   4506  C   ALA A 568     -35.276 -14.675  -3.685  1.00 73.53           C  
ATOM   4507  CB  ALA A 568     -36.993 -16.034  -4.903  1.00 73.53           C  
ATOM   4508  O   ALA A 568     -35.191 -14.808  -2.462  1.00 73.53           O  
ATOM   4509  N   ALA A 569     -34.210 -14.414  -4.458  1.00 72.42           N  
ATOM   4510  CA  ALA A 569     -32.861 -14.331  -3.906  1.00 72.42           C  
ATOM   4511  C   ALA A 569     -32.675 -13.047  -3.102  1.00 72.42           C  
ATOM   4512  CB  ALA A 569     -31.823 -14.410  -5.023  1.00 72.42           C  
ATOM   4513  O   ALA A 569     -32.046 -13.057  -2.042  1.00 72.42           O  
ATOM   4514  N   GLU A 570     -33.332 -11.978  -3.537  1.00 72.66           N  
ATOM   4515  CA  GLU A 570     -33.276 -10.705  -2.825  1.00 72.66           C  
ATOM   4516  C   GLU A 570     -34.092 -10.757  -1.536  1.00 72.66           C  
ATOM   4517  CB  GLU A 570     -33.776  -9.567  -3.719  1.00 72.66           C  
ATOM   4518  O   GLU A 570     -33.676 -10.216  -0.510  1.00 72.66           O  
ATOM   4519  CG  GLU A 570     -33.326  -8.186  -3.266  1.00 72.66           C  
ATOM   4520  CD  GLU A 570     -33.696  -7.083  -4.244  1.00 72.66           C  
ATOM   4521  OE1 GLU A 570     -33.443  -5.894  -3.944  1.00 72.66           O  
ATOM   4522  OE2 GLU A 570     -34.246  -7.410  -5.320  1.00 72.66           O  
ATOM   4523  N   SER A 571     -35.221 -11.416  -1.550  1.00 74.59           N  
ATOM   4524  CA  SER A 571     -36.046 -11.619  -0.363  1.00 74.59           C  
ATOM   4525  C   SER A 571     -35.369 -12.560   0.627  1.00 74.59           C  
ATOM   4526  CB  SER A 571     -37.417 -12.175  -0.752  1.00 74.59           C  
ATOM   4527  O   SER A 571     -35.433 -12.345   1.839  1.00 74.59           O  
ATOM   4528  OG  SER A 571     -38.168 -12.514   0.401  1.00 74.59           O  
ATOM   4529  N   ALA A 572     -34.632 -13.570   0.106  1.00 76.15           N  
ATOM   4530  CA  ALA A 572     -33.850 -14.467   0.953  1.00 76.15           C  
ATOM   4531  C   ALA A 572     -32.652 -13.742   1.560  1.00 76.15           C  
ATOM   4532  CB  ALA A 572     -33.384 -15.681   0.153  1.00 76.15           C  
ATOM   4533  O   ALA A 572     -32.305 -13.969   2.722  1.00 76.15           O  
ATOM   4534  N   LEU A 573     -32.101 -12.824   0.830  1.00 76.54           N  
ATOM   4535  CA  LEU A 573     -31.006 -11.990   1.314  1.00 76.54           C  
ATOM   4536  C   LEU A 573     -31.498 -11.004   2.368  1.00 76.54           C  
ATOM   4537  CB  LEU A 573     -30.355 -11.233   0.154  1.00 76.54           C  
ATOM   4538  O   LEU A 573     -30.823 -10.775   3.374  1.00 76.54           O  
ATOM   4539  CG  LEU A 573     -29.097 -10.431   0.488  1.00 76.54           C  
ATOM   4540  CD1 LEU A 573     -27.923 -11.369   0.745  1.00 76.54           C  
ATOM   4541  CD2 LEU A 573     -28.771  -9.453  -0.636  1.00 76.54           C  
ATOM   4542  N   GLN A 574     -32.716 -10.464   2.222  1.00 76.25           N  
ATOM   4543  CA  GLN A 574     -33.317  -9.553   3.191  1.00 76.25           C  
ATOM   4544  C   GLN A 574     -33.674 -10.283   4.483  1.00 76.25           C  
ATOM   4545  CB  GLN A 574     -34.562  -8.887   2.603  1.00 76.25           C  
ATOM   4546  O   GLN A 574     -33.499  -9.742   5.576  1.00 76.25           O  
ATOM   4547  CG  GLN A 574     -34.253  -7.762   1.624  1.00 76.25           C  
ATOM   4548  CD  GLN A 574     -35.503  -7.084   1.096  1.00 76.25           C  
ATOM   4549  NE2 GLN A 574     -35.321  -5.975   0.386  1.00 76.25           N  
ATOM   4550  OE1 GLN A 574     -36.623  -7.552   1.323  1.00 76.25           O  
ATOM   4551  N   LYS A 575     -34.146 -11.549   4.358  1.00 79.22           N  
ATOM   4552  CA  LYS A 575     -34.458 -12.370   5.524  1.00 79.22           C  
ATOM   4553  C   LYS A 575     -33.188 -12.783   6.262  1.00 79.22           C  
ATOM   4554  CB  LYS A 575     -35.251 -13.610   5.111  1.00 79.22           C  
ATOM   4555  O   LYS A 575     -33.159 -12.807   7.494  1.00 79.22           O  
ATOM   4556  CG  LYS A 575     -36.712 -13.333   4.790  1.00 79.22           C  
ATOM   4557  CD  LYS A 575     -37.460 -14.612   4.437  1.00 79.22           C  
ATOM   4558  CE  LYS A 575     -38.890 -14.323   4.001  1.00 79.22           C  
ATOM   4559  NZ  LYS A 575     -39.612 -15.570   3.607  1.00 79.22           N  
ATOM   4560  N   SER A 576     -32.105 -13.013   5.478  1.00 74.93           N  
ATOM   4561  CA  SER A 576     -30.821 -13.359   6.079  1.00 74.93           C  
ATOM   4562  C   SER A 576     -30.185 -12.151   6.758  1.00 74.93           C  
ATOM   4563  CB  SER A 576     -29.868 -13.920   5.023  1.00 74.93           C  
ATOM   4564  O   SER A 576     -29.580 -12.279   7.824  1.00 74.93           O  
ATOM   4565  OG  SER A 576     -29.381 -12.887   4.184  1.00 74.93           O  
ATOM   4566  N   GLU A 577     -30.386 -10.974   6.137  1.00 78.39           N  
ATOM   4567  CA  GLU A 577     -29.881  -9.732   6.715  1.00 78.39           C  
ATOM   4568  C   GLU A 577     -30.647  -9.362   7.982  1.00 78.39           C  
ATOM   4569  CB  GLU A 577     -29.966  -8.591   5.697  1.00 78.39           C  
ATOM   4570  O   GLU A 577     -30.055  -8.893   8.956  1.00 78.39           O  
ATOM   4571  CG  GLU A 577     -28.785  -8.532   4.739  1.00 78.39           C  
ATOM   4572  CD  GLU A 577     -28.867  -7.374   3.757  1.00 78.39           C  
ATOM   4573  OE1 GLU A 577     -27.930  -7.201   2.944  1.00 78.39           O  
ATOM   4574  OE2 GLU A 577     -29.874  -6.634   3.801  1.00 78.39           O  
ATOM   4575  N   ALA A 578     -31.976  -9.594   8.015  1.00 77.37           N  
ATOM   4576  CA  ALA A 578     -32.812  -9.357   9.189  1.00 77.37           C  
ATOM   4577  C   ALA A 578     -32.468 -10.332  10.312  1.00 77.37           C  
ATOM   4578  CB  ALA A 578     -34.289  -9.472   8.823  1.00 77.37           C  
ATOM   4579  O   ALA A 578     -32.439  -9.952  11.485  1.00 77.37           O  
ATOM   4580  N   ALA A 579     -32.131 -11.582   9.962  1.00 82.19           N  
ATOM   4581  CA  ALA A 579     -31.714 -12.577  10.946  1.00 82.19           C  
ATOM   4582  C   ALA A 579     -30.340 -12.241  11.519  1.00 82.19           C  
ATOM   4583  CB  ALA A 579     -31.700 -13.970  10.320  1.00 82.19           C  
ATOM   4584  O   ALA A 579     -30.100 -12.416  12.716  1.00 82.19           O  
ATOM   4585  N   ALA A 580     -29.474 -11.718  10.650  1.00 79.73           N  
ATOM   4586  CA  ALA A 580     -28.141 -11.298  11.075  1.00 79.73           C  
ATOM   4587  C   ALA A 580     -28.216 -10.087  12.000  1.00 79.73           C  
ATOM   4588  CB  ALA A 580     -27.271 -10.984   9.861  1.00 79.73           C  
ATOM   4589  O   ALA A 580     -27.494 -10.014  12.997  1.00 79.73           O  
ATOM   4590  N   LEU A 581     -29.152  -9.143  11.715  1.00 81.67           N  
ATOM   4591  CA  LEU A 581     -29.351  -7.959  12.543  1.00 81.67           C  
ATOM   4592  C   LEU A 581     -29.931  -8.337  13.902  1.00 81.67           C  
ATOM   4593  CB  LEU A 581     -30.277  -6.962  11.840  1.00 81.67           C  
ATOM   4594  O   LEU A 581     -29.532  -7.782  14.928  1.00 81.67           O  
ATOM   4595  CG  LEU A 581     -30.204  -5.513  12.322  1.00 81.67           C  
ATOM   4596  CD1 LEU A 581     -30.584  -4.559  11.194  1.00 81.67           C  
ATOM   4597  CD2 LEU A 581     -31.108  -5.305  13.532  1.00 81.67           C  
ATOM   4598  N   GLU A 582     -30.832  -9.252  13.974  1.00 82.09           N  
ATOM   4599  CA  GLU A 582     -31.418  -9.740  15.219  1.00 82.09           C  
ATOM   4600  C   GLU A 582     -30.381 -10.471  16.067  1.00 82.09           C  
ATOM   4601  CB  GLU A 582     -32.605 -10.662  14.930  1.00 82.09           C  
ATOM   4602  O   GLU A 582     -30.373 -10.344  17.293  1.00 82.09           O  
ATOM   4603  CG  GLU A 582     -33.491 -10.922  16.139  1.00 82.09           C  
ATOM   4604  CD  GLU A 582     -34.911 -11.319  15.769  1.00 82.09           C  
ATOM   4605  OE1 GLU A 582     -35.766 -11.432  16.676  1.00 82.09           O  
ATOM   4606  OE2 GLU A 582     -35.171 -11.519  14.561  1.00 82.09           O  
ATOM   4607  N   SER A 583     -29.505 -11.245  15.388  1.00 82.38           N  
ATOM   4608  CA  SER A 583     -28.410 -11.920  16.077  1.00 82.38           C  
ATOM   4609  C   SER A 583     -27.425 -10.915  16.666  1.00 82.38           C  
ATOM   4610  CB  SER A 583     -27.678 -12.865  15.123  1.00 82.38           C  
ATOM   4611  O   SER A 583     -26.925 -11.107  17.776  1.00 82.38           O  
ATOM   4612  OG  SER A 583     -26.527 -13.413  15.743  1.00 82.38           O  
ATOM   4613  N   GLN A 584     -27.210  -9.819  15.940  1.00 81.79           N  
ATOM   4614  CA  GLN A 584     -26.345  -8.748  16.423  1.00 81.79           C  
ATOM   4615  C   GLN A 584     -26.957  -8.051  17.635  1.00 81.79           C  
ATOM   4616  CB  GLN A 584     -26.076  -7.732  15.313  1.00 81.79           C  
ATOM   4617  O   GLN A 584     -26.249  -7.709  18.585  1.00 81.79           O  
ATOM   4618  CG  GLN A 584     -25.043  -8.193  14.294  1.00 81.79           C  
ATOM   4619  CD  GLN A 584     -24.698  -7.118  13.280  1.00 81.79           C  
ATOM   4620  NE2 GLN A 584     -23.685  -7.379  12.461  1.00 81.79           N  
ATOM   4621  OE1 GLN A 584     -25.339  -6.063  13.231  1.00 81.79           O  
ATOM   4622  N   ARG A 585     -28.255  -7.848  17.607  1.00 84.28           N  
ATOM   4623  CA  ARG A 585     -28.961  -7.228  18.724  1.00 84.28           C  
ATOM   4624  C   ARG A 585     -28.922  -8.120  19.960  1.00 84.28           C  
ATOM   4625  CB  ARG A 585     -30.412  -6.926  18.342  1.00 84.28           C  
ATOM   4626  O   ARG A 585     -28.774  -7.630  21.081  1.00 84.28           O  
ATOM   4627  CG  ARG A 585     -30.570  -5.726  17.422  1.00 84.28           C  
ATOM   4628  CD  ARG A 585     -32.035  -5.413  17.150  1.00 84.28           C  
ATOM   4629  NE  ARG A 585     -32.188  -4.194  16.361  1.00 84.28           N  
ATOM   4630  NH1 ARG A 585     -34.459  -4.450  16.025  1.00 84.28           N  
ATOM   4631  NH2 ARG A 585     -33.362  -2.641  15.142  1.00 84.28           N  
ATOM   4632  CZ  ARG A 585     -33.336  -3.764  15.844  1.00 84.28           C  
ATOM   4633  N   ARG A 586     -29.005  -9.459  19.772  1.00 85.68           N  
ATOM   4634  CA  ARG A 586     -28.921 -10.416  20.870  1.00 85.68           C  
ATOM   4635  C   ARG A 586     -27.526 -10.423  21.485  1.00 85.68           C  
ATOM   4636  CB  ARG A 586     -29.288 -11.822  20.388  1.00 85.68           C  
ATOM   4637  O   ARG A 586     -27.381 -10.469  22.709  1.00 85.68           O  
ATOM   4638  CG  ARG A 586     -30.783 -12.052  20.240  1.00 85.68           C  
ATOM   4639  CD  ARG A 586     -31.098 -13.494  19.868  1.00 85.68           C  
ATOM   4640  NE  ARG A 586     -32.527 -13.693  19.643  1.00 85.68           N  
ATOM   4641  NH1 ARG A 586     -32.324 -15.890  18.958  1.00 85.68           N  
ATOM   4642  NH2 ARG A 586     -34.389 -14.897  19.045  1.00 85.68           N  
ATOM   4643  CZ  ARG A 586     -33.077 -14.826  19.216  1.00 85.68           C  
ATOM   4644  N   GLN A 587     -26.501 -10.311  20.585  1.00 84.32           N  
ATOM   4645  CA  GLN A 587     -25.123 -10.274  21.063  1.00 84.32           C  
ATOM   4646  C   GLN A 587     -24.841  -8.984  21.829  1.00 84.32           C  
ATOM   4647  CB  GLN A 587     -24.145 -10.415  19.896  1.00 84.32           C  
ATOM   4648  O   GLN A 587     -24.153  -9.001  22.852  1.00 84.32           O  
ATOM   4649  CG  GLN A 587     -24.049 -11.830  19.342  1.00 84.32           C  
ATOM   4650  CD  GLN A 587     -23.054 -11.948  18.202  1.00 84.32           C  
ATOM   4651  NE2 GLN A 587     -22.777 -13.178  17.783  1.00 84.32           N  
ATOM   4652  OE1 GLN A 587     -22.540 -10.943  17.703  1.00 84.32           O  
ATOM   4653  N   ALA A 588     -25.394  -7.897  21.335  1.00 82.09           N  
ATOM   4654  CA  ALA A 588     -25.251  -6.611  22.013  1.00 82.09           C  
ATOM   4655  C   ALA A 588     -25.929  -6.634  23.380  1.00 82.09           C  
ATOM   4656  CB  ALA A 588     -25.829  -5.489  21.155  1.00 82.09           C  
ATOM   4657  O   ALA A 588     -25.397  -6.095  24.353  1.00 82.09           O  
ATOM   4658  N   ARG A 589     -27.108  -7.296  23.555  1.00 85.76           N  
ATOM   4659  CA  ARG A 589     -27.808  -7.432  24.828  1.00 85.76           C  
ATOM   4660  C   ARG A 589     -27.018  -8.304  25.797  1.00 85.76           C  
ATOM   4661  CB  ARG A 589     -29.205  -8.020  24.614  1.00 85.76           C  
ATOM   4662  O   ARG A 589     -26.931  -7.997  26.988  1.00 85.76           O  
ATOM   4663  CG  ARG A 589     -30.219  -7.020  24.081  1.00 85.76           C  
ATOM   4664  CD  ARG A 589     -31.610  -7.629  23.976  1.00 85.76           C  
ATOM   4665  NE  ARG A 589     -32.481  -6.838  23.111  1.00 85.76           N  
ATOM   4666  NH1 ARG A 589     -34.143  -8.436  22.975  1.00 85.76           N  
ATOM   4667  NH2 ARG A 589     -34.375  -6.439  21.875  1.00 85.76           N  
ATOM   4668  CZ  ARG A 589     -33.664  -7.239  22.656  1.00 85.76           C  
ATOM   4669  N   GLU A 590     -26.388  -9.324  25.248  1.00 86.88           N  
ATOM   4670  CA  GLU A 590     -25.565 -10.209  26.067  1.00 86.88           C  
ATOM   4671  C   GLU A 590     -24.321  -9.489  26.579  1.00 86.88           C  
ATOM   4672  CB  GLU A 590     -25.163 -11.455  25.273  1.00 86.88           C  
ATOM   4673  O   GLU A 590     -23.919  -9.676  27.730  1.00 86.88           O  
ATOM   4674  CG  GLU A 590     -26.256 -12.510  25.188  1.00 86.88           C  
ATOM   4675  CD  GLU A 590     -25.852 -13.728  24.373  1.00 86.88           C  
ATOM   4676  OE1 GLU A 590     -26.691 -14.638  24.185  1.00 86.88           O  
ATOM   4677  OE2 GLU A 590     -24.687 -13.773  23.919  1.00 86.88           O  
ATOM   4678  N   LEU A 591     -23.712  -8.669  25.696  1.00 83.28           N  
ATOM   4679  CA  LEU A 591     -22.539  -7.899  26.096  1.00 83.28           C  
ATOM   4680  C   LEU A 591     -22.902  -6.871  27.162  1.00 83.28           C  
ATOM   4681  CB  LEU A 591     -21.918  -7.199  24.885  1.00 83.28           C  
ATOM   4682  O   LEU A 591     -22.133  -6.642  28.098  1.00 83.28           O  
ATOM   4683  CG  LEU A 591     -21.096  -8.079  23.941  1.00 83.28           C  
ATOM   4684  CD1 LEU A 591     -20.626  -7.269  22.737  1.00 83.28           C  
ATOM   4685  CD2 LEU A 591     -19.908  -8.689  24.677  1.00 83.28           C  
ATOM   4686  N   GLU A 592     -24.088  -6.276  27.003  1.00 84.83           N  
ATOM   4687  CA  GLU A 592     -24.558  -5.321  28.002  1.00 84.83           C  
ATOM   4688  C   GLU A 592     -24.811  -6.004  29.343  1.00 84.83           C  
ATOM   4689  CB  GLU A 592     -25.832  -4.621  27.520  1.00 84.83           C  
ATOM   4690  O   GLU A 592     -24.486  -5.453  30.397  1.00 84.83           O  
ATOM   4691  CG  GLU A 592     -25.574  -3.465  26.565  1.00 84.83           C  
ATOM   4692  CD  GLU A 592     -26.848  -2.778  26.098  1.00 84.83           C  
ATOM   4693  OE1 GLU A 592     -26.761  -1.815  25.302  1.00 84.83           O  
ATOM   4694  OE2 GLU A 592     -27.941  -3.205  26.532  1.00 84.83           O  
ATOM   4695  N   GLU A 593     -25.341  -7.219  29.334  1.00 89.06           N  
ATOM   4696  CA  GLU A 593     -25.567  -8.000  30.546  1.00 89.06           C  
ATOM   4697  C   GLU A 593     -24.247  -8.407  31.195  1.00 89.06           C  
ATOM   4698  CB  GLU A 593     -26.406  -9.242  30.237  1.00 89.06           C  
ATOM   4699  O   GLU A 593     -24.121  -8.392  32.421  1.00 89.06           O  
ATOM   4700  CG  GLU A 593     -27.884  -8.948  30.020  1.00 89.06           C  
ATOM   4701  CD  GLU A 593     -28.696 -10.184  29.668  1.00 89.06           C  
ATOM   4702  OE1 GLU A 593     -29.924 -10.062  29.456  1.00 89.06           O  
ATOM   4703  OE2 GLU A 593     -28.101 -11.282  29.604  1.00 89.06           O  
ATOM   4704  N   ARG A 594     -23.229  -8.757  30.382  1.00 88.17           N  
ATOM   4705  CA  ARG A 594     -21.906  -9.112  30.887  1.00 88.17           C  
ATOM   4706  C   ARG A 594     -21.219  -7.905  31.516  1.00 88.17           C  
ATOM   4707  CB  ARG A 594     -21.038  -9.684  29.764  1.00 88.17           C  
ATOM   4708  O   ARG A 594     -20.547  -8.031  32.541  1.00 88.17           O  
ATOM   4709  CG  ARG A 594     -19.854 -10.501  30.257  1.00 88.17           C  
ATOM   4710  CD  ARG A 594     -19.260 -11.359  29.149  1.00 88.17           C  
ATOM   4711  NE  ARG A 594     -18.125 -12.144  29.624  1.00 88.17           N  
ATOM   4712  NH1 ARG A 594     -17.970 -13.453  27.727  1.00 88.17           N  
ATOM   4713  NH2 ARG A 594     -16.512 -13.772  29.467  1.00 88.17           N  
ATOM   4714  CZ  ARG A 594     -17.538 -13.121  28.938  1.00 88.17           C  
ATOM   4715  N   GLN A 595     -21.435  -6.760  30.853  1.00 84.88           N  
ATOM   4716  CA  GLN A 595     -20.865  -5.531  31.396  1.00 84.88           C  
ATOM   4717  C   GLN A 595     -21.473  -5.196  32.755  1.00 84.88           C  
ATOM   4718  CB  GLN A 595     -21.075  -4.367  30.425  1.00 84.88           C  
ATOM   4719  O   GLN A 595     -20.764  -4.772  33.670  1.00 84.88           O  
ATOM   4720  CG  GLN A 595     -20.137  -4.390  29.226  1.00 84.88           C  
ATOM   4721  CD  GLN A 595     -20.301  -3.177  28.329  1.00 84.88           C  
ATOM   4722  NE2 GLN A 595     -19.287  -2.898  27.518  1.00 84.88           N  
ATOM   4723  OE1 GLN A 595     -21.332  -2.497  28.365  1.00 84.88           O  
ATOM   4724  N   THR A 596     -22.820  -5.391  32.863  1.00 89.91           N  
ATOM   4725  CA  THR A 596     -23.504  -5.132  34.125  1.00 89.91           C  
ATOM   4726  C   THR A 596     -23.054  -6.120  35.197  1.00 89.91           C  
ATOM   4727  CB  THR A 596     -25.033  -5.211  33.958  1.00 89.91           C  
ATOM   4728  O   THR A 596     -22.873  -5.746  36.357  1.00 89.91           O  
ATOM   4729  CG2 THR A 596     -25.537  -4.143  32.993  1.00 89.91           C  
ATOM   4730  OG1 THR A 596     -25.385  -6.504  33.449  1.00 89.91           O  
ATOM   4731  N   GLU A 597     -22.834  -7.380  34.837  1.00 90.75           N  
ATOM   4732  CA  GLU A 597     -22.356  -8.399  35.768  1.00 90.75           C  
ATOM   4733  C   GLU A 597     -20.932  -8.102  36.227  1.00 90.75           C  
ATOM   4734  CB  GLU A 597     -22.424  -9.787  35.126  1.00 90.75           C  
ATOM   4735  O   GLU A 597     -20.605  -8.273  37.403  1.00 90.75           O  
ATOM   4736  CG  GLU A 597     -23.807 -10.421  35.177  1.00 90.75           C  
ATOM   4737  CD  GLU A 597     -23.870 -11.778  34.495  1.00 90.75           C  
ATOM   4738  OE1 GLU A 597     -24.982 -12.337  34.357  1.00 90.75           O  
ATOM   4739  OE2 GLU A 597     -22.799 -12.287  34.095  1.00 90.75           O  
ATOM   4740  N   LEU A 598     -20.048  -7.709  35.298  1.00 86.60           N  
ATOM   4741  CA  LEU A 598     -18.673  -7.348  35.628  1.00 86.60           C  
ATOM   4742  C   LEU A 598     -18.636  -6.129  36.545  1.00 86.60           C  
ATOM   4743  CB  LEU A 598     -17.872  -7.067  34.354  1.00 86.60           C  
ATOM   4744  O   LEU A 598     -17.813  -6.061  37.460  1.00 86.60           O  
ATOM   4745  CG  LEU A 598     -17.350  -8.290  33.598  1.00 86.60           C  
ATOM   4746  CD1 LEU A 598     -16.784  -7.875  32.245  1.00 86.60           C  
ATOM   4747  CD2 LEU A 598     -16.295  -9.019  34.424  1.00 86.60           C  
ATOM   4748  N   GLN A 599     -19.563  -5.167  36.281  1.00 86.78           N  
ATOM   4749  CA  GLN A 599     -19.665  -3.995  37.145  1.00 86.78           C  
ATOM   4750  C   GLN A 599     -20.077  -4.389  38.560  1.00 86.78           C  
ATOM   4751  CB  GLN A 599     -20.661  -2.988  36.568  1.00 86.78           C  
ATOM   4752  O   GLN A 599     -19.562  -3.840  39.537  1.00 86.78           O  
ATOM   4753  CG  GLN A 599     -20.085  -2.120  35.458  1.00 86.78           C  
ATOM   4754  CD  GLN A 599     -21.046  -1.038  35.001  1.00 86.78           C  
ATOM   4755  NE2 GLN A 599     -20.520  -0.030  34.313  1.00 86.78           N  
ATOM   4756  OE1 GLN A 599     -22.251  -1.108  35.264  1.00 86.78           O  
ATOM   4757  N   LYS A 600     -21.011  -5.348  38.670  1.00 91.12           N  
ATOM   4758  CA  LYS A 600     -21.429  -5.852  39.976  1.00 91.12           C  
ATOM   4759  C   LYS A 600     -20.282  -6.571  40.680  1.00 91.12           C  
ATOM   4760  CB  LYS A 600     -22.626  -6.792  39.831  1.00 91.12           C  
ATOM   4761  O   LYS A 600     -20.094  -6.417  41.888  1.00 91.12           O  
ATOM   4762  CG  LYS A 600     -23.950  -6.077  39.602  1.00 91.12           C  
ATOM   4763  CD  LYS A 600     -25.113  -7.060  39.541  1.00 91.12           C  
ATOM   4764  CE  LYS A 600     -26.422  -6.358  39.207  1.00 91.12           C  
ATOM   4765  NZ  LYS A 600     -27.559  -7.322  39.111  1.00 91.12           N  
ATOM   4766  N   GLU A 601     -19.462  -7.348  39.933  1.00 89.95           N  
ATOM   4767  CA  GLU A 601     -18.315  -8.056  40.493  1.00 89.95           C  
ATOM   4768  C   GLU A 601     -17.236  -7.082  40.956  1.00 89.95           C  
ATOM   4769  CB  GLU A 601     -17.736  -9.036  39.469  1.00 89.95           C  
ATOM   4770  O   GLU A 601     -16.606  -7.292  41.994  1.00 89.95           O  
ATOM   4771  CG  GLU A 601     -18.575 -10.290  39.274  1.00 89.95           C  
ATOM   4772  CD  GLU A 601     -17.967 -11.271  38.284  1.00 89.95           C  
ATOM   4773  OE1 GLU A 601     -18.551 -12.357  38.069  1.00 89.95           O  
ATOM   4774  OE2 GLU A 601     -16.898 -10.950  37.719  1.00 89.95           O  
ATOM   4775  N   LEU A 602     -17.016  -6.062  40.125  1.00 86.39           N  
ATOM   4776  CA  LEU A 602     -16.040  -5.041  40.489  1.00 86.39           C  
ATOM   4777  C   LEU A 602     -16.472  -4.300  41.750  1.00 86.39           C  
ATOM   4778  CB  LEU A 602     -15.849  -4.048  39.340  1.00 86.39           C  
ATOM   4779  O   LEU A 602     -15.645  -4.002  42.615  1.00 86.39           O  
ATOM   4780  CG  LEU A 602     -14.797  -4.417  38.292  1.00 86.39           C  
ATOM   4781  CD1 LEU A 602     -14.945  -3.532  37.059  1.00 86.39           C  
ATOM   4782  CD2 LEU A 602     -13.394  -4.297  38.878  1.00 86.39           C  
ATOM   4783  N   GLN A 603     -17.783  -3.990  41.867  1.00 88.98           N  
ATOM   4784  CA  GLN A 603     -18.312  -3.328  43.055  1.00 88.98           C  
ATOM   4785  C   GLN A 603     -18.189  -4.224  44.284  1.00 88.98           C  
ATOM   4786  CB  GLN A 603     -19.772  -2.927  42.841  1.00 88.98           C  
ATOM   4787  O   GLN A 603     -17.873  -3.748  45.377  1.00 88.98           O  
ATOM   4788  CG  GLN A 603     -19.952  -1.726  41.922  1.00 88.98           C  
ATOM   4789  CD  GLN A 603     -21.405  -1.315  41.771  1.00 88.98           C  
ATOM   4790  NE2 GLN A 603     -21.629  -0.099  41.285  1.00 88.98           N  
ATOM   4791  OE1 GLN A 603     -22.318  -2.085  42.087  1.00 88.98           O  
ATOM   4792  N   ALA A 604     -18.418  -5.525  44.098  1.00 90.26           N  
ATOM   4793  CA  ALA A 604     -18.278  -6.482  45.193  1.00 90.26           C  
ATOM   4794  C   ALA A 604     -16.820  -6.612  45.625  1.00 90.26           C  
ATOM   4795  CB  ALA A 604     -18.832  -7.845  44.782  1.00 90.26           C  
ATOM   4796  O   ALA A 604     -16.525  -6.690  46.820  1.00 90.26           O  
ATOM   4797  N   ALA A 605     -15.893  -6.677  44.633  1.00 87.41           N  
ATOM   4798  CA  ALA A 605     -14.465  -6.760  44.932  1.00 87.41           C  
ATOM   4799  C   ALA A 605     -13.983  -5.506  45.656  1.00 87.41           C  
ATOM   4800  CB  ALA A 605     -13.665  -6.971  43.649  1.00 87.41           C  
ATOM   4801  O   ALA A 605     -13.178  -5.591  46.587  1.00 87.41           O  
ATOM   4802  N   SER A 606     -14.469  -4.353  45.203  1.00 86.92           N  
ATOM   4803  CA  SER A 606     -14.116  -3.095  45.853  1.00 86.92           C  
ATOM   4804  C   SER A 606     -14.637  -3.048  47.285  1.00 86.92           C  
ATOM   4805  CB  SER A 606     -14.667  -1.909  45.061  1.00 86.92           C  
ATOM   4806  O   SER A 606     -13.953  -2.555  48.185  1.00 86.92           O  
ATOM   4807  OG  SER A 606     -14.507  -0.702  45.787  1.00 86.92           O  
ATOM   4808  N   ALA A 607     -15.822  -3.551  47.545  1.00 90.35           N  
ATOM   4809  CA  ALA A 607     -16.398  -3.604  48.887  1.00 90.35           C  
ATOM   4810  C   ALA A 607     -15.600  -4.540  49.790  1.00 90.35           C  
ATOM   4811  CB  ALA A 607     -17.857  -4.048  48.822  1.00 90.35           C  
ATOM   4812  O   ALA A 607     -15.389  -4.245  50.968  1.00 90.35           O  
ATOM   4813  N   GLU A 608     -15.123  -5.676  49.239  1.00 90.09           N  
ATOM   4814  CA  GLU A 608     -14.308  -6.621  49.997  1.00 90.09           C  
ATOM   4815  C   GLU A 608     -12.963  -6.009  50.376  1.00 90.09           C  
ATOM   4816  CB  GLU A 608     -14.094  -7.909  49.198  1.00 90.09           C  
ATOM   4817  O   GLU A 608     -12.474  -6.212  51.490  1.00 90.09           O  
ATOM   4818  CG  GLU A 608     -15.301  -8.835  49.189  1.00 90.09           C  
ATOM   4819  CD  GLU A 608     -15.066 -10.119  48.410  1.00 90.09           C  
ATOM   4820  OE1 GLU A 608     -15.988 -10.964  48.340  1.00 90.09           O  
ATOM   4821  OE2 GLU A 608     -13.951 -10.283  47.866  1.00 90.09           O  
ATOM   4822  N   LEU A 609     -12.391  -5.321  49.414  1.00 87.60           N  
ATOM   4823  CA  LEU A 609     -11.118  -4.655  49.670  1.00 87.60           C  
ATOM   4824  C   LEU A 609     -11.272  -3.585  50.747  1.00 87.60           C  
ATOM   4825  CB  LEU A 609     -10.573  -4.027  48.385  1.00 87.60           C  
ATOM   4826  O   LEU A 609     -10.405  -3.439  51.611  1.00 87.60           O  
ATOM   4827  CG  LEU A 609      -9.168  -3.428  48.466  1.00 87.60           C  
ATOM   4828  CD1 LEU A 609      -8.124  -4.536  48.550  1.00 87.60           C  
ATOM   4829  CD2 LEU A 609      -8.901  -2.525  47.267  1.00 87.60           C  
ATOM   4830  N   GLU A 610     -12.362  -2.848  50.717  1.00 89.24           N  
ATOM   4831  CA  GLU A 610     -12.641  -1.835  51.730  1.00 89.24           C  
ATOM   4832  C   GLU A 610     -12.824  -2.467  53.107  1.00 89.24           C  
ATOM   4833  CB  GLU A 610     -13.884  -1.025  51.353  1.00 89.24           C  
ATOM   4834  O   GLU A 610     -12.368  -1.918  54.112  1.00 89.24           O  
ATOM   4835  CG  GLU A 610     -13.625   0.047  50.305  1.00 89.24           C  
ATOM   4836  CD  GLU A 610     -14.859   0.872  49.973  1.00 89.24           C  
ATOM   4837  OE1 GLU A 610     -14.768   1.782  49.119  1.00 89.24           O  
ATOM   4838  OE2 GLU A 610     -15.924   0.605  50.572  1.00 89.24           O  
ATOM   4839  N   GLN A 611     -13.468  -3.637  53.169  1.00 90.56           N  
ATOM   4840  CA  GLN A 611     -13.649  -4.357  54.425  1.00 90.56           C  
ATOM   4841  C   GLN A 611     -12.315  -4.861  54.968  1.00 90.56           C  
ATOM   4842  CB  GLN A 611     -14.616  -5.527  54.240  1.00 90.56           C  
ATOM   4843  O   GLN A 611     -12.076  -4.823  56.177  1.00 90.56           O  
ATOM   4844  CG  GLN A 611     -16.078  -5.110  54.160  1.00 90.56           C  
ATOM   4845  CD  GLN A 611     -17.021  -6.293  54.045  1.00 90.56           C  
ATOM   4846  NE2 GLN A 611     -18.320  -6.027  54.136  1.00 90.56           N  
ATOM   4847  OE1 GLN A 611     -16.586  -7.436  53.875  1.00 90.56           O  
ATOM   4848  N   GLN A 612     -11.434  -5.282  54.083  1.00 90.30           N  
ATOM   4849  CA  GLN A 612     -10.110  -5.745  54.484  1.00 90.30           C  
ATOM   4850  C   GLN A 612      -9.268  -4.595  55.031  1.00 90.30           C  
ATOM   4851  CB  GLN A 612      -9.392  -6.406  53.306  1.00 90.30           C  
ATOM   4852  O   GLN A 612      -8.536  -4.766  56.008  1.00 90.30           O  
ATOM   4853  CG  GLN A 612      -9.921  -7.792  52.963  1.00 90.30           C  
ATOM   4854  CD  GLN A 612      -9.176  -8.436  51.808  1.00 90.30           C  
ATOM   4855  NE2 GLN A 612      -9.480  -9.701  51.538  1.00 90.30           N  
ATOM   4856  OE1 GLN A 612      -8.336  -7.801  51.164  1.00 90.30           O  
ATOM   4857  N   LEU A 613      -9.407  -3.492  54.324  1.00 87.62           N  
ATOM   4858  CA  LEU A 613      -8.680  -2.311  54.777  1.00 87.62           C  
ATOM   4859  C   LEU A 613      -9.176  -1.860  56.147  1.00 87.62           C  
ATOM   4860  CB  LEU A 613      -8.827  -1.171  53.767  1.00 87.62           C  
ATOM   4861  O   LEU A 613      -8.377  -1.486  57.008  1.00 87.62           O  
ATOM   4862  CG  LEU A 613      -7.801  -0.041  53.866  1.00 87.62           C  
ATOM   4863  CD1 LEU A 613      -7.349   0.389  52.474  1.00 87.62           C  
ATOM   4864  CD2 LEU A 613      -8.380   1.142  54.634  1.00 87.62           C  
ATOM   4865  N   LEU A 614     -10.484  -1.872  56.387  1.00 90.58           N  
ATOM   4866  CA  LEU A 614     -11.060  -1.512  57.678  1.00 90.58           C  
ATOM   4867  C   LEU A 614     -10.623  -2.493  58.761  1.00 90.58           C  
ATOM   4868  CB  LEU A 614     -12.589  -1.477  57.591  1.00 90.58           C  
ATOM   4869  O   LEU A 614     -10.332  -2.090  59.889  1.00 90.58           O  
ATOM   4870  CG  LEU A 614     -13.314  -0.721  58.705  1.00 90.58           C  
ATOM   4871  CD1 LEU A 614     -14.371   0.207  58.115  1.00 90.58           C  
ATOM   4872  CD2 LEU A 614     -13.943  -1.697  59.693  1.00 90.58           C  
ATOM   4873  N   ALA A 615     -10.594  -3.755  58.429  1.00 91.20           N  
ATOM   4874  CA  ALA A 615     -10.142  -4.780  59.367  1.00 91.20           C  
ATOM   4875  C   ALA A 615      -8.675  -4.578  59.734  1.00 91.20           C  
ATOM   4876  CB  ALA A 615     -10.353  -6.172  58.777  1.00 91.20           C  
ATOM   4877  O   ALA A 615      -8.291  -4.740  60.895  1.00 91.20           O  
ATOM   4878  N   GLU A 616      -7.858  -4.246  58.733  1.00 88.36           N  
ATOM   4879  CA  GLU A 616      -6.442  -3.987  58.978  1.00 88.36           C  
ATOM   4880  C   GLU A 616      -6.249  -2.743  59.841  1.00 88.36           C  
ATOM   4881  CB  GLU A 616      -5.687  -3.831  57.655  1.00 88.36           C  
ATOM   4882  O   GLU A 616      -5.360  -2.704  60.694  1.00 88.36           O  
ATOM   4883  CG  GLU A 616      -4.185  -4.041  57.776  1.00 88.36           C  
ATOM   4884  CD  GLU A 616      -3.455  -3.937  56.446  1.00 88.36           C  
ATOM   4885  OE1 GLU A 616      -2.204  -3.904  56.442  1.00 88.36           O  
ATOM   4886  OE2 GLU A 616      -4.141  -3.886  55.401  1.00 88.36           O  
ATOM   4887  N   LYS A 617      -7.104  -1.748  59.545  1.00 89.43           N  
ATOM   4888  CA  LYS A 617      -7.071  -0.541  60.365  1.00 89.43           C  
ATOM   4889  C   LYS A 617      -7.427  -0.852  61.816  1.00 89.43           C  
ATOM   4890  CB  LYS A 617      -8.026   0.515  59.806  1.00 89.43           C  
ATOM   4891  O   LYS A 617      -6.804  -0.326  62.741  1.00 89.43           O  
ATOM   4892  CG  LYS A 617      -7.478   1.271  58.604  1.00 89.43           C  
ATOM   4893  CD  LYS A 617      -8.412   2.396  58.179  1.00 89.43           C  
ATOM   4894  CE  LYS A 617      -7.871   3.145  56.968  1.00 89.43           C  
ATOM   4895  NZ  LYS A 617      -8.790   4.241  56.539  1.00 89.43           N  
ATOM   4896  N   GLN A 618      -8.396  -1.665  62.071  1.00 91.45           N  
ATOM   4897  CA  GLN A 618      -8.805  -2.047  63.418  1.00 91.45           C  
ATOM   4898  C   GLN A 618      -7.714  -2.855  64.115  1.00 91.45           C  
ATOM   4899  CB  GLN A 618     -10.107  -2.847  63.378  1.00 91.45           C  
ATOM   4900  O   GLN A 618      -7.480  -2.688  65.314  1.00 91.45           O  
ATOM   4901  CG  GLN A 618     -11.330  -2.015  63.015  1.00 91.45           C  
ATOM   4902  CD  GLN A 618     -12.601  -2.839  62.941  1.00 91.45           C  
ATOM   4903  NE2 GLN A 618     -13.740  -2.165  62.835  1.00 91.45           N  
ATOM   4904  OE1 GLN A 618     -12.559  -4.073  62.977  1.00 91.45           O  
ATOM   4905  N   ARG A 619      -7.054  -3.720  63.361  1.00 90.73           N  
ATOM   4906  CA  ARG A 619      -5.942  -4.495  63.900  1.00 90.73           C  
ATOM   4907  C   ARG A 619      -4.780  -3.587  64.291  1.00 90.73           C  
ATOM   4908  CB  ARG A 619      -5.472  -5.539  62.885  1.00 90.73           C  
ATOM   4909  O   ARG A 619      -4.146  -3.793  65.327  1.00 90.73           O  
ATOM   4910  CG  ARG A 619      -6.380  -6.755  62.787  1.00 90.73           C  
ATOM   4911  CD  ARG A 619      -5.817  -7.803  61.837  1.00 90.73           C  
ATOM   4912  NE  ARG A 619      -6.736  -8.925  61.668  1.00 90.73           N  
ATOM   4913  NH1 ARG A 619      -5.499  -9.957  60.011  1.00 90.73           N  
ATOM   4914  NH2 ARG A 619      -7.463 -10.893  60.733  1.00 90.73           N  
ATOM   4915  CZ  ARG A 619      -6.564  -9.922  60.804  1.00 90.73           C  
ATOM   4916  N   ALA A 620      -4.533  -2.664  63.404  1.00 86.76           N  
ATOM   4917  CA  ALA A 620      -3.474  -1.699  63.690  1.00 86.76           C  
ATOM   4918  C   ALA A 620      -3.812  -0.862  64.921  1.00 86.76           C  
ATOM   4919  CB  ALA A 620      -3.239  -0.794  62.483  1.00 86.76           C  
ATOM   4920  O   ALA A 620      -2.939  -0.579  65.745  1.00 86.76           O  
ATOM   4921  N   GLN A 621      -5.060  -0.499  65.078  1.00 89.05           N  
ATOM   4922  CA  GLN A 621      -5.491   0.271  66.240  1.00 89.05           C  
ATOM   4923  C   GLN A 621      -5.394  -0.559  67.517  1.00 89.05           C  
ATOM   4924  CB  GLN A 621      -6.923   0.775  66.049  1.00 89.05           C  
ATOM   4925  O   GLN A 621      -5.010  -0.045  68.569  1.00 89.05           O  
ATOM   4926  CG  GLN A 621      -7.035   1.963  65.103  1.00 89.05           C  
ATOM   4927  CD  GLN A 621      -8.465   2.438  64.926  1.00 89.05           C  
ATOM   4928  NE2 GLN A 621      -8.634   3.575  64.258  1.00 89.05           N  
ATOM   4929  OE1 GLN A 621      -9.411   1.789  65.384  1.00 89.05           O  
ATOM   4930  N   ALA A 622      -5.774  -1.793  67.408  1.00 91.13           N  
ATOM   4931  CA  ALA A 622      -5.660  -2.696  68.551  1.00 91.13           C  
ATOM   4932  C   ALA A 622      -4.203  -2.869  68.970  1.00 91.13           C  
ATOM   4933  CB  ALA A 622      -6.280  -4.052  68.221  1.00 91.13           C  
ATOM   4934  O   ALA A 622      -3.896  -2.922  70.164  1.00 91.13           O  
ATOM   4935  N   GLU A 623      -3.318  -2.980  67.989  1.00 89.81           N  
ATOM   4936  CA  GLU A 623      -1.890  -3.104  68.266  1.00 89.81           C  
ATOM   4937  C   GLU A 623      -1.341  -1.836  68.914  1.00 89.81           C
[truncated: 92,827 more chars]
