# Supplementary material for: The evolutionary origins and ancestral features of septins
Source: Front Cell Dev Biol. 2024 Jun 26;12:1406966. doi: 10.3389/fcell.2024.1406966 (PMC11238149; doi:10.3389/fcell.2024.1406966)
Supplement: Supplementary file 1 [file DataSheet3.zip › Delic_Shuman_Supp_File6/AncGroup8_200_978_9bb52.result/AncCiliates_200_978_9bb52_unrelaxed_rank_1_model_3.pdb]

MODEL     1                                                                     
ATOM      1  N   HIS A   1      14.454 -52.223 -29.004  1.00 29.22           N  
ATOM      2  CA  HIS A   1      15.044 -53.174 -28.069  1.00 29.22           C  
ATOM      3  C   HIS A   1      14.971 -52.657 -26.636  1.00 29.22           C  
ATOM      4  CB  HIS A   1      16.497 -53.467 -28.448  1.00 29.22           C  
ATOM      5  O   HIS A   1      15.603 -51.652 -26.302  1.00 29.22           O  
ATOM      6  CG  HIS A   1      16.680 -54.765 -29.168  1.00 29.22           C  
ATOM      7  CD2 HIS A   1      17.296 -55.054 -30.338  1.00 29.22           C  
ATOM      8  ND1 HIS A   1      16.191 -55.959 -28.683  1.00 29.22           N  
ATOM      9  CE1 HIS A   1      16.501 -56.929 -29.528  1.00 29.22           C  
ATOM     10  NE2 HIS A   1      17.171 -56.406 -30.540  1.00 29.22           N  
ATOM     11  N   ASN A   2      13.978 -53.066 -25.921  1.00 33.20           N  
ATOM     12  CA  ASN A   2      13.887 -53.593 -24.563  1.00 33.20           C  
ATOM     13  C   ASN A   2      12.474 -53.460 -24.003  1.00 33.20           C  
ATOM     14  CB  ASN A   2      14.890 -52.889 -23.646  1.00 33.20           C  
ATOM     15  O   ASN A   2      11.975 -52.347 -23.824  1.00 33.20           O  
ATOM     16  CG  ASN A   2      16.214 -53.623 -23.557  1.00 33.20           C  
ATOM     17  ND2 ASN A   2      17.194 -53.001 -22.911  1.00 33.20           N  
ATOM     18  OD1 ASN A   2      16.356 -54.738 -24.065  1.00 33.20           O  
ATOM     19  N   SER A   3      11.643 -54.478 -24.088  1.00 27.23           N  
ATOM     20  CA  SER A   3      11.148 -55.570 -23.257  1.00 27.23           C  
ATOM     21  C   SER A   3      10.780 -55.078 -21.861  1.00 27.23           C  
ATOM     22  CB  SER A   3      12.192 -56.682 -23.155  1.00 27.23           C  
ATOM     23  O   SER A   3      11.536 -54.326 -21.242  1.00 27.23           O  
ATOM     24  OG  SER A   3      13.334 -56.238 -22.442  1.00 27.23           O  
ATOM     25  N   SER A   4       9.497 -55.261 -21.440  1.00 28.34           N  
ATOM     26  CA  SER A   4       9.009 -56.210 -20.444  1.00 28.34           C  
ATOM     27  C   SER A   4       8.496 -55.492 -19.201  1.00 28.34           C  
ATOM     28  CB  SER A   4      10.114 -57.194 -20.055  1.00 28.34           C  
ATOM     29  O   SER A   4       9.160 -54.595 -18.677  1.00 28.34           O  
ATOM     30  OG  SER A   4      10.107 -58.322 -20.913  1.00 28.34           O  
ATOM     31  N   ILE A   5       7.188 -55.580 -18.930  1.00 36.52           N  
ATOM     32  CA  ILE A   5       6.616 -56.178 -17.729  1.00 36.52           C  
ATOM     33  C   ILE A   5       5.179 -55.694 -17.546  1.00 36.52           C  
ATOM     34  CB  ILE A   5       7.457 -55.845 -16.476  1.00 36.52           C  
ATOM     35  O   ILE A   5       4.926 -54.488 -17.489  1.00 36.52           O  
ATOM     36  CG1 ILE A   5       8.874 -56.412 -16.618  1.00 36.52           C  
ATOM     37  CG2 ILE A   5       6.778 -56.380 -15.212  1.00 36.52           C  
ATOM     38  CD1 ILE A   5       9.852 -55.907 -15.566  1.00 36.52           C  
ATOM     39  N   GLU A   6       4.115 -56.427 -17.942  1.00 28.72           N  
ATOM     40  CA  GLU A   6       3.153 -57.345 -17.340  1.00 28.72           C  
ATOM     41  C   GLU A   6       2.986 -57.070 -15.849  1.00 28.72           C  
ATOM     42  CB  GLU A   6       3.583 -58.797 -17.563  1.00 28.72           C  
ATOM     43  O   GLU A   6       3.974 -56.935 -15.123  1.00 28.72           O  
ATOM     44  CG  GLU A   6       3.007 -59.422 -18.826  1.00 28.72           C  
ATOM     45  CD  GLU A   6       3.411 -60.876 -19.014  1.00 28.72           C  
ATOM     46  OE1 GLU A   6       2.999 -61.495 -20.021  1.00 28.72           O  
ATOM     47  OE2 GLU A   6       4.146 -61.400 -18.146  1.00 28.72           O  
ATOM     48  N   GLU A   7       1.779 -56.709 -15.390  1.00 33.84           N  
ATOM     49  CA  GLU A   7       1.083 -57.355 -14.281  1.00 33.84           C  
ATOM     50  C   GLU A   7      -0.224 -56.638 -13.957  1.00 33.84           C  
ATOM     51  CB  GLU A   7       1.978 -57.406 -13.040  1.00 33.84           C  
ATOM     52  O   GLU A   7      -0.236 -55.424 -13.743  1.00 33.84           O  
ATOM     53  CG  GLU A   7       2.272 -58.817 -12.551  1.00 33.84           C  
ATOM     54  CD  GLU A   7       3.193 -58.853 -11.343  1.00 33.84           C  
ATOM     55  OE1 GLU A   7       3.531 -59.962 -10.870  1.00 33.84           O  
ATOM     56  OE2 GLU A   7       3.579 -57.763 -10.864  1.00 33.84           O  
ATOM     57  N   THR A   8      -1.433 -57.095 -14.342  1.00 25.14           N  
ATOM     58  CA  THR A   8      -2.513 -57.899 -13.783  1.00 25.14           C  
ATOM     59  C   THR A   8      -2.761 -57.532 -12.323  1.00 25.14           C  
ATOM     60  CB  THR A   8      -2.204 -59.404 -13.891  1.00 25.14           C  
ATOM     61  O   THR A   8      -1.816 -57.405 -11.540  1.00 25.14           O  
ATOM     62  CG2 THR A   8      -3.443 -60.192 -14.302  1.00 25.14           C  
ATOM     63  OG1 THR A   8      -1.177 -59.605 -14.871  1.00 25.14           O  
ATOM     64  N   VAL A   9      -3.953 -57.014 -11.957  1.00 29.02           N  
ATOM     65  CA  VAL A   9      -4.855 -57.521 -10.928  1.00 29.02           C  
ATOM     66  C   VAL A   9      -6.021 -56.554 -10.740  1.00 29.02           C  
ATOM     67  CB  VAL A   9      -4.121 -57.738  -9.585  1.00 29.02           C  
ATOM     68  O   VAL A   9      -5.817 -55.345 -10.601  1.00 29.02           O  
ATOM     69  CG1 VAL A   9      -5.104 -58.153  -8.493  1.00 29.02           C  
ATOM     70  CG2 VAL A   9      -3.019 -58.784  -9.743  1.00 29.02           C  
ATOM     71  N   LYS A  10      -7.286 -56.837 -11.204  1.00 26.75           N  
ATOM     72  CA  LYS A  10      -8.474 -57.451 -10.619  1.00 26.75           C  
ATOM     73  C   LYS A  10      -9.271 -56.438  -9.801  1.00 26.75           C  
ATOM     74  CB  LYS A  10      -8.086 -58.643  -9.742  1.00 26.75           C  
ATOM     75  O   LYS A  10      -8.714 -55.750  -8.944  1.00 26.75           O  
ATOM     76  CG  LYS A  10      -8.028 -59.968 -10.489  1.00 26.75           C  
ATOM     77  CD  LYS A  10      -7.691 -61.122  -9.554  1.00 26.75           C  
ATOM     78  CE  LYS A  10      -7.573 -62.439 -10.309  1.00 26.75           C  
ATOM     79  NZ  LYS A  10      -7.179 -63.562  -9.407  1.00 26.75           N  
ATOM     80  N   THR A  11     -10.452 -56.044 -10.243  1.00 23.11           N  
ATOM     81  CA  THR A  11     -11.853 -56.401 -10.050  1.00 23.11           C  
ATOM     82  C   THR A  11     -12.139 -56.692  -8.579  1.00 23.11           C  
ATOM     83  CB  THR A  11     -12.241 -57.623 -10.903  1.00 23.11           C  
ATOM     84  O   THR A  11     -11.378 -57.406  -7.923  1.00 23.11           O  
ATOM     85  CG2 THR A  11     -13.358 -57.278 -11.882  1.00 23.11           C  
ATOM     86  OG1 THR A  11     -11.095 -58.067 -11.639  1.00 23.11           O  
ATOM     87  N   GLN A  12     -13.081 -55.903  -8.014  1.00 23.49           N  
ATOM     88  CA  GLN A  12     -14.329 -56.373  -7.421  1.00 23.49           C  
ATOM     89  C   GLN A  12     -14.378 -56.068  -5.927  1.00 23.49           C  
ATOM     90  CB  GLN A  12     -14.504 -57.875  -7.656  1.00 23.49           C  
ATOM     91  O   GLN A  12     -13.419 -56.338  -5.201  1.00 23.49           O  
ATOM     92  CG  GLN A  12     -15.089 -58.220  -9.019  1.00 23.49           C  
ATOM     93  CD  GLN A  12     -15.339 -59.707  -9.191  1.00 23.49           C  
ATOM     94  NE2 GLN A  12     -15.972 -60.077 -10.298  1.00 23.49           N  
ATOM     95  OE1 GLN A  12     -14.964 -60.515  -8.336  1.00 23.49           O  
ATOM     96  N   SER A  13     -15.350 -55.279  -5.516  1.00 25.90           N  
ATOM     97  CA  SER A  13     -16.362 -55.723  -4.562  1.00 25.90           C  
ATOM     98  C   SER A  13     -16.688 -54.627  -3.552  1.00 25.90           C  
ATOM     99  CB  SER A  13     -15.893 -56.980  -3.829  1.00 25.90           C  
ATOM    100  O   SER A  13     -15.786 -53.964  -3.035  1.00 25.90           O  
ATOM    101  OG  SER A  13     -14.709 -56.722  -3.094  1.00 25.90           O  
ATOM    102  N   SER A  14     -17.990 -54.109  -3.541  1.00 26.41           N  
ATOM    103  CA  SER A  14     -19.120 -54.412  -2.668  1.00 26.41           C  
ATOM    104  C   SER A  14     -19.031 -53.635  -1.359  1.00 26.41           C  
ATOM    105  CB  SER A  14     -19.185 -55.912  -2.376  1.00 26.41           C  
ATOM    106  O   SER A  14     -17.958 -53.537  -0.761  1.00 26.41           O  
ATOM    107  OG  SER A  14     -18.726 -56.661  -3.488  1.00 26.41           O  
ATOM    108  N   GLN A  15     -20.045 -52.757  -1.083  1.00 25.25           N  
ATOM    109  CA  GLN A  15     -21.138 -52.785  -0.116  1.00 25.25           C  
ATOM    110  C   GLN A  15     -20.607 -52.780   1.315  1.00 25.25           C  
ATOM    111  CB  GLN A  15     -22.025 -54.009  -0.343  1.00 25.25           C  
ATOM    112  O   GLN A  15     -19.766 -53.607   1.673  1.00 25.25           O  
ATOM    113  CG  GLN A  15     -23.004 -53.854  -1.499  1.00 25.25           C  
ATOM    114  CD  GLN A  15     -24.088 -54.915  -1.496  1.00 25.25           C  
ATOM    115  NE2 GLN A  15     -25.206 -54.623  -2.153  1.00 25.25           N  
ATOM    116  OE1 GLN A  15     -23.923 -55.990  -0.910  1.00 25.25           O  
ATOM    117  N   ASN A  16     -20.762 -51.654   2.078  1.00 31.71           N  
ATOM    118  CA  ASN A  16     -21.048 -51.647   3.509  1.00 31.71           C  
ATOM    119  C   ASN A  16     -21.536 -50.279   3.977  1.00 31.71           C  
ATOM    120  CB  ASN A  16     -19.812 -52.071   4.306  1.00 31.71           C  
ATOM    121  O   ASN A  16     -20.888 -49.263   3.719  1.00 31.71           O  
ATOM    122  CG  ASN A  16     -19.939 -53.469   4.879  1.00 31.71           C  
ATOM    123  ND2 ASN A  16     -18.894 -53.927   5.559  1.00 31.71           N  
ATOM    124  OD1 ASN A  16     -20.966 -54.131   4.713  1.00 31.71           O  
ATOM    125  N   GLU A  17     -22.856 -50.017   4.227  1.00 26.50           N  
ATOM    126  CA  GLU A  17     -23.762 -49.898   5.365  1.00 26.50           C  
ATOM    127  C   GLU A  17     -23.026 -49.402   6.607  1.00 26.50           C  
ATOM    128  CB  GLU A  17     -24.438 -51.241   5.657  1.00 26.50           C  
ATOM    129  O   GLU A  17     -21.966 -49.924   6.957  1.00 26.50           O  
ATOM    130  CG  GLU A  17     -25.712 -51.474   4.858  1.00 26.50           C  
ATOM    131  CD  GLU A  17     -26.510 -52.675   5.339  1.00 26.50           C  
ATOM    132  OE1 GLU A  17     -27.647 -52.881   4.856  1.00 26.50           O  
ATOM    133  OE2 GLU A  17     -25.995 -53.416   6.205  1.00 26.50           O  
ATOM    134  N   ASN A  18     -23.456 -48.246   7.245  1.00 26.97           N  
ATOM    135  CA  ASN A  18     -24.023 -47.961   8.560  1.00 26.97           C  
ATOM    136  C   ASN A  18     -23.089 -47.091   9.396  1.00 26.97           C  
ATOM    137  CB  ASN A  18     -24.342 -49.262   9.300  1.00 26.97           C  
ATOM    138  O   ASN A  18     -21.921 -47.432   9.587  1.00 26.97           O  
ATOM    139  CG  ASN A  18     -25.727 -49.790   8.983  1.00 26.97           C  
ATOM    140  ND2 ASN A  18     -26.025 -50.995   9.455  1.00 26.97           N  
ATOM    141  OD1 ASN A  18     -26.522 -49.121   8.318  1.00 26.97           O  
ATOM    142  N   ASN A  19     -23.435 -45.814   9.773  1.00 32.83           N  
ATOM    143  CA  ASN A  19     -23.423 -45.305  11.140  1.00 32.83           C  
ATOM    144  C   ASN A  19     -23.512 -43.782  11.172  1.00 32.83           C  
ATOM    145  CB  ASN A  19     -22.169 -45.779  11.878  1.00 32.83           C  
ATOM    146  O   ASN A  19     -22.747 -43.097  10.491  1.00 32.83           O  
ATOM    147  CG  ASN A  19     -22.488 -46.692  13.045  1.00 32.83           C  
ATOM    148  ND2 ASN A  19     -21.453 -47.156  13.736  1.00 32.83           N  
ATOM    149  OD1 ASN A  19     -23.656 -46.978  13.324  1.00 32.83           O  
ATOM    150  N   LYS A  20     -24.641 -43.099  11.500  1.00 28.94           N  
ATOM    151  CA  LYS A  20     -25.083 -42.387  12.695  1.00 28.94           C  
ATOM    152  C   LYS A  20     -24.449 -41.001  12.774  1.00 28.94           C  
ATOM    153  CB  LYS A  20     -24.748 -43.189  13.953  1.00 28.94           C  
ATOM    154  O   LYS A  20     -23.230 -40.862  12.658  1.00 28.94           O  
ATOM    155  CG  LYS A  20     -25.815 -44.201  14.344  1.00 28.94           C  
ATOM    156  CD  LYS A  20     -25.483 -44.881  15.666  1.00 28.94           C  
ATOM    157  CE  LYS A  20     -26.522 -45.932  16.032  1.00 28.94           C  
ATOM    158  NZ  LYS A  20     -26.200 -46.602  17.328  1.00 28.94           N  
ATOM    159  N   GLN A  21     -25.239 -39.898  12.606  1.00 34.34           N  
ATOM    160  CA  GLN A  21     -25.506 -38.781  13.506  1.00 34.34           C  
ATOM    161  C   GLN A  21     -25.962 -37.548  12.731  1.00 34.34           C  
ATOM    162  CB  GLN A  21     -24.265 -38.450  14.336  1.00 34.34           C  
ATOM    163  O   GLN A  21     -25.299 -37.125  11.781  1.00 34.34           O  
ATOM    164  CG  GLN A  21     -24.110 -39.314  15.581  1.00 34.34           C  
ATOM    165  CD  GLN A  21     -23.018 -38.817  16.508  1.00 34.34           C  
ATOM    166  NE2 GLN A  21     -22.939 -39.400  17.699  1.00 34.34           N  
ATOM    167  OE1 GLN A  21     -22.249 -37.916  16.156  1.00 34.34           O  
ATOM    168  N   ASN A  22     -27.222 -37.243  12.530  1.00 24.87           N  
ATOM    169  CA  ASN A  22     -28.226 -36.273  12.954  1.00 24.87           C  
ATOM    170  C   ASN A  22     -27.606 -34.903  13.215  1.00 24.87           C  
ATOM    171  CB  ASN A  22     -28.959 -36.770  14.202  1.00 24.87           C  
ATOM    172  O   ASN A  22     -26.694 -34.775  14.034  1.00 24.87           O  
ATOM    173  CG  ASN A  22     -30.283 -37.432  13.876  1.00 24.87           C  
ATOM    174  ND2 ASN A  22     -30.844 -38.145  14.846  1.00 24.87           N  
ATOM    175  OD1 ASN A  22     -30.797 -37.305  12.762  1.00 24.87           O  
ATOM    176  N   LEU A  23     -27.876 -33.809  12.394  1.00 32.03           N  
ATOM    177  CA  LEU A  23     -28.759 -32.662  12.578  1.00 32.03           C  
ATOM    178  C   LEU A  23     -28.507 -31.606  11.506  1.00 32.03           C  
ATOM    179  CB  LEU A  23     -28.563 -32.051  13.968  1.00 32.03           C  
ATOM    180  O   LEU A  23     -27.360 -31.227  11.259  1.00 32.03           O  
ATOM    181  CG  LEU A  23     -29.338 -32.708  15.112  1.00 32.03           C  
ATOM    182  CD1 LEU A  23     -28.444 -32.861  16.338  1.00 32.03           C  
ATOM    183  CD2 LEU A  23     -30.583 -31.895  15.450  1.00 32.03           C  
ATOM    184  N   PRO A  24     -29.536 -30.680  11.167  1.00 34.62           N  
ATOM    185  CA  PRO A  24     -30.721 -30.565  10.314  1.00 34.62           C  
ATOM    186  C   PRO A  24     -30.534 -29.566   9.175  1.00 34.62           C  
ATOM    187  CB  PRO A  24     -31.808 -30.092  11.282  1.00 34.62           C  
ATOM    188  O   PRO A  24     -29.549 -28.822   9.157  1.00 34.62           O  
ATOM    189  CG  PRO A  24     -31.095 -29.206  12.253  1.00 34.62           C  
ATOM    190  CD  PRO A  24     -29.624 -29.265  11.961  1.00 34.62           C  
ATOM    191  N   PHE A  25     -31.105 -29.836   8.023  1.00 22.01           N  
ATOM    192  CA  PHE A  25     -32.258 -29.430   7.229  1.00 22.01           C  
ATOM    193  C   PHE A  25     -32.303 -27.914   7.076  1.00 22.01           C  
ATOM    194  CB  PHE A  25     -33.557 -29.932   7.868  1.00 22.01           C  
ATOM    195  O   PHE A  25     -32.394 -27.187   8.068  1.00 22.01           O  
ATOM    196  CG  PHE A  25     -34.738 -29.914   6.937  1.00 22.01           C  
ATOM    197  CD1 PHE A  25     -35.684 -28.899   7.011  1.00 22.01           C  
ATOM    198  CD2 PHE A  25     -34.903 -30.913   5.987  1.00 22.01           C  
ATOM    199  CE1 PHE A  25     -36.779 -28.880   6.150  1.00 22.01           C  
ATOM    200  CE2 PHE A  25     -35.995 -30.901   5.123  1.00 22.01           C  
ATOM    201  CZ  PHE A  25     -36.932 -29.884   5.207  1.00 22.01           C  
ATOM    202  N   ILE A  26     -31.738 -27.381   6.071  1.00 27.03           N  
ATOM    203  CA  ILE A  26     -32.331 -26.315   5.271  1.00 27.03           C  
ATOM    204  C   ILE A  26     -32.351 -26.724   3.800  1.00 27.03           C  
ATOM    205  CB  ILE A  26     -31.566 -24.984   5.447  1.00 27.03           C  
ATOM    206  O   ILE A  26     -31.312 -27.067   3.230  1.00 27.03           O  
ATOM    207  CG1 ILE A  26     -31.640 -24.513   6.904  1.00 27.03           C  
ATOM    208  CG2 ILE A  26     -32.115 -23.915   4.497  1.00 27.03           C  
ATOM    209  CD1 ILE A  26     -30.812 -23.269   7.196  1.00 27.03           C  
ATOM    210  N   GLN A  27     -33.369 -27.431   3.267  1.00 24.33           N  
ATOM    211  CA  GLN A  27     -34.210 -27.405   2.075  1.00 24.33           C  
ATOM    212  C   GLN A  27     -34.286 -26.000   1.486  1.00 24.33           C  
ATOM    213  CB  GLN A  27     -35.615 -27.916   2.397  1.00 24.33           C  
ATOM    214  O   GLN A  27     -34.569 -25.036   2.200  1.00 24.33           O  
ATOM    215  CG  GLN A  27     -35.820 -29.392   2.085  1.00 24.33           C  
ATOM    216  CD  GLN A  27     -37.220 -29.874   2.416  1.00 24.33           C  
ATOM    217  NE2 GLN A  27     -37.474 -31.158   2.188  1.00 24.33           N  
ATOM    218  OE1 GLN A  27     -38.065 -29.099   2.874  1.00 24.33           O  
ATOM    219  N   THR A  28     -33.653 -25.724   0.275  1.00 27.54           N  
ATOM    220  CA  THR A  28     -34.348 -25.093  -0.842  1.00 27.54           C  
ATOM    221  C   THR A  28     -33.675 -25.445  -2.165  1.00 27.54           C  
ATOM    222  CB  THR A  28     -34.396 -23.563  -0.678  1.00 27.54           C  
ATOM    223  O   THR A  28     -32.447 -25.422  -2.268  1.00 27.54           O  
ATOM    224  CG2 THR A  28     -35.247 -23.166   0.525  1.00 27.54           C  
ATOM    225  OG1 THR A  28     -33.065 -23.066  -0.493  1.00 27.54           O  
ATOM    226  N   ASN A  29     -34.199 -26.413  -2.972  1.00 26.75           N  
ATOM    227  CA  ASN A  29     -34.827 -26.487  -4.287  1.00 26.75           C  
ATOM    228  C   ASN A  29     -33.789 -26.641  -5.395  1.00 26.75           C  
ATOM    229  CB  ASN A  29     -35.693 -25.252  -4.539  1.00 26.75           C  
ATOM    230  O   ASN A  29     -32.807 -25.899  -5.440  1.00 26.75           O  
ATOM    231  CG  ASN A  29     -37.061 -25.356  -3.894  1.00 26.75           C  
ATOM    232  ND2 ASN A  29     -37.760 -24.231  -3.798  1.00 26.75           N  
ATOM    233  OD1 ASN A  29     -37.487 -26.440  -3.484  1.00 26.75           O  
ATOM    234  N   ALA A  30     -33.610 -27.786  -5.991  1.00 27.33           N  
ATOM    235  CA  ALA A  30     -33.903 -28.449  -7.259  1.00 27.33           C  
ATOM    236  C   ALA A  30     -33.700 -27.498  -8.435  1.00 27.33           C  
ATOM    237  CB  ALA A  30     -35.331 -28.992  -7.258  1.00 27.33           C  
ATOM    238  O   ALA A  30     -34.356 -26.457  -8.520  1.00 27.33           O  
ATOM    239  N   ASN A  31     -32.586 -27.514  -9.127  1.00 29.71           N  
ATOM    240  CA  ASN A  31     -32.588 -27.503 -10.586  1.00 29.71           C  
ATOM    241  C   ASN A  31     -31.524 -28.437 -11.155  1.00 29.71           C  
ATOM    242  CB  ASN A  31     -32.383 -26.081 -11.113  1.00 29.71           C  
ATOM    243  O   ASN A  31     -30.339 -28.294 -10.850  1.00 29.71           O  
ATOM    244  CG  ASN A  31     -33.691 -25.383 -11.431  1.00 29.71           C  
ATOM    245  ND2 ASN A  31     -33.610 -24.105 -11.782  1.00 29.71           N  
ATOM    246  OD1 ASN A  31     -34.764 -25.987 -11.362  1.00 29.71           O  
ATOM    247  N   LYS A  32     -31.775 -29.695 -11.351  1.00 27.08           N  
ATOM    248  CA  LYS A  32     -31.714 -30.699 -12.410  1.00 27.08           C  
ATOM    249  C   LYS A  32     -31.588 -30.043 -13.782  1.00 27.08           C  
ATOM    250  CB  LYS A  32     -32.951 -31.597 -12.371  1.00 27.08           C  
ATOM    251  O   LYS A  32     -32.438 -29.241 -14.173  1.00 27.08           O  
ATOM    252  CG  LYS A  32     -32.763 -32.873 -11.562  1.00 27.08           C  
ATOM    253  CD  LYS A  32     -33.998 -33.763 -11.628  1.00 27.08           C  
ATOM    254  CE  LYS A  32     -33.861 -34.978 -10.720  1.00 27.08           C  
ATOM    255  NZ  LYS A  32     -35.076 -35.845 -10.770  1.00 27.08           N  
ATOM    256  N   ASN A  33     -30.458 -29.887 -14.345  1.00 31.41           N  
ATOM    257  CA  ASN A  33     -30.284 -30.053 -15.784  1.00 31.41           C  
ATOM    258  C   ASN A  33     -29.122 -30.989 -16.104  1.00 31.41           C  
ATOM    259  CB  ASN A  33     -30.074 -28.695 -16.458  1.00 31.41           C  
ATOM    260  O   ASN A  33     -28.005 -30.784 -15.628  1.00 31.41           O  
ATOM    261  CG  ASN A  33     -31.326 -28.183 -17.142  1.00 31.41           C  
ATOM    262  ND2 ASN A  33     -31.254 -26.971 -17.681  1.00 31.41           N  
ATOM    263  OD1 ASN A  33     -32.351 -28.869 -17.184  1.00 31.41           O  
ATOM    264  N   GLN A  34     -29.285 -32.310 -16.155  1.00 26.91           N  
ATOM    265  CA  GLN A  34     -29.099 -33.405 -17.101  1.00 26.91           C  
ATOM    266  C   GLN A  34     -28.590 -32.891 -18.444  1.00 26.91           C  
ATOM    267  CB  GLN A  34     -30.406 -34.176 -17.294  1.00 26.91           C  
ATOM    268  O   GLN A  34     -29.231 -32.048 -19.076  1.00 26.91           O  
ATOM    269  CG  GLN A  34     -30.777 -35.063 -16.114  1.00 26.91           C  
ATOM    270  CD  GLN A  34     -31.858 -36.072 -16.455  1.00 26.91           C  
ATOM    271  NE2 GLN A  34     -32.168 -36.951 -15.508  1.00 26.91           N  
ATOM    272  OE1 GLN A  34     -32.410 -36.060 -17.559  1.00 26.91           O  
ATOM    273  N   ASN A  35     -27.302 -32.821 -18.750  1.00 33.77           N  
ATOM    274  CA  ASN A  35     -26.799 -33.158 -20.077  1.00 33.77           C  
ATOM    275  C   ASN A  35     -25.571 -34.060 -19.999  1.00 33.77           C  
ATOM    276  CB  ASN A  35     -26.475 -31.888 -20.867  1.00 33.77           C  
ATOM    277  O   ASN A  35     -24.551 -33.679 -19.422  1.00 33.77           O  
ATOM    278  CG  ASN A  35     -27.589 -31.489 -21.815  1.00 33.77           C  
ATOM    279  ND2 ASN A  35     -27.425 -30.351 -22.478  1.00 33.77           N  
ATOM    280  OD1 ASN A  35     -28.590 -32.199 -21.949  1.00 33.77           O  
ATOM    281  N   SER A  36     -25.670 -35.363 -19.887  1.00 27.14           N  
ATOM    282  CA  SER A  36     -25.293 -36.614 -20.536  1.00 27.14           C  
ATOM    283  C   SER A  36     -24.757 -36.368 -21.942  1.00 27.14           C  
ATOM    284  CB  SER A  36     -26.487 -37.568 -20.597  1.00 27.14           C  
ATOM    285  O   SER A  36     -25.342 -35.601 -22.710  1.00 27.14           O  
ATOM    286  OG  SER A  36     -27.216 -37.540 -19.382  1.00 27.14           O  
ATOM    287  N   ASN A  37     -23.494 -36.711 -22.271  1.00 29.25           N  
ATOM    288  CA  ASN A  37     -23.043 -37.584 -23.349  1.00 29.25           C  
ATOM    289  C   ASN A  37     -21.521 -37.586 -23.468  1.00 29.25           C  
ATOM    290  CB  ASN A  37     -23.679 -37.169 -24.677  1.00 29.25           C  
ATOM    291  O   ASN A  37     -20.896 -36.525 -23.512  1.00 29.25           O  
ATOM    292  CG  ASN A  37     -25.029 -37.819 -24.906  1.00 29.25           C  
ATOM    293  ND2 ASN A  37     -25.739 -37.367 -25.933  1.00 29.25           N  
ATOM    294  OD1 ASN A  37     -25.432 -38.720 -24.165  1.00 29.25           O  
ATOM    295  N   LYS A  38     -20.825 -38.664 -23.122  1.00 25.21           N  
ATOM    296  CA  LYS A  38     -20.162 -39.793 -23.768  1.00 25.21           C  
ATOM    297  C   LYS A  38     -19.311 -39.329 -24.947  1.00 25.21           C  
ATOM    298  CB  LYS A  38     -21.189 -40.824 -24.237  1.00 25.21           C  
ATOM    299  O   LYS A  38     -19.818 -38.695 -25.874  1.00 25.21           O  
ATOM    300  CG  LYS A  38     -21.195 -42.108 -23.420  1.00 25.21           C  
ATOM    301  CD  LYS A  38     -22.238 -43.092 -23.934  1.00 25.21           C  
ATOM    302  CE  LYS A  38     -22.302 -44.343 -23.068  1.00 25.21           C  
ATOM    303  NZ  LYS A  38     -23.340 -45.301 -23.555  1.00 25.21           N  
ATOM    304  N   ILE A  39     -17.978 -39.230 -24.853  1.00 33.54           N  
ATOM    305  CA  ILE A  39     -17.058 -39.628 -25.914  1.00 33.54           C  
ATOM    306  C   ILE A  39     -15.759 -40.148 -25.302  1.00 33.54           C  
ATOM    307  CB  ILE A  39     -16.766 -38.456 -26.878  1.00 33.54           C  
ATOM    308  O   ILE A  39     -15.106 -39.445 -24.527  1.00 33.54           O  
ATOM    309  CG1 ILE A  39     -18.067 -37.947 -27.509  1.00 33.54           C  
ATOM    310  CG2 ILE A  39     -15.764 -38.881 -27.955  1.00 33.54           C  
ATOM    311  CD1 ILE A  39     -17.889 -36.715 -28.385  1.00 33.54           C  
ATOM    312  N   GLN A  40     -15.698 -41.511 -25.091  1.00 23.12           N  
ATOM    313  CA  GLN A  40     -14.945 -42.679 -25.537  1.00 23.12           C  
ATOM    314  C   GLN A  40     -14.141 -42.367 -26.796  1.00 23.12           C  
ATOM    315  CB  GLN A  40     -15.884 -43.859 -25.793  1.00 23.12           C  
ATOM    316  O   GLN A  40     -14.675 -41.811 -27.758  1.00 23.12           O  
ATOM    317  CG  GLN A  40     -16.142 -44.717 -24.562  1.00 23.12           C  
ATOM    318  CD  GLN A  40     -17.013 -45.923 -24.860  1.00 23.12           C  
ATOM    319  NE2 GLN A  40     -17.414 -46.638 -23.814  1.00 23.12           N  
ATOM    320  OE1 GLN A  40     -17.324 -46.210 -26.021  1.00 23.12           O  
ATOM    321  N   ASN A  41     -12.746 -42.475 -26.778  1.00 25.45           N  
ATOM    322  CA  ASN A  41     -11.833 -43.326 -27.533  1.00 25.45           C  
ATOM    323  C   ASN A  41     -10.869 -42.501 -28.381  1.00 25.45           C  
ATOM    324  CB  ASN A  41     -12.615 -44.302 -28.415  1.00 25.45           C  
ATOM    325  O   ASN A  41     -11.294 -41.630 -29.142  1.00 25.45           O  
ATOM    326  CG  ASN A  41     -12.780 -45.666 -27.773  1.00 25.45           C  
ATOM    327  ND2 ASN A  41     -13.577 -46.523 -28.400  1.00 25.45           N  
ATOM    328  OD1 ASN A  41     -12.197 -45.945 -26.723  1.00 25.45           O  
ATOM    329  N   GLN A  42      -9.571 -42.559 -28.069  1.00 26.40           N  
ATOM    330  CA  GLN A  42      -8.526 -42.926 -29.019  1.00 26.40           C  
ATOM    331  C   GLN A  42      -7.226 -42.186 -28.719  1.00 26.40           C  
ATOM    332  CB  GLN A  42      -8.977 -42.636 -30.452  1.00 26.40           C  
ATOM    333  O   GLN A  42      -7.222 -40.963 -28.567  1.00 26.40           O  
ATOM    334  CG  GLN A  42      -9.705 -43.798 -31.114  1.00 26.40           C  
ATOM    335  CD  GLN A  42     -10.107 -43.498 -32.546  1.00 26.40           C  
ATOM    336  NE2 GLN A  42     -10.739 -44.467 -33.200  1.00 26.40           N  
ATOM    337  OE1 GLN A  42      -9.853 -42.404 -33.061  1.00 26.40           O  
ATOM    338  N   GLU A  43      -6.186 -42.812 -28.128  1.00 25.29           N  
ATOM    339  CA  GLU A  43      -4.911 -43.406 -28.519  1.00 25.29           C  
ATOM    340  C   GLU A  43      -4.106 -42.455 -29.401  1.00 25.29           C  
ATOM    341  CB  GLU A  43      -5.136 -44.734 -29.246  1.00 25.29           C  
ATOM    342  O   GLU A  43      -4.638 -41.888 -30.358  1.00 25.29           O  
ATOM    343  CG  GLU A  43      -5.450 -45.898 -28.317  1.00 25.29           C  
ATOM    344  CD  GLU A  43      -5.658 -47.212 -29.052  1.00 25.29           C  
ATOM    345  OE1 GLU A  43      -5.858 -48.254 -28.387  1.00 25.29           O  
ATOM    346  OE2 GLU A  43      -5.621 -47.200 -30.302  1.00 25.29           O  
ATOM    347  N   SER A  44      -2.836 -42.005 -28.979  1.00 26.53           N  
ATOM    348  CA  SER A  44      -1.446 -42.136 -29.402  1.00 26.53           C  
ATOM    349  C   SER A  44      -0.921 -40.830 -29.990  1.00 26.53           C  
ATOM    350  CB  SER A  44      -1.301 -43.261 -30.428  1.00 26.53           C  
ATOM    351  O   SER A  44      -1.592 -40.198 -30.809  1.00 26.53           O  
ATOM    352  OG  SER A  44      -2.447 -43.335 -31.258  1.00 26.53           O  
ATOM    353  N   ASN A  45       0.039 -40.007 -29.313  1.00 26.46           N  
ATOM    354  CA  ASN A  45       1.368 -39.466 -29.579  1.00 26.46           C  
ATOM    355  C   ASN A  45       1.292 -38.097 -30.250  1.00 26.46           C  
ATOM    356  CB  ASN A  45       2.180 -40.435 -30.441  1.00 26.46           C  
ATOM    357  O   ASN A  45       0.881 -37.990 -31.406  1.00 26.46           O  
ATOM    358  CG  ASN A  45       2.930 -41.462 -29.616  1.00 26.46           C  
ATOM    359  ND2 ASN A  45       3.507 -42.453 -30.285  1.00 26.46           N  
ATOM    360  OD1 ASN A  45       2.990 -41.366 -28.387  1.00 26.46           O  
ATOM    361  N   ASN A  46       1.231 -36.983 -29.523  1.00 23.81           N  
ATOM    362  CA  ASN A  46       1.818 -35.694 -29.873  1.00 23.81           C  
ATOM    363  C   ASN A  46       1.593 -34.659 -28.774  1.00 23.81           C  
ATOM    364  CB  ASN A  46       1.253 -35.189 -31.202  1.00 23.81           C  
ATOM    365  O   ASN A  46       0.460 -34.449 -28.336  1.00 23.81           O  
ATOM    366  CG  ASN A  46       2.337 -34.755 -32.170  1.00 23.81           C  
ATOM    367  ND2 ASN A  46       1.938 -34.082 -33.242  1.00 23.81           N  
ATOM    368  OD1 ASN A  46       3.521 -35.025 -31.956  1.00 23.81           O  
ATOM    369  N   TYR A  47       2.438 -34.651 -27.669  1.00 27.53           N  
ATOM    370  CA  TYR A  47       3.121 -33.578 -26.956  1.00 27.53           C  
ATOM    371  C   TYR A  47       2.747 -32.217 -27.530  1.00 27.53           C  
ATOM    372  CB  TYR A  47       4.639 -33.772 -27.019  1.00 27.53           C  
ATOM    373  O   TYR A  47       3.086 -31.904 -28.674  1.00 27.53           O  
ATOM    374  CG  TYR A  47       5.224 -34.392 -25.773  1.00 27.53           C  
ATOM    375  CD1 TYR A  47       5.685 -33.597 -24.726  1.00 27.53           C  
ATOM    376  CD2 TYR A  47       5.318 -35.773 -25.641  1.00 27.53           C  
ATOM    377  CE1 TYR A  47       6.227 -34.164 -23.577  1.00 27.53           C  
ATOM    378  CE2 TYR A  47       5.858 -36.351 -24.496  1.00 27.53           C  
ATOM    379  OH  TYR A  47       6.844 -36.106 -22.336  1.00 27.53           O  
ATOM    380  CZ  TYR A  47       6.309 -35.539 -23.471  1.00 27.53           C  
ATOM    381  N   GLN A  48       1.514 -31.761 -27.343  1.00 25.94           N  
ATOM    382  CA  GLN A  48       1.086 -30.367 -27.286  1.00 25.94           C  
ATOM    383  C   GLN A  48      -0.026 -30.174 -26.259  1.00 25.94           C  
ATOM    384  CB  GLN A  48       0.618 -29.892 -28.663  1.00 25.94           C  
ATOM    385  O   GLN A  48      -1.098 -30.770 -26.378  1.00 25.94           O  
ATOM    386  CG  GLN A  48       1.717 -29.250 -29.499  1.00 25.94           C  
ATOM    387  CD  GLN A  48       1.257 -28.895 -30.900  1.00 25.94           C  
ATOM    388  NE2 GLN A  48       1.951 -27.955 -31.532  1.00 25.94           N  
ATOM    389  OE1 GLN A  48       0.286 -29.462 -31.411  1.00 25.94           O  
ATOM    390  N   GLY A  49       0.340 -30.292 -24.951  1.00 27.48           N  
ATOM    391  CA  GLY A  49       0.164 -29.463 -23.769  1.00 27.48           C  
ATOM    392  C   GLY A  49      -0.746 -28.272 -24.005  1.00 27.48           C  
ATOM    393  O   GLY A  49      -0.354 -27.128 -23.769  1.00 27.48           O  
ATOM    394  N   SER A  50      -1.896 -28.515 -24.724  1.00 33.94           N  
ATOM    395  CA  SER A  50      -2.984 -27.543 -24.701  1.00 33.94           C  
ATOM    396  C   SER A  50      -4.110 -27.995 -23.777  1.00 33.94           C  
ATOM    397  CB  SER A  50      -3.531 -27.316 -26.111  1.00 33.94           C  
ATOM    398  O   SER A  50      -5.110 -27.291 -23.618  1.00 33.94           O  
ATOM    399  OG  SER A  50      -4.685 -26.494 -26.077  1.00 33.94           O  
ATOM    400  N   SER A  51      -3.786 -28.710 -22.612  1.00 35.05           N  
ATOM    401  CA  SER A  51      -4.879 -28.971 -21.682  1.00 35.05           C  
ATOM    402  C   SER A  51      -4.726 -28.151 -20.405  1.00 35.05           C  
ATOM    403  CB  SER A  51      -4.945 -30.459 -21.336  1.00 35.05           C  
ATOM    404  O   SER A  51      -5.695 -27.952 -19.669  1.00 35.05           O  
ATOM    405  OG  SER A  51      -3.841 -30.839 -20.533  1.00 35.05           O  
ATOM    406  N   HIS A  52      -3.823 -27.012 -20.249  1.00 37.04           N  
ATOM    407  CA  HIS A  52      -3.555 -26.272 -19.020  1.00 37.04           C  
ATOM    408  C   HIS A  52      -4.215 -24.898 -19.050  1.00 37.04           C  
ATOM    409  CB  HIS A  52      -2.048 -26.127 -18.801  1.00 37.04           C  
ATOM    410  O   HIS A  52      -4.536 -24.336 -18.000  1.00 37.04           O  
ATOM    411  CG  HIS A  52      -1.668 -25.917 -17.370  1.00 37.04           C  
ATOM    412  CD2 HIS A  52      -1.324 -26.799 -16.403  1.00 37.04           C  
ATOM    413  ND1 HIS A  52      -1.617 -24.668 -16.789  1.00 37.04           N  
ATOM    414  CE1 HIS A  52      -1.255 -24.792 -15.523  1.00 37.04           C  
ATOM    415  NE2 HIS A  52      -1.071 -26.076 -15.263  1.00 37.04           N  
ATOM    416  N   LEU A  53      -4.855 -24.502 -20.218  1.00 33.80           N  
ATOM    417  CA  LEU A  53      -5.655 -23.282 -20.248  1.00 33.80           C  
ATOM    418  C   LEU A  53      -7.047 -23.531 -19.676  1.00 33.80           C  
ATOM    419  CB  LEU A  53      -5.766 -22.749 -21.679  1.00 33.80           C  
ATOM    420  O   LEU A  53      -7.635 -22.643 -19.055  1.00 33.80           O  
ATOM    421  CG  LEU A  53      -4.668 -21.785 -22.130  1.00 33.80           C  
ATOM    422  CD1 LEU A  53      -4.345 -22.002 -23.605  1.00 33.80           C  
ATOM    423  CD2 LEU A  53      -5.086 -20.341 -21.876  1.00 33.80           C  
ATOM    424  N   ALA A  54      -7.403 -24.846 -19.453  1.00 36.82           N  
ATOM    425  CA  ALA A  54      -8.751 -25.194 -19.011  1.00 36.82           C  
ATOM    426  C   ALA A  54      -8.841 -25.217 -17.488  1.00 36.82           C  
ATOM    427  CB  ALA A  54      -9.166 -26.546 -19.586  1.00 36.82           C  
ATOM    428  O   ALA A  54      -9.859 -24.824 -16.914  1.00 36.82           O  
ATOM    429  N   SER A  55      -7.599 -25.305 -16.723  1.00 46.11           N  
ATOM    430  CA  SER A  55      -7.659 -25.372 -15.266  1.00 46.11           C  
ATOM    431  C   SER A  55      -7.541 -23.985 -14.643  1.00 46.11           C  
ATOM    432  CB  SER A  55      -6.552 -26.279 -14.725  1.00 46.11           C  
ATOM    433  O   SER A  55      -8.169 -23.703 -13.621  1.00 46.11           O  
ATOM    434  OG  SER A  55      -5.274 -25.729 -14.995  1.00 46.11           O  
ATOM    435  N   GLU A  56      -6.986 -22.898 -15.430  1.00 43.23           N  
ATOM    436  CA  GLU A  56      -6.979 -21.478 -15.091  1.00 43.23           C  
ATOM    437  C   GLU A  56      -8.372 -20.870 -15.230  1.00 43.23           C  
ATOM    438  CB  GLU A  56      -5.983 -20.720 -15.973  1.00 43.23           C  
ATOM    439  O   GLU A  56      -8.783 -20.052 -14.404  1.00 43.23           O  
ATOM    440  CG  GLU A  56      -4.610 -20.545 -15.340  1.00 43.23           C  
ATOM    441  CD  GLU A  56      -3.618 -19.835 -16.247  1.00 43.23           C  
ATOM    442  OE1 GLU A  56      -2.455 -19.630 -15.831  1.00 43.23           O  
ATOM    443  OE2 GLU A  56      -4.007 -19.479 -17.381  1.00 43.23           O  
ATOM    444  N   GLN A  57      -9.102 -21.460 -16.171  1.00 44.83           N  
ATOM    445  CA  GLN A  57     -10.479 -21.039 -16.405  1.00 44.83           C  
ATOM    446  C   GLN A  57     -11.416 -21.602 -15.341  1.00 44.83           C  
ATOM    447  CB  GLN A  57     -10.944 -21.472 -17.796  1.00 44.83           C  
ATOM    448  O   GLN A  57     -12.321 -20.908 -14.873  1.00 44.83           O  
ATOM    449  CG  GLN A  57     -11.699 -20.391 -18.557  1.00 44.83           C  
ATOM    450  CD  GLN A  57     -11.447 -20.441 -20.053  1.00 44.83           C  
ATOM    451  NE2 GLN A  57     -12.111 -19.561 -20.795  1.00 44.83           N  
ATOM    452  OE1 GLN A  57     -10.663 -21.262 -20.536  1.00 44.83           O  
ATOM    453  N   GLN A  58     -11.063 -22.748 -14.845  1.00 42.04           N  
ATOM    454  CA  GLN A  58     -11.961 -23.424 -13.915  1.00 42.04           C  
ATOM    455  C   GLN A  58     -11.805 -22.871 -12.501  1.00 42.04           C  
ATOM    456  CB  GLN A  58     -11.704 -24.932 -13.920  1.00 42.04           C  
ATOM    457  O   GLN A  58     -12.793 -22.697 -11.784  1.00 42.04           O  
ATOM    458  CG  GLN A  58     -12.347 -25.661 -15.092  1.00 42.04           C  
ATOM    459  CD  GLN A  58     -12.069 -27.152 -15.080  1.00 42.04           C  
ATOM    460  NE2 GLN A  58     -12.918 -27.920 -15.754  1.00 42.04           N  
ATOM    461  OE1 GLN A  58     -11.098 -27.611 -14.470  1.00 42.04           O  
ATOM    462  N   ALA A  59     -10.582 -22.493 -12.004  1.00 50.26           N  
ATOM    463  CA  ALA A  59     -10.347 -21.861 -10.708  1.00 50.26           C  
ATOM    464  C   ALA A  59     -10.850 -20.420 -10.701  1.00 50.26           C  
ATOM    465  CB  ALA A  59      -8.862 -21.905 -10.357  1.00 50.26           C  
ATOM    466  O   ALA A  59     -11.465 -19.976  -9.730  1.00 50.26           O  
ATOM    467  N   HIS A  60     -10.724 -19.745 -11.838  1.00 49.97           N  
ATOM    468  CA  HIS A  60     -11.329 -18.440 -12.079  1.00 49.97           C  
ATOM    469  C   HIS A  60     -12.847 -18.546 -12.180  1.00 49.97           C  
ATOM    470  CB  HIS A  60     -10.760 -17.814 -13.354  1.00 49.97           C  
ATOM    471  O   HIS A  60     -13.569 -17.710 -11.632  1.00 49.97           O  
ATOM    472  CG  HIS A  60     -11.175 -16.392 -13.561  1.00 49.97           C  
ATOM    473  CD2 HIS A  60     -11.949 -15.821 -14.513  1.00 49.97           C  
ATOM    474  ND1 HIS A  60     -10.779 -15.372 -12.722  1.00 49.97           N  
ATOM    475  CE1 HIS A  60     -11.294 -14.232 -13.152  1.00 49.97           C  
ATOM    476  NE2 HIS A  60     -12.008 -14.477 -14.237  1.00 49.97           N  
ATOM    477  N   ASN A  61     -13.313 -19.629 -12.702  1.00 46.01           N  
ATOM    478  CA  ASN A  61     -14.756 -19.828 -12.791  1.00 46.01           C  
ATOM    479  C   ASN A  61     -15.369 -20.102 -11.420  1.00 46.01           C  
ATOM    480  CB  ASN A  61     -15.083 -20.968 -13.757  1.00 46.01           C  
ATOM    481  O   ASN A  61     -16.476 -19.647 -11.128  1.00 46.01           O  
ATOM    482  CG  ASN A  61     -14.879 -20.580 -15.208  1.00 46.01           C  
ATOM    483  ND2 ASN A  61     -14.695 -21.575 -16.068  1.00 46.01           N  
ATOM    484  OD1 ASN A  61     -14.887 -19.396 -15.554  1.00 46.01           O  
ATOM    485  N   GLN A  62     -14.612 -20.787 -10.542  1.00 50.80           N  
ATOM    486  CA  GLN A  62     -15.088 -21.104  -9.199  1.00 50.80           C  
ATOM    487  C   GLN A  62     -15.097 -19.863  -8.311  1.00 50.80           C  
ATOM    488  CB  GLN A  62     -14.223 -22.196  -8.567  1.00 50.80           C  
ATOM    489  O   GLN A  62     -16.010 -19.678  -7.504  1.00 50.80           O  
ATOM    490  CG  GLN A  62     -14.506 -23.593  -9.102  1.00 50.80           C  
ATOM    491  CD  GLN A  62     -13.620 -24.653  -8.475  1.00 50.80           C  
ATOM    492  NE2 GLN A  62     -13.560 -25.822  -9.103  1.00 50.80           N  
ATOM    493  OE1 GLN A  62     -12.994 -24.422  -7.436  1.00 50.80           O  
ATOM    494  N   LEU A  63     -14.110 -18.843  -8.585  1.00 47.67           N  
ATOM    495  CA  LEU A  63     -14.016 -17.521  -7.977  1.00 47.67           C  
ATOM    496  C   LEU A  63     -15.075 -16.583  -8.548  1.00 47.67           C  
ATOM    497  CB  LEU A  63     -12.622 -16.928  -8.196  1.00 47.67           C  
ATOM    498  O   LEU A  63     -15.644 -15.766  -7.820  1.00 47.67           O  
ATOM    499  CG  LEU A  63     -11.649 -17.031  -7.020  1.00 47.67           C  
ATOM    500  CD1 LEU A  63     -10.210 -17.061  -7.524  1.00 47.67           C  
ATOM    501  CD2 LEU A  63     -11.858 -15.873  -6.050  1.00 47.67           C  
ATOM    502  N   LYS A  64     -15.474 -16.857  -9.871  1.00 45.79           N  
ATOM    503  CA  LYS A  64     -16.553 -16.227 -10.625  1.00 45.79           C  
ATOM    504  C   LYS A  64     -17.916 -16.598 -10.048  1.00 45.79           C  
ATOM    505  CB  LYS A  64     -16.482 -16.626 -12.100  1.00 45.79           C  
ATOM    506  O   LYS A  64     -18.798 -15.745  -9.926  1.00 45.79           O  
ATOM    507  CG  LYS A  64     -17.121 -15.619 -13.045  1.00 45.79           C  
ATOM    508  CD  LYS A  64     -16.854 -15.973 -14.502  1.00 45.79           C  
ATOM    509  CE  LYS A  64     -17.541 -14.999 -15.450  1.00 45.79           C  
ATOM    510  NZ  LYS A  64     -17.250 -15.319 -16.880  1.00 45.79           N  
ATOM    511  N   GLU A  65     -17.943 -17.813  -9.547  1.00 48.20           N  
ATOM    512  CA  GLU A  65     -19.245 -18.236  -9.042  1.00 48.20           C  
ATOM    513  C   GLU A  65     -19.482 -17.720  -7.625  1.00 48.20           C  
ATOM    514  CB  GLU A  65     -19.364 -19.762  -9.072  1.00 48.20           C  
ATOM    515  O   GLU A  65     -20.598 -17.324  -7.282  1.00 48.20           O  
ATOM    516  CG  GLU A  65     -20.418 -20.278 -10.042  1.00 48.20           C  
ATOM    517  CD  GLU A  65     -20.427 -21.793 -10.168  1.00 48.20           C  
ATOM    518  OE1 GLU A  65     -21.233 -22.332 -10.960  1.00 48.20           O  
ATOM    519  OE2 GLU A  65     -19.622 -22.447  -9.467  1.00 48.20           O  
ATOM    520  N   GLN A  66     -18.456 -17.566  -6.907  1.00 47.25           N  
ATOM    521  CA  GLN A  66     -18.612 -17.108  -5.530  1.00 47.25           C  
ATOM    522  C   GLN A  66     -18.712 -15.586  -5.465  1.00 47.25           C  
ATOM    523  CB  GLN A  66     -17.448 -17.595  -4.666  1.00 47.25           C  
ATOM    524  O   GLN A  66     -19.458 -15.042  -4.648  1.00 47.25           O  
ATOM    525  CG  GLN A  66     -17.577 -19.047  -4.223  1.00 47.25           C  
ATOM    526  CD  GLN A  66     -16.445 -19.486  -3.314  1.00 47.25           C  
ATOM    527  NE2 GLN A  66     -16.584 -20.667  -2.722  1.00 47.25           N  
ATOM    528  OE1 GLN A  66     -15.453 -18.769  -3.145  1.00 47.25           O  
ATOM    529  N   GLU A  67     -18.144 -14.868  -6.503  1.00 45.19           N  
ATOM    530  CA  GLU A  67     -18.187 -13.416  -6.651  1.00 45.19           C  
ATOM    531  C   GLU A  67     -19.386 -12.981  -7.488  1.00 45.19           C  
ATOM    532  CB  GLU A  67     -16.890 -12.901  -7.282  1.00 45.19           C  
ATOM    533  O   GLU A  67     -19.949 -11.907  -7.265  1.00 45.19           O  
ATOM    534  CG  GLU A  67     -15.826 -12.509  -6.267  1.00 45.19           C  
ATOM    535  CD  GLU A  67     -14.517 -12.075  -6.908  1.00 45.19           C  
ATOM    536  OE1 GLU A  67     -13.569 -11.721  -6.172  1.00 45.19           O  
ATOM    537  OE2 GLU A  67     -14.440 -12.088  -8.157  1.00 45.19           O  
ATOM    538  N   LEU A  68     -19.785 -13.854  -8.523  1.00 42.93           N  
ATOM    539  CA  LEU A  68     -20.996 -13.628  -9.304  1.00 42.93           C  
ATOM    540  C   LEU A  68     -22.223 -13.572  -8.401  1.00 42.93           C  
ATOM    541  CB  LEU A  68     -21.171 -14.728 -10.354  1.00 42.93           C  
ATOM    542  O   LEU A  68     -23.162 -12.818  -8.668  1.00 42.93           O  
ATOM    543  CG  LEU A  68     -21.436 -14.263 -11.787  1.00 42.93           C  
ATOM    544  CD1 LEU A  68     -20.499 -14.974 -12.757  1.00 42.93           C  
ATOM    545  CD2 LEU A  68     -22.893 -14.505 -12.167  1.00 42.93           C  
ATOM    546  N   LYS A  69     -22.037 -14.244  -7.171  1.00 43.86           N  
ATOM    547  CA  LYS A  69     -23.178 -14.156  -6.264  1.00 43.86           C  
ATOM    548  C   LYS A  69     -23.184 -12.827  -5.515  1.00 43.86           C  
ATOM    549  CB  LYS A  69     -23.165 -15.319  -5.270  1.00 43.86           C  
ATOM    550  O   LYS A  69     -24.248 -12.293  -5.194  1.00 43.86           O  
ATOM    551  CG  LYS A  69     -23.618 -16.645  -5.863  1.00 43.86           C  
ATOM    552  CD  LYS A  69     -23.577 -17.762  -4.828  1.00 43.86           C  
ATOM    553  CE  LYS A  69     -23.923 -19.110  -5.446  1.00 43.86           C  
ATOM    554  NZ  LYS A  69     -23.873 -20.211  -4.438  1.00 43.86           N  
ATOM    555  N   SER A  70     -22.053 -11.985  -5.628  1.00 46.65           N  
ATOM    556  CA  SER A  70     -22.032 -10.656  -5.026  1.00 46.65           C  
ATOM    557  C   SER A  70     -21.931  -9.569  -6.091  1.00 46.65           C  
ATOM    558  CB  SER A  70     -20.865 -10.530  -4.046  1.00 46.65           C  
ATOM    559  O   SER A  70     -21.189  -9.713  -7.065  1.00 46.65           O  
ATOM    560  OG  SER A  70     -20.031 -11.675  -4.106  1.00 46.65           O  
ATOM    561  N   GLN A  71     -22.825  -9.215  -7.044  1.00 45.11           N  
ATOM    562  CA  GLN A  71     -23.167  -8.073  -7.886  1.00 45.11           C  
ATOM    563  C   GLN A  71     -21.937  -7.219  -8.181  1.00 45.11           C  
ATOM    564  CB  GLN A  71     -24.250  -7.221  -7.221  1.00 45.11           C  
ATOM    565  O   GLN A  71     -22.052  -6.130  -8.747  1.00 45.11           O  
ATOM    566  CG  GLN A  71     -25.659  -7.768  -7.401  1.00 45.11           C  
ATOM    567  CD  GLN A  71     -26.730  -6.791  -6.955  1.00 45.11           C  
ATOM    568  NE2 GLN A  71     -27.990  -7.150  -7.174  1.00 45.11           N  
ATOM    569  OE1 GLN A  71     -26.427  -5.721  -6.417  1.00 45.11           O  
ATOM    570  N   LYS A  72     -20.568  -7.601  -8.645  1.00 53.83           N  
ATOM    571  CA  LYS A  72     -19.631  -6.559  -9.054  1.00 53.83           C  
ATOM    572  C   LYS A  72     -18.862  -6.971 -10.306  1.00 53.83           C  
ATOM    573  CB  LYS A  72     -18.656  -6.239  -7.921  1.00 53.83           C  
ATOM    574  O   LYS A  72     -18.194  -8.007 -10.316  1.00 53.83           O  
ATOM    575  CG  LYS A  72     -19.245  -5.364  -6.824  1.00 53.83           C  
ATOM    576  CD  LYS A  72     -18.197  -4.987  -5.785  1.00 53.83           C  
ATOM    577  CE  LYS A  72     -18.804  -4.181  -4.645  1.00 53.83           C  
ATOM    578  NZ  LYS A  72     -17.792  -3.859  -3.595  1.00 53.83           N  
ATOM    579  N   ASN A  73     -19.330  -6.983 -11.441  1.00 64.30           N  
ATOM    580  CA  ASN A  73     -18.843  -7.201 -12.799  1.00 64.30           C  
ATOM    581  C   ASN A  73     -17.444  -6.622 -12.993  1.00 64.30           C  
ATOM    582  CB  ASN A  73     -19.812  -6.602 -13.820  1.00 64.30           C  
ATOM    583  O   ASN A  73     -16.673  -7.114 -13.819  1.00 64.30           O  
ATOM    584  CG  ASN A  73     -21.138  -7.336 -13.867  1.00 64.30           C  
ATOM    585  ND2 ASN A  73     -22.161  -6.679 -14.401  1.00 64.30           N  
ATOM    586  OD1 ASN A  73     -21.243  -8.482 -13.424  1.00 64.30           O  
ATOM    587  N   SER A  74     -16.810  -5.881 -11.877  1.00 78.16           N  
ATOM    588  CA  SER A  74     -15.486  -5.332 -12.153  1.00 78.16           C  
ATOM    589  C   SER A  74     -14.578  -5.437 -10.932  1.00 78.16           C  
ATOM    590  CB  SER A  74     -15.593  -3.872 -12.596  1.00 78.16           C  
ATOM    591  O   SER A  74     -15.009  -5.175  -9.808  1.00 78.16           O  
ATOM    592  OG  SER A  74     -16.155  -3.075 -11.568  1.00 78.16           O  
ATOM    593  N   ILE A  75     -13.449  -6.031 -11.053  1.00 85.10           N  
ATOM    594  CA  ILE A  75     -12.441  -6.208 -10.013  1.00 85.10           C  
ATOM    595  C   ILE A  75     -11.282  -5.241 -10.248  1.00 85.10           C  
ATOM    596  CB  ILE A  75     -11.924  -7.663  -9.969  1.00 85.10           C  
ATOM    597  O   ILE A  75     -10.783  -5.121 -11.369  1.00 85.10           O  
ATOM    598  CG1 ILE A  75     -13.078  -8.632  -9.688  1.00 85.10           C  
ATOM    599  CG2 ILE A  75     -10.817  -7.811  -8.921  1.00 85.10           C  
ATOM    600  CD1 ILE A  75     -12.710 -10.099  -9.857  1.00 85.10           C  
ATOM    601  N   TYR A  76     -10.925  -4.464  -9.195  1.00 90.17           N  
ATOM    602  CA  TYR A  76      -9.819  -3.518  -9.274  1.00 90.17           C  
ATOM    603  C   TYR A  76      -8.595  -4.046  -8.536  1.00 90.17           C  
ATOM    604  CB  TYR A  76     -10.230  -2.160  -8.697  1.00 90.17           C  
ATOM    605  O   TYR A  76      -8.657  -4.319  -7.335  1.00 90.17           O  
ATOM    606  CG  TYR A  76     -11.293  -1.454  -9.504  1.00 90.17           C  
ATOM    607  CD1 TYR A  76     -10.949  -0.535 -10.492  1.00 90.17           C  
ATOM    608  CD2 TYR A  76     -12.642  -1.705  -9.279  1.00 90.17           C  
ATOM    609  CE1 TYR A  76     -11.925   0.119 -11.237  1.00 90.17           C  
ATOM    610  CE2 TYR A  76     -13.627  -1.056 -10.018  1.00 90.17           C  
ATOM    611  OH  TYR A  76     -14.229   0.497 -11.727  1.00 90.17           O  
ATOM    612  CZ  TYR A  76     -13.259  -0.148 -10.993  1.00 90.17           C  
ATOM    613  N   LEU A  77      -7.572  -4.230  -9.230  1.00 93.13           N  
ATOM    614  CA  LEU A  77      -6.296  -4.642  -8.656  1.00 93.13           C  
ATOM    615  C   LEU A  77      -5.257  -3.533  -8.787  1.00 93.13           C  
ATOM    616  CB  LEU A  77      -5.789  -5.916  -9.336  1.00 93.13           C  
ATOM    617  O   LEU A  77      -4.916  -3.125  -9.900  1.00 93.13           O  
ATOM    618  CG  LEU A  77      -4.461  -6.476  -8.823  1.00 93.13           C  
ATOM    619  CD1 LEU A  77      -4.603  -6.934  -7.375  1.00 93.13           C  
ATOM    620  CD2 LEU A  77      -3.987  -7.624  -9.708  1.00 93.13           C  
ATOM    621  N   ASN A  78      -4.824  -3.049  -7.624  1.00 95.24           N  
ATOM    622  CA  ASN A  78      -3.849  -1.965  -7.572  1.00 95.24           C  
ATOM    623  C   ASN A  78      -2.500  -2.450  -7.048  1.00 95.24           C  
ATOM    624  CB  ASN A  78      -4.371  -0.813  -6.712  1.00 95.24           C  
ATOM    625  O   ASN A  78      -2.388  -2.851  -5.888  1.00 95.24           O  
ATOM    626  CG  ASN A  78      -5.724  -0.307  -7.171  1.00 95.24           C  
ATOM    627  ND2 ASN A  78      -6.594   0.008  -6.219  1.00 95.24           N  
ATOM    628  OD1 ASN A  78      -5.985  -0.200  -8.372  1.00 95.24           O  
ATOM    629  N   ILE A  79      -1.465  -2.413  -7.916  1.00 96.52           N  
ATOM    630  CA  ILE A  79      -0.135  -2.915  -7.586  1.00 96.52           C  
ATOM    631  C   ILE A  79       0.874  -1.770  -7.632  1.00 96.52           C  
ATOM    632  CB  ILE A  79       0.296  -4.048  -8.544  1.00 96.52           C  
ATOM    633  O   ILE A  79       0.977  -1.065  -8.638  1.00 96.52           O  
ATOM    634  CG1 ILE A  79      -0.714  -5.200  -8.496  1.00 96.52           C  
ATOM    635  CG2 ILE A  79       1.705  -4.539  -8.201  1.00 96.52           C  
ATOM    636  CD1 ILE A  79      -0.461  -6.288  -9.532  1.00 96.52           C  
ATOM    637  N   MET A  80       1.541  -1.672  -6.558  1.00 97.07           N  
ATOM    638  CA  MET A  80       2.560  -0.632  -6.445  1.00 97.07           C  
ATOM    639  C   MET A  80       3.957  -1.218  -6.624  1.00 97.07           C  
ATOM    640  CB  MET A  80       2.460   0.075  -5.092  1.00 97.07           C  
ATOM    641  O   MET A  80       4.265  -2.279  -6.079  1.00 97.07           O  
ATOM    642  CG  MET A  80       3.473   1.193  -4.908  1.00 97.07           C  
ATOM    643  SD  MET A  80       3.211   2.130  -3.352  1.00 97.07           S  
ATOM    644  CE  MET A  80       3.924   0.967  -2.155  1.00 97.07           C  
ATOM    645  N   VAL A  81       4.831  -0.505  -7.386  1.00 96.94           N  
ATOM    646  CA  VAL A  81       6.204  -0.948  -7.604  1.00 96.94           C  
ATOM    647  C   VAL A  81       7.170  -0.007  -6.888  1.00 96.94           C  
ATOM    648  CB  VAL A  81       6.546  -1.017  -9.110  1.00 96.94           C  
ATOM    649  O   VAL A  81       7.127   1.209  -7.090  1.00 96.94           O  
ATOM    650  CG1 VAL A  81       7.957  -1.562  -9.318  1.00 96.94           C  
ATOM    651  CG2 VAL A  81       5.522  -1.877  -9.849  1.00 96.94           C  
ATOM    652  N   VAL A  82       8.000  -0.618  -6.020  1.00 95.70           N  
ATOM    653  CA  VAL A  82       8.920   0.176  -5.213  1.00 95.70           C  
ATOM    654  C   VAL A  82      10.320  -0.429  -5.279  1.00 95.70           C  
ATOM    655  CB  VAL A  82       8.449   0.271  -3.744  1.00 95.70           C  
ATOM    656  O   VAL A  82      10.472  -1.651  -5.352  1.00 95.70           O  
ATOM    657  CG1 VAL A  82       9.464   1.041  -2.901  1.00 95.70           C  
ATOM    658  CG2 VAL A  82       7.074   0.931  -3.667  1.00 95.70           C  
ATOM    659  N   GLY A  83      11.381   0.456  -5.217  1.00 93.35           N  
ATOM    660  CA  GLY A  83      12.760  -0.004  -5.187  1.00 93.35           C  
ATOM    661  C   GLY A  83      13.758   1.079  -5.550  1.00 93.35           C  
ATOM    662  O   GLY A  83      13.394   2.251  -5.672  1.00 93.35           O  
ATOM    663  N   GLU A  84      14.996   0.702  -5.661  1.00 91.88           N  
ATOM    664  CA  GLU A  84      16.084   1.602  -6.030  1.00 91.88           C  
ATOM    665  C   GLU A  84      15.927   2.100  -7.465  1.00 91.88           C  
ATOM    666  CB  GLU A  84      17.438   0.908  -5.860  1.00 91.88           C  
ATOM    667  O   GLU A  84      15.312   1.428  -8.296  1.00 91.88           O  
ATOM    668  CG  GLU A  84      18.630   1.845  -5.989  1.00 91.88           C  
ATOM    669  CD  GLU A  84      19.964   1.155  -5.747  1.00 91.88           C  
ATOM    670  OE1 GLU A  84      21.022   1.778  -5.990  1.00 91.88           O  
ATOM    671  OE2 GLU A  84      19.950  -0.018  -5.312  1.00 91.88           O  
ATOM    672  N   SER A  85      16.479   3.282  -7.639  1.00 91.03           N  
ATOM    673  CA  SER A  85      16.429   3.847  -8.983  1.00 91.03           C  
ATOM    674  C   SER A  85      17.335   3.079  -9.940  1.00 91.03           C  
ATOM    675  CB  SER A  85      16.833   5.322  -8.961  1.00 91.03           C  
ATOM    676  O   SER A  85      18.407   2.613  -9.548  1.00 91.03           O  
ATOM    677  OG  SER A  85      16.745   5.888 -10.257  1.00 91.03           O  
ATOM    678  N   GLY A  86      16.816   2.800 -11.147  1.00 88.95           N  
ATOM    679  CA  GLY A  86      17.611   2.184 -12.196  1.00 88.95           C  
ATOM    680  C   GLY A  86      17.467   0.675 -12.246  1.00 88.95           C  
ATOM    681  O   GLY A  86      18.273  -0.011 -12.879  1.00 88.95           O  
ATOM    682  N   LEU A  87      16.492   0.103 -11.547  1.00 90.46           N  
ATOM    683  CA  LEU A  87      16.322  -1.345 -11.514  1.00 90.46           C  
ATOM    684  C   LEU A  87      15.350  -1.804 -12.596  1.00 90.46           C  
ATOM    685  CB  LEU A  87      15.822  -1.795 -10.138  1.00 90.46           C  
ATOM    686  O   LEU A  87      15.111  -3.003 -12.754  1.00 90.46           O  
ATOM    687  CG  LEU A  87      16.803  -1.638  -8.976  1.00 90.46           C  
ATOM    688  CD1 LEU A  87      16.177  -2.148  -7.682  1.00 90.46           C  
ATOM    689  CD2 LEU A  87      18.106  -2.373  -9.272  1.00 90.46           C  
ATOM    690  N   GLY A  88      14.819  -0.840 -13.337  1.00 90.85           N  
ATOM    691  CA  GLY A  88      13.919  -1.179 -14.428  1.00 90.85           C  
ATOM    692  C   GLY A  88      12.465  -1.255 -14.000  1.00 90.85           C  
ATOM    693  O   GLY A  88      11.701  -2.070 -14.522  1.00 90.85           O  
ATOM    694  N   LYS A  89      12.006  -0.542 -13.057  1.00 93.48           N  
ATOM    695  CA  LYS A  89      10.643  -0.533 -12.533  1.00 93.48           C  
ATOM    696  C   LYS A  89       9.657  -0.016 -13.577  1.00 93.48           C  
ATOM    697  CB  LYS A  89      10.560   0.319 -11.266  1.00 93.48           C  
ATOM    698  O   LYS A  89       8.650  -0.668 -13.864  1.00 93.48           O  
ATOM    699  CG  LYS A  89      11.455  -0.166 -10.135  1.00 93.48           C  
ATOM    700  CD  LYS A  89      11.373   0.755  -8.924  1.00 93.48           C  
ATOM    701  CE  LYS A  89      11.898   2.148  -9.244  1.00 93.48           C  
ATOM    702  NZ  LYS A  89      13.353   2.277  -8.934  1.00 93.48           N  
ATOM    703  N   SER A  90      10.009   1.104 -14.130  1.00 93.18           N  
ATOM    704  CA  SER A  90       9.124   1.680 -15.138  1.00 93.18           C  
ATOM    705  C   SER A  90       9.090   0.824 -16.399  1.00 93.18           C  
ATOM    706  CB  SER A  90       9.566   3.102 -15.489  1.00 93.18           C  
ATOM    707  O   SER A  90       8.035   0.656 -17.013  1.00 93.18           O  
ATOM    708  OG  SER A  90       9.492   3.946 -14.353  1.00 93.18           O  
ATOM    709  N   THR A  91      10.223   0.267 -16.679  1.00 92.33           N  
ATOM    710  CA  THR A  91      10.309  -0.632 -17.826  1.00 92.33           C  
ATOM    711  C   THR A  91       9.487  -1.895 -17.585  1.00 92.33           C  
ATOM    712  CB  THR A  91      11.769  -1.016 -18.127  1.00 92.33           C  
ATOM    713  O   THR A  91       8.824  -2.393 -18.497  1.00 92.33           O  
ATOM    714  CG2 THR A  91      11.872  -1.816 -19.421  1.00 92.33           C  
ATOM    715  OG1 THR A  91      12.554   0.177 -18.252  1.00 92.33           O  
ATOM    716  N   PHE A  92       9.516  -2.395 -16.359  1.00 94.09           N  
ATOM    717  CA  PHE A  92       8.715  -3.559 -15.998  1.00 94.09           C  
ATOM    718  C   PHE A  92       7.229  -3.271 -16.175  1.00 94.09           C  
ATOM    719  CB  PHE A  92       8.999  -3.981 -14.553  1.00 94.09           C  
ATOM    720  O   PHE A  92       6.494  -4.092 -16.728  1.00 94.09           O  
ATOM    721  CG  PHE A  92       8.040  -5.012 -14.022  1.00 94.09           C  
ATOM    722  CD1 PHE A  92       6.986  -4.641 -13.196  1.00 94.09           C  
ATOM    723  CD2 PHE A  92       8.193  -6.353 -14.349  1.00 94.09           C  
ATOM    724  CE1 PHE A  92       6.096  -5.594 -12.703  1.00 94.09           C  
ATOM    725  CE2 PHE A  92       7.308  -7.311 -13.860  1.00 94.09           C  
ATOM    726  CZ  PHE A  92       6.262  -6.929 -13.037  1.00 94.09           C  
ATOM    727  N   ILE A  93       6.816  -2.134 -15.727  1.00 93.17           N  
ATOM    728  CA  ILE A  93       5.413  -1.742 -15.813  1.00 93.17           C  
ATOM    729  C   ILE A  93       4.972  -1.721 -17.275  1.00 93.17           C  
ATOM    730  CB  ILE A  93       5.170  -0.363 -15.160  1.00 93.17           C  
ATOM    731  O   ILE A  93       3.909  -2.245 -17.617  1.00 93.17           O  
ATOM    732  CG1 ILE A  93       5.359  -0.450 -13.641  1.00 93.17           C  
ATOM    733  CG2 ILE A  93       3.774   0.162 -15.509  1.00 93.17           C  
ATOM    734  CD1 ILE A  93       5.296   0.895 -12.931  1.00 93.17           C  
ATOM    735  N   ASP A  94       5.777  -1.194 -18.127  1.00 90.98           N  
ATOM    736  CA  ASP A  94       5.463  -1.108 -19.550  1.00 90.98           C  
ATOM    737  C   ASP A  94       5.357  -2.498 -20.174  1.00 90.98           C  
ATOM    738  CB  ASP A  94       6.522  -0.282 -20.284  1.00 90.98           C  
ATOM    739  O   ASP A  94       4.439  -2.767 -20.952  1.00 90.98           O  
ATOM    740  CG  ASP A  94       6.454   1.198 -19.951  1.00 90.98           C  
ATOM    741  OD1 ASP A  94       5.381   1.680 -19.529  1.00 90.98           O  
ATOM    742  OD2 ASP A  94       7.483   1.889 -20.115  1.00 90.98           O  
ATOM    743  N   ALA A  95       6.319  -3.341 -19.828  1.00 89.50           N  
ATOM    744  CA  ALA A  95       6.325  -4.709 -20.340  1.00 89.50           C  
ATOM    745  C   ALA A  95       5.119  -5.491 -19.828  1.00 89.50           C  
ATOM    746  CB  ALA A  95       7.620  -5.417 -19.949  1.00 89.50           C  
ATOM    747  O   ALA A  95       4.491  -6.238 -20.582  1.00 89.50           O  
ATOM    748  N   PHE A  96       4.787  -5.330 -18.520  1.00 91.14           N  
ATOM    749  CA  PHE A  96       3.679  -6.034 -17.886  1.00 91.14           C  
ATOM    750  C   PHE A  96       2.351  -5.631 -18.513  1.00 91.14           C  
ATOM    751  CB  PHE A  96       3.655  -5.755 -16.380  1.00 91.14           C  
ATOM    752  O   PHE A  96       1.525  -6.488 -18.837  1.00 91.14           O  
ATOM    753  CG  PHE A  96       2.753  -6.677 -15.605  1.00 91.14           C  
ATOM    754  CD1 PHE A  96       1.407  -6.376 -15.435  1.00 91.14           C  
ATOM    755  CD2 PHE A  96       3.251  -7.848 -15.047  1.00 91.14           C  
ATOM    756  CE1 PHE A  96       0.570  -7.228 -14.719  1.00 91.14           C  
ATOM    757  CE2 PHE A  96       2.421  -8.704 -14.330  1.00 91.14           C  
ATOM    758  CZ  PHE A  96       1.081  -8.392 -14.167  1.00 91.14           C  
ATOM    759  N   LEU A  97       2.140  -4.344 -18.717  1.00 89.30           N  
ATOM    760  CA  LEU A  97       0.890  -3.825 -19.262  1.00 89.30           C  
ATOM    761  C   LEU A  97       0.730  -4.219 -20.726  1.00 89.30           C  
ATOM    762  CB  LEU A  97       0.837  -2.301 -19.122  1.00 89.30           C  
ATOM    763  O   LEU A  97      -0.384  -4.486 -21.183  1.00 89.30           O  
ATOM    764  CG  LEU A  97       0.530  -1.758 -17.725  1.00 89.30           C  
ATOM    765  CD1 LEU A  97       0.648  -0.238 -17.710  1.00 89.30           C  
ATOM    766  CD2 LEU A  97      -0.859  -2.197 -17.274  1.00 89.30           C  
ATOM    767  N   ASN A  98       1.801  -4.107 -21.505  1.00 87.32           N  
ATOM    768  CA  ASN A  98       1.761  -4.535 -22.900  1.00 87.32           C  
ATOM    769  C   ASN A  98       1.268  -5.973 -23.031  1.00 87.32           C  
ATOM    770  CB  ASN A  98       3.140  -4.385 -23.546  1.00 87.32           C  
ATOM    771  O   ASN A  98       0.468  -6.281 -23.916  1.00 87.32           O  
ATOM    772  CG  ASN A  98       3.470  -2.946 -23.891  1.00 87.32           C  
ATOM    773  ND2 ASN A  98       4.742  -2.678 -24.162  1.00 87.32           N  
ATOM    774  OD1 ASN A  98       2.589  -2.082 -23.913  1.00 87.32           O  
ATOM    775  N   LYS A  99       1.807  -6.790 -22.149  1.00 84.53           N  
ATOM    776  CA  LYS A  99       1.352  -8.177 -22.136  1.00 84.53           C  
ATOM    777  C   LYS A  99      -0.113  -8.271 -21.717  1.00 84.53           C  
ATOM    778  CB  LYS A  99       2.220  -9.018 -21.198  1.00 84.53           C  
ATOM    779  O   LYS A  99      -0.884  -9.032 -22.304  1.00 84.53           O  
ATOM    780  CG  LYS A  99       1.804 -10.479 -21.115  1.00 84.53           C  
ATOM    781  CD  LYS A  99       2.112 -11.223 -22.409  1.00 84.53           C  
ATOM    782  CE  LYS A  99       1.812 -12.710 -22.285  1.00 84.53           C  
ATOM    783  NZ  LYS A  99       2.284 -13.472 -23.479  1.00 84.53           N  
ATOM    784  N   TYR A 100      -0.396  -7.553 -20.676  1.00 82.41           N  
ATOM    785  CA  TYR A 100      -1.752  -7.544 -20.139  1.00 82.41           C  
ATOM    786  C   TYR A 100      -2.755  -7.102 -21.198  1.00 82.41           C  
ATOM    787  CB  TYR A 100      -1.841  -6.623 -18.919  1.00 82.41           C  
ATOM    788  O   TYR A 100      -3.816  -7.713 -21.350  1.00 82.41           O  
ATOM    789  CG  TYR A 100      -3.193  -6.634 -18.247  1.00 82.41           C  
ATOM    790  CD1 TYR A 100      -4.083  -5.575 -18.413  1.00 82.41           C  
ATOM    791  CD2 TYR A 100      -3.583  -7.702 -17.446  1.00 82.41           C  
ATOM    792  CE1 TYR A 100      -5.329  -5.580 -17.794  1.00 82.41           C  
ATOM    793  CE2 TYR A 100      -4.826  -7.717 -16.823  1.00 82.41           C  
ATOM    794  OH  TYR A 100      -6.924  -6.664 -16.389  1.00 82.41           O  
ATOM    795  CZ  TYR A 100      -5.692  -6.654 -17.003  1.00 82.41           C  
ATOM    796  N   GLU A 101      -2.460  -6.157 -22.056  1.00 82.19           N  
ATOM    797  CA  GLU A 101      -3.363  -5.607 -23.063  1.00 82.19           C  
ATOM    798  C   GLU A 101      -3.421  -6.500 -24.299  1.00 82.19           C  
ATOM    799  CB  GLU A 101      -2.933  -4.192 -23.456  1.00 82.19           C  
ATOM    800  O   GLU A 101      -4.467  -6.612 -24.942  1.00 82.19           O  
ATOM    801  CG  GLU A 101      -3.205  -3.146 -22.384  1.00 82.19           C  
ATOM    802  CD  GLU A 101      -2.814  -1.739 -22.806  1.00 82.19           C  
ATOM    803  OE1 GLU A 101      -3.094  -0.779 -22.052  1.00 82.19           O  
ATOM    804  OE2 GLU A 101      -2.225  -1.594 -23.900  1.00 82.19           O  
ATOM    805  N   LYS A 102      -2.287  -7.128 -24.746  1.00 77.56           N  
ATOM    806  CA  LYS A 102      -2.215  -7.978 -25.931  1.00 77.56           C  
ATOM    807  C   LYS A 102      -2.998  -9.273 -25.726  1.00 77.56           C  
ATOM    808  CB  LYS A 102      -0.760  -8.295 -26.278  1.00 77.56           C  
ATOM    809  O   LYS A 102      -3.500  -9.859 -26.687  1.00 77.56           O  
ATOM    810  CG  LYS A 102       0.005  -7.120 -26.868  1.00 77.56           C  
ATOM    811  CD  LYS A 102       1.410  -7.526 -27.295  1.00 77.56           C  
ATOM    812  CE  LYS A 102       2.182  -6.347 -27.874  1.00 77.56           C  
ATOM    813  NZ  LYS A 102       3.576  -6.729 -28.249  1.00 77.56           N  
ATOM    814  N   SER A 103      -2.989  -9.749 -24.569  1.00 64.36           N  
ATOM    815  CA  SER A 103      -3.748 -10.967 -24.305  1.00 64.36           C  
ATOM    816  C   SER A 103      -5.233 -10.765 -24.585  1.00 64.36           C  
ATOM    817  CB  SER A 103      -3.550 -11.419 -22.858  1.00 64.36           C  
ATOM    818  O   SER A 103      -5.973 -11.733 -24.768  1.00 64.36           O  
ATOM    819  OG  SER A 103      -4.060 -10.453 -21.955  1.00 64.36           O  
ATOM    820  N   LYS A 104      -5.702  -9.456 -24.895  1.00 56.98           N  
ATOM    821  CA  LYS A 104      -7.044  -9.094 -25.344  1.00 56.98           C  
ATOM    822  C   LYS A 104      -7.261  -9.492 -26.801  1.00 56.98           C  
ATOM    823  CB  LYS A 104      -7.282  -7.593 -25.170  1.00 56.98           C  
ATOM    824  O   LYS A 104      -8.333  -9.981 -27.163  1.00 56.98           O  
ATOM    825  CG  LYS A 104      -7.584  -7.177 -23.737  1.00 56.98           C  
ATOM    826  CD  LYS A 104      -8.036  -5.725 -23.661  1.00 56.98           C  
ATOM    827  CE  LYS A 104      -8.267  -5.285 -22.221  1.00 56.98           C  
ATOM    828  NZ  LYS A 104      -8.768  -3.880 -22.145  1.00 56.98           N  
ATOM    829  N   LYS A 105      -6.223  -9.325 -27.616  1.00 52.45           N  
ATOM    830  CA  LYS A 105      -6.385  -9.431 -29.063  1.00 52.45           C  
ATOM    831  C   LYS A 105      -6.242 -10.877 -29.528  1.00 52.45           C  
ATOM    832  CB  LYS A 105      -5.368  -8.545 -29.784  1.00 52.45           C  
ATOM    833  O   LYS A 105      -6.860 -11.282 -30.515  1.00 52.45           O  
ATOM    834  CG  LYS A 105      -5.608  -7.053 -29.604  1.00 52.45           C  
ATOM    835  CD  LYS A 105      -4.628  -6.226 -30.426  1.00 52.45           C  
ATOM    836  CE  LYS A 105      -4.831  -4.734 -30.204  1.00 52.45           C  
ATOM    837  NZ  LYS A 105      -3.875  -3.918 -31.012  1.00 52.45           N  
ATOM    838  N   PHE A 106      -5.720 -11.753 -28.693  1.00 38.93           N  
ATOM    839  CA  PHE A 106      -5.491 -13.124 -29.132  1.00 38.93           C  
ATOM    840  C   PHE A 106      -6.744 -13.970 -28.943  1.00 38.93           C  
ATOM    841  CB  PHE A 106      -4.318 -13.746 -28.368  1.00 38.93           C  
ATOM    842  O   PHE A 106      -7.035 -14.849 -29.758  1.00 38.93           O  
ATOM    843  CG  PHE A 106      -3.477 -14.678 -29.198  1.00 38.93           C  
ATOM    844  CD1 PHE A 106      -3.686 -16.051 -29.154  1.00 38.93           C  
ATOM    845  CD2 PHE A 106      -2.478 -14.180 -30.024  1.00 38.93           C  
ATOM    846  CE1 PHE A 106      -2.910 -16.916 -29.922  1.00 38.93           C  
ATOM    847  CE2 PHE A 106      -1.698 -15.039 -30.795  1.00 38.93           C  
ATOM    848  CZ  PHE A 106      -1.915 -16.406 -30.741  1.00 38.93           C  
ATOM    849  N   GLN A 107      -7.762 -13.522 -28.178  1.00 38.70           N  
ATOM    850  CA  GLN A 107      -8.969 -14.323 -28.005  1.00 38.70           C  
ATOM    851  C   GLN A 107     -10.029 -13.953 -29.038  1.00 38.70           C  
ATOM    852  CB  GLN A 107      -9.530 -14.151 -26.592  1.00 38.70           C  
ATOM    853  O   GLN A 107     -10.801 -14.808 -29.478  1.00 38.70           O  
ATOM    854  CG  GLN A 107      -9.107 -15.247 -25.624  1.00 38.70           C  
ATOM    855  CD  GLN A 107      -9.515 -14.955 -24.192  1.00 38.70           C  
ATOM    856  NE2 GLN A 107      -8.739 -15.462 -23.239  1.00 38.70           N  
ATOM    857  OE1 GLN A 107     -10.518 -14.278 -23.944  1.00 38.70           O  
ATOM    858  N   LYS A 108      -9.868 -12.862 -29.825  1.00 41.01           N  
ATOM    859  CA  LYS A 108     -10.842 -12.528 -30.860  1.00 41.01           C  
ATOM    860  C   LYS A 108     -10.406 -13.067 -32.219  1.00 41.01           C  
ATOM    861  CB  LYS A 108     -11.045 -11.014 -30.937  1.00 41.01           C  
ATOM    862  O   LYS A 108     -11.241 -13.478 -33.027  1.00 41.01           O  
ATOM    863  CG  LYS A 108     -12.486 -10.571 -30.726  1.00 41.01           C  
ATOM    864  CD  LYS A 108     -12.604  -9.053 -30.687  1.00 41.01           C  
ATOM    865  CE  LYS A 108     -14.051  -8.608 -30.525  1.00 41.01           C  
ATOM    866  NZ  LYS A 108     -14.173  -7.120 -30.496  1.00 41.01           N  
ATOM    867  N   GLN A 109      -9.179 -13.552 -32.351  1.00 34.97           N  
ATOM    868  CA  GLN A 109      -8.746 -14.000 -33.670  1.00 34.97           C  
ATOM    869  C   GLN A 109      -8.786 -15.522 -33.775  1.00 34.97           C  
ATOM    870  CB  GLN A 109      -7.338 -13.489 -33.976  1.00 34.97           C  
ATOM    871  O   GLN A 109      -8.711 -16.076 -34.873  1.00 34.97           O  
ATOM    872  CG  GLN A 109      -7.286 -12.015 -34.353  1.00 34.97           C  
ATOM    873  CD  GLN A 109      -5.881 -11.538 -34.668  1.00 34.97           C  
ATOM    874  NE2 GLN A 109      -5.618 -10.260 -34.419  1.00 34.97           N  
ATOM    875  OE1 GLN A 109      -5.038 -12.313 -35.132  1.00 34.97           O  
ATOM    876  N   GLN A 110      -9.363 -16.238 -32.825  1.00 36.67           N  
ATOM    877  CA  GLN A 110      -9.494 -17.676 -33.038  1.00 36.67           C  
ATOM    878  C   GLN A 110     -10.955 -18.072 -33.234  1.00 36.67           C  
ATOM    879  CB  GLN A 110      -8.894 -18.450 -31.864  1.00 36.67           C  
ATOM    880  O   GLN A 110     -11.247 -19.150 -33.755  1.00 36.67           O  
ATOM    881  CG  GLN A 110      -7.383 -18.619 -31.947  1.00 36.67           C  
ATOM    882  CD  GLN A 110      -6.825 -19.475 -30.826  1.00 36.67           C  
ATOM    883  NE2 GLN A 110      -5.559 -19.257 -30.486  1.00 36.67           N  
ATOM    884  OE1 GLN A 110      -7.526 -20.326 -30.268  1.00 36.67           O  
ATOM    885  N   GLN A 111     -11.850 -17.127 -33.427  1.00 33.15           N  
ATOM    886  CA  GLN A 111     -13.200 -17.539 -33.798  1.00 33.15           C  
ATOM    887  C   GLN A 111     -13.602 -16.953 -35.148  1.00 33.15           C  
ATOM    888  CB  GLN A 111     -14.204 -17.121 -32.723  1.00 33.15           C  
ATOM    889  O   GLN A 111     -14.652 -17.300 -35.694  1.00 33.15           O  
ATOM    890  CG  GLN A 111     -14.652 -18.264 -31.822  1.00 33.15           C  
ATOM    891  CD  GLN A 111     -15.559 -17.803 -30.697  1.00 33.15           C  
ATOM    892  NE2 GLN A 111     -15.698 -18.634 -29.669  1.00 33.15           N  
ATOM    893  OE1 GLN A 111     -16.130 -16.709 -30.750  1.00 33.15           O  
ATOM    894  N   ASP A 112     -12.668 -16.806 -36.080  1.00 33.40           N  
ATOM    895  CA  ASP A 112     -13.218 -16.671 -37.425  1.00 33.40           C  
ATOM    896  C   ASP A 112     -12.417 -17.493 -38.432  1.00 33.40           C  
ATOM    897  CB  ASP A 112     -13.244 -15.201 -37.849  1.00 33.40           C  
ATOM    898  O   ASP A 112     -12.355 -17.149 -39.614  1.00 33.40           O  
ATOM    899  CG  ASP A 112     -14.317 -14.397 -37.136  1.00 33.40           C  
ATOM    900  OD1 ASP A 112     -15.280 -14.996 -36.610  1.00 33.40           O  
ATOM    901  OD2 ASP A 112     -14.199 -13.153 -37.102  1.00 33.40           O  
ATOM    902  N   THR A 113     -12.086 -18.758 -38.121  1.00 35.27           N  
ATOM    903  CA  THR A 113     -11.809 -19.455 -39.372  1.00 35.27           C  
ATOM    904  C   THR A 113     -12.669 -20.709 -39.495  1.00 35.27           C  
ATOM    905  CB  THR A 113     -10.321 -19.836 -39.482  1.00 35.27           C  
ATOM    906  O   THR A 113     -12.548 -21.633 -38.687  1.00 35.27           O  
ATOM    907  CG2 THR A 113      -9.495 -18.678 -40.032  1.00 35.27           C  
ATOM    908  OG1 THR A 113      -9.827 -20.186 -38.183  1.00 35.27           O  
ATOM    909  N   GLU A 114     -13.938 -20.663 -39.246  1.00 31.21           N  
ATOM    910  CA  GLU A 114     -14.735 -21.745 -39.815  1.00 31.21           C  
ATOM    911  C   GLU A 114     -16.083 -21.234 -40.316  1.00 31.21           C  
ATOM    912  CB  GLU A 114     -14.945 -22.858 -38.786  1.00 31.21           C  
ATOM    913  O   GLU A 114     -16.872 -20.689 -39.542  1.00 31.21           O  
ATOM    914  CG  GLU A 114     -13.928 -23.987 -38.884  1.00 31.21           C  
ATOM    915  CD  GLU A 114     -14.110 -25.053 -37.815  1.00 31.21           C  
ATOM    916  OE1 GLU A 114     -13.308 -26.013 -37.773  1.00 31.21           O  
ATOM    917  OE2 GLU A 114     -15.064 -24.928 -37.015  1.00 31.21           O  
ATOM    918  N   THR A 115     -16.154 -20.401 -41.346  1.00 29.17           N  
ATOM    919  CA  THR A 115     -17.202 -20.461 -42.358  1.00 29.17           C  
ATOM    920  C   THR A 115     -17.204 -19.194 -43.210  1.00 29.17           C  
ATOM    921  CB  THR A 115     -18.588 -20.653 -41.717  1.00 29.17           C  
ATOM    922  O   THR A 115     -17.221 -18.082 -42.678  1.00 29.17           O  
ATOM    923  CG2 THR A 115     -19.394 -21.717 -42.456  1.00 29.17           C  
ATOM    924  OG1 THR A 115     -18.425 -21.057 -40.351  1.00 29.17           O  
ATOM    925  N   LYS A 116     -16.488 -19.094 -44.277  1.00 27.46           N  
ATOM    926  CA  LYS A 116     -17.106 -18.639 -45.519  1.00 27.46           C  
ATOM    927  C   LYS A 116     -16.054 -18.370 -46.591  1.00 27.46           C  
ATOM    928  CB  LYS A 116     -17.939 -17.380 -45.275  1.00 27.46           C  
ATOM    929  O   LYS A 116     -15.184 -17.514 -46.414  1.00 27.46           O  
ATOM    930  CG  LYS A 116     -19.442 -17.610 -45.340  1.00 27.46           C  
ATOM    931  CD  LYS A 116     -20.211 -16.295 -45.293  1.00 27.46           C  
ATOM    932  CE  LYS A 116     -21.716 -16.527 -45.274  1.00 27.46           C  
ATOM    933  NZ  LYS A 116     -22.474 -15.241 -45.246  1.00 27.46           N  
ATOM    934  N   GLY A 117     -15.567 -19.436 -47.269  1.00 24.35           N  
ATOM    935  CA  GLY A 117     -15.822 -19.805 -48.652  1.00 24.35           C  
ATOM    936  C   GLY A 117     -16.693 -18.802 -49.386  1.00 24.35           C  
ATOM    937  O   GLY A 117     -17.675 -18.303 -48.833  1.00 24.35           O  
ATOM    938  N   LEU A 118     -16.128 -17.877 -50.220  1.00 29.03           N  
ATOM    939  CA  LEU A 118     -16.409 -17.788 -51.649  1.00 29.03           C  
ATOM    940  C   LEU A 118     -17.643 -16.930 -51.907  1.00 29.03           C  
ATOM    941  CB  LEU A 118     -16.610 -19.184 -52.244  1.00 29.03           C  
ATOM    942  O   LEU A 118     -18.750 -17.288 -51.500  1.00 29.03           O  
ATOM    943  CG  LEU A 118     -15.805 -19.506 -53.504  1.00 29.03           C  
ATOM    944  CD1 LEU A 118     -14.364 -19.849 -53.139  1.00 29.03           C  
ATOM    945  CD2 LEU A 118     -16.453 -20.650 -54.275  1.00 29.03           C  
ATOM    946  N   ALA A 119     -17.550 -15.617 -52.139  1.00 28.48           N  
ATOM    947  CA  ALA A 119     -18.351 -14.852 -53.091  1.00 28.48           C  
ATOM    948  C   ALA A 119     -17.881 -13.401 -53.161  1.00 28.48           C  
ATOM    949  CB  ALA A 119     -19.828 -14.912 -52.713  1.00 28.48           C  
ATOM    950  O   ALA A 119     -17.706 -12.748 -52.130  1.00 28.48           O  
ATOM    951  N   SER A 120     -17.059 -12.988 -54.139  1.00 27.15           N  
ATOM    952  CA  SER A 120     -17.334 -12.227 -55.354  1.00 27.15           C  
ATOM    953  C   SER A 120     -17.885 -10.843 -55.027  1.00 27.15           C  
ATOM    954  CB  SER A 120     -18.322 -12.980 -56.246  1.00 27.15           C  
ATOM    955  O   SER A 120     -18.708 -10.695 -54.121  1.00 27.15           O  
ATOM    956  OG  SER A 120     -19.583 -13.101 -55.610  1.00 27.15           O  
ATOM    957  N   SER A 121     -17.160  -9.725 -55.456  1.00 25.43           N  
ATOM    958  CA  SER A 121     -17.448  -8.752 -56.505  1.00 25.43           C  
ATOM    959  C   SER A 121     -18.120  -7.508 -55.936  1.00 25.43           C  
ATOM    960  CB  SER A 121     -18.336  -9.374 -57.583  1.00 25.43           C  
ATOM    961  O   SER A 121     -19.054  -7.610 -55.137  1.00 25.43           O  
ATOM    962  OG  SER A 121     -19.507  -9.932 -57.011  1.00 25.43           O  
ATOM    963  N   GLN A 122     -17.447  -6.355 -55.878  1.00 24.93           N  
ATOM    964  CA  GLN A 122     -17.813  -5.092 -56.510  1.00 24.93           C  
ATOM    965  C   GLN A 122     -18.132  -4.025 -55.466  1.00 24.93           C  
ATOM    966  CB  GLN A 122     -19.007  -5.285 -57.446  1.00 24.93           C  
ATOM    967  O   GLN A 122     -18.923  -4.263 -54.551  1.00 24.93           O  
ATOM    968  CG  GLN A 122     -18.632  -5.822 -58.820  1.00 24.93           C  
ATOM    969  CD  GLN A 122     -19.810  -5.870 -59.774  1.00 24.93           C  
ATOM    970  NE2 GLN A 122     -19.547  -6.234 -61.025  1.00 24.93           N  
ATOM    971  OE1 GLN A 122     -20.948  -5.582 -59.391  1.00 24.93           O  
ATOM    972  N   SER A 123     -17.351  -2.961 -55.395  1.00 29.49           N  
ATOM    973  CA  SER A 123     -17.815  -1.582 -55.505  1.00 29.49           C  
ATOM    974  C   SER A 123     -16.694  -0.595 -55.196  1.00 29.49           C  
ATOM    975  CB  SER A 123     -18.995  -1.337 -54.564  1.00 29.49           C  
ATOM    976  O   SER A 123     -15.988  -0.744 -54.197  1.00 29.49           O  
ATOM    977  OG  SER A 123     -18.552  -1.206 -53.224  1.00 29.49           O  
ATOM    978  N   SER A 124     -16.041   0.034 -56.219  1.00 23.60           N  
ATOM    979  CA  SER A 124     -16.000   1.387 -56.762  1.00 23.60           C  
ATOM    980  C   SER A 124     -16.067   2.431 -55.652  1.00 23.60           C  
ATOM    981  CB  SER A 124     -17.149   1.605 -57.748  1.00 23.60           C  
ATOM    982  O   SER A 124     -16.908   2.339 -54.756  1.00 23.60           O  
ATOM    983  OG  SER A 124     -18.391   1.273 -57.152  1.00 23.60           O  
ATOM    984  N   THR A 125     -15.012   3.245 -55.485  1.00 28.01           N  
ATOM    985  CA  THR A 125     -14.912   4.700 -55.511  1.00 28.01           C  
ATOM    986  C   THR A 125     -13.514   5.154 -55.101  1.00 28.01           C  
ATOM    987  CB  THR A 125     -15.958   5.348 -54.584  1.00 28.01           C  
ATOM    988  O   THR A 125     -12.964   4.669 -54.110  1.00 28.01           O  
ATOM    989  CG2 THR A 125     -17.316   5.444 -55.270  1.00 28.01           C  
ATOM    990  OG1 THR A 125     -16.089   4.558 -53.396  1.00 28.01           O  
ATOM    991  N   GLU A 126     -12.647   5.395 -55.969  1.00 24.90           N  
ATOM    992  CA  GLU A 126     -11.852   6.604 -56.161  1.00 24.90           C  
ATOM    993  C   GLU A 126     -11.956   7.530 -54.952  1.00 24.90           C  
ATOM    994  CB  GLU A 126     -12.292   7.342 -57.428  1.00 24.90           C  
ATOM    995  O   GLU A 126     -13.058   7.890 -54.533  1.00 24.90           O  
ATOM    996  CG  GLU A 126     -11.680   6.788 -58.706  1.00 24.90           C  
ATOM    997  CD  GLU A 126     -11.938   7.661 -59.923  1.00 24.90           C  
ATOM    998  OE1 GLU A 126     -11.434   7.336 -61.022  1.00 24.90           O  
ATOM    999  OE2 GLU A 126     -12.650   8.680 -59.776  1.00 24.90           O  
ATOM   1000  N   PRO A 127     -10.854   8.039 -54.362  1.00 31.75           N  
ATOM   1001  CA  PRO A 127     -10.422   9.423 -54.152  1.00 31.75           C  
ATOM   1002  C   PRO A 127      -9.225   9.805 -55.020  1.00 31.75           C  
ATOM   1003  CB  PRO A 127     -10.053   9.456 -52.667  1.00 31.75           C  
ATOM   1004  O   PRO A 127      -8.388   8.955 -55.332  1.00 31.75           O  
ATOM   1005  CG  PRO A 127      -9.678   8.047 -52.336  1.00 31.75           C  
ATOM   1006  CD  PRO A 127      -9.876   7.200 -53.559  1.00 31.75           C  
ATOM   1007  N   THR A 128      -9.348  10.564 -56.196  1.00 23.13           N  
ATOM   1008  CA  THR A 128      -8.905  11.846 -56.732  1.00 23.13           C  
ATOM   1009  C   THR A 128      -7.983  12.556 -55.745  1.00 23.13           C  
ATOM   1010  CB  THR A 128     -10.102  12.756 -57.066  1.00 23.13           C  
ATOM   1011  O   THR A 128      -8.287  12.639 -54.553  1.00 23.13           O  
ATOM   1012  CG2 THR A 128     -10.962  12.151 -58.170  1.00 23.13           C  
ATOM   1013  OG1 THR A 128     -10.905  12.929 -55.891  1.00 23.13           O  
ATOM   1014  N   GLY A 129      -6.697  12.804 -55.959  1.00 27.29           N  
ATOM   1015  CA  GLY A 129      -5.954  14.046 -56.095  1.00 27.29           C  
ATOM   1016  C   GLY A 129      -4.544  13.962 -55.540  1.00 27.29           C  
ATOM   1017  O   GLY A 129      -4.337  13.467 -54.431  1.00 27.29           O  
ATOM   1018  N   ALA A 130      -3.467  13.809 -56.329  1.00 25.72           N  
ATOM   1019  CA  ALA A 130      -2.400  14.715 -56.748  1.00 25.72           C  
ATOM   1020  C   ALA A 130      -1.218  14.653 -55.785  1.00 25.72           C  
ATOM   1021  CB  ALA A 130      -2.925  16.145 -56.850  1.00 25.72           C  
ATOM   1022  O   ALA A 130      -1.377  14.880 -54.583  1.00 25.72           O  
ATOM   1023  N   ALA A 131      -0.111  14.026 -56.132  1.00 30.69           N  
ATOM   1024  CA  ALA A 131       1.209  14.641 -56.249  1.00 30.69           C  
ATOM   1025  C   ALA A 131       2.297  13.580 -56.395  1.00 30.69           C  
ATOM   1026  CB  ALA A 131       1.493  15.527 -55.039  1.00 30.69           C  
ATOM   1027  O   ALA A 131       2.358  12.633 -55.609  1.00 30.69           O  
ATOM   1028  N   LYS A 132       2.601  13.098 -57.517  1.00 26.83           N  
ATOM   1029  CA  LYS A 132       3.909  12.937 -58.144  1.00 26.83           C  
ATOM   1030  C   LYS A 132       4.976  13.738 -57.403  1.00 26.83           C  
ATOM   1031  CB  LYS A 132       3.858  13.366 -59.612  1.00 26.83           C  
ATOM   1032  O   LYS A 132       4.763  14.905 -57.067  1.00 26.83           O  
ATOM   1033  CG  LYS A 132       3.811  12.205 -60.594  1.00 26.83           C  
ATOM   1034  CD  LYS A 132       3.789  12.693 -62.036  1.00 26.83           C  
ATOM   1035  CE  LYS A 132       3.619  11.540 -63.016  1.00 26.83           C  
ATOM   1036  NZ  LYS A 132       3.615  12.012 -64.433  1.00 26.83           N  
ATOM   1037  N   PRO A 133       6.276  13.236 -57.337  1.00 26.97           N  
ATOM   1038  CA  PRO A 133       7.241  13.150 -58.436  1.00 26.97           C  
ATOM   1039  C   PRO A 133       7.976  11.812 -58.473  1.00 26.97           C  
ATOM   1040  CB  PRO A 133       8.211  14.298 -58.143  1.00 26.97           C  
ATOM   1041  O   PRO A 133       8.077  11.131 -57.450  1.00 26.97           O  
ATOM   1042  CG  PRO A 133       8.231  14.409 -56.652  1.00 26.97           C  
ATOM   1043  CD  PRO A 133       7.255  13.418 -56.086  1.00 26.97           C  
ATOM   1044  N   ILE A 134       8.095  11.191 -59.575  1.00 25.74           N  
ATOM   1045  CA  ILE A 134       9.015  10.776 -60.628  1.00 25.74           C  
ATOM   1046  C   ILE A 134      10.381  11.422 -60.404  1.00 25.74           C  
ATOM   1047  CB  ILE A 134       8.473  11.140 -62.028  1.00 25.74           C  
ATOM   1048  O   ILE A 134      10.483  12.644 -60.278  1.00 25.74           O  
ATOM   1049  CG1 ILE A 134       7.128  10.448 -62.277  1.00 25.74           C  
ATOM   1050  CG2 ILE A 134       9.488  10.769 -63.113  1.00 25.74           C  
ATOM   1051  CD1 ILE A 134       6.401  10.938 -63.521  1.00 25.74           C  
ATOM   1052  N   ALA A 135      11.439  10.686 -60.083  1.00 33.45           N  
ATOM   1053  CA  ALA A 135      12.781  10.534 -60.639  1.00 33.45           C  
ATOM   1054  C   ALA A 135      13.463   9.284 -60.092  1.00 33.45           C  
ATOM   1055  CB  ALA A 135      13.624  11.771 -60.338  1.00 33.45           C  
ATOM   1056  O   ALA A 135      13.399   9.008 -58.892  1.00 33.45           O  
ATOM   1057  N   SER A 136      13.697   8.192 -60.896  1.00 25.77           N  
ATOM   1058  CA  SER A 136      14.795   7.698 -61.721  1.00 25.77           C  
ATOM   1059  C   SER A 136      15.936   7.166 -60.860  1.00 25.77           C  
ATOM   1060  CB  SER A 136      15.313   8.804 -62.642  1.00 25.77           C  
ATOM   1061  O   SER A 136      16.301   7.779 -59.855  1.00 25.77           O  
ATOM   1062  OG  SER A 136      15.853   9.875 -61.888  1.00 25.77           O  
ATOM   1063  N   ARG A 137      16.287   5.869 -60.920  1.00 24.88           N  
ATOM   1064  CA  ARG A 137      17.393   5.233 -61.628  1.00 24.88           C  
ATOM   1065  C   ARG A 137      18.719   5.498 -60.923  1.00 24.88           C  
ATOM   1066  CB  ARG A 137      17.462   5.727 -63.075  1.00 24.88           C  
ATOM   1067  O   ARG A 137      19.051   6.647 -60.623  1.00 24.88           O  
ATOM   1068  CG  ARG A 137      17.881   4.659 -64.072  1.00 24.88           C  
ATOM   1069  CD  ARG A 137      17.177   4.830 -65.411  1.00 24.88           C  
ATOM   1070  NE  ARG A 137      18.088   4.611 -66.530  1.00 24.88           N  
ATOM   1071  NH1 ARG A 137      16.485   4.922 -68.164  1.00 24.88           N  
ATOM   1072  NH2 ARG A 137      18.649   4.445 -68.751  1.00 24.88           N  
ATOM   1073  CZ  ARG A 137      17.739   4.660 -67.813  1.00 24.88           C  
ATOM   1074  N   ALA A 138      19.341   4.511 -60.292  1.00 24.42           N  
ATOM   1075  CA  ALA A 138      20.697   4.035 -60.549  1.00 24.42           C  
ATOM   1076  C   ALA A 138      21.461   3.826 -59.245  1.00 24.42           C  
ATOM   1077  CB  ALA A 138      21.445   5.017 -61.448  1.00 24.42           C  
ATOM   1078  O   ALA A 138      21.433   4.682 -58.357  1.00 24.42           O  
ATOM   1079  N   ALA A 139      21.746   2.532 -58.817  1.00 24.54           N  
ATOM   1080  CA  ALA A 139      23.077   1.931 -58.799  1.00 24.54           C  
ATOM   1081  C   ALA A 139      23.515   1.611 -57.372  1.00 24.54           C  
ATOM   1082  CB  ALA A 139      24.089   2.860 -59.466  1.00 24.54           C  
ATOM   1083  O   ALA A 139      23.401   2.453 -56.478  1.00 24.54           O  
ATOM   1084  N   SER A 140      23.393   0.417 -57.007  1.00 24.96           N  
ATOM   1085  CA  SER A 140      24.371  -0.462 -56.375  1.00 24.96           C  
ATOM   1086  C   SER A 140      25.791   0.054 -56.578  1.00 24.96           C  
ATOM   1087  CB  SER A 140      24.252  -1.883 -56.929  1.00 24.96           C  
ATOM   1088  O   SER A 140      26.140   0.516 -57.666  1.00 24.96           O  
ATOM   1089  OG  SER A 140      22.983  -2.436 -56.627  1.00 24.96           O  
ATOM   1090  N   PRO A 141      26.702   0.138 -55.511  1.00 30.61           N  
ATOM   1091  CA  PRO A 141      27.735  -0.832 -55.137  1.00 30.61           C  
ATOM   1092  C   PRO A 141      28.010  -0.850 -53.635  1.00 30.61           C  
ATOM   1093  CB  PRO A 141      28.965  -0.354 -55.912  1.00 30.61           C  
ATOM   1094  O   PRO A 141      27.714   0.124 -52.938  1.00 30.61           O  
ATOM   1095  CG  PRO A 141      28.852   1.136 -55.927  1.00 30.61           C  
ATOM   1096  CD  PRO A 141      27.562   1.524 -55.264  1.00 30.61           C  
ATOM   1097  N   SER A 142      28.093  -2.042 -52.976  1.00 24.38           N  
ATOM   1098  CA  SER A 142      29.192  -2.875 -52.499  1.00 24.38           C  
ATOM   1099  C   SER A 142      30.379  -2.024 -52.058  1.00 24.38           C  
ATOM   1100  CB  SER A 142      29.633  -3.856 -53.586  1.00 24.38           C  
ATOM   1101  O   SER A 142      30.747  -1.064 -52.737  1.00 24.38           O  
ATOM   1102  OG  SER A 142      29.975  -3.167 -54.777  1.00 24.38           O  
ATOM   1103  N   SER A 143      30.776  -1.961 -50.736  1.00 29.08           N  
ATOM   1104  CA  SER A 143      32.021  -2.267 -50.040  1.00 29.08           C  
ATOM   1105  C   SER A 143      32.452  -1.110 -49.144  1.00 29.08           C  
ATOM   1106  CB  SER A 143      33.131  -2.587 -51.041  1.00 29.08           C  
ATOM   1107  O   SER A 143      32.358   0.055 -49.537  1.00 29.08           O  
ATOM   1108  OG  SER A 143      33.437  -1.453 -51.834  1.00 29.08           O  
ATOM   1109  N   LYS A 144      32.434  -1.169 -47.780  1.00 27.91           N  
ATOM   1110  CA  LYS A 144      33.508  -1.160 -46.792  1.00 27.91           C  
ATOM   1111  C   LYS A 144      33.940   0.266 -46.462  1.00 27.91           C  
ATOM   1112  CB  LYS A 144      34.706  -1.968 -47.293  1.00 27.91           C  
ATOM   1113  O   LYS A 144      34.400   0.999 -47.340  1.00 27.91           O  
ATOM   1114  CG  LYS A 144      35.294  -2.912 -46.255  1.00 27.91           C  
ATOM   1115  CD  LYS A 144      36.389  -3.788 -46.852  1.00 27.91           C  
ATOM   1116  CE  LYS A 144      36.894  -4.815 -45.849  1.00 27.91           C  
ATOM   1117  NZ  LYS A 144      37.942  -5.699 -46.441  1.00 27.91           N  
ATOM   1118  N   ARG A 145      33.441   0.890 -45.483  1.00 25.82           N  
ATOM   1119  CA  ARG A 145      34.253   1.835 -44.723  1.00 25.82           C  
ATOM   1120  C   ARG A 145      33.723   1.994 -43.302  1.00 25.82           C  
ATOM   1121  CB  ARG A 145      34.292   3.195 -45.423  1.00 25.82           C  
ATOM   1122  O   ARG A 145      32.532   2.243 -43.102  1.00 25.82           O  
ATOM   1123  CG  ARG A 145      35.421   3.338 -46.430  1.00 25.82           C  
ATOM   1124  CD  ARG A 145      35.515   4.756 -46.975  1.00 25.82           C  
ATOM   1125  NE  ARG A 145      36.575   4.881 -47.972  1.00 25.82           N  
ATOM   1126  NH1 ARG A 145      36.104   7.081 -48.498  1.00 25.82           N  
ATOM   1127  NH2 ARG A 145      37.820   5.987 -49.554  1.00 25.82           N  
ATOM   1128  CZ  ARG A 145      36.831   5.983 -48.672  1.00 25.82           C  
ATOM   1129  N   GLU A 146      34.167   1.204 -42.361  1.00 25.71           N  
ATOM   1130  CA  GLU A 146      34.623   1.565 -41.023  1.00 25.71           C  
ATOM   1131  C   GLU A 146      34.858   3.069 -40.907  1.00 25.71           C  
ATOM   1132  CB  GLU A 146      35.903   0.804 -40.667  1.00 25.71           C  
ATOM   1133  O   GLU A 146      35.608   3.648 -41.696  1.00 25.71           O  
ATOM   1134  CG  GLU A 146      35.653  -0.579 -40.083  1.00 25.71           C  
ATOM   1135  CD  GLU A 146      36.931  -1.307 -39.698  1.00 25.71           C  
ATOM   1136  OE1 GLU A 146      36.849  -2.444 -39.179  1.00 25.71           O  
ATOM   1137  OE2 GLU A 146      38.023  -0.736 -39.915  1.00 25.71           O  
ATOM   1138  N   PRO A 147      34.058   3.833 -40.175  1.00 36.28           N  
ATOM   1139  CA  PRO A 147      34.371   5.215 -39.807  1.00 36.28           C  
ATOM   1140  C   PRO A 147      35.169   5.315 -38.509  1.00 36.28           C  
ATOM   1141  CB  PRO A 147      32.991   5.860 -39.651  1.00 36.28           C  
ATOM   1142  O   PRO A 147      34.929   4.548 -37.573  1.00 36.28           O  
ATOM   1143  CG  PRO A 147      32.056   4.713 -39.443  1.00 36.28           C  
ATOM   1144  CD  PRO A 147      32.847   3.438 -39.484  1.00 36.28           C  
ATOM   1145  N   THR A 148      36.560   5.526 -38.604  1.00 25.71           N  
ATOM   1146  CA  THR A 148      37.544   6.386 -37.957  1.00 25.71           C  
ATOM   1147  C   THR A 148      36.919   7.723 -37.565  1.00 25.71           C  
ATOM   1148  CB  THR A 148      38.758   6.633 -38.872  1.00 25.71           C  
ATOM   1149  O   THR A 148      36.141   8.298 -38.329  1.00 25.71           O  
ATOM   1150  CG2 THR A 148      39.679   5.418 -38.902  1.00 25.71           C  
ATOM   1151  OG1 THR A 148      38.299   6.904 -40.202  1.00 25.71           O  
ATOM   1152  N   LEU A 149      36.743   8.120 -36.276  1.00 28.27           N  
ATOM   1153  CA  LEU A 149      37.076   9.106 -35.253  1.00 28.27           C  
ATOM   1154  C   LEU A 149      36.972  10.522 -35.809  1.00 28.27           C  
ATOM   1155  CB  LEU A 149      38.487   8.860 -34.711  1.00 28.27           C  
ATOM   1156  O   LEU A 149      37.715  10.892 -36.721  1.00 28.27           O  
ATOM   1157  CG  LEU A 149      38.583   8.414 -33.251  1.00 28.27           C  
ATOM   1158  CD1 LEU A 149      38.956   6.937 -33.172  1.00 28.27           C  
ATOM   1159  CD2 LEU A 149      39.597   9.268 -32.497  1.00 28.27           C  
ATOM   1160  N   ALA A 150      35.799  11.231 -35.776  1.00 30.00           N  
ATOM   1161  CA  ALA A 150      35.757  12.672 -35.543  1.00 30.00           C  
ATOM   1162  C   ALA A 150      34.349  13.126 -35.167  1.00 30.00           C  
ATOM   1163  CB  ALA A 150      36.243  13.425 -36.779  1.00 30.00           C  
ATOM   1164  O   ALA A 150      33.401  12.923 -35.929  1.00 30.00           O  
ATOM   1165  N   SER A 151      33.953  13.089 -33.841  1.00 33.12           N  
ATOM   1166  CA  SER A 151      33.350  14.263 -33.218  1.00 33.12           C  
ATOM   1167  C   SER A 151      32.796  13.933 -31.836  1.00 33.12           C  
ATOM   1168  CB  SER A 151      32.236  14.826 -34.102  1.00 33.12           C  
ATOM   1169  O   SER A 151      32.072  12.949 -31.671  1.00 33.12           O  
ATOM   1170  OG  SER A 151      31.106  13.971 -34.093  1.00 33.12           O  
ATOM   1171  N   GLN A 152      33.505  13.760 -30.805  1.00 29.24           N  
ATOM   1172  CA  GLN A 152      33.291  14.357 -29.491  1.00 29.24           C  
ATOM   1173  C   GLN A 152      32.234  15.457 -29.552  1.00 29.24           C  
ATOM   1174  CB  GLN A 152      34.601  14.918 -28.935  1.00 29.24           C  
ATOM   1175  O   GLN A 152      32.399  16.444 -30.273  1.00 29.24           O  
ATOM   1176  CG  GLN A 152      35.565  13.849 -28.438  1.00 29.24           C  
ATOM   1177  CD  GLN A 152      36.799  14.434 -27.777  1.00 29.24           C  
ATOM   1178  NE2 GLN A 152      37.950  13.816 -28.019  1.00 29.24           N  
ATOM   1179  OE1 GLN A 152      36.718  15.432 -27.055  1.00 29.24           O  
ATOM   1180  N   GLY A 153      30.885  15.143 -29.394  1.00 29.00           N  
ATOM   1181  CA  GLY A 153      29.996  15.958 -28.581  1.00 29.00           C  
ATOM   1182  C   GLY A 153      28.742  15.223 -28.146  1.00 29.00           C  
ATOM   1183  O   GLY A 153      28.078  14.581 -28.963  1.00 29.00           O  
ATOM   1184  N   ALA A 154      28.733  14.257 -27.162  1.00 29.38           N  
ATOM   1185  CA  ALA A 154      27.832  14.151 -26.018  1.00 29.38           C  
ATOM   1186  C   ALA A 154      26.446  13.684 -26.453  1.00 29.38           C  
ATOM   1187  CB  ALA A 154      27.734  15.490 -25.291  1.00 29.38           C  
ATOM   1188  O   ALA A 154      25.642  14.479 -26.945  1.00 29.38           O  
ATOM   1189  N   ALA A 155      26.283  12.621 -27.176  1.00 35.13           N  
ATOM   1190  CA  ALA A 155      25.100  11.769 -27.078  1.00 35.13           C  
ATOM   1191  C   ALA A 155      24.882  11.298 -25.643  1.00 35.13           C  
ATOM   1192  CB  ALA A 155      25.228  10.571 -28.015  1.00 35.13           C  
ATOM   1193  O   ALA A 155      25.630  10.457 -25.139  1.00 35.13           O  
ATOM   1194  N   ALA A 156      25.131  12.222 -24.609  1.00 28.46           N  
ATOM   1195  CA  ALA A 156      24.527  12.064 -23.289  1.00 28.46           C  
ATOM   1196  C   ALA A 156      23.596  10.855 -23.252  1.00 28.46           C  
ATOM   1197  CB  ALA A 156      23.766  13.328 -22.897  1.00 28.46           C  
ATOM   1198  O   ALA A 156      22.734  10.701 -24.120  1.00 28.46           O  
ATOM   1199  N   LEU A 157      23.956   9.614 -23.308  1.00 33.17           N  
ATOM   1200  CA  LEU A 157      23.382   8.547 -22.495  1.00 33.17           C  
ATOM   1201  C   LEU A 157      21.983   8.921 -22.017  1.00 33.17           C  
ATOM   1202  CB  LEU A 157      24.281   8.246 -21.293  1.00 33.17           C  
ATOM   1203  O   LEU A 157      21.827   9.800 -21.166  1.00 33.17           O  
ATOM   1204  CG  LEU A 157      25.418   7.251 -21.530  1.00 33.17           C  
ATOM   1205  CD1 LEU A 157      26.666   7.679 -20.765  1.00 33.17           C  
ATOM   1206  CD2 LEU A 157      24.991   5.844 -21.122  1.00 33.17           C  
ATOM   1207  N   ALA A 158      21.035   9.371 -22.789  1.00 35.66           N  
ATOM   1208  CA  ALA A 158      19.624   9.634 -22.520  1.00 35.66           C  
ATOM   1209  C   ALA A 158      19.086   8.694 -21.446  1.00 35.66           C  
ATOM   1210  CB  ALA A 158      18.804   9.498 -23.801  1.00 35.66           C  
ATOM   1211  O   ALA A 158      19.093   7.473 -21.620  1.00 35.66           O  
ATOM   1212  N   GLN A 159      19.633   8.689 -20.247  1.00 36.77           N  
ATOM   1213  CA  GLN A 159      18.961   8.159 -19.065  1.00 36.77           C  
ATOM   1214  C   GLN A 159      17.445   8.209 -19.226  1.00 36.77           C  
ATOM   1215  CB  GLN A 159      19.382   8.933 -17.815  1.00 36.77           C  
ATOM   1216  O   GLN A 159      16.902   9.185 -19.748  1.00 36.77           O  
ATOM   1217  CG  GLN A 159      20.857   8.784 -17.467  1.00 36.77           C  
ATOM   1218  CD  GLN A 159      21.078   8.206 -16.082  1.00 36.77           C  
ATOM   1219  NE2 GLN A 159      22.289   8.365 -15.559  1.00 36.77           N  
ATOM   1220  OE1 GLN A 159      20.167   7.623 -15.485  1.00 36.77           O  
ATOM   1221  N   PRO A 160      16.750   7.032 -19.458  1.00 52.31           N  
ATOM   1222  CA  PRO A 160      15.287   7.087 -19.405  1.00 52.31           C  
ATOM   1223  C   PRO A 160      14.771   8.091 -18.378  1.00 52.31           C  
ATOM   1224  CB  PRO A 160      14.895   5.659 -19.018  1.00 52.31           C  
ATOM   1225  O   PRO A 160      15.497   8.462 -17.452  1.00 52.31           O  
ATOM   1226  CG  PRO A 160      16.148   5.052 -18.475  1.00 52.31           C  
ATOM   1227  CD  PRO A 160      17.314   5.890 -18.917  1.00 52.31           C  
ATOM   1228  N   PRO A 161      13.663   8.906 -18.779  1.00 58.10           N  
ATOM   1229  CA  PRO A 161      13.077   9.911 -17.889  1.00 58.10           C  
ATOM   1230  C   PRO A 161      12.945   9.419 -16.449  1.00 58.10           C  
ATOM   1231  CB  PRO A 161      11.700  10.169 -18.506  1.00 58.10           C  
ATOM   1232  O   PRO A 161      12.630   8.249 -16.220  1.00 58.10           O  
ATOM   1233  CG  PRO A 161      11.446   8.984 -19.381  1.00 58.10           C  
ATOM   1234  CD  PRO A 161      12.760   8.325 -19.686  1.00 58.10           C  
ATOM   1235  N   LYS A 162      13.765   9.917 -15.558  1.00 63.49           N  
ATOM   1236  CA  LYS A 162      13.725   9.670 -14.119  1.00 63.49           C  
ATOM   1237  C   LYS A 162      12.361  10.031 -13.538  1.00 63.49           C  
ATOM   1238  CB  LYS A 162      14.824  10.460 -13.407  1.00 63.49           C  
ATOM   1239  O   LYS A 162      11.793  11.073 -13.873  1.00 63.49           O  
ATOM   1240  CG  LYS A 162      16.231   9.958 -13.693  1.00 63.49           C  
ATOM   1241  CD  LYS A 162      17.273  10.728 -12.892  1.00 63.49           C  
ATOM   1242  CE  LYS A 162      18.685  10.255 -13.209  1.00 63.49           C  
ATOM   1243  NZ  LYS A 162      19.712  11.022 -12.441  1.00 63.49           N  
ATOM   1244  N   THR A 163      11.647   8.997 -13.084  1.00 76.38           N  
ATOM   1245  CA  THR A 163      10.353   9.190 -12.441  1.00 76.38           C  
ATOM   1246  C   THR A 163      10.508   9.963 -11.134  1.00 76.38           C  
ATOM   1247  CB  THR A 163       9.660   7.842 -12.164  1.00 76.38           C  
ATOM   1248  O   THR A 163      11.228   9.529 -10.232  1.00 76.38           O  
ATOM   1249  CG2 THR A 163       8.237   8.049 -11.657  1.00 76.38           C  
ATOM   1250  OG1 THR A 163       9.618   7.076 -13.374  1.00 76.38           O  
ATOM   1251  N   THR A 164       9.995  11.252 -11.069  1.00 77.56           N  
ATOM   1252  CA  THR A 164      10.124  12.094  -9.885  1.00 77.56           C  
ATOM   1253  C   THR A 164       8.863  12.020  -9.028  1.00 77.56           C  
ATOM   1254  CB  THR A 164      10.402  13.560 -10.269  1.00 77.56           C  
ATOM   1255  O   THR A 164       8.933  12.124  -7.802  1.00 77.56           O  
ATOM   1256  CG2 THR A 164      11.788  13.713 -10.887  1.00 77.56           C  
ATOM   1257  OG1 THR A 164       9.418  13.994 -11.216  1.00 77.56           O  
ATOM   1258  N   GLN A 165       7.696  11.697  -9.806  1.00 83.19           N  
ATOM   1259  CA  GLN A 165       6.411  11.647  -9.116  1.00 83.19           C  
ATOM   1260  C   GLN A 165       5.771  10.268  -9.245  1.00 83.19           C  
ATOM   1261  CB  GLN A 165       5.466  12.718  -9.661  1.00 83.19           C  
ATOM   1262  O   GLN A 165       6.154   9.479 -10.112  1.00 83.19           O  
ATOM   1263  CG  GLN A 165       5.955  14.143  -9.435  1.00 83.19           C  
ATOM   1264  CD  GLN A 165       4.975  15.186  -9.936  1.00 83.19           C  
ATOM   1265  NE2 GLN A 165       5.405  16.443  -9.955  1.00 83.19           N  
ATOM   1266  OE1 GLN A 165       3.840  14.865 -10.303  1.00 83.19           O  
ATOM   1267  N   ILE A 166       4.944   9.934  -8.230  1.00 89.62           N  
ATOM   1268  CA  ILE A 166       4.205   8.677  -8.274  1.00 89.62           C  
ATOM   1269  C   ILE A 166       3.221   8.697  -9.441  1.00 89.62           C  
ATOM   1270  CB  ILE A 166       3.457   8.414  -6.947  1.00 89.62           C  
ATOM   1271  O   ILE A 166       2.384   9.597  -9.540  1.00 89.62           O  
ATOM   1272  CG1 ILE A 166       4.451   8.319  -5.784  1.00 89.62           C  
ATOM   1273  CG2 ILE A 166       2.608   7.144  -7.048  1.00 89.62           C  
ATOM   1274  CD1 ILE A 166       3.793   8.229  -4.414  1.00 89.62           C  
ATOM   1275  N   VAL A 167       3.388   7.897 -10.493  1.00 91.45           N  
ATOM   1276  CA  VAL A 167       2.587   7.809 -11.709  1.00 91.45           C  
ATOM   1277  C   VAL A 167       1.768   6.521 -11.698  1.00 91.45           C  
ATOM   1278  CB  VAL A 167       3.471   7.869 -12.976  1.00 91.45           C  
ATOM   1279  O   VAL A 167       2.292   5.448 -11.388  1.00 91.45           O  
ATOM   1280  CG1 VAL A 167       2.618   7.733 -14.236  1.00 91.45           C  
ATOM   1281  CG2 VAL A 167       4.271   9.169 -13.007  1.00 91.45           C  
ATOM   1282  N   GLU A 168       0.478   6.632 -11.979  1.00 91.81           N  
ATOM   1283  CA  GLU A 168      -0.425   5.489 -12.064  1.00 91.81           C  
ATOM   1284  C   GLU A 168      -0.760   5.158 -13.516  1.00 91.81           C  
ATOM   1285  CB  GLU A 168      -1.710   5.758 -11.276  1.00 91.81           C  
ATOM   1286  O   GLU A 168      -1.094   6.048 -14.300  1.00 91.81           O  
ATOM   1287  CG  GLU A 168      -1.479   6.018  -9.795  1.00 91.81           C  
ATOM   1288  CD  GLU A 168      -2.757   6.338  -9.036  1.00 91.81           C  
ATOM   1289  OE1 GLU A 168      -2.679   6.691  -7.837  1.00 91.81           O  
ATOM   1290  OE2 GLU A 168      -3.845   6.232  -9.644  1.00 91.81           O  
ATOM   1291  N   THR A 169      -0.563   3.991 -13.889  1.00 91.30           N  
ATOM   1292  CA  THR A 169      -0.931   3.488 -15.208  1.00 91.30           C  
ATOM   1293  C   THR A 169      -1.998   2.404 -15.095  1.00 91.30           C  
ATOM   1294  CB  THR A 169       0.295   2.929 -15.954  1.00 91.30           C  
ATOM   1295  O   THR A 169      -1.835   1.440 -14.343  1.00 91.30           O  
ATOM   1296  CG2 THR A 169      -0.055   2.572 -17.395  1.00 91.30           C  
ATOM   1297  OG1 THR A 169       1.335   3.915 -15.957  1.00 91.30           O  
ATOM   1298  N   THR A 170      -3.079   2.606 -15.776  1.00 88.50           N  
ATOM   1299  CA  THR A 170      -4.225   1.713 -15.641  1.00 88.50           C  
ATOM   1300  C   THR A 170      -4.406   0.871 -16.901  1.00 88.50           C  
ATOM   1301  CB  THR A 170      -5.517   2.501 -15.357  1.00 88.50           C  
ATOM   1302  O   THR A 170      -4.097   1.323 -18.005  1.00 88.50           O  
ATOM   1303  CG2 THR A 170      -5.409   3.282 -14.051  1.00 88.50           C  
ATOM   1304  OG1 THR A 170      -5.756   3.419 -16.431  1.00 88.50           O  
ATOM   1305  N   GLY A 171      -4.725  -0.379 -16.711  1.00 87.07           N  
ATOM   1306  CA  GLY A 171      -5.096  -1.315 -17.760  1.00 87.07           C  
ATOM   1307  C   GLY A 171      -6.377  -2.071 -17.459  1.00 87.07           C  
ATOM   1308  O   GLY A 171      -6.694  -2.328 -16.296  1.00 87.07           O  
ATOM   1309  N   GLN A 172      -7.148  -2.345 -18.518  1.00 86.33           N  
ATOM   1310  CA  GLN A 172      -8.414  -3.047 -18.341  1.00 86.33           C  
ATOM   1311  C   GLN A 172      -8.476  -4.299 -19.212  1.00 86.33           C  
ATOM   1312  CB  GLN A 172      -9.590  -2.124 -18.664  1.00 86.33           C  
ATOM   1313  O   GLN A 172      -7.981  -4.301 -20.341  1.00 86.33           O  
ATOM   1314  CG  GLN A 172      -9.772  -0.987 -17.668  1.00 86.33           C  
ATOM   1315  CD  GLN A 172     -10.966  -0.109 -17.991  1.00 86.33           C  
ATOM   1316  NE2 GLN A 172     -11.286   0.812 -17.088  1.00 86.33           N  
ATOM   1317  OE1 GLN A 172     -11.595  -0.255 -19.044  1.00 86.33           O  
ATOM   1318  N   ARG A 173      -8.954  -5.322 -18.488  1.00 83.60           N  
ATOM   1319  CA  ARG A 173      -9.133  -6.593 -19.183  1.00 83.60           C  
ATOM   1320  C   ARG A 173     -10.474  -7.226 -18.830  1.00 83.60           C  
ATOM   1321  CB  ARG A 173      -7.993  -7.556 -18.843  1.00 83.60           C  
ATOM   1322  O   ARG A 173     -10.889  -7.209 -17.669  1.00 83.60           O  
ATOM   1323  CG  ARG A 173      -8.077  -8.890 -19.568  1.00 83.60           C  
ATOM   1324  CD  ARG A 173      -6.930  -9.814 -19.185  1.00 83.60           C  
ATOM   1325  NE  ARG A 173      -7.089 -11.142 -19.769  1.00 83.60           N  
ATOM   1326  NH1 ARG A 173      -5.109 -11.978 -18.923  1.00 83.60           N  
ATOM   1327  NH2 ARG A 173      -6.465 -13.309 -20.205  1.00 83.60           N  
ATOM   1328  CZ  ARG A 173      -6.221 -12.140 -19.631  1.00 83.60           C  
ATOM   1329  N   LYS A 174     -11.180  -7.701 -19.888  1.00 78.98           N  
ATOM   1330  CA  LYS A 174     -12.451  -8.386 -19.672  1.00 78.98           C  
ATOM   1331  C   LYS A 174     -12.318  -9.885 -19.926  1.00 78.98           C  
ATOM   1332  CB  LYS A 174     -13.538  -7.797 -20.572  1.00 78.98           C  
ATOM   1333  O   LYS A 174     -11.846 -10.301 -20.986  1.00 78.98           O  
ATOM   1334  CG  LYS A 174     -14.951  -8.210 -20.188  1.00 78.98           C  
ATOM   1335  CD  LYS A 174     -15.992  -7.516 -21.057  1.00 78.98           C  
ATOM   1336  CE  LYS A 174     -17.403  -7.981 -20.720  1.00 78.98           C  
ATOM   1337  NZ  LYS A 174     -18.431  -7.268 -21.535  1.00 78.98           N  
ATOM   1338  N   GLU A 175     -12.446 -10.657 -18.837  1.00 69.85           N  
ATOM   1339  CA  GLU A 175     -12.496 -12.109 -18.980  1.00 69.85           C  
ATOM   1340  C   GLU A 175     -13.808 -12.672 -18.440  1.00 69.85           C  
ATOM   1341  CB  GLU A 175     -11.310 -12.761 -18.266  1.00 69.85           C  
ATOM   1342  O   GLU A 175     -14.205 -12.365 -17.314  1.00 69.85           O  
ATOM   1343  CG  GLU A 175     -10.007 -12.691 -19.048  1.00 69.85           C  
ATOM   1344  CD  GLU A 175      -8.857 -13.412 -18.363  1.00 69.85           C  
ATOM   1345  OE1 GLU A 175      -7.718 -13.369 -18.882  1.00 69.85           O  
ATOM   1346  OE2 GLU A 175      -9.096 -14.027 -17.300  1.00 69.85           O  
ATOM   1347  N   ASN A 176     -14.529 -13.570 -19.282  1.00 67.36           N  
ATOM   1348  CA  ASN A 176     -15.703 -14.354 -18.913  1.00 67.36           C  
ATOM   1349  C   ASN A 176     -16.740 -13.503 -18.186  1.00 67.36           C  
ATOM   1350  CB  ASN A 176     -15.298 -15.551 -18.049  1.00 67.36           C  
ATOM   1351  O   ASN A 176     -17.268 -13.911 -17.150  1.00 67.36           O  
ATOM   1352  CG  ASN A 176     -14.411 -16.532 -18.789  1.00 67.36           C  
ATOM   1353  ND2 ASN A 176     -13.530 -17.204 -18.057  1.00 67.36           N  
ATOM   1354  OD1 ASN A 176     -14.516 -16.684 -20.009  1.00 67.36           O  
ATOM   1355  N   ASN A 177     -16.902 -12.197 -18.578  1.00 70.77           N  
ATOM   1356  CA  ASN A 177     -17.915 -11.260 -18.103  1.00 70.77           C  
ATOM   1357  C   ASN A 177     -17.437 -10.493 -16.874  1.00 70.77           C  
ATOM   1358  CB  ASN A 177     -19.222 -11.994 -17.795  1.00 70.77           C  
ATOM   1359  O   ASN A 177     -18.235  -9.852 -16.187  1.00 70.77           O  
ATOM   1360  CG  ASN A 177     -19.968 -12.410 -19.048  1.00 70.77           C  
ATOM   1361  ND2 ASN A 177     -20.843 -13.399 -18.917  1.00 70.77           N  
ATOM   1362  OD1 ASN A 177     -19.758 -11.847 -20.126  1.00 70.77           O  
ATOM   1363  N   ILE A 178     -16.244 -10.811 -16.480  1.00 78.20           N  
ATOM   1364  CA  ILE A 178     -15.662 -10.081 -15.359  1.00 78.20           C  
ATOM   1365  C   ILE A 178     -14.651  -9.060 -15.878  1.00 78.20           C  
ATOM   1366  CB  ILE A 178     -14.988 -11.037 -14.350  1.00 78.20           C  
ATOM   1367  O   ILE A 178     -13.752  -9.405 -16.648  1.00 78.20           O  
ATOM   1368  CG1 ILE A 178     -16.009 -12.042 -13.803  1.00 78.20           C  
ATOM   1369  CG2 ILE A 178     -14.334 -10.247 -13.212  1.00 78.20           C  
ATOM   1370  CD1 ILE A 178     -15.393 -13.165 -12.980  1.00 78.20           C  
ATOM   1371  N   LYS A 179     -14.920  -7.846 -15.578  1.00 83.90           N  
ATOM   1372  CA  LYS A 179     -13.997  -6.774 -15.941  1.00 83.90           C  
ATOM   1373  C   LYS A 179     -12.916  -6.596 -14.879  1.00 83.90           C  
ATOM   1374  CB  LYS A 179     -14.753  -5.461 -16.145  1.00 83.90           C  
ATOM   1375  O   LYS A 179     -13.219  -6.311 -13.719  1.00 83.90           O  
ATOM   1376  CG  LYS A 179     -15.678  -5.460 -17.354  1.00 83.90           C  
ATOM   1377  CD  LYS A 179     -16.364  -4.111 -17.532  1.00 83.90           C  
ATOM   1378  CE  LYS A 179     -17.346  -4.131 -18.695  1.00 83.90           C  
ATOM   1379  NZ  LYS A 179     -18.063  -2.829 -18.838  1.00 83.90           N  
ATOM   1380  N   LEU A 180     -11.655  -6.950 -15.255  1.00 87.03           N  
ATOM   1381  CA  LEU A 180     -10.523  -6.773 -14.351  1.00 87.03           C  
ATOM   1382  C   LEU A 180      -9.779  -5.478 -14.659  1.00 87.03           C  
ATOM   1383  CB  LEU A 180      -9.565  -7.963 -14.453  1.00 87.03           C  
ATOM   1384  O   LEU A 180      -9.272  -5.297 -15.769  1.00 87.03           O  
ATOM   1385  CG  LEU A 180      -8.331  -7.918 -13.551  1.00 87.03           C  
ATOM   1386  CD1 LEU A 180      -8.732  -8.124 -12.094  1.00 87.03           C  
ATOM   1387  CD2 LEU A 180      -7.313  -8.968 -13.984  1.00 87.03           C  
ATOM   1388  N   ASN A 181      -9.787  -4.564 -13.707  1.00 90.08           N  
ATOM   1389  CA  ASN A 181      -9.056  -3.306 -13.815  1.00 90.08           C  
ATOM   1390  C   ASN A 181      -7.728  -3.362 -13.066  1.00 90.08           C  
ATOM   1391  CB  ASN A 181      -9.908  -2.145 -13.297  1.00 90.08           C  
ATOM   1392  O   ASN A 181      -7.706  -3.515 -11.843  1.00 90.08           O  
ATOM   1393  CG  ASN A 181     -11.186  -1.959 -14.092  1.00 90.08           C  
ATOM   1394  ND2 ASN A 181     -12.325  -2.155 -13.438  1.00 90.08           N  
ATOM   1395  OD1 ASN A 181     -11.150  -1.643 -15.284  1.00 90.08           O  
ATOM   1396  N   LEU A 182      -6.667  -3.293 -13.790  1.00 92.13           N  
ATOM   1397  CA  LEU A 182      -5.336  -3.339 -13.193  1.00 92.13           C  
ATOM   1398  C   LEU A 182      -4.701  -1.953 -13.175  1.00 92.13           C  
ATOM   1399  CB  LEU A 182      -4.439  -4.314 -13.959  1.00 92.13           C  
ATOM   1400  O   LEU A 182      -4.581  -1.306 -14.218  1.00 92.13           O  
ATOM   1401  CG  LEU A 182      -2.984  -4.403 -13.497  1.00 92.13           C  
ATOM   1402  CD1 LEU A 182      -2.912  -4.958 -12.078  1.00 92.13           C  
ATOM   1403  CD2 LEU A 182      -2.169  -5.264 -14.456  1.00 92.13           C  
ATOM   1404  N   ASN A 183      -4.385  -1.556 -11.967  1.00 93.42           N  
ATOM   1405  CA  ASN A 183      -3.679  -0.293 -11.783  1.00 93.42           C  
ATOM   1406  C   ASN A 183      -2.254  -0.515 -11.283  1.00 93.42           C  
ATOM   1407  CB  ASN A 183      -4.444   0.615 -10.817  1.00 93.42           C  
ATOM   1408  O   ASN A 183      -2.050  -1.061 -10.197  1.00 93.42           O  
ATOM   1409  CG  ASN A 183      -3.949   2.048 -10.846  1.00 93.42           C  
ATOM   1410  ND2 ASN A 183      -4.249   2.800  -9.794  1.00 93.42           N  
ATOM   1411  OD1 ASN A 183      -3.303   2.475 -11.806  1.00 93.42           O  
ATOM   1412  N   LEU A 184      -1.298  -0.106 -12.123  1.00 95.65           N  
ATOM   1413  CA  LEU A 184       0.106  -0.198 -11.735  1.00 95.65           C  
ATOM   1414  C   LEU A 184       0.651   1.170 -11.338  1.00 95.65           C  
ATOM   1415  CB  LEU A 184       0.941  -0.781 -12.878  1.00 95.65           C  
ATOM   1416  O   LEU A 184       0.609   2.113 -12.131  1.00 95.65           O  
ATOM   1417  CG  LEU A 184       0.651  -2.235 -13.256  1.00 95.65           C  
ATOM   1418  CD1 LEU A 184       1.421  -2.618 -14.515  1.00 95.65           C  
ATOM   1419  CD2 LEU A 184       1.003  -3.168 -12.103  1.00 95.65           C  
ATOM   1420  N   ILE A 185       1.104   1.244 -10.120  1.00 96.13           N  
ATOM   1421  CA  ILE A 185       1.567   2.500  -9.540  1.00 96.13           C  
ATOM   1422  C   ILE A 185       3.093   2.545  -9.555  1.00 96.13           C  
ATOM   1423  CB  ILE A 185       1.040   2.685  -8.099  1.00 96.13           C  
ATOM   1424  O   ILE A 185       3.751   1.720  -8.916  1.00 96.13           O  
ATOM   1425  CG1 ILE A 185      -0.492   2.626  -8.079  1.00 96.13           C  
ATOM   1426  CG2 ILE A 185       1.545   4.002  -7.504  1.00 96.13           C  
ATOM   1427  CD1 ILE A 185      -1.083   2.354  -6.702  1.00 96.13           C  
ATOM   1428  N   ASP A 186       3.630   3.503 -10.336  1.00 95.50           N  
ATOM   1429  CA  ASP A 186       5.073   3.695 -10.438  1.00 95.50           C  
ATOM   1430  C   ASP A 186       5.562   4.734  -9.431  1.00 95.50           C  
ATOM   1431  CB  ASP A 186       5.460   4.116 -11.857  1.00 95.50           C  
ATOM   1432  O   ASP A 186       5.071   5.865  -9.410  1.00 95.50           O  
ATOM   1433  CG  ASP A 186       6.955   4.038 -12.112  1.00 95.50           C  
ATOM   1434  OD1 ASP A 186       7.689   3.473 -11.273  1.00 95.50           O  
ATOM   1435  OD2 ASP A 186       7.404   4.550 -13.160  1.00 95.50           O  
ATOM   1436  N   THR A 187       6.542   4.286  -8.628  1.00 93.86           N  
ATOM   1437  CA  THR A 187       7.104   5.163  -7.606  1.00 93.86           C  
ATOM   1438  C   THR A 187       8.543   5.539  -7.948  1.00 93.86           C  
ATOM   1439  CB  THR A 187       7.059   4.502  -6.216  1.00 93.86           C  
ATOM   1440  O   THR A 187       9.235   4.795  -8.646  1.00 93.86           O  
ATOM   1441  CG2 THR A 187       5.629   4.146  -5.822  1.00 93.86           C  
ATOM   1442  OG1 THR A 187       7.849   3.307  -6.236  1.00 93.86           O  
ATOM   1443  N   PRO A 188       8.891   6.768  -7.481  1.00 91.17           N  
ATOM   1444  CA  PRO A 188      10.294   7.138  -7.681  1.00 91.17           C  
ATOM   1445  C   PRO A 188      11.255   6.262  -6.882  1.00 91.17           C  
ATOM   1446  CB  PRO A 188      10.348   8.590  -7.198  1.00 91.17           C  
ATOM   1447  O   PRO A 188      10.952   5.881  -5.748  1.00 91.17           O  
ATOM   1448  CG  PRO A 188       9.175   8.731  -6.282  1.00 91.17           C  
ATOM   1449  CD  PRO A 188       8.120   7.749  -6.703  1.00 91.17           C  
ATOM   1450  N   GLY A 189      12.354   5.766  -7.533  1.00 89.40           N  
ATOM   1451  CA  GLY A 189      13.374   4.984  -6.855  1.00 89.40           C  
ATOM   1452  C   GLY A 189      14.268   5.818  -5.957  1.00 89.40           C  
ATOM   1453  O   GLY A 189      14.427   7.021  -6.175  1.00 89.40           O  
ATOM   1454  N   TYR A 190      14.706   5.198  -4.880  1.00 90.15           N  
ATOM   1455  CA  TYR A 190      15.653   5.906  -4.026  1.00 90.15           C  
ATOM   1456  C   TYR A 190      17.078   5.745  -4.540  1.00 90.15           C  
ATOM   1457  CB  TYR A 190      15.557   5.401  -2.583  1.00 90.15           C  
ATOM   1458  O   TYR A 190      17.384   4.783  -5.249  1.00 90.15           O  
ATOM   1459  CG  TYR A 190      15.930   3.947  -2.423  1.00 90.15           C  
ATOM   1460  CD1 TYR A 190      14.966   2.946  -2.517  1.00 90.15           C  
ATOM   1461  CD2 TYR A 190      17.246   3.572  -2.178  1.00 90.15           C  
ATOM   1462  CE1 TYR A 190      15.304   1.605  -2.368  1.00 90.15           C  
ATOM   1463  CE2 TYR A 190      17.596   2.234  -2.028  1.00 90.15           C  
ATOM   1464  OH  TYR A 190      16.961  -0.066  -1.977  1.00 90.15           O  
ATOM   1465  CZ  TYR A 190      16.620   1.260  -2.125  1.00 90.15           C  
ATOM   1466  N   GLY A 191      17.842   6.833  -4.542  1.00 84.26           N  
ATOM   1467  CA  GLY A 191      19.231   6.831  -4.974  1.00 84.26           C  
ATOM   1468  C   GLY A 191      20.195   7.268  -3.887  1.00 84.26           C  
ATOM   1469  O   GLY A 191      19.832   7.312  -2.709  1.00 84.26           O  
ATOM   1470  N   GLU A 192      21.447   7.532  -4.196  1.00 76.01           N  
ATOM   1471  CA  GLU A 192      22.529   7.854  -3.270  1.00 76.01           C  
ATOM   1472  C   GLU A 192      22.298   9.206  -2.601  1.00 76.01           C  
ATOM   1473  CB  GLU A 192      23.877   7.849  -3.996  1.00 76.01           C  
ATOM   1474  O   GLU A 192      22.563   9.367  -1.408  1.00 76.01           O  
ATOM   1475  CG  GLU A 192      24.339   6.464  -4.425  1.00 76.01           C  
ATOM   1476  CD  GLU A 192      25.714   6.464  -5.074  1.00 76.01           C  
ATOM   1477  OE1 GLU A 192      26.200   5.380  -5.467  1.00 76.01           O  
ATOM   1478  OE2 GLU A 192      26.311   7.558  -5.188  1.00 76.01           O  
ATOM   1479  N   ASN A 193      21.595  10.133  -3.246  1.00 75.53           N  
ATOM   1480  CA  ASN A 193      21.409  11.471  -2.695  1.00 75.53           C  
ATOM   1481  C   ASN A 193      19.972  11.692  -2.231  1.00 75.53           C  
ATOM   1482  CB  ASN A 193      21.805  12.534  -3.721  1.00 75.53           C  
ATOM   1483  O   ASN A 193      19.599  12.806  -1.860  1.00 75.53           O  
ATOM   1484  CG  ASN A 193      23.275  12.475  -4.087  1.00 75.53           C  
ATOM   1485  ND2 ASN A 193      23.593  12.838  -5.324  1.00 75.53           N  
ATOM   1486  OD1 ASN A 193      24.117  12.105  -3.265  1.00 75.53           O  
ATOM   1487  N   THR A 194      19.231  10.680  -2.049  1.00 81.71           N  
ATOM   1488  CA  THR A 194      17.831  10.797  -1.657  1.00 81.71           C  
ATOM   1489  C   THR A 194      17.659  10.498  -0.171  1.00 81.71           C  
ATOM   1490  CB  THR A 194      16.939   9.850  -2.481  1.00 81.71           C  
ATOM   1491  O   THR A 194      18.306   9.596   0.366  1.00 81.71           O  
ATOM   1492  CG2 THR A 194      15.461  10.120  -2.219  1.00 81.71           C  
ATOM   1493  OG1 THR A 194      17.209  10.042  -3.875  1.00 81.71           O  
ATOM   1494  N   ASN A 195      17.091  11.470   0.555  1.00 88.86           N  
ATOM   1495  CA  ASN A 195      16.684  11.170   1.923  1.00 88.86           C  
ATOM   1496  C   ASN A 195      15.720   9.989   1.974  1.00 88.86           C  
ATOM   1497  CB  ASN A 195      16.052  12.401   2.577  1.00 88.86           C  
ATOM   1498  O   ASN A 195      14.585  10.087   1.504  1.00 88.86           O  
ATOM   1499  CG  ASN A 195      15.909  12.255   4.079  1.00 88.86           C  
ATOM   1500  ND2 ASN A 195      15.969  13.373   4.792  1.00 88.86           N  
ATOM   1501  OD1 ASN A 195      15.746  11.146   4.595  1.00 88.86           O  
ATOM   1502  N   LEU A 196      16.172   8.871   2.477  1.00 90.44           N  
ATOM   1503  CA  LEU A 196      15.442   7.608   2.489  1.00 90.44           C  
ATOM   1504  C   LEU A 196      14.163   7.727   3.311  1.00 90.44           C  
ATOM   1505  CB  LEU A 196      16.320   6.486   3.051  1.00 90.44           C  
ATOM   1506  O   LEU A 196      13.127   7.170   2.939  1.00 90.44           O  
ATOM   1507  CG  LEU A 196      17.513   6.064   2.192  1.00 90.44           C  
ATOM   1508  CD1 LEU A 196      18.365   5.041   2.935  1.00 90.44           C  
ATOM   1509  CD2 LEU A 196      17.038   5.504   0.856  1.00 90.44           C  
ATOM   1510  N   GLU A 197      14.223   8.537   4.407  1.00 92.46           N  
ATOM   1511  CA  GLU A 197      13.048   8.718   5.254  1.00 92.46           C  
ATOM   1512  C   GLU A 197      11.950   9.483   4.520  1.00 92.46           C  
ATOM   1513  CB  GLU A 197      13.424   9.448   6.546  1.00 92.46           C  
ATOM   1514  O   GLU A 197      10.775   9.117   4.595  1.00 92.46           O  
ATOM   1515  CG  GLU A 197      12.291   9.529   7.559  1.00 92.46           C  
ATOM   1516  CD  GLU A 197      11.796   8.166   8.016  1.00 92.46           C  
ATOM   1517  OE1 GLU A 197      10.617   8.052   8.420  1.00 92.46           O  
ATOM   1518  OE2 GLU A 197      12.595   7.204   7.972  1.00 92.46           O  
ATOM   1519  N   GLU A 198      12.318  10.523   3.853  1.00 92.32           N  
ATOM   1520  CA  GLU A 198      11.364  11.306   3.073  1.00 92.32           C  
ATOM   1521  C   GLU A 198      10.754  10.473   1.950  1.00 92.32           C  
ATOM   1522  CB  GLU A 198      12.038  12.554   2.497  1.00 92.32           C  
ATOM   1523  O   GLU A 198       9.556  10.573   1.676  1.00 92.32           O  
ATOM   1524  CG  GLU A 198      12.357  13.617   3.537  1.00 92.32           C  
ATOM   1525  CD  GLU A 198      13.002  14.861   2.947  1.00 92.32           C  
ATOM   1526  OE1 GLU A 198      13.316  15.803   3.709  1.00 92.32           O  
ATOM   1527  OE2 GLU A 198      13.194  14.894   1.711  1.00 92.32           O  
ATOM   1528  N   TRP A 199      11.614   9.701   1.301  1.00 93.35           N  
ATOM   1529  CA  TRP A 199      11.175   8.800   0.241  1.00 93.35           C  
ATOM   1530  C   TRP A 199      10.144   7.806   0.764  1.00 93.35           C  
ATOM   1531  CB  TRP A 199      12.369   8.050  -0.357  1.00 93.35           C  
ATOM   1532  O   TRP A 199       9.088   7.618   0.155  1.00 93.35           O  
ATOM   1533  CG  TRP A 199      11.986   6.937  -1.285  1.00 93.35           C  
ATOM   1534  CD1 TRP A 199      11.591   7.050  -2.589  1.00 93.35           C  
ATOM   1535  CD2 TRP A 199      11.956   5.540  -0.977  1.00 93.35           C  
ATOM   1536  CE2 TRP A 199      11.535   4.863  -2.143  1.00 93.35           C  
ATOM   1537  CE3 TRP A 199      12.247   4.794   0.173  1.00 93.35           C  
ATOM   1538  NE1 TRP A 199      11.319   5.807  -3.111  1.00 93.35           N  
ATOM   1539  CH2 TRP A 199      11.687   2.768  -1.052  1.00 93.35           C  
ATOM   1540  CZ2 TRP A 199      11.397   3.474  -2.191  1.00 93.35           C  
ATOM   1541  CZ3 TRP A 199      12.109   3.411   0.123  1.00 93.35           C  
ATOM   1542  N   PHE A 200      10.456   7.234   1.880  1.00 94.65           N  
ATOM   1543  CA  PHE A 200       9.581   6.258   2.518  1.00 94.65           C  
ATOM   1544  C   PHE A 200       8.259   6.899   2.923  1.00 94.65           C  
ATOM   1545  CB  PHE A 200      10.263   5.644   3.745  1.00 94.65           C  
ATOM   1546  O   PHE A 200       7.192   6.320   2.711  1.00 94.65           O  
ATOM   1547  CG  PHE A 200       9.430   4.606   4.447  1.00 94.65           C  
ATOM   1548  CD1 PHE A 200       8.892   4.859   5.703  1.00 94.65           C  
ATOM   1549  CD2 PHE A 200       9.183   3.377   3.850  1.00 94.65           C  
ATOM   1550  CE1 PHE A 200       8.120   3.900   6.355  1.00 94.65           C  
ATOM   1551  CE2 PHE A 200       8.413   2.414   4.495  1.00 94.65           C  
ATOM   1552  CZ  PHE A 200       7.883   2.677   5.748  1.00 94.65           C  
ATOM   1553  N   GLN A 201       8.299   8.079   3.481  1.00 94.50           N  
ATOM   1554  CA  GLN A 201       7.099   8.800   3.893  1.00 94.50           C  
ATOM   1555  C   GLN A 201       6.208   9.114   2.695  1.00 94.50           C  
ATOM   1556  CB  GLN A 201       7.473  10.092   4.622  1.00 94.50           C  
ATOM   1557  O   GLN A 201       4.980   9.065   2.799  1.00 94.50           O  
ATOM   1558  CG  GLN A 201       7.996   9.872   6.035  1.00 94.50           C  
ATOM   1559  CD  GLN A 201       6.997   9.158   6.926  1.00 94.50           C  
ATOM   1560  NE2 GLN A 201       7.497   8.300   7.809  1.00 94.50           N  
ATOM   1561  OE1 GLN A 201       5.786   9.375   6.822  1.00 94.50           O  
ATOM   1562  N   LYS A 202       6.871   9.438   1.602  1.00 94.28           N  
ATOM   1563  CA  LYS A 202       6.121   9.694   0.376  1.00 94.28           C  
ATOM   1564  C   LYS A 202       5.290   8.477  -0.024  1.00 94.28           C  
ATOM   1565  CB  LYS A 202       7.067  10.079  -0.763  1.00 94.28           C  
ATOM   1566  O   LYS A 202       4.121   8.611  -0.393  1.00 94.28           O  
ATOM   1567  CG  LYS A 202       6.358  10.532  -2.031  1.00 94.28           C  
ATOM   1568  CD  LYS A 202       7.349  10.999  -3.089  1.00 94.28           C  
ATOM   1569  CE  LYS A 202       6.645  11.402  -4.377  1.00 94.28           C  
ATOM   1570  NZ  LYS A 202       7.609  11.899  -5.403  1.00 94.28           N  
ATOM   1571  N   ILE A 203       5.854   7.294   0.130  1.00 95.86           N  
ATOM   1572  CA  ILE A 203       5.191   6.048  -0.237  1.00 95.86           C  
ATOM   1573  C   ILE A 203       4.064   5.753   0.750  1.00 95.86           C  
ATOM   1574  CB  ILE A 203       6.188   4.868  -0.279  1.00 95.86           C  
ATOM   1575  O   ILE A 203       2.935   5.464   0.345  1.00 95.86           O  
ATOM   1576  CG1 ILE A 203       7.235   5.092  -1.376  1.00 95.86           C  
ATOM   1577  CG2 ILE A 203       5.450   3.543  -0.489  1.00 95.86           C  
ATOM   1578  CD1 ILE A 203       8.367   4.074  -1.370  1.00 95.86           C  
ATOM   1579  N   ILE A 204       4.319   5.855   2.017  1.00 95.72           N  
ATOM   1580  CA  ILE A 204       3.343   5.560   3.060  1.00 95.72           C  
ATOM   1581  C   ILE A 204       2.183   6.550   2.975  1.00 95.72           C  
ATOM   1582  CB  ILE A 204       3.985   5.607   4.464  1.00 95.72           C  
ATOM   1583  O   ILE A 204       1.019   6.164   3.107  1.00 95.72           O  
ATOM   1584  CG1 ILE A 204       4.921   4.409   4.664  1.00 95.72           C  
ATOM   1585  CG2 ILE A 204       2.906   5.646   5.551  1.00 95.72           C  
ATOM   1586  CD1 ILE A 204       4.226   3.058   4.565  1.00 95.72           C  
ATOM   1587  N   ASN A 205       2.506   7.817   2.792  1.00 96.00           N  
ATOM   1588  CA  ASN A 205       1.470   8.835   2.654  1.00 96.00           C  
ATOM   1589  C   ASN A 205       0.536   8.531   1.487  1.00 96.00           C  
ATOM   1590  CB  ASN A 205       2.098  10.220   2.485  1.00 96.00           C  
ATOM   1591  O   ASN A 205      -0.676   8.730   1.587  1.00 96.00           O  
ATOM   1592  CG  ASN A 205       2.732  10.734   3.762  1.00 96.00           C  
ATOM   1593  ND2 ASN A 205       3.532  11.787   3.645  1.00 96.00           N  
ATOM   1594  OD1 ASN A 205       2.506  10.188   4.845  1.00 96.00           O  
ATOM   1595  N   TYR A 206       1.112   8.060   0.417  1.00 96.45           N  
ATOM   1596  CA  TYR A 206       0.295   7.688  -0.732  1.00 96.45           C  
ATOM   1597  C   TYR A 206      -0.652   6.547  -0.382  1.00 96.45           C  
ATOM   1598  CB  TYR A 206       1.181   7.287  -1.915  1.00 96.45           C  
ATOM   1599  O   TYR A 206      -1.846   6.607  -0.687  1.00 96.45           O  
ATOM   1600  CG  TYR A 206       0.406   6.870  -3.141  1.00 96.45           C  
ATOM   1601  CD1 TYR A 206       0.153   5.525  -3.405  1.00 96.45           C  
ATOM   1602  CD2 TYR A 206      -0.075   7.818  -4.037  1.00 96.45           C  
ATOM   1603  CE1 TYR A 206      -0.560   5.136  -4.534  1.00 96.45           C  
ATOM   1604  CE2 TYR A 206      -0.789   7.440  -5.170  1.00 96.45           C  
ATOM   1605  OH  TYR A 206      -1.733   5.720  -6.529  1.00 96.45           O  
ATOM   1606  CZ  TYR A 206      -1.027   6.099  -5.409  1.00 96.45           C  
ATOM   1607  N   ILE A 207      -0.116   5.489   0.243  1.00 96.64           N  
ATOM   1608  CA  ILE A 207      -0.909   4.321   0.610  1.00 96.64           C  
ATOM   1609  C   ILE A 207      -2.012   4.731   1.583  1.00 96.64           C  
ATOM   1610  CB  ILE A 207      -0.029   3.214   1.233  1.00 96.64           C  
ATOM   1611  O   ILE A 207      -3.176   4.366   1.401  1.00 96.64           O  
ATOM   1612  CG1 ILE A 207       0.985   2.697   0.206  1.00 96.64           C  
ATOM   1613  CG2 ILE A 207      -0.897   2.072   1.768  1.00 96.64           C  
ATOM   1614  CD1 ILE A 207       2.009   1.728   0.782  1.00 96.64           C  
ATOM   1615  N   THR A 208      -1.620   5.484   2.616  1.00 95.52           N  
ATOM   1616  CA  THR A 208      -2.576   5.893   3.639  1.00 95.52           C  
ATOM   1617  C   THR A 208      -3.634   6.822   3.051  1.00 95.52           C  
ATOM   1618  CB  THR A 208      -1.870   6.594   4.815  1.00 95.52           C  
ATOM   1619  O   THR A 208      -4.791   6.802   3.475  1.00 95.52           O  
ATOM   1620  CG2 THR A 208      -0.976   5.622   5.577  1.00 95.52           C  
ATOM   1621  OG1 THR A 208      -1.069   7.669   4.311  1.00 95.52           O  
ATOM   1622  N   SER A 209      -3.222   7.675   2.154  1.00 95.67           N  
ATOM   1623  CA  SER A 209      -4.183   8.546   1.485  1.00 95.67           C  
ATOM   1624  C   SER A 209      -5.252   7.736   0.760  1.00 95.67           C  
ATOM   1625  CB  SER A 209      -3.472   9.470   0.495  1.00 95.67           C  
ATOM   1626  O   SER A 209      -6.422   8.125   0.733  1.00 95.67           O  
ATOM   1627  OG  SER A 209      -3.040   8.747  -0.645  1.00 95.67           O  
ATOM   1628  N   LYS A 210      -4.856   6.622   0.162  1.00 94.45           N  
ATOM   1629  CA  LYS A 210      -5.810   5.750  -0.517  1.00 94.45           C  
ATOM   1630  C   LYS A 210      -6.753   5.084   0.480  1.00 94.45           C  
ATOM   1631  CB  LYS A 210      -5.075   4.685  -1.334  1.00 94.45           C  
ATOM   1632  O   LYS A 210      -7.933   4.880   0.185  1.00 94.45           O  
ATOM   1633  CG  LYS A 210      -4.231   5.249  -2.468  1.00 94.45           C  
ATOM   1634  CD  LYS A 210      -5.059   6.123  -3.401  1.00 94.45           C  
ATOM   1635  CE  LYS A 210      -4.205   6.725  -4.509  1.00 94.45           C  
ATOM   1636  NZ  LYS A 210      -4.983   7.685  -5.348  1.00 94.45           N  
ATOM   1637  N   PHE A 211      -6.198   4.729   1.638  1.00 94.82           N  
ATOM   1638  CA  PHE A 211      -7.047   4.212   2.704  1.00 94.82           C  
ATOM   1639  C   PHE A 211      -8.107   5.234   3.097  1.00 94.82           C  
ATOM   1640  CB  PHE A 211      -6.206   3.831   3.926  1.00 94.82           C  
ATOM   1641  O   PHE A 211      -9.279   4.890   3.263  1.00 94.82           O  
ATOM   1642  CG  PHE A 211      -5.468   2.529   3.774  1.00 94.82           C  
ATOM   1643  CD1 PHE A 211      -5.931   1.550   2.903  1.00 94.82           C  
ATOM   1644  CD2 PHE A 211      -4.311   2.283   4.501  1.00 94.82           C  
ATOM   1645  CE1 PHE A 211      -5.250   0.343   2.760  1.00 94.82           C  
ATOM   1646  CE2 PHE A 211      -3.625   1.080   4.364  1.00 94.82           C  
ATOM   1647  CZ  PHE A 211      -4.097   0.111   3.493  1.00 94.82           C  
ATOM   1648  N   GLU A 212      -7.677   6.466   3.285  1.00 93.47           N  
ATOM   1649  CA  GLU A 212      -8.574   7.551   3.671  1.00 93.47           C  
ATOM   1650  C   GLU A 212      -9.636   7.795   2.603  1.00 93.47           C  
ATOM   1651  CB  GLU A 212      -7.783   8.836   3.930  1.00 93.47           C  
ATOM   1652  O   GLU A 212     -10.803   8.029   2.923  1.00 93.47           O  
ATOM   1653  CG  GLU A 212      -6.951   8.801   5.204  1.00 93.47           C  
ATOM   1654  CD  GLU A 212      -6.111  10.051   5.406  1.00 93.47           C  
ATOM   1655  OE1 GLU A 212      -5.298  10.089   6.358  1.00 93.47           O  
ATOM   1656  OE2 GLU A 212      -6.266  11.001   4.607  1.00 93.47           O  
ATOM   1657  N   ASN A 213      -9.196   7.789   1.407  1.00 91.94           N  
ATOM   1658  CA  ASN A 213     -10.138   7.942   0.303  1.00 91.94           C  
ATOM   1659  C   ASN A 213     -11.209   6.855   0.325  1.00 91.94           C  
ATOM   1660  CB  ASN A 213      -9.400   7.933  -1.037  1.00 91.94           C  
ATOM   1661  O   ASN A 213     -12.388   7.136   0.104  1.00 91.94           O  
ATOM   1662  CG  ASN A 213      -8.594   9.196  -1.269  1.00 91.94           C  
ATOM   1663  ND2 ASN A 213      -7.694   9.155  -2.244  1.00 91.94           N  
ATOM   1664  OD1 ASN A 213      -8.778  10.200  -0.577  1.00 91.94           O  
ATOM   1665  N   TYR A 214     -10.746   5.676   0.553  1.00 90.87           N  
ATOM   1666  CA  TYR A 214     -11.668   4.551   0.657  1.00 90.87           C  
ATOM   1667  C   TYR A 214     -12.664   4.765   1.790  1.00 90.87           C  
ATOM   1668  CB  TYR A 214     -10.899   3.245   0.878  1.00 90.87           C  
ATOM   1669  O   TYR A 214     -13.857   4.492   1.636  1.00 90.87           O  
ATOM   1670  CG  TYR A 214     -11.784   2.024   0.948  1.00 90.87           C  
ATOM   1671  CD1 TYR A 214     -12.060   1.409   2.167  1.00 90.87           C  
ATOM   1672  CD2 TYR A 214     -12.345   1.483  -0.203  1.00 90.87           C  
ATOM   1673  CE1 TYR A 214     -12.873   0.283   2.237  1.00 90.87           C  
ATOM   1674  CE2 TYR A 214     -13.160   0.357  -0.146  1.00 90.87           C  
ATOM   1675  OH  TYR A 214     -14.224  -1.350   1.140  1.00 90.87           O  
ATOM   1676  CZ  TYR A 214     -13.418  -0.235   1.077  1.00 90.87           C  
ATOM   1677  N   LYS A 215     -12.197   5.213   2.937  1.00 90.54           N  
ATOM   1678  CA  LYS A 215     -13.046   5.521   4.084  1.00 90.54           C  
ATOM   1679  C   LYS A 215     -14.098   6.565   3.724  1.00 90.54           C  
ATOM   1680  CB  LYS A 215     -12.201   6.011   5.261  1.00 90.54           C  
ATOM   1681  O   LYS A 215     -15.267   6.430   4.095  1.00 90.54           O  
ATOM   1682  CG  LYS A 215     -12.994   6.240   6.539  1.00 90.54           C  
ATOM   1683  CD  LYS A 215     -12.100   6.726   7.672  1.00 90.54           C  
ATOM   1684  CE  LYS A 215     -12.904   7.029   8.930  1.00 90.54           C  
ATOM   1685  NZ  LYS A 215     -12.034   7.530  10.036  1.00 90.54           N  
ATOM   1686  N   GLN A 216     -13.731   7.602   3.102  1.00 88.80           N  
ATOM   1687  CA  GLN A 216     -14.624   8.683   2.698  1.00 88.80           C  
ATOM   1688  C   GLN A 216     -15.713   8.174   1.757  1.00 88.80           C  
ATOM   1689  CB  GLN A 216     -13.836   9.809   2.028  1.00 88.80           C  
ATOM   1690  O   GLN A 216     -16.878   8.557   1.882  1.00 88.80           O  
ATOM   1691  CG  GLN A 216     -12.941  10.586   2.984  1.00 88.80           C  
ATOM   1692  CD  GLN A 216     -12.150  11.679   2.290  1.00 88.80           C  
ATOM   1693  NE2 GLN A 216     -11.180  12.249   2.997  1.00 88.80           N  
ATOM   1694  OE1 GLN A 216     -12.407  12.007   1.127  1.00 88.80           O  
ATOM   1695  N   ILE A 217     -15.233   7.367   0.869  1.00 84.97           N  
ATOM   1696  CA  ILE A 217     -16.181   6.803  -0.086  1.00 84.97           C  
ATOM   1697  C   ILE A 217     -17.198   5.933   0.648  1.00 84.97           C  
ATOM   1698  CB  ILE A 217     -15.461   5.979  -1.178  1.00 84.97           C  
ATOM   1699  O   ILE A 217     -18.399   6.006   0.376  1.00 84.97           O  
ATOM   1700  CG1 ILE A 217     -14.620   6.898  -2.072  1.00 84.97           C  
ATOM   1701  CG2 ILE A 217     -16.471   5.182  -2.008  1.00 84.97           C  
ATOM   1702  CD1 ILE A 217     -13.696   6.155  -3.027  1.00 84.97           C  
ATOM   1703  N   GLN A 218     -16.738   5.150   1.578  1.00 82.49           N  
ATOM   1704  CA  GLN A 218     -17.622   4.292   2.359  1.00 82.49           C  
ATOM   1705  C   GLN A 218     -18.600   5.119   3.188  1.00 82.49           C  
ATOM   1706  CB  GLN A 218     -16.809   3.371   3.271  1.00 82.49           C  
ATOM   1707  O   GLN A 218     -19.761   4.737   3.351  1.00 82.49           O  
ATOM   1708  CG  GLN A 218     -16.122   2.228   2.535  1.00 82.49           C  
ATOM   1709  CD  GLN A 218     -15.558   1.180   3.476  1.00 82.49           C  
ATOM   1710  NE2 GLN A 218     -15.375  -0.035   2.969  1.00 82.49           N  
ATOM   1711  OE1 GLN A 218     -15.287   1.460   4.648  1.00 82.49           O  
ATOM   1712  N   LYS A 219     -18.142   6.179   3.754  1.00 84.30           N  
ATOM   1713  CA  LYS A 219     -18.976   7.083   4.540  1.00 84.30           C  
ATOM   1714  C   LYS A 219     -20.072   7.707   3.681  1.00 84.30           C  
ATOM   1715  CB  LYS A 219     -18.123   8.180   5.180  1.00 84.30           C  
ATOM   1716  O   LYS A 219     -21.222   7.812   4.113  1.00 84.30           O  
ATOM   1717  CG  LYS A 219     -18.885   9.070   6.151  1.00 84.30           C  
ATOM   1718  CD  LYS A 219     -17.979  10.125   6.771  1.00 84.30           C  
ATOM   1719  CE  LYS A 219     -18.759  11.078   7.666  1.00 84.30           C  
ATOM   1720  NZ  LYS A 219     -17.884  12.145   8.236  1.00 84.30           N  
ATOM   1721  N   LYS A 220     -19.699   8.202   2.512  1.00 81.47           N  
ATOM   1722  CA  LYS A 220     -20.648   8.805   1.581  1.00 81.47           C  
ATOM   1723  C   LYS A 220     -21.723   7.804   1.167  1.00 81.47           C  
ATOM   1724  CB  LYS A 220     -19.923   9.336   0.343  1.00 81.47           C  
ATOM   1725  O   LYS A 220     -22.892   8.167   1.016  1.00 81.47           O  
ATOM   1726  CG  LYS A 220     -19.063  10.563   0.609  1.00 81.47           C  
ATOM   1727  CD  LYS A 220     -18.397  11.066  -0.665  1.00 81.47           C  
ATOM   1728  CE  LYS A 220     -17.505  12.269  -0.394  1.00 81.47           C  
ATOM   1729  NZ  LYS A 220     -16.782  12.712  -1.624  1.00 81.47           N  
ATOM   1730  N   VAL A 221     -21.214   6.602   1.003  1.00 73.20           N  
ATOM   1731  CA  VAL A 221     -22.157   5.554   0.624  1.00 73.20           C  
ATOM   1732  C   VAL A 221     -23.151   5.318   1.759  1.00 73.20           C  
ATOM   1733  CB  VAL A 221     -21.430   4.237   0.271  1.00 73.20           C  
ATOM   1734  O   VAL A 221     -24.350   5.155   1.519  1.00 73.20           O  
ATOM   1735  CG1 VAL A 221     -22.433   3.099   0.087  1.00 73.20           C  
ATOM   1736  CG2 VAL A 221     -20.584   4.417  -0.989  1.00 73.20           C  
ATOM   1737  N   LEU A 222     -22.673   5.323   2.987  1.00 72.63           N  
ATOM   1738  CA  LEU A 222     -23.525   5.121   4.154  1.00 72.63           C  
ATOM   1739  C   LEU A 222     -24.451   6.314   4.364  1.00 72.63           C  
ATOM   1740  CB  LEU A 222     -22.674   4.894   5.406  1.00 72.63           C  
ATOM   1741  O   LEU A 222     -25.611   6.145   4.745  1.00 72.63           O  
ATOM   1742  CG  LEU A 222     -23.429   4.498   6.676  1.00 72.63           C  
ATOM   1743  CD1 LEU A 222     -24.130   3.158   6.481  1.00 72.63           C  
ATOM   1744  CD2 LEU A 222     -22.480   4.442   7.868  1.00 72.63           C  
ATOM   1745  N   GLU A 223     -23.961   7.586   4.145  1.00 70.95           N  
ATOM   1746  CA  GLU A 223     -24.724   8.811   4.364  1.00 70.95           C  
ATOM   1747  C   GLU A 223     -25.835   8.962   3.328  1.00 70.95           C  
ATOM   1748  CB  GLU A 223     -23.802  10.033   4.328  1.00 70.95           C  
ATOM   1749  O   GLU A 223     -26.930   9.428   3.649  1.00 70.95           O  
ATOM   1750  CG  GLU A 223     -24.466  11.318   4.801  1.00 70.95           C  
ATOM   1751  CD  GLU A 223     -23.499  12.486   4.916  1.00 70.95           C  
ATOM   1752  OE1 GLU A 223     -23.926  13.590   5.322  1.00 70.95           O  
ATOM   1753  OE2 GLU A 223     -22.304  12.294   4.598  1.00 70.95           O  
ATOM   1754  N   LYS A 224     -25.538   8.488   2.102  1.00 62.99           N  
ATOM   1755  CA  LYS A 224     -26.494   8.673   1.014  1.00 62.99           C  
ATOM   1756  C   LYS A 224     -27.487   7.516   0.952  1.00 62.99           C  
ATOM   1757  CB  LYS A 224     -25.765   8.810  -0.324  1.00 62.99           C  
ATOM   1758  O   LYS A 224     -28.418   7.533   0.144  1.00 62.99           O  
ATOM   1759  CG  LYS A 224     -25.020  10.126  -0.491  1.00 62.99           C  
ATOM   1760  CD  LYS A 224     -24.429  10.260  -1.889  1.00 62.99           C  
ATOM   1761  CE  LYS A 224     -23.679  11.575  -2.056  1.00 62.99           C  
ATOM   1762  NZ  LYS A 224     -23.119  11.722  -3.432  1.00 62.99           N  
ATOM   1763  N   GLN A 225     -27.277   6.481   1.788  1.00 56.05           N  
ATOM   1764  CA  GLN A 225     -28.313   5.473   1.985  1.00 56.05           C  
ATOM   1765  C   GLN A 225     -29.632   6.115   2.408  1.00 56.05           C  
ATOM   1766  CB  GLN A 225     -27.872   4.445   3.028  1.00 56.05           C  
ATOM   1767  O   GLN A 225     -30.704   5.549   2.184  1.00 56.05           O  
ATOM   1768  CG  GLN A 225     -26.858   3.436   2.506  1.00 56.05           C  
ATOM   1769  CD  GLN A 225     -26.551   2.340   3.508  1.00 56.05           C  
ATOM   1770  NE2 GLN A 225     -26.030   1.219   3.021  1.00 56.05           N  
ATOM   1771  OE1 GLN A 225     -26.780   2.499   4.712  1.00 56.05           O  
ATOM   1772  N   PHE A 226     -29.778   7.522   2.560  1.00 55.83           N  
ATOM   1773  CA  PHE A 226     -31.071   8.140   2.831  1.00 55.83           C  
ATOM   1774  C   PHE A 226     -31.590   8.872   1.599  1.00 55.83           C  
ATOM   1775  CB  PHE A 226     -30.968   9.109   4.013  1.00 55.83           C  
ATOM   1776  O   PHE A 226     -32.800   9.029   1.427  1.00 55.83           O  
ATOM   1777  CG  PHE A 226     -30.907   8.427   5.353  1.00 55.83           C  
ATOM   1778  CD1 PHE A 226     -32.070   8.037   6.004  1.00 55.83           C  
ATOM   1779  CD2 PHE A 226     -29.684   8.175   5.961  1.00 55.83           C  
ATOM   1780  CE1 PHE A 226     -32.016   7.406   7.245  1.00 55.83           C  
ATOM   1781  CE2 PHE A 226     -29.622   7.545   7.201  1.00 55.83           C  
ATOM   1782  CZ  PHE A 226     -30.789   7.162   7.841  1.00 55.83           C  
ATOM   1783  N   ASP A 227     -30.940   8.960   0.394  1.00 60.00           N  
ATOM   1784  CA  ASP A 227     -31.529   9.621  -0.767  1.00 60.00           C  
ATOM   1785  C   ASP A 227     -31.533   8.697  -1.982  1.00 60.00           C  
ATOM   1786  CB  ASP A 227     -30.773  10.912  -1.090  1.00 60.00           C  
ATOM   1787  O   ASP A 227     -30.508   8.100  -2.318  1.00 60.00           O  
ATOM   1788  CG  ASP A 227     -31.092  12.043  -0.128  1.00 60.00           C  
ATOM   1789  OD1 ASP A 227     -32.182  12.034   0.483  1.00 60.00           O  
ATOM   1790  OD2 ASP A 227     -30.246  12.952   0.017  1.00 60.00           O  
ATOM   1791  N   SER A 228     -32.466   7.728  -2.160  1.00 59.95           N  
ATOM   1792  CA  SER A 228     -32.982   6.690  -3.045  1.00 59.95           C  
ATOM   1793  C   SER A 228     -32.553   6.930  -4.489  1.00 59.95           C  
ATOM   1794  CB  SER A 228     -34.508   6.623  -2.962  1.00 59.95           C  
ATOM   1795  O   SER A 228     -32.151   5.997  -5.186  1.00 59.95           O  
ATOM   1796  OG  SER A 228     -35.006   5.535  -3.722  1.00 59.95           O  
ATOM   1797  N   GLN A 229     -32.199   8.195  -4.945  1.00 53.51           N  
ATOM   1798  CA  GLN A 229     -32.030   8.401  -6.379  1.00 53.51           C  
ATOM   1799  C   GLN A 229     -30.553   8.505  -6.750  1.00 53.51           C  
ATOM   1800  CB  GLN A 229     -32.774   9.658  -6.833  1.00 53.51           C  
ATOM   1801  O   GLN A 229     -30.141   8.039  -7.814  1.00 53.51           O  
ATOM   1802  CG  GLN A 229     -34.284   9.482  -6.916  1.00 53.51           C  
ATOM   1803  CD  GLN A 229     -34.951  10.535  -7.781  1.00 53.51           C  
ATOM   1804  NE2 GLN A 229     -36.198  10.284  -8.165  1.00 53.51           N  
ATOM   1805  OE1 GLN A 229     -34.351  11.566  -8.100  1.00 53.51           O  
ATOM   1806  N   GLU A 230     -29.661   8.649  -5.776  1.00 54.24           N  
ATOM   1807  CA  GLU A 230     -28.228   8.783  -6.024  1.00 54.24           C  
ATOM   1808  C   GLU A 230     -27.483   7.501  -5.663  1.00 54.24           C  
ATOM   1809  CB  GLU A 230     -27.654   9.964  -5.238  1.00 54.24           C  
ATOM   1810  O   GLU A 230     -26.265   7.416  -5.832  1.00 54.24           O  
ATOM   1811  CG  GLU A 230     -27.886  11.315  -5.901  1.00 54.24           C  
ATOM   1812  CD  GLU A 230     -27.303  12.477  -5.113  1.00 54.24           C  
ATOM   1813  OE1 GLU A 230     -27.389  13.634  -5.585  1.00 54.24           O  
ATOM   1814  OE2 GLU A 230     -26.756  12.230  -4.016  1.00 54.24           O  
ATOM   1815  N   LYS A 231     -28.182   6.442  -5.216  1.00 53.28           N  
ATOM   1816  CA  LYS A 231     -27.730   5.120  -4.793  1.00 53.28           C  
ATOM   1817  C   LYS A 231     -27.178   4.325  -5.973  1.00 53.28           C  
ATOM   1818  CB  LYS A 231     -28.871   4.349  -4.128  1.00 53.28           C  
ATOM   1819  O   LYS A 231     -26.133   3.681  -5.860  1.00 53.28           O  
ATOM   1820  CG  LYS A 231     -28.454   3.576  -2.885  1.00 53.28           C  
ATOM   1821  CD  LYS A 231     -29.638   2.856  -2.252  1.00 53.28           C  
ATOM   1822  CE  LYS A 231     -29.208   2.019  -1.055  1.00 53.28           C  
ATOM   1823  NZ  LYS A 231     -30.365   1.309  -0.432  1.00 53.28           N  
ATOM   1824  N   LYS A 232     -27.889   4.522  -7.165  1.00 50.85           N  
ATOM   1825  CA  LYS A 232     -27.533   3.696  -8.314  1.00 50.85           C  
ATOM   1826  C   LYS A 232     -26.302   4.248  -9.027  1.00 50.85           C  
ATOM   1827  CB  LYS A 232     -28.706   3.601  -9.292  1.00 50.85           C  
ATOM   1828  O   LYS A 232     -25.440   3.485  -9.470  1.00 50.85           O  
ATOM   1829  CG  LYS A 232     -29.773   2.596  -8.882  1.00 50.85           C  
ATOM   1830  CD  LYS A 232     -30.866   2.482  -9.936  1.00 50.85           C  
ATOM   1831  CE  LYS A 232     -31.982   1.548  -9.487  1.00 50.85           C  
ATOM   1832  NZ  LYS A 232     -33.050   1.422 -10.523  1.00 50.85           N  
ATOM   1833  N   GLN A 233     -26.143   5.652  -8.933  1.00 48.91           N  
ATOM   1834  CA  GLN A 233     -25.002   6.296  -9.575  1.00 48.91           C  
ATOM   1835  C   GLN A 233     -23.750   6.186  -8.710  1.00 48.91           C  
ATOM   1836  CB  GLN A 233     -25.309   7.765  -9.870  1.00 48.91           C  
ATOM   1837  O   GLN A 233     -22.650   5.974  -9.225  1.00 48.91           O  
ATOM   1838  CG  GLN A 233     -26.117   7.980 -11.143  1.00 48.91           C  
ATOM   1839  CD  GLN A 233     -26.396   9.446 -11.420  1.00 48.91           C  
ATOM   1840  NE2 GLN A 233     -27.638   9.756 -11.774  1.00 48.91           N  
ATOM   1841  OE1 GLN A 233     -25.502  10.292 -11.316  1.00 48.91           O  
ATOM   1842  N   LEU A 234     -23.858   6.106  -7.326  1.00 47.71           N  
ATOM   1843  CA  LEU A 234     -22.734   6.010  -6.402  1.00 47.71           C  
ATOM   1844  C   LEU A 234     -22.343   4.555  -6.171  1.00 47.71           C  
ATOM   1845  CB  LEU A 234     -23.078   6.676  -5.067  1.00 47.71           C  
ATOM   1846  O   LEU A 234     -21.162   4.244  -5.998  1.00 47.71           O  
ATOM   1847  CG  LEU A 234     -22.693   8.150  -4.925  1.00 47.71           C  
ATOM   1848  CD1 LEU A 234     -23.773   8.909  -4.162  1.00 47.71           C  
ATOM   1849  CD2 LEU A 234     -21.343   8.285  -4.227  1.00 47.71           C  
ATOM   1850  N   GLN A 235     -23.417   3.608  -6.196  1.00 48.76           N  
ATOM   1851  CA  GLN A 235     -23.126   2.179  -6.139  1.00 48.76           C  
ATOM   1852  C   GLN A 235     -22.333   1.730  -7.363  1.00 48.76           C  
ATOM   1853  CB  GLN A 235     -24.419   1.371  -6.026  1.00 48.76           C  
ATOM   1854  O   GLN A 235     -21.445   0.882  -7.258  1.00 48.76           O  
ATOM   1855  CG  GLN A 235     -24.535   0.574  -4.733  1.00 48.76           C  
ATOM   1856  CD  GLN A 235     -25.971   0.232  -4.381  1.00 48.76           C  
ATOM   1857  NE2 GLN A 235     -26.276   0.214  -3.088  1.00 48.76           N  
ATOM   1858  OE1 GLN A 235     -26.799  -0.013  -5.264  1.00 48.76           O  
ATOM   1859  N   GLN A 236     -22.592   2.463  -8.498  1.00 46.57           N  
ATOM   1860  CA  GLN A 236     -21.833   2.263  -9.728  1.00 46.57           C  
ATOM   1861  C   GLN A 236     -20.466   2.937  -9.645  1.00 46.57           C  
ATOM   1862  CB  GLN A 236     -22.610   2.797 -10.932  1.00 46.57           C  
ATOM   1863  O   GLN A 236     -19.479   2.417 -10.170  1.00 46.57           O  
ATOM   1864  CG  GLN A 236     -23.751   1.893 -11.377  1.00 46.57           C  
ATOM   1865  CD  GLN A 236     -24.466   2.413 -12.610  1.00 46.57           C  
ATOM   1866  NE2 GLN A 236     -25.732   2.042 -12.763  1.00 46.57           N  
ATOM   1867  OE1 GLN A 236     -23.884   3.144 -13.419  1.00 46.57           O  
ATOM   1868  N   LYS A 237     -20.400   4.137  -8.798  1.00 47.12           N  
ATOM   1869  CA  LYS A 237     -19.157   4.874  -8.588  1.00 47.12           C  
ATOM   1870  C   LYS A 237     -18.331   4.250  -7.467  1.00 47.12           C  
ATOM   1871  CB  LYS A 237     -19.449   6.341  -8.270  1.00 47.12           C  
ATOM   1872  O   LYS A 237     -17.106   4.388  -7.441  1.00 47.12           O  
ATOM   1873  CG  LYS A 237     -19.541   7.234  -9.498  1.00 47.12           C  
ATOM   1874  CD  LYS A 237     -19.739   8.695  -9.114  1.00 47.12           C  
ATOM   1875  CE  LYS A 237     -19.936   9.575 -10.340  1.00 47.12           C  
ATOM   1876  NZ  LYS A 237     -20.096  11.013  -9.970  1.00 47.12           N  
ATOM   1877  N   GLN A 238     -19.186   3.477  -6.465  1.00 48.91           N  
ATOM   1878  CA  GLN A 238     -18.606   2.609  -5.446  1.00 48.91           C  
ATOM   1879  C   GLN A 238     -17.740   1.523  -6.076  1.00 48.91           C  
ATOM   1880  CB  GLN A 238     -19.704   1.975  -4.591  1.00 48.91           C  
ATOM   1881  O   GLN A 238     -16.909   0.914  -5.400  1.00 48.91           O  
ATOM   1882  CG  GLN A 238     -20.294   2.917  -3.549  1.00 48.91           C  
ATOM   1883  CD  GLN A 238     -20.280   2.328  -2.151  1.00 48.91           C  
ATOM   1884  NE2 GLN A 238     -20.685   3.125  -1.168  1.00 48.91           N  
ATOM   1885  OE1 GLN A 238     -19.910   1.166  -1.956  1.00 48.91           O  
ATOM   1886  N   ASP A 239     -17.189   1.725  -7.326  1.00 57.04           N  
ATOM   1887  CA  ASP A 239     -16.607   0.563  -7.990  1.00 57.04           C  
ATOM   1888  C   ASP A 239     -15.123   0.780  -8.277  1.00 57.04           C  
ATOM   1889  CB  ASP A 239     -17.355   0.256  -9.289  1.00 57.04           C  
ATOM   1890  O   ASP A 239     -14.406  -0.163  -8.616  1.00 57.04           O  
ATOM   1891  CG  ASP A 239     -18.713  -0.382  -9.055  1.00 57.04           C  
ATOM   1892  OD1 ASP A 239     -18.941  -0.947  -7.964  1.00 57.04           O  
ATOM   1893  OD2 ASP A 239     -19.561  -0.321  -9.971  1.00 57.04           O  
ATOM   1894  N   LYS A 240     -14.427   1.763  -7.615  1.00 74.79           N  
ATOM   1895  CA  LYS A 240     -13.026   1.594  -7.992  1.00 74.79           C  
ATOM   1896  C   LYS A 240     -12.129   1.537  -6.759  1.00 74.79           C  
ATOM   1897  CB  LYS A 240     -12.578   2.727  -8.915  1.00 74.79           C  
ATOM   1898  O   LYS A 240     -11.909   2.554  -6.098  1.00 74.79           O  
ATOM   1899  CG  LYS A 240     -13.313   2.768 -10.247  1.00 74.79           C  
ATOM   1900  CD  LYS A 240     -12.829   3.921 -11.117  1.00 74.79           C  
ATOM   1901  CE  LYS A 240     -13.620   4.013 -12.415  1.00 74.79           C  
ATOM   1902  NZ  LYS A 240     -13.133   5.127 -13.283  1.00 74.79           N  
ATOM   1903  N   ASP A 241     -12.212   0.437  -6.047  1.00 85.77           N  
ATOM   1904  CA  ASP A 241     -11.236   0.249  -4.978  1.00 85.77           C  
ATOM   1905  C   ASP A 241      -9.870   0.802  -5.378  1.00 85.77           C  
ATOM   1906  CB  ASP A 241     -11.117  -1.232  -4.614  1.00 85.77           C  
ATOM   1907  O   ASP A 241      -9.258   0.327  -6.337  1.00 85.77           O  
ATOM   1908  CG  ASP A 241     -10.350  -1.466  -3.324  1.00 85.77           C  
ATOM   1909  OD1 ASP A 241      -9.693  -0.526  -2.826  1.00 85.77           O  
ATOM   1910  OD2 ASP A 241     -10.401  -2.601  -2.803  1.00 85.77           O  
ATOM   1911  N   GLN A 242      -9.401   1.909  -4.707  1.00 90.16           N  
ATOM   1912  CA  GLN A 242      -8.147   2.592  -5.007  1.00 90.16           C  
ATOM   1913  C   GLN A 242      -7.050   2.185  -4.026  1.00 90.16           C  
ATOM   1914  CB  GLN A 242      -8.341   4.109  -4.977  1.00 90.16           C  
ATOM   1915  O   GLN A 242      -5.951   2.742  -4.050  1.00 90.16           O  
ATOM   1916  CG  GLN A 242      -9.304   4.627  -6.036  1.00 90.16           C  
ATOM   1917  CD  GLN A 242      -9.468   6.135  -5.993  1.00 90.16           C  
ATOM   1918  NE2 GLN A 242      -9.669   6.743  -7.158  1.00 90.16           N  
ATOM   1919  OE1 GLN A 242      -9.417   6.748  -4.922  1.00 90.16           O  
ATOM   1920  N   ARG A 243      -7.392   1.317  -3.105  1.00 94.35           N  
ATOM   1921  CA  ARG A 243      -6.391   0.881  -2.136  1.00 94.35           C  
ATOM   1922  C   ARG A 243      -5.306   0.047  -2.808  1.00 94.35           C  
ATOM   1923  CB  ARG A 243      -7.047   0.078  -1.010  1.00 94.35           C  
ATOM   1924  O   ARG A 243      -5.580  -0.692  -3.756  1.00 94.35           O  
ATOM   1925  CG  ARG A 243      -8.031   0.881  -0.174  1.00 94.35           C  
ATOM   1926  CD  ARG A 243      -8.764   0.003   0.831  1.00 94.35           C  
ATOM   1927  NE  ARG A 243      -9.531  -1.048   0.169  1.00 94.35           N  
ATOM   1928  NH1 ARG A 243     -10.164  -2.103   2.124  1.00 94.35           N  
ATOM   1929  NH2 ARG A 243     -10.846  -2.930   0.098  1.00 94.35           N  
ATOM   1930  CZ  ARG A 243     -10.179  -2.025   0.799  1.00 94.35           C  
ATOM   1931  N   VAL A 244      -4.118   0.208  -2.297  1.00 96.21           N  
ATOM   1932  CA  VAL A 244      -3.001  -0.565  -2.831  1.00 96.21           C  
ATOM   1933  C   VAL A 244      -3.040  -1.985  -2.271  1.00 96.21           C  
ATOM   1934  CB  VAL A 244      -1.644   0.100  -2.504  1.00 96.21           C  
ATOM   1935  O   VAL A 244      -2.954  -2.183  -1.057  1.00 96.21           O  
ATOM   1936  CG1 VAL A 244      -0.489  -0.723  -3.073  1.00 96.21           C  
ATOM   1937  CG2 VAL A 244      -1.606   1.527  -3.046  1.00 96.21           C  
ATOM   1938  N   HIS A 245      -3.127  -2.986  -3.172  1.00 95.06           N  
ATOM   1939  CA  HIS A 245      -3.318  -4.373  -2.761  1.00 95.06           C  
ATOM   1940  C   HIS A 245      -1.981  -5.087  -2.595  1.00 95.06           C  
ATOM   1941  CB  HIS A 245      -4.189  -5.117  -3.775  1.00 95.06           C  
ATOM   1942  O   HIS A 245      -1.850  -5.983  -1.758  1.00 95.06           O  
ATOM   1943  CG  HIS A 245      -5.514  -4.468  -4.018  1.00 95.06           C  
ATOM   1944  CD2 HIS A 245      -6.657  -4.481  -3.293  1.00 95.06           C  
ATOM   1945  ND1 HIS A 245      -5.770  -3.693  -5.129  1.00 95.06           N  
ATOM   1946  CE1 HIS A 245      -7.017  -3.257  -5.076  1.00 95.06           C  
ATOM   1947  NE2 HIS A 245      -7.577  -3.721  -3.972  1.00 95.06           N  
ATOM   1948  N   CYS A 246      -1.082  -4.696  -3.395  1.00 95.13           N  
ATOM   1949  CA  CYS A 246       0.208  -5.378  -3.371  1.00 95.13           C  
ATOM   1950  C   CYS A 246       1.336  -4.425  -3.746  1.00 95.13           C  
ATOM   1951  CB  CYS A 246       0.200  -6.573  -4.324  1.00 95.13           C  
ATOM   1952  O   CYS A 246       1.143  -3.517  -4.557  1.00 95.13           O  
ATOM   1953  SG  CYS A 246       1.800  -7.398  -4.470  1.00 95.13           S  
ATOM   1954  N   CYS A 247       2.466  -4.674  -3.088  1.00 96.58           N  
ATOM   1955  CA  CYS A 247       3.662  -3.904  -3.412  1.00 96.58           C  
ATOM   1956  C   CYS A 247       4.783  -4.815  -3.895  1.00 96.58           C  
ATOM   1957  CB  CYS A 247       4.129  -3.104  -2.196  1.00 96.58           C  
ATOM   1958  O   CYS A 247       5.230  -5.699  -3.161  1.00 96.58           O  
ATOM   1959  SG  CYS A 247       5.659  -2.184  -2.475  1.00 96.58           S  
ATOM   1960  N   LEU A 248       5.214  -4.579  -5.151  1.00 96.94           N  
ATOM   1961  CA  LEU A 248       6.385  -5.271  -5.677  1.00 96.94           C  
ATOM   1962  C   LEU A 248       7.667  -4.538  -5.296  1.00 96.94           C  
ATOM   1963  CB  LEU A 248       6.292  -5.403  -7.200  1.00 96.94           C  
ATOM   1964  O   LEU A 248       7.896  -3.410  -5.738  1.00 96.94           O  
ATOM   1965  CG  LEU A 248       5.030  -6.072  -7.746  1.00 96.94           C  
ATOM   1966  CD1 LEU A 248       5.055  -6.084  -9.271  1.00 96.94           C  
ATOM   1967  CD2 LEU A 248       4.894  -7.488  -7.197  1.00 96.94           C  
ATOM   1968  N   TYR A 249       8.415  -5.186  -4.461  1.00 95.95           N  
ATOM   1969  CA  TYR A 249       9.640  -4.553  -3.986  1.00 95.95           C  
ATOM   1970  C   TYR A 249      10.844  -5.023  -4.794  1.00 95.95           C  
ATOM   1971  CB  TYR A 249       9.859  -4.852  -2.500  1.00 95.95           C  
ATOM   1972  O   TYR A 249      11.290  -6.164  -4.648  1.00 95.95           O  
ATOM   1973  CG  TYR A 249      10.766  -3.863  -1.810  1.00 95.95           C  
ATOM   1974  CD1 TYR A 249      12.151  -3.951  -1.938  1.00 95.95           C  
ATOM   1975  CD2 TYR A 249      10.242  -2.840  -1.027  1.00 95.95           C  
ATOM   1976  CE1 TYR A 249      12.991  -3.044  -1.301  1.00 95.95           C  
ATOM   1977  CE2 TYR A 249      11.073  -1.927  -0.386  1.00 95.95           C  
ATOM   1978  OH  TYR A 249      13.271  -1.135   0.102  1.00 95.95           O  
ATOM   1979  CZ  TYR A 249      12.444  -2.036  -0.530  1.00 95.95           C  
ATOM   1980  N   PHE A 250      11.428  -4.109  -5.612  1.00 95.33           N  
ATOM   1981  CA  PHE A 250      12.568  -4.426  -6.463  1.00 95.33           C  
ATOM   1982  C   PHE A 250      13.874  -4.311  -5.685  1.00 95.33           C  
ATOM   1983  CB  PHE A 250      12.602  -3.501  -7.684  1.00 95.33           C  
ATOM   1984  O   PHE A 250      14.160  -3.268  -5.094  1.00 95.33           O  
ATOM   1985  CG  PHE A 250      11.669  -3.919  -8.788  1.00 95.33           C  
ATOM   1986  CD1 PHE A 250      12.166  -4.384 -10.000  1.00 95.33           C  
ATOM   1987  CD2 PHE A 250      10.293  -3.847  -8.614  1.00 95.33           C  
ATOM   1988  CE1 PHE A 250      11.304  -4.772 -11.023  1.00 95.33           C  
ATOM   1989  CE2 PHE A 250       9.425  -4.233  -9.632  1.00 95.33           C  
ATOM   1990  CZ  PHE A 250       9.933  -4.694 -10.836  1.00 95.33           C  
ATOM   1991  N   LEU A 251      14.567  -5.386  -5.716  1.00 92.77           N  
ATOM   1992  CA  LEU A 251      15.849  -5.434  -5.022  1.00 92.77           C  
ATOM   1993  C   LEU A 251      17.003  -5.499  -6.016  1.00 92.77           C  
ATOM   1994  CB  LEU A 251      15.903  -6.639  -4.079  1.00 92.77           C  
ATOM   1995  O   LEU A 251      16.870  -6.089  -7.091  1.00 92.77           O  
ATOM   1996  CG  LEU A 251      14.841  -6.688  -2.979  1.00 92.77           C  
ATOM   1997  CD1 LEU A 251      14.794  -8.076  -2.350  1.00 92.77           C  
ATOM   1998  CD2 LEU A 251      15.117  -5.625  -1.922  1.00 92.77           C  
ATOM   1999  N   SER A 252      18.034  -4.748  -5.718  1.00 85.67           N  
ATOM   2000  CA  SER A 252      19.252  -4.761  -6.521  1.00 85.67           C  
ATOM   2001  C   SER A 252      20.205  -5.860  -6.062  1.00 85.67           C  
ATOM   2002  CB  SER A 252      19.954  -3.404  -6.453  1.00 85.67           C  
ATOM   2003  O   SER A 252      20.384  -6.072  -4.861  1.00 85.67           O  
ATOM   2004  OG  SER A 252      21.110  -3.394  -7.273  1.00 85.67           O  
ATOM   2005  N   GLY A 253      20.750  -6.706  -7.047  1.00 67.57           N  
ATOM   2006  CA  GLY A 253      21.436  -7.961  -6.786  1.00 67.57           C  
ATOM   2007  C   GLY A 253      22.926  -7.896  -7.062  1.00 67.57           C  
ATOM   2008  O   GLY A 253      23.605  -8.924  -7.079  1.00 67.57           O  
ATOM   2009  N   PRO A 254      23.709  -6.729  -6.847  1.00 59.42           N  
ATOM   2010  CA  PRO A 254      25.061  -7.189  -7.172  1.00 59.42           C  
ATOM   2011  C   PRO A 254      25.775  -7.816  -5.977  1.00 59.42           C  
ATOM   2012  CB  PRO A 254      25.770  -5.908  -7.621  1.00 59.42           C  
ATOM   2013  O   PRO A 254      26.664  -8.652  -6.153  1.00 59.42           O  
ATOM   2014  CG  PRO A 254      24.891  -4.798  -7.144  1.00 59.42           C  
ATOM   2015  CD  PRO A 254      23.548  -5.370  -6.790  1.00 59.42           C  
ATOM   2016  N   ARG A 255      25.072  -8.032  -4.817  1.00 65.71           N  
ATOM   2017  CA  ARG A 255      25.812  -8.446  -3.629  1.00 65.71           C  
ATOM   2018  C   ARG A 255      25.040  -9.500  -2.843  1.00 65.71           C  
ATOM   2019  CB  ARG A 255      26.112  -7.241  -2.736  1.00 65.71           C  
ATOM   2020  O   ARG A 255      23.807  -9.509  -2.850  1.00 65.71           O  
ATOM   2021  CG  ARG A 255      27.065  -6.233  -3.360  1.00 65.71           C  
ATOM   2022  CD  ARG A 255      27.461  -5.145  -2.372  1.00 65.71           C  
ATOM   2023  NE  ARG A 255      26.413  -4.139  -2.229  1.00 65.71           N  
ATOM   2024  NH1 ARG A 255      27.608  -2.449  -3.254  1.00 65.71           N  
ATOM   2025  NH2 ARG A 255      25.492  -2.049  -2.470  1.00 65.71           N  
ATOM   2026  CZ  ARG A 255      26.507  -2.881  -2.651  1.00 65.71           C  
ATOM   2027  N   ILE A 256      25.513 -10.682  -2.819  1.00 66.36           N  
ATOM   2028  CA  ILE A 256      25.008 -11.841  -2.091  1.00 66.36           C  
ATOM   2029  C   ILE A 256      24.225 -11.379  -0.864  1.00 66.36           C  
ATOM   2030  CB  ILE A 256      26.154 -12.788  -1.670  1.00 66.36           C  
ATOM   2031  O   ILE A 256      23.220 -11.990  -0.494  1.00 66.36           O  
ATOM   2032  CG1 ILE A 256      26.790 -13.438  -2.905  1.00 66.36           C  
ATOM   2033  CG2 ILE A 256      25.645 -13.851  -0.693  1.00 66.36           C  
ATOM   2034  CD1 ILE A 256      28.212 -13.934  -2.680  1.00 66.36           C  
ATOM   2035  N   ARG A 257      24.414 -10.138  -0.411  1.00 77.39           N  
ATOM   2036  CA  ARG A 257      23.727  -9.675   0.790  1.00 77.39           C  
ATOM   2037  C   ARG A 257      22.771  -8.531   0.468  1.00 77.39           C  
ATOM   2038  CB  ARG A 257      24.737  -9.231   1.851  1.00 77.39           C  
ATOM   2039  O   ARG A 257      23.101  -7.644  -0.322  1.00 77.39           O  
ATOM   2040  CG  ARG A 257      25.524 -10.376   2.468  1.00 77.39           C  
ATOM   2041  CD  ARG A 257      26.355  -9.912   3.657  1.00 77.39           C  
ATOM   2042  NE  ARG A 257      27.227 -10.973   4.152  1.00 77.39           N  
ATOM   2043  NH1 ARG A 257      26.461 -10.870   6.329  1.00 77.39           N  
ATOM   2044  NH2 ARG A 257      28.090 -12.376   5.753  1.00 77.39           N  
ATOM   2045  CZ  ARG A 257      27.257 -11.404   5.410  1.00 77.39           C  
ATOM   2046  N   ILE A 258      21.596  -8.640   0.936  1.00 81.41           N  
ATOM   2047  CA  ILE A 258      20.585  -7.601   0.774  1.00 81.41           C  
ATOM   2048  C   ILE A 258      20.924  -6.407   1.663  1.00 81.41           C  
ATOM   2049  CB  ILE A 258      19.172  -8.132   1.104  1.00 81.41           C  
ATOM   2050  O   ILE A 258      21.452  -6.576   2.765  1.00 81.41           O  
ATOM   2051  CG1 ILE A 258      18.817  -9.310   0.190  1.00 81.41           C  
ATOM   2052  CG2 ILE A 258      18.133  -7.012   0.984  1.00 81.41           C  
ATOM   2053  CD1 ILE A 258      17.593 -10.096   0.640  1.00 81.41           C  
ATOM   2054  N   LYS A 259      20.670  -5.258   1.198  1.00 88.07           N  
ATOM   2055  CA  LYS A 259      20.929  -4.024   1.935  1.00 88.07           C  
ATOM   2056  C   LYS A 259      20.080  -3.953   3.202  1.00 88.07           C  
ATOM   2057  CB  LYS A 259      20.657  -2.805   1.054  1.00 88.07           C  
ATOM   2058  O   LYS A 259      18.917  -4.359   3.200  1.00 88.07           O  
ATOM   2059  CG  LYS A 259      21.606  -2.671  -0.128  1.00 88.07           C  
ATOM   2060  CD  LYS A 259      21.291  -1.436  -0.962  1.00 88.07           C  
ATOM   2061  CE  LYS A 259      22.200  -1.335  -2.179  1.00 88.07           C  
ATOM   2062  NZ  LYS A 259      21.886  -0.132  -3.006  1.00 88.07           N  
ATOM   2063  N   GLU A 260      20.728  -3.599   4.233  1.00 89.37           N  
ATOM   2064  CA  GLU A 260      20.042  -3.453   5.513  1.00 89.37           C  
ATOM   2065  C   GLU A 260      18.924  -2.419   5.425  1.00 89.37           C  
ATOM   2066  CB  GLU A 260      21.033  -3.064   6.613  1.00 89.37           C  
ATOM   2067  O   GLU A 260      17.875  -2.576   6.054  1.00 89.37           O  
ATOM   2068  CG  GLU A 260      20.418  -3.013   8.004  1.00 89.37           C  
ATOM   2069  CD  GLU A 260      19.831  -4.342   8.450  1.00 89.37           C  
ATOM   2070  OE1 GLU A 260      18.929  -4.346   9.318  1.00 89.37           O  
ATOM   2071  OE2 GLU A 260      20.278  -5.388   7.928  1.00 89.37           O  
ATOM   2072  N   THR A 261      19.172  -1.445   4.581  1.00 90.07           N  
ATOM   2073  CA  THR A 261      18.175  -0.399   4.382  1.00 90.07           C  
ATOM   2074  C   THR A 261      16.889  -0.981   3.803  1.00 90.07           C  
ATOM   2075  CB  THR A 261      18.705   0.709   3.453  1.00 90.07           C  
ATOM   2076  O   THR A 261      15.791  -0.632   4.240  1.00 90.07           O  
ATOM   2077  CG2 THR A 261      19.859   1.465   4.102  1.00 90.07           C  
ATOM   2078  OG1 THR A 261      19.162   0.120   2.229  1.00 90.07           O  
ATOM   2079  N   ASP A 262      17.064  -1.838   2.877  1.00 91.66           N  
ATOM   2080  CA  ASP A 262      15.922  -2.488   2.241  1.00 91.66           C  
ATOM   2081  C   ASP A 262      15.149  -3.344   3.242  1.00 91.66           C  
ATOM   2082  CB  ASP A 262      16.382  -3.346   1.060  1.00 91.66           C  
ATOM   2083  O   ASP A 262      13.916  -3.331   3.256  1.00 91.66           O  
ATOM   2084  CG  ASP A 262      16.764  -2.523  -0.157  1.00 91.66           C  
ATOM   2085  OD1 ASP A 262      16.200  -1.425  -0.353  1.00 91.66           O  
ATOM   2086  OD2 ASP A 262      17.635  -2.978  -0.930  1.00 91.66           O  
ATOM   2087  N   LEU A 263      15.835  -4.046   4.149  1.00 92.11           N  
ATOM   2088  CA  LEU A 263      15.205  -4.892   5.156  1.00 92.11           C  
ATOM   2089  C   LEU A 263      14.392  -4.055   6.138  1.00 92.11           C  
ATOM   2090  CB  LEU A 263      16.260  -5.704   5.912  1.00 92.11           C  
ATOM   2091  O   LEU A 263      13.286  -4.441   6.524  1.00 92.11           O  
ATOM   2092  CG  LEU A 263      16.952  -6.817   5.123  1.00 92.11           C  
ATOM   2093  CD1 LEU A 263      18.066  -7.443   5.955  1.00 92.11           C  
ATOM   2094  CD2 LEU A 263      15.942  -7.874   4.690  1.00 92.11           C  
ATOM   2095  N   GLN A 264      14.959  -2.956   6.522  1.00 93.24           N  
ATOM   2096  CA  GLN A 264      14.300  -2.044   7.450  1.00 93.24           C  
ATOM   2097  C   GLN A 264      12.989  -1.521   6.869  1.00 93.24           C  
ATOM   2098  CB  GLN A 264      15.221  -0.875   7.802  1.00 93.24           C  
ATOM   2099  O   GLN A 264      11.962  -1.511   7.551  1.00 93.24           O  
ATOM   2100  CG  GLN A 264      16.400  -1.265   8.683  1.00 93.24           C  
ATOM   2101  CD  GLN A 264      17.307  -0.091   9.004  1.00 93.24           C  
ATOM   2102  NE2 GLN A 264      18.380  -0.355   9.742  1.00 93.24           N  
ATOM   2103  OE1 GLN A 264      17.045   1.043   8.592  1.00 93.24           O  
ATOM   2104  N   TYR A 265      13.015  -1.105   5.674  1.00 93.65           N  
ATOM   2105  CA  TYR A 265      11.846  -0.471   5.075  1.00 93.65           C  
ATOM   2106  C   TYR A 265      10.823  -1.514   4.641  1.00 93.65           C  
ATOM   2107  CB  TYR A 265      12.256   0.388   3.875  1.00 93.65           C  
ATOM   2108  O   TYR A 265       9.620  -1.242   4.620  1.00 93.65           O  
ATOM   2109  CG  TYR A 265      12.979   1.657   4.256  1.00 93.65           C  
ATOM   2110  CD1 TYR A 265      12.354   2.631   5.031  1.00 93.65           C  
ATOM   2111  CD2 TYR A 265      14.287   1.885   3.841  1.00 93.65           C  
ATOM   2112  CE1 TYR A 265      13.016   3.803   5.383  1.00 93.65           C  
ATOM   2113  CE2 TYR A 265      14.957   3.053   4.187  1.00 93.65           C  
ATOM   2114  OH  TYR A 265      14.974   5.163   5.303  1.00 93.65           O  
ATOM   2115  CZ  TYR A 265      14.315   4.005   4.958  1.00 93.65           C  
ATOM   2116  N   MET A 266      11.276  -2.668   4.311  1.00 94.11           N  
ATOM   2117  CA  MET A 266      10.343  -3.759   4.044  1.00 94.11           C  
ATOM   2118  C   MET A 266       9.575  -4.140   5.306  1.00 94.11           C  
ATOM   2119  CB  MET A 266      11.084  -4.979   3.495  1.00 94.11           C  
ATOM   2120  O   MET A 266       8.388  -4.464   5.242  1.00 94.11           O  
ATOM   2121  CG  MET A 266      11.509  -4.836   2.042  1.00 94.11           C  
ATOM   2122  SD  MET A 266      12.432  -6.299   1.432  1.00 94.11           S  
ATOM   2123  CE  MET A 266      11.122  -7.554   1.498  1.00 94.11           C  
ATOM   2124  N   LYS A 267      10.322  -4.116   6.390  1.00 94.26           N  
ATOM   2125  CA  LYS A 267       9.693  -4.400   7.676  1.00 94.26           C  
ATOM   2126  C   LYS A 267       8.624  -3.361   8.006  1.00 94.26           C  
ATOM   2127  CB  LYS A 267      10.741  -4.444   8.789  1.00 94.26           C  
ATOM   2128  O   LYS A 267       7.538  -3.708   8.474  1.00 94.26           O  
ATOM   2129  CG  LYS A 267      10.206  -4.941  10.124  1.00 94.26           C  
ATOM   2130  CD  LYS A 267      11.322  -5.100  11.149  1.00 94.26           C  
ATOM   2131  CE  LYS A 267      10.788  -5.601  12.484  1.00 94.26           C  
ATOM   2132  NZ  LYS A 267      11.881  -5.776  13.487  1.00 94.26           N  
ATOM   2133  N   LYS A 268       8.931  -2.150   7.831  1.00 94.39           N  
ATOM   2134  CA  LYS A 268       8.003  -1.056   8.098  1.00 94.39           C  
ATOM   2135  C   LYS A 268       6.842  -1.066   7.108  1.00 94.39           C  
ATOM   2136  CB  LYS A 268       8.728   0.290   8.041  1.00 94.39           C  
ATOM   2137  O   LYS A 268       5.692  -0.834   7.488  1.00 94.39           O  
ATOM   2138  CG  LYS A 268       9.701   0.517   9.189  1.00 94.39           C  
ATOM   2139  CD  LYS A 268      10.333   1.901   9.120  1.00 94.39           C  
ATOM   2140  CE  LYS A 268      11.312   2.128  10.264  1.00 94.39           C  
ATOM   2141  NZ  LYS A 268      11.996   3.451  10.154  1.00 94.39           N  
ATOM   2142  N   LEU A 269       7.082  -1.365   5.852  1.00 94.78           N  
ATOM   2143  CA  LEU A 269       6.111  -1.312   4.764  1.00 94.78           C  
ATOM   2144  C   LEU A 269       5.107  -2.455   4.875  1.00 94.78           C  
ATOM   2145  CB  LEU A 269       6.820  -1.369   3.409  1.00 94.78           C  
ATOM   2146  O   LEU A 269       3.939  -2.298   4.513  1.00 94.78           O  
ATOM   2147  CG  LEU A 269       5.947  -1.123   2.177  1.00 94.78           C  
ATOM   2148  CD1 LEU A 269       5.308   0.260   2.247  1.00 94.78           C  
ATOM   2149  CD2 LEU A 269       6.769  -1.273   0.901  1.00 94.78           C  
ATOM   2150  N   GLN A 270       5.501  -3.570   5.422  1.00 94.07           N  
ATOM   2151  CA  GLN A 270       4.666  -4.762   5.523  1.00 94.07           C  
ATOM   2152  C   GLN A 270       3.408  -4.485   6.341  1.00 94.07           C  
ATOM   2153  CB  GLN A 270       5.452  -5.918   6.145  1.00 94.07           C  
ATOM   2154  O   GLN A 270       2.404  -5.186   6.202  1.00 94.07           O  
ATOM   2155  CG  GLN A 270       5.728  -5.744   7.632  1.00 94.07           C  
ATOM   2156  CD  GLN A 270       6.421  -6.947   8.245  1.00 94.07           C  
ATOM   2157  NE2 GLN A 270       7.055  -6.744   9.395  1.00 94.07           N  
ATOM   2158  OE1 GLN A 270       6.385  -8.050   7.690  1.00 94.07           O  
ATOM   2159  N   LYS A 271       3.410  -3.423   7.172  1.00 93.01           N  
ATOM   2160  CA  LYS A 271       2.264  -3.063   8.002  1.00 93.01           C  
ATOM   2161  C   LYS A 271       1.157  -2.429   7.165  1.00 93.01           C  
ATOM   2162  CB  LYS A 271       2.688  -2.109   9.119  1.00 93.01           C  
ATOM   2163  O   LYS A 271      -0.006  -2.414   7.573  1.00 93.01           O  
ATOM   2164  CG  LYS A 271       3.687  -2.707  10.098  1.00 93.01           C  
ATOM   2165  CD  LYS A 271       4.106  -1.695  11.157  1.00 93.01           C  
ATOM   2166  CE  LYS A 271       5.157  -2.271  12.097  1.00 93.01           C  
ATOM   2167  NZ  LYS A 271       5.627  -1.258  13.089  1.00 93.01           N  
ATOM   2168  N   TYR A 272       1.484  -1.990   6.014  1.00 94.45           N  
ATOM   2169  CA  TYR A 272       0.526  -1.192   5.256  1.00 94.45           C  
ATOM   2170  C   TYR A 272       0.138  -1.893   3.959  1.00 94.45           C  
ATOM   2171  CB  TYR A 272       1.103   0.193   4.948  1.00 94.45           C  
ATOM   2172  O   TYR A 272      -0.968  -1.700   3.449  1.00 94.45           O  
ATOM   2173  CG  TYR A 272       1.421   1.005   6.180  1.00 94.45           C  
ATOM   2174  CD1 TYR A 272       0.418   1.686   6.867  1.00 94.45           C  
ATOM   2175  CD2 TYR A 272       2.723   1.094   6.660  1.00 94.45           C  
ATOM   2176  CE1 TYR A 272       0.705   2.438   8.001  1.00 94.45           C  
ATOM   2177  CE2 TYR A 272       3.022   1.843   7.794  1.00 94.45           C  
ATOM   2178  OH  TYR A 272       2.299   3.252   9.579  1.00 94.45           O  
ATOM   2179  CZ  TYR A 272       2.008   2.510   8.457  1.00 94.45           C  
ATOM   2180  N   VAL A 273       1.067  -2.796   3.438  1.00 95.44           N  
ATOM   2181  CA  VAL A 273       0.782  -3.404   2.143  1.00 95.44           C  
ATOM   2182  C   VAL A 273       1.411  -4.794   2.074  1.00 95.44           C  
ATOM   2183  CB  VAL A 273       1.295  -2.528   0.979  1.00 95.44           C  
ATOM   2184  O   VAL A 273       2.396  -5.071   2.763  1.00 95.44           O  
ATOM   2185  CG1 VAL A 273       2.821  -2.459   0.987  1.00 95.44           C  
ATOM   2186  CG2 VAL A 273       0.789  -3.067  -0.358  1.00 95.44           C  
ATOM   2187  N   ASN A 274       0.817  -5.622   1.270  1.00 95.29           N  
ATOM   2188  CA  ASN A 274       1.396  -6.931   0.988  1.00 95.29           C  
ATOM   2189  C   ASN A 274       2.648  -6.816   0.123  1.00 95.29           C  
ATOM   2190  CB  ASN A 274       0.367  -7.841   0.314  1.00 95.29           C  
ATOM   2191  O   ASN A 274       2.633  -6.147  -0.912  1.00 95.29           O  
ATOM   2192  CG  ASN A 274      -0.877  -8.041   1.157  1.00 95.29           C  
ATOM   2193  ND2 ASN A 274      -2.043  -7.910   0.535  1.00 95.29           N  
ATOM   2194  OD1 ASN A 274      -0.791  -8.310   2.358  1.00 95.29           O  
ATOM   2195  N   ILE A 275       3.720  -7.556   0.557  1.00 95.78           N  
ATOM   2196  CA  ILE A 275       5.006  -7.339  -0.097  1.00 95.78           C  
ATOM   2197  C   ILE A 275       5.396  -8.583  -0.892  1.00 95.78           C  
ATOM   2198  CB  ILE A 275       6.109  -6.990   0.927  1.00 95.78           C  
ATOM   2199  O   ILE A 275       5.354  -9.700  -0.369  1.00 95.78           O  
ATOM   2200  CG1 ILE A 275       5.755  -5.697   1.672  1.00 95.78           C  
ATOM   2201  CG2 ILE A 275       7.469  -6.868   0.235  1.00 95.78           C  
ATOM   2202  CD1 ILE A 275       6.718  -5.349   2.799  1.00 95.78           C  
ATOM   2203  N   ILE A 276       5.785  -8.389  -2.147  1.00 95.25           N  
ATOM   2204  CA  ILE A 276       6.368  -9.414  -3.006  1.00 95.25           C  
ATOM   2205  C   ILE A 276       7.752  -8.970  -3.472  1.00 95.25           C  
ATOM   2206  CB  ILE A 276       5.463  -9.713  -4.222  1.00 95.25           C  
ATOM   2207  O   ILE A 276       7.875  -8.043  -4.277  1.00 95.25           O  
ATOM   2208  CG1 ILE A 276       4.092 -10.217  -3.757  1.00 95.25           C  
ATOM   2209  CG2 ILE A 276       6.131 -10.727  -5.155  1.00 95.25           C  
ATOM   2210  CD1 ILE A 276       3.086 -10.406  -4.884  1.00 95.25           C  
ATOM   2211  N   PRO A 277       8.714  -9.613  -3.005  1.00 94.70           N  
ATOM   2212  CA  PRO A 277      10.074  -9.228  -3.389  1.00 94.70           C  
ATOM   2213  C   PRO A 277      10.439  -9.679  -4.801  1.00 94.70           C  
ATOM   2214  CB  PRO A 277      10.947  -9.934  -2.348  1.00 94.70           C  
ATOM   2215  O   PRO A 277      10.136 -10.810  -5.189  1.00 94.70           O  
ATOM   2216  CG  PRO A 277      10.141 -11.115  -1.911  1.00 94.70           C  
ATOM   2217  CD  PRO A 277       8.685 -10.755  -1.994  1.00 94.70           C  
ATOM   2218  N   ILE A 278      11.181  -8.713  -5.528  1.00 94.64           N  
ATOM   2219  CA  ILE A 278      11.598  -8.980  -6.900  1.00 94.64           C  
ATOM   2220  C   ILE A 278      13.103  -8.755  -7.034  1.00 94.64           C  
ATOM   2221  CB  ILE A 278      10.832  -8.094  -7.907  1.00 94.64           C  
ATOM   2222  O   ILE A 278      13.612  -7.691  -6.677  1.00 94.64           O  
ATOM   2223  CG1 ILE A 278       9.320  -8.298  -7.755  1.00 94.64           C  
ATOM   2224  CG2 ILE A 278      11.283  -8.390  -9.340  1.00 94.64           C  
ATOM   2225  CD1 ILE A 278       8.827  -9.654  -8.241  1.00 94.64           C  
ATOM   2226  N   LEU A 279      13.738  -9.789  -7.497  1.00 93.50           N  
ATOM   2227  CA  LEU A 279      15.137  -9.605  -7.867  1.00 93.50           C  
ATOM   2228  C   LEU A 279      15.255  -9.034  -9.276  1.00 93.50           C  
ATOM   2229  CB  LEU A 279      15.894 -10.932  -7.776  1.00 93.50           C  
ATOM   2230  O   LEU A 279      14.920  -9.707 -10.254  1.00 93.50           O  
ATOM   2231  CG  LEU A 279      16.033 -11.539  -6.379  1.00 93.50           C  
ATOM   2232  CD1 LEU A 279      16.750 -12.883  -6.454  1.00 93.50           C  
ATOM   2233  CD2 LEU A 279      16.775 -10.583  -5.451  1.00 93.50           C  
ATOM   2234  N   ALA A 280      15.760  -7.777  -9.332  1.00 92.71           N  
ATOM   2235  CA  ALA A 280      15.816  -7.049 -10.597  1.00 92.71           C  
ATOM   2236  C   ALA A 280      17.110  -7.353 -11.348  1.00 92.71           C  
ATOM   2237  CB  ALA A 280      15.685  -5.548 -10.354  1.00 92.71           C  
ATOM   2238  O   ALA A 280      18.029  -7.960 -10.793  1.00 92.71           O  
ATOM   2239  N   LYS A 281      17.103  -7.094 -12.639  1.00 90.02           N  
ATOM   2240  CA  LYS A 281      18.264  -7.289 -13.503  1.00 90.02           C  
ATOM   2241  C   LYS A 281      18.712  -8.747 -13.501  1.00 90.02           C  
ATOM   2242  CB  LYS A 281      19.418  -6.386 -13.064  1.00 90.02           C  
ATOM   2243  O   LYS A 281      19.877  -9.044 -13.228  1.00 90.02           O  
ATOM   2244  CG  LYS A 281      19.115  -4.898 -13.173  1.00 90.02           C  
ATOM   2245  CD  LYS A 281      20.355  -4.055 -12.904  1.00 90.02           C  
ATOM   2246  CE  LYS A 281      20.082  -2.573 -13.124  1.00 90.02           C  
ATOM   2247  NZ  LYS A 281      21.313  -1.749 -12.931  1.00 90.02           N  
ATOM   2248  N   GLY A 282      17.852  -9.606 -13.801  1.00 90.08           N  
ATOM   2249  CA  GLY A 282      18.069 -11.043 -13.749  1.00 90.08           C  
ATOM   2250  C   GLY A 282      19.184 -11.511 -14.665  1.00 90.08           C  
ATOM   2251  O   GLY A 282      19.812 -12.541 -14.411  1.00 90.08           O  
ATOM   2252  N   ASP A 283      19.452 -10.755 -15.695  1.00 89.33           N  
ATOM   2253  CA  ASP A 283      20.480 -11.140 -16.658  1.00 89.33           C  
ATOM   2254  C   ASP A 283      21.878 -10.948 -16.074  1.00 89.33           C  
ATOM   2255  CB  ASP A 283      20.335 -10.333 -17.950  1.00 89.33           C  
ATOM   2256  O   ASP A 283      22.865 -11.413 -16.649  1.00 89.33           O  
ATOM   2257  CG  ASP A 283      20.278  -8.834 -17.710  1.00 89.33           C  
ATOM   2258  OD1 ASP A 283      19.819  -8.407 -16.629  1.00 89.33           O  
ATOM   2259  OD2 ASP A 283      20.693  -8.074 -18.611  1.00 89.33           O  
ATOM   2260  N   SER A 284      21.988 -10.333 -14.914  1.00 88.92           N  
ATOM   2261  CA  SER A 284      23.282 -10.021 -14.315  1.00 88.92           C  
ATOM   2262  C   SER A 284      23.758 -11.152 -13.409  1.00 88.92           C  
ATOM   2263  CB  SER A 284      23.205  -8.717 -13.520  1.00 88.92           C  
ATOM   2264  O   SER A 284      24.856 -11.088 -12.853  1.00 88.92           O  
ATOM   2265  OG  SER A 284      22.827  -7.639 -14.359  1.00 88.92           O  
ATOM   2266  N   TYR A 285      22.904 -12.248 -13.301  1.00 88.57           N  
ATOM   2267  CA  TYR A 285      23.216 -13.334 -12.378  1.00 88.57           C  
ATOM   2268  C   TYR A 285      23.338 -14.660 -13.118  1.00 88.57           C  
ATOM   2269  CB  TYR A 285      22.145 -13.440 -11.289  1.00 88.57           C  
ATOM   2270  O   TYR A 285      22.684 -14.868 -14.143  1.00 88.57           O  
ATOM   2271  CG  TYR A 285      21.839 -12.128 -10.608  1.00 88.57           C  
ATOM   2272  CD1 TYR A 285      22.694 -11.607  -9.640  1.00 88.57           C  
ATOM   2273  CD2 TYR A 285      20.695 -11.406 -10.931  1.00 88.57           C  
ATOM   2274  CE1 TYR A 285      22.416 -10.400  -9.008  1.00 88.57           C  
ATOM   2275  CE2 TYR A 285      20.406 -10.198 -10.306  1.00 88.57           C  
ATOM   2276  OH  TYR A 285      20.991  -8.507  -8.726  1.00 88.57           O  
ATOM   2277  CZ  TYR A 285      21.272  -9.703  -9.348  1.00 88.57           C  
ATOM   2278  N   THR A 286      24.182 -15.425 -12.552  1.00 89.33           N  
ATOM   2279  CA  THR A 286      24.166 -16.821 -12.973  1.00 89.33           C  
ATOM   2280  C   THR A 286      23.076 -17.595 -12.237  1.00 89.33           C  
ATOM   2281  CB  THR A 286      25.530 -17.494 -12.729  1.00 89.33           C  
ATOM   2282  O   THR A 286      22.609 -17.166 -11.179  1.00 89.33           O  
ATOM   2283  CG2 THR A 286      26.649 -16.740 -13.440  1.00 89.33           C  
ATOM   2284  OG1 THR A 286      25.801 -17.515 -11.322  1.00 89.33           O  
ATOM   2285  N   LYS A 287      22.607 -18.693 -12.716  1.00 88.85           N  
ATOM   2286  CA  LYS A 287      21.550 -19.488 -12.098  1.00 88.85           C  
ATOM   2287  C   LYS A 287      21.931 -19.901 -10.679  1.00 88.85           C  
ATOM   2288  CB  LYS A 287      21.246 -20.727 -12.941  1.00 88.85           C  
ATOM   2289  O   LYS A 287      21.100 -19.857  -9.769  1.00 88.85           O  
ATOM   2290  CG  LYS A 287      20.569 -20.422 -14.269  1.00 88.85           C  
ATOM   2291  CD  LYS A 287      20.258 -21.696 -15.044  1.00 88.85           C  
ATOM   2292  CE  LYS A 287      19.645 -21.389 -16.403  1.00 88.85           C  
ATOM   2293  NZ  LYS A 287      19.353 -22.634 -17.173  1.00 88.85           N  
ATOM   2294  N   GLU A 288      23.221 -20.299 -10.517  1.00 89.82           N  
ATOM   2295  CA  GLU A 288      23.714 -20.719  -9.209  1.00 89.82           C  
ATOM   2296  C   GLU A 288      23.702 -19.559  -8.217  1.00 89.82           C  
ATOM   2297  CB  GLU A 288      25.127 -21.296  -9.326  1.00 89.82           C  
ATOM   2298  O   GLU A 288      23.329 -19.732  -7.055  1.00 89.82           O  
ATOM   2299  CG  GLU A 288      25.184 -22.640 -10.038  1.00 89.82           C  
ATOM   2300  CD  GLU A 288      25.144 -22.519 -11.553  1.00 89.82           C  
ATOM   2301  OE1 GLU A 288      24.756 -23.498 -12.230  1.00 89.82           O  
ATOM   2302  OE2 GLU A 288      25.505 -21.437 -12.067  1.00 89.82           O  
ATOM   2303  N   GLU A 289      24.035 -18.386  -8.759  1.00 90.59           N  
ATOM   2304  CA  GLU A 289      24.053 -17.185  -7.930  1.00 90.59           C  
ATOM   2305  C   GLU A 289      22.647 -16.809  -7.472  1.00 90.59           C  
ATOM   2306  CB  GLU A 289      24.690 -16.018  -8.687  1.00 90.59           C  
ATOM   2307  O   GLU A 289      22.446 -16.426  -6.318  1.00 90.59           O  
ATOM   2308  CG  GLU A 289      26.200 -16.130  -8.835  1.00 90.59           C  
ATOM   2309  CD  GLU A 289      26.798 -15.052  -9.725  1.00 90.59           C  
ATOM   2310  OE1 GLU A 289      28.022 -14.802  -9.636  1.00 90.59           O  
ATOM   2311  OE2 GLU A 289      26.037 -14.453 -10.517  1.00 90.59           O  
ATOM   2312  N   VAL A 290      21.780 -17.004  -8.324  1.00 90.42           N  
ATOM   2313  CA  VAL A 290      20.394 -16.639  -8.055  1.00 90.42           C  
ATOM   2314  C   VAL A 290      19.840 -17.507  -6.927  1.00 90.42           C  
ATOM   2315  CB  VAL A 290      19.514 -16.780  -9.317  1.00 90.42           C  
ATOM   2316  O   VAL A 290      19.192 -17.001  -6.007  1.00 90.42           O  
ATOM   2317  CG1 VAL A 290      18.039 -16.579  -8.973  1.00 90.42           C  
ATOM   2318  CG2 VAL A 290      19.956 -15.785 -10.389  1.00 90.42           C  
ATOM   2319  N   ILE A 291      20.064 -18.756  -6.981  1.00 90.24           N  
ATOM   2320  CA  ILE A 291      19.589 -19.698  -5.974  1.00 90.24           C  
ATOM   2321  C   ILE A 291      20.146 -19.315  -4.605  1.00 90.24           C  
ATOM   2322  CB  ILE A 291      19.985 -21.149  -6.327  1.00 90.24           C  
ATOM   2323  O   ILE A 291      19.420 -19.325  -3.608  1.00 90.24           O  
ATOM   2324  CG1 ILE A 291      19.260 -21.607  -7.599  1.00 90.24           C  
ATOM   2325  CG2 ILE A 291      19.684 -22.091  -5.157  1.00 90.24           C  
ATOM   2326  CD1 ILE A 291      19.752 -22.939  -8.146  1.00 90.24           C  
ATOM   2327  N   GLN A 292      21.415 -18.942  -4.582  1.00 90.28           N  
ATOM   2328  CA  GLN A 292      22.073 -18.555  -3.339  1.00 90.28           C  
ATOM   2329  C   GLN A 292      21.493 -17.253  -2.793  1.00 90.28           C  
ATOM   2330  CB  GLN A 292      23.580 -18.409  -3.552  1.00 90.28           C  
ATOM   2331  O   GLN A 292      21.234 -17.138  -1.593  1.00 90.28           O  
ATOM   2332  CG  GLN A 292      24.297 -19.730  -3.797  1.00 90.28           C  
ATOM   2333  CD  GLN A 292      25.774 -19.550  -4.092  1.00 90.28           C  
ATOM   2334  NE2 GLN A 292      26.411 -20.602  -4.596  1.00 90.28           N  
ATOM   2335  OE1 GLN A 292      26.339 -18.475  -3.870  1.00 90.28           O  
ATOM   2336  N   ILE A 293      21.307 -16.290  -3.620  1.00 90.33           N  
ATOM   2337  CA  ILE A 293      20.792 -14.986  -3.217  1.00 90.33           C  
ATOM   2338  C   ILE A 293      19.365 -15.134  -2.695  1.00 90.33           C  
ATOM   2339  CB  ILE A 293      20.834 -13.976  -4.385  1.00 90.33           C  
ATOM   2340  O   ILE A 293      19.004 -14.536  -1.678  1.00 90.33           O  
ATOM   2341  CG1 ILE A 293      22.284 -13.628  -4.740  1.00 90.33           C  
ATOM   2342  CG2 ILE A 293      20.037 -12.715  -4.038  1.00 90.33           C  
ATOM   2343  CD1 ILE A 293      22.431 -12.805  -6.012  1.00 90.33           C  
ATOM   2344  N   LYS A 294      18.587 -15.923  -3.358  1.00 90.34           N  
ATOM   2345  CA  LYS A 294      17.203 -16.147  -2.950  1.00 90.34           C  
ATOM   2346  C   LYS A 294      17.135 -16.809  -1.576  1.00 90.34           C  
ATOM   2347  CB  LYS A 294      16.470 -17.006  -3.982  1.00 90.34           C  
ATOM   2348  O   LYS A 294      16.325 -16.420  -0.733  1.00 90.34           O  
ATOM   2349  CG  LYS A 294      16.094 -16.259  -5.253  1.00 90.34           C  
ATOM   2350  CD  LYS A 294      15.186 -17.096  -6.145  1.00 90.34           C  
ATOM   2351  CE  LYS A 294      14.678 -16.295  -7.336  1.00 90.34           C  
ATOM   2352  NZ  LYS A 294      13.759 -17.101  -8.194  1.00 90.34           N  
ATOM   2353  N   GLN A 295      17.946 -17.832  -1.378  1.00 89.52           N  
ATOM   2354  CA  GLN A 295      17.993 -18.508  -0.086  1.00 89.52           C  
ATOM   2355  C   GLN A 295      18.391 -17.543   1.027  1.00 89.52           C  
ATOM   2356  CB  GLN A 295      18.966 -19.687  -0.132  1.00 89.52           C  
ATOM   2357  O   GLN A 295      17.809 -17.566   2.113  1.00 89.52           O  
ATOM   2358  CG  GLN A 295      18.442 -20.888  -0.907  1.00 89.52           C  
ATOM   2359  CD  GLN A 295      19.470 -21.996  -1.039  1.00 89.52           C  
ATOM   2360  NE2 GLN A 295      19.092 -23.079  -1.710  1.00 89.52           N  
ATOM   2361  OE1 GLN A 295      20.596 -21.879  -0.544  1.00 89.52           O  
ATOM   2362  N   GLN A 296      19.276 -16.815   0.793  1.00 89.70           N  
ATOM   2363  CA  GLN A 296      19.724 -15.830   1.771  1.00 89.70           C  
ATOM   2364  C   GLN A 296      18.631 -14.804   2.058  1.00 89.70           C  
ATOM   2365  CB  GLN A 296      20.990 -15.125   1.283  1.00 89.70           C  
ATOM   2366  O   GLN A 296      18.436 -14.402   3.207  1.00 89.70           O  
ATOM   2367  CG  GLN A 296      21.645 -14.238   2.333  1.00 89.70           C  
ATOM   2368  CD  GLN A 296      22.941 -13.616   1.851  1.00 89.70           C  
ATOM   2369  NE2 GLN A 296      23.443 -12.637   2.596  1.00 89.70           N  
ATOM   2370  OE1 GLN A 296      23.489 -14.012   0.817  1.00 89.70           O  
ATOM   2371  N   LEU A 297      18.033 -14.326   1.038  1.00 90.73           N  
ATOM   2372  CA  LEU A 297      16.942 -13.369   1.183  1.00 90.73           C  
ATOM   2373  C   LEU A 297      15.829 -13.942   2.055  1.00 90.73           C  
ATOM   2374  CB  LEU A 297      16.383 -12.981  -0.188  1.00 90.73           C  
ATOM   2375  O   LEU A 297      15.304 -13.251   2.932  1.00 90.73           O  
ATOM   2376  CG  LEU A 297      15.328 -11.874  -0.202  1.00 90.73           C  
ATOM   2377  CD1 LEU A 297      15.935 -10.557   0.271  1.00 90.73           C  
ATOM   2378  CD2 LEU A 297      14.729 -11.722  -1.596  1.00 90.73           C  
ATOM   2379  N   ILE A 298      15.534 -15.144   1.831  1.00 90.33           N  
ATOM   2380  CA  ILE A 298      14.504 -15.813   2.619  1.00 90.33           C  
ATOM   2381  C   ILE A 298      14.948 -15.904   4.077  1.00 90.33           C  
ATOM   2382  CB  ILE A 298      14.193 -17.221   2.064  1.00 90.33           C  
ATOM   2383  O   ILE A 298      14.159 -15.648   4.990  1.00 90.33           O  
ATOM   2384  CG1 ILE A 298      13.531 -17.117   0.685  1.00 90.33           C  
ATOM   2385  CG2 ILE A 298      13.307 -18.002   3.039  1.00 90.33           C  
ATOM   2386  CD1 ILE A 298      13.414 -18.447  -0.047  1.00 90.33           C  
ATOM   2387  N   ASN A 299      16.240 -16.256   4.331  1.00 90.60           N  
ATOM   2388  CA  ASN A 299      16.802 -16.319   5.676  1.00 90.60           C  
ATOM   2389  C   ASN A 299      16.796 -14.951   6.351  1.00 90.60           C  
ATOM   2390  CB  ASN A 299      18.222 -16.887   5.638  1.00 90.60           C  
ATOM   2391  O   ASN A 299      16.430 -14.833   7.522  1.00 90.60           O  
ATOM   2392  CG  ASN A 299      18.258 -18.344   5.222  1.00 90.60           C  
ATOM   2393  ND2 ASN A 299      19.412 -18.796   4.745  1.00 90.60           N  
ATOM   2394  OD1 ASN A 299      17.257 -19.058   5.328  1.00 90.60           O  
ATOM   2395  N   ASP A 300      17.235 -13.969   5.634  1.00 90.82           N  
ATOM   2396  CA  ASP A 300      17.274 -12.610   6.163  1.00 90.82           C  
ATOM   2397  C   ASP A 300      15.871 -12.112   6.505  1.00 90.82           C  
ATOM   2398  CB  ASP A 300      17.939 -11.663   5.162  1.00 90.82           C  
ATOM   2399  O   ASP A 300      15.678 -11.426   7.510  1.00 90.82           O  
ATOM   2400  CG  ASP A 300      19.436 -11.886   5.039  1.00 90.82           C  
ATOM   2401  OD1 ASP A 300      20.023 -12.573   5.902  1.00 90.82           O  
ATOM   2402  OD2 ASP A 300      20.034 -11.367   4.071  1.00 90.82           O  
ATOM   2403  N   ALA A 301      14.976 -12.402   5.671  1.00 90.29           N  
ATOM   2404  CA  ALA A 301      13.587 -12.006   5.893  1.00 90.29           C  
ATOM   2405  C   ALA A 301      13.022 -12.670   7.145  1.00 90.29           C  
ATOM   2406  CB  ALA A 301      12.733 -12.356   4.677  1.00 90.29           C  
ATOM   2407  O   ALA A 301      12.320 -12.030   7.932  1.00 90.29           O  
ATOM   2408  N   GLN A 302      13.360 -13.905   7.340  1.00 89.86           N  
ATOM   2409  CA  GLN A 302      12.907 -14.643   8.514  1.00 89.86           C  
ATOM   2410  C   GLN A 302      13.534 -14.087   9.790  1.00 89.86           C  
ATOM   2411  CB  GLN A 302      13.235 -16.131   8.374  1.00 89.86           C  
ATOM   2412  O   GLN A 302      12.855 -13.938  10.808  1.00 89.86           O  
ATOM   2413  CG  GLN A 302      12.387 -16.852   7.334  1.00 89.86           C  
ATOM   2414  CD  GLN A 302      12.757 -18.316   7.188  1.00 89.86           C  
ATOM   2415  NE2 GLN A 302      11.901 -19.080   6.518  1.00 89.86           N  
ATOM   2416  OE1 GLN A 302      13.805 -18.756   7.672  1.00 89.86           O  
ATOM   2417  N   ASP A 303      14.814 -13.759   9.689  1.00 91.31           N  
ATOM   2418  CA  ASP A 303      15.546 -13.205  10.823  1.00 91.31           C  
ATOM   2419  C   ASP A 303      14.986 -11.843  11.227  1.00 91.31           C  
ATOM   2420  CB  ASP A 303      17.036 -13.085  10.494  1.00 91.31           C  
ATOM   2421  O   ASP A 303      14.938 -11.513  12.413  1.00 91.31           O  
ATOM   2422  CG  ASP A 303      17.731 -14.431  10.394  1.00 91.31           C  
ATOM   2423  OD1 ASP A 303      17.170 -15.445  10.863  1.00 91.31           O  
ATOM   2424  OD2 ASP A 303      18.852 -14.479   9.842  1.00 91.31           O  
ATOM   2425  N   ASN A 304      14.452 -11.127  10.285  1.00 90.12           N  
ATOM   2426  CA  ASN A 304      13.956  -9.780  10.543  1.00 90.12           C  
ATOM   2427  C   ASN A 304      12.433  -9.753  10.642  1.00 90.12           C  
ATOM   2428  CB  ASN A 304      14.434  -8.814   9.456  1.00 90.12           C  
ATOM   2429  O   ASN A 304      11.826  -8.681  10.642  1.00 90.12           O  
ATOM   2430  CG  ASN A 304      15.908  -8.481   9.579  1.00 90.12           C  
ATOM   2431  ND2 ASN A 304      16.726  -9.089   8.728  1.00 90.12           N  
ATOM   2432  OD1 ASN A 304      16.308  -7.684  10.431  1.00 90.12           O  
ATOM   2433  N   LYS A 305      11.796 -10.959  10.625  1.00 91.84           N  
ATOM   2434  CA  LYS A 305      10.356 -11.123  10.801  1.00 91.84           C  
ATOM   2435  C   LYS A 305       9.582 -10.399   9.703  1.00 91.84           C  
ATOM   2436  CB  LYS A 305       9.920 -10.610  12.174  1.00 91.84           C  
ATOM   2437  O   LYS A 305       8.609  -9.696   9.982  1.00 91.84           O  
ATOM   2438  CG  LYS A 305      10.555 -11.351  13.342  1.00 91.84           C  
ATOM   2439  CD  LYS A 305      10.058 -10.817  14.679  1.00 91.84           C  
ATOM   2440  CE  LYS A 305      10.736 -11.518  15.849  1.00 91.84           C  
ATOM   2441  NZ  LYS A 305      10.268 -10.982  17.162  1.00 91.84           N  
ATOM   2442  N   ILE A 306      10.130 -10.408   8.540  1.00 91.29           N  
ATOM   2443  CA  ILE A 306       9.456  -9.876   7.360  1.00 91.29           C  
ATOM   2444  C   ILE A 306       8.696 -10.995   6.652  1.00 91.29           C  
ATOM   2445  CB  ILE A 306      10.458  -9.211   6.390  1.00 91.29           C  
ATOM   2446  O   ILE A 306       9.275 -12.030   6.313  1.00 91.29           O  
ATOM   2447  CG1 ILE A 306      11.217  -8.082   7.096  1.00 91.29           C  
ATOM   2448  CG2 ILE A 306       9.737  -8.690   5.143  1.00 91.29           C  
ATOM   2449  CD1 ILE A 306      12.408  -7.551   6.311  1.00 91.29           C  
ATOM   2450  N   HIS A 307       7.443 -10.743   6.461  1.00 89.32           N  
ATOM   2451  CA  HIS A 307       6.587 -11.760   5.860  1.00 89.32           C  
ATOM   2452  C   HIS A 307       6.329 -11.464   4.387  1.00 89.32           C  
ATOM   2453  CB  HIS A 307       5.261 -11.858   6.616  1.00 89.32           C  
ATOM   2454  O   HIS A 307       5.771 -10.418   4.048  1.00 89.32           O  
ATOM   2455  CG  HIS A 307       4.403 -13.001   6.176  1.00 89.32           C  
ATOM   2456  CD2 HIS A 307       4.272 -14.256   6.668  1.00 89.32           C  
ATOM   2457  ND1 HIS A 307       3.547 -12.917   5.099  1.00 89.32           N  
ATOM   2458  CE1 HIS A 307       2.924 -14.075   4.948  1.00 89.32           C  
ATOM   2459  NE2 HIS A 307       3.347 -14.904   5.887  1.00 89.32           N  
ATOM   2460  N   PHE A 308       6.809 -12.377   3.519  1.00 90.11           N  
ATOM   2461  CA  PHE A 308       6.504 -12.280   2.096  1.00 90.11           C  
ATOM   2462  C   PHE A 308       5.103 -12.805   1.806  1.00 90.11           C  
ATOM   2463  CB  PHE A 308       7.536 -13.054   1.270  1.00 90.11           C  
ATOM   2464  O   PHE A 308       4.643 -13.751   2.450  1.00 90.11           O  
ATOM   2465  CG  PHE A 308       8.947 -12.562   1.446  1.00 90.11           C  
ATOM   2466  CD1 PHE A 308       9.197 -11.285   1.933  1.00 90.11           C  
ATOM   2467  CD2 PHE A 308      10.024 -13.377   1.124  1.00 90.11           C  
ATOM   2468  CE1 PHE A 308      10.502 -10.827   2.097  1.00 90.11           C  
ATOM   2469  CE2 PHE A 308      11.332 -12.926   1.286  1.00 90.11           C  
ATOM   2470  CZ  PHE A 308      11.568 -11.651   1.771  1.00 90.11           C  
ATOM   2471  N   PHE A 309       4.476 -12.080   0.923  1.00 85.56           N  
ATOM   2472  CA  PHE A 309       3.206 -12.649   0.489  1.00 85.56           C  
ATOM   2473  C   PHE A 309       3.430 -13.932  -0.302  1.00 85.56           C  
ATOM   2474  CB  PHE A 309       2.424 -11.640  -0.357  1.00 85.56           C  
ATOM   2475  O   PHE A 309       4.054 -13.911  -1.365  1.00 85.56           O  
ATOM   2476  CG  PHE A 309       1.090 -12.150  -0.833  1.00 85.56           C  
ATOM   2477  CD1 PHE A 309       0.937 -12.636  -2.126  1.00 85.56           C  
ATOM   2478  CD2 PHE A 309      -0.011 -12.144   0.014  1.00 85.56           C  
ATOM   2479  CE1 PHE A 309      -0.296 -13.109  -2.569  1.00 85.56           C  
ATOM   2480  CE2 PHE A 309      -1.246 -12.615  -0.422  1.00 85.56           C  
ATOM   2481  CZ  PHE A 309      -1.387 -13.096  -1.714  1.00 85.56           C  
ATOM   2482  N   ASP A 310       3.373 -15.007   0.416  1.00 69.99           N  
ATOM   2483  CA  ASP A 310       3.608 -16.335  -0.143  1.00 69.99           C  
ATOM   2484  C   ASP A 310       2.357 -17.204  -0.038  1.00 69.99           C  
ATOM   2485  CB  ASP A 310       4.781 -17.015   0.565  1.00 69.99           C  
ATOM   2486  O   ASP A 310       1.811 -17.386   1.052  1.00 69.99           O  
ATOM   2487  CG  ASP A 310       5.198 -18.318  -0.095  1.00 69.99           C  
ATOM   2488  OD1 ASP A 310       4.642 -18.668  -1.158  1.00 69.99           O  
ATOM   2489  OD2 ASP A 310       6.088 -19.002   0.455  1.00 69.99           O  
ATOM   2490  N   CYS A 311       1.534 -17.136  -0.900  1.00 49.41           N  
ATOM   2491  CA  CYS A 311       0.391 -18.039  -0.817  1.00 49.41           C  
ATOM   2492  C   CYS A 311       0.848 -19.482  -0.648  1.00 49.41           C  
ATOM   2493  CB  CYS A 311      -0.482 -17.914  -2.065  1.00 49.41           C  
ATOM   2494  O   CYS A 311       0.065 -20.342  -0.241  1.00 49.41           O  
ATOM   2495  SG  CYS A 311      -1.422 -16.374  -2.145  1.00 49.41           S  
ATOM   2496  N   LEU A 312       2.241 -19.783  -0.439  1.00 44.52           N  
ATOM   2497  CA  LEU A 312       2.630 -21.188  -0.406  1.00 44.52           C  
ATOM   2498  C   LEU A 312       3.327 -21.529   0.907  1.00 44.52           C  
ATOM   2499  CB  LEU A 312       3.549 -21.518  -1.585  1.00 44.52           C  
ATOM   2500  O   LEU A 312       4.329 -20.904   1.263  1.00 44.52           O  
ATOM   2501  CG  LEU A 312       2.891 -21.567  -2.965  1.00 44.52           C  
ATOM   2502  CD1 LEU A 312       3.871 -21.102  -4.037  1.00 44.52           C  
ATOM   2503  CD2 LEU A 312       2.387 -22.974  -3.268  1.00 44.52           C  
ATOM   2504  N   GLU A 313       2.782 -21.349   2.220  1.00 41.97           N  
ATOM   2505  CA  GLU A 313       3.267 -22.099   3.375  1.00 41.97           C  
ATOM   2506  C   GLU A 313       4.040 -21.198   4.333  1.00 41.97           C  
ATOM   2507  CB  GLU A 313       4.148 -23.268   2.925  1.00 41.97           C  
ATOM   2508  O   GLU A 313       4.969 -20.499   3.924  1.00 41.97           O  
ATOM   2509  CG  GLU A 313       3.363 -24.472   2.426  1.00 41.97           C  
ATOM   2510  CD  GLU A 313       4.246 -25.660   2.077  1.00 41.97           C  
ATOM   2511  OE1 GLU A 313       3.707 -26.732   1.720  1.00 41.97           O  
ATOM   2512  OE2 GLU A 313       5.486 -25.517   2.161  1.00 41.97           O  
ATOM   2513  N   CYS A 314       3.726 -21.114   5.746  1.00 30.41           N  
ATOM   2514  CA  CYS A 314       4.648 -21.095   6.876  1.00 30.41           C  
ATOM   2515  C   CYS A 314       4.523 -22.369   7.703  1.00 30.41           C  
ATOM   2516  CB  CYS A 314       4.387 -19.876   7.760  1.00 30.41           C  
ATOM   2517  O   CYS A 314       3.428 -22.728   8.137  1.00 30.41           O  
ATOM   2518  SG  CYS A 314       4.755 -18.301   6.955  1.00 30.41           S  
ATOM   2519  N   GLU A 315       5.027 -23.623   7.491  1.00 34.19           N  
ATOM   2520  CA  GLU A 315       5.561 -24.724   8.288  1.00 34.19           C  
ATOM   2521  C   GLU A 315       6.048 -24.234   9.649  1.00 34.19           C  
ATOM   2522  CB  GLU A 315       6.699 -25.425   7.543  1.00 34.19           C  
ATOM   2523  O   GLU A 315       6.814 -23.272   9.731  1.00 34.19           O  
ATOM   2524  CG  GLU A 315       6.291 -26.738   6.892  1.00 34.19           C  
ATOM   2525  CD  GLU A 315       7.464 -27.508   6.306  1.00 34.19           C  
ATOM   2526  OE1 GLU A 315       7.267 -28.653   5.840  1.00 34.19           O  
ATOM   2527  OE2 GLU A 315       8.590 -26.961   6.314  1.00 34.19           O  
ATOM   2528  N   GLU A 316       5.268 -24.312  10.812  1.00 28.51           N  
ATOM   2529  CA  GLU A 316       5.531 -24.624  12.214  1.00 28.51           C  
ATOM   2530  C   GLU A 316       6.735 -25.550  12.357  1.00 28.51           C  
ATOM   2531  CB  GLU A 316       4.299 -25.258  12.864  1.00 28.51           C  
ATOM   2532  O   GLU A 316       6.722 -26.675  11.853  1.00 28.51           O  
ATOM   2533  CG  GLU A 316       3.261 -24.247  13.331  1.00 28.51           C  
ATOM   2534  CD  GLU A 316       2.071 -24.887  14.028  1.00 28.51           C  
ATOM   2535  OE1 GLU A 316       1.171 -24.151  14.492  1.00 28.51           O  
ATOM   2536  OE2 GLU A 316       2.040 -26.135  14.112  1.00 28.51           O  
ATOM   2537  N   THR A 317       7.950 -25.204  12.142  1.00 27.19           N  
ATOM   2538  CA  THR A 317       8.996 -26.000  12.775  1.00 27.19           C  
ATOM   2539  C   THR A 317       8.947 -25.848  14.293  1.00 27.19           C  
ATOM   2540  CB  THR A 317      10.391 -25.599  12.261  1.00 27.19           C  
ATOM   2541  O   THR A 317       8.835 -24.733  14.807  1.00 27.19           O  
ATOM   2542  CG2 THR A 317      10.586 -26.025  10.810  1.00 27.19           C  
ATOM   2543  OG1 THR A 317      10.538 -24.177  12.354  1.00 27.19           O  
ATOM   2544  N   ALA A 318       8.074 -26.541  15.087  1.00 31.97           N  
ATOM   2545  CA  ALA A 318       8.220 -27.287  16.334  1.00 31.97           C  
ATOM   2546  C   ALA A 318       9.574 -27.011  16.982  1.00 31.97           C  
ATOM   2547  CB  ALA A 318       8.048 -28.783  16.083  1.00 31.97           C  
ATOM   2548  O   ALA A 318      10.586 -27.600  16.594  1.00 31.97           O  
ATOM   2549  N   ALA A 319       9.977 -25.726  17.497  1.00 32.54           N  
ATOM   2550  CA  ALA A 319      10.813 -25.662  18.693  1.00 32.54           C  
ATOM   2551  C   ALA A 319      10.751 -24.278  19.332  1.00 32.54           C  
ATOM   2552  CB  ALA A 319      12.257 -26.023  18.352  1.00 32.54           C  
ATOM   2553  O   ALA A 319      11.230 -23.299  18.756  1.00 32.54           O  
ATOM   2554  N   ASP A 320       9.613 -23.754  19.791  1.00 26.68           N  
ATOM   2555  CA  ASP A 320       9.696 -23.010  21.044  1.00 26.68           C  
ATOM   2556  C   ASP A 320       8.320 -22.512  21.479  1.00 26.68           C  
ATOM   2557  CB  ASP A 320      10.663 -21.832  20.906  1.00 26.68           C  
ATOM   2558  O   ASP A 320       7.735 -21.641  20.831  1.00 26.68           O  
ATOM   2559  CG  ASP A 320      12.115 -22.265  20.805  1.00 26.68           C  
ATOM   2560  OD1 ASP A 320      12.442 -23.401  21.213  1.00 26.68           O  
ATOM   2561  OD2 ASP A 320      12.939 -21.463  20.317  1.00 26.68           O  
ATOM   2562  N   GLU A 321       7.341 -23.331  21.673  1.00 38.14           N  
ATOM   2563  CA  GLU A 321       6.264 -23.360  22.658  1.00 38.14           C  
ATOM   2564  C   GLU A 321       6.762 -22.923  24.033  1.00 38.14           C  
ATOM   2565  CB  GLU A 321       5.650 -24.759  22.742  1.00 38.14           C  
ATOM   2566  O   GLU A 321       5.963 -22.582  24.908  1.00 38.14           O  
ATOM   2567  CG  GLU A 321       4.540 -25.006  21.729  1.00 38.14           C  
ATOM   2568  CD  GLU A 321       3.831 -26.336  21.928  1.00 38.14           C  
ATOM   2569  OE1 GLU A 321       2.845 -26.611  21.207  1.00 38.14           O  
ATOM   2570  OE2 GLU A 321       4.264 -27.108  22.812  1.00 38.14           O  
ATOM   2571  N   ALA A 322       7.454 -21.719  24.211  1.00 31.25           N  
ATOM   2572  CA  ALA A 322       7.506 -21.085  25.526  1.00 31.25           C  
ATOM   2573  C   ALA A 322       7.733 -19.581  25.401  1.00 31.25           C  
ATOM   2574  CB  ALA A 322       8.604 -21.716  26.378  1.00 31.25           C  
ATOM   2575  O   ALA A 322       7.616 -18.845  26.384  1.00 31.25           O  
ATOM   2576  N   ALA A 323       7.266 -18.899  24.382  1.00 33.38           N  
ATOM   2577  CA  ALA A 323       7.173 -17.443  24.452  1.00 33.38           C  
ATOM   2578  C   ALA A 323       5.801 -16.959  23.991  1.00 33.38           C  
ATOM   2579  CB  ALA A 323       8.272 -16.799  23.610  1.00 33.38           C  
ATOM   2580  O   ALA A 323       5.610 -15.767  23.737  1.00 33.38           O  
ATOM   2581  N   ALA A 324       4.842 -17.913  23.907  1.00 35.59           N  
ATOM   2582  CA  ALA A 324       3.403 -17.715  23.748  1.00 35.59           C  
ATOM   2583  C   ALA A 324       2.741 -17.407  25.088  1.00 35.59           C  
ATOM   2584  CB  ALA A 324       2.764 -18.946  23.112  1.00 35.59           C  
ATOM   2585  O   ALA A 324       1.651 -16.832  25.131  1.00 35.59           O  
ATOM   2586  N   ALA A 325       3.451 -16.578  26.012  1.00 34.44           N  
ATOM   2587  CA  ALA A 325       2.627 -15.982  27.061  1.00 34.44           C  
ATOM   2588  C   ALA A 325       3.306 -14.752  27.658  1.00 34.44           C  
ATOM   2589  CB  ALA A 325       2.333 -17.006  28.153  1.00 34.44           C  
ATOM   2590  O   ALA A 325       2.673 -13.973  28.375  1.00 34.44           O  
ATOM   2591  N   LEU A 326       3.742 -13.665  26.818  1.00 29.06           N  
ATOM   2592  CA  LEU A 326       3.864 -12.341  27.419  1.00 29.06           C  
ATOM   2593  C   LEU A 326       4.236 -11.300  26.370  1.00 29.06           C  
ATOM   2594  CB  LEU A 326       4.910 -12.354  28.537  1.00 29.06           C  
ATOM   2595  O   LEU A 326       5.244 -11.447  25.673  1.00 29.06           O  
ATOM   2596  CG  LEU A 326       4.418 -11.964  29.931  1.00 29.06           C  
ATOM   2597  CD1 LEU A 326       5.001 -12.904  30.981  1.00 29.06           C  
ATOM   2598  CD2 LEU A 326       4.781 -10.516  30.241  1.00 29.06           C  
ATOM   2599  N   ASN A 327       3.349 -10.871  25.326  1.00 27.65           N  
ATOM   2600  CA  ASN A 327       3.223  -9.563  24.693  1.00 27.65           C  
ATOM   2601  C   ASN A 327       2.484  -9.653  23.361  1.00 27.65           C  
ATOM   2602  CB  ASN A 327       4.601  -8.927  24.495  1.00 27.65           C  
ATOM   2603  O   ASN A 327       2.998 -10.227  22.399  1.00 27.65           O  
ATOM   2604  CG  ASN A 327       5.155  -8.326  25.771  1.00 27.65           C  
ATOM   2605  ND2 ASN A 327       6.476  -8.208  25.846  1.00 27.65           N  
ATOM   2606  OD1 ASN A 327       4.404  -7.970  26.682  1.00 27.65           O  
ATOM   2607  N   VAL A 328       1.228  -9.927  23.232  1.00 37.68           N  
ATOM   2608  CA  VAL A 328       0.054  -9.795  22.376  1.00 37.68           C  
ATOM   2609  C   VAL A 328      -0.061  -8.358  21.874  1.00 37.68           C  
ATOM   2610  CB  VAL A 328      -1.239 -10.206  23.116  1.00 37.68           C  
ATOM   2611  O   VAL A 328      -0.116  -7.418  22.670  1.00 37.68           O  
ATOM   2612  CG1 VAL A 328      -2.455 -10.056  22.204  1.00 37.68           C  
ATOM   2613  CG2 VAL A 328      -1.126 -11.640  23.630  1.00 37.68           C  
ATOM   2614  N   GLU A 329       0.792  -7.833  20.852  1.00 33.59           N  
ATOM   2615  CA  GLU A 329       0.329  -6.773  19.962  1.00 33.59           C  
ATOM   2616  C   GLU A 329       1.009  -6.860  18.599  1.00 33.59           C  
ATOM   2617  CB  GLU A 329       0.578  -5.398  20.587  1.00 33.59           C  
ATOM   2618  O   GLU A 329       2.239  -6.851  18.511  1.00 33.59           O  
ATOM   2619  CG  GLU A 329      -0.363  -5.065  21.735  1.00 33.59           C  
ATOM   2620  CD  GLU A 329      -0.250  -3.623  22.205  1.00 33.59           C  
ATOM   2621  OE1 GLU A 329      -1.053  -3.201  23.068  1.00 33.59           O  
ATOM   2622  OE2 GLU A 329       0.647  -2.909  21.705  1.00 33.59           O  
ATOM   2623  N   GLN A 330       0.646  -7.757  17.723  1.00 36.74           N  
ATOM   2624  CA  GLN A 330       0.584  -7.456  16.297  1.00 36.74           C  
ATOM   2625  C   GLN A 330       0.952  -8.678  15.460  1.00 36.74           C  
ATOM   2626  CB  GLN A 330       1.507  -6.286  15.953  1.00 36.74           C  
ATOM   2627  O   GLN A 330       2.114  -9.090  15.432  1.00 36.74           O  
ATOM   2628  CG  GLN A 330       0.776  -5.060  15.424  1.00 36.74           C  
ATOM   2629  CD  GLN A 330       1.693  -3.867  15.231  1.00 36.74           C  
ATOM   2630  NE2 GLN A 330       1.111  -2.717  14.910  1.00 36.74           N  
ATOM   2631  OE1 GLN A 330       2.916  -3.978  15.372  1.00 36.74           O  
ATOM   2632  N   GLU A 331       0.209  -9.756  15.538  1.00 41.28           N  
ATOM   2633  CA  GLU A 331       0.465 -10.993  14.806  1.00 41.28           C  
ATOM   2634  C   GLU A 331      -0.192 -10.965  13.428  1.00 41.28           C  
ATOM   2635  CB  GLU A 331      -0.034 -12.202  15.602  1.00 41.28           C  
ATOM   2636  O   GLU A 331      -1.350 -10.564  13.295  1.00 41.28           O  
ATOM   2637  CG  GLU A 331       1.075 -12.993  16.279  1.00 41.28           C  
ATOM   2638  CD  GLU A 331       0.562 -14.171  17.091  1.00 41.28           C  
ATOM   2639  OE1 GLU A 331       1.380 -14.865  17.738  1.00 41.28           O  
ATOM   2640  OE2 GLU A 331      -0.667 -14.403  17.081  1.00 41.28           O  
ATOM   2641  N   TYR A 332       0.468 -10.519  12.236  1.00 43.46           N  
ATOM   2642  CA  TYR A 332       0.063 -10.866  10.878  1.00 43.46           C  
ATOM   2643  C   TYR A 332      -0.615 -12.230  10.843  1.00 43.46           C  
ATOM   2644  CB  TYR A 332       1.272 -10.860   9.938  1.00 43.46           C  
ATOM   2645  O   TYR A 332      -0.115 -13.194  11.427  1.00 43.46           O  
ATOM   2646  CG  TYR A 332       1.782  -9.477   9.613  1.00 43.46           C  
ATOM   2647  CD1 TYR A 332       1.106  -8.659   8.711  1.00 43.46           C  
ATOM   2648  CD2 TYR A 332       2.940  -8.987  10.206  1.00 43.46           C  
ATOM   2649  CE1 TYR A 332       1.573  -7.385   8.406  1.00 43.46           C  
ATOM   2650  CE2 TYR A 332       3.417  -7.714   9.909  1.00 43.46           C  
ATOM   2651  OH  TYR A 332       3.194  -5.660   8.712  1.00 43.46           O  
ATOM   2652  CZ  TYR A 332       2.727  -6.921   9.010  1.00 43.46           C  
ATOM   2653  N   PRO A 333      -1.867 -12.355  10.648  1.00 39.95           N  
ATOM   2654  CA  PRO A 333      -2.457 -13.695  10.595  1.00 39.95           C  
ATOM   2655  C   PRO A 333      -1.769 -14.602   9.577  1.00 39.95           C  
ATOM   2656  CB  PRO A 333      -3.909 -13.425  10.193  1.00 39.95           C  
ATOM   2657  O   PRO A 333      -1.432 -14.157   8.477  1.00 39.95           O  
ATOM   2658  CG  PRO A 333      -3.922 -12.000   9.742  1.00 39.95           C  
ATOM   2659  CD  PRO A 333      -2.635 -11.353  10.166  1.00 39.95           C  
ATOM   2660  N   VAL A 334      -0.920 -15.467   9.999  1.00 41.74           N  
ATOM   2661  CA  VAL A 334      -0.489 -16.643   9.250  1.00 41.74           C  
ATOM   2662  C   VAL A 334      -1.695 -17.522   8.930  1.00 41.74           C  
ATOM   2663  CB  VAL A 334       0.571 -17.454  10.028  1.00 41.74           C  
ATOM   2664  O   VAL A 334      -2.419 -17.947   9.833  1.00 41.74           O  
ATOM   2665  CG1 VAL A 334       1.165 -18.552   9.147  1.00 41.74           C  
ATOM   2666  CG2 VAL A 334       1.670 -16.531  10.552  1.00 41.74           C  
ATOM   2667  N   GLN A 335      -2.843 -16.984   8.470  1.00 37.05           N  
ATOM   2668  CA  GLN A 335      -3.978 -17.834   8.126  1.00 37.05           C  
ATOM   2669  C   GLN A 335      -3.542 -19.009   7.256  1.00 37.05           C  
ATOM   2670  CB  GLN A 335      -5.059 -17.023   7.409  1.00 37.05           C  
ATOM   2671  O   GLN A 335      -2.762 -18.837   6.317  1.00 37.05           O  
ATOM   2672  CG  GLN A 335      -5.831 -16.083   8.325  1.00 37.05           C  
ATOM   2673  CD  GLN A 335      -6.902 -15.298   7.591  1.00 37.05           C  
ATOM   2674  NE2 GLN A 335      -7.701 -14.544   8.339  1.00 37.05           N  
ATOM   2675  OE1 GLN A 335      -7.010 -15.367   6.363  1.00 37.05           O  
ATOM   2676  N   ASN A 336      -3.373 -20.190   7.802  1.00 32.17           N  
ATOM   2677  CA  ASN A 336      -3.660 -21.563   7.401  1.00 32.17           C  
ATOM   2678  C   ASN A 336      -4.600 -21.612   6.199  1.00 32.17           C  
ATOM   2679  CB  ASN A 336      -4.254 -22.351   8.571  1.00 32.17           C  
ATOM   2680  O   ASN A 336      -5.754 -22.024   6.324  1.00 32.17           O  
ATOM   2681  CG  ASN A 336      -3.198 -22.834   9.545  1.00 32.17           C  
ATOM   2682  ND2 ASN A 336      -3.630 -23.258  10.727  1.00 32.17           N  
ATOM   2683  OD1 ASN A 336      -2.002 -22.826   9.238  1.00 32.17           O  
ATOM   2684  N   SER A 337      -4.587 -20.564   5.212  1.00 35.74           N  
ATOM   2685  CA  SER A 337      -5.433 -20.889   4.069  1.00 35.74           C  
ATOM   2686  C   SER A 337      -5.157 -22.300   3.561  1.00 35.74           C  
ATOM   2687  CB  SER A 337      -5.219 -19.881   2.939  1.00 35.74           C  
ATOM   2688  O   SER A 337      -4.073 -22.579   3.043  1.00 35.74           O  
ATOM   2689  OG  SER A 337      -3.880 -19.918   2.479  1.00 35.74           O  
ATOM   2690  N   GLU A 338      -5.250 -23.331   4.409  1.00 40.20           N  
ATOM   2691  CA  GLU A 338      -5.495 -24.724   4.049  1.00 40.20           C  
ATOM   2692  C   GLU A 338      -6.338 -24.827   2.781  1.00 40.20           C  
ATOM   2693  CB  GLU A 338      -6.183 -25.465   5.199  1.00 40.20           C  
ATOM   2694  O   GLU A 338      -6.150 -25.741   1.976  1.00 40.20           O  
ATOM   2695  CG  GLU A 338      -5.220 -26.195   6.123  1.00 40.20           C  
ATOM   2696  CD  GLU A 338      -5.903 -26.819   7.330  1.00 40.20           C  
ATOM   2697  OE1 GLU A 338      -5.202 -27.385   8.199  1.00 40.20           O  
ATOM   2698  OE2 GLU A 338      -7.149 -26.741   7.407  1.00 40.20           O  
ATOM   2699  N   GLU A 339      -6.577 -23.713   1.997  1.00 41.22           N  
ATOM   2700  CA  GLU A 339      -7.570 -24.079   0.991  1.00 41.22           C  
ATOM   2701  C   GLU A 339      -7.288 -23.387  -0.339  1.00 41.22           C  
ATOM   2702  CB  GLU A 339      -8.980 -23.733   1.476  1.00 41.22           C  
ATOM   2703  O   GLU A 339      -7.616 -23.917  -1.403  1.00 41.22           O  
ATOM   2704  CG  GLU A 339     -10.051 -24.701   0.994  1.00 41.22           C  
ATOM   2705  CD  GLU A 339     -11.432 -24.391   1.548  1.00 41.22           C  
ATOM   2706  OE1 GLU A 339     -12.397 -25.117   1.216  1.00 41.22           O  
ATOM   2707  OE2 GLU A 339     -11.552 -23.414   2.320  1.00 41.22           O  
ATOM   2708  N   THR A 340      -6.157 -22.612  -0.581  1.00 45.51           N  
ATOM   2709  CA  THR A 340      -6.203 -22.036  -1.920  1.00 45.51           C  
ATOM   2710  C   THR A 340      -5.051 -22.559  -2.774  1.00 45.51           C  
ATOM   2711  CB  THR A 340      -6.150 -20.498  -1.869  1.00 45.51           C  
ATOM   2712  O   THR A 340      -5.236 -22.872  -3.952  1.00 45.51           O  
ATOM   2713  CG2 THR A 340      -6.864 -19.883  -3.069  1.00 45.51           C  
ATOM   2714  OG1 THR A 340      -6.783 -20.044  -0.666  1.00 45.51           O  
ATOM   2715  N   LEU A 341      -4.035 -23.259  -2.094  1.00 46.24           N  
ATOM   2716  CA  LEU A 341      -3.065 -23.779  -3.051  1.00 46.24           C  
ATOM   2717  C   LEU A 341      -2.728 -25.235  -2.746  1.00 46.24           C  
ATOM   2718  CB  LEU A 341      -1.789 -22.933  -3.035  1.00 46.24           C  
ATOM   2719  O   LEU A 341      -2.011 -25.884  -3.512  1.00 46.24           O  
ATOM   2720  CG  LEU A 341      -1.890 -21.542  -3.664  1.00 46.24           C  
ATOM   2721  CD1 LEU A 341      -0.687 -20.693  -3.268  1.00 46.24           C  
ATOM   2722  CD2 LEU A 341      -2.000 -21.648  -5.181  1.00 46.24           C  
ATOM   2723  N   LYS A 342      -3.187 -25.753  -1.485  1.00 45.48           N  
ATOM   2724  CA  LYS A 342      -2.966 -27.175  -1.244  1.00 45.48           C  
ATOM   2725  C   LYS A 342      -3.731 -28.030  -2.250  1.00 45.48           C  
ATOM   2726  CB  LYS A 342      -3.378 -27.549   0.181  1.00 45.48           C  
ATOM   2727  O   LYS A 342      -3.315 -29.146  -2.567  1.00 45.48           O  
ATOM   2728  CG  LYS A 342      -2.346 -27.187   1.239  1.00 45.48           C  
ATOM   2729  CD  LYS A 342      -2.773 -27.663   2.622  1.00 45.48           C  
ATOM   2730  CE  LYS A 342      -1.778 -27.235   3.693  1.00 45.48           C  
ATOM   2731  NZ  LYS A 342      -2.239 -27.617   5.061  1.00 45.48           N  
ATOM   2732  N   ASP A 343      -4.674 -27.363  -2.957  1.00 48.31           N  
ATOM   2733  CA  ASP A 343      -5.505 -28.177  -3.838  1.00 48.31           C  
ATOM   2734  C   ASP A 343      -4.844 -28.360  -5.202  1.00 48.31           C  
ATOM   2735  CB  ASP A 343      -6.889 -27.547  -4.004  1.00 48.31           C  
ATOM   2736  O   ASP A 343      -5.080 -29.360  -5.883  1.00 48.31           O  
ATOM   2737  CG  ASP A 343      -7.728 -27.616  -2.740  1.00 48.31           C  
ATOM   2738  OD1 ASP A 343      -7.515 -28.531  -1.916  1.00 48.31           O  
ATOM   2739  OD2 ASP A 343      -8.613 -26.749  -2.569  1.00 48.31           O  
ATOM   2740  N   ASP A 344      -3.611 -27.670  -5.438  1.00 57.17           N  
ATOM   2741  CA  ASP A 344      -2.995 -27.926  -6.737  1.00 57.17           C  
ATOM   2742  C   ASP A 344      -1.515 -28.267  -6.586  1.00 57.17           C  
ATOM   2743  CB  ASP A 344      -3.166 -26.717  -7.659  1.00 57.17           C  
ATOM   2744  O   ASP A 344      -0.674 -27.371  -6.476  1.00 57.17           O  
ATOM   2745  CG  ASP A 344      -4.521 -26.679  -8.344  1.00 57.17           C  
ATOM   2746  OD1 ASP A 344      -5.167 -27.741  -8.476  1.00 57.17           O  
ATOM   2747  OD2 ASP A 344      -4.945 -25.578  -8.757  1.00 57.17           O  
ATOM   2748  N   PRO A 345      -1.116 -29.465  -6.136  1.00 57.77           N  
ATOM   2749  CA  PRO A 345       0.257 -29.942  -5.956  1.00 57.77           C  
ATOM   2750  C   PRO A 345       1.184 -29.516  -7.093  1.00 57.77           C  
ATOM   2751  CB  PRO A 345       0.100 -31.464  -5.921  1.00 57.77           C  
ATOM   2752  O   PRO A 345       2.368 -29.256  -6.865  1.00 57.77           O  
ATOM   2753  CG  PRO A 345      -1.252 -31.722  -6.503  1.00 57.77           C  
ATOM   2754  CD  PRO A 345      -2.080 -30.478  -6.356  1.00 57.77           C  
ATOM   2755  N   GLU A 346       0.688 -29.405  -8.291  1.00 61.10           N  
ATOM   2756  CA  GLU A 346       1.508 -29.054  -9.447  1.00 61.10           C  
ATOM   2757  C   GLU A 346       2.017 -27.619  -9.348  1.00 61.10           C  
ATOM   2758  CB  GLU A 346       0.718 -29.244 -10.744  1.00 61.10           C  
ATOM   2759  O   GLU A 346       3.181 -27.346  -9.647  1.00 61.10           O  
ATOM   2760  CG  GLU A 346       0.536 -30.700 -11.146  1.00 61.10           C  
ATOM   2761  CD  GLU A 346      -0.185 -30.870 -12.474  1.00 61.10           C  
ATOM   2762  OE1 GLU A 346      -0.390 -32.026 -12.910  1.00 61.10           O  
ATOM   2763  OE2 GLU A 346      -0.546 -29.840 -13.085  1.00 61.10           O  
ATOM   2764  N   LYS A 347       1.260 -26.648  -8.826  1.00 60.54           N  
ATOM   2765  CA  LYS A 347       1.554 -25.230  -8.641  1.00 60.54           C  
ATOM   2766  C   LYS A 347       2.627 -25.026  -7.575  1.00 60.54           C  
ATOM   2767  CB  LYS A 347       0.286 -24.463  -8.262  1.00 60.54           C  
ATOM   2768  O   LYS A 347       3.530 -24.205  -7.745  1.00 60.54           O  
ATOM   2769  CG  LYS A 347      -0.693 -24.280  -9.412  1.00 60.54           C  
ATOM   2770  CD  LYS A 347      -1.941 -23.527  -8.969  1.00 60.54           C  
ATOM   2771  CE  LYS A 347      -3.007 -23.522 -10.056  1.00 60.54           C  
ATOM   2772  NZ  LYS A 347      -4.247 -22.816  -9.613  1.00 60.54           N  
ATOM   2773  N   LEU A 348       2.370 -25.834  -6.416  1.00 61.34           N  
ATOM   2774  CA  LEU A 348       3.349 -25.843  -5.334  1.00 61.34           C  
ATOM   2775  C   LEU A 348       4.707 -26.324  -5.834  1.00 61.34           C  
ATOM   2776  CB  LEU A 348       2.870 -26.734  -4.185  1.00 61.34           C  
ATOM   2777  O   LEU A 348       5.743 -25.770  -5.459  1.00 61.34           O  
ATOM   2778  CG  LEU A 348       3.741 -26.746  -2.928  1.00 61.34           C  
ATOM   2779  CD1 LEU A 348       3.753 -25.367  -2.278  1.00 61.34           C  
ATOM   2780  CD2 LEU A 348       3.247 -27.802  -1.944  1.00 61.34           C  
ATOM   2781  N   ASN A 349       4.588 -27.216  -6.827  1.00 63.61           N  
ATOM   2782  CA  ASN A 349       5.823 -27.771  -7.372  1.00 63.61           C  
ATOM   2783  C   ASN A 349       6.536 -26.771  -8.276  1.00 63.61           C  
ATOM   2784  CB  ASN A 349       5.538 -29.067  -8.135  1.00 63.61           C  
ATOM   2785  O   ASN A 349       7.764 -26.664  -8.244  1.00 63.61           O  
ATOM   2786  CG  ASN A 349       5.445 -30.274  -7.221  1.00 63.61           C  
ATOM   2787  ND2 ASN A 349       4.793 -31.328  -7.697  1.00 63.61           N  
ATOM   2788  OD1 ASN A 349       5.952 -30.257  -6.097  1.00 63.61           O  
ATOM   2789  N   LYS A 350       5.740 -25.969  -9.063  1.00 64.07           N  
ATOM   2790  CA  LYS A 350       6.337 -24.981  -9.956  1.00 64.07           C  
ATOM   2791  C   LYS A 350       7.003 -23.858  -9.167  1.00 64.07           C  
ATOM   2792  CB  LYS A 350       5.281 -24.403 -10.900  1.00 64.07           C  
ATOM   2793  O   LYS A 350       8.070 -23.372  -9.548  1.00 64.07           O  
ATOM   2794  CG  LYS A 350       4.914 -25.323 -12.056  1.00 64.07           C  
ATOM   2795  CD  LYS A 350       3.923 -24.661 -13.004  1.00 64.07           C  
ATOM   2796  CE  LYS A 350       3.454 -25.624 -14.086  1.00 64.07           C  
ATOM   2797  NZ  LYS A 350       2.494 -24.975 -15.028  1.00 64.07           N  
ATOM   2798  N   LEU A 351       6.438 -23.474  -8.085  1.00 61.64           N  
ATOM   2799  CA  LEU A 351       6.971 -22.416  -7.234  1.00 61.64           C  
ATOM   2800  C   LEU A 351       8.212 -22.891  -6.488  1.00 61.64           C  
ATOM   2801  CB  LEU A 351       5.910 -21.945  -6.236  1.00 61.64           C  
ATOM   2802  O   LEU A 351       9.163 -22.127  -6.306  1.00 61.64           O  
ATOM   2803  CG  LEU A 351       4.801 -21.052  -6.796  1.00 61.64           C  
ATOM   2804  CD1 LEU A 351       3.677 -20.901  -5.777  1.00 61.64           C  
ATOM   2805  CD2 LEU A 351       5.359 -19.689  -7.191  1.00 61.64           C  
ATOM   2806  N   GLN A 352       8.153 -24.147  -6.107  1.00 65.05           N  
ATOM   2807  CA  GLN A 352       9.270 -24.707  -5.354  1.00 65.05           C  
ATOM   2808  C   GLN A 352      10.403 -25.132  -6.285  1.00 65.05           C  
ATOM   2809  CB  GLN A 352       8.808 -25.898  -4.513  1.00 65.05           C  
ATOM   2810  O   GLN A 352      11.576 -25.067  -5.913  1.00 65.05           O  
ATOM   2811  CG  GLN A 352       7.962 -25.508  -3.308  1.00 65.05           C  
ATOM   2812  CD  GLN A 352       7.537 -26.704  -2.477  1.00 65.05           C  
ATOM   2813  NE2 GLN A 352       7.241 -26.466  -1.204  1.00 65.05           N  
ATOM   2814  OE1 GLN A 352       7.474 -27.832  -2.976  1.00 65.05           O  
ATOM   2815  N   ASN A 353       9.991 -25.355  -7.574  1.00 67.71           N  
ATOM   2816  CA  ASN A 353      10.990 -25.939  -8.462  1.00 67.71           C  
ATOM   2817  C   ASN A 353      11.247 -25.052  -9.678  1.00 67.71           C  
ATOM   2818  CB  ASN A 353      10.561 -27.339  -8.908  1.00 67.71           C  
ATOM   2819  O   ASN A 353      11.493 -25.553 -10.776  1.00 67.71           O  
ATOM   2820  CG  ASN A 353      10.512 -28.327  -7.760  1.00 67.71           C  
ATOM   2821  ND2 ASN A 353       9.612 -29.300  -7.852  1.00 67.71           N  
ATOM   2822  OD1 ASN A 353      11.276 -28.218  -6.797  1.00 67.71           O  
ATOM   2823  N   SER A 354      11.120 -23.788  -9.463  1.00 77.33           N  
ATOM   2824  CA  SER A 354      11.479 -22.908 -10.572  1.00 77.33           C  
ATOM   2825  C   SER A 354      12.963 -23.015 -10.904  1.00 77.33           C  
ATOM   2826  CB  SER A 354      11.125 -21.458 -10.242  1.00 77.33           C  
ATOM   2827  O   SER A 354      13.764 -23.430 -10.064  1.00 77.33           O  
ATOM   2828  OG  SER A 354      12.097 -20.885  -9.384  1.00 77.33           O  
ATOM   2829  N   PRO A 355      13.297 -22.873 -12.199  1.00 79.02           N  
ATOM   2830  CA  PRO A 355      14.700 -22.970 -12.610  1.00 79.02           C  
ATOM   2831  C   PRO A 355      15.630 -22.127 -11.741  1.00 79.02           C  
ATOM   2832  CB  PRO A 355      14.681 -22.452 -14.051  1.00 79.02           C  
ATOM   2833  O   PRO A 355      16.816 -22.441 -11.614  1.00 79.02           O  
ATOM   2834  CG  PRO A 355      13.251 -22.555 -14.475  1.00 79.02           C  
ATOM   2835  CD  PRO A 355      12.385 -22.494 -13.250  1.00 79.02           C  
ATOM   2836  N   PHE A 356      15.072 -21.144 -11.039  1.00 82.40           N  
ATOM   2837  CA  PHE A 356      15.889 -20.201 -10.283  1.00 82.40           C  
ATOM   2838  C   PHE A 356      15.723 -20.421  -8.785  1.00 82.40           C  
ATOM   2839  CB  PHE A 356      15.522 -18.759 -10.646  1.00 82.40           C  
ATOM   2840  O   PHE A 356      16.190 -19.615  -7.978  1.00 82.40           O  
ATOM   2841  CG  PHE A 356      15.652 -18.450 -12.113  1.00 82.40           C  
ATOM   2842  CD1 PHE A 356      16.900 -18.415 -12.722  1.00 82.40           C  
ATOM   2843  CD2 PHE A 356      14.525 -18.194 -12.883  1.00 82.40           C  
ATOM   2844  CE1 PHE A 356      17.024 -18.129 -14.080  1.00 82.40           C  
ATOM   2845  CE2 PHE A 356      14.640 -17.908 -14.241  1.00 82.40           C  
ATOM   2846  CZ  PHE A 356      15.891 -17.875 -14.837  1.00 82.40           C  
ATOM   2847  N   GLY A 357      15.078 -21.476  -8.413  1.00 82.37           N  
ATOM   2848  CA  GLY A 357      14.902 -21.803  -7.007  1.00 82.37           C  
ATOM   2849  C   GLY A 357      13.518 -21.467  -6.485  1.00 82.37           C  
ATOM   2850  O   GLY A 357      12.578 -21.299  -7.264  1.00 82.37           O  
ATOM   2851  N   GLN A 358      13.440 -21.402  -5.141  1.00 85.41           N  
ATOM   2852  CA  GLN A 358      12.183 -21.187  -4.432  1.00 85.41           C  
ATOM   2853  C   GLN A 358      11.662 -19.770  -4.652  1.00 85.41           C  
ATOM   2854  CB  GLN A 358      12.356 -21.456  -2.937  1.00 85.41           C  
ATOM   2855  O   GLN A 358      12.428 -18.806  -4.596  1.00 85.41           O  
ATOM   2856  CG  GLN A 358      11.064 -21.348  -2.138  1.00 85.41           C  
ATOM   2857  CD  GLN A 358      11.268 -21.589  -0.655  1.00 85.41           C  
ATOM   2858  NE2 GLN A 358      10.172 -21.767   0.074  1.00 85.41           N  
ATOM   2859  OE1 GLN A 358      12.403 -21.616  -0.167  1.00 85.41           O  
ATOM   2860  N   CYS A 359      10.403 -19.619  -5.031  1.00 84.65           N  
ATOM   2861  CA  CYS A 359       9.676 -18.362  -5.173  1.00 84.65           C  
ATOM   2862  C   CYS A 359       8.519 -18.286  -4.185  1.00 84.65           C  
ATOM   2863  CB  CYS A 359       9.151 -18.206  -6.600  1.00 84.65           C  
ATOM   2864  O   CYS A 359       7.874 -19.296  -3.899  1.00 84.65           O  
ATOM   2865  SG  CYS A 359      10.452 -18.146  -7.852  1.00 84.65           S  
ATOM   2866  N   PRO A 360       8.347 -16.958  -3.736  1.00 87.69           N  
ATOM   2867  CA  PRO A 360       9.090 -15.696  -3.719  1.00 87.69           C  
ATOM   2868  C   PRO A 360      10.392 -15.788  -2.926  1.00 87.69           C  
ATOM   2869  CB  PRO A 360       8.115 -14.721  -3.054  1.00 87.69           C  
ATOM   2870  O   PRO A 360      10.497 -16.591  -1.996  1.00 87.69           O  
ATOM   2871  CG  PRO A 360       7.231 -15.582  -2.209  1.00 87.69           C  
ATOM   2872  CD  PRO A 360       7.169 -16.950  -2.825  1.00 87.69           C  
ATOM   2873  N   PRO A 361      11.488 -14.856  -3.522  1.00 91.37           N  
ATOM   2874  CA  PRO A 361      11.431 -13.724  -4.450  1.00 91.37           C  
ATOM   2875  C   PRO A 361      11.477 -14.158  -5.913  1.00 91.37           C  
ATOM   2876  CB  PRO A 361      12.671 -12.905  -4.084  1.00 91.37           C  
ATOM   2877  O   PRO A 361      11.927 -15.266  -6.218  1.00 91.37           O  
ATOM   2878  CG  PRO A 361      13.641 -13.903  -3.540  1.00 91.37           C  
ATOM   2879  CD  PRO A 361      12.868 -15.007  -2.876  1.00 91.37           C  
ATOM   2880  N   PHE A 362      10.936 -13.255  -6.867  1.00 93.52           N  
ATOM   2881  CA  PHE A 362      10.901 -13.530  -8.298  1.00 93.52           C  
ATOM   2882  C   PHE A 362      12.056 -12.837  -9.011  1.00 93.52           C  
ATOM   2883  CB  PHE A 362       9.566 -13.081  -8.901  1.00 93.52           C  
ATOM   2884  O   PHE A 362      12.389 -11.693  -8.696  1.00 93.52           O  
ATOM   2885  CG  PHE A 362       8.372 -13.803  -8.337  1.00 93.52           C  
ATOM   2886  CD1 PHE A 362       7.892 -14.959  -8.940  1.00 93.52           C  
ATOM   2887  CD2 PHE A 362       7.729 -13.325  -7.202  1.00 93.52           C  
ATOM   2888  CE1 PHE A 362       6.787 -15.629  -8.421  1.00 93.52           C  
ATOM   2889  CE2 PHE A 362       6.624 -13.989  -6.677  1.00 93.52           C  
ATOM   2890  CZ  PHE A 362       6.154 -15.140  -7.288  1.00 93.52           C  
ATOM   2891  N   LEU A 363      12.695 -13.629  -9.866  1.00 93.57           N  
ATOM   2892  CA  LEU A 363      13.762 -13.076 -10.692  1.00 93.57           C  
ATOM   2893  C   LEU A 363      13.209 -12.545 -12.011  1.00 93.57           C  
ATOM   2894  CB  LEU A 363      14.834 -14.135 -10.965  1.00 93.57           C  
ATOM   2895  O   LEU A 363      12.727 -13.317 -12.843  1.00 93.57           O  
ATOM   2896  CG  LEU A 363      16.055 -13.674 -11.761  1.00 93.57           C  
ATOM   2897  CD1 LEU A 363      17.056 -12.981 -10.842  1.00 93.57           C  
ATOM   2898  CD2 LEU A 363      16.705 -14.854 -12.475  1.00 93.57           C  
ATOM   2899  N   ILE A 364      13.448 -11.153 -12.231  1.00 93.70           N  
ATOM   2900  CA  ILE A 364      12.793 -10.539 -13.381  1.00 93.70           C  
ATOM   2901  C   ILE A 364      13.824  -9.788 -14.221  1.00 93.70           C  
ATOM   2902  CB  ILE A 364      11.661  -9.584 -12.942  1.00 93.70           C  
ATOM   2903  O   ILE A 364      14.722  -9.139 -13.679  1.00 93.70           O  
ATOM   2904  CG1 ILE A 364      10.516 -10.373 -12.297  1.00 93.70           C  
ATOM   2905  CG2 ILE A 364      11.156  -8.762 -14.132  1.00 93.70           C  
ATOM   2906  CD1 ILE A 364       9.384  -9.503 -11.768  1.00 93.70           C  
ATOM   2907  N   ILE A 365      13.630  -9.916 -15.481  1.00 92.22           N  
ATOM   2908  CA  ILE A 365      14.362  -9.128 -16.467  1.00 92.22           C  
ATOM   2909  C   ILE A 365      13.402  -8.182 -17.185  1.00 92.22           C  
ATOM   2910  CB  ILE A 365      15.087 -10.033 -17.488  1.00 92.22           C  
ATOM   2911  O   ILE A 365      12.341  -8.601 -17.652  1.00 92.22           O  
ATOM   2912  CG1 ILE A 365      16.032 -11.001 -16.767  1.00 92.22           C  
ATOM   2913  CG2 ILE A 365      15.847  -9.188 -18.514  1.00 92.22           C  
ATOM   2914  CD1 ILE A 365      16.542 -12.137 -17.644  1.00 92.22           C  
ATOM   2915  N   SER A 366      13.763  -6.885 -17.178  1.00 87.05           N  
ATOM   2916  CA  SER A 366      12.890  -5.914 -17.829  1.00 87.05           C  
ATOM   2917  C   SER A 366      13.581  -5.265 -19.024  1.00 87.05           C  
ATOM   2918  CB  SER A 366      12.451  -4.837 -16.837  1.00 87.05           C  
ATOM   2919  O   SER A 366      14.763  -4.920 -18.953  1.00 87.05           O  
ATOM   2920  OG  SER A 366      11.793  -5.417 -15.724  1.00 87.05           O  
ATOM   2921  N   SER A 367      12.863  -5.291 -20.201  1.00 85.53           N  
ATOM   2922  CA  SER A 367      13.365  -4.636 -21.404  1.00 85.53           C  
ATOM   2923  C   SER A 367      12.222  -4.092 -22.255  1.00 85.53           C  
ATOM   2924  CB  SER A 367      14.210  -5.606 -22.231  1.00 85.53           C  
ATOM   2925  O   SER A 367      11.158  -4.707 -22.341  1.00 85.53           O  
ATOM   2926  OG  SER A 367      14.699  -4.975 -23.402  1.00 85.53           O  
ATOM   2927  N   VAL A 368      12.471  -2.864 -22.824  1.00 74.71           N  
ATOM   2928  CA  VAL A 368      11.493  -2.291 -23.744  1.00 74.71           C  
ATOM   2929  C   VAL A 368      11.894  -2.602 -25.184  1.00 74.71           C  
ATOM   2930  CB  VAL A 368      11.356  -0.764 -23.547  1.00 74.71           C  
ATOM   2931  O   VAL A 368      11.114  -2.384 -26.114  1.00 74.71           O  
ATOM   2932  CG1 VAL A 368      10.622  -0.452 -22.245  1.00 74.71           C  
ATOM   2933  CG2 VAL A 368      12.731  -0.099 -23.562  1.00 74.71           C  
ATOM   2934  N   GLN A 369      13.094  -3.172 -25.382  1.00 82.57           N  
ATOM   2935  CA  GLN A 369      13.619  -3.485 -26.707  1.00 82.57           C  
ATOM   2936  C   GLN A 369      12.871  -4.658 -27.333  1.00 82.57           C  
ATOM   2937  CB  GLN A 369      15.115  -3.797 -26.631  1.00 82.57           C  
ATOM   2938  O   GLN A 369      12.747  -5.721 -26.720  1.00 82.57           O  
ATOM   2939  CG  GLN A 369      15.779  -3.958 -27.992  1.00 82.57           C  
ATOM   2940  CD  GLN A 369      17.272  -4.207 -27.891  1.00 82.57           C  
ATOM   2941  NE2 GLN A 369      17.933  -4.322 -29.038  1.00 82.57           N  
ATOM   2942  OE1 GLN A 369      17.827  -4.293 -26.791  1.00 82.57           O  
ATOM   2943  N   GLN A 370      12.167  -4.376 -28.518  1.00 79.04           N  
ATOM   2944  CA  GLN A 370      11.486  -5.403 -29.300  1.00 79.04           C  
ATOM   2945  C   GLN A 370      12.418  -6.006 -30.346  1.00 79.04           C  
ATOM   2946  CB  GLN A 370      10.241  -4.826 -29.976  1.00 79.04           C  
ATOM   2947  O   GLN A 370      13.057  -5.278 -31.110  1.00 79.04           O  
ATOM   2948  CG  GLN A 370       9.167  -4.367 -28.999  1.00 79.04           C  
ATOM   2949  CD  GLN A 370       7.922  -3.850 -29.695  1.00 79.04           C  
ATOM   2950  NE2 GLN A 370       6.875  -3.587 -28.921  1.00 79.04           N  
ATOM   2951  OE1 GLN A 370       7.902  -3.686 -30.919  1.00 79.04           O  
ATOM   2952  N   ILE A 371      12.659  -7.286 -30.218  1.00 81.11           N  
ATOM   2953  CA  ILE A 371      13.526  -7.983 -31.162  1.00 81.11           C  
ATOM   2954  C   ILE A 371      12.688  -8.884 -32.065  1.00 81.11           C  
ATOM   2955  CB  ILE A 371      14.606  -8.812 -30.431  1.00 81.11           C  
ATOM   2956  O   ILE A 371      11.861  -9.661 -31.582  1.00 81.11           O  
ATOM   2957  CG1 ILE A 371      15.441  -7.911 -29.514  1.00 81.11           C  
ATOM   2958  CG2 ILE A 371      15.498  -9.544 -31.438  1.00 81.11           C  
ATOM   2959  CD1 ILE A 371      16.289  -8.672 -28.504  1.00 81.11           C  
ATOM   2960  N   GLN A 372      12.715  -8.616 -33.324  1.00 70.39           N  
ATOM   2961  CA  GLN A 372      12.048  -9.442 -34.324  1.00 70.39           C  
ATOM   2962  C   GLN A 372      12.818 -10.736 -34.572  1.00 70.39           C  
ATOM   2963  CB  GLN A 372      11.882  -8.670 -35.634  1.00 70.39           C  
ATOM   2964  O   GLN A 372      14.015 -10.705 -34.867  1.00 70.39           O  
ATOM   2965  CG  GLN A 372      10.784  -7.617 -35.593  1.00 70.39           C  
ATOM   2966  CD  GLN A 372      10.640  -6.866 -36.903  1.00 70.39           C  
ATOM   2967  NE2 GLN A 372       9.841  -5.804 -36.895  1.00 70.39           N  
ATOM   2968  OE1 GLN A 372      11.244  -7.236 -37.915  1.00 70.39           O  
ATOM   2969  N   ALA A 373      12.373 -11.806 -33.906  1.00 58.48           N  
ATOM   2970  CA  ALA A 373      13.071 -13.077 -34.073  1.00 58.48           C  
ATOM   2971  C   ALA A 373      13.231 -13.425 -35.550  1.00 58.48           C  
ATOM   2972  CB  ALA A 373      12.327 -14.193 -33.344  1.00 58.48           C  
ATOM   2973  O   ALA A 373      12.245 -13.499 -36.287  1.00 58.48           O  
ATOM   2974  N   LYS A 374      14.173 -12.856 -36.375  1.00 55.42           N  
ATOM   2975  CA  LYS A 374      14.461 -13.209 -37.762  1.00 55.42           C  
ATOM   2976  C   LYS A 374      15.200 -14.541 -37.848  1.00 55.42           C  
ATOM   2977  CB  LYS A 374      15.283 -12.109 -38.436  1.00 55.42           C  
ATOM   2978  O   LYS A 374      16.069 -14.830 -37.022  1.00 55.42           O  
ATOM   2979  CG  LYS A 374      14.509 -10.824 -38.689  1.00 55.42           C  
ATOM   2980  CD  LYS A 374      15.359  -9.795 -39.422  1.00 55.42           C  
ATOM   2981  CE  LYS A 374      14.607  -8.485 -39.618  1.00 55.42           C  
ATOM   2982  NZ  LYS A 374      15.438  -7.471 -40.335  1.00 55.42           N  
ATOM   2983  N   ASN A 375      14.616 -15.821 -37.868  1.00 44.08           N  
ATOM   2984  CA  ASN A 375      15.022 -17.126 -38.379  1.00 44.08           C  
ATOM   2985  C   ASN A 375      16.498 -17.141 -38.769  1.00 44.08           C  
ATOM   2986  CB  ASN A 375      14.153 -17.530 -39.571  1.00 44.08           C  
ATOM   2987  O   ASN A 375      16.946 -16.299 -39.549  1.00 44.08           O  
ATOM   2988  CG  ASN A 375      12.781 -18.022 -39.154  1.00 44.08           C  
ATOM   2989  ND2 ASN A 375      11.845 -18.035 -40.095  1.00 44.08           N  
ATOM   2990  OD1 ASN A 375      12.565 -18.387 -37.996  1.00 44.08           O  
ATOM   2991  N   LYS A 376      17.653 -17.444 -37.957  1.00 46.04           N  
ATOM   2992  CA  LYS A 376      18.732 -18.366 -38.301  1.00 46.04           C  
ATOM   2993  C   LYS A 376      19.803 -18.389 -37.215  1.00 46.04           C  
ATOM   2994  CB  LYS A 376      19.355 -17.985 -39.644  1.00 46.04           C  
ATOM   2995  O   LYS A 376      20.980 -18.145 -37.491  1.00 46.04           O  
ATOM   2996  CG  LYS A 376      18.639 -18.577 -40.849  1.00 46.04           C  
ATOM   2997  CD  LYS A 376      19.357 -18.236 -42.149  1.00 46.04           C  
ATOM   2998  CE  LYS A 376      18.652 -18.843 -43.354  1.00 46.04           C  
ATOM   2999  NZ  LYS A 376      19.290 -18.426 -44.638  1.00 46.04           N  
ATOM   3000  N   THR A 377      19.569 -18.611 -35.908  1.00 43.43           N  
ATOM   3001  CA  THR A 377      20.581 -19.276 -35.094  1.00 43.43           C  
ATOM   3002  C   THR A 377      19.985 -20.476 -34.363  1.00 43.43           C  
ATOM   3003  CB  THR A 377      21.203 -18.306 -34.073  1.00 43.43           C  
ATOM   3004  O   THR A 377      18.859 -20.409 -33.866  1.00 43.43           O  
ATOM   3005  CG2 THR A 377      22.726 -18.372 -34.108  1.00 43.43           C  
ATOM   3006  OG1 THR A 377      20.786 -16.970 -34.377  1.00 43.43           O  
ATOM   3007  N   ALA A 378      20.015 -21.716 -34.903  1.00 45.07           N  
ATOM   3008  CA  ALA A 378      19.900 -23.144 -34.619  1.00 45.07           C  
ATOM   3009  C   ALA A 378      19.524 -23.384 -33.159  1.00 45.07           C  
ATOM   3010  CB  ALA A 378      21.206 -23.860 -34.953  1.00 45.07           C  
ATOM   3011  O   ALA A 378      18.956 -24.425 -32.822  1.00 45.07           O  
ATOM   3012  N   ALA A 379      19.063 -22.341 -32.301  1.00 44.58           N  
ATOM   3013  CA  ALA A 379      18.524 -22.789 -31.020  1.00 44.58           C  
ATOM   3014  C   ALA A 379      17.172 -22.141 -30.737  1.00 44.58           C  
ATOM   3015  CB  ALA A 379      19.506 -22.479 -29.892  1.00 44.58           C  
ATOM   3016  O   ALA A 379      16.423 -22.604 -29.873  1.00 44.58           O  
ATOM   3017  N   TYR A 380      16.392 -21.672 -31.767  1.00 39.48           N  
ATOM   3018  CA  TYR A 380      15.030 -21.224 -31.496  1.00 39.48           C  
ATOM   3019  C   TYR A 380      14.165 -21.320 -32.747  1.00 39.48           C  
ATOM   3020  CB  TYR A 380      15.032 -19.784 -30.972  1.00 39.48           C  
ATOM   3021  O   TYR A 380      14.537 -20.811 -33.807  1.00 39.48           O  
ATOM   3022  CG  TYR A 380      15.093 -19.686 -29.467  1.00 39.48           C  
ATOM   3023  CD1 TYR A 380      13.928 -19.667 -28.703  1.00 39.48           C  
ATOM   3024  CD2 TYR A 380      16.314 -19.612 -28.806  1.00 39.48           C  
ATOM   3025  CE1 TYR A 380      13.979 -19.574 -27.316  1.00 39.48           C  
ATOM   3026  CE2 TYR A 380      16.377 -19.519 -27.420  1.00 39.48           C  
ATOM   3027  OH  TYR A 380      15.262 -19.410 -25.312  1.00 39.48           O  
ATOM   3028  CZ  TYR A 380      15.206 -19.502 -26.685  1.00 39.48           C  
ATOM   3029  N   GLU A 381      13.700 -22.487 -33.183  1.00 36.45           N  
ATOM   3030  CA  GLU A 381      12.677 -22.664 -34.210  1.00 36.45           C  
ATOM   3031  C   GLU A 381      11.422 -21.859 -33.883  1.00 36.45           C  
ATOM   3032  CB  GLU A 381      12.326 -24.146 -34.368  1.00 36.45           C  
ATOM   3033  O   GLU A 381      10.715 -22.165 -32.921  1.00 36.45           O  
ATOM   3034  CG  GLU A 381      13.357 -24.942 -35.155  1.00 36.45           C  
ATOM   3035  CD  GLU A 381      12.977 -26.403 -35.335  1.00 36.45           C  
ATOM   3036  OE1 GLU A 381      13.738 -27.151 -35.989  1.00 36.45           O  
ATOM   3037  OE2 GLU A 381      11.909 -26.802 -34.819  1.00 36.45           O  
ATOM   3038  N   VAL A 382      11.381 -20.550 -33.848  1.00 45.51           N  
ATOM   3039  CA  VAL A 382      10.158 -19.778 -33.658  1.00 45.51           C  
ATOM   3040  C   VAL A 382       9.482 -19.541 -35.007  1.00 45.51           C  
ATOM   3041  CB  VAL A 382      10.442 -18.429 -32.960  1.00 45.51           C  
ATOM   3042  O   VAL A 382      10.151 -19.257 -36.003  1.00 45.51           O  
ATOM   3043  CG1 VAL A 382       9.141 -17.670 -32.702  1.00 45.51           C  
ATOM   3044  CG2 VAL A 382      11.201 -18.654 -31.654  1.00 45.51           C  
ATOM   3045  N   ASN A 383       8.324 -20.252 -35.427  1.00 47.16           N  
ATOM   3046  CA  ASN A 383       7.191 -20.070 -36.328  1.00 47.16           C  
ATOM   3047  C   ASN A 383       6.913 -18.592 -36.587  1.00 47.16           C  
ATOM   3048  CB  ASN A 383       5.943 -20.756 -35.769  1.00 47.16           C  
ATOM   3049  O   ASN A 383       6.982 -17.773 -35.668  1.00 47.16           O  
ATOM   3050  CG  ASN A 383       5.965 -22.259 -35.966  1.00 47.16           C  
ATOM   3051  ND2 ASN A 383       5.269 -22.981 -35.096  1.00 47.16           N  
ATOM   3052  OD1 ASN A 383       6.602 -22.766 -36.893  1.00 47.16           O  
ATOM   3053  N   GLU A 384       7.562 -17.778 -37.484  1.00 43.90           N  
ATOM   3054  CA  GLU A 384       7.242 -16.660 -38.366  1.00 43.90           C  
ATOM   3055  C   GLU A 384       6.616 -15.505 -37.590  1.00 43.90           C  
ATOM   3056  CB  GLU A 384       6.302 -17.111 -39.487  1.00 43.90           C  
ATOM   3057  O   GLU A 384       5.769 -15.722 -36.720  1.00 43.90           O  
ATOM   3058  CG  GLU A 384       7.013 -17.780 -40.654  1.00 43.90           C  
ATOM   3059  CD  GLU A 384       6.065 -18.247 -41.747  1.00 43.90           C  
ATOM   3060  OE1 GLU A 384       6.534 -18.833 -42.749  1.00 43.90           O  
ATOM   3061  OE2 GLU A 384       4.842 -18.024 -41.600  1.00 43.90           O  
ATOM   3062  N   ASN A 385       7.367 -14.293 -37.323  1.00 54.36           N  
ATOM   3063  CA  ASN A 385       7.314 -12.859 -37.059  1.00 54.36           C  
ATOM   3064  C   ASN A 385       6.919 -12.569 -35.614  1.00 54.36           C  
ATOM   3065  CB  ASN A 385       6.345 -12.171 -38.023  1.00 54.36           C  
ATOM   3066  O   ASN A 385       5.903 -11.918 -35.362  1.00 54.36           O  
ATOM   3067  CG  ASN A 385       7.024 -11.694 -39.291  1.00 54.36           C  
ATOM   3068  ND2 ASN A 385       6.277 -10.991 -40.135  1.00 54.36           N  
ATOM   3069  OD1 ASN A 385       8.210 -11.955 -39.512  1.00 54.36           O  
ATOM   3070  N   LYS A 386       7.359 -13.331 -34.662  1.00 65.86           N  
ATOM   3071  CA  LYS A 386       7.040 -13.040 -33.267  1.00 65.86           C  
ATOM   3072  C   LYS A 386       8.008 -12.014 -32.684  1.00 65.86           C  
ATOM   3073  CB  LYS A 386       7.069 -14.321 -32.431  1.00 65.86           C  
ATOM   3074  O   LYS A 386       9.220 -12.111 -32.887  1.00 65.86           O  
ATOM   3075  CG  LYS A 386       6.491 -14.161 -31.033  1.00 65.86           C  
ATOM   3076  CD  LYS A 386       6.471 -15.486 -30.281  1.00 65.86           C  
ATOM   3077  CE  LYS A 386       5.968 -15.312 -28.854  1.00 65.86           C  
ATOM   3078  NZ  LYS A 386       5.936 -16.611 -28.117  1.00 65.86           N  
ATOM   3079  N   VAL A 387       7.427 -10.798 -32.334  1.00 74.24           N  
ATOM   3080  CA  VAL A 387       8.164  -9.740 -31.651  1.00 74.24           C  
ATOM   3081  C   VAL A 387       8.406 -10.135 -30.196  1.00 74.24           C  
ATOM   3082  CB  VAL A 387       7.413  -8.391 -31.719  1.00 74.24           C  
ATOM   3083  O   VAL A 387       7.475 -10.531 -29.490  1.00 74.24           O  
ATOM   3084  CG1 VAL A 387       8.205  -7.295 -31.007  1.00 74.24           C  
ATOM   3085  CG2 VAL A 387       7.145  -8.003 -33.172  1.00 74.24           C  
ATOM   3086  N   ILE A 388       9.657 -10.377 -29.898  1.00 82.51           N  
ATOM   3087  CA  ILE A 388      10.051 -10.734 -28.540  1.00 82.51           C  
ATOM   3088  C   ILE A 388      10.577  -9.499 -27.813  1.00 82.51           C  
ATOM   3089  CB  ILE A 388      11.117 -11.853 -28.536  1.00 82.51           C  
ATOM   3090  O   ILE A 388      11.249  -8.657 -28.414  1.00 82.51           O  
ATOM   3091  CG1 ILE A 388      10.590 -13.095 -29.265  1.00 82.51           C  
ATOM   3092  CG2 ILE A 388      11.536 -12.195 -27.103  1.00 82.51           C  
ATOM   3093  CD1 ILE A 388      11.674 -14.090 -29.655  1.00 82.51           C  
ATOM   3094  N   TYR A 389      10.118  -9.403 -26.591  1.00 85.49           N  
ATOM   3095  CA  TYR A 389      10.681  -8.387 -25.708  1.00 85.49           C  
ATOM   3096  C   TYR A 389      11.868  -8.939 -24.929  1.00 85.49           C  
ATOM   3097  CB  TYR A 389       9.615  -7.868 -24.738  1.00 85.49           C  
ATOM   3098  O   TYR A 389      11.745  -9.947 -24.229  1.00 85.49           O  
ATOM   3099  CG  TYR A 389       8.524  -7.068 -25.406  1.00 85.49           C  
ATOM   3100  CD1 TYR A 389       8.657  -5.695 -25.598  1.00 85.49           C  
ATOM   3101  CD2 TYR A 389       7.357  -7.683 -25.847  1.00 85.49           C  
ATOM   3102  CE1 TYR A 389       7.653  -4.953 -26.212  1.00 85.49           C  
ATOM   3103  CE2 TYR A 389       6.346  -6.952 -26.461  1.00 85.49           C  
ATOM   3104  OH  TYR A 389       5.505  -4.861 -27.248  1.00 85.49           O  
ATOM   3105  CZ  TYR A 389       6.503  -5.590 -26.640  1.00 85.49           C  
ATOM   3106  N   GLY A 390      13.005  -8.369 -25.146  1.00 87.98           N  
ATOM   3107  CA  GLY A 390      14.193  -8.867 -24.471  1.00 87.98           C  
ATOM   3108  C   GLY A 390      15.424  -8.017 -24.723  1.00 87.98           C  
ATOM   3109  O   GLY A 390      15.334  -6.952 -25.337  1.00 87.98           O  
ATOM   3110  N   ARG A 391      16.519  -8.444 -24.161  1.00 89.46           N  
ATOM   3111  CA  ARG A 391      17.806  -7.773 -24.309  1.00 89.46           C  
ATOM   3112  C   ARG A 391      18.743  -8.577 -25.204  1.00 89.46           C  
ATOM   3113  CB  ARG A 391      18.455  -7.546 -22.942  1.00 89.46           C  
ATOM   3114  O   ARG A 391      18.846  -9.798 -25.066  1.00 89.46           O  
ATOM   3115  CG  ARG A 391      17.693  -6.576 -22.052  1.00 89.46           C  
ATOM   3116  CD  ARG A 391      18.425  -6.319 -20.742  1.00 89.46           C  
ATOM   3117  NE  ARG A 391      17.696  -5.381 -19.893  1.00 89.46           N  
ATOM   3118  NH1 ARG A 391      19.530  -4.788 -18.619  1.00 89.46           N  
ATOM   3119  NH2 ARG A 391      17.481  -3.851 -18.193  1.00 89.46           N  
ATOM   3120  CZ  ARG A 391      18.237  -4.675 -18.904  1.00 89.46           C  
ATOM   3121  N   LYS A 392      19.341  -7.820 -26.196  1.00 88.71           N  
ATOM   3122  CA  LYS A 392      20.275  -8.439 -27.132  1.00 88.71           C  
ATOM   3123  C   LYS A 392      21.720  -8.207 -26.700  1.00 88.71           C  
ATOM   3124  CB  LYS A 392      20.057  -7.899 -28.546  1.00 88.71           C  
ATOM   3125  O   LYS A 392      22.123  -7.069 -26.449  1.00 88.71           O  
ATOM   3126  CG  LYS A 392      20.887  -8.600 -29.611  1.00 88.71           C  
ATOM   3127  CD  LYS A 392      20.580  -8.061 -31.003  1.00 88.71           C  
ATOM   3128  CE  LYS A 392      21.437  -8.735 -32.066  1.00 88.71           C  
ATOM   3129  NZ  LYS A 392      21.130  -8.220 -33.433  1.00 88.71           N  
ATOM   3130  N   TYR A 393      22.327  -9.332 -26.485  1.00 88.42           N  
ATOM   3131  CA  TYR A 393      23.762  -9.337 -26.224  1.00 88.42           C  
ATOM   3132  C   TYR A 393      24.527  -9.953 -27.390  1.00 88.42           C  
ATOM   3133  CB  TYR A 393      24.071 -10.104 -24.934  1.00 88.42           C  
ATOM   3134  O   TYR A 393      23.947 -10.666 -28.213  1.00 88.42           O  
ATOM   3135  CG  TYR A 393      23.416  -9.517 -23.708  1.00 88.42           C  
ATOM   3136  CD1 TYR A 393      23.990  -8.441 -23.034  1.00 88.42           C  
ATOM   3137  CD2 TYR A 393      22.222 -10.037 -23.219  1.00 88.42           C  
ATOM   3138  CE1 TYR A 393      23.391  -7.899 -21.902  1.00 88.42           C  
ATOM   3139  CE2 TYR A 393      21.614  -9.503 -22.088  1.00 88.42           C  
ATOM   3140  OH  TYR A 393      21.608  -7.901 -20.318  1.00 88.42           O  
ATOM   3141  CZ  TYR A 393      22.205  -8.435 -21.438  1.00 88.42           C  
ATOM   3142  N   PRO A 394      25.871  -9.652 -27.461  1.00 89.14           N  
ATOM   3143  CA  PRO A 394      26.654 -10.230 -28.556  1.00 89.14           C  
ATOM   3144  C   PRO A 394      26.577 -11.754 -28.595  1.00 89.14           C  
ATOM   3145  CB  PRO A 394      28.080  -9.763 -28.254  1.00 89.14           C  
ATOM   3146  O   PRO A 394      26.645 -12.352 -29.673  1.00 89.14           O  
ATOM   3147  CG  PRO A 394      27.911  -8.498 -27.476  1.00 89.14           C  
ATOM   3148  CD  PRO A 394      26.690  -8.629 -26.611  1.00 89.14           C  
ATOM   3149  N   TRP A 395      26.384 -12.407 -27.444  1.00 86.79           N  
ATOM   3150  CA  TRP A 395      26.417 -13.864 -27.355  1.00 86.79           C  
ATOM   3151  C   TRP A 395      25.007 -14.444 -27.389  1.00 86.79           C  
ATOM   3152  CB  TRP A 395      27.135 -14.308 -26.077  1.00 86.79           C  
ATOM   3153  O   TRP A 395      24.832 -15.664 -27.431  1.00 86.79           O  
ATOM   3154  CG  TRP A 395      26.642 -13.630 -24.834  1.00 86.79           C  
ATOM   3155  CD1 TRP A 395      25.578 -14.001 -24.060  1.00 86.79           C  
ATOM   3156  CD2 TRP A 395      27.192 -12.458 -24.226  1.00 86.79           C  
ATOM   3157  CE2 TRP A 395      26.411 -12.174 -23.083  1.00 86.79           C  
ATOM   3158  CE3 TRP A 395      28.271 -11.619 -24.535  1.00 86.79           C  
ATOM   3159  NE1 TRP A 395      25.434 -13.130 -23.005  1.00 86.79           N  
ATOM   3160  CH2 TRP A 395      27.738 -10.282 -22.574  1.00 86.79           C  
ATOM   3161  CZ2 TRP A 395      26.677 -11.086 -22.249  1.00 86.79           C  
ATOM   3162  CZ3 TRP A 395      28.534 -10.537 -23.703  1.00 86.79           C  
ATOM   3163  N   GLY A 396      23.998 -13.640 -27.293  1.00 87.58           N  
ATOM   3164  CA  GLY A 396      22.655 -14.195 -27.341  1.00 87.58           C  
ATOM   3165  C   GLY A 396      21.581 -13.193 -26.962  1.00 87.58           C  
ATOM   3166  O   GLY A 396      21.870 -12.012 -26.759  1.00 87.58           O  
ATOM   3167  N   ILE A 397      20.374 -13.725 -26.986  1.00 87.98           N  
ATOM   3168  CA  ILE A 397      19.214 -12.894 -26.682  1.00 87.98           C  
ATOM   3169  C   ILE A 397      18.563 -13.371 -25.386  1.00 87.98           C  
ATOM   3170  CB  ILE A 397      18.188 -12.912 -27.837  1.00 87.98           C  
ATOM   3171  O   ILE A 397      18.409 -14.575 -25.169  1.00 87.98           O  
ATOM   3172  CG1 ILE A 397      18.836 -12.419 -29.136  1.00 87.98           C  
ATOM   3173  CG2 ILE A 397      16.961 -12.066 -27.482  1.00 87.98           C  
ATOM   3174  CD1 ILE A 397      18.020 -12.717 -30.386  1.00 87.98           C  
ATOM   3175  N   CYS A 398      18.283 -12.389 -24.513  1.00 88.83           N  
ATOM   3176  CA  CYS A 398      17.547 -12.687 -23.290  1.00 88.83           C  
ATOM   3177  C   CYS A 398      16.075 -12.321 -23.436  1.00 88.83           C  
ATOM   3178  CB  CYS A 398      18.152 -11.937 -22.104  1.00 88.83           C  
ATOM   3179  O   CYS A 398      15.729 -11.141 -23.513  1.00 88.83           O  
ATOM   3180  SG  CYS A 398      19.787 -12.535 -21.622  1.00 88.83           S  
ATOM   3181  N   ASP A 399      15.297 -13.324 -23.496  1.00 90.24           N  
ATOM   3182  CA  ASP A 399      13.855 -13.157 -23.648  1.00 90.24           C  
ATOM   3183  C   ASP A 399      13.175 -12.998 -22.290  1.00 90.24           C  
ATOM   3184  CB  ASP A 399      13.254 -14.346 -24.401  1.00 90.24           C  
ATOM   3185  O   ASP A 399      13.255 -13.887 -21.441  1.00 90.24           O  
ATOM   3186  CG  ASP A 399      11.769 -14.183 -24.677  1.00 90.24           C  
ATOM   3187  OD1 ASP A 399      11.178 -13.167 -24.254  1.00 90.24           O  
ATOM   3188  OD2 ASP A 399      11.185 -15.082 -25.320  1.00 90.24           O  
ATOM   3189  N   ILE A 400      12.435 -11.910 -22.087  1.00 91.09           N  
ATOM   3190  CA  ILE A 400      11.816 -11.598 -20.803  1.00 91.09           C  
ATOM   3191  C   ILE A 400      10.745 -12.638 -20.481  1.00 91.09           C  
ATOM   3192  CB  ILE A 400      11.203 -10.180 -20.801  1.00 91.09           C  
ATOM   3193  O   ILE A 400      10.537 -12.984 -19.316  1.00 91.09           O  
ATOM   3194  CG1 ILE A 400      12.287  -9.129 -21.065  1.00 91.09           C  
ATOM   3195  CG2 ILE A 400      10.483  -9.905 -19.477  1.00 91.09           C  
ATOM   3196  CD1 ILE A 400      11.742  -7.745 -21.391  1.00 91.09           C  
ATOM   3197  N   GLN A 401      10.053 -13.234 -21.458  1.00 88.95           N  
ATOM   3198  CA  GLN A 401       8.920 -14.136 -21.278  1.00 88.95           C  
ATOM   3199  C   GLN A 401       9.379 -15.591 -21.220  1.00 88.95           C  
ATOM   3200  CB  GLN A 401       7.902 -13.952 -22.404  1.00 88.95           C  
ATOM   3201  O   GLN A 401       8.589 -16.484 -20.909  1.00 88.95           O  
ATOM   3202  CG  GLN A 401       7.265 -12.569 -22.437  1.00 88.95           C  
ATOM   3203  CD  GLN A 401       6.260 -12.413 -23.563  1.00 88.95           C  
ATOM   3204  NE2 GLN A 401       5.788 -11.188 -23.771  1.00 88.95           N  
ATOM   3205  OE1 GLN A 401       5.911 -13.384 -24.241  1.00 88.95           O  
ATOM   3206  N   ASN A 402      10.603 -15.791 -21.537  1.00 88.27           N  
ATOM   3207  CA  ASN A 402      11.157 -17.139 -21.461  1.00 88.27           C  
ATOM   3208  C   ASN A 402      11.402 -17.564 -20.016  1.00 88.27           C  
ATOM   3209  CB  ASN A 402      12.453 -17.232 -22.269  1.00 88.27           C  
ATOM   3210  O   ASN A 402      12.177 -16.927 -19.300  1.00 88.27           O  
ATOM   3211  CG  ASN A 402      12.954 -18.656 -22.406  1.00 88.27           C  
ATOM   3212  ND2 ASN A 402      13.811 -18.891 -23.393  1.00 88.27           N  
ATOM   3213  OD1 ASN A 402      12.574 -19.539 -21.632  1.00 88.27           O  
ATOM   3214  N   PRO A 403      10.690 -18.641 -19.488  1.00 88.51           N  
ATOM   3215  CA  PRO A 403      10.805 -19.105 -18.103  1.00 88.51           C  
ATOM   3216  C   PRO A 403      12.232 -19.499 -17.729  1.00 88.51           C  
ATOM   3217  CB  PRO A 403       9.873 -20.319 -18.059  1.00 88.51           C  
ATOM   3218  O   PRO A 403      12.569 -19.561 -16.544  1.00 88.51           O  
ATOM   3219  CG  PRO A 403       9.703 -20.722 -19.488  1.00 88.51           C  
ATOM   3220  CD  PRO A 403       9.822 -19.495 -20.347  1.00 88.51           C  
ATOM   3221  N   GLU A 404      13.114 -19.797 -18.777  1.00 88.77           N  
ATOM   3222  CA  GLU A 404      14.506 -20.144 -18.508  1.00 88.77           C  
ATOM   3223  C   GLU A 404      15.351 -18.895 -18.273  1.00 88.77           C  
ATOM   3224  CB  GLU A 404      15.088 -20.964 -19.662  1.00 88.77           C  
ATOM   3225  O   GLU A 404      16.470 -18.983 -17.764  1.00 88.77           O  
ATOM   3226  CG  GLU A 404      14.429 -22.323 -19.845  1.00 88.77           C  
ATOM   3227  CD  GLU A 404      14.648 -23.260 -18.667  1.00 88.77           C  
ATOM   3228  OE1 GLU A 404      13.774 -24.117 -18.403  1.00 88.77           O  
ATOM   3229  OE2 GLU A 404      15.700 -23.135 -18.003  1.00 88.77           O  
ATOM   3230  N   HIS A 405      14.821 -17.721 -18.622  1.00 88.77           N  
ATOM   3231  CA  HIS A 405      15.564 -16.471 -18.504  1.00 88.77           C  
ATOM   3232  C   HIS A 405      15.035 -15.623 -17.352  1.00 88.77           C  
ATOM   3233  CB  HIS A 405      15.495 -15.681 -19.812  1.00 88.77           C  
ATOM   3234  O   HIS A 405      15.806 -14.941 -16.673  1.00 88.77           O  
ATOM   3235  CG  HIS A 405      16.145 -16.375 -20.967  1.00 88.77           C  
ATOM   3236  CD2 HIS A 405      16.855 -17.527 -21.027  1.00 88.77           C  
ATOM   3237  ND1 HIS A 405      16.103 -15.880 -22.252  1.00 88.77           N  
ATOM   3238  CE1 HIS A 405      16.761 -16.699 -23.055  1.00 88.77           C  
ATOM   3239  NE2 HIS A 405      17.226 -17.707 -22.337  1.00 88.77           N  
ATOM   3240  N   SER A 406      13.681 -15.708 -17.164  1.00 91.77           N  
ATOM   3241  CA  SER A 406      13.039 -14.820 -16.199  1.00 91.77           C  
ATOM   3242  C   SER A 406      11.785 -15.458 -15.611  1.00 91.77           C  
ATOM   3243  CB  SER A 406      12.683 -13.485 -16.854  1.00 91.77           C  
ATOM   3244  O   SER A 406      11.155 -16.305 -16.248  1.00 91.77           O  
ATOM   3245  OG  SER A 406      12.007 -12.641 -15.938  1.00 91.77           O  
ATOM   3246  N   ASP A 407      11.475 -15.050 -14.327  1.00 92.45           N  
ATOM   3247  CA  ASP A 407      10.241 -15.492 -13.685  1.00 92.45           C  
ATOM   3248  C   ASP A 407       9.080 -14.560 -14.025  1.00 92.45           C  
ATOM   3249  CB  ASP A 407      10.424 -15.573 -12.168  1.00 92.45           C  
ATOM   3250  O   ASP A 407       8.042 -14.585 -13.361  1.00 92.45           O  
ATOM   3251  CG  ASP A 407      11.369 -16.683 -11.743  1.00 92.45           C  
ATOM   3252  OD1 ASP A 407      11.489 -17.694 -12.469  1.00 92.45           O  
ATOM   3253  OD2 ASP A 407      11.998 -16.548 -10.671  1.00 92.45           O  
ATOM   3254  N   PHE A 408       9.233 -13.797 -15.040  1.00 93.12           N  
ATOM   3255  CA  PHE A 408       8.261 -12.780 -15.422  1.00 93.12           C  
ATOM   3256  C   PHE A 408       6.891 -13.403 -15.660  1.00 93.12           C  
ATOM   3257  CB  PHE A 408       8.725 -12.035 -16.678  1.00 93.12           C  
ATOM   3258  O   PHE A 408       5.884 -12.924 -15.134  1.00 93.12           O  
ATOM   3259  CG  PHE A 408       7.769 -10.968 -17.138  1.00 93.12           C  
ATOM   3260  CD1 PHE A 408       6.816 -11.242 -18.112  1.00 93.12           C  
ATOM   3261  CD2 PHE A 408       7.823  -9.690 -16.597  1.00 93.12           C  
ATOM   3262  CE1 PHE A 408       5.930 -10.256 -18.540  1.00 93.12           C  
ATOM   3263  CE2 PHE A 408       6.941  -8.700 -17.020  1.00 93.12           C  
ATOM   3264  CZ  PHE A 408       5.996  -8.984 -17.992  1.00 93.12           C  
ATOM   3265  N   MET A 409       6.817 -14.459 -16.481  1.00 90.56           N  
ATOM   3266  CA  MET A 409       5.548 -15.094 -16.827  1.00 90.56           C  
ATOM   3267  C   MET A 409       4.923 -15.761 -15.606  1.00 90.56           C  
ATOM   3268  CB  MET A 409       5.747 -16.123 -17.941  1.00 90.56           C  
ATOM   3269  O   MET A 409       3.704 -15.723 -15.428  1.00 90.56           O  
ATOM   3270  CG  MET A 409       5.960 -15.507 -19.314  1.00 90.56           C  
ATOM   3271  SD  MET A 409       4.598 -14.375 -19.795  1.00 90.56           S  
ATOM   3272  CE  MET A 409       3.227 -15.557 -19.919  1.00 90.56           C  
ATOM   3273  N   LEU A 410       5.814 -16.356 -14.858  1.00 90.41           N  
ATOM   3274  CA  LEU A 410       5.347 -16.971 -13.620  1.00 90.41           C  
ATOM   3275  C   LEU A 410       4.686 -15.936 -12.715  1.00 90.41           C  
ATOM   3276  CB  LEU A 410       6.509 -17.643 -12.884  1.00 90.41           C  
ATOM   3277  O   LEU A 410       3.597 -16.172 -12.187  1.00 90.41           O  
ATOM   3278  CG  LEU A 410       6.161 -18.354 -11.575  1.00 90.41           C  
ATOM   3279  CD1 LEU A 410       5.125 -19.445 -11.824  1.00 90.41           C  
ATOM   3280  CD2 LEU A 410       7.416 -18.937 -10.934  1.00 90.41           C  
ATOM   3281  N   LEU A 411       5.332 -14.799 -12.491  1.00 92.33           N  
ATOM   3282  CA  LEU A 411       4.793 -13.710 -11.684  1.00 92.33           C  
ATOM   3283  C   LEU A 411       3.493 -13.183 -12.281  1.00 92.33           C  
ATOM   3284  CB  LEU A 411       5.813 -12.573 -11.569  1.00 92.33           C  
ATOM   3285  O   LEU A 411       2.518 -12.962 -11.558  1.00 92.33           O  
ATOM   3286  CG  LEU A 411       5.374 -11.347 -10.768  1.00 92.33           C  
ATOM   3287  CD1 LEU A 411       5.062 -11.740  -9.327  1.00 92.33           C  
ATOM   3288  CD2 LEU A 411       6.449 -10.266 -10.812  1.00 92.33           C  
ATOM   3289  N   TYR A 412       3.461 -12.994 -13.577  1.00 91.16           N  
ATOM   3290  CA  TYR A 412       2.284 -12.507 -14.288  1.00 91.16           C  
ATOM   3291  C   TYR A 412       1.089 -13.424 -14.058  1.00 91.16           C  
ATOM   3292  CB  TYR A 412       2.571 -12.390 -15.788  1.00 91.16           C  
ATOM   3293  O   TYR A 412       0.008 -12.964 -13.684  1.00 91.16           O  
ATOM   3294  CG  TYR A 412       1.406 -11.864 -16.590  1.00 91.16           C  
ATOM   3295  CD1 TYR A 412       0.495 -12.734 -17.185  1.00 91.16           C  
ATOM   3296  CD2 TYR A 412       1.214 -10.496 -16.755  1.00 91.16           C  
ATOM   3297  CE1 TYR A 412      -0.579 -12.253 -17.927  1.00 91.16           C  
ATOM   3298  CE2 TYR A 412       0.143 -10.005 -17.495  1.00 91.16           C  
ATOM   3299  OH  TYR A 412      -1.808 -10.408 -18.809  1.00 91.16           O  
ATOM   3300  CZ  TYR A 412      -0.747 -10.889 -18.075  1.00 91.16           C  
ATOM   3301  N   LYS A 413       1.237 -14.670 -14.236  1.00 88.49           N  
ATOM   3302  CA  LYS A 413       0.177 -15.658 -14.063  1.00 88.49           C  
ATOM   3303  C   LYS A 413      -0.315 -15.690 -12.619  1.00 88.49           C  
ATOM   3304  CB  LYS A 413       0.663 -17.046 -14.482  1.00 88.49           C  
ATOM   3305  O   LYS A 413      -1.517 -15.801 -12.369  1.00 88.49           O  
ATOM   3306  CG  LYS A 413       0.853 -17.209 -15.983  1.00 88.49           C  
ATOM   3307  CD  LYS A 413       1.332 -18.611 -16.337  1.00 88.49           C  
ATOM   3308  CE  LYS A 413       1.570 -18.760 -17.834  1.00 88.49           C  
ATOM   3309  NZ  LYS A 413       2.113 -20.108 -18.177  1.00 88.49           N  
ATOM   3310  N   LEU A 414       0.599 -15.529 -11.706  1.00 88.39           N  
ATOM   3311  CA  LEU A 414       0.263 -15.599 -10.289  1.00 88.39           C  
ATOM   3312  C   LEU A 414      -0.490 -14.349  -9.845  1.00 88.39           C  
ATOM   3313  CB  LEU A 414       1.529 -15.773  -9.446  1.00 88.39           C  
ATOM   3314  O   LEU A 414      -1.473 -14.441  -9.107  1.00 88.39           O  
ATOM   3315  CG  LEU A 414       2.201 -17.145  -9.506  1.00 88.39           C  
ATOM   3316  CD1 LEU A 414       3.519 -17.125  -8.738  1.00 88.39           C  
ATOM   3317  CD2 LEU A 414       1.272 -18.221  -8.955  1.00 88.39           C  
ATOM   3318  N   LEU A 415      -0.097 -13.186 -10.303  1.00 89.91           N  
ATOM   3319  CA  LEU A 415      -0.690 -11.918  -9.891  1.00 89.91           C  
ATOM   3320  C   LEU A 415      -2.100 -11.770 -10.454  1.00 89.91           C  
ATOM   3321  CB  LEU A 415       0.180 -10.745 -10.348  1.00 89.91           C  
ATOM   3322  O   LEU A 415      -3.033 -11.432  -9.721  1.00 89.91           O  
ATOM   3323  CG  LEU A 415       1.448 -10.484  -9.534  1.00 89.91           C  
ATOM   3324  CD1 LEU A 415       2.271  -9.372 -10.177  1.00 89.91           C  
ATOM   3325  CD2 LEU A 415       1.097 -10.131  -8.093  1.00 89.91           C  
ATOM   3326  N   ILE A 416      -2.249 -12.050 -11.706  1.00 87.29           N  
ATOM   3327  CA  ILE A 416      -3.517 -11.812 -12.387  1.00 87.29           C  
ATOM   3328  C   ILE A 416      -4.444 -13.009 -12.185  1.00 87.29           C  
ATOM   3329  CB  ILE A 416      -3.308 -11.545 -13.895  1.00 87.29           C  
ATOM   3330  O   ILE A 416      -5.660 -12.846 -12.061  1.00 87.29           O  
ATOM   3331  CG1 ILE A 416      -2.447 -10.293 -14.101  1.00 87.29           C  
ATOM   3332  CG2 ILE A 416      -4.655 -11.406 -14.610  1.00 87.29           C  
ATOM   3333  CD1 ILE A 416      -3.019  -9.036 -13.461  1.00 87.29           C  
ATOM   3334  N   GLY A 417      -3.928 -14.073 -11.996  1.00 79.59           N  
ATOM   3335  CA  GLY A 417      -4.726 -15.289 -11.988  1.00 79.59           C  
ATOM   3336  C   GLY A 417      -5.055 -15.776 -10.590  1.00 79.59           C  
ATOM   3337  O   GLY A 417      -6.224 -15.990 -10.261  1.00 79.59           O  
ATOM   3338  N   TYR A 418      -4.096 -15.778  -9.702  1.00 79.78           N  
ATOM   3339  CA  TYR A 418      -4.270 -16.503  -8.449  1.00 79.78           C  
ATOM   3340  C   TYR A 418      -4.309 -15.544  -7.265  1.00 79.78           C  
ATOM   3341  CB  TYR A 418      -3.145 -17.524  -8.256  1.00 79.78           C  
ATOM   3342  O   TYR A 418      -5.149 -15.682  -6.373  1.00 79.78           O  
ATOM   3343  CG  TYR A 418      -3.085 -18.573  -9.340  1.00 79.78           C  
ATOM   3344  CD1 TYR A 418      -4.003 -19.620  -9.376  1.00 79.78           C  
ATOM   3345  CD2 TYR A 418      -2.110 -18.519 -10.331  1.00 79.78           C  
ATOM   3346  CE1 TYR A 418      -3.950 -20.589 -10.372  1.00 79.78           C  
ATOM   3347  CE2 TYR A 418      -2.048 -19.483 -11.331  1.00 79.78           C  
ATOM   3348  OH  TYR A 418      -2.914 -21.469 -12.332  1.00 79.78           O  
ATOM   3349  CZ  TYR A 418      -2.971 -20.512 -11.344  1.00 79.78           C  
ATOM   3350  N   PHE A 419      -3.444 -14.507  -7.267  1.00 86.49           N  
ATOM   3351  CA  PHE A 419      -3.207 -13.689  -6.083  1.00 86.49           C  
ATOM   3352  C   PHE A 419      -4.241 -12.574  -5.980  1.00 86.49           C  
ATOM   3353  CB  PHE A 419      -1.795 -13.095  -6.112  1.00 86.49           C  
ATOM   3354  O   PHE A 419      -4.424 -11.986  -4.912  1.00 86.49           O  
ATOM   3355  CG  PHE A 419      -0.706 -14.105  -5.872  1.00 86.49           C  
ATOM   3356  CD1 PHE A 419      -1.000 -15.347  -5.321  1.00 86.49           C  
ATOM   3357  CD2 PHE A 419       0.612 -13.814  -6.197  1.00 86.49           C  
ATOM   3358  CE1 PHE A 419       0.006 -16.284  -5.097  1.00 86.49           C  
ATOM   3359  CE2 PHE A 419       1.622 -14.745  -5.977  1.00 86.49           C  
ATOM   3360  CZ  PHE A 419       1.317 -15.979  -5.426  1.00 86.49           C  
ATOM   3361  N   THR A 420      -5.078 -12.411  -7.066  1.00 86.89           N  
ATOM   3362  CA  THR A 420      -5.922 -11.222  -7.122  1.00 86.89           C  
ATOM   3363  C   THR A 420      -6.930 -11.220  -5.977  1.00 86.89           C  
ATOM   3364  CB  THR A 420      -6.668 -11.130  -8.466  1.00 86.89           C  
ATOM   3365  O   THR A 420      -7.010 -10.254  -5.215  1.00 86.89           O  
ATOM   3366  CG2 THR A 420      -7.535  -9.877  -8.530  1.00 86.89           C  
ATOM   3367  OG1 THR A 420      -5.714 -11.093  -9.535  1.00 86.89           O  
ATOM   3368  N   VAL A 421      -7.608 -12.175  -5.828  1.00 85.08           N  
ATOM   3369  CA  VAL A 421      -8.673 -12.261  -4.835  1.00 85.08           C  
ATOM   3370  C   VAL A 421      -8.072 -12.266  -3.431  1.00 85.08           C  
ATOM   3371  CB  VAL A 421      -9.545 -13.520  -5.045  1.00 85.08           C  
ATOM   3372  O   VAL A 421      -8.554 -11.563  -2.540  1.00 85.08           O  
ATOM   3373  CG1 VAL A 421     -10.589 -13.645  -3.937  1.00 85.08           C  
ATOM   3374  CG2 VAL A 421     -10.219 -13.478  -6.416  1.00 85.08           C  
ATOM   3375  N   ASP A 422      -7.024 -13.034  -3.277  1.00 87.44           N  
ATOM   3376  CA  ASP A 422      -6.376 -13.150  -1.975  1.00 87.44           C  
ATOM   3377  C   ASP A 422      -5.786 -11.812  -1.534  1.00 87.44           C  
ATOM   3378  CB  ASP A 422      -5.282 -14.219  -2.013  1.00 87.44           C  
ATOM   3379  O   ASP A 422      -5.902 -11.431  -0.367  1.00 87.44           O  
ATOM   3380  CG  ASP A 422      -5.835 -15.629  -2.124  1.00 87.44           C  
ATOM   3381  OD1 ASP A 422      -7.044 -15.832  -1.877  1.00 87.44           O  
ATOM   3382  OD2 ASP A 422      -5.055 -16.547  -2.459  1.00 87.44           O  
ATOM   3383  N   LEU A 423      -5.219 -11.146  -2.422  1.00 91.37           N  
ATOM   3384  CA  LEU A 423      -4.611  -9.859  -2.101  1.00 91.37           C  
ATOM   3385  C   LEU A 423      -5.671  -8.850  -1.671  1.00 91.37           C  
ATOM   3386  CB  LEU A 423      -3.832  -9.319  -3.303  1.00 91.37           C  
ATOM   3387  O   LEU A 423      -5.477  -8.115  -0.700  1.00 91.37           O  
ATOM   3388  CG  LEU A 423      -2.502 -10.006  -3.613  1.00 91.37           C  
ATOM   3389  CD1 LEU A 423      -1.980  -9.561  -4.975  1.00 91.37           C  
ATOM   3390  CD2 LEU A 423      -1.480  -9.712  -2.520  1.00 91.37           C  
ATOM   3391  N   ILE A 424      -6.750  -8.859  -2.366  1.00 90.43           N  
ATOM   3392  CA  ILE A 424      -7.829  -7.924  -2.064  1.00 90.43           C  
ATOM   3393  C   ILE A 424      -8.413  -8.237  -0.689  1.00 90.43           C  
ATOM   3394  CB  ILE A 424      -8.936  -7.973  -3.141  1.00 90.43           C  
ATOM   3395  O   ILE A 424      -8.653  -7.330   0.111  1.00 90.43           O  
ATOM   3396  CG1 ILE A 424      -8.404  -7.448  -4.479  1.00 90.43           C  
ATOM   3397  CG2 ILE A 424     -10.164  -7.176  -2.689  1.00 90.43           C  
ATOM   3398  CD1 ILE A 424      -9.369  -7.628  -5.643  1.00 90.43           C  
ATOM   3399  N   LYS A 425      -8.653  -9.414  -0.423  1.00 89.34           N  
ATOM   3400  CA  LYS A 425      -9.197  -9.855   0.858  1.00 89.34           C  
ATOM   3401  C   LYS A 425      -8.255  -9.506   2.006  1.00 89.34           C  
ATOM   3402  CB  LYS A 425      -9.463 -11.362   0.838  1.00 89.34           C  
ATOM   3403  O   LYS A 425      -8.692  -9.007   3.045  1.00 89.34           O  
ATOM   3404  CG  LYS A 425     -10.714 -11.759   0.069  1.00 89.34           C  
ATOM   3405  CD  LYS A 425     -10.973 -13.258   0.160  1.00 89.34           C  
ATOM   3406  CE  LYS A 425     -12.164 -13.673  -0.693  1.00 89.34           C  
ATOM   3407  NZ  LYS A 425     -12.371 -15.152  -0.674  1.00 89.34           N  
ATOM   3408  N   LEU A 426      -6.996  -9.829   1.839  1.00 90.44           N  
ATOM   3409  CA  LEU A 426      -6.010  -9.548   2.877  1.00 90.44           C  
ATOM   3410  C   LEU A 426      -5.913  -8.050   3.143  1.00 90.44           C  
ATOM   3411  CB  LEU A 426      -4.638 -10.096   2.475  1.00 90.44           C  
ATOM   3412  O   LEU A 426      -5.762  -7.628   4.292  1.00 90.44           O  
ATOM   3413  CG  LEU A 426      -4.446 -11.607   2.610  1.00 90.44           C  
ATOM   3414  CD1 LEU A 426      -3.088 -12.021   2.052  1.00 90.44           C  
ATOM   3415  CD2 LEU A 426      -4.584 -12.036   4.067  1.00 90.44           C  
ATOM   3416  N   THR A 427      -5.968  -7.317   2.147  1.00 92.55           N  
ATOM   3417  CA  THR A 427      -5.908  -5.867   2.297  1.00 92.55           C  
ATOM   3418  C   THR A 427      -7.097  -5.358   3.107  1.00 92.55           C  
ATOM   3419  CB  THR A 427      -5.878  -5.164   0.928  1.00 92.55           C  
ATOM   3420  O   THR A 427      -6.934  -4.524   4.000  1.00 92.55           O  
ATOM   3421  CG2 THR A 427      -5.769  -3.652   1.088  1.00 92.55           C  
ATOM   3422  OG1 THR A 427      -4.751  -5.637   0.179  1.00 92.55           O  
ATOM   3423  N   GLU A 428      -8.291  -5.872   2.842  1.00 90.21           N  
ATOM   3424  CA  GLU A 428      -9.514  -5.458   3.524  1.00 90.21           C  
ATOM   3425  C   GLU A 428      -9.538  -5.958   4.965  1.00 90.21           C  
ATOM   3426  CB  GLU A 428     -10.746  -5.965   2.770  1.00 90.21           C  
ATOM   3427  O   GLU A 428      -9.782  -5.184   5.893  1.00 90.21           O  
ATOM   3428  CG  GLU A 428     -12.064  -5.649   3.464  1.00 90.21           C  
ATOM   3429  CD  GLU A 428     -12.422  -4.172   3.429  1.00 90.21           C  
ATOM   3430  OE1 GLU A 428     -13.367  -3.760   4.140  1.00 90.21           O  
ATOM   3431  OE2 GLU A 428     -11.753  -3.421   2.685  1.00 90.21           O  
ATOM   3432  N   ASP A 429      -9.273  -7.248   5.196  1.00 87.07           N  
ATOM   3433  CA  ASP A 429      -9.496  -7.937   6.464  1.00 87.07           C  
ATOM   3434  C   ASP A 429      -8.372  -7.644   7.454  1.00 87.07           C  
ATOM   3435  CB  ASP A 429      -9.619  -9.446   6.239  1.00 87.07           C  
ATOM   3436  O   ASP A 429      -8.600  -7.597   8.665  1.00 87.07           O  
ATOM   3437  CG  ASP A 429     -10.914  -9.839   5.550  1.00 87.07           C  
ATOM   3438  OD1 ASP A 429     -11.839  -9.003   5.466  1.00 87.07           O  
ATOM   3439  OD2 ASP A 429     -11.011 -10.997   5.089  1.00 87.07           O  
ATOM   3440  N   TYR A 430      -7.247  -7.354   6.862  1.00 88.99           N  
ATOM   3441  CA  TYR A 430      -6.129  -7.231   7.791  1.00 88.99           C  
ATOM   3442  C   TYR A 430      -5.516  -5.837   7.724  1.00 88.99           C  
ATOM   3443  CB  TYR A 430      -5.060  -8.286   7.490  1.00 88.99           C  
ATOM   3444  O   TYR A 430      -5.530  -5.097   8.711  1.00 88.99           O  
ATOM   3445  CG  TYR A 430      -3.886  -8.248   8.438  1.00 88.99           C  
ATOM   3446  CD1 TYR A 430      -2.662  -7.716   8.040  1.00 88.99           C  
ATOM   3447  CD2 TYR A 430      -3.998  -8.746   9.732  1.00 88.99           C  
ATOM   3448  CE1 TYR A 430      -1.576  -7.681   8.910  1.00 88.99           C  
ATOM   3449  CE2 TYR A 430      -2.919  -8.716  10.609  1.00 88.99           C  
ATOM   3450  OH  TYR A 430      -0.644  -8.150  11.055  1.00 88.99           O  
ATOM   3451  CZ  TYR A 430      -1.715  -8.182  10.190  1.00 88.99           C  
ATOM   3452  N   LEU A 431      -5.043  -5.392   6.633  1.00 93.32           N  
ATOM   3453  CA  LEU A 431      -4.273  -4.158   6.524  1.00 93.32           C  
ATOM   3454  C   LEU A 431      -5.157  -2.941   6.781  1.00 93.32           C  
ATOM   3455  CB  LEU A 431      -3.626  -4.050   5.141  1.00 93.32           C  
ATOM   3456  O   LEU A 431      -4.802  -2.068   7.575  1.00 93.32           O  
ATOM   3457  CG  LEU A 431      -2.587  -5.118   4.794  1.00 93.32           C  
ATOM   3458  CD1 LEU A 431      -2.144  -4.973   3.342  1.00 93.32           C  
ATOM   3459  CD2 LEU A 431      -1.391  -5.028   5.735  1.00 93.32           C  
ATOM   3460  N   TYR A 432      -6.303  -2.899   6.136  1.00 93.97           N  
ATOM   3461  CA  TYR A 432      -7.200  -1.759   6.286  1.00 93.97           C  
ATOM   3462  C   TYR A 432      -7.826  -1.737   7.675  1.00 93.97           C  
ATOM   3463  CB  TYR A 432      -8.298  -1.794   5.219  1.00 93.97           C  
ATOM   3464  O   TYR A 432      -7.933  -0.678   8.298  1.00 93.97           O  
ATOM   3465  CG  TYR A 432      -9.272  -0.645   5.312  1.00 93.97           C  
ATOM   3466  CD1 TYR A 432     -10.630  -0.873   5.525  1.00 93.97           C  
ATOM   3467  CD2 TYR A 432      -8.838   0.670   5.187  1.00 93.97           C  
ATOM   3468  CE1 TYR A 432     -11.532   0.183   5.610  1.00 93.97           C  
ATOM   3469  CE2 TYR A 432      -9.731   1.734   5.270  1.00 93.97           C  
ATOM   3470  OH  TYR A 432     -11.962   2.530   5.565  1.00 93.97           O  
ATOM   3471  CZ  TYR A 432     -11.073   1.481   5.482  1.00 93.97           C  
ATOM   3472  N   LYS A 433      -8.246  -2.862   8.161  1.00 91.72           N  
ATOM   3473  CA  LYS A 433      -8.790  -2.992   9.510  1.00 91.72           C  
ATOM   3474  C   LYS A 433      -7.785  -2.519  10.556  1.00 91.72           C  
ATOM   3475  CB  LYS A 433      -9.194  -4.440   9.789  1.00 91.72           C  
ATOM   3476  O   LYS A 433      -8.145  -1.796  11.488  1.00 91.72           O  
ATOM   3477  CG  LYS A 433      -9.909  -4.639  11.117  1.00 91.72           C  
ATOM   3478  CD  LYS A 433     -10.302  -6.095  11.329  1.00 91.72           C  
ATOM   3479  CE  LYS A 433     -10.945  -6.310  12.692  1.00 91.72           C  
ATOM   3480  NZ  LYS A 433     -11.348  -7.733  12.897  1.00 91.72           N  
ATOM   3481  N   ASN A 434      -6.563  -2.941  10.399  1.00 91.58           N  
ATOM   3482  CA  ASN A 434      -5.524  -2.518  11.333  1.00 91.58           C  
ATOM   3483  C   ASN A 434      -5.302  -1.009  11.278  1.00 91.58           C  
ATOM   3484  CB  ASN A 434      -4.215  -3.258  11.050  1.00 91.58           C  
ATOM   3485  O   ASN A 434      -5.095  -0.370  12.311  1.00 91.58           O  
ATOM   3486  CG  ASN A 434      -4.257  -4.708  11.490  1.00 91.58           C  
ATOM   3487  ND2 ASN A 434      -3.245  -5.475  11.104  1.00 91.58           N  
ATOM   3488  OD1 ASN A 434      -5.193  -5.136  12.171  1.00 91.58           O  
ATOM   3489  N   TYR A 435      -5.255  -0.517  10.093  1.00 93.96           N  
ATOM   3490  CA  TYR A 435      -5.104   0.923   9.918  1.00 93.96           C  
ATOM   3491  C   TYR A 435      -6.225   1.678  10.623  1.00 93.96           C  
ATOM   3492  CB  TYR A 435      -5.086   1.285   8.430  1.00 93.96           C  
ATOM   3493  O   TYR A 435      -5.977   2.670  11.312  1.00 93.96           O  
ATOM   3494  CG  TYR A 435      -5.102   2.772   8.167  1.00 93.96           C  
ATOM   3495  CD1 TYR A 435      -6.280   3.423   7.809  1.00 93.96           C  
ATOM   3496  CD2 TYR A 435      -3.939   3.527   8.275  1.00 93.96           C  
ATOM   3497  CE1 TYR A 435      -6.299   4.792   7.564  1.00 93.96           C  
ATOM   3498  CE2 TYR A 435      -3.946   4.897   8.032  1.00 93.96           C  
ATOM   3499  OH  TYR A 435      -5.142   6.875   7.436  1.00 93.96           O  
ATOM   3500  CZ  TYR A 435      -5.129   5.519   7.678  1.00 93.96           C  
ATOM   3501  N   ARG A 436      -7.445   1.278  10.569  1.00 92.99           N  
ATOM   3502  CA  ARG A 436      -8.615   1.902  11.179  1.00 92.99           C  
ATOM   3503  C   ARG A 436      -8.527   1.859  12.701  1.00 92.99           C  
ATOM   3504  CB  ARG A 436      -9.898   1.215  10.708  1.00 92.99           C  
ATOM   3505  O   ARG A 436      -8.857   2.837  13.375  1.00 92.99           O  
ATOM   3506  CG  ARG A 436     -10.279   1.538   9.272  1.00 92.99           C  
ATOM   3507  CD  ARG A 436     -11.496   0.744   8.819  1.00 92.99           C  
ATOM   3508  NE  ARG A 436     -12.688   1.103   9.582  1.00 92.99           N  
ATOM   3509  NH1 ARG A 436     -13.994  -0.607   8.741  1.00 92.99           N  
ATOM   3510  NH2 ARG A 436     -14.868   0.866  10.265  1.00 92.99           N  
ATOM   3511  CZ  ARG A 436     -13.847   0.453   9.528  1.00 92.99           C  
ATOM   3512  N   LYS A 437      -8.089   0.737  13.166  1.00 92.85           N  
ATOM   3513  CA  LYS A 437      -7.924   0.573  14.607  1.00 92.85           C  
ATOM   3514  C   LYS A 437      -6.889   1.550  15.157  1.00 92.85           C  
ATOM   3515  CB  LYS A 437      -7.519  -0.863  14.942  1.00 92.85           C  
ATOM   3516  O   LYS A 437      -7.096   2.154  16.212  1.00 92.85           O  
ATOM   3517  CG  LYS A 437      -8.637  -1.880  14.760  1.00 92.85           C  
ATOM   3518  CD  LYS A 437      -8.191  -3.279  15.163  1.00 92.85           C  
ATOM   3519  CE  LYS A 437      -9.285  -4.309  14.917  1.00 92.85           C  
ATOM   3520  NZ  LYS A 437      -8.818  -5.696  15.213  1.00 92.85           N  
ATOM   3521  N   LYS A 438      -5.843   1.701  14.430  1.00 91.36           N  
ATOM   3522  CA  LYS A 438      -4.766   2.594  14.847  1.00 91.36           C  
ATOM   3523  C   LYS A 438      -5.221   4.051  14.828  1.00 91.36           C  
ATOM   3524  CB  LYS A 438      -3.542   2.416  13.947  1.00 91.36           C  
ATOM   3525  O   LYS A 438      -4.917   4.814  15.747  1.00 91.36           O  
ATOM   3526  CG  LYS A 438      -2.300   3.142  14.441  1.00 91.36           C  
ATOM   3527  CD  LYS A 438      -1.100   2.872  13.542  1.00 91.36           C  
ATOM   3528  CE  LYS A 438       0.108   3.700  13.958  1.00 91.36           C  
ATOM   3529  NZ  LYS A 438       1.322   3.345  13.164  1.00 91.36           N  
ATOM   3530  N   LYS A 439      -5.909   4.393  13.830  1.00 91.18           N  
ATOM   3531  CA  LYS A 439      -6.404   5.760  13.699  1.00 91.18           C  
ATOM   3532  C   LYS A 439      -7.412   6.088  14.796  1.00 91.18           C  
ATOM   3533  CB  LYS A 439      -7.038   5.973  12.324  1.00 91.18           C  
ATOM   3534  O   LYS A 439      -7.424   7.202  15.323  1.00 91.18           O  
ATOM   3535  CG  LYS A 439      -6.033   6.240  11.213  1.00 91.18           C  
ATOM   3536  CD  LYS A 439      -5.442   7.640  11.320  1.00 91.18           C  
ATOM   3537  CE  LYS A 439      -4.526   7.953  10.144  1.00 91.18           C  
ATOM   3538  NZ  LYS A 439      -3.893   9.299  10.277  1.00 91.18           N  
ATOM   3539  N   LYS A 440      -8.295   5.168  15.120  1.00 91.30           N  
ATOM   3540  CA  LYS A 440      -9.273   5.332  16.192  1.00 91.30           C  
ATOM   3541  C   LYS A 440      -8.584   5.502  17.543  1.00 91.30           C  
ATOM   3542  CB  LYS A 440     -10.227   4.137  16.236  1.00 91.30           C  
ATOM   3543  O   LYS A 440      -8.993   6.336  18.353  1.00 91.30           O  
ATOM   3544  CG  LYS A 440     -11.286   4.150  15.144  1.00 91.30           C  
ATOM   3545  CD  LYS A 440     -12.277   3.006  15.313  1.00 91.30           C  
ATOM   3546  CE  LYS A 440     -13.301   2.981  14.186  1.00 91.30           C  
ATOM   3547  NZ  LYS A 440     -14.228   1.816  14.305  1.00 91.30           N  
ATOM   3548  N   LYS A 441      -7.576   4.711  17.741  1.00 90.06           N  
ATOM   3549  CA  LYS A 441      -6.806   4.805  18.977  1.00 90.06           C  
ATOM   3550  C   LYS A 441      -6.118   6.162  19.096  1.00 90.06           C  
ATOM   3551  CB  LYS A 441      -5.769   3.683  19.050  1.00 90.06           C  
ATOM   3552  O   LYS A 441      -6.083   6.754  20.176  1.00 90.06           O  
ATOM   3553  CG  LYS A 441      -6.359   2.312  19.342  1.00 90.06           C  
ATOM   3554  CD  LYS A 441      -5.271   1.257  19.500  1.00 90.06           C  
ATOM   3555  CE  LYS A 441      -5.863  -0.127  19.734  1.00 90.06           C  
ATOM   3556  NZ  LYS A 441      -4.802  -1.174  19.827  1.00 90.06           N  
ATOM   3557  N   GLN A 442      -5.590   6.585  18.009  1.00 88.65           N  
ATOM   3558  CA  GLN A 442      -4.919   7.880  17.981  1.00 88.65           C  
ATOM   3559  C   GLN A 442      -5.903   9.015  18.252  1.00 88.65           C  
ATOM   3560  CB  GLN A 442      -4.226   8.098  16.635  1.00 88.65           C  
ATOM   3561  O   GLN A 442      -5.587   9.956  18.983  1.00 88.65           O  
ATOM   3562  CG  GLN A 442      -2.929   7.315  16.478  1.00 88.65           C  
ATOM   3563  CD  GLN A 442      -2.287   7.509  15.117  1.00 88.65           C  
ATOM   3564  NE2 GLN A 442      -1.431   6.572  14.725  1.00 88.65           N  
ATOM   3565  OE1 GLN A 442      -2.559   8.494  14.423  1.00 88.65           O  
ATOM   3566  N   LYS A 443      -7.070   8.940  17.721  1.00 88.42           N  
ATOM   3567  CA  LYS A 443      -8.114   9.936  17.941  1.00 88.42           C  
ATOM   3568  C   LYS A 443      -8.590   9.923  19.390  1.00 88.42           C  
ATOM   3569  CB  LYS A 443      -9.294   9.694  16.999  1.00 88.42           C  
ATOM   3570  O   LYS A 443      -8.820  10.979  19.984  1.00 88.42           O  
ATOM   3571  CG  LYS A 443      -9.038  10.126  15.562  1.00 88.42           C  
ATOM   3572  CD  LYS A 443     -10.283   9.964  14.700  1.00 88.42           C  
ATOM   3573  CE  LYS A 443     -10.021  10.372  13.256  1.00 88.42           C  
ATOM   3574  NZ  LYS A 443     -11.228  10.178  12.398  1.00 88.42           N  
ATOM   3575  N   LYS A 444      -8.750   8.758  19.978  1.00 88.36           N  
ATOM   3576  CA  LYS A 444      -9.165   8.606  21.369  1.00 88.36           C  
ATOM   3577  C   LYS A 444      -8.124   9.190  22.320  1.00 88.36           C  
ATOM   3578  CB  LYS A 444      -9.408   7.132  21.699  1.00 88.36           C  
ATOM   3579  O   LYS A 444      -8.474   9.831  23.314  1.00 88.36           O  
ATOM   3580  CG  LYS A 444     -10.684   6.565  21.094  1.00 88.36           C  
ATOM   3581  CD  LYS A 444     -10.929   5.132  21.549  1.00 88.36           C  
ATOM   3582  CE  LYS A 444     -12.194   4.556  20.928  1.00 88.36           C  
ATOM   3583  NZ  LYS A 444     -12.412   3.135  21.332  1.00 88.36           N  
ATOM   3584  N   GLN A 445      -6.890   8.970  21.969  1.00 84.05           N  
ATOM   3585  CA  GLN A 445      -5.801   9.503  22.780  1.00 84.05           C  
ATOM   3586  C   GLN A 445      -5.756  11.027  22.707  1.00 84.05           C  
ATOM   3587  CB  GLN A 445      -4.461   8.917  22.334  1.00 84.05           C  
ATOM   3588  O   GLN A 445      -5.517  11.696  23.714  1.00 84.05           O  
ATOM   3589  CG  GLN A 445      -4.257   7.465  22.746  1.00 84.05           C  
ATOM   3590  CD  GLN A 445      -2.916   6.912  22.304  1.00 84.05           C  
ATOM   3591  NE2 GLN A 445      -2.875   5.616  22.013  1.00 84.05           N  
ATOM   3592  OE1 GLN A 445      -1.924   7.644  22.222  1.00 84.05           O  
ATOM   3593  N   LEU A 446      -5.963  11.544  21.519  1.00 85.13           N  
ATOM   3594  CA  LEU A 446      -5.988  12.992  21.348  1.00 85.13           C  
ATOM   3595  C   LEU A 446      -7.179  13.605  22.077  1.00 85.13           C  
ATOM   3596  CB  LEU A 446      -6.042  13.356  19.862  1.00 85.13           C  
ATOM   3597  O   LEU A 446      -7.057  14.668  22.690  1.00 85.13           O  
ATOM   3598  CG  LEU A 446      -4.722  13.270  19.094  1.00 85.13           C  
ATOM   3599  CD1 LEU A 446      -4.986  13.071  17.606  1.00 85.13           C  
ATOM   3600  CD2 LEU A 446      -3.883  14.521  19.331  1.00 85.13           C  
ATOM   3601  N   GLN A 447      -8.292  12.947  22.051  1.00 80.18           N  
ATOM   3602  CA  GLN A 447      -9.487  13.407  22.750  1.00 80.18           C  
ATOM   3603  C   GLN A 447      -9.295  13.355  24.262  1.00 80.18           C  
ATOM   3604  CB  GLN A 447     -10.702  12.570  22.345  1.00 80.18           C  
ATOM   3605  O   GLN A 447      -9.720  14.263  24.979  1.00 80.18           O  
ATOM   3606  CG  GLN A 447     -11.204  12.856  20.936  1.00 80.18           C  
ATOM   3607  CD  GLN A 447     -12.390  11.992  20.550  1.00 80.18           C  
ATOM   3608  NE2 GLN A 447     -12.795  12.072  19.287  1.00 80.18           N  
ATOM   3609  OE1 GLN A 447     -12.937  11.258  21.379  1.00 80.18           O  
ATOM   3610  N   LYS A 448      -8.642  12.299  24.722  1.00 80.27           N  
ATOM   3611  CA  LYS A 448      -8.319  12.167  26.140  1.00 80.27           C  
ATOM   3612  C   LYS A 448      -7.359  13.264  26.590  1.00 80.27           C  
ATOM   3613  CB  LYS A 448      -7.715  10.791  26.427  1.00 80.27           C  
ATOM   3614  O   LYS A 448      -7.508  13.817  27.682  1.00 80.27           O  
ATOM   3615  CG  LYS A 448      -8.726   9.654  26.405  1.00 80.27           C  
ATOM   3616  CD  LYS A 448      -8.082   8.327  26.786  1.00 80.27           C  
ATOM   3617  CE  LYS A 448      -9.081   7.180  26.716  1.00 80.27           C  
ATOM   3618  NZ  LYS A 448      -8.434   5.864  26.997  1.00 80.27           N  
ATOM   3619  N   LYS A 449      -6.356  13.542  25.742  1.00 75.42           N  
ATOM   3620  CA  LYS A 449      -5.399  14.604  26.041  1.00 75.42           C  
ATOM   3621  C   LYS A 449      -6.085  15.966  26.086  1.00 75.42           C  
ATOM   3622  CB  LYS A 449      -4.272  14.618  25.007  1.00 75.42           C  
ATOM   3623  O   LYS A 449      -5.778  16.793  26.947  1.00 75.42           O  
ATOM   3624  CG  LYS A 449      -3.239  13.518  25.202  1.00 75.42           C  
ATOM   3625  CD  LYS A 449      -2.082  13.658  24.221  1.00 75.42           C  
ATOM   3626  CE  LYS A 449      -1.062  12.541  24.395  1.00 75.42           C  
ATOM   3627  NZ  LYS A 449       0.079  12.679  23.441  1.00 75.42           N  
ATOM   3628  N   GLN A 450      -7.057  16.133  25.158  1.00 77.82           N  
ATOM   3629  CA  GLN A 450      -7.802  17.387  25.127  1.00 77.82           C  
ATOM   3630  C   GLN A 450      -8.726  17.507  26.336  1.00 77.82           C  
ATOM   3631  CB  GLN A 450      -8.612  17.499  23.835  1.00 77.82           C  
ATOM   3632  O   GLN A 450      -8.849  18.583  26.926  1.00 77.82           O  
ATOM   3633  CG  GLN A 450      -7.772  17.836  22.610  1.00 77.82           C  
ATOM   3634  CD  GLN A 450      -8.596  17.928  21.340  1.00 77.82           C  
ATOM   3635  NE2 GLN A 450      -7.949  18.292  20.238  1.00 77.82           N  
ATOM   3636  OE1 GLN A 450      -9.805  17.674  21.349  1.00 77.82           O  
ATOM   3637  N   LYS A 451      -9.354  16.363  26.690  1.00 75.76           N  
ATOM   3638  CA  LYS A 451     -10.224  16.333  27.862  1.00 75.76           C  
ATOM   3639  C   LYS A 451      -9.429  16.571  29.143  1.00 75.76           C  
ATOM   3640  CB  LYS A 451     -10.967  14.999  27.946  1.00 75.76           C  
ATOM   3641  O   LYS A 451      -9.894  17.266  30.048  1.00 75.76           O  
ATOM   3642  CG  LYS A 451     -12.099  14.856  26.939  1.00 75.76           C  
ATOM   3643  CD  LYS A 451     -12.900  13.583  27.176  1.00 75.76           C  
ATOM   3644  CE  LYS A 451     -14.035  13.440  26.171  1.00 75.76           C  
ATOM   3645  NZ  LYS A 451     -14.788  12.164  26.363  1.00 75.76           N  
ATOM   3646  N   MET A 452      -8.209  15.995  29.236  1.00 77.21           N  
ATOM   3647  CA  MET A 452      -7.327  16.192  30.383  1.00 77.21           C  
ATOM   3648  C   MET A 452      -6.890  17.648  30.490  1.00 77.21           C  
ATOM   3649  CB  MET A 452      -6.101  15.283  30.282  1.00 77.21           C  
ATOM   3650  O   MET A 452      -6.837  18.207  31.587  1.00 77.21           O  
ATOM   3651  CG  MET A 452      -6.308  13.903  30.886  1.00 77.21           C  
ATOM   3652  SD  MET A 452      -5.346  13.659  32.429  1.00 77.21           S  
ATOM   3653  CE  MET A 452      -3.694  13.374  31.734  1.00 77.21           C  
ATOM   3654  N   LYS A 453      -6.553  18.287  29.301  1.00 70.42           N  
ATOM   3655  CA  LYS A 453      -6.158  19.693  29.283  1.00 70.42           C  
ATOM   3656  C   LYS A 453      -7.310  20.593  29.717  1.00 70.42           C  
ATOM   3657  CB  LYS A 453      -5.674  20.096  27.889  1.00 70.42           C  
ATOM   3658  O   LYS A 453      -7.104  21.568  30.443  1.00 70.42           O  
ATOM   3659  CG  LYS A 453      -4.275  19.602  27.552  1.00 70.42           C  
ATOM   3660  CD  LYS A 453      -3.796  20.150  26.214  1.00 70.42           C  
ATOM   3661  CE  LYS A 453      -2.417  19.615  25.851  1.00 70.42           C  
ATOM   3662  NZ  LYS A 453      -1.935  20.164  24.549  1.00 70.42           N  
ATOM   3663  N   GLN A 454      -8.527  20.166  29.250  1.00 67.58           N  
ATOM   3664  CA  GLN A 454      -9.710  20.933  29.627  1.00 67.58           C  
ATOM   3665  C   GLN A 454     -10.009  20.787  31.116  1.00 67.58           C  
ATOM   3666  CB  GLN A 454     -10.921  20.493  28.802  1.00 67.58           C  
ATOM   3667  O   GLN A 454     -10.372  21.760  31.780  1.00 67.58           O  
ATOM   3668  CG  GLN A 454     -10.905  21.001  27.367  1.00 67.58           C  
ATOM   3669  CD  GLN A 454     -12.091  20.510  26.558  1.00 67.58           C  
ATOM   3670  NE2 GLN A 454     -12.116  20.853  25.274  1.00 67.58           N  
ATOM   3671  OE1 GLN A 454     -12.977  19.828  27.082  1.00 67.58           O  
ATOM   3672  N   LYS A 455      -9.844  19.521  31.602  1.00 68.97           N  
ATOM   3673  CA  LYS A 455     -10.039  19.252  33.024  1.00 68.97           C  
ATOM   3674  C   LYS A 455      -9.017  20.005  33.871  1.00 68.97           C  
ATOM   3675  CB  LYS A 455      -9.947  17.751  33.304  1.00 68.97           C  
ATOM   3676  O   LYS A 455      -9.352  20.534  34.933  1.00 68.97           O  
ATOM   3677  CG  LYS A 455     -10.550  17.332  34.637  1.00 68.97           C  
ATOM   3678  CD  LYS A 455     -10.540  15.818  34.804  1.00 68.97           C  
ATOM   3679  CE  LYS A 455     -11.031  15.404  36.184  1.00 68.97           C  
ATOM   3680  NZ  LYS A 455     -11.008  13.920  36.358  1.00 68.97           N  
ATOM   3681  N   LEU A 456      -7.768  20.034  33.406  1.00 69.70           N  
ATOM   3682  CA  LEU A 456      -6.711  20.740  34.122  1.00 69.70           C  
ATOM   3683  C   LEU A 456      -6.978  22.241  34.144  1.00 69.70           C  
ATOM   3684  CB  LEU A 456      -5.350  20.462  33.479  1.00 69.70           C  
ATOM   3685  O   LEU A 456      -6.746  22.903  35.159  1.00 69.70           O  
ATOM   3686  CG  LEU A 456      -4.120  20.878  34.287  1.00 69.70           C  
ATOM   3687  CD1 LEU A 456      -3.837  19.857  35.385  1.00 69.70           C  
ATOM   3688  CD2 LEU A 456      -2.909  21.038  33.375  1.00 69.70           C  
ATOM   3689  N   THR A 457      -7.404  22.829  33.009  1.00 65.26           N  
ATOM   3690  CA  THR A 457      -7.730  24.249  32.938  1.00 65.26           C  
ATOM   3691  C   THR A 457      -8.928  24.574  33.825  1.00 65.26           C  
ATOM   3692  CB  THR A 457      -8.026  24.682  31.491  1.00 65.26           C  
ATOM   3693  O   THR A 457      -8.935  25.592  34.520  1.00 65.26           O  
ATOM   3694  CG2 THR A 457      -8.173  26.197  31.389  1.00 65.26           C  
ATOM   3695  OG1 THR A 457      -6.951  24.260  30.642  1.00 65.26           O  
ATOM   3696  N   LEU A 458      -9.922  23.713  33.825  1.00 63.81           N  
ATOM   3697  CA  LEU A 458     -11.085  23.899  34.685  1.00 63.81           C  
ATOM   3698  C   LEU A 458     -10.689  23.830  36.156  1.00 63.81           C  
ATOM   3699  CB  LEU A 458     -12.151  22.844  34.381  1.00 63.81           C  
ATOM   3700  O   LEU A 458     -11.142  24.644  36.964  1.00 63.81           O  
ATOM   3701  CG  LEU A 458     -13.481  22.990  35.123  1.00 63.81           C  
ATOM   3702  CD1 LEU A 458     -14.194  24.265  34.687  1.00 63.81           C  
ATOM   3703  CD2 LEU A 458     -14.363  21.769  34.885  1.00 63.81           C  
ATOM   3704  N   ASN A 459      -9.819  22.828  36.500  1.00 60.85           N  
ATOM   3705  CA  ASN A 459      -9.339  22.716  37.874  1.00 60.85           C  
ATOM   3706  C   ASN A 459      -8.510  23.931  38.279  1.00 60.85           C  
ATOM   3707  CB  ASN A 459      -8.525  21.433  38.055  1.00 60.85           C  
ATOM   3708  O   ASN A 459      -8.583  24.384  39.422  1.00 60.85           O  
ATOM   3709  CG  ASN A 459      -9.390  20.189  38.068  1.00 60.85           C  
ATOM   3710  ND2 ASN A 459      -8.766  19.030  37.892  1.00 60.85           N  
ATOM   3711  OD1 ASN A 459     -10.610  20.268  38.234  1.00 60.85           O  
ATOM   3712  N   ALA A 460      -7.650  24.444  37.380  1.00 60.12           N  
ATOM   3713  CA  ALA A 460      -6.866  25.648  37.640  1.00 60.12           C  
ATOM   3714  C   ALA A 460      -7.771  26.859  37.849  1.00 60.12           C  
ATOM   3715  CB  ALA A 460      -5.892  25.908  36.494  1.00 60.12           C  
ATOM   3716  O   ALA A 460      -7.513  27.693  38.719  1.00 60.12           O  
ATOM   3717  N   MET A 461      -8.871  26.992  37.052  1.00 56.87           N  
ATOM   3718  CA  MET A 461      -9.830  28.082  37.205  1.00 56.87           C  
ATOM   3719  C   MET A 461     -10.565  27.977  38.537  1.00 56.87           C  
ATOM   3720  CB  MET A 461     -10.835  28.080  36.051  1.00 56.87           C  
ATOM   3721  O   MET A 461     -10.758  28.980  39.225  1.00 56.87           O  
ATOM   3722  CG  MET A 461     -10.644  29.226  35.070  1.00 56.87           C  
ATOM   3723  SD  MET A 461     -12.169  30.222  34.847  1.00 56.87           S  
ATOM   3724  CE  MET A 461     -12.873  29.406  33.387  1.00 56.87           C  
ATOM   3725  N   ILE A 462     -10.979  26.736  38.903  1.00 54.98           N  
ATOM   3726  CA  ILE A 462     -11.644  26.504  40.180  1.00 54.98           C  
ATOM   3727  C   ILE A 462     -10.698  26.853  41.326  1.00 54.98           C  
ATOM   3728  CB  ILE A 462     -12.125  25.041  40.309  1.00 54.98           C  
ATOM   3729  O   ILE A 462     -11.110  27.462  42.316  1.00 54.98           O  
ATOM   3730  CG1 ILE A 462     -13.211  24.742  39.269  1.00 54.98           C  
ATOM   3731  CG2 ILE A 462     -12.632  24.762  41.727  1.00 54.98           C  
ATOM   3732  CD1 ILE A 462     -13.605  23.273  39.191  1.00 54.98           C  
ATOM   3733  N   ALA A 463      -9.382  26.489  41.219  1.00 52.17           N  
ATOM   3734  CA  ALA A 463      -8.381  26.800  42.237  1.00 52.17           C  
ATOM   3735  C   ALA A 463      -8.180  28.307  42.366  1.00 52.17           C  
ATOM   3736  CB  ALA A 463      -7.057  26.116  41.907  1.00 52.17           C  
ATOM   3737  O   ALA A 463      -8.019  28.826  43.473  1.00 52.17           O  
ATOM   3738  N   SER A 464      -8.187  28.977  41.218  1.00 49.49           N  
ATOM   3739  CA  SER A 464      -8.001  30.424  41.242  1.00 49.49           C  
ATOM   3740  C   SER A 464      -9.209  31.127  41.852  1.00 49.49           C  
ATOM   3741  CB  SER A 464      -7.751  30.956  39.830  1.00 49.49           C  
ATOM   3742  O   SER A 464      -9.060  32.112  42.578  1.00 49.49           O  
ATOM   3743  OG  SER A 464      -8.883  30.743  39.004  1.00 49.49           O  
ATOM   3744  N   VAL A 465     -10.428  30.644  41.544  1.00 47.82           N  
ATOM   3745  CA  VAL A 465     -11.652  31.192  42.120  1.00 47.82           C  
ATOM   3746  C   VAL A 465     -11.705  30.878  43.613  1.00 47.82           C  
ATOM   3747  CB  VAL A 465     -12.909  30.638  41.413  1.00 47.82           C  
ATOM   3748  O   VAL A 465     -12.135  31.711  44.414  1.00 47.82           O  
ATOM   3749  CG1 VAL A 465     -14.178  31.098  42.129  1.00 47.82           C  
ATOM   3750  CG2 VAL A 465     -12.931  31.070  39.948  1.00 47.82           C  
ATOM   3751  N   ALA A 466     -11.249  29.682  44.014  1.00 40.93           N  
ATOM   3752  CA  ALA A 466     -11.182  29.278  45.416  1.00 40.93           C  
ATOM   3753  C   ALA A 466     -10.184  30.138  46.187  1.00 40.93           C  
ATOM   3754  CB  ALA A 466     -10.805  27.803  45.528  1.00 40.93           C  
ATOM   3755  O   ALA A 466     -10.415  30.473  47.352  1.00 40.93           O  
ATOM   3756  N   LYS A 467      -9.038  30.615  45.530  1.00 44.09           N  
ATOM   3757  CA  LYS A 467      -8.048  31.513  46.116  1.00 44.09           C  
ATOM   3758  C   LYS A 467      -8.588  32.937  46.218  1.00 44.09           C  
ATOM   3759  CB  LYS A 467      -6.758  31.500  45.293  1.00 44.09           C  
ATOM   3760  O   LYS A 467      -8.303  33.647  47.184  1.00 44.09           O  
ATOM   3761  CG  LYS A 467      -5.875  30.287  45.546  1.00 44.09           C  
ATOM   3762  CD  LYS A 467      -4.520  30.431  44.865  1.00 44.09           C  
ATOM   3763  CE  LYS A 467      -3.666  29.184  45.049  1.00 44.09           C  
ATOM   3764  NZ  LYS A 467      -2.398  29.260  44.264  1.00 44.09           N  
ATOM   3765  N   ALA A 468      -9.471  33.341  45.220  1.00 47.21           N  
ATOM   3766  CA  ALA A 468     -10.097  34.660  45.251  1.00 47.21           C  
ATOM   3767  C   ALA A 468     -11.336  34.658  46.141  1.00 47.21           C  
ATOM   3768  CB  ALA A 468     -10.462  35.109  43.838  1.00 47.21           C  
ATOM   3769  O   ALA A 468     -11.661  35.671  46.766  1.00 47.21           O  
ATOM   3770  N   GLY A 469     -11.804  33.504  46.574  1.00 37.69           N  
ATOM   3771  CA  GLY A 469     -13.017  33.457  47.374  1.00 37.69           C  
ATOM   3772  C   GLY A 469     -12.784  32.937  48.780  1.00 37.69           C  
ATOM   3773  O   GLY A 469     -13.698  32.396  49.407  1.00 37.69           O  
ATOM   3774  N   GLY A 470     -11.433  32.751  49.282  1.00 36.59           N  
ATOM   3775  CA  GLY A 470     -11.011  32.497  50.650  1.00 36.59           C  
ATOM   3776  C   GLY A 470     -12.013  32.979  51.682  1.00 36.59           C  
ATOM   3777  O   GLY A 470     -12.234  32.316  52.698  1.00 36.59           O  
ATOM   3778  N   SER A 471     -13.244  33.510  51.394  1.00 39.64           N  
ATOM   3779  CA  SER A 471     -14.262  33.764  52.408  1.00 39.64           C  
ATOM   3780  C   SER A 471     -15.592  33.120  52.031  1.00 39.64           C  
ATOM   3781  CB  SER A 471     -14.453  35.267  52.612  1.00 39.64           C  
ATOM   3782  O   SER A 471     -16.294  32.585  52.891  1.00 39.64           O  
ATOM   3783  OG  SER A 471     -13.202  35.919  52.753  1.00 39.64           O  
ATOM   3784  N   ILE A 472     -15.720  32.448  50.918  1.00 37.36           N  
ATOM   3785  CA  ILE A 472     -16.958  31.782  50.530  1.00 37.36           C  
ATOM   3786  C   ILE A 472     -16.730  30.275  50.448  1.00 37.36           C  
ATOM   3787  CB  ILE A 472     -17.489  32.318  49.181  1.00 37.36           C  
ATOM   3788  O   ILE A 472     -17.611  29.487  50.799  1.00 37.36           O  
ATOM   3789  CG1 ILE A 472     -17.767  33.823  49.277  1.00 37.36           C  
ATOM   3790  CG2 ILE A 472     -18.747  31.555  48.754  1.00 37.36           C  
ATOM   3791  CD1 ILE A 472     -17.926  34.510  47.927  1.00 37.36           C  
ATOM   3792  N   PHE A 473     -15.417  29.737  50.233  1.00 40.03           N  
ATOM   3793  CA  PHE A 473     -14.861  28.399  50.070  1.00 40.03           C  
ATOM   3794  C   PHE A 473     -14.834  27.658  51.402  1.00 40.03           C  
ATOM   3795  CB  PHE A 473     -13.449  28.470  49.481  1.00 40.03           C  
ATOM   3796  O   PHE A 473     -15.117  26.459  51.457  1.00 40.03           O  
ATOM   3797  CG  PHE A 473     -12.839  27.124  49.201  1.00 40.03           C  
ATOM   3798  CD1 PHE A 473     -11.888  26.584  50.059  1.00 40.03           C  
ATOM   3799  CD2 PHE A 473     -13.216  26.396  48.080  1.00 40.03           C  
ATOM   3800  CE1 PHE A 473     -11.321  25.337  49.803  1.00 40.03           C  
ATOM   3801  CE2 PHE A 473     -12.654  25.150  47.817  1.00 40.03           C  
ATOM   3802  CZ  PHE A 473     -11.707  24.623  48.679  1.00 40.03           C  
ATOM   3803  N   THR A 474     -14.786  28.456  52.573  1.00 38.58           N  
ATOM   3804  CA  THR A 474     -14.853  27.792  53.870  1.00 38.58           C  
ATOM   3805  C   THR A 474     -16.299  27.475  54.241  1.00 38.58           C  
ATOM   3806  CB  THR A 474     -14.214  28.656  54.973  1.00 38.58           C  
ATOM   3807  O   THR A 474     -16.580  26.424  54.820  1.00 38.58           O  
ATOM   3808  CG2 THR A 474     -12.692  28.572  54.925  1.00 38.58           C  
ATOM   3809  OG1 THR A 474     -14.612  30.021  54.793  1.00 38.58           O  
ATOM   3810  N   LYS A 475     -17.271  28.116  53.527  1.00 35.97           N  
ATOM   3811  CA  LYS A 475     -18.657  27.742  53.793  1.00 35.97           C  
ATOM   3812  C   LYS A 475     -19.109  26.615  52.869  1.00 35.97           C  
ATOM   3813  CB  LYS A 475     -19.579  28.951  53.635  1.00 35.97           C  
ATOM   3814  O   LYS A 475     -19.860  25.729  53.283  1.00 35.97           O  
ATOM   3815  CG  LYS A 475     -19.593  29.881  54.839  1.00 35.97           C  
ATOM   3816  CD  LYS A 475     -20.615  30.998  54.672  1.00 35.97           C  
ATOM   3817  CE  LYS A 475     -20.582  31.968  55.845  1.00 35.97           C  
ATOM   3818  NZ  LYS A 475     -21.586  33.063  55.687  1.00 35.97           N  
ATOM   3819  N   TYR A 476     -18.426  26.373  51.731  1.00 38.33           N  
ATOM   3820  CA  TYR A 476     -18.727  25.369  50.717  1.00 38.33           C  
ATOM   3821  C   TYR A 476     -18.017  24.055  51.022  1.00 38.33           C  
ATOM   3822  CB  TYR A 476     -18.322  25.870  49.327  1.00 38.33           C  
ATOM   3823  O   TYR A 476     -18.597  22.978  50.866  1.00 38.33           O  
ATOM   3824  CG  TYR A 476     -18.785  24.977  48.201  1.00 38.33           C  
ATOM   3825  CD1 TYR A 476     -17.930  24.033  47.638  1.00 38.33           C  
ATOM   3826  CD2 TYR A 476     -20.078  25.078  47.698  1.00 38.33           C  
ATOM   3827  CE1 TYR A 476     -18.353  23.210  46.599  1.00 38.33           C  
ATOM   3828  CE2 TYR A 476     -20.511  24.260  46.659  1.00 38.33           C  
ATOM   3829  OH  TYR A 476     -20.066  22.519  45.089  1.00 38.33           O  
ATOM   3830  CZ  TYR A 476     -19.643  23.331  46.117  1.00 38.33           C  
ATOM   3831  N   GLN A 477     -16.791  24.150  51.688  1.00 35.67           N  
ATOM   3832  CA  GLN A 477     -15.983  23.003  52.088  1.00 35.67           C  
ATOM   3833  C   GLN A 477     -16.576  22.312  53.313  1.00 35.67           C  
ATOM   3834  CB  GLN A 477     -14.543  23.434  52.374  1.00 35.67           C  
ATOM   3835  O   GLN A 477     -16.543  21.084  53.416  1.00 35.67           O  
ATOM   3836  CG  GLN A 477     -13.598  23.242  51.196  1.00 35.67           C  
ATOM   3837  CD  GLN A 477     -13.006  21.846  51.140  1.00 35.67           C  
ATOM   3838  NE2 GLN A 477     -11.744  21.753  50.735  1.00 35.67           N  
ATOM   3839  OE1 GLN A 477     -13.678  20.860  51.459  1.00 35.67           O  
ATOM   3840  N   GLN A 478     -17.395  23.102  54.053  1.00 39.20           N  
ATOM   3841  CA  GLN A 478     -18.173  22.528  55.146  1.00 39.20           C  
ATOM   3842  C   GLN A 478     -19.440  21.856  54.625  1.00 39.20           C  
ATOM   3843  CB  GLN A 478     -18.533  23.603  56.173  1.00 39.20           C  
ATOM   3844  O   GLN A 478     -19.837  20.799  55.120  1.00 39.20           O  
ATOM   3845  CG  GLN A 478     -18.456  23.125  57.616  1.00 39.20           C  
ATOM   3846  CD  GLN A 478     -18.593  24.257  58.617  1.00 39.20           C  
ATOM   3847  NE2 GLN A 478     -18.498  23.928  59.901  1.00 39.20           N  
ATOM   3848  OE1 GLN A 478     -18.782  25.418  58.240  1.00 39.20           O  
ATOM   3849  N   ALA A 479     -19.743  22.015  53.320  1.00 36.69           N  
ATOM   3850  CA  ALA A 479     -20.960  21.415  52.779  1.00 36.69           C  
ATOM   3851  C   ALA A 479     -20.629  20.273  51.823  1.00 36.69           C  
ATOM   3852  CB  ALA A 479     -21.804  22.471  52.070  1.00 36.69           C  
ATOM   3853  O   ALA A 479     -21.367  19.287  51.745  1.00 36.69           O  
ATOM   3854  N   LYS A 480     -19.369  20.003  51.385  1.00 30.05           N  
ATOM   3855  CA  LYS A 480     -18.875  19.026  50.419  1.00 30.05           C  
ATOM   3856  C   LYS A 480     -18.277  17.811  51.123  1.00 30.05           C  
ATOM   3857  CB  LYS A 480     -17.834  19.662  49.497  1.00 30.05           C  
ATOM   3858  O   LYS A 480     -18.169  16.735  50.531  1.00 30.05           O  
ATOM   3859  CG  LYS A 480     -17.766  19.033  48.113  1.00 30.05           C  
ATOM   3860  CD  LYS A 480     -16.747  19.739  47.227  1.00 30.05           C  
ATOM   3861  CE  LYS A 480     -16.634  19.072  45.863  1.00 30.05           C  
ATOM   3862  NZ  LYS A 480     -15.680  19.795  44.970  1.00 30.05           N  
ATOM   3863  N   SER A 481     -17.938  17.773  52.382  1.00 34.47           N  
ATOM   3864  CA  SER A 481     -17.594  16.525  53.055  1.00 34.47           C  
ATOM   3865  C   SER A 481     -18.816  15.625  53.208  1.00 34.47           C  
ATOM   3866  CB  SER A 481     -16.982  16.806  54.428  1.00 34.47           C  
ATOM   3867  O   SER A 481     -18.682  14.418  53.420  1.00 34.47           O  
ATOM   3868  OG  SER A 481     -16.876  18.201  54.655  1.00 34.47           O  
ATOM   3869  N   GLN A 482     -19.787  15.737  52.273  1.00 32.46           N  
ATOM   3870  CA  GLN A 482     -20.747  14.639  52.287  1.00 32.46           C  
ATOM   3871  C   GLN A 482     -21.196  14.282  50.873  1.00 32.46           C  
ATOM   3872  CB  GLN A 482     -21.960  14.997  53.148  1.00 32.46           C  
ATOM   3873  O   GLN A 482     -21.764  13.212  50.647  1.00 32.46           O  
ATOM   3874  CG  GLN A 482     -22.319  13.933  54.177  1.00 32.46           C  
ATOM   3875  CD  GLN A 482     -23.501  14.329  55.042  1.00 32.46           C  
ATOM   3876  NE2 GLN A 482     -23.822  13.494  56.024  1.00 32.46           N  
ATOM   3877  OE1 GLN A 482     -24.118  15.377  54.831  1.00 32.46           O  
ATOM   3878  N   TYR A 483     -20.308  14.368  49.706  1.00 30.95           N  
ATOM   3879  CA  TYR A 483     -20.904  13.754  48.525  1.00 30.95           C  
ATOM   3880  C   TYR A 483     -19.833  13.373  47.509  1.00 30.95           C  
ATOM   3881  CB  TYR A 483     -21.920  14.702  47.881  1.00 30.95           C  
ATOM   3882  O   TYR A 483     -19.116  14.238  47.001  1.00 30.95           O  
ATOM   3883  CG  TYR A 483     -23.228  14.791  48.630  1.00 30.95           C  
ATOM   3884  CD1 TYR A 483     -24.211  13.817  48.471  1.00 30.95           C  
ATOM   3885  CD2 TYR A 483     -23.483  15.848  49.497  1.00 30.95           C  
ATOM   3886  CE1 TYR A 483     -25.418  13.895  49.158  1.00 30.95           C  
ATOM   3887  CE2 TYR A 483     -24.686  15.936  50.189  1.00 30.95           C  
ATOM   3888  OH  TYR A 483     -26.839  15.038  50.696  1.00 30.95           O  
ATOM   3889  CZ  TYR A 483     -25.646  14.956  50.014  1.00 30.95           C  
ATOM   3890  N   GLN A 484     -19.107  12.218  47.734  1.00 30.81           N  
ATOM   3891  CA  GLN A 484     -18.270  11.490  46.785  1.00 30.81           C  
ATOM   3892  C   GLN A 484     -18.941  10.194  46.341  1.00 30.81           C  
ATOM   3893  CB  GLN A 484     -16.901  11.191  47.396  1.00 30.81           C  
ATOM   3894  O   GLN A 484     -19.448   9.436  47.171  1.00 30.81           O  
ATOM   3895  CG  GLN A 484     -15.998  12.411  47.510  1.00 30.81           C  
ATOM   3896  CD  GLN A 484     -14.552  12.048  47.794  1.00 30.81           C  
ATOM   3897  NE2 GLN A 484     -13.800  12.993  48.347  1.00 30.81           N  
ATOM   3898  OE1 GLN A 484     -14.115  10.926  47.519  1.00 30.81           O  
ATOM   3899  N   LEU A 485     -19.509  10.007  45.031  1.00 32.92           N  
ATOM   3900  CA  LEU A 485     -19.300   8.760  44.303  1.00 32.92           C  
ATOM   3901  C   LEU A 485     -20.125   8.733  43.021  1.00 32.92           C  
ATOM   3902  CB  LEU A 485     -19.661   7.559  45.181  1.00 32.92           C  
ATOM   3903  O   LEU A 485     -21.317   9.048  43.038  1.00 32.92           O  
ATOM   3904  CG  LEU A 485     -18.546   6.542  45.432  1.00 32.92           C  
ATOM   3905  CD1 LEU A 485     -18.031   6.663  46.862  1.00 32.92           C  
ATOM   3906  CD2 LEU A 485     -19.041   5.127  45.154  1.00 32.92           C  
ATOM   3907  N   PHE A 486     -19.582   8.750  41.777  1.00 35.15           N  
ATOM   3908  CA  PHE A 486     -19.251   8.011  40.565  1.00 35.15           C  
ATOM   3909  C   PHE A 486     -20.381   8.106  39.547  1.00 35.15           C  
ATOM   3910  CB  PHE A 486     -18.959   6.543  40.891  1.00 35.15           C  
ATOM   3911  O   PHE A 486     -21.549   7.911  39.889  1.00 35.15           O  
ATOM   3912  CG  PHE A 486     -17.532   6.282  41.290  1.00 35.15           C  
ATOM   3913  CD1 PHE A 486     -16.542   6.128  40.327  1.00 35.15           C  
ATOM   3914  CD2 PHE A 486     -17.179   6.191  42.630  1.00 35.15           C  
ATOM   3915  CE1 PHE A 486     -15.220   5.887  40.694  1.00 35.15           C  
ATOM   3916  CE2 PHE A 486     -15.860   5.949  43.005  1.00 35.15           C  
ATOM   3917  CZ  PHE A 486     -14.883   5.797  42.035  1.00 35.15           C  
ATOM   3918  N   PRO A 487     -20.031   8.282  38.138  1.00 44.45           N  
ATOM   3919  CA  PRO A 487     -20.999   8.105  37.053  1.00 44.45           C  
ATOM   3920  C   PRO A 487     -20.666   6.917  36.154  1.00 44.45           C  
ATOM   3921  CB  PRO A 487     -20.903   9.421  36.277  1.00 44.45           C  
ATOM   3922  O   PRO A 487     -19.522   6.457  36.131  1.00 44.45           O  
ATOM   3923  CG  PRO A 487     -19.463   9.812  36.365  1.00 44.45           C  
ATOM   3924  CD  PRO A 487     -18.764   8.854  37.286  1.00 44.45           C  
ATOM   3925  N   LYS A 488     -21.452   5.739  36.116  1.00 35.58           N  
ATOM   3926  CA  LYS A 488     -21.772   4.944  34.933  1.00 35.58           C  
ATOM   3927  C   LYS A 488     -22.688   3.776  35.287  1.00 35.58           C  
ATOM   3928  CB  LYS A 488     -20.493   4.426  34.273  1.00 35.58           C  
ATOM   3929  O   LYS A 488     -22.409   3.022  36.221  1.00 35.58           O  
ATOM   3930  CG  LYS A 488     -19.678   5.503  33.573  1.00 35.58           C  
ATOM   3931  CD  LYS A 488     -18.542   4.902  32.755  1.00 35.58           C  
ATOM   3932  CE  LYS A 488     -17.757   5.975  32.013  1.00 35.58           C  
ATOM   3933  NZ  LYS A 488     -16.612   5.395  31.250  1.00 35.58           N  
ATOM   3934  N   LYS A 489     -23.959   4.080  35.541  1.00 37.44           N  
ATOM   3935  CA  LYS A 489     -25.146   3.271  35.282  1.00 37.44           C  
ATOM   3936  C   LYS A 489     -26.334   3.757  36.107  1.00 37.44           C  
ATOM   3937  CB  LYS A 489     -24.867   1.797  35.583  1.00 37.44           C  
ATOM   3938  O   LYS A 489     -27.080   2.950  36.666  1.00 37.44           O  
ATOM   3939  CG  LYS A 489     -24.091   1.079  34.489  1.00 37.44           C  
ATOM   3940  CD  LYS A 489     -23.939  -0.406  34.795  1.00 37.44           C  
ATOM   3941  CE  LYS A 489     -23.139  -1.121  33.714  1.00 37.44           C  
ATOM   3942  NZ  LYS A 489     -23.007  -2.581  33.998  1.00 37.44           N  
ATOM   3943  N   ALA A 490     -26.725   5.118  36.106  1.00 48.31           N  
ATOM   3944  CA  ALA A 490     -27.674   5.906  36.888  1.00 48.31           C  
ATOM   3945  C   ALA A 490     -29.070   5.850  36.274  1.00 48.31           C  
ATOM   3946  CB  ALA A 490     -27.202   7.353  36.997  1.00 48.31           C  
ATOM   3947  O   ALA A 490     -30.073   5.874  36.992  1.00 48.31           O  
ATOM   3948  N   SER A 491     -29.223   5.133  35.145  1.00 46.50           N  
ATOM   3949  CA  SER A 491     -30.611   5.127  34.694  1.00 46.50           C  
ATOM   3950  C   SER A 491     -31.331   3.859  35.140  1.00 46.50           C  
ATOM   3951  CB  SER A 491     -30.681   5.255  33.172  1.00 46.50           C  
ATOM   3952  O   SER A 491     -32.501   3.906  35.527  1.00 46.50           O  
ATOM   3953  OG  SER A 491     -30.497   3.994  32.552  1.00 46.50           O  
ATOM   3954  N   ALA A 492     -30.576   2.790  35.359  1.00 45.86           N  
ATOM   3955  CA  ALA A 492     -31.195   1.535  35.780  1.00 45.86           C  
ATOM   3956  C   ALA A 492     -31.381   1.497  37.294  1.00 45.86           C  
ATOM   3957  CB  ALA A 492     -30.355   0.347  35.320  1.00 45.86           C  
ATOM   3958  O   ALA A 492     -32.391   0.991  37.789  1.00 45.86           O  
ATOM   3959  N   ALA A 493     -30.468   2.252  38.031  1.00 48.19           N  
ATOM   3960  CA  ALA A 493     -30.529   2.339  39.488  1.00 48.19           C  
ATOM   3961  C   ALA A 493     -31.634   3.292  39.935  1.00 48.19           C  
ATOM   3962  CB  ALA A 493     -29.183   2.788  40.051  1.00 48.19           C  
ATOM   3963  O   ALA A 493     -32.343   3.018  40.906  1.00 48.19           O  
ATOM   3964  N   LEU A 494     -31.852   4.331  39.133  1.00 54.16           N  
ATOM   3965  CA  LEU A 494     -32.934   5.268  39.415  1.00 54.16           C  
ATOM   3966  C   LEU A 494     -34.290   4.642  39.107  1.00 54.16           C  
ATOM   3967  CB  LEU A 494     -32.755   6.553  38.601  1.00 54.16           C  
ATOM   3968  O   LEU A 494     -35.248   4.824  39.860  1.00 54.16           O  
ATOM   3969  CG  LEU A 494     -32.677   7.855  39.400  1.00 54.16           C  
ATOM   3970  CD1 LEU A 494     -32.040   8.955  38.557  1.00 54.16           C  
ATOM   3971  CD2 LEU A 494     -34.063   8.274  39.877  1.00 54.16           C  
ATOM   3972  N   ALA A 495     -34.402   3.817  38.059  1.00 56.38           N  
ATOM   3973  CA  ALA A 495     -35.631   3.103  37.721  1.00 56.38           C  
ATOM   3974  C   ALA A 495     -35.964   2.055  38.779  1.00 56.38           C  
ATOM   3975  CB  ALA A 495     -35.506   2.448  36.348  1.00 56.38           C  
ATOM   3976  O   ALA A 495     -37.127   1.895  39.159  1.00 56.38           O  
ATOM   3977  N   ALA A 496     -34.850   1.421  39.317  1.00 57.66           N  
ATOM   3978  CA  ALA A 496     -35.036   0.417  40.362  1.00 57.66           C  
ATOM   3979  C   ALA A 496     -35.487   1.063  41.669  1.00 57.66           C  
ATOM   3980  CB  ALA A 496     -33.747  -0.371  40.578  1.00 57.66           C  
ATOM   3981  O   ALA A 496     -36.344   0.522  42.372  1.00 57.66           O  
ATOM   3982  N   LEU A 497     -35.005   2.260  41.905  1.00 57.81           N  
ATOM   3983  CA  LEU A 497     -35.378   2.980  43.118  1.00 57.81           C  
ATOM   3984  C   LEU A 497     -36.801   3.518  43.015  1.00 57.81           C  
ATOM   3985  CB  LEU A 497     -34.403   4.131  43.380  1.00 57.81           C  
ATOM   3986  O   LEU A 497     -37.554   3.487  43.992  1.00 57.81           O  
ATOM   3987  CG  LEU A 497     -34.095   4.437  44.847  1.00 57.81           C  
ATOM   3988  CD1 LEU A 497     -32.602   4.686  45.034  1.00 57.81           C  
ATOM   3989  CD2 LEU A 497     -34.906   5.637  45.324  1.00 57.81           C  
ATOM   3990  N   LYS A 498     -37.228   3.975  41.801  1.00 68.03           N  
ATOM   3991  CA  LYS A 498     -38.595   4.423  41.553  1.00 68.03           C  
ATOM   3992  C   LYS A 498     -39.589   3.278  41.731  1.00 68.03           C  
ATOM   3993  CB  LYS A 498     -38.721   5.011  40.147  1.00 68.03           C  
ATOM   3994  O   LYS A 498     -40.659   3.464  42.314  1.00 68.03           O  
ATOM   3995  CG  LYS A 498     -39.834   6.040  40.004  1.00 68.03           C  
ATOM   3996  CD  LYS A 498     -39.806   6.706  38.634  1.00 68.03           C  
ATOM   3997  CE  LYS A 498     -40.963   7.681  38.463  1.00 68.03           C  
ATOM   3998  NZ  LYS A 498     -40.856   8.448  37.185  1.00 68.03           N  
ATOM   3999  N   LEU A 499     -39.213   2.131  41.282  1.00 70.70           N  
ATOM   4000  CA  LEU A 499     -40.087   0.967  41.373  1.00 70.70           C  
ATOM   4001  C   LEU A 499     -40.238   0.514  42.821  1.00 70.70           C  
ATOM   4002  CB  LEU A 499     -39.542  -0.181  40.521  1.00 70.70           C  
ATOM   4003  O   LEU A 499     -41.331   0.128  43.245  1.00 70.70           O  
ATOM   4004  CG  LEU A 499     -39.871  -0.133  39.028  1.00 70.70           C  
ATOM   4005  CD1 LEU A 499     -39.029  -1.152  38.266  1.00 70.70           C  
ATOM   4006  CD2 LEU A 499     -41.358  -0.384  38.800  1.00 70.70           C  
ATOM   4007  N   ALA A 500     -39.139   0.649  43.566  1.00 68.83           N  
ATOM   4008  CA  ALA A 500     -39.172   0.282  44.979  1.00 68.83           C  
ATOM   4009  C   ALA A 500     -40.016   1.267  45.782  1.00 68.83           C  
ATOM   4010  CB  ALA A 500     -37.756   0.215  45.545  1.00 68.83           C  
ATOM   4011  O   ALA A 500     -40.775   0.866  46.668  1.00 68.83           O  
ATOM   4012  N   ALA A 501     -39.958   2.550  45.468  1.00 67.94           N  
ATOM   4013  CA  ALA A 501     -40.752   3.579  46.135  1.00 67.94           C  
ATOM   4014  C   ALA A 501     -42.236   3.419  45.817  1.00 67.94           C  
ATOM   4015  CB  ALA A 501     -40.271   4.969  45.727  1.00 67.94           C  
ATOM   4016  O   ALA A 501     -43.086   3.576  46.696  1.00 67.94           O  
ATOM   4017  N   GLN A 502     -42.591   3.089  44.557  1.00 74.91           N  
ATOM   4018  CA  GLN A 502     -43.966   2.837  44.139  1.00 74.91           C  
ATOM   4019  C   GLN A 502     -44.536   1.604  44.835  1.00 74.91           C  
ATOM   4020  CB  GLN A 502     -44.043   2.665  42.621  1.00 74.91           C  
ATOM   4021  O   GLN A 502     -45.700   1.597  45.241  1.00 74.91           O  
ATOM   4022  CG  GLN A 502     -44.879   3.729  41.923  1.00 74.91           C  
ATOM   4023  CD  GLN A 502     -44.831   3.615  40.411  1.00 74.91           C  
ATOM   4024  NE2 GLN A 502     -45.648   4.412  39.730  1.00 74.91           N  
ATOM   4025  OE1 GLN A 502     -44.065   2.819  39.859  1.00 74.91           O  
ATOM   4026  N   ALA A 503     -43.708   0.568  44.982  1.00 71.47           N  
ATOM   4027  CA  ALA A 503     -44.121  -0.656  45.664  1.00 71.47           C  
ATOM   4028  C   ALA A 503     -44.429  -0.388  47.134  1.00 71.47           C  
ATOM   4029  CB  ALA A 503     -43.041  -1.727  45.536  1.00 71.47           C  
ATOM   4030  O   ALA A 503     -45.401  -0.918  47.678  1.00 71.47           O  
ATOM   4031  N   GLN A 504     -43.698   0.490  47.763  1.00 73.77           N  
ATOM   4032  CA  GLN A 504     -43.922   0.813  49.167  1.00 73.77           C  
ATOM   4033  C   GLN A 504     -45.175   1.667  49.342  1.00 73.77           C  
ATOM   4034  CB  GLN A 504     -42.708   1.537  49.752  1.00 73.77           C  
ATOM   4035  O   GLN A 504     -45.939   1.471  50.290  1.00 73.77           O  
ATOM   4036  CG  GLN A 504     -41.559   0.610  50.123  1.00 73.77           C  
ATOM   4037  CD  GLN A 504     -40.363   1.354  50.687  1.00 73.77           C  
ATOM   4038  NE2 GLN A 504     -39.447   0.619  51.309  1.00 73.77           N  
ATOM   4039  OE1 GLN A 504     -40.262   2.579  50.563  1.00 73.77           O  
ATOM   4040  N   ALA A 505     -45.438   2.615  48.493  1.00 71.15           N  
ATOM   4041  CA  ALA A 505     -46.637   3.450  48.505  1.00 71.15           C  
ATOM   4042  C   ALA A 505     -47.896   2.604  48.336  1.00 71.15           C  
ATOM   4043  CB  ALA A 505     -46.559   4.508  47.407  1.00 71.15           C  
ATOM   4044  O   ALA A 505     -48.908   2.847  48.999  1.00 71.15           O  
ATOM   4045  N   GLN A 506     -47.847   1.657  47.483  1.00 77.81           N  
ATOM   4046  CA  GLN A 506     -48.977   0.761  47.260  1.00 77.81           C  
ATOM   4047  C   GLN A 506     -49.245  -0.102  48.489  1.00 77.81           C  
ATOM   4048  CB  GLN A 506     -48.726  -0.127  46.040  1.00 77.81           C  
ATOM   4049  O   GLN A 506     -50.401  -0.339  48.848  1.00 77.81           O  
ATOM   4050  CG  GLN A 506     -48.792   0.618  44.713  1.00 77.81           C  
ATOM   4051  CD  GLN A 506     -48.640  -0.302  43.516  1.00 77.81           C  
ATOM   4052  NE2 GLN A 506     -49.066   0.169  42.349  1.00 77.81           N  
ATOM   4053  OE1 GLN A 506     -48.142  -1.426  43.639  1.00 77.81           O  
ATOM   4054  N   ALA A 507     -48.176  -0.511  49.129  1.00 74.98           N  
ATOM   4055  CA  ALA A 507     -48.294  -1.296  50.354  1.00 74.98           C  
ATOM   4056  C   ALA A 507     -48.918  -0.472  51.477  1.00 74.98           C  
ATOM   4057  CB  ALA A 507     -46.927  -1.824  50.782  1.00 74.98           C  
ATOM   4058  O   ALA A 507     -49.745  -0.976  52.240  1.00 74.98           O  
ATOM   4059  N   ALA A 508     -48.563   0.796  51.589  1.00 71.97           N  
ATOM   4060  CA  ALA A 508     -49.113   1.695  52.600  1.00 71.97           C  
ATOM   4061  C   ALA A 508     -50.593   1.968  52.345  1.00 71.97           C  
ATOM   4062  CB  ALA A 508     -48.331   3.006  52.629  1.00 71.97           C  
ATOM   4063  O   ALA A 508     -51.394   2.008  53.281  1.00 71.97           O  
ATOM   4064  N   GLU A 509     -50.936   2.140  51.107  1.00 78.86           N  
ATOM   4065  CA  GLU A 509     -52.330   2.353  50.731  1.00 78.86           C  
ATOM   4066  C   GLU A 509     -53.185   1.133  51.063  1.00 78.86           C  
ATOM   4067  CB  GLU A 509     -52.441   2.682  49.240  1.00 78.86           C  
ATOM   4068  O   GLU A 509     -54.308   1.270  51.552  1.00 78.86           O  
ATOM   4069  CG  GLU A 509     -53.763   3.327  48.849  1.00 78.86           C  
ATOM   4070  CD  GLU A 509     -53.854   3.657  47.367  1.00 78.86           C  
ATOM   4071  OE1 GLU A 509     -54.956   4.014  46.892  1.00 78.86           O  
ATOM   4072  OE2 GLU A 509     -52.816   3.558  46.677  1.00 78.86           O  
ATOM   4073  N   LEU A 510     -52.736  -0.018  50.827  1.00 78.34           N  
ATOM   4074  CA  LEU A 510     -53.433  -1.263  51.131  1.00 78.34           C  
ATOM   4075  C   LEU A 510     -53.621  -1.427  52.635  1.00 78.34           C  
ATOM   4076  CB  LEU A 510     -52.664  -2.460  50.567  1.00 78.34           C  
ATOM   4077  O   LEU A 510     -54.675  -1.881  53.088  1.00 78.34           O  
ATOM   4078  CG  LEU A 510     -52.808  -2.713  49.066  1.00 78.34           C  
ATOM   4079  CD1 LEU A 510     -51.886  -3.847  48.628  1.00 78.34           C  
ATOM   4080  CD2 LEU A 510     -54.258  -3.030  48.714  1.00 78.34           C  
ATOM   4081  N   ALA A 511     -52.638  -1.054  53.351  1.00 74.74           N  
ATOM   4082  CA  ALA A 511     -52.710  -1.121  54.808  1.00 74.74           C  
ATOM   4083  C   ALA A 511     -53.775  -0.172  55.349  1.00 74.74           C  
ATOM   4084  CB  ALA A 511     -51.351  -0.797  55.423  1.00 74.74           C  
ATOM   4085  O   ALA A 511     -54.524  -0.525  56.264  1.00 74.74           O  
ATOM   4086  N   GLN A 512     -53.900   0.994  54.750  1.00 75.14           N  
ATOM   4087  CA  GLN A 512     -54.919   1.960  55.149  1.00 75.14           C  
ATOM   4088  C   GLN A 512     -56.318   1.453  54.813  1.00 75.14           C  
ATOM   4089  CB  GLN A 512     -54.673   3.310  54.473  1.00 75.14           C  
ATOM   4090  O   GLN A 512     -57.253   1.631  55.597  1.00 75.14           O  
ATOM   4091  CG  GLN A 512     -53.539   4.112  55.096  1.00 75.14           C  
ATOM   4092  CD  GLN A 512     -53.391   5.493  54.485  1.00 75.14           C  
ATOM   4093  NE2 GLN A 512     -52.684   6.377  55.180  1.00 75.14           N  
ATOM   4094  OE1 GLN A 512     -53.908   5.762  53.396  1.00 75.14           O  
ATOM   4095  N   LYS A 513     -56.425   0.915  53.749  1.00 79.59           N  
ATOM   4096  CA  LYS A 513     -57.708   0.361  53.326  1.00 79.59           C  
ATOM   4097  C   LYS A 513     -58.148  -0.772  54.248  1.00 79.59           C  
ATOM   4098  CB  LYS A 513     -57.626  -0.140  51.883  1.00 79.59           C  
ATOM   4099  O   LYS A 513     -59.330  -0.887  54.578  1.00 79.59           O  
ATOM   4100  CG  LYS A 513     -57.806   0.952  50.838  1.00 79.59           C  
ATOM   4101  CD  LYS A 513     -57.843   0.376  49.429  1.00 79.59           C  
ATOM   4102  CE  LYS A 513     -57.968   1.472  48.379  1.00 79.59           C  
ATOM   4103  NZ  LYS A 513     -57.979   0.914  46.994  1.00 79.59           N  
ATOM   4104  N   GLN A 514     -57.204  -1.600  54.670  1.00 80.59           N  
ATOM   4105  CA  GLN A 514     -57.501  -2.698  55.584  1.00 80.59           C  
ATOM   4106  C   GLN A 514     -57.946  -2.175  56.947  1.00 80.59           C  
ATOM   4107  CB  GLN A 514     -56.282  -3.608  55.744  1.00 80.59           C  
ATOM   4108  O   GLN A 514     -58.868  -2.720  57.557  1.00 80.59           O  
ATOM   4109  CG  GLN A 514     -56.024  -4.508  54.543  1.00 80.59           C  
ATOM   4110  CD  GLN A 514     -54.850  -5.445  54.752  1.00 80.59           C  
ATOM   4111  NE2 GLN A 514     -54.831  -6.547  54.010  1.00 80.59           N  
ATOM   4112  OE1 GLN A 514     -53.967  -5.181  55.574  1.00 80.59           O  
ATOM   4113  N   LEU A 515     -57.319  -1.177  57.365  1.00 79.24           N  
ATOM   4114  CA  LEU A 515     -57.680  -0.549  58.631  1.00 79.24           C  
ATOM   4115  C   LEU A 515     -59.074   0.065  58.555  1.00 79.24           C  
ATOM   4116  CB  LEU A 515     -56.656   0.525  59.008  1.00 79.24           C  
ATOM   4117  O   LEU A 515     -59.864  -0.059  59.493  1.00 79.24           O  
ATOM   4118  CG  LEU A 515     -56.816   1.159  60.391  1.00 79.24           C  
ATOM   4119  CD1 LEU A 515     -56.389   0.176  61.476  1.00 79.24           C  
ATOM   4120  CD2 LEU A 515     -56.010   2.450  60.484  1.00 79.24           C  
ATOM   4121  N   GLN A 516     -59.368   0.700  57.431  1.00 79.48           N  
ATOM   4122  CA  GLN A 516     -60.689   1.291  57.245  1.00 79.48           C  
ATOM   4123  C   GLN A 516     -61.773   0.218  57.212  1.00 79.48           C  
ATOM   4124  CB  GLN A 516     -60.731   2.120  55.960  1.00 79.48           C  
ATOM   4125  O   GLN A 516     -62.869   0.418  57.740  1.00 79.48           O  
ATOM   4126  CG  GLN A 516     -60.038   3.471  56.077  1.00 79.48           C  
ATOM   4127  CD  GLN A 516     -60.212   4.328  54.837  1.00 79.48           C  
ATOM   4128  NE2 GLN A 516     -59.782   5.583  54.919  1.00 79.48           N  
ATOM   4129  OE1 GLN A 516     -60.729   3.867  53.815  1.00 79.48           O  
ATOM   4130  N   LYS A 517     -61.439  -0.838  56.657  1.00 81.84           N  
ATOM   4131  CA  LYS A 517     -62.360  -1.970  56.605  1.00 81.84           C  
ATOM   4132  C   LYS A 517     -62.629  -2.525  58.001  1.00 81.84           C  
ATOM   4133  CB  LYS A 517     -61.806  -3.072  55.701  1.00 81.84           C  
ATOM   4134  O   LYS A 517     -63.767  -2.862  58.332  1.00 81.84           O  
ATOM   4135  CG  LYS A 517     -62.130  -2.884  54.226  1.00 81.84           C  
ATOM   4136  CD  LYS A 517     -61.658  -4.069  53.394  1.00 81.84           C  
ATOM   4137  CE  LYS A 517     -61.866  -3.827  51.905  1.00 81.84           C  
ATOM   4138  NZ  LYS A 517     -61.389  -4.980  51.084  1.00 81.84           N  
ATOM   4139  N   LEU A 518     -61.568  -2.685  58.789  1.00 79.32           N  
ATOM   4140  CA  LEU A 518     -61.703  -3.191  60.151  1.00 79.32           C  
ATOM   4141  C   LEU A 518     -62.532  -2.237  61.005  1.00 79.32           C  
ATOM   4142  CB  LEU A 518     -60.325  -3.396  60.785  1.00 79.32           C  
ATOM   4143  O   LEU A 518     -63.347  -2.677  61.819  1.00 79.32           O  
ATOM   4144  CG  LEU A 518     -59.541  -4.624  60.321  1.00 79.32           C  
ATOM   4145  CD1 LEU A 518     -58.132  -4.606  60.906  1.00 79.32           C  
ATOM   4146  CD2 LEU A 518     -60.271  -5.904  60.711  1.00 79.32           C  
ATOM   4147  N   LEU A 519     -62.254  -0.949  60.732  1.00 78.04           N  
ATOM   4148  CA  LEU A 519     -62.999   0.057  61.481  1.00 78.04           C  
ATOM   4149  C   LEU A 519     -64.469   0.058  61.076  1.00 78.04           C  
ATOM   4150  CB  LEU A 519     -62.396   1.446  61.259  1.00 78.04           C  
ATOM   4151  O   LEU A 519     -65.350   0.234  61.920  1.00 78.04           O  
ATOM   4152  CG  LEU A 519     -61.040   1.709  61.917  1.00 78.04           C  
ATOM   4153  CD1 LEU A 519     -60.511   3.080  61.509  1.00 78.04           C  
ATOM   4154  CD2 LEU A 519     -61.151   1.603  63.434  1.00 78.04           C  
ATOM   4155  N   ALA A 520     -64.738  -0.097  59.816  1.00 78.92           N  
ATOM   4156  CA  ALA A 520     -66.108  -0.169  59.313  1.00 78.92           C  
ATOM   4157  C   ALA A 520     -66.824  -1.406  59.846  1.00 78.92           C  
ATOM   4158  CB  ALA A 520     -66.114  -0.171  57.786  1.00 78.92           C  
ATOM   4159  O   ALA A 520     -68.011  -1.349  60.177  1.00 78.92           O  
ATOM   4160  N   LYS A 521     -66.147  -2.551  59.871  1.00 77.82           N  
ATOM   4161  CA  LYS A 521     -66.709  -3.781  60.422  1.00 77.82           C  
ATOM   4162  C   LYS A 521     -67.064  -3.612  61.896  1.00 77.82           C  
ATOM   4163  CB  LYS A 521     -65.730  -4.943  60.248  1.00 77.82           C  
ATOM   4164  O   LYS A 521     -68.100  -4.102  62.351  1.00 77.82           O  
ATOM   4165  CG  LYS A 521     -65.803  -5.616  58.886  1.00 77.82           C  
ATOM   4166  CD  LYS A 521     -64.888  -6.832  58.813  1.00 77.82           C  
ATOM   4167  CE  LYS A 521     -64.897  -7.457  57.425  1.00 77.82           C  
ATOM   4168  NZ  LYS A 521     -63.953  -8.610  57.331  1.00 77.82           N  
ATOM   4169  N   ARG A 522     -66.203  -2.932  62.570  1.00 66.55           N  
ATOM   4170  CA  ARG A 522     -66.452  -2.668  63.983  1.00 66.55           C  
ATOM   4171  C   ARG A 522     -67.680  -1.784  64.167  1.00 66.55           C  
ATOM   4172  CB  ARG A 522     -65.231  -2.011  64.631  1.00 66.55           C  
ATOM   4173  O   ARG A 522     -68.471  -1.995  65.089  1.00 66.55           O  
ATOM   4174  CG  ARG A 522     -65.124  -2.251  66.128  1.00 66.55           C  
ATOM   4175  CD  ARG A 522     -63.835  -1.680  66.701  1.00 66.55           C  
ATOM   4176  NE  ARG A 522     -63.856  -1.658  68.160  1.00 66.55           N  
ATOM   4177  NH1 ARG A 522     -61.558  -1.693  68.400  1.00 66.55           N  
ATOM   4178  NH2 ARG A 522     -62.908  -1.644  70.252  1.00 66.55           N  
ATOM   4179  CZ  ARG A 522     -62.774  -1.665  68.934  1.00 66.55           C  
ATOM   4180  N   ALA A 523     -67.715  -0.697  63.379  1.00 72.57           N  
ATOM   4181  CA  ALA A 523     -68.855   0.214  63.444  1.00 72.57           C  
ATOM   4182  C   ALA A 523     -70.163  -0.524  63.176  1.00 72.57           C  
ATOM   4183  CB  ALA A 523     -68.680   1.358  62.447  1.00 72.57           C  
ATOM   4184  O   ALA A 523     -71.185  -0.237  63.803  1.00 72.57           O  
ATOM   4185  N   GLN A 524     -70.086  -1.579  62.373  1.00 73.04           N  
ATOM   4186  CA  GLN A 524     -71.260  -2.388  62.059  1.00 73.04           C  
ATOM   4187  C   GLN A 524     -71.607  -3.323  63.214  1.00 73.04           C  
ATOM   4188  CB  GLN A 524     -71.029  -3.195  60.781  1.00 73.04           C  
ATOM   4189  O   GLN A 524     -72.783  -3.529  63.520  1.00 73.04           O  
ATOM   4190  CG  GLN A 524     -71.607  -2.545  59.531  1.00 73.04           C  
ATOM   4191  CD  GLN A 524     -71.394  -3.380  58.282  1.00 73.04           C  
ATOM   4192  NE2 GLN A 524     -72.011  -2.968  57.180  1.00 73.04           N  
ATOM   4193  OE1 GLN A 524     -70.679  -4.387  58.308  1.00 73.04           O  
ATOM   4194  N   GLU A 525     -70.598  -3.857  63.849  1.00 68.26           N  
ATOM   4195  CA  GLU A 525     -70.810  -4.774  64.966  1.00 68.26           C  
ATOM   4196  C   GLU A 525     -71.367  -4.041  66.183  1.00 68.26           C  
ATOM   4197  CB  GLU A 525     -69.506  -5.487  65.331  1.00 68.26           C  
ATOM   4198  O   GLU A 525     -72.199  -4.583  66.913  1.00 68.26           O  
ATOM   4199  CG  GLU A 525     -69.120  -6.597  64.365  1.00 68.26           C  
ATOM   4200  CD  GLU A 525     -68.072  -7.544  64.926  1.00 68.26           C  
ATOM   4201  OE1 GLU A 525     -67.828  -8.610  64.316  1.00 68.26           O  
ATOM   4202  OE2 GLU A 525     -67.490  -7.218  65.985  1.00 68.26           O  
ATOM   4203  N   VAL A 526     -70.851  -2.794  66.347  1.00 64.57           N  
ATOM   4204  CA  VAL A 526     -71.350  -1.962  67.437  1.00 64.57           C  
ATOM   4205  C   VAL A 526     -72.799  -1.567  67.164  1.00 64.57           C  
ATOM   4206  CB  VAL A 526     -70.481  -0.699  67.629  1.00 64.57           C  
ATOM   4207  O   VAL A 526     -73.627  -1.548  68.079  1.00 64.57           O  
ATOM   4208  CG1 VAL A 526     -71.127   0.254  68.634  1.00 64.57           C  
ATOM   4209  CG2 VAL A 526     -69.074  -1.084  68.083  1.00 64.57           C  
ATOM   4210  N   ALA A 527     -73.161  -1.311  65.917  1.00 64.07           N  
ATOM   4211  CA  ALA A 527     -74.526  -0.969  65.526  1.00 64.07           C  
ATOM   4212  C   ALA A 527     -75.458  -2.166  65.685  1.00 64.07           C  
ATOM   4213  CB  ALA A 527     -74.556  -0.463  64.086  1.00 64.07           C  
ATOM   4214  O   ALA A 527     -76.642  -2.003  65.991  1.00 64.07           O  
ATOM   4215  N   ARG A 528     -74.988  -3.439  65.647  1.00 66.13           N  
ATOM   4216  CA  ARG A 528     -75.821  -4.632  65.760  1.00 66.13           C  
ATOM   4217  C   ARG A 528     -75.983  -5.051  67.217  1.00 66.13           C  
ATOM   4218  CB  ARG A 528     -75.224  -5.783  64.947  1.00 66.13           C  
ATOM   4219  O   ARG A 528     -76.713  -5.997  67.519  1.00 66.13           O  
ATOM   4220  CG  ARG A 528     -75.510  -5.698  63.456  1.00 66.13           C  
ATOM   4221  CD  ARG A 528     -75.026  -6.938  62.717  1.00 66.13           C  
ATOM   4222  NE  ARG A 528     -75.394  -6.902  61.305  1.00 66.13           N  
ATOM   4223  NH1 ARG A 528     -73.651  -8.247  60.604  1.00 66.13           N  
ATOM   4224  NH2 ARG A 528     -75.154  -7.423  59.081  1.00 66.13           N  
ATOM   4225  CZ  ARG A 528     -74.732  -7.524  60.333  1.00 66.13           C  
ATOM   4226  N   GLY A 529     -75.763  -4.171  68.224  1.00 58.91           N  
ATOM   4227  CA  GLY A 529     -76.288  -4.297  69.575  1.00 58.91           C  
ATOM   4228  C   GLY A 529     -75.734  -5.497  70.320  1.00 58.91           C  
ATOM   4229  O   GLY A 529     -76.303  -5.926  71.326  1.00 58.91           O  
ATOM   4230  N   LYS A 530     -74.468  -6.050  70.014  1.00 51.66           N  
ATOM   4231  CA  LYS A 530     -73.895  -7.140  70.798  1.00 51.66           C  
ATOM   4232  C   LYS A 530     -72.808  -6.628  71.740  1.00 51.66           C  
ATOM   4233  CB  LYS A 530     -73.324  -8.221  69.878  1.00 51.66           C  
ATOM   4234  O   LYS A 530     -71.700  -7.167  71.769  1.00 51.66           O  
ATOM   4235  CG  LYS A 530     -74.383  -9.049  69.166  1.00 51.66           C  
ATOM   4236  CD  LYS A 530     -73.756 -10.161  68.334  1.00 51.66           C  
ATOM   4237  CE  LYS A 530     -74.811 -10.958  67.579  1.00 51.66           C  
ATOM   4238  NZ  LYS A 530     -74.196 -11.985  66.687  1.00 51.66           N  
ATOM   4239  N   ALA A 531     -73.026  -5.484  72.564  1.00 48.98           N  
ATOM   4240  CA  ALA A 531     -71.894  -4.960  73.325  1.00 48.98           C  
ATOM   4241  C   ALA A 531     -72.089  -5.182  74.822  1.00 48.98           C  
ATOM   4242  CB  ALA A 531     -71.697  -3.475  73.031  1.00 48.98           C  
ATOM   4243  O   ALA A 531     -71.680  -4.351  75.637  1.00 48.98           O  
ATOM   4244  N   LYS A 532     -72.577  -6.481  75.303  1.00 48.70           N  
ATOM   4245  CA  LYS A 532     -72.563  -6.464  76.763  1.00 48.70           C  
ATOM   4246  C   LYS A 532     -71.677  -7.576  77.318  1.00 48.70           C  
ATOM   4247  CB  LYS A 532     -73.983  -6.601  77.315  1.00 48.70           C  
ATOM   4248  O   LYS A 532     -71.254  -7.521  78.474  1.00 48.70           O  
ATOM   4249  CG  LYS A 532     -74.620  -5.279  77.720  1.00 48.70           C  
ATOM   4250  CD  LYS A 532     -76.010  -5.486  78.306  1.00 48.70           C  
ATOM   4251  CE  LYS A 532     -76.657  -4.162  78.692  1.00 48.70           C  
ATOM   4252  NZ  LYS A 532     -78.020  -4.360  79.271  1.00 48.70           N  
ATOM   4253  N   ALA A 533     -70.441  -7.869  76.796  1.00 46.02           N  
ATOM   4254  CA  ALA A 533     -69.489  -8.582  77.644  1.00 46.02           C  
ATOM   4255  C   ALA A 533     -68.065  -8.434  77.115  1.00 46.02           C  
ATOM   4256  CB  ALA A 533     -69.866 -10.058  77.742  1.00 46.02           C  
ATOM   4257  O   ALA A 533     -67.108  -8.866  77.762  1.00 46.02           O  
ATOM   4258  N   ALA A 534     -67.569  -7.209  76.814  1.00 50.24           N  
ATOM   4259  CA  ALA A 534     -66.135  -7.217  76.535  1.00 50.24           C  
ATOM   4260  C   ALA A 534     -65.501  -5.874  76.885  1.00 50.24           C  
ATOM   4261  CB  ALA A 534     -65.879  -7.556  75.069  1.00 50.24           C  
ATOM   4262  O   ALA A 534     -64.660  -5.364  76.141  1.00 50.24           O  
ATOM   4263  N   SER A 535     -65.888  -5.195  78.027  1.00 53.03           N  
ATOM   4264  CA  SER A 535     -65.470  -3.863  78.452  1.00 53.03           C  
ATOM   4265  C   SER A 535     -64.102  -3.901  79.124  1.00 53.03           C  
ATOM   4266  CB  SER A 535     -66.499  -3.256  79.407  1.00 53.03           C  
ATOM   4267  O   SER A 535     -63.304  -2.974  78.974  1.00 53.03           O  
ATOM   4268  OG  SER A 535     -66.183  -3.569  80.752  1.00 53.03           O  
ATOM   4269  N   LEU A 536     -63.432  -5.105  79.319  1.00 51.01           N  
ATOM   4270  CA  LEU A 536     -62.044  -5.081  79.768  1.00 51.01           C  
ATOM   4271  C   LEU A 536     -61.102  -5.501  78.645  1.00 51.01           C  
ATOM   4272  CB  LEU A 536     -61.856  -5.999  80.978  1.00 51.01           C  
ATOM   4273  O   LEU A 536     -60.007  -4.951  78.509  1.00 51.01           O  
ATOM   4274  CG  LEU A 536     -61.759  -5.312  82.341  1.00 51.01           C  
ATOM   4275  CD1 LEU A 536     -62.343  -6.208  83.429  1.00 51.01           C  
ATOM   4276  CD2 LEU A 536     -60.311  -4.953  82.658  1.00 51.01           C  
ATOM   4277  N   GLU A 537     -61.594  -6.126  77.532  1.00 55.08           N  
ATOM   4278  CA  GLU A 537     -60.853  -6.424  76.310  1.00 55.08           C  
ATOM   4279  C   GLU A 537     -60.925  -5.262  75.323  1.00 55.08           C  
ATOM   4280  CB  GLU A 537     -61.383  -7.703  75.657  1.00 55.08           C  
ATOM   4281  O   GLU A 537     -59.969  -5.003  74.590  1.00 55.08           O  
ATOM   4282  CG  GLU A 537     -60.822  -8.981  76.264  1.00 55.08           C  
ATOM   4283  CD  GLU A 537     -61.225 -10.233  75.502  1.00 55.08           C  
ATOM   4284  OE1 GLU A 537     -60.733 -11.334  75.840  1.00 55.08           O  
ATOM   4285  OE2 GLU A 537     -62.038 -10.113  74.558  1.00 55.08           O  
ATOM   4286  N   ALA A 538     -61.794  -4.332  75.607  1.00 57.15           N  
ATOM   4287  CA  ALA A 538     -62.039  -3.170  74.755  1.00 57.15           C  
ATOM   4288  C   ALA A 538     -61.026  -2.064  75.032  1.00 57.15           C  
ATOM   4289  CB  ALA A 538     -63.460  -2.650  74.961  1.00 57.15           C  
ATOM   4290  O   ALA A 538     -60.545  -1.407  74.105  1.00 57.15           O  
ATOM   4291  N   SER A 539     -60.632  -1.932  76.329  1.00 65.78           N  
ATOM   4292  CA  SER A 539     -59.621  -0.936  76.667  1.00 65.78           C  
ATOM   4293  C   SER A 539     -58.241  -1.359  76.176  1.00 65.78           C  
ATOM   4294  CB  SER A 539     -59.583  -0.701  78.178  1.00 65.78           C  
ATOM   4295  O   SER A 539     -57.473  -0.534  75.677  1.00 65.78           O  
ATOM   4296  OG  SER A 539     -58.247  -0.670  78.649  1.00 65.78           O  
ATOM   4297  N   GLU A 540     -58.028  -2.698  76.207  1.00 68.76           N  
ATOM   4298  CA  GLU A 540     -56.753  -3.209  75.712  1.00 68.76           C  
ATOM   4299  C   GLU A 540     -56.683  -3.133  74.189  1.00 68.76           C  
ATOM   4300  CB  GLU A 540     -56.533  -4.650  76.178  1.00 68.76           C  
ATOM   4301  O   GLU A 540     -55.635  -2.806  73.626  1.00 68.76           O  
ATOM   4302  CG  GLU A 540     -55.991  -4.763  77.595  1.00 68.76           C  
ATOM   4303  CD  GLU A 540     -55.834  -6.200  78.065  1.00 68.76           C  
ATOM   4304  OE1 GLU A 540     -55.393  -6.417  79.217  1.00 68.76           O  
ATOM   4305  OE2 GLU A 540     -56.152  -7.116  77.275  1.00 68.76           O  
ATOM   4306  N   LEU A 541     -57.789  -3.366  73.550  1.00 65.89           N  
ATOM   4307  CA  LEU A 541     -57.859  -3.318  72.094  1.00 65.89           C  
ATOM   4308  C   LEU A 541     -57.777  -1.880  71.593  1.00 65.89           C  
ATOM   4309  CB  LEU A 541     -59.152  -3.971  71.597  1.00 65.89           C  
ATOM   4310  O   LEU A 541     -57.139  -1.609  70.573  1.00 65.89           O  
ATOM   4311  CG  LEU A 541     -59.111  -5.487  71.396  1.00 65.89           C  
ATOM   4312  CD1 LEU A 541     -60.524  -6.037  71.233  1.00 65.89           C  
ATOM   4313  CD2 LEU A 541     -58.251  -5.843  70.188  1.00 65.89           C  
ATOM   4314  N   GLU A 542     -58.409  -0.963  72.371  1.00 71.78           N  
ATOM   4315  CA  GLU A 542     -58.291   0.452  72.033  1.00 71.78           C  
ATOM   4316  C   GLU A 542     -56.859   0.946  72.217  1.00 71.78           C  
ATOM   4317  CB  GLU A 542     -59.250   1.290  72.883  1.00 71.78           C  
ATOM   4318  O   GLU A 542     -56.355   1.725  71.405  1.00 71.78           O  
ATOM   4319  CG  GLU A 542     -60.546   1.651  72.172  1.00 71.78           C  
ATOM   4320  CD  GLU A 542     -61.511   2.436  73.046  1.00 71.78           C  
ATOM   4321  OE1 GLU A 542     -62.632   2.747  72.584  1.00 71.78           O  
ATOM   4322  OE2 GLU A 542     -61.143   2.742  74.202  1.00 71.78           O  
ATOM   4323  N   ALA A 543     -56.240   0.459  73.338  1.00 74.52           N  
ATOM   4324  CA  ALA A 543     -54.841   0.809  73.572  1.00 74.52           C  
ATOM   4325  C   ALA A 543     -53.944   0.243  72.475  1.00 74.52           C  
ATOM   4326  CB  ALA A 543     -54.387   0.303  74.939  1.00 74.52           C  
ATOM   4327  O   ALA A 543     -53.017   0.914  72.015  1.00 74.52           O  
ATOM   4328  N   GLN A 544     -54.262  -1.008  72.018  1.00 73.46           N  
ATOM   4329  CA  GLN A 544     -53.496  -1.636  70.946  1.00 73.46           C  
ATOM   4330  C   GLN A 544     -53.731  -0.928  69.615  1.00 73.46           C  
ATOM   4331  CB  GLN A 544     -53.855  -3.117  70.825  1.00 73.46           C  
ATOM   4332  O   GLN A 544     -52.794  -0.725  68.839  1.00 73.46           O  
ATOM   4333  CG  GLN A 544     -53.089  -4.017  71.785  1.00 73.46           C  
ATOM   4334  CD  GLN A 544     -53.457  -5.481  71.637  1.00 73.46           C  
ATOM   4335  NE2 GLN A 544     -52.804  -6.338  72.415  1.00 73.46           N  
ATOM   4336  OE1 GLN A 544     -54.321  -5.840  70.831  1.00 73.46           O  
ATOM   4337  N   ALA A 545     -54.916  -0.545  69.411  1.00 72.91           N  
ATOM   4338  CA  ALA A 545     -55.269   0.188  68.198  1.00 72.91           C  
ATOM   4339  C   ALA A 545     -54.616   1.567  68.179  1.00 72.91           C  
ATOM   4340  CB  ALA A 545     -56.786   0.320  68.078  1.00 72.91           C  
ATOM   4341  O   ALA A 545     -54.119   2.012  67.142  1.00 72.91           O  
ATOM   4342  N   SER A 546     -54.620   2.201  69.379  1.00 75.74           N  
ATOM   4343  CA  SER A 546     -53.979   3.505  69.510  1.00 75.74           C  
ATOM   4344  C   SER A 546     -52.468   3.400  69.328  1.00 75.74           C  
ATOM   4345  CB  SER A 546     -54.294   4.123  70.873  1.00 75.74           C  
ATOM   4346  O   SER A 546     -51.854   4.252  68.682  1.00 75.74           O  
ATOM   4347  OG  SER A 546     -53.435   5.219  71.139  1.00 75.74           O  
ATOM   4348  N   ALA A 547     -51.880   2.326  69.847  1.00 77.26           N  
ATOM   4349  CA  ALA A 547     -50.448   2.092  69.677  1.00 77.26           C  
ATOM   4350  C   ALA A 547     -50.104   1.835  68.213  1.00 77.26           C  
ATOM   4351  CB  ALA A 547     -49.994   0.919  70.542  1.00 77.26           C  
ATOM   4352  O   ALA A 547     -49.099   2.340  67.707  1.00 77.26           O  
ATOM   4353  N   LYS A 548     -50.933   1.053  67.572  1.00 77.89           N  
ATOM   4354  CA  LYS A 548     -50.724   0.759  66.157  1.00 77.89           C  
ATOM   4355  C   LYS A 548     -50.912   2.009  65.303  1.00 77.89           C  
ATOM   4356  CB  LYS A 548     -51.677  -0.343  65.691  1.00 77.89           C  
ATOM   4357  O   LYS A 548     -50.178   2.223  64.336  1.00 77.89           O  
ATOM   4358  CG  LYS A 548     -51.027  -1.713  65.572  1.00 77.89           C  
ATOM   4359  CD  LYS A 548     -52.016  -2.760  65.076  1.00 77.89           C  
ATOM   4360  CE  LYS A 548     -51.405  -4.154  65.080  1.00 77.89           C  
ATOM   4361  NZ  LYS A 548     -52.378  -5.187  64.613  1.00 77.89           N  
ATOM   4362  N   ALA A 549     -51.860   2.815  65.665  1.00 74.05           N  
ATOM   4363  CA  ALA A 549     -52.103   4.072  64.963  1.00 74.05           C  
ATOM   4364  C   ALA A 549     -50.914   5.018  65.105  1.00 74.05           C  
ATOM   4365  CB  ALA A 549     -53.374   4.737  65.487  1.00 74.05           C  
ATOM   4366  O   ALA A 549     -50.515   5.673  64.139  1.00 74.05           O  
ATOM   4367  N   ARG A 550     -50.349   5.072  66.341  1.00 76.67           N  
ATOM   4368  CA  ARG A 550     -49.172   5.901  66.576  1.00 76.67           C  
ATOM   4369  C   ARG A 550     -47.972   5.386  65.789  1.00 76.67           C  
ATOM   4370  CB  ARG A 550     -48.838   5.950  68.069  1.00 76.67           C  
ATOM   4371  O   ARG A 550     -47.201   6.173  65.235  1.00 76.67           O  
ATOM   4372  CG  ARG A 550     -49.688   6.932  68.859  1.00 76.67           C  
ATOM   4373  CD  ARG A 550     -49.257   7.005  70.317  1.00 76.67           C  
ATOM   4374  NE  ARG A 550     -50.133   7.876  71.095  1.00 76.67           N  
ATOM   4375  NH1 ARG A 550     -49.391   7.132  73.152  1.00 76.67           N  
ATOM   4376  NH2 ARG A 550     -51.012   8.748  73.030  1.00 76.67           N  
ATOM   4377  CZ  ARG A 550     -50.177   7.917  72.424  1.00 76.67           C  
ATOM   4378  N   GLU A 551     -47.852   4.043  65.763  1.00 80.46           N  
ATOM   4379  CA  GLU A 551     -46.779   3.422  64.993  1.00 80.46           C  
ATOM   4380  C   GLU A 551     -46.921   3.727  63.504  1.00 80.46           C  
ATOM   4381  CB  GLU A 551     -46.759   1.909  65.221  1.00 80.46           C  
ATOM   4382  O   GLU A 551     -45.934   4.029  62.830  1.00 80.46           O  
ATOM   4383  CG  GLU A 551     -45.461   1.239  64.793  1.00 80.46           C  
ATOM   4384  CD  GLU A 551     -45.417  -0.246  65.116  1.00 80.46           C  
ATOM   4385  OE1 GLU A 551     -44.439  -0.923  64.726  1.00 80.46           O  
ATOM   4386  OE2 GLU A 551     -46.369  -0.736  65.763  1.00 80.46           O  
ATOM   4387  N   LEU A 552     -48.130   3.682  63.035  1.00 74.84           N  
ATOM   4388  CA  LEU A 552     -48.410   3.970  61.632  1.00 74.84           C  
ATOM   4389  C   LEU A 552     -48.181   5.446  61.324  1.00 74.84           C  
ATOM   4390  CB  LEU A 552     -49.849   3.581  61.282  1.00 74.84           C  
ATOM   4391  O   LEU A 552     -47.628   5.788  60.277  1.00 74.84           O  
ATOM   4392  CG  LEU A 552     -50.102   3.153  59.835  1.00 74.84           C  
ATOM   4393  CD1 LEU A 552     -50.942   1.881  59.798  1.00 74.84           C  
ATOM   4394  CD2 LEU A 552     -50.784   4.274  59.058  1.00 74.84           C  
ATOM   4395  N   GLN A 553     -48.595   6.296  62.285  1.00 76.13           N  
ATOM   4396  CA  GLN A 553     -48.367   7.728  62.126  1.00 76.13           C  
ATOM   4397  C   GLN A 553     -46.875   8.045  62.080  1.00 76.13           C  
ATOM   4398  CB  GLN A 553     -49.034   8.508  63.261  1.00 76.13           C  
ATOM   4399  O   GLN A 553     -46.433   8.860  61.266  1.00 76.13           O  
ATOM   4400  CG  GLN A 553     -49.102  10.009  63.018  1.00 76.13           C  
ATOM   4401  CD  GLN A 553     -50.137  10.698  63.887  1.00 76.13           C  
ATOM   4402  NE2 GLN A 553     -50.155  12.026  63.848  1.00 76.13           N  
ATOM   4403  OE1 GLN A 553     -50.914  10.043  64.588  1.00 76.13           O  
ATOM   4404  N   GLU A 554     -46.110   7.381  62.927  1.00 77.41           N  
ATOM   4405  CA  GLU A 554     -44.661   7.556  62.939  1.00 77.41           C  
ATOM   4406  C   GLU A 554     -44.033   7.045  61.646  1.00 77.41           C  
ATOM   4407  CB  GLU A 554     -44.042   6.842  64.143  1.00 77.41           C  
ATOM   4408  O   GLU A 554     -43.102   7.656  61.117  1.00 77.41           O  
ATOM   4409  CG  GLU A 554     -42.664   7.362  64.525  1.00 77.41           C  
ATOM   4410  CD  GLU A 554     -42.149   6.789  65.836  1.00 77.41           C  
ATOM   4411  OE1 GLU A 554     -40.990   7.079  66.211  1.00 77.41           O  
ATOM   4412  OE2 GLU A 554     -42.910   6.044  66.493  1.00 77.41           O  
ATOM   4413  N   GLN A 555     -44.594   5.973  61.134  1.00 75.63           N  
ATOM   4414  CA  GLN A 555     -44.110   5.421  59.873  1.00 75.63           C  
ATOM   4415  C   GLN A 555     -44.448   6.341  58.704  1.00 75.63           C  
ATOM   4416  CB  GLN A 555     -44.701   4.030  59.635  1.00 75.63           C  
ATOM   4417  O   GLN A 555     -43.633   6.527  57.798  1.00 75.63           O  
ATOM   4418  CG  GLN A 555     -44.069   2.939  60.489  1.00 75.63           C  
ATOM   4419  CD  GLN A 555     -44.646   1.564  60.207  1.00 75.63           C  
ATOM   4420  NE2 GLN A 555     -44.071   0.541  60.829  1.00 75.63           N  
ATOM   4421  OE1 GLN A 555     -45.602   1.424  59.437  1.00 75.63           O  
ATOM   4422  N   LEU A 556     -45.611   6.960  58.807  1.00 72.81           N  
ATOM   4423  CA  LEU A 556     -46.036   7.891  57.767  1.00 72.81           C  
ATOM   4424  C   LEU A 556     -45.206   9.169  57.810  1.00 72.81           C  
ATOM   4425  CB  LEU A 556     -47.522   8.228  57.923  1.00 72.81           C  
ATOM   4426  O   LEU A 556     -44.845   9.716  56.765  1.00 72.81           O  
ATOM   4427  CG  LEU A 556     -48.512   7.175  57.424  1.00 72.81           C  
ATOM   4428  CD1 LEU A 556     -49.936   7.560  57.812  1.00 72.81           C  
ATOM   4429  CD2 LEU A 556     -48.392   7.001  55.914  1.00 72.81           C  
ATOM   4430  N   LEU A 557     -44.922   9.632  59.061  1.00 75.09           N  
ATOM   4431  CA  LEU A 557     -44.087  10.818  59.218  1.00 75.09           C  
ATOM   4432  C   LEU A 557     -42.667  10.550  58.730  1.00 75.09           C  
ATOM   4433  CB  LEU A 557     -44.060  11.266  60.681  1.00 75.09           C  
ATOM   4434  O   LEU A 557     -42.056  11.406  58.086  1.00 75.09           O  
ATOM   4435  CG  LEU A 557     -44.359  12.743  60.944  1.00 75.09           C  
ATOM   4436  CD1 LEU A 557     -45.024  12.915  62.305  1.00 75.09           C  
ATOM   4437  CD2 LEU A 557     -43.081  13.570  60.859  1.00 75.09           C  
ATOM   4438  N   ALA A 558     -42.126   9.353  59.004  1.00 73.43           N  
ATOM   4439  CA  ALA A 558     -40.806   8.959  58.520  1.00 73.43           C  
ATOM   4440  C   ALA A 558     -40.793   8.839  56.999  1.00 73.43           C  
ATOM   4441  CB  ALA A 558     -40.377   7.640  59.158  1.00 73.43           C  
ATOM   4442  O   ALA A 558     -39.836   9.261  56.344  1.00 73.43           O  
ATOM   4443  N   ALA A 559     -41.909   8.297  56.459  1.00 70.51           N  
ATOM   4444  CA  ALA A 559     -42.043   8.166  55.010  1.00 70.51           C  
ATOM   4445  C   ALA A 559     -42.191   9.532  54.347  1.00 70.51           C  
ATOM   4446  CB  ALA A 559     -43.236   7.278  54.665  1.00 70.51           C  
ATOM   4447  O   ALA A 559     -41.623   9.775  53.280  1.00 70.51           O  
ATOM   4448  N   ALA A 560     -42.967  10.434  54.985  1.00 69.20           N  
ATOM   4449  CA  ALA A 560     -43.150  11.788  54.469  1.00 69.20           C  
ATOM   4450  C   ALA A 560     -41.833  12.558  54.471  1.00 69.20           C  
ATOM   4451  CB  ALA A 560     -44.200  12.532  55.290  1.00 69.20           C  
ATOM   4452  O   ALA A 560     -41.542  13.305  53.534  1.00 69.20           O  
ATOM   4453  N   ALA A 561     -41.036  12.390  55.559  1.00 69.30           N  
ATOM   4454  CA  ALA A 561     -39.721  13.021  55.644  1.00 69.30           C  
ATOM   4455  C   ALA A 561     -38.794  12.505  54.547  1.00 69.30           C  
ATOM   4456  CB  ALA A 561     -39.102  12.779  57.018  1.00 69.30           C  
ATOM   4457  O   ALA A 561     -38.044  13.277  53.946  1.00 69.30           O  
ATOM   4458  N   GLU A 562     -38.898  11.212  54.289  1.00 69.61           N  
ATOM   4459  CA  GLU A 562     -38.098  10.623  53.220  1.00 69.61           C  
ATOM   4460  C   GLU A 562     -38.555  11.121  51.851  1.00 69.61           C  
ATOM   4461  CB  GLU A 562     -38.168   9.095  53.274  1.00 69.61           C  
ATOM   4462  O   GLU A 562     -37.733  11.347  50.961  1.00 69.61           O  
ATOM   4463  CG  GLU A 562     -37.176   8.469  54.244  1.00 69.61           C  
ATOM   4464  CD  GLU A 562     -37.159   6.949  54.186  1.00 69.61           C  
ATOM   4465  OE1 GLU A 562     -36.349   6.324  54.907  1.00 69.61           O  
ATOM   4466  OE2 GLU A 562     -37.960   6.380  53.411  1.00 69.61           O  
ATOM   4467  N   ARG A 563     -39.891  11.356  51.742  1.00 63.68           N  
ATOM   4468  CA  ARG A 563     -40.455  11.897  50.509  1.00 63.68           C  
ATOM   4469  C   ARG A 563     -39.966  13.320  50.262  1.00 63.68           C  
ATOM   4470  CB  ARG A 563     -41.984  11.870  50.560  1.00 63.68           C  
ATOM   4471  O   ARG A 563     -39.664  13.689  49.125  1.00 63.68           O  
ATOM   4472  CG  ARG A 563     -42.607  10.727  49.773  1.00 63.68           C  
ATOM   4473  CD  ARG A 563     -44.127  10.812  49.762  1.00 63.68           C  
ATOM   4474  NE  ARG A 563     -44.723   9.706  49.019  1.00 63.68           N  
ATOM   4475  NH1 ARG A 563     -46.907  10.342  49.420  1.00 63.68           N  
ATOM   4476  NH2 ARG A 563     -46.464   8.468  48.176  1.00 63.68           N  
ATOM   4477  CZ  ARG A 563     -46.030   9.508  48.873  1.00 63.68           C  
ATOM   4478  N   THR A 564     -39.972  14.140  51.329  1.00 69.18           N  
ATOM   4479  CA  THR A 564     -39.520  15.519  51.184  1.00 69.18           C  
ATOM   4480  C   THR A 564     -38.039  15.568  50.818  1.00 69.18           C  
ATOM   4481  CB  THR A 564     -39.759  16.325  52.474  1.00 69.18           C  
ATOM   4482  O   THR A 564     -37.625  16.380  49.988  1.00 69.18           O  
ATOM   4483  CG2 THR A 564     -41.248  16.435  52.786  1.00 69.18           C  
ATOM   4484  OG1 THR A 564     -39.101  15.672  53.567  1.00 69.18           O  
ATOM   4485  N   GLU A 565     -37.255  14.639  51.395  1.00 67.41           N  
ATOM   4486  CA  GLU A 565     -35.835  14.564  51.068  1.00 67.41           C  
ATOM   4487  C   GLU A 565     -35.623  14.079  49.636  1.00 67.41           C  
ATOM   4488  CB  GLU A 565     -35.105  13.642  52.048  1.00 67.41           C  
ATOM   4489  O   GLU A 565     -34.758  14.592  48.923  1.00 67.41           O  
ATOM   4490  CG  GLU A 565     -34.710  14.320  53.352  1.00 67.41           C  
ATOM   4491  CD  GLU A 565     -33.981  13.394  54.313  1.00 67.41           C  
ATOM   4492  OE1 GLU A 565     -33.706  13.807  55.462  1.00 67.41           O  
ATOM   4493  OE2 GLU A 565     -33.682  12.247  53.912  1.00 67.41           O  
ATOM   4494  N   ALA A 566     -36.469  13.106  49.285  1.00 64.06           N  
ATOM   4495  CA  ALA A 566     -36.406  12.600  47.916  1.00 64.06           C  
ATOM   4496  C   ALA A 566     -36.852  13.663  46.917  1.00 64.06           C  
ATOM   4497  CB  ALA A 566     -37.264  11.345  47.772  1.00 64.06           C  
ATOM   4498  O   ALA A 566     -36.257  13.806  45.846  1.00 64.06           O  
ATOM   4499  N   ALA A 567     -37.936  14.419  47.290  1.00 66.29           N  
ATOM   4500  CA  ALA A 567     -38.424  15.495  46.431  1.00 66.29           C  
ATOM   4501  C   ALA A 567     -37.381  16.600  46.290  1.00 66.29           C  
ATOM   4502  CB  ALA A 567     -39.728  16.066  46.981  1.00 66.29           C  
ATOM   4503  O   ALA A 567     -37.189  17.146  45.200  1.00 66.29           O  
ATOM   4504  N   ALA A 568     -36.723  16.958  47.410  1.00 68.23           N  
ATOM   4505  CA  ALA A 568     -35.655  17.954  47.383  1.00 68.23           C  
ATOM   4506  C   ALA A 568     -34.477  17.472  46.541  1.00 68.23           C  
ATOM   4507  CB  ALA A 568     -35.193  18.278  48.802  1.00 68.23           C  
ATOM   4508  O   ALA A 568     -33.882  18.251  45.791  1.00 68.23           O  
ATOM   4509  N   ALA A 569     -34.181  16.151  46.623  1.00 64.81           N  
ATOM   4510  CA  ALA A 569     -33.122  15.556  45.812  1.00 64.81           C  
ATOM   4511  C   ALA A 569     -33.496  15.561  44.333  1.00 64.81           C  
ATOM   4512  CB  ALA A 569     -32.830  14.133  46.280  1.00 64.81           C  
ATOM   4513  O   ALA A 569     -32.653  15.834  43.474  1.00 64.81           O  
ATOM   4514  N   GLU A 570     -34.813  15.354  44.106  1.00 64.19           N  
ATOM   4515  CA  GLU A 570     -35.299  15.394  42.730  1.00 64.19           C  
ATOM   4516  C   GLU A 570     -35.217  16.806  42.156  1.00 64.19           C  
ATOM   4517  CB  GLU A 570     -36.738  14.878  42.653  1.00 64.19           C  
ATOM   4518  O   GLU A 570     -34.836  16.989  40.998  1.00 64.19           O  
ATOM   4519  CG  GLU A 570     -36.842  13.379  42.410  1.00 64.19           C  
ATOM   4520  CD  GLU A 570     -38.276  12.887  42.298  1.00 64.19           C  
ATOM   4521  OE1 GLU A 570     -38.489  11.659  42.183  1.00 64.19           O  
ATOM   4522  OE2 GLU A 570     -39.194  13.737  42.325  1.00 64.19           O  
ATOM   4523  N   SER A 571     -35.681  17.749  42.956  1.00 69.13           N  
ATOM   4524  CA  SER A 571     -35.619  19.143  42.528  1.00 69.13           C  
ATOM   4525  C   SER A 571     -34.179  19.582  42.285  1.00 69.13           C  
ATOM   4526  CB  SER A 571     -36.269  20.054  43.571  1.00 69.13           C  
ATOM   4527  O   SER A 571     -33.893  20.278  41.309  1.00 69.13           O  
ATOM   4528  OG  SER A 571     -36.100  21.417  43.223  1.00 69.13           O  
ATOM   4529  N   ALA A 572     -33.266  19.122  43.110  1.00 66.13           N  
ATOM   4530  CA  ALA A 572     -31.850  19.448  42.961  1.00 66.13           C  
ATOM   4531  C   ALA A 572     -31.256  18.764  41.733  1.00 66.13           C  
ATOM   4532  CB  ALA A 572     -31.077  19.048  44.215  1.00 66.13           C  
ATOM   4533  O   ALA A 572     -30.450  19.358  41.012  1.00 66.13           O  
ATOM   4534  N   LEU A 573     -31.697  17.553  41.484  1.00 69.26           N  
ATOM   4535  CA  LEU A 573     -31.266  16.837  40.288  1.00 69.26           C  
ATOM   4536  C   LEU A 573     -31.815  17.502  39.030  1.00 69.26           C  
ATOM   4537  CB  LEU A 573     -31.718  15.376  40.346  1.00 69.26           C  
ATOM   4538  O   LEU A 573     -31.104  17.631  38.030  1.00 69.26           O  
ATOM   4539  CG  LEU A 573     -31.238  14.472  39.209  1.00 69.26           C  
ATOM   4540  CD1 LEU A 573     -29.751  14.171  39.363  1.00 69.26           C  
ATOM   4541  CD2 LEU A 573     -32.049  13.181  39.172  1.00 69.26           C  
ATOM   4542  N   GLN A 574     -33.080  17.941  39.099  1.00 68.70           N  
ATOM   4543  CA  GLN A 574     -33.684  18.626  37.961  1.00 68.70           C  
ATOM   4544  C   GLN A 574     -32.969  19.942  37.668  1.00 68.70           C  
ATOM   4545  CB  GLN A 574     -35.170  18.882  38.215  1.00 68.70           C  
ATOM   4546  O   GLN A 574     -32.745  20.288  36.506  1.00 68.70           O  
ATOM   4547  CG  GLN A 574     -36.045  17.648  38.040  1.00 68.70           C  
ATOM   4548  CD  GLN A 574     -37.522  17.944  38.227  1.00 68.70           C  
ATOM   4549  NE2 GLN A 574     -38.366  16.963  37.925  1.00 68.70           N  
ATOM   4550  OE1 GLN A 574     -37.900  19.045  38.639  1.00 68.70           O  
ATOM   4551  N   LYS A 575     -32.618  20.602  38.728  1.00 73.95           N  
ATOM   4552  CA  LYS A 575     -31.897  21.861  38.563  1.00 73.95           C  
ATOM   4553  C   LYS A 575     -30.500  21.625  37.996  1.00 73.95           C  
ATOM   4554  CB  LYS A 575     -31.803  22.604  39.897  1.00 73.95           C  
ATOM   4555  O   LYS A 575     -30.033  22.386  37.146  1.00 73.95           O  
ATOM   4556  CG  LYS A 575     -33.086  23.316  40.301  1.00 73.95           C  
ATOM   4557  CD  LYS A 575     -32.912  24.082  41.606  1.00 73.95           C  
ATOM   4558  CE  LYS A 575     -34.229  24.682  42.082  1.00 73.95           C  
ATOM   4559  NZ  LYS A 575     -34.072  25.400  43.382  1.00 73.95           N  
ATOM   4560  N   SER A 576     -29.860  20.525  38.418  1.00 70.53           N  
ATOM   4561  CA  SER A 576     -28.540  20.171  37.906  1.00 70.53           C  
ATOM   4562  C   SER A 576     -28.616  19.705  36.456  1.00 70.53           C  
ATOM   4563  CB  SER A 576     -27.906  19.078  38.768  1.00 70.53           C  
ATOM   4564  O   SER A 576     -27.752  20.043  35.644  1.00 70.53           O  
ATOM   4565  OG  SER A 576     -28.386  17.799  38.392  1.00 70.53           O  
ATOM   4566  N   GLU A 577     -29.682  18.948  36.205  1.00 71.85           N  
ATOM   4567  CA  GLU A 577     -29.884  18.502  34.830  1.00 71.85           C  
ATOM   4568  C   GLU A 577     -30.185  19.679  33.907  1.00 71.85           C  
ATOM   4569  CB  GLU A 577     -31.016  17.474  34.758  1.00 71.85           C  
ATOM   4570  O   GLU A 577     -29.690  19.733  32.779  1.00 71.85           O  
ATOM   4571  CG  GLU A 577     -30.603  16.073  35.183  1.00 71.85           C  
ATOM   4572  CD  GLU A 577     -31.738  15.064  35.108  1.00 71.85           C  
ATOM   4573  OE1 GLU A 577     -31.511  13.871  35.413  1.00 71.85           O  
ATOM   4574  OE2 GLU A 577     -32.863  15.469  34.741  1.00 71.85           O  
ATOM   4575  N   ALA A 578     -31.049  20.583  34.454  1.00 70.86           N  
ATOM   4576  CA  ALA A 578     -31.380  21.778  33.681  1.00 70.86           C  
ATOM   4577  C   ALA A 578     -30.142  22.639  33.447  1.00 70.86           C  
ATOM   4578  CB  ALA A 578     -32.461  22.588  34.392  1.00 70.86           C  
ATOM   4579  O   ALA A 578     -29.952  23.179  32.354  1.00 70.86           O  
ATOM   4580  N   ALA A 579     -29.286  22.733  34.444  1.00 75.54           N  
ATOM   4581  CA  ALA A 579     -28.041  23.486  34.317  1.00 75.54           C  
ATOM   4582  C   ALA A 579     -27.082  22.800  33.349  1.00 75.54           C  
ATOM   4583  CB  ALA A 579     -27.381  23.657  35.683  1.00 75.54           C  
ATOM   4584  O   ALA A 579     -26.417  23.463  32.549  1.00 75.54           O  
ATOM   4585  N   ALA A 580     -27.055  21.460  33.423  1.00 74.53           N  
ATOM   4586  CA  ALA A 580     -26.219  20.679  32.515  1.00 74.53           C  
ATOM   4587  C   ALA A 580     -26.714  20.796  31.076  1.00 74.53           C  
ATOM   4588  CB  ALA A 580     -26.188  19.215  32.947  1.00 74.53           C  
ATOM   4589  O   ALA A 580     -25.914  20.933  30.147  1.00 74.53           O  
ATOM   4590  N   LEU A 581     -28.075  20.765  30.949  1.00 76.11           N  
ATOM   4591  CA  LEU A 581     -28.675  20.928  29.629  1.00 76.11           C  
ATOM   4592  C   LEU A 581     -28.384  22.316  29.067  1.00 76.11           C  
ATOM   4593  CB  LEU A 581     -30.187  20.697  29.695  1.00 76.11           C  
ATOM   4594  O   LEU A 581     -28.086  22.459  27.880  1.00 76.11           O  
ATOM   4595  CG  LEU A 581     -30.910  20.557  28.355  1.00 76.11           C  
ATOM   4596  CD1 LEU A 581     -31.635  19.217  28.281  1.00 76.11           C  
ATOM   4597  CD2 LEU A 581     -31.887  21.710  28.151  1.00 76.11           C  
ATOM   4598  N   GLU A 582     -28.471  23.281  29.921  1.00 76.66           N  
ATOM   4599  CA  GLU A 582     -28.175  24.648  29.502  1.00 76.66           C  
ATOM   4600  C   GLU A 582     -26.710  24.799  29.106  1.00 76.66           C  
ATOM   4601  CB  GLU A 582     -28.523  25.638  30.616  1.00 76.66           C  
ATOM   4602  O   GLU A 582     -26.392  25.492  28.137  1.00 76.66           O  
ATOM   4603  CG  GLU A 582     -28.712  27.068  30.131  1.00 76.66           C  
ATOM   4604  CD  GLU A 582     -29.353  27.975  31.170  1.00 76.66           C  
ATOM   4605  OE1 GLU A 582     -29.586  29.169  30.873  1.00 76.66           O  
ATOM   4606  OE2 GLU A 582     -29.624  27.488  32.290  1.00 76.66           O  
ATOM   4607  N   SER A 583     -25.802  24.191  29.797  1.00 80.34           N  
ATOM   4608  CA  SER A 583     -24.380  24.189  29.470  1.00 80.34           C  
ATOM   4609  C   SER A 583     -24.119  23.485  28.143  1.00 80.34           C  
ATOM   4610  CB  SER A 583     -23.575  23.514  30.581  1.00 80.34           C  
ATOM   4611  O   SER A 583     -23.317  23.954  27.332  1.00 80.34           O  
ATOM   4612  OG  SER A 583     -22.217  23.369  30.202  1.00 80.34           O  
ATOM   4613  N   GLN A 584     -24.867  22.400  27.950  1.00 73.61           N  
ATOM   4614  CA  GLN A 584     -24.760  21.690  26.680  1.00 73.61           C  
ATOM   4615  C   GLN A 584     -25.274  22.546  25.526  1.00 73.61           C  
ATOM   4616  CB  GLN A 584     -25.528  20.369  26.737  1.00 73.61           C  
ATOM   4617  O   GLN A 584     -24.678  22.565  24.447  1.00 73.61           O  
ATOM   4618  CG  GLN A 584     -24.802  19.268  27.498  1.00 73.61           C  
ATOM   4619  CD  GLN A 584     -25.541  17.943  27.461  1.00 73.61           C  
ATOM   4620  NE2 GLN A 584     -25.024  16.955  28.183  1.00 73.61           N  
ATOM   4621  OE1 GLN A 584     -26.570  17.810  26.791  1.00 73.61           O  
ATOM   4622  N   ARG A 585     -26.379  23.217  25.819  1.00 76.00           N  
ATOM   4623  CA  ARG A 585     -26.941  24.098  24.801  1.00 76.00           C  
ATOM   4624  C   ARG A 585     -25.984  25.240  24.476  1.00 76.00           C  
ATOM   4625  CB  ARG A 585     -28.289  24.659  25.259  1.00 76.00           C  
ATOM   4626  O   ARG A 585     -25.847  25.632  23.315  1.00 76.00           O  
ATOM   4627  CG  ARG A 585     -29.430  23.657  25.185  1.00 76.00           C  
ATOM   4628  CD  ARG A 585     -30.760  24.287  25.574  1.00 76.00           C  
ATOM   4629  NE  ARG A 585     -31.868  23.349  25.416  1.00 76.00           N  
ATOM   4630  NH1 ARG A 585     -33.500  24.845  26.075  1.00 76.00           N  
ATOM   4631  NH2 ARG A 585     -34.072  22.706  25.480  1.00 76.00           N  
ATOM   4632  CZ  ARG A 585     -33.144  23.636  25.658  1.00 76.00           C  
ATOM   4633  N   ARG A 586     -25.297  25.760  25.546  1.00 78.75           N  
ATOM   4634  CA  ARG A 586     -24.315  26.821  25.349  1.00 78.75           C  
ATOM   4635  C   ARG A 586     -23.132  26.326  24.524  1.00 78.75           C  
ATOM   4636  CB  ARG A 586     -23.826  27.358  26.696  1.00 78.75           C  
ATOM   4637  O   ARG A 586     -22.655  27.029  23.630  1.00 78.75           O  
ATOM   4638  CG  ARG A 586     -24.752  28.390  27.320  1.00 78.75           C  
ATOM   4639  CD  ARG A 586     -24.153  28.995  28.583  1.00 78.75           C  
ATOM   4640  NE  ARG A 586     -25.093  29.892  29.249  1.00 78.75           N  
ATOM   4641  NH1 ARG A 586     -23.745  30.273  31.086  1.00 78.75           N  
ATOM   4642  NH2 ARG A 586     -25.801  31.277  30.938  1.00 78.75           N  
ATOM   4643  CZ  ARG A 586     -24.878  30.479  30.423  1.00 78.75           C  
ATOM   4644  N   GLN A 587     -22.708  25.129  24.773  1.00 80.95           N  
ATOM   4645  CA  GLN A 587     -21.613  24.537  24.010  1.00 80.95           C  
ATOM   4646  C   GLN A 587     -22.025  24.287  22.562  1.00 80.95           C  
ATOM   4647  CB  GLN A 587     -21.152  23.231  24.658  1.00 80.95           C  
ATOM   4648  O   GLN A 587     -21.243  24.526  21.639  1.00 80.95           O  
ATOM   4649  CG  GLN A 587     -20.369  23.428  25.949  1.00 80.95           C  
ATOM   4650  CD  GLN A 587     -19.875  22.121  26.541  1.00 80.95           C  
ATOM   4651  NE2 GLN A 587     -19.002  22.214  27.538  1.00 80.95           N  
ATOM   4652  OE1 GLN A 587     -20.277  21.036  26.107  1.00 80.95           O  
ATOM   4653  N   ALA A 588     -23.267  23.820  22.405  1.00 80.14           N  
ATOM   4654  CA  ALA A 588     -23.801  23.589  21.065  1.00 80.14           C  
ATOM   4655  C   ALA A 588     -23.908  24.896  20.285  1.00 80.14           C  
ATOM   4656  CB  ALA A 588     -25.165  22.908  21.147  1.00 80.14           C  
ATOM   4657  O   ALA A 588     -23.595  24.941  19.093  1.00 80.14           O  
ATOM   4658  N   ARG A 589     -24.377  25.957  20.987  1.00 81.42           N  
ATOM   4659  CA  ARG A 589     -24.460  27.271  20.357  1.00 81.42           C  
ATOM   4660  C   ARG A 589     -23.076  27.784  19.975  1.00 81.42           C  
ATOM   4661  CB  ARG A 589     -25.152  28.271  21.286  1.00 81.42           C  
ATOM   4662  O   ARG A 589     -22.891  28.340  18.890  1.00 81.42           O  
ATOM   4663  CG  ARG A 589     -26.669  28.178  21.271  1.00 81.42           C  
ATOM   4664  CD  ARG A 589     -27.311  29.295  22.081  1.00 81.42           C  
ATOM   4665  NE  ARG A 589     -28.438  28.809  22.872  1.00 81.42           N  
ATOM   4666  NH1 ARG A 589     -28.861  30.835  23.897  1.00 81.42           N  
ATOM   4667  NH2 ARG A 589     -30.154  29.007  24.385  1.00 81.42           N  
ATOM   4668  CZ  ARG A 589     -29.149  29.551  23.716  1.00 81.42           C  
ATOM   4669  N   GLU A 590     -22.090  27.571  20.838  1.00 86.66           N  
ATOM   4670  CA  GLU A 590     -20.713  27.976  20.570  1.00 86.66           C  
ATOM   4671  C   GLU A 590     -20.132  27.209  19.386  1.00 86.66           C  
ATOM   4672  CB  GLU A 590     -19.840  27.768  21.811  1.00 86.66           C  
ATOM   4673  O   GLU A 590     -19.430  27.784  18.551  1.00 86.66           O  
ATOM   4674  CG  GLU A 590     -19.968  28.876  22.846  1.00 86.66           C  
ATOM   4675  CD  GLU A 590     -19.131  28.632  24.092  1.00 86.66           C  
ATOM   4676  OE1 GLU A 590     -19.198  29.450  25.037  1.00 86.66           O  
ATOM   4677  OE2 GLU A 590     -18.402  27.616  24.122  1.00 86.66           O  
ATOM   4678  N   LEU A 591     -20.457  25.943  19.283  1.00 82.98           N  
ATOM   4679  CA  LEU A 591     -19.984  25.123  18.173  1.00 82.98           C  
ATOM   4680  C   LEU A 591     -20.633  25.555  16.863  1.00 82.98           C  
ATOM   4681  CB  LEU A 591     -20.275  23.644  18.438  1.00 82.98           C  
ATOM   4682  O   LEU A 591     -19.970  25.608  15.825  1.00 82.98           O  
ATOM   4683  CG  LEU A 591     -19.326  22.927  19.399  1.00 82.98           C  
ATOM   4684  CD1 LEU A 591     -19.823  21.512  19.679  1.00 82.98           C  
ATOM   4685  CD2 LEU A 591     -17.911  22.899  18.832  1.00 82.98           C  
ATOM   4686  N   GLU A 592     -21.919  25.849  16.976  1.00 85.21           N  
ATOM   4687  CA  GLU A 592     -22.624  26.335  15.794  1.00 85.21           C  
ATOM   4688  C   GLU A 592     -22.053  27.669  15.320  1.00 85.21           C  
ATOM   4689  CB  GLU A 592     -24.121  26.476  16.080  1.00 85.21           C  
ATOM   4690  O   GLU A 592     -21.880  27.884  14.118  1.00 85.21           O  
ATOM   4691  CG  GLU A 592     -24.919  25.206  15.822  1.00 85.21           C  
ATOM   4692  CD  GLU A 592     -26.414  25.382  16.037  1.00 85.21           C  
ATOM   4693  OE1 GLU A 592     -27.173  24.404  15.853  1.00 85.21           O  
ATOM   4694  OE2 GLU A 592     -26.829  26.508  16.391  1.00 85.21           O  
ATOM   4695  N   GLU A 593     -21.740  28.541  16.254  1.00 88.76           N  
ATOM   4696  CA  GLU A 593     -21.117  29.820  15.929  1.00 88.76           C  
ATOM   4697  C   GLU A 593     -19.729  29.622  15.327  1.00 88.76           C  
ATOM   4698  CB  GLU A 593     -21.029  30.707  17.174  1.00 88.76           C  
ATOM   4699  O   GLU A 593     -19.355  30.310  14.376  1.00 88.76           O  
ATOM   4700  CG  GLU A 593     -22.322  31.440  17.500  1.00 88.76           C  
ATOM   4701  CD  GLU A 593     -22.233  32.280  18.764  1.00 88.76           C  
ATOM   4702  OE1 GLU A 593     -23.253  32.887  19.162  1.00 88.76           O  
ATOM   4703  OE2 GLU A 593     -21.135  32.333  19.360  1.00 88.76           O  
ATOM   4704  N   ARG A 594     -18.971  28.677  15.827  1.00 86.44           N  
ATOM   4705  CA  ARG A 594     -17.649  28.371  15.291  1.00 86.44           C  
ATOM   4706  C   ARG A 594     -17.748  27.799  13.880  1.00 86.44           C  
ATOM   4707  CB  ARG A 594     -16.912  27.388  16.204  1.00 86.44           C  
ATOM   4708  O   ARG A 594     -16.938  28.131  13.012  1.00 86.44           O  
ATOM   4709  CG  ARG A 594     -15.410  27.343  15.976  1.00 86.44           C  
ATOM   4710  CD  ARG A 594     -14.643  27.250  17.288  1.00 86.44           C  
ATOM   4711  NE  ARG A 594     -13.205  27.139  17.065  1.00 86.44           N  
ATOM   4712  NH1 ARG A 594     -12.625  27.514  19.270  1.00 86.44           N  
ATOM   4713  NH2 ARG A 594     -10.997  27.147  17.698  1.00 86.44           N  
ATOM   4714  CZ  ARG A 594     -12.279  27.267  18.012  1.00 86.44           C  
ATOM   4715  N   GLN A 595     -18.797  27.009  13.659  1.00 82.57           N  
ATOM   4716  CA  GLN A 595     -19.028  26.440  12.335  1.00 82.57           C  
ATOM   4717  C   GLN A 595     -19.367  27.528  11.320  1.00 82.57           C  
ATOM   4718  CB  GLN A 595     -20.150  25.401  12.385  1.00 82.57           C  
ATOM   4719  O   GLN A 595     -18.881  27.501  10.188  1.00 82.57           O  
ATOM   4720  CG  GLN A 595     -19.725  24.066  12.981  1.00 82.57           C  
ATOM   4721  CD  GLN A 595     -20.820  23.018  12.913  1.00 82.57           C  
ATOM   4722  NE2 GLN A 595     -20.459  21.765  13.168  1.00 82.57           N  
ATOM   4723  OE1 GLN A 595     -21.982  23.332  12.635  1.00 82.57           O  
ATOM   4724  N   THR A 596     -20.164  28.432  11.767  1.00 85.95           N  
ATOM   4725  CA  THR A 596     -20.530  29.545  10.897  1.00 85.95           C  
ATOM   4726  C   THR A 596     -19.314  30.416  10.594  1.00 85.95           C  
ATOM   4727  CB  THR A 596     -21.638  30.407  11.530  1.00 85.95           C  
ATOM   4728  O   THR A 596     -19.131  30.861   9.459  1.00 85.95           O  
ATOM   4729  CG2 THR A 596     -22.921  29.604  11.715  1.00 85.95           C  
ATOM   4730  OG1 THR A 596     -21.195  30.881  12.808  1.00 85.95           O  
ATOM   4731  N   GLU A 597     -18.467  30.625  11.581  1.00 89.01           N  
ATOM   4732  CA  GLU A 597     -17.247  31.401  11.382  1.00 89.01           C  
ATOM   4733  C   GLU A 597     -16.287  30.687  10.435  1.00 89.01           C  
ATOM   4734  CB  GLU A 597     -16.558  31.674  12.722  1.00 89.01           C  
ATOM   4735  O   GLU A 597     -15.663  31.320   9.580  1.00 89.01           O  
ATOM   4736  CG  GLU A 597     -15.690  32.923  12.724  1.00 89.01           C  
ATOM   4737  CD  GLU A 597     -15.329  33.401  14.122  1.00 89.01           C  
ATOM   4738  OE1 GLU A 597     -14.666  34.455  14.251  1.00 89.01           O  
ATOM   4739  OE2 GLU A 597     -15.713  32.715  15.096  1.00 89.01           O  
ATOM   4740  N   LEU A 598     -16.156  29.394  10.613  1.00 86.04           N  
ATOM   4741  CA  LEU A 598     -15.299  28.601   9.739  1.00 86.04           C  
ATOM   4742  C   LEU A 598     -15.832  28.599   8.311  1.00 86.04           C  
ATOM   4743  CB  LEU A 598     -15.189  27.164  10.257  1.00 86.04           C  
ATOM   4744  O   LEU A 598     -15.057  28.683   7.355  1.00 86.04           O  
ATOM   4745  CG  LEU A 598     -13.907  26.812  11.014  1.00 86.04           C  
ATOM   4746  CD1 LEU A 598     -14.185  25.730  12.052  1.00 86.04           C  
ATOM   4747  CD2 LEU A 598     -12.819  26.363  10.044  1.00 86.04           C  
ATOM   4748  N   GLN A 599     -17.159  28.547   8.182  1.00 85.18           N  
ATOM   4749  CA  GLN A 599     -17.777  28.621   6.862  1.00 85.18           C  
ATOM   4750  C   GLN A 599     -17.503  29.969   6.202  1.00 85.18           C  
ATOM   4751  CB  GLN A 599     -19.285  28.382   6.961  1.00 85.18           C  
ATOM   4752  O   GLN A 599     -17.226  30.033   5.002  1.00 85.18           O  
ATOM   4753  CG  GLN A 599     -19.689  26.924   6.787  1.00 85.18           C  
ATOM   4754  CD  GLN A 599     -21.193  26.725   6.809  1.00 85.18           C  
ATOM   4755  NE2 GLN A 599     -21.643  25.557   6.365  1.00 85.18           N  
ATOM   4756  OE1 GLN A 599     -21.944  27.614   7.223  1.00 85.18           O  
ATOM   4757  N   LYS A 600     -17.579  30.976   6.981  1.00 90.33           N  
ATOM   4758  CA  LYS A 600     -17.266  32.308   6.472  1.00 90.33           C  
ATOM   4759  C   LYS A 600     -15.804  32.406   6.047  1.00 90.33           C  
ATOM   4760  CB  LYS A 600     -17.578  33.372   7.525  1.00 90.33           C  
ATOM   4761  O   LYS A 600     -15.491  32.990   5.008  1.00 90.33           O  
ATOM   4762  CG  LYS A 600     -19.055  33.720   7.635  1.00 90.33           C  
ATOM   4763  CD  LYS A 600     -19.292  34.848   8.630  1.00 90.33           C  
ATOM   4764  CE  LYS A 600     -20.777  35.127   8.819  1.00 90.33           C  
ATOM   4765  NZ  LYS A 600     -21.014  36.218   9.812  1.00 90.33           N  
ATOM   4766  N   GLU A 601     -14.898  31.818   6.845  1.00 87.47           N  
ATOM   4767  CA  GLU A 601     -13.477  31.814   6.513  1.00 87.47           C  
ATOM   4768  C   GLU A 601     -13.209  31.013   5.242  1.00 87.47           C  
ATOM   4769  CB  GLU A 601     -12.655  31.249   7.674  1.00 87.47           C  
ATOM   4770  O   GLU A 601     -12.388  31.411   4.413  1.00 87.47           O  
ATOM   4771  CG  GLU A 601     -12.447  32.232   8.817  1.00 87.47           C  
ATOM   4772  CD  GLU A 601     -11.617  31.662   9.956  1.00 87.47           C  
ATOM   4773  OE1 GLU A 601     -11.361  32.388  10.943  1.00 87.47           O  
ATOM   4774  OE2 GLU A 601     -11.219  30.479   9.860  1.00 87.47           O  
ATOM   4775  N   LEU A 602     -13.886  29.883   5.125  1.00 85.99           N  
ATOM   4776  CA  LEU A 602     -13.735  29.057   3.932  1.00 85.99           C  
ATOM   4777  C   LEU A 602     -14.250  29.788   2.697  1.00 85.99           C  
ATOM   4778  CB  LEU A 602     -14.480  27.730   4.101  1.00 85.99           C  
ATOM   4779  O   LEU A 602     -13.630  29.729   1.632  1.00 85.99           O  
ATOM   4780  CG  LEU A 602     -13.850  26.509   3.428  1.00 85.99           C  
ATOM   4781  CD1 LEU A 602     -13.939  25.294   4.345  1.00 85.99           C  
ATOM   4782  CD2 LEU A 602     -14.527  26.227   2.091  1.00 85.99           C  
ATOM   4783  N   GLN A 603     -15.372  30.486   2.838  1.00 87.05           N  
ATOM   4784  CA  GLN A 603     -15.920  31.264   1.732  1.00 87.05           C  
ATOM   4785  C   GLN A 603     -14.984  32.406   1.346  1.00 87.05           C  
ATOM   4786  CB  GLN A 603     -17.300  31.816   2.095  1.00 87.05           C  
ATOM   4787  O   GLN A 603     -14.786  32.678   0.160  1.00 87.05           O  
ATOM   4788  CG  GLN A 603     -18.408  30.773   2.060  1.00 87.05           C  
ATOM   4789  CD  GLN A 603     -19.778  31.362   2.337  1.00 87.05           C  
ATOM   4790  NE2 GLN A 603     -20.824  30.614   2.004  1.00 87.05           N  
ATOM   4791  OE1 GLN A 603     -19.896  32.481   2.846  1.00 87.05           O  
ATOM   4792  N   ALA A 604     -14.427  33.026   2.351  1.00 88.96           N  
ATOM   4793  CA  ALA A 604     -13.468  34.097   2.097  1.00 88.96           C  
ATOM   4794  C   ALA A 604     -12.217  33.562   1.406  1.00 88.96           C  
ATOM   4795  CB  ALA A 604     -13.093  34.796   3.402  1.00 88.96           C  
ATOM   4796  O   ALA A 604     -11.697  34.188   0.479  1.00 88.96           O  
ATOM   4797  N   ALA A 605     -11.746  32.437   1.874  1.00 85.63           N  
ATOM   4798  CA  ALA A 605     -10.569  31.818   1.270  1.00 85.63           C  
ATOM   4799  C   ALA A 605     -10.844  31.409  -0.174  1.00 85.63           C  
ATOM   4800  CB  ALA A 605     -10.125  30.608   2.088  1.00 85.63           C  
ATOM   4801  O   ALA A 605      -9.989  31.578  -1.047  1.00 85.63           O  
ATOM   4802  N   SER A 606     -11.982  30.825  -0.414  1.00 83.45           N  
ATOM   4803  CA  SER A 606     -12.382  30.441  -1.764  1.00 83.45           C  
ATOM   4804  C   SER A 606     -12.484  31.658  -2.678  1.00 83.45           C  
ATOM   4805  CB  SER A 606     -13.719  29.700  -1.737  1.00 83.45           C  
ATOM   4806  O   SER A 606     -12.078  31.604  -3.840  1.00 83.45           O  
ATOM   4807  OG  SER A 606     -14.774  30.578  -1.381  1.00 83.45           O  
ATOM   4808  N   ALA A 607     -13.014  32.706  -2.159  1.00 89.58           N  
ATOM   4809  CA  ALA A 607     -13.121  33.944  -2.927  1.00 89.58           C  
ATOM   4810  C   ALA A 607     -11.741  34.499  -3.268  1.00 89.58           C  
ATOM   4811  CB  ALA A 607     -13.932  34.981  -2.153  1.00 89.58           C  
ATOM   4812  O   ALA A 607     -11.517  34.981  -4.381  1.00 89.58           O  
ATOM   4813  N   GLU A 608     -10.814  34.410  -2.312  1.00 89.26           N  
ATOM   4814  CA  GLU A 608      -9.449  34.872  -2.546  1.00 89.26           C  
ATOM   4815  C   GLU A 608      -8.759  34.034  -3.618  1.00 89.26           C  
ATOM   4816  CB  GLU A 608      -8.639  34.837  -1.248  1.00 89.26           C  
ATOM   4817  O   GLU A 608      -8.040  34.568  -4.464  1.00 89.26           O  
ATOM   4818  CG  GLU A 608      -8.920  36.006  -0.315  1.00 89.26           C  
ATOM   4819  CD  GLU A 608      -8.128  35.944   0.981  1.00 89.26           C  
ATOM   4820  OE1 GLU A 608      -8.277  36.854   1.828  1.00 89.26           O  
ATOM   4821  OE2 GLU A 608      -7.351  34.977   1.151  1.00 89.26           O  
ATOM   4822  N   LEU A 609      -8.970  32.751  -3.505  1.00 87.34           N  
ATOM   4823  CA  LEU A 609      -8.389  31.847  -4.492  1.00 87.34           C  
ATOM   4824  C   LEU A 609      -8.943  32.134  -5.884  1.00 87.34           C  
ATOM   4825  CB  LEU A 609      -8.664  30.390  -4.112  1.00 87.34           C  
ATOM   4826  O   LEU A 609      -8.198  32.126  -6.866  1.00 87.34           O  
ATOM   4827  CG  LEU A 609      -8.017  29.324  -4.997  1.00 87.34           C  
ATOM   4828  CD1 LEU A 609      -6.501  29.342  -4.827  1.00 87.34           C  
ATOM   4829  CD2 LEU A 609      -8.580  27.944  -4.674  1.00 87.34           C  
ATOM   4830  N   GLU A 610     -10.220  32.370  -6.021  1.00 87.03           N  
ATOM   4831  CA  GLU A 610     -10.847  32.704  -7.297  1.00 87.03           C  
ATOM   4832  C   GLU A 610     -10.288  34.006  -7.863  1.00 87.03           C  
ATOM   4833  CB  GLU A 610     -12.366  32.808  -7.139  1.00 87.03           C  
ATOM   4834  O   GLU A 610     -10.065  34.119  -9.070  1.00 87.03           O  
ATOM   4835  CG  GLU A 610     -13.086  31.470  -7.220  1.00 87.03           C  
ATOM   4836  CD  GLU A 610     -14.597  31.594  -7.101  1.00 87.03           C  
ATOM   4837  OE1 GLU A 610     -15.296  30.555  -7.139  1.00 87.03           O  
ATOM   4838  OE2 GLU A 610     -15.086  32.738  -6.971  1.00 87.03           O  
ATOM   4839  N   GLN A 611     -10.056  34.955  -6.989  1.00 91.09           N  
ATOM   4840  CA  GLN A 611      -9.462  36.215  -7.423  1.00 91.09           C  
ATOM   4841  C   GLN A 611      -8.034  36.008  -7.920  1.00 91.09           C  
ATOM   4842  CB  GLN A 611      -9.478  37.237  -6.285  1.00 91.09           C  
ATOM   4843  O   GLN A 611      -7.626  36.604  -8.918  1.00 91.09           O  
ATOM   4844  CG  GLN A 611     -10.835  37.891  -6.065  1.00 91.09           C  
ATOM   4845  CD  GLN A 611     -10.781  39.036  -5.071  1.00 91.09           C  
ATOM   4846  NE2 GLN A 611     -11.893  39.749  -4.927  1.00 91.09           N  
ATOM   4847  OE1 GLN A 611      -9.749  39.276  -4.437  1.00 91.09           O  
ATOM   4848  N   GLN A 612      -7.323  35.135  -7.270  1.00 88.17           N  
ATOM   4849  CA  GLN A 612      -5.961  34.821  -7.691  1.00 88.17           C  
ATOM   4850  C   GLN A 612      -5.951  34.125  -9.049  1.00 88.17           C  
ATOM   4851  CB  GLN A 612      -5.264  33.946  -6.647  1.00 88.17           C  
ATOM   4852  O   GLN A 612      -5.101  34.413  -9.893  1.00 88.17           O  
ATOM   4853  CG  GLN A 612      -4.826  34.705  -5.402  1.00 88.17           C  
ATOM   4854  CD  GLN A 612      -4.105  33.822  -4.400  1.00 88.17           C  
ATOM   4855  NE2 GLN A 612      -3.597  34.430  -3.334  1.00 88.17           N  
ATOM   4856  OE1 GLN A 612      -4.007  32.605  -4.583  1.00 88.17           O  
ATOM   4857  N   LEU A 613      -6.887  33.185  -9.146  1.00 87.25           N  
ATOM   4858  CA  LEU A 613      -6.996  32.470 -10.413  1.00 87.25           C  
ATOM   4859  C   LEU A 613      -7.373  33.422 -11.544  1.00 87.25           C  
ATOM   4860  CB  LEU A 613      -8.033  31.348 -10.308  1.00 87.25           C  
ATOM   4861  O   LEU A 613      -6.831  33.326 -12.647  1.00 87.25           O  
ATOM   4862  CG  LEU A 613      -8.055  30.336 -11.454  1.00 87.25           C  
ATOM   4863  CD1 LEU A 613      -8.046  28.913 -10.905  1.00 87.25           C  
ATOM   4864  CD2 LEU A 613      -9.271  30.563 -12.346  1.00 87.25           C  
ATOM   4865  N   LEU A 614      -8.295  34.325 -11.260  1.00 90.92           N  
ATOM   4866  CA  LEU A 614      -8.682  35.326 -12.248  1.00 90.92           C  
ATOM   4867  C   LEU A 614      -7.503  36.228 -12.597  1.00 90.92           C  
ATOM   4868  CB  LEU A 614      -9.849  36.169 -11.728  1.00 90.92           C  
ATOM   4869  O   LEU A 614      -7.290  36.553 -13.767  1.00 90.92           O  
ATOM   4870  CG  LEU A 614     -10.515  37.103 -12.741  1.00 90.92           C  
ATOM   4871  CD1 LEU A 614     -11.268  36.294 -13.791  1.00 90.92           C  
ATOM   4872  CD2 LEU A 614     -11.452  38.077 -12.035  1.00 90.92           C  
ATOM   4873  N   ALA A 615      -6.783  36.631 -11.620  1.00 92.32           N  
ATOM   4874  CA  ALA A 615      -5.597  37.452 -11.848  1.00 92.32           C  
ATOM   4875  C   ALA A 615      -4.566  36.706 -12.690  1.00 92.32           C  
ATOM   4876  CB  ALA A 615      -4.982  37.881 -10.518  1.00 92.32           C  
ATOM   4877  O   ALA A 615      -3.951  37.286 -13.588  1.00 92.32           O  
ATOM   4878  N   GLU A 616      -4.368  35.440 -12.442  1.00 88.21           N  
ATOM   4879  CA  GLU A 616      -3.426  34.624 -13.202  1.00 88.21           C  
ATOM   4880  C   GLU A 616      -3.893  34.440 -14.643  1.00 88.21           C  
ATOM   4881  CB  GLU A 616      -3.234  33.261 -12.533  1.00 88.21           C  
ATOM   4882  O   GLU A 616      -3.082  34.457 -15.571  1.00 88.21           O  
ATOM   4883  CG  GLU A 616      -1.891  32.612 -12.835  1.00 88.21           C  
ATOM   4884  CD  GLU A 616      -1.677  31.302 -12.092  1.00 88.21           C  
ATOM   4885  OE1 GLU A 616      -0.681  30.600 -12.375  1.00 88.21           O  
ATOM   4886  OE2 GLU A 616      -2.514  30.976 -11.220  1.00 88.21           O  
ATOM   4887  N   LYS A 617      -5.202  34.215 -14.789  1.00 90.04           N  
ATOM   4888  CA  LYS A 617      -5.769  34.100 -16.129  1.00 90.04           C  
ATOM   4889  C   LYS A 617      -5.544  35.378 -16.932  1.00 90.04           C  
ATOM   4890  CB  LYS A 617      -7.263  33.784 -16.055  1.00 90.04           C  
ATOM   4891  O   LYS A 617      -5.210  35.322 -18.118  1.00 90.04           O  
ATOM   4892  CG  LYS A 617      -7.574  32.315 -15.810  1.00 90.04           C  
ATOM   4893  CD  LYS A 617      -9.072  32.044 -15.863  1.00 90.04           C  
ATOM   4894  CE  LYS A 617      -9.388  30.584 -15.564  1.00 90.04           C  
ATOM   4895  NZ  LYS A 617     -10.854  30.308 -15.641  1.00 90.04           N  
ATOM   4896  N   GLN A 618      -5.715  36.491 -16.285  1.00 92.90           N  
ATOM   4897  CA  GLN A 618      -5.505  37.767 -16.962  1.00 92.90           C  
ATOM   4898  C   GLN A 618      -4.037  37.958 -17.333  1.00 92.90           C  
ATOM   4899  CB  GLN A 618      -5.979  38.926 -16.083  1.00 92.90           C  
ATOM   4900  O   GLN A 618      -3.725  38.462 -18.413  1.00 92.90           O  
ATOM   4901  CG  GLN A 618      -7.493  39.009 -15.940  1.00 92.90           C  
ATOM   4902  CD  GLN A 618      -7.936  40.166 -15.064  1.00 92.90           C  
ATOM   4903  NE2 GLN A 618      -9.233  40.458 -15.079  1.00 92.90           N  
ATOM   4904  OE1 GLN A 618      -7.121  40.792 -14.380  1.00 92.90           O  
ATOM   4905  N   ARG A 619      -3.163  37.525 -16.441  1.00 91.33           N  
ATOM   4906  CA  ARG A 619      -1.733  37.594 -16.724  1.00 91.33           C  
ATOM   4907  C   ARG A 619      -1.365  36.703 -17.905  1.00 91.33           C  
ATOM   4908  CB  ARG A 619      -0.921  37.191 -15.491  1.00 91.33           C  
ATOM   4909  O   ARG A 619      -0.565  37.094 -18.759  1.00 91.33           O  
ATOM   4910  CG  ARG A 619      -0.845  38.271 -14.423  1.00 91.33           C  
ATOM   4911  CD  ARG A 619       0.037  37.849 -13.256  1.00 91.33           C  
ATOM   4912  NE  ARG A 619      -0.015  38.816 -12.164  1.00 91.33           N  
ATOM   4913  NH1 ARG A 619       1.241  37.544 -10.701  1.00 91.33           N  
ATOM   4914  NH2 ARG A 619       0.448  39.595 -10.053  1.00 91.33           N  
ATOM   4915  CZ  ARG A 619       0.558  38.649 -10.975  1.00 91.33           C  
ATOM   4916  N   ALA A 620      -1.927  35.542 -17.892  1.00 87.61           N  
ATOM   4917  CA  ALA A 620      -1.677  34.611 -18.988  1.00 87.61           C  
ATOM   4918  C   ALA A 620      -2.204  35.164 -20.309  1.00 87.61           C  
ATOM   4919  CB  ALA A 620      -2.313  33.255 -18.691  1.00 87.61           C  
ATOM   4920  O   ALA A 620      -1.555  35.029 -21.349  1.00 87.61           O  
ATOM   4921  N   GLN A 621      -3.368  35.776 -20.268  1.00 89.90           N  
ATOM   4922  CA  GLN A 621      -3.943  36.375 -21.467  1.00 89.90           C  
ATOM   4923  C   GLN A 621      -3.085  37.533 -21.969  1.00 89.90           C  
ATOM   4924  CB  GLN A 621      -5.369  36.858 -21.196  1.00 89.90           C  
ATOM   4925  O   GLN A 621      -2.891  37.691 -23.177  1.00 89.90           O  
ATOM   4926  CG  GLN A 621      -6.416  35.754 -21.265  1.00 89.90           C  
ATOM   4927  CD  GLN A 621      -7.817  36.255 -20.974  1.00 89.90           C  
ATOM   4928  NE2 GLN A 621      -8.810  35.399 -21.190  1.00 89.90           N  
ATOM   4929  OE1 GLN A 621      -8.007  37.403 -20.557  1.00 89.90           O  
ATOM   4930  N   ALA A 622      -2.602  38.318 -21.053  1.00 92.33           N  
ATOM   4931  CA  ALA A 622      -1.720  39.424 -21.418  1.00 92.33           C  
ATOM   4932  C   ALA A 622      -0.436  38.911 -22.063  1.00 92.33           C  
ATOM   4933  CB  ALA A 622      -1.394  40.271 -20.190  1.00 92.33           C  
ATOM   4934  O   ALA A 622       0.055  39.494 -23.033  1.00 92.33           O  
ATOM   4935  N   GLU A 623       0.092  37.800 -21.576  1.00 91.15           N  
ATOM   4936  CA  GLU A 623       1.299  37.199 -22.135  1.00 91.15           C  
ATOM   4937  C   GLU A 623       1.044  36.651 -23.537  1.00 91.15           C
[truncated: 92,827 more chars]
