# Supplementary material for: The evolutionary origins and ancestral features of septins
Source: Front Cell Dev Biol. 2024 Jun 26;12:1406966. doi: 10.3389/fcell.2024.1406966 (PMC11238149; doi:10.3389/fcell.2024.1406966)
Supplement: Supplementary file 1 [file DataSheet3.zip › Delic_Shuman_Supp_File6/AncGroup8_200_978_9bb52.result/AncCiliates_200_978_9bb52_unrelaxed_rank_2_model_2.pdb]

MODEL     1                                                                     
ATOM      1  N   HIS A   1      21.361 -10.478 -59.435  1.00 31.79           N  
ATOM      2  CA  HIS A   1      21.937 -11.763 -59.818  1.00 31.79           C  
ATOM      3  C   HIS A   1      20.884 -12.866 -59.799  1.00 31.79           C  
ATOM      4  CB  HIS A   1      23.097 -12.128 -58.891  1.00 31.79           C  
ATOM      5  O   HIS A   1      20.334 -13.186 -58.743  1.00 31.79           O  
ATOM      6  CG  HIS A   1      24.445 -11.915 -59.503  1.00 31.79           C  
ATOM      7  CD2 HIS A   1      25.688 -12.103 -59.003  1.00 31.79           C  
ATOM      8  ND1 HIS A   1      24.612 -11.449 -60.789  1.00 31.79           N  
ATOM      9  CE1 HIS A   1      25.905 -11.360 -61.054  1.00 31.79           C  
ATOM     10  NE2 HIS A   1      26.580 -11.751 -59.986  1.00 31.79           N  
ATOM     11  N   ASN A   2      19.979 -12.802 -60.840  1.00 30.47           N  
ATOM     12  CA  ASN A   2      19.312 -13.651 -61.821  1.00 30.47           C  
ATOM     13  C   ASN A   2      19.358 -15.121 -61.413  1.00 30.47           C  
ATOM     14  CB  ASN A   2      19.937 -13.465 -63.205  1.00 30.47           C  
ATOM     15  O   ASN A   2      20.427 -15.652 -61.108  1.00 30.47           O  
ATOM     16  CG  ASN A   2      19.237 -12.397 -64.023  1.00 30.47           C  
ATOM     17  ND2 ASN A   2      19.833 -12.028 -65.151  1.00 30.47           N  
ATOM     18  OD1 ASN A   2      18.171 -11.907 -63.643  1.00 30.47           O  
ATOM     19  N   SER A   3      18.205 -15.724 -61.171  1.00 31.29           N  
ATOM     20  CA  SER A   3      17.744 -16.830 -62.004  1.00 31.29           C  
ATOM     21  C   SER A   3      16.483 -17.466 -61.429  1.00 31.29           C  
ATOM     22  CB  SER A   3      18.839 -17.888 -62.147  1.00 31.29           C  
ATOM     23  O   SER A   3      16.444 -17.825 -60.250  1.00 31.29           O  
ATOM     24  OG  SER A   3      18.902 -18.705 -60.991  1.00 31.29           O  
ATOM     25  N   SER A   4      15.334 -17.327 -62.117  1.00 31.78           N  
ATOM     26  CA  SER A   4      14.220 -17.800 -62.933  1.00 31.78           C  
ATOM     27  C   SER A   4      14.336 -19.294 -63.215  1.00 31.78           C  
ATOM     28  CB  SER A   4      14.155 -17.027 -64.251  1.00 31.78           C  
ATOM     29  O   SER A   4      15.413 -19.783 -63.563  1.00 31.78           O  
ATOM     30  OG  SER A   4      13.638 -15.724 -64.045  1.00 31.78           O  
ATOM     31  N   ILE A   5      13.359 -20.038 -62.788  1.00 34.41           N  
ATOM     32  CA  ILE A   5      12.780 -21.138 -63.552  1.00 34.41           C  
ATOM     33  C   ILE A   5      11.267 -21.164 -63.353  1.00 34.41           C  
ATOM     34  CB  ILE A   5      13.398 -22.495 -63.145  1.00 34.41           C  
ATOM     35  O   ILE A   5      10.784 -21.202 -62.219  1.00 34.41           O  
ATOM     36  CG1 ILE A   5      14.897 -22.517 -63.467  1.00 34.41           C  
ATOM     37  CG2 ILE A   5      12.671 -23.649 -63.841  1.00 34.41           C  
ATOM     38  CD1 ILE A   5      15.635 -23.719 -62.895  1.00 34.41           C  
ATOM     39  N   GLU A   6      10.466 -20.650 -64.286  1.00 30.46           N  
ATOM     40  CA  GLU A   6       9.245 -20.878 -65.052  1.00 30.46           C  
ATOM     41  C   GLU A   6       9.253 -22.256 -65.707  1.00 30.46           C  
ATOM     42  CB  GLU A   6       9.066 -19.791 -66.116  1.00 30.46           C  
ATOM     43  O   GLU A   6      10.266 -22.674 -66.273  1.00 30.46           O  
ATOM     44  CG  GLU A   6       8.311 -18.566 -65.622  1.00 30.46           C  
ATOM     45  CD  GLU A   6       8.027 -17.553 -66.720  1.00 30.46           C  
ATOM     46  OE1 GLU A   6       7.387 -16.515 -66.438  1.00 30.46           O  
ATOM     47  OE2 GLU A   6       8.447 -17.801 -67.872  1.00 30.46           O  
ATOM     48  N   GLU A   7       8.209 -22.983 -65.531  1.00 28.82           N  
ATOM     49  CA  GLU A   7       7.414 -23.634 -66.569  1.00 28.82           C  
ATOM     50  C   GLU A   7       6.158 -24.272 -65.983  1.00 28.82           C  
ATOM     51  CB  GLU A   7       8.247 -24.688 -67.303  1.00 28.82           C  
ATOM     52  O   GLU A   7       6.237 -25.050 -65.030  1.00 28.82           O  
ATOM     53  CG  GLU A   7       8.621 -24.296 -68.724  1.00 28.82           C  
ATOM     54  CD  GLU A   7       9.434 -25.359 -69.446  1.00 28.82           C  
ATOM     55  OE1 GLU A   7       9.805 -25.145 -70.622  1.00 28.82           O  
ATOM     56  OE2 GLU A   7       9.700 -26.415 -68.830  1.00 28.82           O  
ATOM     57  N   THR A   8       4.910 -23.798 -66.435  1.00 29.61           N  
ATOM     58  CA  THR A   8       3.775 -23.856 -67.349  1.00 29.61           C  
ATOM     59  C   THR A   8       3.084 -25.214 -67.266  1.00 29.61           C  
ATOM     60  CB  THR A   8       4.213 -23.587 -68.801  1.00 29.61           C  
ATOM     61  O   THR A   8       3.747 -26.251 -67.198  1.00 29.61           O  
ATOM     62  CG2 THR A   8       3.972 -22.132 -69.187  1.00 29.61           C  
ATOM     63  OG1 THR A   8       5.609 -23.881 -68.935  1.00 29.61           O  
ATOM     64  N   VAL A   9       1.740 -25.235 -67.042  1.00 27.91           N  
ATOM     65  CA  VAL A   9       0.662 -25.546 -67.975  1.00 27.91           C  
ATOM     66  C   VAL A   9      -0.502 -26.188 -67.224  1.00 27.91           C  
ATOM     67  CB  VAL A   9       1.144 -26.479 -69.109  1.00 27.91           C  
ATOM     68  O   VAL A   9      -0.303 -27.104 -66.424  1.00 27.91           O  
ATOM     69  CG1 VAL A   9      -0.026 -26.899 -69.997  1.00 27.91           C  
ATOM     70  CG2 VAL A   9       2.229 -25.794 -69.937  1.00 27.91           C  
ATOM     71  N   LYS A  10      -1.756 -25.534 -67.335  1.00 26.37           N  
ATOM     72  CA  LYS A  10      -2.970 -25.714 -68.126  1.00 26.37           C  
ATOM     73  C   LYS A  10      -4.151 -26.100 -67.240  1.00 26.37           C  
ATOM     74  CB  LYS A  10      -2.756 -26.775 -69.206  1.00 26.37           C  
ATOM     75  O   LYS A  10      -4.039 -27.000 -66.405  1.00 26.37           O  
ATOM     76  CG  LYS A  10      -2.215 -26.224 -70.517  1.00 26.37           C  
ATOM     77  CD  LYS A  10      -2.080 -27.317 -71.570  1.00 26.37           C  
ATOM     78  CE  LYS A  10      -1.477 -26.780 -72.861  1.00 26.37           C  
ATOM     79  NZ  LYS A  10      -1.330 -27.851 -73.891  1.00 26.37           N  
ATOM     80  N   THR A  11      -5.186 -25.254 -67.202  1.00 28.74           N  
ATOM     81  CA  THR A  11      -6.562 -24.929 -67.558  1.00 28.74           C  
ATOM     82  C   THR A  11      -7.449 -26.168 -67.478  1.00 28.74           C  
ATOM     83  CB  THR A  11      -6.646 -24.324 -68.971  1.00 28.74           C  
ATOM     84  O   THR A  11      -7.071 -27.240 -67.956  1.00 28.74           O  
ATOM     85  CG2 THR A  11      -7.290 -22.942 -68.941  1.00 28.74           C  
ATOM     86  OG1 THR A  11      -5.325 -24.212 -69.516  1.00 28.74           O  
ATOM     87  N   GLN A  12      -8.530 -26.085 -66.687  1.00 27.78           N  
ATOM     88  CA  GLN A  12      -9.896 -26.446 -67.050  1.00 27.78           C  
ATOM     89  C   GLN A  12     -10.901 -25.852 -66.067  1.00 27.78           C  
ATOM     90  CB  GLN A  12     -10.054 -27.966 -67.107  1.00 27.78           C  
ATOM     91  O   GLN A  12     -10.766 -26.023 -64.853  1.00 27.78           O  
ATOM     92  CG  GLN A  12      -9.635 -28.577 -68.438  1.00 27.78           C  
ATOM     93  CD  GLN A  12      -9.950 -30.059 -68.528  1.00 27.78           C  
ATOM     94  NE2 GLN A  12      -9.744 -30.638 -69.705  1.00 27.78           N  
ATOM     95  OE1 GLN A  12     -10.374 -30.677 -67.547  1.00 27.78           O  
ATOM     96  N   SER A  13     -11.674 -24.807 -66.474  1.00 27.75           N  
ATOM     97  CA  SER A  13     -13.020 -24.263 -66.618  1.00 27.75           C  
ATOM     98  C   SER A  13     -14.065 -25.373 -66.636  1.00 27.75           C  
ATOM     99  CB  SER A  13     -13.129 -23.428 -67.894  1.00 27.75           C  
ATOM    100  O   SER A  13     -13.843 -26.433 -67.226  1.00 27.75           O  
ATOM    101  OG  SER A  13     -12.651 -24.156 -69.013  1.00 27.75           O  
ATOM    102  N   SER A  14     -15.120 -25.264 -65.812  1.00 28.02           N  
ATOM    103  CA  SER A  14     -16.533 -25.374 -66.160  1.00 28.02           C  
ATOM    104  C   SER A  14     -17.424 -25.026 -64.971  1.00 28.02           C  
ATOM    105  CB  SER A  14     -16.856 -26.785 -66.653  1.00 28.02           C  
ATOM    106  O   SER A  14     -17.189 -25.493 -63.855  1.00 28.02           O  
ATOM    107  OG  SER A  14     -15.923 -27.200 -67.636  1.00 28.02           O  
ATOM    108  N   GLN A  15     -18.248 -23.923 -65.091  1.00 26.85           N  
ATOM    109  CA  GLN A  15     -19.594 -23.459 -65.411  1.00 26.85           C  
ATOM    110  C   GLN A  15     -20.641 -24.186 -64.573  1.00 26.85           C  
ATOM    111  CB  GLN A  15     -19.889 -23.649 -66.900  1.00 26.85           C  
ATOM    112  O   GLN A  15     -20.594 -25.410 -64.436  1.00 26.85           O  
ATOM    113  CG  GLN A  15     -19.311 -22.554 -67.787  1.00 26.85           C  
ATOM    114  CD  GLN A  15     -19.952 -22.513 -69.161  1.00 26.85           C  
ATOM    115  NE2 GLN A  15     -19.808 -21.385 -69.848  1.00 26.85           N  
ATOM    116  OE1 GLN A  15     -20.570 -23.487 -69.602  1.00 26.85           O  
ATOM    117  N   ASN A  16     -21.492 -23.423 -63.814  1.00 25.79           N  
ATOM    118  CA  ASN A  16     -22.944 -23.363 -63.944  1.00 25.79           C  
ATOM    119  C   ASN A  16     -23.562 -22.434 -62.903  1.00 25.79           C  
ATOM    120  CB  ASN A  16     -23.550 -24.763 -63.832  1.00 25.79           C  
ATOM    121  O   ASN A  16     -23.345 -22.608 -61.702  1.00 25.79           O  
ATOM    122  CG  ASN A  16     -23.932 -25.343 -65.180  1.00 25.79           C  
ATOM    123  ND2 ASN A  16     -24.426 -26.576 -65.177  1.00 25.79           N  
ATOM    124  OD1 ASN A  16     -23.784 -24.689 -66.216  1.00 25.79           O  
ATOM    125  N   GLU A  17     -24.091 -21.226 -63.313  1.00 28.07           N  
ATOM    126  CA  GLU A  17     -25.232 -20.356 -63.583  1.00 28.07           C  
ATOM    127  C   GLU A  17     -26.513 -20.920 -62.974  1.00 28.07           C  
ATOM    128  CB  GLU A  17     -25.411 -20.156 -65.090  1.00 28.07           C  
ATOM    129  O   GLU A  17     -26.777 -22.120 -63.072  1.00 28.07           O  
ATOM    130  CG  GLU A  17     -24.591 -19.006 -65.658  1.00 28.07           C  
ATOM    131  CD  GLU A  17     -24.901 -18.713 -67.118  1.00 28.07           C  
ATOM    132  OE1 GLU A  17     -24.373 -17.716 -67.662  1.00 28.07           O  
ATOM    133  OE2 GLU A  17     -25.679 -19.485 -67.721  1.00 28.07           O  
ATOM    134  N   ASN A  18     -27.298 -20.139 -62.179  1.00 28.24           N  
ATOM    135  CA  ASN A  18     -28.468 -19.274 -62.295  1.00 28.24           C  
ATOM    136  C   ASN A  18     -29.602 -19.740 -61.387  1.00 28.24           C  
ATOM    137  CB  ASN A  18     -28.944 -19.207 -63.748  1.00 28.24           C  
ATOM    138  O   ASN A  18     -29.922 -20.930 -61.347  1.00 28.24           O  
ATOM    139  CG  ASN A  18     -28.220 -18.145 -64.551  1.00 28.24           C  
ATOM    140  ND2 ASN A  18     -28.371 -18.193 -65.869  1.00 28.24           N  
ATOM    141  OD1 ASN A  18     -27.529 -17.289 -63.992  1.00 28.24           O  
ATOM    142  N   ASN A  19     -30.147 -18.817 -60.557  1.00 26.99           N  
ATOM    143  CA  ASN A  19     -31.556 -18.437 -60.571  1.00 26.99           C  
ATOM    144  C   ASN A  19     -31.828 -17.262 -59.635  1.00 26.99           C  
ATOM    145  CB  ASN A  19     -32.438 -19.630 -60.196  1.00 26.99           C  
ATOM    146  O   ASN A  19     -31.552 -17.340 -58.437  1.00 26.99           O  
ATOM    147  CG  ASN A  19     -33.541 -19.880 -61.205  1.00 26.99           C  
ATOM    148  ND2 ASN A  19     -34.369 -20.884 -60.941  1.00 26.99           N  
ATOM    149  OD1 ASN A  19     -33.649 -19.177 -62.213  1.00 26.99           O  
ATOM    150  N   LYS A  20     -32.128 -16.030 -60.169  1.00 30.76           N  
ATOM    151  CA  LYS A  20     -33.008 -14.892 -60.421  1.00 30.76           C  
ATOM    152  C   LYS A  20     -34.313 -15.023 -59.641  1.00 30.76           C  
ATOM    153  CB  LYS A  20     -33.302 -14.763 -61.917  1.00 30.76           C  
ATOM    154  O   LYS A  20     -34.922 -16.094 -59.614  1.00 30.76           O  
ATOM    155  CG  LYS A  20     -32.266 -13.956 -62.684  1.00 30.76           C  
ATOM    156  CD  LYS A  20     -32.658 -13.789 -64.146  1.00 30.76           C  
ATOM    157  CE  LYS A  20     -31.594 -13.030 -64.928  1.00 30.76           C  
ATOM    158  NZ  LYS A  20     -31.981 -12.850 -66.360  1.00 30.76           N  
ATOM    159  N   GLN A  21     -34.677 -13.936 -58.935  1.00 28.59           N  
ATOM    160  CA  GLN A  21     -35.969 -13.272 -59.069  1.00 28.59           C  
ATOM    161  C   GLN A  21     -35.975 -11.929 -58.346  1.00 28.59           C  
ATOM    162  CB  GLN A  21     -37.089 -14.164 -58.529  1.00 28.59           C  
ATOM    163  O   GLN A  21     -35.583 -11.843 -57.180  1.00 28.59           O  
ATOM    164  CG  GLN A  21     -37.554 -15.230 -59.511  1.00 28.59           C  
ATOM    165  CD  GLN A  21     -38.833 -15.917 -59.070  1.00 28.59           C  
ATOM    166  NE2 GLN A  21     -39.443 -16.673 -59.976  1.00 28.59           N  
ATOM    167  OE1 GLN A  21     -39.268 -15.770 -57.924  1.00 28.59           O  
ATOM    168  N   ASN A  22     -36.062 -10.747 -59.140  1.00 25.87           N  
ATOM    169  CA  ASN A  22     -37.021  -9.766 -59.635  1.00 25.87           C  
ATOM    170  C   ASN A  22     -37.295  -8.678 -58.600  1.00 25.87           C  
ATOM    171  CB  ASN A  22     -38.327 -10.451 -60.043  1.00 25.87           C  
ATOM    172  O   ASN A  22     -37.680  -8.975 -57.468  1.00 25.87           O  
ATOM    173  CG  ASN A  22     -38.363 -10.807 -61.516  1.00 25.87           C  
ATOM    174  ND2 ASN A  22     -39.342 -11.615 -61.907  1.00 25.87           N  
ATOM    175  OD1 ASN A  22     -37.518 -10.361 -62.297  1.00 25.87           O  
ATOM    176  N   LEU A  23     -37.005  -7.424 -58.907  1.00 25.87           N  
ATOM    177  CA  LEU A  23     -37.291  -5.993 -58.909  1.00 25.87           C  
ATOM    178  C   LEU A  23     -38.774  -5.736 -58.662  1.00 25.87           C  
ATOM    179  CB  LEU A  23     -36.865  -5.364 -60.238  1.00 25.87           C  
ATOM    180  O   LEU A  23     -39.619  -6.560 -59.017  1.00 25.87           O  
ATOM    181  CG  LEU A  23     -35.393  -4.968 -60.360  1.00 25.87           C  
ATOM    182  CD1 LEU A  23     -34.846  -5.374 -61.724  1.00 25.87           C  
ATOM    183  CD2 LEU A  23     -35.221  -3.470 -60.134  1.00 25.87           C  
ATOM    184  N   PRO A  24     -39.145  -4.305 -58.402  1.00 37.15           N  
ATOM    185  CA  PRO A  24     -39.118  -3.179 -59.338  1.00 37.15           C  
ATOM    186  C   PRO A  24     -38.999  -1.829 -58.634  1.00 37.15           C  
ATOM    187  CB  PRO A  24     -40.457  -3.296 -60.071  1.00 37.15           C  
ATOM    188  O   PRO A  24     -39.055  -1.763 -57.404  1.00 37.15           O  
ATOM    189  CG  PRO A  24     -41.411  -3.812 -59.042  1.00 37.15           C  
ATOM    190  CD  PRO A  24     -40.640  -4.128 -57.792  1.00 37.15           C  
ATOM    191  N   PHE A  25     -38.277  -0.849 -59.180  1.00 23.28           N  
ATOM    192  CA  PHE A  25     -38.294   0.354 -60.003  1.00 23.28           C  
ATOM    193  C   PHE A  25     -39.219   1.407 -59.404  1.00 23.28           C  
ATOM    194  CB  PHE A  25     -38.733   0.023 -61.433  1.00 23.28           C  
ATOM    195  O   PHE A  25     -40.364   1.110 -59.057  1.00 23.28           O  
ATOM    196  CG  PHE A  25     -38.343   1.066 -62.445  1.00 23.28           C  
ATOM    197  CD1 PHE A  25     -39.265   2.010 -62.881  1.00 23.28           C  
ATOM    198  CD2 PHE A  25     -37.054   1.104 -62.960  1.00 23.28           C  
ATOM    199  CE1 PHE A  25     -38.908   2.977 -63.817  1.00 23.28           C  
ATOM    200  CE2 PHE A  25     -36.689   2.067 -63.896  1.00 23.28           C  
ATOM    201  CZ  PHE A  25     -37.618   3.002 -64.324  1.00 23.28           C  
ATOM    202  N   ILE A  26     -38.737   2.663 -59.116  1.00 26.94           N  
ATOM    203  CA  ILE A  26     -39.253   3.978 -59.481  1.00 26.94           C  
ATOM    204  C   ILE A  26     -38.092   4.943 -59.707  1.00 26.94           C  
ATOM    205  CB  ILE A  26     -40.207   4.531 -58.398  1.00 26.94           C  
ATOM    206  O   ILE A  26     -37.223   5.092 -58.845  1.00 26.94           O  
ATOM    207  CG1 ILE A  26     -41.448   3.640 -58.273  1.00 26.94           C  
ATOM    208  CG2 ILE A  26     -40.600   5.977 -58.712  1.00 26.94           C  
ATOM    209  CD1 ILE A  26     -42.517   4.194 -57.342  1.00 26.94           C  
ATOM    210  N   GLN A  27     -37.820   5.419 -60.961  1.00 24.67           N  
ATOM    211  CA  GLN A  27     -37.551   6.477 -61.930  1.00 24.67           C  
ATOM    212  C   GLN A  27     -37.932   7.845 -61.371  1.00 24.67           C  
ATOM    213  CB  GLN A  27     -38.305   6.215 -63.235  1.00 24.67           C  
ATOM    214  O   GLN A  27     -39.018   8.013 -60.813  1.00 24.67           O  
ATOM    215  CG  GLN A  27     -37.451   5.574 -64.321  1.00 24.67           C  
ATOM    216  CD  GLN A  27     -38.222   5.323 -65.603  1.00 24.67           C  
ATOM    217  NE2 GLN A  27     -37.537   4.801 -66.614  1.00 24.67           N  
ATOM    218  OE1 GLN A  27     -39.424   5.596 -65.683  1.00 24.67           O  
ATOM    219  N   THR A  28     -37.056   8.804 -61.423  1.00 25.28           N  
ATOM    220  CA  THR A  28     -37.158  10.035 -62.199  1.00 25.28           C  
ATOM    221  C   THR A  28     -35.829  10.785 -62.200  1.00 25.28           C  
ATOM    222  CB  THR A  28     -38.268  10.951 -61.652  1.00 25.28           C  
ATOM    223  O   THR A  28     -35.202  10.948 -61.151  1.00 25.28           O  
ATOM    224  CG2 THR A  28     -39.647  10.338 -61.874  1.00 25.28           C  
ATOM    225  OG1 THR A  28     -38.067  11.148 -60.247  1.00 25.28           O  
ATOM    226  N   ASN A  29     -35.173  10.947 -63.399  1.00 25.54           N  
ATOM    227  CA  ASN A  29     -34.755  11.754 -64.540  1.00 25.54           C  
ATOM    228  C   ASN A  29     -34.372  13.169 -64.116  1.00 25.54           C  
ATOM    229  CB  ASN A  29     -35.859  11.797 -65.599  1.00 25.54           C  
ATOM    230  O   ASN A  29     -35.094  13.809 -63.350  1.00 25.54           O  
ATOM    231  CG  ASN A  29     -35.864  10.569 -66.488  1.00 25.54           C  
ATOM    232  ND2 ASN A  29     -36.988  10.321 -67.149  1.00 25.54           N  
ATOM    233  OD1 ASN A  29     -34.866   9.849 -66.579  1.00 25.54           O  
ATOM    234  N   ALA A  30     -33.172  13.629 -64.484  1.00 27.18           N  
ATOM    235  CA  ALA A  30     -32.802  14.509 -65.589  1.00 27.18           C  
ATOM    236  C   ALA A  30     -31.861  15.615 -65.119  1.00 27.18           C  
ATOM    237  CB  ALA A  30     -34.049  15.113 -66.229  1.00 27.18           C  
ATOM    238  O   ALA A  30     -32.111  16.258 -64.097  1.00 27.18           O  
ATOM    239  N   ASN A  31     -30.664  15.620 -65.729  1.00 25.55           N  
ATOM    240  CA  ASN A  31     -30.097  16.477 -66.765  1.00 25.55           C  
ATOM    241  C   ASN A  31     -28.723  17.006 -66.366  1.00 25.55           C  
ATOM    242  CB  ASN A  31     -31.043  17.638 -67.078  1.00 25.55           C  
ATOM    243  O   ASN A  31     -28.566  17.591 -65.293  1.00 25.55           O  
ATOM    244  CG  ASN A  31     -31.864  17.402 -68.330  1.00 25.55           C  
ATOM    245  ND2 ASN A  31     -32.787  18.313 -68.615  1.00 25.55           N  
ATOM    246  OD1 ASN A  31     -31.672  16.407 -69.034  1.00 25.55           O  
ATOM    247  N   LYS A  32     -27.704  16.605 -67.147  1.00 26.98           N  
ATOM    248  CA  LYS A  32     -26.795  16.889 -68.254  1.00 26.98           C  
ATOM    249  C   LYS A  32     -26.035  18.192 -68.021  1.00 26.98           C  
ATOM    250  CB  LYS A  32     -27.564  16.959 -69.574  1.00 26.98           C  
ATOM    251  O   LYS A  32     -26.635  19.215 -67.684  1.00 26.98           O  
ATOM    252  CG  LYS A  32     -27.460  15.698 -70.419  1.00 26.98           C  
ATOM    253  CD  LYS A  32     -28.230  15.836 -71.726  1.00 26.98           C  
ATOM    254  CE  LYS A  32     -28.253  14.526 -72.503  1.00 26.98           C  
ATOM    255  NZ  LYS A  32     -29.036  14.647 -73.769  1.00 26.98           N  
ATOM    256  N   ASN A  33     -24.770  18.082 -67.938  1.00 25.35           N  
ATOM    257  CA  ASN A  33     -23.823  18.645 -68.894  1.00 25.35           C  
ATOM    258  C   ASN A  33     -22.446  18.845 -68.267  1.00 25.35           C  
ATOM    259  CB  ASN A  33     -24.348  19.968 -69.455  1.00 25.35           C  
ATOM    260  O   ASN A  33     -22.320  19.499 -67.230  1.00 25.35           O  
ATOM    261  CG  ASN A  33     -25.013  19.805 -70.808  1.00 25.35           C  
ATOM    262  ND2 ASN A  33     -25.602  20.883 -71.313  1.00 25.35           N  
ATOM    263  OD1 ASN A  33     -24.999  18.720 -71.394  1.00 25.35           O  
ATOM    264  N   GLN A  34     -21.486  18.068 -68.873  1.00 29.03           N  
ATOM    265  CA  GLN A  34     -20.459  18.018 -69.909  1.00 29.03           C  
ATOM    266  C   GLN A  34     -19.208  18.780 -69.481  1.00 29.03           C  
ATOM    267  CB  GLN A  34     -20.996  18.587 -71.224  1.00 29.03           C  
ATOM    268  O   GLN A  34     -19.297  19.921 -69.021  1.00 29.03           O  
ATOM    269  CG  GLN A  34     -21.919  17.636 -71.973  1.00 29.03           C  
ATOM    270  CD  GLN A  34     -22.168  18.067 -73.407  1.00 29.03           C  
ATOM    271  NE2 GLN A  34     -22.904  17.250 -74.152  1.00 29.03           N  
ATOM    272  OE1 GLN A  34     -21.703  19.126 -73.840  1.00 29.03           O  
ATOM    273  N   ASN A  35     -18.163  17.982 -69.353  1.00 27.26           N  
ATOM    274  CA  ASN A  35     -16.986  17.841 -70.204  1.00 27.26           C  
ATOM    275  C   ASN A  35     -15.703  18.166 -69.444  1.00 27.26           C  
ATOM    276  CB  ASN A  35     -17.109  18.732 -71.442  1.00 27.26           C  
ATOM    277  O   ASN A  35     -15.538  19.279 -68.942  1.00 27.26           O  
ATOM    278  CG  ASN A  35     -17.597  17.973 -72.661  1.00 27.26           C  
ATOM    279  ND2 ASN A  35     -17.797  18.686 -73.763  1.00 27.26           N  
ATOM    280  OD1 ASN A  35     -17.792  16.756 -72.612  1.00 27.26           O  
ATOM    281  N   SER A  36     -14.885  17.110 -69.344  1.00 29.10           N  
ATOM    282  CA  SER A  36     -13.822  16.325 -69.963  1.00 29.10           C  
ATOM    283  C   SER A  36     -12.458  16.971 -69.745  1.00 29.10           C  
ATOM    284  CB  SER A  36     -14.082  16.157 -71.461  1.00 29.10           C  
ATOM    285  O   SER A  36     -12.303  18.181 -69.924  1.00 29.10           O  
ATOM    286  OG  SER A  36     -15.242  16.871 -71.852  1.00 29.10           O  
ATOM    287  N   ASN A  37     -11.584  16.178 -69.125  1.00 26.99           N  
ATOM    288  CA  ASN A  37     -10.501  15.303 -69.562  1.00 26.99           C  
ATOM    289  C   ASN A  37      -9.312  15.364 -68.608  1.00 26.99           C  
ATOM    290  CB  ASN A  37     -10.061  15.662 -70.983  1.00 26.99           C  
ATOM    291  O   ASN A  37      -8.782  16.443 -68.337  1.00 26.99           O  
ATOM    292  CG  ASN A  37     -10.861  14.931 -72.043  1.00 26.99           C  
ATOM    293  ND2 ASN A  37     -10.734  15.372 -73.290  1.00 26.99           N  
ATOM    294  OD1 ASN A  37     -11.588  13.980 -71.745  1.00 26.99           O  
ATOM    295  N   LYS A  38      -8.963  14.147 -68.036  1.00 29.42           N  
ATOM    296  CA  LYS A  38      -8.255  12.872 -68.089  1.00 29.42           C  
ATOM    297  C   LYS A  38      -6.760  13.063 -67.848  1.00 29.42           C  
ATOM    298  CB  LYS A  38      -8.485  12.185 -69.436  1.00 29.42           C  
ATOM    299  O   LYS A  38      -6.120  13.884 -68.508  1.00 29.42           O  
ATOM    300  CG  LYS A  38      -9.166  10.829 -69.331  1.00 29.42           C  
ATOM    301  CD  LYS A  38      -9.403  10.215 -70.705  1.00 29.42           C  
ATOM    302  CE  LYS A  38     -10.146   8.889 -70.605  1.00 29.42           C  
ATOM    303  NZ  LYS A  38     -10.376   8.280 -71.949  1.00 29.42           N  
ATOM    304  N   ILE A  39      -6.189  12.422 -66.811  1.00 31.45           N  
ATOM    305  CA  ILE A  39      -5.503  11.146 -66.639  1.00 31.45           C  
ATOM    306  C   ILE A  39      -4.142  11.377 -65.986  1.00 31.45           C  
ATOM    307  CB  ILE A  39      -5.333  10.410 -67.986  1.00 31.45           C  
ATOM    308  O   ILE A  39      -3.342  12.181 -66.471  1.00 31.45           O  
ATOM    309  CG1 ILE A  39      -6.702  10.093 -68.598  1.00 31.45           C  
ATOM    310  CG2 ILE A  39      -4.506   9.133 -67.803  1.00 31.45           C  
ATOM    311  CD1 ILE A  39      -6.633   9.510 -70.003  1.00 31.45           C  
ATOM    312  N   GLN A  40      -3.953  10.732 -64.775  1.00 25.91           N  
ATOM    313  CA  GLN A  40      -3.352   9.494 -64.289  1.00 25.91           C  
ATOM    314  C   GLN A  40      -2.386   9.766 -63.139  1.00 25.91           C  
ATOM    315  CB  GLN A  40      -2.627   8.768 -65.423  1.00 25.91           C  
ATOM    316  O   GLN A  40      -1.492  10.606 -63.258  1.00 25.91           O  
ATOM    317  CG  GLN A  40      -3.433   7.633 -66.041  1.00 25.91           C  
ATOM    318  CD  GLN A  40      -2.668   6.889 -67.120  1.00 25.91           C  
ATOM    319  NE2 GLN A  40      -3.300   5.878 -67.705  1.00 25.91           N  
ATOM    320  OE1 GLN A  40      -1.519   7.222 -67.425  1.00 25.91           O  
ATOM    321  N   ASN A  41      -2.738   9.244 -61.888  1.00 25.66           N  
ATOM    322  CA  ASN A  41      -2.371   8.101 -61.057  1.00 25.66           C  
ATOM    323  C   ASN A  41      -1.514   8.526 -59.867  1.00 25.66           C  
ATOM    324  CB  ASN A  41      -1.640   7.045 -61.888  1.00 25.66           C  
ATOM    325  O   ASN A  41      -0.521   9.235 -60.034  1.00 25.66           O  
ATOM    326  CG  ASN A  41      -2.551   5.919 -62.334  1.00 25.66           C  
ATOM    327  ND2 ASN A  41      -2.032   5.036 -63.179  1.00 25.66           N  
ATOM    328  OD1 ASN A  41      -3.712   5.843 -61.922  1.00 25.66           O  
ATOM    329  N   GLN A  42      -2.083   8.390 -58.598  1.00 26.26           N  
ATOM    330  CA  GLN A  42      -1.847   7.325 -57.629  1.00 26.26           C  
ATOM    331  C   GLN A  42      -1.364   7.890 -56.297  1.00 26.26           C  
ATOM    332  CB  GLN A  42      -0.831   6.320 -58.173  1.00 26.26           C  
ATOM    333  O   GLN A  42      -0.454   8.722 -56.263  1.00 26.26           O  
ATOM    334  CG  GLN A  42      -1.462   5.117 -58.860  1.00 26.26           C  
ATOM    335  CD  GLN A  42      -0.440   4.081 -59.287  1.00 26.26           C  
ATOM    336  NE2 GLN A  42      -0.917   2.962 -59.822  1.00 26.26           N  
ATOM    337  OE1 GLN A  42       0.769   4.285 -59.139  1.00 26.26           O  
ATOM    338  N   GLU A  43      -2.273   7.995 -55.261  1.00 28.85           N  
ATOM    339  CA  GLU A  43      -2.529   7.425 -53.942  1.00 28.85           C  
ATOM    340  C   GLU A  43      -1.501   7.908 -52.923  1.00 28.85           C  
ATOM    341  CB  GLU A  43      -2.527   5.896 -54.007  1.00 28.85           C  
ATOM    342  O   GLU A  43      -0.294   7.790 -53.148  1.00 28.85           O  
ATOM    343  CG  GLU A  43      -3.837   5.300 -54.504  1.00 28.85           C  
ATOM    344  CD  GLU A  43      -3.827   3.780 -54.544  1.00 28.85           C  
ATOM    345  OE1 GLU A  43      -4.864   3.176 -54.900  1.00 28.85           O  
ATOM    346  OE2 GLU A  43      -2.774   3.189 -54.217  1.00 28.85           O  
ATOM    347  N   SER A  44      -1.982   8.928 -51.985  1.00 27.38           N  
ATOM    348  CA  SER A  44      -1.867   8.808 -50.535  1.00 27.38           C  
ATOM    349  C   SER A  44      -2.518   9.992 -49.829  1.00 27.38           C  
ATOM    350  CB  SER A  44      -0.400   8.700 -50.120  1.00 27.38           C  
ATOM    351  O   SER A  44      -2.026  11.119 -49.915  1.00 27.38           O  
ATOM    352  OG  SER A  44       0.452   9.130 -51.168  1.00 27.38           O  
ATOM    353  N   ASN A  45      -3.813  10.090 -49.746  1.00 26.50           N  
ATOM    354  CA  ASN A  45      -4.816  10.914 -49.081  1.00 26.50           C  
ATOM    355  C   ASN A  45      -5.058  10.455 -47.646  1.00 26.50           C  
ATOM    356  CB  ASN A  45      -6.128  10.905 -49.870  1.00 26.50           C  
ATOM    357  O   ASN A  45      -5.203   9.258 -47.389  1.00 26.50           O  
ATOM    358  CG  ASN A  45      -6.167  11.967 -50.950  1.00 26.50           C  
ATOM    359  ND2 ASN A  45      -7.107  11.835 -51.878  1.00 26.50           N  
ATOM    360  OD1 ASN A  45      -5.357  12.899 -50.952  1.00 26.50           O  
ATOM    361  N   ASN A  46      -4.650  11.249 -46.622  1.00 27.46           N  
ATOM    362  CA  ASN A  46      -5.355  12.263 -45.845  1.00 27.46           C  
ATOM    363  C   ASN A  46      -6.069  11.652 -44.643  1.00 27.46           C  
ATOM    364  CB  ASN A  46      -6.352  13.018 -46.727  1.00 27.46           C  
ATOM    365  O   ASN A  46      -7.013  10.877 -44.804  1.00 27.46           O  
ATOM    366  CG  ASN A  46      -6.273  14.520 -46.543  1.00 27.46           C  
ATOM    367  ND2 ASN A  46      -7.185  15.244 -47.180  1.00 27.46           N  
ATOM    368  OD1 ASN A  46      -5.399  15.026 -45.835  1.00 27.46           O  
ATOM    369  N   TYR A  47      -5.435  11.433 -43.455  1.00 28.70           N  
ATOM    370  CA  TYR A  47      -6.008  11.391 -42.114  1.00 28.70           C  
ATOM    371  C   TYR A  47      -6.066  12.786 -41.502  1.00 28.70           C  
ATOM    372  CB  TYR A  47      -5.196  10.458 -41.211  1.00 28.70           C  
ATOM    373  O   TYR A  47      -5.037  13.453 -41.363  1.00 28.70           O  
ATOM    374  CG  TYR A  47      -5.824   9.098 -41.023  1.00 28.70           C  
ATOM    375  CD1 TYR A  47      -6.763   8.876 -40.018  1.00 28.70           C  
ATOM    376  CD2 TYR A  47      -5.478   8.033 -41.848  1.00 28.70           C  
ATOM    377  CE1 TYR A  47      -7.342   7.624 -39.840  1.00 28.70           C  
ATOM    378  CE2 TYR A  47      -6.051   6.777 -41.679  1.00 28.70           C  
ATOM    379  OH  TYR A  47      -7.551   5.341 -40.502  1.00 28.70           O  
ATOM    380  CZ  TYR A  47      -6.981   6.583 -40.674  1.00 28.70           C  
ATOM    381  N   GLN A  48      -7.009  13.705 -41.857  1.00 29.43           N  
ATOM    382  CA  GLN A  48      -7.762  14.773 -41.208  1.00 29.43           C  
ATOM    383  C   GLN A  48      -8.269  14.334 -39.837  1.00 29.43           C  
ATOM    384  CB  GLN A  48      -8.936  15.212 -42.085  1.00 29.43           C  
ATOM    385  O   GLN A  48      -9.070  13.402 -39.735  1.00 29.43           O  
ATOM    386  CG  GLN A  48      -8.701  16.530 -42.811  1.00 29.43           C  
ATOM    387  CD  GLN A  48      -9.842  16.900 -43.741  1.00 29.43           C  
ATOM    388  NE2 GLN A  48      -9.921  18.175 -44.105  1.00 29.43           N  
ATOM    389  OE1 GLN A  48     -10.645  16.045 -44.129  1.00 29.43           O  
ATOM    390  N   GLY A  49      -7.508  14.329 -38.697  1.00 32.42           N  
ATOM    391  CA  GLY A  49      -7.456  14.349 -37.243  1.00 32.42           C  
ATOM    392  C   GLY A  49      -7.817  15.698 -36.652  1.00 32.42           C  
ATOM    393  O   GLY A  49      -7.169  16.163 -35.711  1.00 32.42           O  
ATOM    394  N   SER A  50      -8.895  16.258 -36.939  1.00 33.34           N  
ATOM    395  CA  SER A  50      -9.194  17.406 -36.089  1.00 33.34           C  
ATOM    396  C   SER A  50     -10.680  17.473 -35.753  1.00 33.34           C  
ATOM    397  CB  SER A  50      -8.757  18.704 -36.768  1.00 33.34           C  
ATOM    398  O   SER A  50     -11.097  18.274 -34.914  1.00 33.34           O  
ATOM    399  OG  SER A  50      -8.764  19.781 -35.846  1.00 33.34           O  
ATOM    400  N   SER A  51     -11.433  16.377 -35.679  1.00 39.49           N  
ATOM    401  CA  SER A  51     -12.786  16.468 -35.141  1.00 39.49           C  
ATOM    402  C   SER A  51     -13.029  15.408 -34.072  1.00 39.49           C  
ATOM    403  CB  SER A  51     -13.819  16.322 -36.259  1.00 39.49           C  
ATOM    404  O   SER A  51     -14.055  15.431 -33.389  1.00 39.49           O  
ATOM    405  OG  SER A  51     -13.813  15.004 -36.781  1.00 39.49           O  
ATOM    406  N   HIS A  52     -11.942  14.755 -33.405  1.00 40.46           N  
ATOM    407  CA  HIS A  52     -12.062  13.625 -32.490  1.00 40.46           C  
ATOM    408  C   HIS A  52     -11.420  13.936 -31.143  1.00 40.46           C  
ATOM    409  CB  HIS A  52     -11.428  12.373 -33.098  1.00 40.46           C  
ATOM    410  O   HIS A  52     -11.731  13.292 -30.138  1.00 40.46           O  
ATOM    411  CG  HIS A  52     -12.212  11.124 -32.854  1.00 40.46           C  
ATOM    412  CD2 HIS A  52     -13.027  10.411 -33.668  1.00 40.46           C  
ATOM    413  ND1 HIS A  52     -12.210  10.469 -31.641  1.00 40.46           N  
ATOM    414  CE1 HIS A  52     -12.991   9.405 -31.721  1.00 40.46           C  
ATOM    415  NE2 HIS A  52     -13.499   9.347 -32.940  1.00 40.46           N  
ATOM    416  N   LEU A  53     -10.869  15.126 -30.870  1.00 38.63           N  
ATOM    417  CA  LEU A  53     -10.342  15.640 -29.611  1.00 38.63           C  
ATOM    418  C   LEU A  53     -11.390  16.476 -28.884  1.00 38.63           C  
ATOM    419  CB  LEU A  53      -9.085  16.478 -29.858  1.00 38.63           C  
ATOM    420  O   LEU A  53     -11.386  16.551 -27.653  1.00 38.63           O  
ATOM    421  CG  LEU A  53      -7.752  15.729 -29.819  1.00 38.63           C  
ATOM    422  CD1 LEU A  53      -6.909  16.084 -31.039  1.00 38.63           C  
ATOM    423  CD2 LEU A  53      -6.998  16.044 -28.532  1.00 38.63           C  
ATOM    424  N   ALA A  54     -12.476  16.769 -29.488  1.00 37.46           N  
ATOM    425  CA  ALA A  54     -13.535  17.638 -28.982  1.00 37.46           C  
ATOM    426  C   ALA A  54     -14.704  16.819 -28.440  1.00 37.46           C  
ATOM    427  CB  ALA A  54     -14.016  18.585 -30.078  1.00 37.46           C  
ATOM    428  O   ALA A  54     -15.324  17.195 -27.443  1.00 37.46           O  
ATOM    429  N   SER A  55     -14.799  15.509 -28.786  1.00 48.08           N  
ATOM    430  CA  SER A  55     -15.871  14.622 -28.346  1.00 48.08           C  
ATOM    431  C   SER A  55     -15.422  13.749 -27.179  1.00 48.08           C  
ATOM    432  CB  SER A  55     -16.344  13.739 -29.502  1.00 48.08           C  
ATOM    433  O   SER A  55     -16.216  13.437 -26.289  1.00 48.08           O  
ATOM    434  OG  SER A  55     -15.271  12.972 -30.021  1.00 48.08           O  
ATOM    435  N   GLU A  56     -14.067  13.698 -26.842  1.00 45.18           N  
ATOM    436  CA  GLU A  56     -13.336  13.030 -25.769  1.00 45.18           C  
ATOM    437  C   GLU A  56     -13.149  13.955 -24.570  1.00 45.18           C  
ATOM    438  CB  GLU A  56     -11.977  12.537 -26.270  1.00 45.18           C  
ATOM    439  O   GLU A  56     -13.254  13.520 -23.421  1.00 45.18           O  
ATOM    440  CG  GLU A  56     -11.923  11.038 -26.529  1.00 45.18           C  
ATOM    441  CD  GLU A  56     -10.587  10.573 -27.087  1.00 45.18           C  
ATOM    442  OE1 GLU A  56     -10.425   9.358 -27.340  1.00 45.18           O  
ATOM    443  OE2 GLU A  56      -9.695  11.431 -27.271  1.00 45.18           O  
ATOM    444  N   GLN A  57     -13.126  15.140 -24.747  1.00 50.15           N  
ATOM    445  CA  GLN A  57     -13.080  16.231 -23.780  1.00 50.15           C  
ATOM    446  C   GLN A  57     -14.481  16.604 -23.304  1.00 50.15           C  
ATOM    447  CB  GLN A  57     -12.387  17.454 -24.383  1.00 50.15           C  
ATOM    448  O   GLN A  57     -14.679  16.920 -22.129  1.00 50.15           O  
ATOM    449  CG  GLN A  57     -10.888  17.502 -24.123  1.00 50.15           C  
ATOM    450  CD  GLN A  57     -10.158  18.438 -25.069  1.00 50.15           C  
ATOM    451  NE2 GLN A  57      -8.846  18.552 -24.894  1.00 50.15           N  
ATOM    452  OE1 GLN A  57     -10.768  19.052 -25.949  1.00 50.15           O  
ATOM    453  N   GLN A  58     -15.518  16.293 -24.010  1.00 44.72           N  
ATOM    454  CA  GLN A  58     -16.911  16.653 -23.771  1.00 44.72           C  
ATOM    455  C   GLN A  58     -17.644  15.546 -23.018  1.00 44.72           C  
ATOM    456  CB  GLN A  58     -17.624  16.950 -25.091  1.00 44.72           C  
ATOM    457  O   GLN A  58     -18.451  15.823 -22.128  1.00 44.72           O  
ATOM    458  CG  GLN A  58     -17.366  18.352 -25.627  1.00 44.72           C  
ATOM    459  CD  GLN A  58     -18.076  18.618 -26.941  1.00 44.72           C  
ATOM    460  NE2 GLN A  58     -18.138  19.885 -27.336  1.00 44.72           N  
ATOM    461  OE1 GLN A  58     -18.565  17.692 -27.597  1.00 44.72           O  
ATOM    462  N   ALA A  59     -17.245  14.245 -23.093  1.00 48.96           N  
ATOM    463  CA  ALA A  59     -17.776  13.095 -22.365  1.00 48.96           C  
ATOM    464  C   ALA A  59     -17.071  12.922 -21.023  1.00 48.96           C  
ATOM    465  CB  ALA A  59     -17.638  11.826 -23.203  1.00 48.96           C  
ATOM    466  O   ALA A  59     -17.710  12.607 -20.016  1.00 48.96           O  
ATOM    467  N   HIS A  60     -15.804  13.327 -20.816  1.00 47.39           N  
ATOM    468  CA  HIS A  60     -14.936  13.457 -19.651  1.00 47.39           C  
ATOM    469  C   HIS A  60     -15.278  14.706 -18.845  1.00 47.39           C  
ATOM    470  CB  HIS A  60     -13.468  13.494 -20.078  1.00 47.39           C  
ATOM    471  O   HIS A  60     -15.320  14.663 -17.614  1.00 47.39           O  
ATOM    472  CG  HIS A  60     -12.508  13.294 -18.948  1.00 47.39           C  
ATOM    473  CD2 HIS A  60     -11.731  14.176 -18.276  1.00 47.39           C  
ATOM    474  ND1 HIS A  60     -12.264  12.059 -18.390  1.00 47.39           N  
ATOM    475  CE1 HIS A  60     -11.375  12.189 -17.419  1.00 47.39           C  
ATOM    476  NE2 HIS A  60     -11.036  13.464 -17.329  1.00 47.39           N  
ATOM    477  N   ASN A  61     -15.819  15.655 -19.404  1.00 52.82           N  
ATOM    478  CA  ASN A  61     -16.215  16.923 -18.800  1.00 52.82           C  
ATOM    479  C   ASN A  61     -17.669  16.893 -18.338  1.00 52.82           C  
ATOM    480  CB  ASN A  61     -15.992  18.077 -19.779  1.00 52.82           C  
ATOM    481  O   ASN A  61     -18.013  17.492 -17.317  1.00 52.82           O  
ATOM    482  CG  ASN A  61     -14.526  18.423 -19.950  1.00 52.82           C  
ATOM    483  ND2 ASN A  61     -14.208  19.144 -21.019  1.00 52.82           N  
ATOM    484  OD1 ASN A  61     -13.687  18.045 -19.129  1.00 52.82           O  
ATOM    485  N   GLN A  62     -18.568  15.980 -18.867  1.00 52.69           N  
ATOM    486  CA  GLN A  62     -19.992  15.913 -18.555  1.00 52.69           C  
ATOM    487  C   GLN A  62     -20.260  14.926 -17.422  1.00 52.69           C  
ATOM    488  CB  GLN A  62     -20.796  15.520 -19.795  1.00 52.69           C  
ATOM    489  O   GLN A  62     -21.097  15.182 -16.554  1.00 52.69           O  
ATOM    490  CG  GLN A  62     -21.009  16.664 -20.777  1.00 52.69           C  
ATOM    491  CD  GLN A  62     -21.765  16.236 -22.021  1.00 52.69           C  
ATOM    492  NE2 GLN A  62     -21.619  17.003 -23.096  1.00 52.69           N  
ATOM    493  OE1 GLN A  62     -22.473  15.224 -22.016  1.00 52.69           O  
ATOM    494  N   LEU A  63     -19.295  13.911 -17.084  1.00 52.91           N  
ATOM    495  CA  LEU A  63     -19.384  12.922 -16.015  1.00 52.91           C  
ATOM    496  C   LEU A  63     -18.557  13.350 -14.808  1.00 52.91           C  
ATOM    497  CB  LEU A  63     -18.913  11.553 -16.511  1.00 52.91           C  
ATOM    498  O   LEU A  63     -18.961  13.129 -13.663  1.00 52.91           O  
ATOM    499  CG  LEU A  63     -19.944  10.715 -17.270  1.00 52.91           C  
ATOM    500  CD1 LEU A  63     -19.247   9.649 -18.109  1.00 52.91           C  
ATOM    501  CD2 LEU A  63     -20.934  10.078 -16.301  1.00 52.91           C  
ATOM    502  N   LYS A  64     -17.496  14.258 -15.050  1.00 52.03           N  
ATOM    503  CA  LYS A  64     -16.666  14.964 -14.078  1.00 52.03           C  
ATOM    504  C   LYS A  64     -17.394  16.180 -13.514  1.00 52.03           C  
ATOM    505  CB  LYS A  64     -15.343  15.393 -14.714  1.00 52.03           C  
ATOM    506  O   LYS A  64     -17.282  16.480 -12.324  1.00 52.03           O  
ATOM    507  CG  LYS A  64     -14.168  15.410 -13.747  1.00 52.03           C  
ATOM    508  CD  LYS A  64     -12.853  15.672 -14.469  1.00 52.03           C  
ATOM    509  CE  LYS A  64     -11.678  15.699 -13.501  1.00 52.03           C  
ATOM    510  NZ  LYS A  64     -10.385  15.951 -14.205  1.00 52.03           N  
ATOM    511  N   GLU A  65     -18.340  16.778 -14.304  1.00 52.23           N  
ATOM    512  CA  GLU A  65     -19.183  17.923 -13.971  1.00 52.23           C  
ATOM    513  C   GLU A  65     -20.387  17.497 -13.135  1.00 52.23           C  
ATOM    514  CB  GLU A  65     -19.652  18.633 -15.243  1.00 52.23           C  
ATOM    515  O   GLU A  65     -20.796  18.212 -12.218  1.00 52.23           O  
ATOM    516  CG  GLU A  65     -19.608  20.152 -15.151  1.00 52.23           C  
ATOM    517  CD  GLU A  65     -19.920  20.842 -16.470  1.00 52.23           C  
ATOM    518  OE1 GLU A  65     -19.878  22.092 -16.525  1.00 52.23           O  
ATOM    519  OE2 GLU A  65     -20.208  20.127 -17.455  1.00 52.23           O  
ATOM    520  N   GLN A  66     -20.898  16.232 -13.219  1.00 50.19           N  
ATOM    521  CA  GLN A  66     -22.045  15.722 -12.475  1.00 50.19           C  
ATOM    522  C   GLN A  66     -21.608  15.084 -11.160  1.00 50.19           C  
ATOM    523  CB  GLN A  66     -22.824  14.710 -13.316  1.00 50.19           C  
ATOM    524  O   GLN A  66     -22.303  15.197 -10.148  1.00 50.19           O  
ATOM    525  CG  GLN A  66     -23.893  15.338 -14.201  1.00 50.19           C  
ATOM    526  CD  GLN A  66     -24.698  14.308 -14.971  1.00 50.19           C  
ATOM    527  NE2 GLN A  66     -25.738  14.763 -15.661  1.00 50.19           N  
ATOM    528  OE1 GLN A  66     -24.386  13.113 -14.946  1.00 50.19           O  
ATOM    529  N   GLU A  67     -20.111  14.796 -10.973  1.00 50.56           N  
ATOM    530  CA  GLU A  67     -19.524  14.161  -9.796  1.00 50.56           C  
ATOM    531  C   GLU A  67     -18.677  15.150  -9.000  1.00 50.56           C  
ATOM    532  CB  GLU A  67     -18.678  12.952 -10.204  1.00 50.56           C  
ATOM    533  O   GLU A  67     -18.573  15.042  -7.777  1.00 50.56           O  
ATOM    534  CG  GLU A  67     -19.455  11.645 -10.250  1.00 50.56           C  
ATOM    535  CD  GLU A  67     -18.618  10.465 -10.717  1.00 50.56           C  
ATOM    536  OE1 GLU A  67     -19.126   9.320 -10.712  1.00 50.56           O  
ATOM    537  OE2 GLU A  67     -17.444  10.686 -11.089  1.00 50.56           O  
ATOM    538  N   LEU A  68     -18.229  16.321  -9.690  1.00 49.33           N  
ATOM    539  CA  LEU A  68     -17.531  17.477  -9.138  1.00 49.33           C  
ATOM    540  C   LEU A  68     -18.520  18.490  -8.571  1.00 49.33           C  
ATOM    541  CB  LEU A  68     -16.661  18.140 -10.210  1.00 49.33           C  
ATOM    542  O   LEU A  68     -18.139  19.368  -7.794  1.00 49.33           O  
ATOM    543  CG  LEU A  68     -15.200  17.694 -10.269  1.00 49.33           C  
ATOM    544  CD1 LEU A  68     -14.779  17.448 -11.714  1.00 49.33           C  
ATOM    545  CD2 LEU A  68     -14.296  18.733  -9.613  1.00 49.33           C  
ATOM    546  N   LYS A  69     -19.820  18.357  -8.890  1.00 43.46           N  
ATOM    547  CA  LYS A  69     -20.925  19.132  -8.335  1.00 43.46           C  
ATOM    548  C   LYS A  69     -21.329  18.608  -6.960  1.00 43.46           C  
ATOM    549  CB  LYS A  69     -22.128  19.105  -9.279  1.00 43.46           C  
ATOM    550  O   LYS A  69     -21.994  19.307  -6.193  1.00 43.46           O  
ATOM    551  CG  LYS A  69     -22.122  20.214 -10.321  1.00 43.46           C  
ATOM    552  CD  LYS A  69     -23.321  20.111 -11.254  1.00 43.46           C  
ATOM    553  CE  LYS A  69     -23.269  21.165 -12.352  1.00 43.46           C  
ATOM    554  NZ  LYS A  69     -24.440  21.063 -13.274  1.00 43.46           N  
ATOM    555  N   SER A  70     -20.513  17.570  -6.462  1.00 45.07           N  
ATOM    556  CA  SER A  70     -20.672  17.150  -5.074  1.00 45.07           C  
ATOM    557  C   SER A  70     -19.384  17.356  -4.283  1.00 45.07           C  
ATOM    558  CB  SER A  70     -21.094  15.682  -5.003  1.00 45.07           C  
ATOM    559  O   SER A  70     -18.297  17.018  -4.757  1.00 45.07           O  
ATOM    560  OG  SER A  70     -22.134  15.413  -5.927  1.00 45.07           O  
ATOM    561  N   GLN A  71     -18.779  18.599  -3.951  1.00 47.67           N  
ATOM    562  CA  GLN A  71     -18.288  19.304  -2.771  1.00 47.67           C  
ATOM    563  C   GLN A  71     -16.798  19.050  -2.559  1.00 47.67           C  
ATOM    564  CB  GLN A  71     -19.074  18.885  -1.528  1.00 47.67           C  
ATOM    565  O   GLN A  71     -16.233  19.455  -1.541  1.00 47.67           O  
ATOM    566  CG  GLN A  71     -20.424  19.578  -1.392  1.00 47.67           C  
ATOM    567  CD  GLN A  71     -21.131  19.234  -0.095  1.00 47.67           C  
ATOM    568  NE2 GLN A  71     -22.322  19.792   0.097  1.00 47.67           N  
ATOM    569  OE1 GLN A  71     -20.613  18.473   0.728  1.00 47.67           O  
ATOM    570  N   LYS A  72     -15.754  19.016  -3.559  1.00 56.02           N  
ATOM    571  CA  LYS A  72     -14.388  19.304  -3.131  1.00 56.02           C  
ATOM    572  C   LYS A  72     -13.531  19.772  -4.304  1.00 56.02           C  
ATOM    573  CB  LYS A  72     -13.758  18.071  -2.482  1.00 56.02           C  
ATOM    574  O   LYS A  72     -13.585  19.190  -5.390  1.00 56.02           O  
ATOM    575  CG  LYS A  72     -14.264  17.785  -1.076  1.00 56.02           C  
ATOM    576  CD  LYS A  72     -13.577  16.567  -0.471  1.00 56.02           C  
ATOM    577  CE  LYS A  72     -14.167  16.208   0.886  1.00 56.02           C  
ATOM    578  NZ  LYS A  72     -13.536  14.980   1.457  1.00 56.02           N  
ATOM    579  N   ASN A  73     -13.263  21.018  -4.447  1.00 63.92           N  
ATOM    580  CA  ASN A  73     -12.427  21.830  -5.325  1.00 63.92           C  
ATOM    581  C   ASN A  73     -11.007  21.276  -5.417  1.00 63.92           C  
ATOM    582  CB  ASN A  73     -12.400  23.283  -4.848  1.00 63.92           C  
ATOM    583  O   ASN A  73     -10.300  21.531  -6.393  1.00 63.92           O  
ATOM    584  CG  ASN A  73     -13.736  23.979  -5.019  1.00 63.92           C  
ATOM    585  ND2 ASN A  73     -13.944  25.056  -4.272  1.00 63.92           N  
ATOM    586  OD1 ASN A  73     -14.575  23.551  -5.817  1.00 63.92           O  
ATOM    587  N   SER A  74     -10.686  19.983  -4.636  1.00 77.93           N  
ATOM    588  CA  SER A  74      -9.339  19.425  -4.691  1.00 77.93           C  
ATOM    589  C   SER A  74      -9.357  17.915  -4.476  1.00 77.93           C  
ATOM    590  CB  SER A  74      -8.441  20.086  -3.645  1.00 77.93           C  
ATOM    591  O   SER A  74     -10.080  17.414  -3.612  1.00 77.93           O  
ATOM    592  OG  SER A  74      -8.930  19.843  -2.337  1.00 77.93           O  
ATOM    593  N   ILE A  75      -8.749  17.147  -5.374  1.00 85.58           N  
ATOM    594  CA  ILE A  75      -8.645  15.693  -5.311  1.00 85.58           C  
ATOM    595  C   ILE A  75      -7.221  15.293  -4.933  1.00 85.58           C  
ATOM    596  CB  ILE A  75      -9.047  15.039  -6.652  1.00 85.58           C  
ATOM    597  O   ILE A  75      -6.254  15.818  -5.489  1.00 85.58           O  
ATOM    598  CG1 ILE A  75     -10.492  15.403  -7.012  1.00 85.58           C  
ATOM    599  CG2 ILE A  75      -8.864  13.520  -6.589  1.00 85.58           C  
ATOM    600  CD1 ILE A  75     -10.897  15.008  -8.425  1.00 85.58           C  
ATOM    601  N   TYR A  76      -7.105  14.398  -3.900  1.00 90.03           N  
ATOM    602  CA  TYR A  76      -5.805  13.907  -3.456  1.00 90.03           C  
ATOM    603  C   TYR A  76      -5.604  12.452  -3.863  1.00 90.03           C  
ATOM    604  CB  TYR A  76      -5.667  14.048  -1.938  1.00 90.03           C  
ATOM    605  O   TYR A  76      -6.384  11.579  -3.475  1.00 90.03           O  
ATOM    606  CG  TYR A  76      -5.669  15.480  -1.459  1.00 90.03           C  
ATOM    607  CD1 TYR A  76      -4.476  16.178  -1.286  1.00 90.03           C  
ATOM    608  CD2 TYR A  76      -6.862  16.136  -1.178  1.00 90.03           C  
ATOM    609  CE1 TYR A  76      -4.472  17.497  -0.843  1.00 90.03           C  
ATOM    610  CE2 TYR A  76      -6.870  17.455  -0.734  1.00 90.03           C  
ATOM    611  OH  TYR A  76      -5.675  19.431  -0.132  1.00 90.03           O  
ATOM    612  CZ  TYR A  76      -5.672  18.126  -0.571  1.00 90.03           C  
ATOM    613  N   LEU A  77      -4.644  12.245  -4.660  1.00 92.50           N  
ATOM    614  CA  LEU A  77      -4.275  10.898  -5.080  1.00 92.50           C  
ATOM    615  C   LEU A  77      -2.902  10.516  -4.539  1.00 92.50           C  
ATOM    616  CB  LEU A  77      -4.282  10.793  -6.608  1.00 92.50           C  
ATOM    617  O   LEU A  77      -1.914  11.209  -4.794  1.00 92.50           O  
ATOM    618  CG  LEU A  77      -3.926   9.426  -7.195  1.00 92.50           C  
ATOM    619  CD1 LEU A  77      -4.984   8.395  -6.816  1.00 92.50           C  
ATOM    620  CD2 LEU A  77      -3.779   9.516  -8.710  1.00 92.50           C  
ATOM    621  N   ASN A  78      -2.867   9.432  -3.739  1.00 95.19           N  
ATOM    622  CA  ASN A  78      -1.635   8.947  -3.126  1.00 95.19           C  
ATOM    623  C   ASN A  78      -1.235   7.581  -3.675  1.00 95.19           C  
ATOM    624  CB  ASN A  78      -1.781   8.886  -1.604  1.00 95.19           C  
ATOM    625  O   ASN A  78      -1.965   6.602  -3.508  1.00 95.19           O  
ATOM    626  CG  ASN A  78      -2.208  10.212  -1.005  1.00 95.19           C  
ATOM    627  ND2 ASN A  78      -3.210  10.173  -0.135  1.00 95.19           N  
ATOM    628  OD1 ASN A  78      -1.642  11.261  -1.322  1.00 95.19           O  
ATOM    629  N   ILE A  79      -0.068   7.501  -4.353  1.00 96.39           N  
ATOM    630  CA  ILE A  79       0.396   6.279  -5.000  1.00 96.39           C  
ATOM    631  C   ILE A  79       1.730   5.849  -4.395  1.00 96.39           C  
ATOM    632  CB  ILE A  79       0.537   6.467  -6.528  1.00 96.39           C  
ATOM    633  O   ILE A  79       2.685   6.630  -4.362  1.00 96.39           O  
ATOM    634  CG1 ILE A  79      -0.804   6.888  -7.139  1.00 96.39           C  
ATOM    635  CG2 ILE A  79       1.059   5.185  -7.183  1.00 96.39           C  
ATOM    636  CD1 ILE A  79      -0.722   7.265  -8.612  1.00 96.39           C  
ATOM    637  N   MET A  80       1.694   4.626  -3.968  1.00 96.90           N  
ATOM    638  CA  MET A  80       2.901   4.050  -3.381  1.00 96.90           C  
ATOM    639  C   MET A  80       3.613   3.144  -4.381  1.00 96.90           C  
ATOM    640  CB  MET A  80       2.561   3.265  -2.113  1.00 96.90           C  
ATOM    641  O   MET A  80       2.972   2.345  -5.066  1.00 96.90           O  
ATOM    642  CG  MET A  80       3.772   2.646  -1.433  1.00 96.90           C  
ATOM    643  SD  MET A  80       3.339   1.801   0.138  1.00 96.90           S  
ATOM    644  CE  MET A  80       2.315   0.446  -0.499  1.00 96.90           C  
ATOM    645  N   VAL A  81       4.975   3.250  -4.430  1.00 96.88           N  
ATOM    646  CA  VAL A  81       5.763   2.425  -5.340  1.00 96.88           C  
ATOM    647  C   VAL A  81       6.604   1.432  -4.541  1.00 96.88           C  
ATOM    648  CB  VAL A  81       6.672   3.287  -6.244  1.00 96.88           C  
ATOM    649  O   VAL A  81       7.379   1.827  -3.667  1.00 96.88           O  
ATOM    650  CG1 VAL A  81       7.401   2.415  -7.265  1.00 96.88           C  
ATOM    651  CG2 VAL A  81       5.854   4.368  -6.948  1.00 96.88           C  
ATOM    652  N   VAL A  82       6.385   0.128  -4.873  1.00 95.33           N  
ATOM    653  CA  VAL A  82       7.054  -0.919  -4.109  1.00 95.33           C  
ATOM    654  C   VAL A  82       7.727  -1.905  -5.063  1.00 95.33           C  
ATOM    655  CB  VAL A  82       6.069  -1.664  -3.181  1.00 95.33           C  
ATOM    656  O   VAL A  82       7.221  -2.162  -6.158  1.00 95.33           O  
ATOM    657  CG1 VAL A  82       6.777  -2.794  -2.436  1.00 95.33           C  
ATOM    658  CG2 VAL A  82       5.426  -0.690  -2.195  1.00 95.33           C  
ATOM    659  N   GLY A  83       8.847  -2.496  -4.638  1.00 92.63           N  
ATOM    660  CA  GLY A  83       9.526  -3.511  -5.428  1.00 92.63           C  
ATOM    661  C   GLY A  83      10.978  -3.702  -5.032  1.00 92.63           C  
ATOM    662  O   GLY A  83      11.448  -3.101  -4.064  1.00 92.63           O  
ATOM    663  N   GLU A  84      11.636  -4.591  -5.730  1.00 90.85           N  
ATOM    664  CA  GLU A  84      13.050  -4.879  -5.507  1.00 90.85           C  
ATOM    665  C   GLU A  84      13.914  -3.653  -5.789  1.00 90.85           C  
ATOM    666  CB  GLU A  84      13.504  -6.054  -6.377  1.00 90.85           C  
ATOM    667  O   GLU A  84      13.547  -2.801  -6.602  1.00 90.85           O  
ATOM    668  CG  GLU A  84      14.911  -6.542  -6.066  1.00 90.85           C  
ATOM    669  CD  GLU A  84      15.340  -7.721  -6.924  1.00 90.85           C  
ATOM    670  OE1 GLU A  84      16.519  -8.136  -6.840  1.00 90.85           O  
ATOM    671  OE2 GLU A  84      14.492  -8.234  -7.687  1.00 90.85           O  
ATOM    672  N   SER A  85      15.014  -3.647  -5.059  1.00 90.18           N  
ATOM    673  CA  SER A  85      15.941  -2.539  -5.265  1.00 90.18           C  
ATOM    674  C   SER A  85      16.584  -2.606  -6.646  1.00 90.18           C  
ATOM    675  CB  SER A  85      17.026  -2.540  -4.187  1.00 90.18           C  
ATOM    676  O   SER A  85      16.908  -3.691  -7.134  1.00 90.18           O  
ATOM    677  OG  SER A  85      17.901  -1.438  -4.353  1.00 90.18           O  
ATOM    678  N   GLY A  86      16.664  -1.420  -7.320  1.00 87.46           N  
ATOM    679  CA  GLY A  86      17.375  -1.327  -8.585  1.00 87.46           C  
ATOM    680  C   GLY A  86      16.467  -1.468  -9.792  1.00 87.46           C  
ATOM    681  O   GLY A  86      16.941  -1.665 -10.913  1.00 87.46           O  
ATOM    682  N   LEU A  87      15.160  -1.390  -9.615  1.00 90.22           N  
ATOM    683  CA  LEU A  87      14.222  -1.576 -10.716  1.00 90.22           C  
ATOM    684  C   LEU A  87      13.808  -0.234 -11.309  1.00 90.22           C  
ATOM    685  CB  LEU A  87      12.984  -2.342 -10.243  1.00 90.22           C  
ATOM    686  O   LEU A  87      13.063  -0.187 -12.291  1.00 90.22           O  
ATOM    687  CG  LEU A  87      13.196  -3.812  -9.875  1.00 90.22           C  
ATOM    688  CD1 LEU A  87      11.882  -4.439  -9.422  1.00 90.22           C  
ATOM    689  CD2 LEU A  87      13.782  -4.580 -11.055  1.00 90.22           C  
ATOM    690  N   GLY A  88      14.350   0.815 -10.746  1.00 89.69           N  
ATOM    691  CA  GLY A  88      14.080   2.128 -11.310  1.00 89.69           C  
ATOM    692  C   GLY A  88      12.860   2.798 -10.707  1.00 89.69           C  
ATOM    693  O   GLY A  88      12.152   3.542 -11.389  1.00 89.69           O  
ATOM    694  N   LYS A  89      12.474   2.547  -9.480  1.00 93.07           N  
ATOM    695  CA  LYS A  89      11.315   3.099  -8.784  1.00 93.07           C  
ATOM    696  C   LYS A  89      11.452   4.607  -8.598  1.00 93.07           C  
ATOM    697  CB  LYS A  89      11.129   2.418  -7.428  1.00 93.07           C  
ATOM    698  O   LYS A  89      10.554   5.367  -8.965  1.00 93.07           O  
ATOM    699  CG  LYS A  89      10.924   0.912  -7.514  1.00 93.07           C  
ATOM    700  CD  LYS A  89      10.702   0.299  -6.137  1.00 93.07           C  
ATOM    701  CE  LYS A  89      11.924   0.468  -5.245  1.00 93.07           C  
ATOM    702  NZ  LYS A  89      13.086  -0.329  -5.740  1.00 93.07           N  
ATOM    703  N   SER A  90      12.564   5.018  -8.123  1.00 91.61           N  
ATOM    704  CA  SER A  90      12.780   6.444  -7.899  1.00 91.61           C  
ATOM    705  C   SER A  90      12.846   7.207  -9.217  1.00 91.61           C  
ATOM    706  CB  SER A  90      14.065   6.673  -7.103  1.00 91.61           C  
ATOM    707  O   SER A  90      12.305   8.309  -9.331  1.00 91.61           O  
ATOM    708  OG  SER A  90      13.974   6.081  -5.818  1.00 91.61           O  
ATOM    709  N   THR A  91      13.452   6.523 -10.139  1.00 91.38           N  
ATOM    710  CA  THR A  91      13.549   7.123 -11.465  1.00 91.38           C  
ATOM    711  C   THR A  91      12.167   7.266 -12.097  1.00 91.38           C  
ATOM    712  CB  THR A  91      14.456   6.291 -12.390  1.00 91.38           C  
ATOM    713  O   THR A  91      11.869   8.282 -12.728  1.00 91.38           O  
ATOM    714  CG2 THR A  91      14.648   6.980 -13.737  1.00 91.38           C  
ATOM    715  OG1 THR A  91      15.735   6.120 -11.768  1.00 91.38           O  
ATOM    716  N   PHE A  92      11.357   6.297 -11.926  1.00 93.28           N  
ATOM    717  CA  PHE A  92       9.987   6.359 -12.421  1.00 93.28           C  
ATOM    718  C   PHE A  92       9.247   7.546 -11.818  1.00 93.28           C  
ATOM    719  CB  PHE A  92       9.241   5.059 -12.106  1.00 93.28           C  
ATOM    720  O   PHE A  92       8.562   8.284 -12.529  1.00 93.28           O  
ATOM    721  CG  PHE A  92       7.761   5.129 -12.373  1.00 93.28           C  
ATOM    722  CD1 PHE A  92       6.865   5.368 -11.338  1.00 93.28           C  
ATOM    723  CD2 PHE A  92       7.266   4.955 -13.659  1.00 93.28           C  
ATOM    724  CE1 PHE A  92       5.495   5.434 -11.582  1.00 93.28           C  
ATOM    725  CE2 PHE A  92       5.899   5.019 -13.910  1.00 93.28           C  
ATOM    726  CZ  PHE A  92       5.015   5.257 -12.870  1.00 93.28           C  
ATOM    727  N   ILE A  93       9.401   7.725 -10.546  1.00 92.43           N  
ATOM    728  CA  ILE A  93       8.719   8.803  -9.838  1.00 92.43           C  
ATOM    729  C   ILE A  93       9.147  10.150 -10.415  1.00 92.43           C  
ATOM    730  CB  ILE A  93       9.007   8.753  -8.321  1.00 92.43           C  
ATOM    731  O   ILE A  93       8.307  11.010 -10.689  1.00 92.43           O  
ATOM    732  CG1 ILE A  93       8.356   7.515  -7.694  1.00 92.43           C  
ATOM    733  CG2 ILE A  93       8.520  10.034  -7.637  1.00 92.43           C  
ATOM    734  CD1 ILE A  93       8.721   7.296  -6.233  1.00 92.43           C  
ATOM    735  N   ASP A  94      10.393  10.276 -10.613  1.00 90.01           N  
ATOM    736  CA  ASP A  94      10.925  11.524 -11.154  1.00 90.01           C  
ATOM    737  C   ASP A  94      10.378  11.792 -12.554  1.00 90.01           C  
ATOM    738  CB  ASP A  94      12.454  11.487 -11.184  1.00 90.01           C  
ATOM    739  O   ASP A  94       9.968  12.913 -12.862  1.00 90.01           O  
ATOM    740  CG  ASP A  94      13.076  11.565  -9.801  1.00 90.01           C  
ATOM    741  OD1 ASP A  94      12.415  12.057  -8.861  1.00 90.01           O  
ATOM    742  OD2 ASP A  94      14.239  11.133  -9.650  1.00 90.01           O  
ATOM    743  N   ALA A  95      10.417  10.768 -13.380  1.00 87.74           N  
ATOM    744  CA  ALA A  95       9.922  10.892 -14.748  1.00 87.74           C  
ATOM    745  C   ALA A  95       8.426  11.195 -14.765  1.00 87.74           C  
ATOM    746  CB  ALA A  95      10.213   9.617 -15.536  1.00 87.74           C  
ATOM    747  O   ALA A  95       7.965  12.032 -15.545  1.00 87.74           O  
ATOM    748  N   PHE A  96       7.665  10.506 -13.927  1.00 89.83           N  
ATOM    749  CA  PHE A  96       6.219  10.671 -13.843  1.00 89.83           C  
ATOM    750  C   PHE A  96       5.860  12.092 -13.424  1.00 89.83           C  
ATOM    751  CB  PHE A  96       5.618   9.665 -12.856  1.00 89.83           C  
ATOM    752  O   PHE A  96       4.992  12.723 -14.030  1.00 89.83           O  
ATOM    753  CG  PHE A  96       4.120   9.549 -12.946  1.00 89.83           C  
ATOM    754  CD1 PHE A  96       3.298  10.385 -12.201  1.00 89.83           C  
ATOM    755  CD2 PHE A  96       3.534   8.602 -13.775  1.00 89.83           C  
ATOM    756  CE1 PHE A  96       1.911  10.280 -12.281  1.00 89.83           C  
ATOM    757  CE2 PHE A  96       2.149   8.490 -13.861  1.00 89.83           C  
ATOM    758  CZ  PHE A  96       1.340   9.330 -13.113  1.00 89.83           C  
ATOM    759  N   LEU A  97       6.584  12.637 -12.430  1.00 86.77           N  
ATOM    760  CA  LEU A  97       6.283  13.962 -11.899  1.00 86.77           C  
ATOM    761  C   LEU A  97       6.701  15.050 -12.882  1.00 86.77           C  
ATOM    762  CB  LEU A  97       6.986  14.174 -10.556  1.00 86.77           C  
ATOM    763  O   LEU A  97       6.032  16.080 -12.997  1.00 86.77           O  
ATOM    764  CG  LEU A  97       6.358  13.480  -9.345  1.00 86.77           C  
ATOM    765  CD1 LEU A  97       7.250  13.646  -8.119  1.00 86.77           C  
ATOM    766  CD2 LEU A  97       4.963  14.032  -9.076  1.00 86.77           C  
ATOM    767  N   ASN A  98       7.858  14.887 -13.470  1.00 83.84           N  
ATOM    768  CA  ASN A  98       8.287  15.838 -14.490  1.00 83.84           C  
ATOM    769  C   ASN A  98       7.226  16.015 -15.572  1.00 83.84           C  
ATOM    770  CB  ASN A  98       9.613  15.395 -15.113  1.00 83.84           C  
ATOM    771  O   ASN A  98       6.957  17.137 -16.005  1.00 83.84           O  
ATOM    772  CG  ASN A  98      10.794  15.613 -14.189  1.00 83.84           C  
ATOM    773  ND2 ASN A  98      11.906  14.947 -14.480  1.00 83.84           N  
ATOM    774  OD1 ASN A  98      10.709  16.372 -13.220  1.00 83.84           O  
ATOM    775  N   LYS A  99       6.731  14.925 -15.979  1.00 80.14           N  
ATOM    776  CA  LYS A  99       5.654  14.992 -16.963  1.00 80.14           C  
ATOM    777  C   LYS A  99       4.405  15.635 -16.367  1.00 80.14           C  
ATOM    778  CB  LYS A  99       5.323  13.595 -17.492  1.00 80.14           C  
ATOM    779  O   LYS A  99       3.746  16.445 -17.022  1.00 80.14           O  
ATOM    780  CG  LYS A  99       4.258  13.582 -18.579  1.00 80.14           C  
ATOM    781  CD  LYS A  99       4.833  13.987 -19.930  1.00 80.14           C  
ATOM    782  CE  LYS A  99       3.765  13.993 -21.015  1.00 80.14           C  
ATOM    783  NZ  LYS A  99       4.331  14.354 -22.349  1.00 80.14           N  
ATOM    784  N   TYR A 100       4.097  15.156 -15.227  1.00 76.59           N  
ATOM    785  CA  TYR A 100       2.923  15.664 -14.525  1.00 76.59           C  
ATOM    786  C   TYR A 100       3.001  17.176 -14.354  1.00 76.59           C  
ATOM    787  CB  TYR A 100       2.783  14.990 -13.156  1.00 76.59           C  
ATOM    788  O   TYR A 100       2.020  17.885 -14.587  1.00 76.59           O  
ATOM    789  CG  TYR A 100       1.538  15.395 -12.405  1.00 76.59           C  
ATOM    790  CD1 TYR A 100       1.603  16.289 -11.339  1.00 76.59           C  
ATOM    791  CD2 TYR A 100       0.294  14.884 -12.760  1.00 76.59           C  
ATOM    792  CE1 TYR A 100       0.459  16.664 -10.643  1.00 76.59           C  
ATOM    793  CE2 TYR A 100      -0.857  15.252 -12.070  1.00 76.59           C  
ATOM    794  OH  TYR A 100      -1.901  16.508 -10.330  1.00 76.59           O  
ATOM    795  CZ  TYR A 100      -0.765  16.141 -11.016  1.00 76.59           C  
ATOM    796  N   GLU A 101       4.124  17.801 -14.038  1.00 75.65           N  
ATOM    797  CA  GLU A 101       4.316  19.222 -13.768  1.00 75.65           C  
ATOM    798  C   GLU A 101       4.454  20.017 -15.064  1.00 75.65           C  
ATOM    799  CB  GLU A 101       5.547  19.440 -12.885  1.00 75.65           C  
ATOM    800  O   GLU A 101       4.019  21.168 -15.142  1.00 75.65           O  
ATOM    801  CG  GLU A 101       5.344  19.028 -11.434  1.00 75.65           C  
ATOM    802  CD  GLU A 101       6.571  19.259 -10.567  1.00 75.65           C  
ATOM    803  OE1 GLU A 101       6.492  19.048  -9.335  1.00 75.65           O  
ATOM    804  OE2 GLU A 101       7.619  19.655 -11.123  1.00 75.65           O  
ATOM    805  N   LYS A 102       5.111  19.471 -16.067  1.00 66.23           N  
ATOM    806  CA  LYS A 102       5.350  20.120 -17.353  1.00 66.23           C  
ATOM    807  C   LYS A 102       4.065  20.211 -18.171  1.00 66.23           C  
ATOM    808  CB  LYS A 102       6.422  19.369 -18.143  1.00 66.23           C  
ATOM    809  O   LYS A 102       3.925  21.093 -19.021  1.00 66.23           O  
ATOM    810  CG  LYS A 102       7.836  19.576 -17.620  1.00 66.23           C  
ATOM    811  CD  LYS A 102       8.862  18.847 -18.478  1.00 66.23           C  
ATOM    812  CE  LYS A 102      10.267  18.978 -17.905  1.00 66.23           C  
ATOM    813  NZ  LYS A 102      11.265  18.205 -18.702  1.00 66.23           N  
ATOM    814  N   SER A 103       3.158  19.340 -18.038  1.00 58.35           N  
ATOM    815  CA  SER A 103       1.860  19.477 -18.690  1.00 58.35           C  
ATOM    816  C   SER A 103       1.170  20.774 -18.280  1.00 58.35           C  
ATOM    817  CB  SER A 103       0.962  18.285 -18.356  1.00 58.35           C  
ATOM    818  O   SER A 103       0.195  21.191 -18.908  1.00 58.35           O  
ATOM    819  OG  SER A 103       0.580  18.310 -16.991  1.00 58.35           O  
ATOM    820  N   LYS A 104       1.719  21.663 -17.278  1.00 50.39           N  
ATOM    821  CA  LYS A 104       1.343  22.996 -16.815  1.00 50.39           C  
ATOM    822  C   LYS A 104       1.742  24.063 -17.831  1.00 50.39           C  
ATOM    823  CB  LYS A 104       1.985  23.296 -15.460  1.00 50.39           C  
ATOM    824  O   LYS A 104       1.005  25.028 -18.047  1.00 50.39           O  
ATOM    825  CG  LYS A 104       1.245  22.691 -14.277  1.00 50.39           C  
ATOM    826  CD  LYS A 104       1.754  23.249 -12.954  1.00 50.39           C  
ATOM    827  CE  LYS A 104       1.042  22.614 -11.767  1.00 50.39           C  
ATOM    828  NZ  LYS A 104       1.491  23.205 -10.471  1.00 50.39           N  
ATOM    829  N   LYS A 105       2.775  23.840 -18.634  1.00 43.90           N  
ATOM    830  CA  LYS A 105       3.375  24.886 -19.457  1.00 43.90           C  
ATOM    831  C   LYS A 105       2.950  24.750 -20.916  1.00 43.90           C  
ATOM    832  CB  LYS A 105       4.900  24.844 -19.350  1.00 43.90           C  
ATOM    833  O   LYS A 105       2.965  25.727 -21.667  1.00 43.90           O  
ATOM    834  CG  LYS A 105       5.438  25.288 -17.998  1.00 43.90           C  
ATOM    835  CD  LYS A 105       6.961  25.336 -17.990  1.00 43.90           C  
ATOM    836  CE  LYS A 105       7.503  25.686 -16.611  1.00 43.90           C  
ATOM    837  NZ  LYS A 105       8.996  25.708 -16.592  1.00 43.90           N  
ATOM    838  N   PHE A 106       2.224  23.705 -21.317  1.00 32.88           N  
ATOM    839  CA  PHE A 106       1.861  23.483 -22.712  1.00 32.88           C  
ATOM    840  C   PHE A 106       0.407  23.868 -22.960  1.00 32.88           C  
ATOM    841  CB  PHE A 106       2.091  22.020 -23.103  1.00 32.88           C  
ATOM    842  O   PHE A 106       0.023  24.165 -24.093  1.00 32.88           O  
ATOM    843  CG  PHE A 106       3.199  21.825 -24.101  1.00 32.88           C  
ATOM    844  CD1 PHE A 106       2.939  21.861 -25.466  1.00 32.88           C  
ATOM    845  CD2 PHE A 106       4.503  21.607 -23.675  1.00 32.88           C  
ATOM    846  CE1 PHE A 106       3.963  21.681 -26.393  1.00 32.88           C  
ATOM    847  CE2 PHE A 106       5.532  21.426 -24.595  1.00 32.88           C  
ATOM    848  CZ  PHE A 106       5.260  21.463 -25.953  1.00 32.88           C  
ATOM    849  N   GLN A 107      -0.378  24.312 -21.944  1.00 38.04           N  
ATOM    850  CA  GLN A 107      -1.745  24.793 -22.116  1.00 38.04           C  
ATOM    851  C   GLN A 107      -1.802  26.318 -22.066  1.00 38.04           C  
ATOM    852  CB  GLN A 107      -2.663  24.198 -21.046  1.00 38.04           C  
ATOM    853  O   GLN A 107      -2.653  26.934 -22.711  1.00 38.04           O  
ATOM    854  CG  GLN A 107      -3.481  23.009 -21.531  1.00 38.04           C  
ATOM    855  CD  GLN A 107      -4.331  22.396 -20.434  1.00 38.04           C  
ATOM    856  NE2 GLN A 107      -4.468  21.074 -20.459  1.00 38.04           N  
ATOM    857  OE1 GLN A 107      -4.860  23.104 -19.571  1.00 38.04           O  
ATOM    858  N   LYS A 108      -0.716  27.054 -21.738  1.00 39.71           N  
ATOM    859  CA  LYS A 108      -0.667  28.513 -21.741  1.00 39.71           C  
ATOM    860  C   LYS A 108       0.000  29.038 -23.009  1.00 39.71           C  
ATOM    861  CB  LYS A 108       0.075  29.028 -20.507  1.00 39.71           C  
ATOM    862  O   LYS A 108      -0.315  30.136 -23.474  1.00 39.71           O  
ATOM    863  CG  LYS A 108      -0.688  30.085 -19.722  1.00 39.71           C  
ATOM    864  CD  LYS A 108       0.044  30.469 -18.443  1.00 39.71           C  
ATOM    865  CE  LYS A 108      -0.739  31.495 -17.635  1.00 39.71           C  
ATOM    866  NZ  LYS A 108       0.006  31.925 -16.414  1.00 39.71           N  
ATOM    867  N   GLN A 109       0.551  28.228 -23.938  1.00 35.72           N  
ATOM    868  CA  GLN A 109       1.263  28.692 -25.124  1.00 35.72           C  
ATOM    869  C   GLN A 109       0.435  28.468 -26.386  1.00 35.72           C  
ATOM    870  CB  GLN A 109       2.614  27.984 -25.250  1.00 35.72           C  
ATOM    871  O   GLN A 109       0.723  29.049 -27.435  1.00 35.72           O  
ATOM    872  CG  GLN A 109       3.755  28.707 -24.548  1.00 35.72           C  
ATOM    873  CD  GLN A 109       5.088  28.005 -24.718  1.00 35.72           C  
ATOM    874  NE2 GLN A 109       6.070  28.391 -23.910  1.00 35.72           N  
ATOM    875  OE1 GLN A 109       5.235  27.121 -25.568  1.00 35.72           O  
ATOM    876  N   GLN A 110      -0.868  28.071 -26.294  1.00 41.83           N  
ATOM    877  CA  GLN A 110      -1.733  28.022 -27.468  1.00 41.83           C  
ATOM    878  C   GLN A 110      -2.846  29.063 -27.375  1.00 41.83           C  
ATOM    879  CB  GLN A 110      -2.333  26.625 -27.635  1.00 41.83           C  
ATOM    880  O   GLN A 110      -3.493  29.378 -28.375  1.00 41.83           O  
ATOM    881  CG  GLN A 110      -1.381  25.618 -28.265  1.00 41.83           C  
ATOM    882  CD  GLN A 110      -2.054  24.298 -28.590  1.00 41.83           C  
ATOM    883  NE2 GLN A 110      -1.280  23.218 -28.574  1.00 41.83           N  
ATOM    884  OE1 GLN A 110      -3.260  24.248 -28.853  1.00 41.83           O  
ATOM    885  N   GLN A 111      -2.740  30.047 -26.386  1.00 38.73           N  
ATOM    886  CA  GLN A 111      -3.681  31.162 -26.378  1.00 38.73           C  
ATOM    887  C   GLN A 111      -2.948  32.500 -26.329  1.00 38.73           C  
ATOM    888  CB  GLN A 111      -4.642  31.047 -25.194  1.00 38.73           C  
ATOM    889  O   GLN A 111      -3.553  33.553 -26.538  1.00 38.73           O  
ATOM    890  CG  GLN A 111      -5.892  30.231 -25.493  1.00 38.73           C  
ATOM    891  CD  GLN A 111      -6.850  30.172 -24.319  1.00 38.73           C  
ATOM    892  NE2 GLN A 111      -7.892  29.357 -24.443  1.00 38.73           N  
ATOM    893  OE1 GLN A 111      -6.655  30.853 -23.307  1.00 38.73           O  
ATOM    894  N   ASP A 112      -1.623  32.575 -26.777  1.00 37.79           N  
ATOM    895  CA  ASP A 112      -1.126  33.936 -26.959  1.00 37.79           C  
ATOM    896  C   ASP A 112      -0.338  34.063 -28.261  1.00 37.79           C  
ATOM    897  CB  ASP A 112      -0.253  34.351 -25.774  1.00 37.79           C  
ATOM    898  O   ASP A 112       0.831  34.453 -28.250  1.00 37.79           O  
ATOM    899  CG  ASP A 112      -1.047  34.557 -24.496  1.00 37.79           C  
ATOM    900  OD1 ASP A 112      -2.274  34.782 -24.570  1.00 37.79           O  
ATOM    901  OD2 ASP A 112      -0.440  34.496 -23.405  1.00 37.79           O  
ATOM    902  N   THR A 113      -0.770  33.525 -29.398  1.00 38.76           N  
ATOM    903  CA  THR A 113      -0.207  34.026 -30.647  1.00 38.76           C  
ATOM    904  C   THR A 113      -1.302  34.589 -31.547  1.00 38.76           C  
ATOM    905  CB  THR A 113       0.561  32.921 -31.396  1.00 38.76           C  
ATOM    906  O   THR A 113      -2.197  33.857 -31.977  1.00 38.76           O  
ATOM    907  CG2 THR A 113       2.002  32.824 -30.908  1.00 38.76           C  
ATOM    908  OG1 THR A 113      -0.091  31.664 -31.179  1.00 38.76           O  
ATOM    909  N   GLU A 114      -2.018  35.568 -31.109  1.00 39.49           N  
ATOM    910  CA  GLU A 114      -2.568  36.507 -32.083  1.00 39.49           C  
ATOM    911  C   GLU A 114      -2.910  37.843 -31.430  1.00 39.49           C  
ATOM    912  CB  GLU A 114      -3.810  35.917 -32.755  1.00 39.49           C  
ATOM    913  O   GLU A 114      -3.749  37.902 -30.528  1.00 39.49           O  
ATOM    914  CG  GLU A 114      -3.504  35.086 -33.993  1.00 39.49           C  
ATOM    915  CD  GLU A 114      -4.745  34.494 -34.641  1.00 39.49           C  
ATOM    916  OE1 GLU A 114      -4.619  33.807 -35.680  1.00 39.49           O  
ATOM    917  OE2 GLU A 114      -5.853  34.718 -34.105  1.00 39.49           O  
ATOM    918  N   THR A 115      -1.987  38.561 -30.989  1.00 35.66           N  
ATOM    919  CA  THR A 115      -2.106  40.009 -31.124  1.00 35.66           C  
ATOM    920  C   THR A 115      -0.886  40.710 -30.533  1.00 35.66           C  
ATOM    921  CB  THR A 115      -3.383  40.530 -30.440  1.00 35.66           C  
ATOM    922  O   THR A 115      -0.546  40.497 -29.367  1.00 35.66           O  
ATOM    923  CG2 THR A 115      -4.072  41.588 -31.296  1.00 35.66           C  
ATOM    924  OG1 THR A 115      -4.287  39.438 -30.231  1.00 35.66           O  
ATOM    925  N   LYS A 116       0.150  40.858 -31.243  1.00 32.28           N  
ATOM    926  CA  LYS A 116       0.767  42.181 -31.208  1.00 32.28           C  
ATOM    927  C   LYS A 116       2.056  42.208 -32.026  1.00 32.28           C  
ATOM    928  CB  LYS A 116       1.052  42.602 -29.766  1.00 32.28           C  
ATOM    929  O   LYS A 116       3.015  41.502 -31.706  1.00 32.28           O  
ATOM    930  CG  LYS A 116      -0.055  43.431 -29.133  1.00 32.28           C  
ATOM    931  CD  LYS A 116       0.350  43.950 -27.759  1.00 32.28           C  
ATOM    932  CE  LYS A 116      -0.783  44.720 -27.095  1.00 32.28           C  
ATOM    933  NZ  LYS A 116      -0.372  45.278 -25.771  1.00 32.28           N  
ATOM    934  N   GLY A 117       1.937  42.249 -33.364  1.00 26.96           N  
ATOM    935  CA  GLY A 117       2.447  43.138 -34.395  1.00 26.96           C  
ATOM    936  C   GLY A 117       2.600  44.572 -33.925  1.00 26.96           C  
ATOM    937  O   GLY A 117       1.753  45.083 -33.191  1.00 26.96           O  
ATOM    938  N   LEU A 118       3.796  44.990 -33.645  1.00 29.93           N  
ATOM    939  CA  LEU A 118       4.269  46.247 -34.215  1.00 29.93           C  
ATOM    940  C   LEU A 118       4.787  47.178 -33.123  1.00 29.93           C  
ATOM    941  CB  LEU A 118       3.149  46.936 -34.999  1.00 29.93           C  
ATOM    942  O   LEU A 118       4.065  47.492 -32.175  1.00 29.93           O  
ATOM    943  CG  LEU A 118       3.530  47.506 -36.366  1.00 29.93           C  
ATOM    944  CD1 LEU A 118       3.678  46.383 -37.387  1.00 29.93           C  
ATOM    945  CD2 LEU A 118       2.493  48.523 -36.829  1.00 29.93           C  
ATOM    946  N   ALA A 119       6.093  47.317 -32.890  1.00 28.05           N  
ATOM    947  CA  ALA A 119       6.801  48.595 -32.882  1.00 28.05           C  
ATOM    948  C   ALA A 119       7.975  48.565 -31.907  1.00 28.05           C  
ATOM    949  CB  ALA A 119       5.845  49.730 -32.524  1.00 28.05           C  
ATOM    950  O   ALA A 119       7.833  48.112 -30.769  1.00 28.05           O  
ATOM    951  N   SER A 120       9.236  48.567 -32.429  1.00 29.91           N  
ATOM    952  CA  SER A 120      10.323  49.517 -32.640  1.00 29.91           C  
ATOM    953  C   SER A 120      11.113  49.748 -31.356  1.00 29.91           C  
ATOM    954  CB  SER A 120       9.779  50.849 -33.159  1.00 29.91           C  
ATOM    955  O   SER A 120      10.531  49.871 -30.276  1.00 29.91           O  
ATOM    956  OG  SER A 120       8.897  51.433 -32.216  1.00 29.91           O  
ATOM    957  N   SER A 121      12.450  49.498 -31.388  1.00 28.50           N  
ATOM    958  CA  SER A 121      13.760  50.139 -31.457  1.00 28.50           C  
ATOM    959  C   SER A 121      13.976  51.085 -30.281  1.00 28.50           C  
ATOM    960  CB  SER A 121      13.914  50.904 -32.773  1.00 28.50           C  
ATOM    961  O   SER A 121      13.069  51.830 -29.903  1.00 28.50           O  
ATOM    962  OG  SER A 121      12.810  51.767 -32.984  1.00 28.50           O  
ATOM    963  N   GLN A 122      15.001  50.892 -29.480  1.00 30.22           N  
ATOM    964  CA  GLN A 122      16.186  51.691 -29.186  1.00 30.22           C  
ATOM    965  C   GLN A 122      16.169  52.192 -27.745  1.00 30.22           C  
ATOM    966  CB  GLN A 122      16.291  52.873 -30.152  1.00 30.22           C  
ATOM    967  O   GLN A 122      15.142  52.674 -27.262  1.00 30.22           O  
ATOM    968  CG  GLN A 122      16.807  52.494 -31.533  1.00 30.22           C  
ATOM    969  CD  GLN A 122      17.100  53.703 -32.402  1.00 30.22           C  
ATOM    970  NE2 GLN A 122      17.780  53.478 -33.521  1.00 30.22           N  
ATOM    971  OE1 GLN A 122      16.718  54.830 -32.070  1.00 30.22           O  
ATOM    972  N   SER A 123      17.256  51.907 -26.936  1.00 25.21           N  
ATOM    973  CA  SER A 123      18.340  52.775 -26.487  1.00 25.21           C  
ATOM    974  C   SER A 123      18.465  52.762 -24.967  1.00 25.21           C  
ATOM    975  CB  SER A 123      18.120  54.206 -26.977  1.00 25.21           C  
ATOM    976  O   SER A 123      17.458  52.792 -24.256  1.00 25.21           O  
ATOM    977  OG  SER A 123      17.063  54.825 -26.264  1.00 25.21           O  
ATOM    978  N   SER A 124      19.633  52.281 -24.411  1.00 30.85           N  
ATOM    979  CA  SER A 124      20.752  52.707 -23.577  1.00 30.85           C  
ATOM    980  C   SER A 124      20.393  53.943 -22.759  1.00 30.85           C  
ATOM    981  CB  SER A 124      21.983  52.995 -24.438  1.00 30.85           C  
ATOM    982  O   SER A 124      19.753  54.866 -23.267  1.00 30.85           O  
ATOM    983  OG  SER A 124      21.660  53.877 -25.498  1.00 30.85           O  
ATOM    984  N   THR A 125      20.499  53.879 -21.432  1.00 24.10           N  
ATOM    985  CA  THR A 125      21.191  54.836 -20.576  1.00 24.10           C  
ATOM    986  C   THR A 125      20.710  54.717 -19.132  1.00 24.10           C  
ATOM    987  CB  THR A 125      20.986  56.280 -21.070  1.00 24.10           C  
ATOM    988  O   THR A 125      19.505  54.655 -18.877  1.00 24.10           O  
ATOM    989  CG2 THR A 125      21.894  56.589 -22.256  1.00 24.10           C  
ATOM    990  OG1 THR A 125      19.621  56.452 -21.471  1.00 24.10           O  
ATOM    991  N   GLU A 126      21.469  54.153 -18.232  1.00 24.26           N  
ATOM    992  CA  GLU A 126      21.747  54.648 -16.887  1.00 24.26           C  
ATOM    993  C   GLU A 126      21.681  56.172 -16.836  1.00 24.26           C  
ATOM    994  CB  GLU A 126      23.118  54.165 -16.408  1.00 24.26           C  
ATOM    995  O   GLU A 126      22.051  56.847 -17.798  1.00 24.26           O  
ATOM    996  CG  GLU A 126      23.130  52.718 -15.936  1.00 24.26           C  
ATOM    997  CD  GLU A 126      24.318  52.387 -15.046  1.00 24.26           C  
ATOM    998  OE1 GLU A 126      24.368  51.266 -14.493  1.00 24.26           O  
ATOM    999  OE2 GLU A 126      25.205  53.258 -14.901  1.00 24.26           O  
ATOM   1000  N   PRO A 127      21.473  56.720 -15.501  1.00 37.04           N  
ATOM   1001  CA  PRO A 127      22.232  56.911 -14.263  1.00 37.04           C  
ATOM   1002  C   PRO A 127      21.366  57.419 -13.112  1.00 37.04           C  
ATOM   1003  CB  PRO A 127      23.286  57.950 -14.653  1.00 37.04           C  
ATOM   1004  O   PRO A 127      20.181  57.703 -13.305  1.00 37.04           O  
ATOM   1005  CG  PRO A 127      22.598  58.841 -15.637  1.00 37.04           C  
ATOM   1006  CD  PRO A 127      21.242  58.268 -15.932  1.00 37.04           C  
ATOM   1007  N   THR A 128      21.736  57.059 -11.830  1.00 24.43           N  
ATOM   1008  CA  THR A 128      22.396  57.648 -10.671  1.00 24.43           C  
ATOM   1009  C   THR A 128      21.382  58.339  -9.764  1.00 24.43           C  
ATOM   1010  CB  THR A 128      23.479  58.656 -11.097  1.00 24.43           C  
ATOM   1011  O   THR A 128      20.492  59.045 -10.243  1.00 24.43           O  
ATOM   1012  CG2 THR A 128      24.749  57.942 -11.547  1.00 24.43           C  
ATOM   1013  OG1 THR A 128      22.983  59.452 -12.180  1.00 24.43           O  
ATOM   1014  N   GLY A 129      21.361  58.004  -8.435  1.00 24.16           N  
ATOM   1015  CA  GLY A 129      21.815  58.698  -7.240  1.00 24.16           C  
ATOM   1016  C   GLY A 129      20.798  58.676  -6.115  1.00 24.16           C  
ATOM   1017  O   GLY A 129      19.609  58.909  -6.341  1.00 24.16           O  
ATOM   1018  N   ALA A 130      21.183  58.083  -4.945  1.00 26.83           N  
ATOM   1019  CA  ALA A 130      21.656  58.655  -3.687  1.00 26.83           C  
ATOM   1020  C   ALA A 130      20.765  58.231  -2.522  1.00 26.83           C  
ATOM   1021  CB  ALA A 130      21.711  60.178  -3.782  1.00 26.83           C  
ATOM   1022  O   ALA A 130      19.541  58.365  -2.588  1.00 26.83           O  
ATOM   1023  N   ALA A 131      21.354  57.496  -1.542  1.00 25.50           N  
ATOM   1024  CA  ALA A 131      21.952  57.801  -0.244  1.00 25.50           C  
ATOM   1025  C   ALA A 131      21.310  56.972   0.864  1.00 25.50           C  
ATOM   1026  CB  ALA A 131      21.821  59.290   0.066  1.00 25.50           C  
ATOM   1027  O   ALA A 131      20.086  56.974   1.020  1.00 25.50           O  
ATOM   1028  N   LYS A 132      22.065  56.077   1.464  1.00 25.77           N  
ATOM   1029  CA  LYS A 132      22.619  55.498   2.684  1.00 25.77           C  
ATOM   1030  C   LYS A 132      21.990  56.126   3.925  1.00 25.77           C  
ATOM   1031  CB  LYS A 132      24.138  55.674   2.721  1.00 25.77           C  
ATOM   1032  O   LYS A 132      21.624  57.303   3.914  1.00 25.77           O  
ATOM   1033  CG  LYS A 132      24.915  54.433   2.308  1.00 25.77           C  
ATOM   1034  CD  LYS A 132      26.419  54.669   2.370  1.00 25.77           C  
ATOM   1035  CE  LYS A 132      27.196  53.460   1.866  1.00 25.77           C  
ATOM   1036  NZ  LYS A 132      28.671  53.653   2.005  1.00 25.77           N  
ATOM   1037  N   PRO A 133      22.302  55.538   5.226  1.00 38.56           N  
ATOM   1038  CA  PRO A 133      23.500  54.963   5.843  1.00 38.56           C  
ATOM   1039  C   PRO A 133      23.175  54.055   7.027  1.00 38.56           C  
ATOM   1040  CB  PRO A 133      24.287  56.194   6.299  1.00 38.56           C  
ATOM   1041  O   PRO A 133      22.012  53.945   7.424  1.00 38.56           O  
ATOM   1042  CG  PRO A 133      23.245  57.186   6.704  1.00 38.56           C  
ATOM   1043  CD  PRO A 133      21.894  56.625   6.362  1.00 38.56           C  
ATOM   1044  N   ILE A 134      24.111  53.026   7.295  1.00 28.18           N  
ATOM   1045  CA  ILE A 134      25.314  52.789   8.085  1.00 28.18           C  
ATOM   1046  C   ILE A 134      24.978  51.906   9.284  1.00 28.18           C  
ATOM   1047  CB  ILE A 134      25.951  54.115   8.557  1.00 28.18           C  
ATOM   1048  O   ILE A 134      24.044  52.196  10.034  1.00 28.18           O  
ATOM   1049  CG1 ILE A 134      26.318  54.990   7.353  1.00 28.18           C  
ATOM   1050  CG2 ILE A 134      27.178  53.844   9.432  1.00 28.18           C  
ATOM   1051  CD1 ILE A 134      26.709  56.415   7.720  1.00 28.18           C  
ATOM   1052  N   ALA A 135      25.717  50.718   9.419  1.00 28.04           N  
ATOM   1053  CA  ALA A 135      26.964  50.350  10.085  1.00 28.04           C  
ATOM   1054  C   ALA A 135      26.835  48.999  10.782  1.00 28.04           C  
ATOM   1055  CB  ALA A 135      27.367  51.427  11.090  1.00 28.04           C  
ATOM   1056  O   ALA A 135      25.840  48.735  11.461  1.00 28.04           O  
ATOM   1057  N   SER A 136      27.781  48.085  10.449  1.00 27.28           N  
ATOM   1058  CA  SER A 136      29.117  47.767  10.943  1.00 27.28           C  
ATOM   1059  C   SER A 136      29.322  46.260  11.049  1.00 27.28           C  
ATOM   1060  CB  SER A 136      29.355  48.420  12.305  1.00 27.28           C  
ATOM   1061  O   SER A 136      28.493  45.554  11.627  1.00 27.28           O  
ATOM   1062  OG  SER A 136      28.423  47.943  13.261  1.00 27.28           O  
ATOM   1063  N   ARG A 137      30.254  45.669  10.329  1.00 28.47           N  
ATOM   1064  CA  ARG A 137      31.687  45.406  10.249  1.00 28.47           C  
ATOM   1065  C   ARG A 137      32.047  44.109  10.967  1.00 28.47           C  
ATOM   1066  CB  ARG A 137      32.483  46.571  10.841  1.00 28.47           C  
ATOM   1067  O   ARG A 137      31.623  43.884  12.102  1.00 28.47           O  
ATOM   1068  CG  ARG A 137      33.736  46.923  10.055  1.00 28.47           C  
ATOM   1069  CD  ARG A 137      34.160  48.367  10.287  1.00 28.47           C  
ATOM   1070  NE  ARG A 137      35.612  48.497  10.367  1.00 28.47           N  
ATOM   1071  NH1 ARG A 137      35.581  50.670  11.150  1.00 28.47           N  
ATOM   1072  NH2 ARG A 137      37.578  49.598  10.809  1.00 28.47           N  
ATOM   1073  CZ  ARG A 137      36.254  49.588  10.775  1.00 28.47           C  
ATOM   1074  N   ALA A 138      32.614  43.135  10.174  1.00 25.26           N  
ATOM   1075  CA  ALA A 138      34.035  42.802  10.235  1.00 25.26           C  
ATOM   1076  C   ALA A 138      34.306  41.437   9.609  1.00 25.26           C  
ATOM   1077  CB  ALA A 138      34.526  42.827  11.680  1.00 25.26           C  
ATOM   1078  O   ALA A 138      33.642  40.452   9.940  1.00 25.26           O  
ATOM   1079  N   ALA A 139      35.016  41.351   8.395  1.00 25.87           N  
ATOM   1080  CA  ALA A 139      36.348  41.292   7.798  1.00 25.87           C  
ATOM   1081  C   ALA A 139      36.804  39.848   7.614  1.00 25.87           C  
ATOM   1082  CB  ALA A 139      37.351  42.057   8.659  1.00 25.87           C  
ATOM   1083  O   ALA A 139      36.816  39.067   8.568  1.00 25.87           O  
ATOM   1084  N   SER A 140      37.078  39.368   6.372  1.00 25.24           N  
ATOM   1085  CA  SER A 140      37.829  38.670   5.333  1.00 25.24           C  
ATOM   1086  C   SER A 140      39.286  38.477   5.739  1.00 25.24           C  
ATOM   1087  CB  SER A 140      37.757  39.437   4.012  1.00 25.24           C  
ATOM   1088  O   SER A 140      39.823  39.252   6.534  1.00 25.24           O  
ATOM   1089  OG  SER A 140      36.418  39.527   3.555  1.00 25.24           O  
ATOM   1090  N   PRO A 141      40.153  37.659   4.872  1.00 37.40           N  
ATOM   1091  CA  PRO A 141      40.438  37.771   3.440  1.00 37.40           C  
ATOM   1092  C   PRO A 141      41.092  36.516   2.868  1.00 37.40           C  
ATOM   1093  CB  PRO A 141      41.391  38.967   3.362  1.00 37.40           C  
ATOM   1094  O   PRO A 141      41.537  35.648   3.623  1.00 37.40           O  
ATOM   1095  CG  PRO A 141      42.203  38.889   4.614  1.00 37.40           C  
ATOM   1096  CD  PRO A 141      41.670  37.769   5.461  1.00 37.40           C  
ATOM   1097  N   SER A 142      40.777  36.170   1.555  1.00 26.25           N  
ATOM   1098  CA  SER A 142      41.275  36.158   0.184  1.00 26.25           C  
ATOM   1099  C   SER A 142      42.373  35.115   0.004  1.00 26.25           C  
ATOM   1100  CB  SER A 142      41.804  37.539  -0.207  1.00 26.25           C  
ATOM   1101  O   SER A 142      43.273  35.003   0.839  1.00 26.25           O  
ATOM   1102  OG  SER A 142      40.962  38.561   0.298  1.00 26.25           O  
ATOM   1103  N   SER A 143      42.234  34.182  -0.951  1.00 29.84           N  
ATOM   1104  CA  SER A 143      43.182  33.938  -2.033  1.00 29.84           C  
ATOM   1105  C   SER A 143      42.545  33.122  -3.152  1.00 29.84           C  
ATOM   1106  CB  SER A 143      44.422  33.214  -1.506  1.00 29.84           C  
ATOM   1107  O   SER A 143      41.890  32.109  -2.895  1.00 29.84           O  
ATOM   1108  OG  SER A 143      44.085  31.925  -1.024  1.00 29.84           O  
ATOM   1109  N   LYS A 144      42.204  33.734  -4.335  1.00 28.40           N  
ATOM   1110  CA  LYS A 144      42.516  33.816  -5.759  1.00 28.40           C  
ATOM   1111  C   LYS A 144      43.401  32.652  -6.196  1.00 28.40           C  
ATOM   1112  CB  LYS A 144      43.201  35.145  -6.083  1.00 28.40           C  
ATOM   1113  O   LYS A 144      44.500  32.468  -5.668  1.00 28.40           O  
ATOM   1114  CG  LYS A 144      42.276  36.185  -6.697  1.00 28.40           C  
ATOM   1115  CD  LYS A 144      43.012  37.486  -6.988  1.00 28.40           C  
ATOM   1116  CE  LYS A 144      42.063  38.567  -7.488  1.00 28.40           C  
ATOM   1117  NZ  LYS A 144      42.781  39.844  -7.779  1.00 28.40           N  
ATOM   1118  N   ARG A 145      42.778  31.626  -6.747  1.00 27.36           N  
ATOM   1119  CA  ARG A 145      43.467  30.877  -7.792  1.00 27.36           C  
ATOM   1120  C   ARG A 145      42.472  30.189  -8.721  1.00 27.36           C  
ATOM   1121  CB  ARG A 145      44.412  29.842  -7.178  1.00 27.36           C  
ATOM   1122  O   ARG A 145      41.572  29.483  -8.261  1.00 27.36           O  
ATOM   1123  CG  ARG A 145      45.802  30.379  -6.876  1.00 27.36           C  
ATOM   1124  CD  ARG A 145      46.747  29.276  -6.420  1.00 27.36           C  
ATOM   1125  NE  ARG A 145      48.024  29.815  -5.962  1.00 27.36           N  
ATOM   1126  NH1 ARG A 145      48.910  27.766  -5.366  1.00 27.36           N  
ATOM   1127  NH2 ARG A 145      50.142  29.679  -5.084  1.00 27.36           N  
ATOM   1128  CZ  ARG A 145      49.023  29.085  -5.472  1.00 27.36           C  
ATOM   1129  N   GLU A 146      42.070  30.771  -9.893  1.00 27.90           N  
ATOM   1130  CA  GLU A 146      41.884  30.103 -11.178  1.00 27.90           C  
ATOM   1131  C   GLU A 146      43.028  29.136 -11.468  1.00 27.90           C  
ATOM   1132  CB  GLU A 146      41.766  31.132 -12.306  1.00 27.90           C  
ATOM   1133  O   GLU A 146      44.199  29.484 -11.303  1.00 27.90           O  
ATOM   1134  CG  GLU A 146      40.353  31.657 -12.513  1.00 27.90           C  
ATOM   1135  CD  GLU A 146      40.057  32.029 -13.958  1.00 27.90           C  
ATOM   1136  OE1 GLU A 146      38.871  32.239 -14.299  1.00 27.90           O  
ATOM   1137  OE2 GLU A 146      41.018  32.109 -14.754  1.00 27.90           O  
ATOM   1138  N   PRO A 147      42.704  27.791 -11.860  1.00 31.72           N  
ATOM   1139  CA  PRO A 147      43.249  27.247 -13.105  1.00 31.72           C  
ATOM   1140  C   PRO A 147      42.314  26.238 -13.768  1.00 31.72           C  
ATOM   1141  CB  PRO A 147      44.549  26.574 -12.658  1.00 31.72           C  
ATOM   1142  O   PRO A 147      41.391  25.731 -13.124  1.00 31.72           O  
ATOM   1143  CG  PRO A 147      44.258  26.054 -11.287  1.00 31.72           C  
ATOM   1144  CD  PRO A 147      42.887  26.517 -10.883  1.00 31.72           C  
ATOM   1145  N   THR A 148      41.946  26.375 -15.066  1.00 26.13           N  
ATOM   1146  CA  THR A 148      42.337  25.725 -16.312  1.00 26.13           C  
ATOM   1147  C   THR A 148      41.457  24.509 -16.588  1.00 26.13           C  
ATOM   1148  CB  THR A 148      43.815  25.295 -16.278  1.00 26.13           C  
ATOM   1149  O   THR A 148      41.116  23.762 -15.669  1.00 26.13           O  
ATOM   1150  CG2 THR A 148      44.704  26.324 -16.969  1.00 26.13           C  
ATOM   1151  OG1 THR A 148      44.235  25.156 -14.915  1.00 26.13           O  
ATOM   1152  N   LEU A 149      40.597  24.544 -17.653  1.00 35.25           N  
ATOM   1153  CA  LEU A 149      40.287  23.790 -18.863  1.00 35.25           C  
ATOM   1154  C   LEU A 149      41.129  22.521 -18.943  1.00 35.25           C  
ATOM   1155  CB  LEU A 149      40.523  24.652 -20.106  1.00 35.25           C  
ATOM   1156  O   LEU A 149      42.360  22.588 -18.978  1.00 35.25           O  
ATOM   1157  CG  LEU A 149      39.389  25.600 -20.499  1.00 35.25           C  
ATOM   1158  CD1 LEU A 149      39.948  26.827 -21.213  1.00 35.25           C  
ATOM   1159  CD2 LEU A 149      38.371  24.882 -21.377  1.00 35.25           C  
ATOM   1160  N   ALA A 150      40.722  21.455 -18.175  1.00 30.93           N  
ATOM   1161  CA  ALA A 150      41.020  20.067 -18.518  1.00 30.93           C  
ATOM   1162  C   ALA A 150      40.285  19.103 -17.592  1.00 30.93           C  
ATOM   1163  CB  ALA A 150      42.525  19.816 -18.457  1.00 30.93           C  
ATOM   1164  O   ALA A 150      40.400  19.199 -16.368  1.00 30.93           O  
ATOM   1165  N   SER A 151      39.002  18.693 -17.907  1.00 30.63           N  
ATOM   1166  CA  SER A 151      38.688  17.270 -17.829  1.00 30.63           C  
ATOM   1167  C   SER A 151      37.245  16.998 -18.239  1.00 30.63           C  
ATOM   1168  CB  SER A 151      38.932  16.745 -16.413  1.00 30.63           C  
ATOM   1169  O   SER A 151      36.310  17.384 -17.534  1.00 30.63           O  
ATOM   1170  OG  SER A 151      38.004  17.306 -15.502  1.00 30.63           O  
ATOM   1171  N   GLN A 152      36.822  17.248 -19.471  1.00 33.00           N  
ATOM   1172  CA  GLN A 152      35.964  16.418 -20.311  1.00 33.00           C  
ATOM   1173  C   GLN A 152      36.426  14.964 -20.301  1.00 33.00           C  
ATOM   1174  CB  GLN A 152      35.938  16.951 -21.744  1.00 33.00           C  
ATOM   1175  O   GLN A 152      37.586  14.673 -20.602  1.00 33.00           O  
ATOM   1176  CG  GLN A 152      35.111  18.218 -21.914  1.00 33.00           C  
ATOM   1177  CD  GLN A 152      35.042  18.685 -23.356  1.00 33.00           C  
ATOM   1178  NE2 GLN A 152      34.501  19.880 -23.567  1.00 33.00           N  
ATOM   1179  OE1 GLN A 152      35.472  17.978 -24.272  1.00 33.00           O  
ATOM   1180  N   GLY A 153      36.168  14.257 -19.216  1.00 30.21           N  
ATOM   1181  CA  GLY A 153      36.075  12.806 -19.211  1.00 30.21           C  
ATOM   1182  C   GLY A 153      35.866  12.227 -17.824  1.00 30.21           C  
ATOM   1183  O   GLY A 153      36.684  12.440 -16.927  1.00 30.21           O  
ATOM   1184  N   ALA A 154      34.617  12.350 -17.251  1.00 27.02           N  
ATOM   1185  CA  ALA A 154      34.099  11.277 -16.406  1.00 27.02           C  
ATOM   1186  C   ALA A 154      32.750  11.658 -15.802  1.00 27.02           C  
ATOM   1187  CB  ALA A 154      35.097  10.942 -15.301  1.00 27.02           C  
ATOM   1188  O   ALA A 154      32.689  12.421 -14.835  1.00 27.02           O  
ATOM   1189  N   ALA A 155      31.727  12.047 -16.559  1.00 27.37           N  
ATOM   1190  CA  ALA A 155      30.348  11.932 -16.092  1.00 27.37           C  
ATOM   1191  C   ALA A 155      29.724  10.614 -16.543  1.00 27.37           C  
ATOM   1192  CB  ALA A 155      29.517  13.110 -16.594  1.00 27.37           C  
ATOM   1193  O   ALA A 155      29.367  10.458 -17.713  1.00 27.37           O  
ATOM   1194  N   ALA A 156      30.378   9.494 -16.430  1.00 31.40           N  
ATOM   1195  CA  ALA A 156      29.924   8.106 -16.460  1.00 31.40           C  
ATOM   1196  C   ALA A 156      29.768   7.549 -15.048  1.00 31.40           C  
ATOM   1197  CB  ALA A 156      30.895   7.246 -17.264  1.00 31.40           C  
ATOM   1198  O   ALA A 156      30.632   7.758 -14.193  1.00 31.40           O  
ATOM   1199  N   LEU A 157      28.536   7.728 -14.389  1.00 34.72           N  
ATOM   1200  CA  LEU A 157      27.770   6.747 -13.628  1.00 34.72           C  
ATOM   1201  C   LEU A 157      27.525   7.233 -12.204  1.00 34.72           C  
ATOM   1202  CB  LEU A 157      28.499   5.401 -13.602  1.00 34.72           C  
ATOM   1203  O   LEU A 157      28.389   7.084 -11.336  1.00 34.72           O  
ATOM   1204  CG  LEU A 157      28.334   4.516 -14.839  1.00 34.72           C  
ATOM   1205  CD1 LEU A 157      29.566   3.639 -15.032  1.00 34.72           C  
ATOM   1206  CD2 LEU A 157      27.076   3.662 -14.722  1.00 34.72           C  
ATOM   1207  N   ALA A 158      27.052   8.421 -11.925  1.00 32.47           N  
ATOM   1208  CA  ALA A 158      26.657   8.629 -10.534  1.00 32.47           C  
ATOM   1209  C   ALA A 158      25.307   7.979 -10.244  1.00 32.47           C  
ATOM   1210  CB  ALA A 158      26.606  10.121 -10.213  1.00 32.47           C  
ATOM   1211  O   ALA A 158      24.351   8.154 -11.002  1.00 32.47           O  
ATOM   1212  N   GLN A 159      25.292   6.674  -9.922  1.00 42.66           N  
ATOM   1213  CA  GLN A 159      24.176   5.950  -9.324  1.00 42.66           C  
ATOM   1214  C   GLN A 159      23.357   6.858  -8.411  1.00 42.66           C  
ATOM   1215  CB  GLN A 159      24.680   4.737  -8.541  1.00 42.66           C  
ATOM   1216  O   GLN A 159      23.917   7.656  -7.656  1.00 42.66           O  
ATOM   1217  CG  GLN A 159      25.299   3.655  -9.416  1.00 42.66           C  
ATOM   1218  CD  GLN A 159      25.510   2.348  -8.673  1.00 42.66           C  
ATOM   1219  NE2 GLN A 159      26.304   1.456  -9.256  1.00 42.66           N  
ATOM   1220  OE1 GLN A 159      24.964   2.143  -7.585  1.00 42.66           O  
ATOM   1221  N   PRO A 160      22.032   7.078  -8.787  1.00 54.23           N  
ATOM   1222  CA  PRO A 160      21.177   7.810  -7.849  1.00 54.23           C  
ATOM   1223  C   PRO A 160      21.237   7.243  -6.432  1.00 54.23           C  
ATOM   1224  CB  PRO A 160      19.777   7.644  -8.444  1.00 54.23           C  
ATOM   1225  O   PRO A 160      21.578   6.073  -6.245  1.00 54.23           O  
ATOM   1226  CG  PRO A 160      19.878   6.445  -9.331  1.00 54.23           C  
ATOM   1227  CD  PRO A 160      21.315   6.268  -9.731  1.00 54.23           C  
ATOM   1228  N   PRO A 161      21.317   8.203  -5.395  1.00 55.85           N  
ATOM   1229  CA  PRO A 161      21.369   7.787  -3.992  1.00 55.85           C  
ATOM   1230  C   PRO A 161      20.332   6.718  -3.655  1.00 55.85           C  
ATOM   1231  CB  PRO A 161      21.084   9.083  -3.228  1.00 55.85           C  
ATOM   1232  O   PRO A 161      19.238   6.711  -4.226  1.00 55.85           O  
ATOM   1233  CG  PRO A 161      20.427   9.979  -4.228  1.00 55.85           C  
ATOM   1234  CD  PRO A 161      20.805   9.514  -5.605  1.00 55.85           C  
ATOM   1235  N   LYS A 162      20.767   5.515  -3.136  1.00 64.54           N  
ATOM   1236  CA  LYS A 162      19.950   4.399  -2.668  1.00 64.54           C  
ATOM   1237  C   LYS A 162      18.971   4.849  -1.588  1.00 64.54           C  
ATOM   1238  CB  LYS A 162      20.835   3.271  -2.136  1.00 64.54           C  
ATOM   1239  O   LYS A 162      19.331   5.624  -0.700  1.00 64.54           O  
ATOM   1240  CG  LYS A 162      21.604   2.526  -3.217  1.00 64.54           C  
ATOM   1241  CD  LYS A 162      22.421   1.380  -2.633  1.00 64.54           C  
ATOM   1242  CE  LYS A 162      23.254   0.684  -3.701  1.00 64.54           C  
ATOM   1243  NZ  LYS A 162      24.100  -0.403  -3.124  1.00 64.54           N  
ATOM   1244  N   THR A 163      17.672   4.632  -1.859  1.00 73.86           N  
ATOM   1245  CA  THR A 163      16.623   5.040  -0.932  1.00 73.86           C  
ATOM   1246  C   THR A 163      16.555   4.091   0.261  1.00 73.86           C  
ATOM   1247  CB  THR A 163      15.251   5.091  -1.629  1.00 73.86           C  
ATOM   1248  O   THR A 163      16.404   2.879   0.089  1.00 73.86           O  
ATOM   1249  CG2 THR A 163      14.200   5.733  -0.729  1.00 73.86           C  
ATOM   1250  OG1 THR A 163      15.362   5.857  -2.836  1.00 73.86           O  
ATOM   1251  N   THR A 164      16.796   4.576   1.494  1.00 75.15           N  
ATOM   1252  CA  THR A 164      16.819   3.768   2.707  1.00 75.15           C  
ATOM   1253  C   THR A 164      15.550   3.986   3.526  1.00 75.15           C  
ATOM   1254  CB  THR A 164      18.052   4.091   3.571  1.00 75.15           C  
ATOM   1255  O   THR A 164      15.105   3.087   4.243  1.00 75.15           O  
ATOM   1256  CG2 THR A 164      19.335   3.614   2.898  1.00 75.15           C  
ATOM   1257  OG1 THR A 164      18.129   5.508   3.773  1.00 75.15           O  
ATOM   1258  N   GLN A 165      14.824   5.202   3.194  1.00 83.55           N  
ATOM   1259  CA  GLN A 165      13.604   5.539   3.921  1.00 83.55           C  
ATOM   1260  C   GLN A 165      12.462   5.856   2.961  1.00 83.55           C  
ATOM   1261  CB  GLN A 165      13.847   6.722   4.859  1.00 83.55           C  
ATOM   1262  O   GLN A 165      12.691   6.097   1.773  1.00 83.55           O  
ATOM   1263  CG  GLN A 165      14.878   6.446   5.944  1.00 83.55           C  
ATOM   1264  CD  GLN A 165      15.078   7.625   6.878  1.00 83.55           C  
ATOM   1265  NE2 GLN A 165      16.131   7.569   7.687  1.00 83.55           N  
ATOM   1266  OE1 GLN A 165      14.293   8.578   6.872  1.00 83.55           O  
ATOM   1267  N   ILE A 166      11.221   5.683   3.518  1.00 90.36           N  
ATOM   1268  CA  ILE A 166      10.037   6.017   2.735  1.00 90.36           C  
ATOM   1269  C   ILE A 166       9.966   7.527   2.524  1.00 90.36           C  
ATOM   1270  CB  ILE A 166       8.746   5.510   3.418  1.00 90.36           C  
ATOM   1271  O   ILE A 166       9.991   8.297   3.487  1.00 90.36           O  
ATOM   1272  CG1 ILE A 166       8.787   3.986   3.572  1.00 90.36           C  
ATOM   1273  CG2 ILE A 166       7.510   5.949   2.629  1.00 90.36           C  
ATOM   1274  CD1 ILE A 166       7.633   3.415   4.386  1.00 90.36           C  
ATOM   1275  N   VAL A 167      10.017   7.975   1.246  1.00 91.94           N  
ATOM   1276  CA  VAL A 167      10.035   9.386   0.872  1.00 91.94           C  
ATOM   1277  C   VAL A 167       8.791   9.720   0.053  1.00 91.94           C  
ATOM   1278  CB  VAL A 167      11.310   9.745   0.076  1.00 91.94           C  
ATOM   1279  O   VAL A 167       8.417   8.971  -0.852  1.00 91.94           O  
ATOM   1280  CG1 VAL A 167      11.293  11.216  -0.335  1.00 91.94           C  
ATOM   1281  CG2 VAL A 167      12.558   9.431   0.899  1.00 91.94           C  
ATOM   1282  N   GLU A 168       8.160  10.827   0.406  1.00 92.68           N  
ATOM   1283  CA  GLU A 168       6.976  11.299  -0.305  1.00 92.68           C  
ATOM   1284  C   GLU A 168       7.305  12.496  -1.193  1.00 92.68           C  
ATOM   1285  CB  GLU A 168       5.866  11.667   0.683  1.00 92.68           C  
ATOM   1286  O   GLU A 168       7.957  13.443  -0.750  1.00 92.68           O  
ATOM   1287  CG  GLU A 168       5.399  10.503   1.544  1.00 92.68           C  
ATOM   1288  CD  GLU A 168       4.325  10.892   2.548  1.00 92.68           C  
ATOM   1289  OE1 GLU A 168       3.899  10.027   3.347  1.00 92.68           O  
ATOM   1290  OE2 GLU A 168       3.907  12.071   2.536  1.00 92.68           O  
ATOM   1291  N   THR A 169       6.946  12.379  -2.387  1.00 91.83           N  
ATOM   1292  CA  THR A 169       7.080  13.490  -3.323  1.00 91.83           C  
ATOM   1293  C   THR A 169       5.715  13.916  -3.856  1.00 91.83           C  
ATOM   1294  CB  THR A 169       8.001  13.120  -4.500  1.00 91.83           C  
ATOM   1295  O   THR A 169       4.937  13.081  -4.322  1.00 91.83           O  
ATOM   1296  CG2 THR A 169       8.312  14.340  -5.360  1.00 91.83           C  
ATOM   1297  OG1 THR A 169       9.228  12.584  -3.989  1.00 91.83           O  
ATOM   1298  N   THR A 170       5.440  15.185  -3.724  1.00 90.16           N  
ATOM   1299  CA  THR A 170       4.108  15.672  -4.067  1.00 90.16           C  
ATOM   1300  C   THR A 170       4.162  16.565  -5.304  1.00 90.16           C  
ATOM   1301  CB  THR A 170       3.479  16.450  -2.897  1.00 90.16           C  
ATOM   1302  O   THR A 170       5.177  17.213  -5.565  1.00 90.16           O  
ATOM   1303  CG2 THR A 170       3.350  15.569  -1.658  1.00 90.16           C  
ATOM   1304  OG1 THR A 170       4.303  17.579  -2.583  1.00 90.16           O  
ATOM   1305  N   GLY A 171       3.108  16.417  -6.135  1.00 87.34           N  
ATOM   1306  CA  GLY A 171       2.870  17.273  -7.286  1.00 87.34           C  
ATOM   1307  C   GLY A 171       1.429  17.735  -7.398  1.00 87.34           C  
ATOM   1308  O   GLY A 171       0.515  17.052  -6.932  1.00 87.34           O  
ATOM   1309  N   GLN A 172       1.311  18.995  -7.934  1.00 86.26           N  
ATOM   1310  CA  GLN A 172      -0.038  19.535  -8.068  1.00 86.26           C  
ATOM   1311  C   GLN A 172      -0.333  19.927  -9.513  1.00 86.26           C  
ATOM   1312  CB  GLN A 172      -0.228  20.742  -7.148  1.00 86.26           C  
ATOM   1313  O   GLN A 172       0.546  20.426 -10.218  1.00 86.26           O  
ATOM   1314  CG  GLN A 172      -0.216  20.393  -5.666  1.00 86.26           C  
ATOM   1315  CD  GLN A 172      -0.465  21.598  -4.777  1.00 86.26           C  
ATOM   1316  NE2 GLN A 172      -0.243  21.432  -3.478  1.00 86.26           N  
ATOM   1317  OE1 GLN A 172      -0.854  22.668  -5.255  1.00 86.26           O  
ATOM   1318  N   ARG A 173      -1.533  19.501  -9.836  1.00 82.31           N  
ATOM   1319  CA  ARG A 173      -1.990  19.856 -11.175  1.00 82.31           C  
ATOM   1320  C   ARG A 173      -3.426  20.370 -11.146  1.00 82.31           C  
ATOM   1321  CB  ARG A 173      -1.882  18.655 -12.117  1.00 82.31           C  
ATOM   1322  O   ARG A 173      -4.280  19.800 -10.464  1.00 82.31           O  
ATOM   1323  CG  ARG A 173      -2.282  18.959 -13.552  1.00 82.31           C  
ATOM   1324  CD  ARG A 173      -2.159  17.731 -14.444  1.00 82.31           C  
ATOM   1325  NE  ARG A 173      -2.665  17.989 -15.789  1.00 82.31           N  
ATOM   1326  NH1 ARG A 173      -1.895  16.004 -16.683  1.00 82.31           N  
ATOM   1327  NH2 ARG A 173      -3.029  17.497 -18.002  1.00 82.31           N  
ATOM   1328  CZ  ARG A 173      -2.528  17.163 -16.822  1.00 82.31           C  
ATOM   1329  N   LYS A 174      -3.660  21.563 -11.840  1.00 80.11           N  
ATOM   1330  CA  LYS A 174      -5.007  22.122 -11.911  1.00 80.11           C  
ATOM   1331  C   LYS A 174      -5.621  21.904 -13.291  1.00 80.11           C  
ATOM   1332  CB  LYS A 174      -4.987  23.615 -11.577  1.00 80.11           C  
ATOM   1333  O   LYS A 174      -5.016  22.251 -14.308  1.00 80.11           O  
ATOM   1334  CG  LYS A 174      -4.837  23.914 -10.093  1.00 80.11           C  
ATOM   1335  CD  LYS A 174      -4.951  25.407  -9.810  1.00 80.11           C  
ATOM   1336  CE  LYS A 174      -4.673  25.722  -8.346  1.00 80.11           C  
ATOM   1337  NZ  LYS A 174      -4.760  27.187  -8.069  1.00 80.11           N  
ATOM   1338  N   GLU A 175      -6.728  21.062 -13.333  1.00 70.72           N  
ATOM   1339  CA  GLU A 175      -7.451  20.887 -14.588  1.00 70.72           C  
ATOM   1340  C   GLU A 175      -8.921  21.269 -14.437  1.00 70.72           C  
ATOM   1341  CB  GLU A 175      -7.332  19.442 -15.081  1.00 70.72           C  
ATOM   1342  O   GLU A 175      -9.608  20.772 -13.543  1.00 70.72           O  
ATOM   1343  CG  GLU A 175      -7.602  19.276 -16.569  1.00 70.72           C  
ATOM   1344  CD  GLU A 175      -7.336  17.866 -17.073  1.00 70.72           C  
ATOM   1345  OE1 GLU A 175      -7.570  17.596 -18.273  1.00 70.72           O  
ATOM   1346  OE2 GLU A 175      -6.891  17.024 -16.261  1.00 70.72           O  
ATOM   1347  N   ASN A 176      -9.469  22.283 -15.270  1.00 63.81           N  
ATOM   1348  CA  ASN A 176     -10.887  22.610 -15.369  1.00 63.81           C  
ATOM   1349  C   ASN A 176     -11.466  23.010 -14.015  1.00 63.81           C  
ATOM   1350  CB  ASN A 176     -11.670  21.432 -15.953  1.00 63.81           C  
ATOM   1351  O   ASN A 176     -12.560  22.575 -13.649  1.00 63.81           O  
ATOM   1352  CG  ASN A 176     -11.270  21.117 -17.382  1.00 63.81           C  
ATOM   1353  ND2 ASN A 176     -11.539  19.891 -17.816  1.00 63.81           N  
ATOM   1354  OD1 ASN A 176     -10.724  21.968 -18.089  1.00 63.81           O  
ATOM   1355  N   ASN A 177     -10.652  23.768 -13.096  1.00 68.02           N  
ATOM   1356  CA  ASN A 177     -11.062  24.337 -11.817  1.00 68.02           C  
ATOM   1357  C   ASN A 177     -11.022  23.295 -10.702  1.00 68.02           C  
ATOM   1358  CB  ASN A 177     -12.461  24.946 -11.924  1.00 68.02           C  
ATOM   1359  O   ASN A 177     -11.631  23.484  -9.648  1.00 68.02           O  
ATOM   1360  CG  ASN A 177     -12.472  26.253 -12.693  1.00 68.02           C  
ATOM   1361  ND2 ASN A 177     -13.644  26.645 -13.179  1.00 68.02           N  
ATOM   1362  OD1 ASN A 177     -11.436  26.903 -12.849  1.00 68.02           O  
ATOM   1363  N   ILE A 178     -10.526  22.084 -11.042  1.00 76.21           N  
ATOM   1364  CA  ILE A 178     -10.295  21.014 -10.077  1.00 76.21           C  
ATOM   1365  C   ILE A 178      -8.797  20.856  -9.831  1.00 76.21           C  
ATOM   1366  CB  ILE A 178     -10.903  19.678 -10.560  1.00 76.21           C  
ATOM   1367  O   ILE A 178      -8.013  20.748 -10.777  1.00 76.21           O  
ATOM   1368  CG1 ILE A 178     -12.414  19.825 -10.773  1.00 76.21           C  
ATOM   1369  CG2 ILE A 178     -10.596  18.555  -9.566  1.00 76.21           C  
ATOM   1370  CD1 ILE A 178     -13.061  18.631 -11.461  1.00 76.21           C  
ATOM   1371  N   LYS A 179      -8.401  20.974  -8.602  1.00 84.19           N  
ATOM   1372  CA  LYS A 179      -7.009  20.804  -8.194  1.00 84.19           C  
ATOM   1373  C   LYS A 179      -6.711  19.347  -7.851  1.00 84.19           C  
ATOM   1374  CB  LYS A 179      -6.686  21.701  -6.999  1.00 84.19           C  
ATOM   1375  O   LYS A 179      -7.349  18.769  -6.969  1.00 84.19           O  
ATOM   1376  CG  LYS A 179      -6.718  23.189  -7.315  1.00 84.19           C  
ATOM   1377  CD  LYS A 179      -6.368  24.028  -6.092  1.00 84.19           C  
ATOM   1378  CE  LYS A 179      -6.478  25.518  -6.386  1.00 84.19           C  
ATOM   1379  NZ  LYS A 179      -6.183  26.343  -5.176  1.00 84.19           N  
ATOM   1380  N   LEU A 180      -5.867  18.701  -8.703  1.00 86.56           N  
ATOM   1381  CA  LEU A 180      -5.441  17.332  -8.431  1.00 86.56           C  
ATOM   1382  C   LEU A 180      -4.094  17.315  -7.715  1.00 86.56           C  
ATOM   1383  CB  LEU A 180      -5.351  16.530  -9.731  1.00 86.56           C  
ATOM   1384  O   LEU A 180      -3.095  17.797  -8.251  1.00 86.56           O  
ATOM   1385  CG  LEU A 180      -4.897  15.075  -9.600  1.00 86.56           C  
ATOM   1386  CD1 LEU A 180      -5.974  14.244  -8.911  1.00 86.56           C  
ATOM   1387  CD2 LEU A 180      -4.561  14.494 -10.969  1.00 86.56           C  
ATOM   1388  N   ASN A 181      -4.092  16.831  -6.475  1.00 89.83           N  
ATOM   1389  CA  ASN A 181      -2.874  16.677  -5.687  1.00 89.83           C  
ATOM   1390  C   ASN A 181      -2.348  15.246  -5.741  1.00 89.83           C  
ATOM   1391  CB  ASN A 181      -3.117  17.099  -4.236  1.00 89.83           C  
ATOM   1392  O   ASN A 181      -2.997  14.322  -5.245  1.00 89.83           O  
ATOM   1393  CG  ASN A 181      -3.491  18.562  -4.108  1.00 89.83           C  
ATOM   1394  ND2 ASN A 181      -4.632  18.830  -3.484  1.00 89.83           N  
ATOM   1395  OD1 ASN A 181      -2.762  19.445  -4.567  1.00 89.83           O  
ATOM   1396  N   LEU A 182      -1.258  15.106  -6.376  1.00 91.37           N  
ATOM   1397  CA  LEU A 182      -0.655  13.785  -6.522  1.00 91.37           C  
ATOM   1398  C   LEU A 182       0.511  13.610  -5.555  1.00 91.37           C  
ATOM   1399  CB  LEU A 182      -0.176  13.570  -7.960  1.00 91.37           C  
ATOM   1400  O   LEU A 182       1.420  14.443  -5.514  1.00 91.37           O  
ATOM   1401  CG  LEU A 182       0.508  12.234  -8.255  1.00 91.37           C  
ATOM   1402  CD1 LEU A 182      -0.480  11.084  -8.085  1.00 91.37           C  
ATOM   1403  CD2 LEU A 182       1.100  12.235  -9.660  1.00 91.37           C  
ATOM   1404  N   ASN A 183       0.397  12.588  -4.777  1.00 94.04           N  
ATOM   1405  CA  ASN A 183       1.468  12.207  -3.862  1.00 94.04           C  
ATOM   1406  C   ASN A 183       2.063  10.850  -4.228  1.00 94.04           C  
ATOM   1407  CB  ASN A 183       0.960  12.192  -2.419  1.00 94.04           C  
ATOM   1408  O   ASN A 183       1.377   9.828  -4.160  1.00 94.04           O  
ATOM   1409  CG  ASN A 183       2.075  11.997  -1.410  1.00 94.04           C  
ATOM   1410  ND2 ASN A 183       1.719  11.548  -0.212  1.00 94.04           N  
ATOM   1411  OD1 ASN A 183       3.246  12.250  -1.704  1.00 94.04           O  
ATOM   1412  N   LEU A 184       3.338  10.851  -4.674  1.00 95.29           N  
ATOM   1413  CA  LEU A 184       4.042   9.611  -4.982  1.00 95.29           C  
ATOM   1414  C   LEU A 184       4.973   9.217  -3.841  1.00 95.29           C  
ATOM   1415  CB  LEU A 184       4.840   9.756  -6.281  1.00 95.29           C  
ATOM   1416  O   LEU A 184       5.840   9.999  -3.443  1.00 95.29           O  
ATOM   1417  CG  LEU A 184       4.024   9.895  -7.567  1.00 95.29           C  
ATOM   1418  CD1 LEU A 184       4.939  10.216  -8.744  1.00 95.29           C  
ATOM   1419  CD2 LEU A 184       3.226   8.623  -7.834  1.00 95.29           C  
ATOM   1420  N   ILE A 185       4.746   8.019  -3.308  1.00 95.91           N  
ATOM   1421  CA  ILE A 185       5.469   7.537  -2.136  1.00 95.91           C  
ATOM   1422  C   ILE A 185       6.538   6.535  -2.566  1.00 95.91           C  
ATOM   1423  CB  ILE A 185       4.512   6.893  -1.108  1.00 95.91           C  
ATOM   1424  O   ILE A 185       6.221   5.470  -3.100  1.00 95.91           O  
ATOM   1425  CG1 ILE A 185       3.433   7.894  -0.682  1.00 95.91           C  
ATOM   1426  CG2 ILE A 185       5.292   6.378   0.106  1.00 95.91           C  
ATOM   1427  CD1 ILE A 185       2.200   7.250  -0.064  1.00 95.91           C  
ATOM   1428  N   ASP A 186       7.779   6.958  -2.370  1.00 94.66           N  
ATOM   1429  CA  ASP A 186       8.927   6.119  -2.702  1.00 94.66           C  
ATOM   1430  C   ASP A 186       9.341   5.259  -1.510  1.00 94.66           C  
ATOM   1431  CB  ASP A 186      10.105   6.979  -3.165  1.00 94.66           C  
ATOM   1432  O   ASP A 186       9.616   5.781  -0.427  1.00 94.66           O  
ATOM   1433  CG  ASP A 186      11.227   6.163  -3.783  1.00 94.66           C  
ATOM   1434  OD1 ASP A 186      11.040   4.951  -4.022  1.00 94.66           O  
ATOM   1435  OD2 ASP A 186      12.309   6.738  -4.030  1.00 94.66           O  
ATOM   1436  N   THR A 187       9.406   3.914  -1.772  1.00 93.68           N  
ATOM   1437  CA  THR A 187       9.750   2.976  -0.709  1.00 93.68           C  
ATOM   1438  C   THR A 187      11.090   2.304  -0.993  1.00 93.68           C  
ATOM   1439  CB  THR A 187       8.659   1.902  -0.539  1.00 93.68           C  
ATOM   1440  O   THR A 187      11.518   2.225  -2.146  1.00 93.68           O  
ATOM   1441  CG2 THR A 187       7.305   2.536  -0.240  1.00 93.68           C  
ATOM   1442  OG1 THR A 187       8.560   1.135  -1.745  1.00 93.68           O  
ATOM   1443  N   PRO A 188      11.780   1.973   0.150  1.00 90.11           N  
ATOM   1444  CA  PRO A 188      13.021   1.227  -0.072  1.00 90.11           C  
ATOM   1445  C   PRO A 188      12.784  -0.130  -0.731  1.00 90.11           C  
ATOM   1446  CB  PRO A 188      13.588   1.057   1.340  1.00 90.11           C  
ATOM   1447  O   PRO A 188      11.783  -0.792  -0.446  1.00 90.11           O  
ATOM   1448  CG  PRO A 188      12.410   1.211   2.246  1.00 90.11           C  
ATOM   1449  CD  PRO A 188      11.376   2.046   1.546  1.00 90.11           C  
ATOM   1450  N   GLY A 189      13.607  -0.465  -1.749  1.00 86.92           N  
ATOM   1451  CA  GLY A 189      13.515  -1.776  -2.372  1.00 86.92           C  
ATOM   1452  C   GLY A 189      14.096  -2.886  -1.516  1.00 86.92           C  
ATOM   1453  O   GLY A 189      14.931  -2.633  -0.645  1.00 86.92           O  
ATOM   1454  N   TYR A 190      13.478  -4.055  -1.682  1.00 88.47           N  
ATOM   1455  CA  TYR A 190      14.038  -5.183  -0.946  1.00 88.47           C  
ATOM   1456  C   TYR A 190      15.130  -5.874  -1.754  1.00 88.47           C  
ATOM   1457  CB  TYR A 190      12.939  -6.189  -0.586  1.00 88.47           C  
ATOM   1458  O   TYR A 190      15.147  -5.791  -2.984  1.00 88.47           O  
ATOM   1459  CG  TYR A 190      12.251  -6.791  -1.787  1.00 88.47           C  
ATOM   1460  CD1 TYR A 190      11.125  -6.188  -2.343  1.00 88.47           C  
ATOM   1461  CD2 TYR A 190      12.723  -7.963  -2.367  1.00 88.47           C  
ATOM   1462  CE1 TYR A 190      10.486  -6.740  -3.449  1.00 88.47           C  
ATOM   1463  CE2 TYR A 190      12.092  -8.524  -3.472  1.00 88.47           C  
ATOM   1464  OH  TYR A 190      10.347  -8.457  -5.099  1.00 88.47           O  
ATOM   1465  CZ  TYR A 190      10.976  -7.906  -4.005  1.00 88.47           C  
ATOM   1466  N   GLY A 191      16.278  -6.238  -1.126  1.00 80.32           N  
ATOM   1467  CA  GLY A 191      17.413  -6.878  -1.772  1.00 80.32           C  
ATOM   1468  C   GLY A 191      17.713  -8.259  -1.221  1.00 80.32           C  
ATOM   1469  O   GLY A 191      16.911  -8.822  -0.472  1.00 80.32           O  
ATOM   1470  N   GLU A 192      18.831  -8.879  -1.616  1.00 67.49           N  
ATOM   1471  CA  GLU A 192      19.268 -10.237  -1.304  1.00 67.49           C  
ATOM   1472  C   GLU A 192      19.640 -10.372   0.170  1.00 67.49           C  
ATOM   1473  CB  GLU A 192      20.455 -10.636  -2.185  1.00 67.49           C  
ATOM   1474  O   GLU A 192      19.334 -11.385   0.802  1.00 67.49           O  
ATOM   1475  CG  GLU A 192      20.076 -10.938  -3.628  1.00 67.49           C  
ATOM   1476  CD  GLU A 192      21.256 -11.382  -4.477  1.00 67.49           C  
ATOM   1477  OE1 GLU A 192      21.079 -11.592  -5.699  1.00 67.49           O  
ATOM   1478  OE2 GLU A 192      22.366 -11.521  -3.917  1.00 67.49           O  
ATOM   1479  N   ASN A 193      19.975  -9.286   0.903  1.00 67.12           N  
ATOM   1480  CA  ASN A 193      20.396  -9.361   2.298  1.00 67.12           C  
ATOM   1481  C   ASN A 193      19.405  -8.659   3.221  1.00 67.12           C  
ATOM   1482  CB  ASN A 193      21.795  -8.766   2.469  1.00 67.12           C  
ATOM   1483  O   ASN A 193      19.665  -8.504   4.416  1.00 67.12           O  
ATOM   1484  CG  ASN A 193      22.859  -9.552   1.730  1.00 67.12           C  
ATOM   1485  ND2 ASN A 193      23.917  -8.869   1.309  1.00 67.12           N  
ATOM   1486  OD1 ASN A 193      22.731 -10.764   1.537  1.00 67.12           O  
ATOM   1487  N   THR A 194      18.195  -8.407   2.753  1.00 77.67           N  
ATOM   1488  CA  THR A 194      17.209  -7.703   3.564  1.00 77.67           C  
ATOM   1489  C   THR A 194      16.132  -8.664   4.061  1.00 77.67           C  
ATOM   1490  CB  THR A 194      16.552  -6.556   2.774  1.00 77.67           C  
ATOM   1491  O   THR A 194      15.767  -9.610   3.361  1.00 77.67           O  
ATOM   1492  CG2 THR A 194      15.762  -5.634   3.698  1.00 77.67           C  
ATOM   1493  OG1 THR A 194      17.570  -5.794   2.114  1.00 77.67           O  
ATOM   1494  N   ASN A 195      15.852  -8.605   5.324  1.00 86.59           N  
ATOM   1495  CA  ASN A 195      14.724  -9.349   5.875  1.00 86.59           C  
ATOM   1496  C   ASN A 195      13.404  -8.913   5.246  1.00 86.59           C  
ATOM   1497  CB  ASN A 195      14.666  -9.190   7.395  1.00 86.59           C  
ATOM   1498  O   ASN A 195      12.970  -7.775   5.429  1.00 86.59           O  
ATOM   1499  CG  ASN A 195      13.716 -10.174   8.050  1.00 86.59           C  
ATOM   1500  ND2 ASN A 195      13.986 -10.515   9.304  1.00 86.59           N  
ATOM   1501  OD1 ASN A 195      12.747 -10.624   7.433  1.00 86.59           O  
ATOM   1502  N   LEU A 196      12.778  -9.720   4.442  1.00 88.26           N  
ATOM   1503  CA  LEU A 196      11.573  -9.424   3.676  1.00 88.26           C  
ATOM   1504  C   LEU A 196      10.395  -9.142   4.602  1.00 88.26           C  
ATOM   1505  CB  LEU A 196      11.234 -10.587   2.739  1.00 88.26           C  
ATOM   1506  O   LEU A 196       9.551  -8.295   4.300  1.00 88.26           O  
ATOM   1507  CG  LEU A 196      12.171 -10.794   1.549  1.00 88.26           C  
ATOM   1508  CD1 LEU A 196      11.841 -12.101   0.835  1.00 88.26           C  
ATOM   1509  CD2 LEU A 196      12.081  -9.615   0.585  1.00 88.26           C  
ATOM   1510  N   GLU A 197      10.384  -9.837   5.724  1.00 90.81           N  
ATOM   1511  CA  GLU A 197       9.300  -9.633   6.681  1.00 90.81           C  
ATOM   1512  C   GLU A 197       9.356  -8.234   7.288  1.00 90.81           C  
ATOM   1513  CB  GLU A 197       9.354 -10.689   7.787  1.00 90.81           C  
ATOM   1514  O   GLU A 197       8.327  -7.567   7.418  1.00 90.81           O  
ATOM   1515  CG  GLU A 197       8.146 -10.674   8.712  1.00 90.81           C  
ATOM   1516  CD  GLU A 197       6.834 -10.936   7.989  1.00 90.81           C  
ATOM   1517  OE1 GLU A 197       5.776 -10.462   8.461  1.00 90.81           O  
ATOM   1518  OE2 GLU A 197       6.865 -11.624   6.944  1.00 90.81           O  
ATOM   1519  N   GLU A 198      10.507  -7.847   7.675  1.00 90.36           N  
ATOM   1520  CA  GLU A 198      10.685  -6.511   8.235  1.00 90.36           C  
ATOM   1521  C   GLU A 198      10.350  -5.433   7.208  1.00 90.36           C  
ATOM   1522  CB  GLU A 198      12.117  -6.326   8.744  1.00 90.36           C  
ATOM   1523  O   GLU A 198       9.724  -4.424   7.540  1.00 90.36           O  
ATOM   1524  CG  GLU A 198      12.427  -7.113  10.009  1.00 90.36           C  
ATOM   1525  CD  GLU A 198      13.851  -6.918  10.503  1.00 90.36           C  
ATOM   1526  OE1 GLU A 198      14.241  -7.565  11.501  1.00 90.36           O  
ATOM   1527  OE2 GLU A 198      14.583  -6.111   9.888  1.00 90.36           O  
ATOM   1528  N   TRP A 199      10.821  -5.698   6.000  1.00 91.58           N  
ATOM   1529  CA  TRP A 199      10.526  -4.786   4.900  1.00 91.58           C  
ATOM   1530  C   TRP A 199       9.021  -4.646   4.697  1.00 91.58           C  
ATOM   1531  CB  TRP A 199      11.186  -5.272   3.607  1.00 91.58           C  
ATOM   1532  O   TRP A 199       8.502  -3.532   4.598  1.00 91.58           O  
ATOM   1533  CG  TRP A 199      10.723  -4.548   2.378  1.00 91.58           C  
ATOM   1534  CD1 TRP A 199      11.159  -3.334   1.923  1.00 91.58           C  
ATOM   1535  CD2 TRP A 199       9.730  -4.991   1.448  1.00 91.58           C  
ATOM   1536  CE2 TRP A 199       9.615  -3.995   0.453  1.00 91.58           C  
ATOM   1537  CE3 TRP A 199       8.926  -6.135   1.360  1.00 91.58           C  
ATOM   1538  NE1 TRP A 199      10.497  -2.996   0.766  1.00 91.58           N  
ATOM   1539  CH2 TRP A 199       7.952  -5.240  -0.682  1.00 91.58           C  
ATOM   1540  CZ2 TRP A 199       8.727  -4.110  -0.619  1.00 91.58           C  
ATOM   1541  CZ3 TRP A 199       8.042  -6.248   0.292  1.00 91.58           C  
ATOM   1542  N   PHE A 200       8.415  -5.735   4.669  1.00 93.15           N  
ATOM   1543  CA  PHE A 200       6.970  -5.789   4.475  1.00 93.15           C  
ATOM   1544  C   PHE A 200       6.244  -5.079   5.611  1.00 93.15           C  
ATOM   1545  CB  PHE A 200       6.495  -7.242   4.374  1.00 93.15           C  
ATOM   1546  O   PHE A 200       5.311  -4.309   5.373  1.00 93.15           O  
ATOM   1547  CG  PHE A 200       5.009  -7.381   4.179  1.00 93.15           C  
ATOM   1548  CD1 PHE A 200       4.200  -7.848   5.208  1.00 93.15           C  
ATOM   1549  CD2 PHE A 200       4.421  -7.046   2.966  1.00 93.15           C  
ATOM   1550  CE1 PHE A 200       2.824  -7.978   5.030  1.00 93.15           C  
ATOM   1551  CE2 PHE A 200       3.047  -7.174   2.781  1.00 93.15           C  
ATOM   1552  CZ  PHE A 200       2.251  -7.641   3.814  1.00 93.15           C  
ATOM   1553  N   GLN A 201       6.647  -5.312   6.817  1.00 93.54           N  
ATOM   1554  CA  GLN A 201       6.033  -4.677   7.978  1.00 93.54           C  
ATOM   1555  C   GLN A 201       6.177  -3.159   7.916  1.00 93.54           C  
ATOM   1556  CB  GLN A 201       6.651  -5.211   9.272  1.00 93.54           C  
ATOM   1557  O   GLN A 201       5.263  -2.428   8.302  1.00 93.54           O  
ATOM   1558  CG  GLN A 201       6.214  -6.626   9.624  1.00 93.54           C  
ATOM   1559  CD  GLN A 201       4.715  -6.746   9.821  1.00 93.54           C  
ATOM   1560  NE2 GLN A 201       4.161  -7.901   9.469  1.00 93.54           N  
ATOM   1561  OE1 GLN A 201       4.060  -5.808  10.287  1.00 93.54           O  
ATOM   1562  N   LYS A 202       7.284  -2.772   7.456  1.00 93.23           N  
ATOM   1563  CA  LYS A 202       7.516  -1.339   7.303  1.00 93.23           C  
ATOM   1564  C   LYS A 202       6.490  -0.713   6.363  1.00 93.23           C  
ATOM   1565  CB  LYS A 202       8.931  -1.076   6.783  1.00 93.23           C  
ATOM   1566  O   LYS A 202       5.954   0.360   6.646  1.00 93.23           O  
ATOM   1567  CG  LYS A 202       9.327   0.393   6.785  1.00 93.23           C  
ATOM   1568  CD  LYS A 202      10.787   0.578   6.390  1.00 93.23           C  
ATOM   1569  CE  LYS A 202      11.172   2.050   6.341  1.00 93.23           C  
ATOM   1570  NZ  LYS A 202      12.611   2.235   5.989  1.00 93.23           N  
ATOM   1571  N   ILE A 203       6.174  -1.411   5.292  1.00 94.68           N  
ATOM   1572  CA  ILE A 203       5.230  -0.935   4.287  1.00 94.68           C  
ATOM   1573  C   ILE A 203       3.815  -0.945   4.862  1.00 94.68           C  
ATOM   1574  CB  ILE A 203       5.292  -1.792   3.003  1.00 94.68           C  
ATOM   1575  O   ILE A 203       3.094   0.052   4.772  1.00 94.68           O  
ATOM   1576  CG1 ILE A 203       6.677  -1.680   2.354  1.00 94.68           C  
ATOM   1577  CG2 ILE A 203       4.192  -1.375   2.022  1.00 94.68           C  
ATOM   1578  CD1 ILE A 203       6.868  -2.585   1.145  1.00 94.68           C  
ATOM   1579  N   ILE A 204       3.449  -1.957   5.488  1.00 95.06           N  
ATOM   1580  CA  ILE A 204       2.109  -2.098   6.047  1.00 95.06           C  
ATOM   1581  C   ILE A 204       1.907  -1.079   7.167  1.00 95.06           C  
ATOM   1582  CB  ILE A 204       1.864  -3.530   6.574  1.00 95.06           C  
ATOM   1583  O   ILE A 204       0.842  -0.466   7.272  1.00 95.06           O  
ATOM   1584  CG1 ILE A 204       1.789  -4.522   5.409  1.00 95.06           C  
ATOM   1585  CG2 ILE A 204       0.589  -3.582   7.422  1.00 95.06           C  
ATOM   1586  CD1 ILE A 204       0.649  -4.251   4.437  1.00 95.06           C  
ATOM   1587  N   ASN A 205       2.919  -0.960   8.014  1.00 95.23           N  
ATOM   1588  CA  ASN A 205       2.834   0.014   9.097  1.00 95.23           C  
ATOM   1589  C   ASN A 205       2.606   1.426   8.564  1.00 95.23           C  
ATOM   1590  CB  ASN A 205       4.097  -0.030   9.959  1.00 95.23           C  
ATOM   1591  O   ASN A 205       1.843   2.198   9.147  1.00 95.23           O  
ATOM   1592  CG  ASN A 205       4.171  -1.273  10.824  1.00 95.23           C  
ATOM   1593  ND2 ASN A 205       5.334  -1.515  11.417  1.00 95.23           N  
ATOM   1594  OD1 ASN A 205       3.190  -2.009  10.959  1.00 95.23           O  
ATOM   1595  N   TYR A 206       3.274   1.703   7.499  1.00 96.19           N  
ATOM   1596  CA  TYR A 206       3.081   3.011   6.885  1.00 96.19           C  
ATOM   1597  C   TYR A 206       1.643   3.184   6.411  1.00 96.19           C  
ATOM   1598  CB  TYR A 206       4.045   3.201   5.709  1.00 96.19           C  
ATOM   1599  O   TYR A 206       1.015   4.212   6.675  1.00 96.19           O  
ATOM   1600  CG  TYR A 206       3.908   4.538   5.022  1.00 96.19           C  
ATOM   1601  CD1 TYR A 206       3.118   4.680   3.883  1.00 96.19           C  
ATOM   1602  CD2 TYR A 206       4.568   5.661   5.509  1.00 96.19           C  
ATOM   1603  CE1 TYR A 206       2.991   5.910   3.245  1.00 96.19           C  
ATOM   1604  CE2 TYR A 206       4.448   6.895   4.879  1.00 96.19           C  
ATOM   1605  OH  TYR A 206       3.535   8.229   3.123  1.00 96.19           O  
ATOM   1606  CZ  TYR A 206       3.658   7.010   3.750  1.00 96.19           C  
ATOM   1607  N   ILE A 207       1.082   2.207   5.685  1.00 96.01           N  
ATOM   1608  CA  ILE A 207      -0.276   2.273   5.153  1.00 96.01           C  
ATOM   1609  C   ILE A 207      -1.275   2.376   6.303  1.00 96.01           C  
ATOM   1610  CB  ILE A 207      -0.598   1.046   4.271  1.00 96.01           C  
ATOM   1611  O   ILE A 207      -2.172   3.222   6.280  1.00 96.01           O  
ATOM   1612  CG1 ILE A 207       0.314   1.021   3.039  1.00 96.01           C  
ATOM   1613  CG2 ILE A 207      -2.073   1.049   3.861  1.00 96.01           C  
ATOM   1614  CD1 ILE A 207       0.188  -0.245   2.202  1.00 96.01           C  
ATOM   1615  N   THR A 208      -1.106   1.497   7.279  1.00 94.98           N  
ATOM   1616  CA  THR A 208      -2.031   1.469   8.406  1.00 94.98           C  
ATOM   1617  C   THR A 208      -1.952   2.767   9.203  1.00 94.98           C  
ATOM   1618  CB  THR A 208      -1.744   0.274   9.334  1.00 94.98           C  
ATOM   1619  O   THR A 208      -2.961   3.241   9.730  1.00 94.98           O  
ATOM   1620  CG2 THR A 208      -2.053  -1.048   8.641  1.00 94.98           C  
ATOM   1621  OG1 THR A 208      -0.362   0.291   9.711  1.00 94.98           O  
ATOM   1622  N   SER A 209      -0.744   3.291   9.355  1.00 94.88           N  
ATOM   1623  CA  SER A 209      -0.589   4.573  10.036  1.00 94.88           C  
ATOM   1624  C   SER A 209      -1.398   5.666   9.347  1.00 94.88           C  
ATOM   1625  CB  SER A 209       0.885   4.976  10.092  1.00 94.88           C  
ATOM   1626  O   SER A 209      -1.999   6.513  10.011  1.00 94.88           O  
ATOM   1627  OG  SER A 209       1.032   6.269  10.653  1.00 94.88           O  
ATOM   1628  N   LYS A 210      -1.433   5.641   8.015  1.00 94.18           N  
ATOM   1629  CA  LYS A 210      -2.214   6.615   7.259  1.00 94.18           C  
ATOM   1630  C   LYS A 210      -3.710   6.414   7.485  1.00 94.18           C  
ATOM   1631  CB  LYS A 210      -1.893   6.520   5.766  1.00 94.18           C  
ATOM   1632  O   LYS A 210      -4.468   7.383   7.556  1.00 94.18           O  
ATOM   1633  CG  LYS A 210      -0.472   6.934   5.412  1.00 94.18           C  
ATOM   1634  CD  LYS A 210      -0.183   8.366   5.841  1.00 94.18           C  
ATOM   1635  CE  LYS A 210       1.236   8.784   5.482  1.00 94.18           C  
ATOM   1636  NZ  LYS A 210       1.542  10.169   5.948  1.00 94.18           N  
ATOM   1637  N   PHE A 211      -4.125   5.155   7.585  1.00 94.16           N  
ATOM   1638  CA  PHE A 211      -5.516   4.864   7.910  1.00 94.16           C  
ATOM   1639  C   PHE A 211      -5.887   5.447   9.268  1.00 94.16           C  
ATOM   1640  CB  PHE A 211      -5.767   3.352   7.901  1.00 94.16           C  
ATOM   1641  O   PHE A 211      -6.949   6.055   9.419  1.00 94.16           O  
ATOM   1642  CG  PHE A 211      -5.886   2.765   6.521  1.00 94.16           C  
ATOM   1643  CD1 PHE A 211      -6.199   3.570   5.433  1.00 94.16           C  
ATOM   1644  CD2 PHE A 211      -5.684   1.407   6.312  1.00 94.16           C  
ATOM   1645  CE1 PHE A 211      -6.310   3.028   4.154  1.00 94.16           C  
ATOM   1646  CE2 PHE A 211      -5.793   0.859   5.037  1.00 94.16           C  
ATOM   1647  CZ  PHE A 211      -6.108   1.671   3.960  1.00 94.16           C  
ATOM   1648  N   GLU A 212      -5.015   5.240  10.197  1.00 92.10           N  
ATOM   1649  CA  GLU A 212      -5.249   5.712  11.559  1.00 92.10           C  
ATOM   1650  C   GLU A 212      -5.320   7.235  11.611  1.00 92.10           C  
ATOM   1651  CB  GLU A 212      -4.153   5.204  12.499  1.00 92.10           C  
ATOM   1652  O   GLU A 212      -6.157   7.799  12.318  1.00 92.10           O  
ATOM   1653  CG  GLU A 212      -4.440   5.457  13.972  1.00 92.10           C  
ATOM   1654  CD  GLU A 212      -5.703   4.769  14.464  1.00 92.10           C  
ATOM   1655  OE1 GLU A 212      -6.355   5.290  15.397  1.00 92.10           O  
ATOM   1656  OE2 GLU A 212      -6.044   3.699  13.912  1.00 92.10           O  
ATOM   1657  N   ASN A 213      -4.400   7.817  10.954  1.00 90.92           N  
ATOM   1658  CA  ASN A 213      -4.401   9.274  10.881  1.00 90.92           C  
ATOM   1659  C   ASN A 213      -5.718   9.806  10.323  1.00 90.92           C  
ATOM   1660  CB  ASN A 213      -3.227   9.769  10.034  1.00 90.92           C  
ATOM   1661  O   ASN A 213      -6.263  10.785  10.835  1.00 90.92           O  
ATOM   1662  CG  ASN A 213      -1.896   9.638  10.748  1.00 90.92           C  
ATOM   1663  ND2 ASN A 213      -0.807   9.720   9.992  1.00 90.92           N  
ATOM   1664  OD1 ASN A 213      -1.847   9.463  11.968  1.00 90.92           O  
ATOM   1665  N   TYR A 214      -6.166   9.164   9.317  1.00 89.81           N  
ATOM   1666  CA  TYR A 214      -7.444   9.537   8.719  1.00 89.81           C  
ATOM   1667  C   TYR A 214      -8.581   9.379   9.721  1.00 89.81           C  
ATOM   1668  CB  TYR A 214      -7.723   8.688   7.475  1.00 89.81           C  
ATOM   1669  O   TYR A 214      -9.457  10.243   9.817  1.00 89.81           O  
ATOM   1670  CG  TYR A 214      -9.019   9.035   6.782  1.00 89.81           C  
ATOM   1671  CD1 TYR A 214     -10.155   8.247   6.952  1.00 89.81           C  
ATOM   1672  CD2 TYR A 214      -9.109  10.149   5.955  1.00 89.81           C  
ATOM   1673  CE1 TYR A 214     -11.350   8.561   6.314  1.00 89.81           C  
ATOM   1674  CE2 TYR A 214     -10.299  10.473   5.312  1.00 89.81           C  
ATOM   1675  OH  TYR A 214     -12.593   9.991   4.864  1.00 89.81           O  
ATOM   1676  CZ  TYR A 214     -11.412   9.675   5.498  1.00 89.81           C  
ATOM   1677  N   LYS A 215      -8.608   8.314  10.430  1.00 89.32           N  
ATOM   1678  CA  LYS A 215      -9.606   8.058  11.465  1.00 89.32           C  
ATOM   1679  C   LYS A 215      -9.584   9.148  12.532  1.00 89.32           C  
ATOM   1680  CB  LYS A 215      -9.375   6.690  12.108  1.00 89.32           C  
ATOM   1681  O   LYS A 215     -10.637   9.624  12.962  1.00 89.32           O  
ATOM   1682  CG  LYS A 215     -10.438   6.294  13.122  1.00 89.32           C  
ATOM   1683  CD  LYS A 215     -10.138   4.938  13.746  1.00 89.32           C  
ATOM   1684  CE  LYS A 215     -11.134   4.594  14.845  1.00 89.32           C  
ATOM   1685  NZ  LYS A 215     -10.834   3.272  15.472  1.00 89.32           N  
ATOM   1686  N   GLN A 216      -8.433   9.492  13.002  1.00 86.45           N  
ATOM   1687  CA  GLN A 216      -8.252  10.511  14.031  1.00 86.45           C  
ATOM   1688  C   GLN A 216      -8.796  11.860  13.571  1.00 86.45           C  
ATOM   1689  CB  GLN A 216      -6.775  10.640  14.405  1.00 86.45           C  
ATOM   1690  O   GLN A 216      -9.452  12.566  14.339  1.00 86.45           O  
ATOM   1691  CG  GLN A 216      -6.237   9.461  15.204  1.00 86.45           C  
ATOM   1692  CD  GLN A 216      -4.763   9.600  15.535  1.00 86.45           C  
ATOM   1693  NE2 GLN A 216      -4.130   8.490  15.899  1.00 86.45           N  
ATOM   1694  OE1 GLN A 216      -4.197  10.695  15.464  1.00 86.45           O  
ATOM   1695  N   ILE A 217      -8.454  12.169  12.357  1.00 83.97           N  
ATOM   1696  CA  ILE A 217      -8.917  13.432  11.793  1.00 83.97           C  
ATOM   1697  C   ILE A 217     -10.441  13.433  11.711  1.00 83.97           C  
ATOM   1698  CB  ILE A 217      -8.305  13.685  10.396  1.00 83.97           C  
ATOM   1699  O   ILE A 217     -11.087  14.429  12.045  1.00 83.97           O  
ATOM   1700  CG1 ILE A 217      -6.799  13.947  10.513  1.00 83.97           C  
ATOM   1701  CG2 ILE A 217      -9.012  14.852   9.701  1.00 83.97           C  
ATOM   1702  CD1 ILE A 217      -6.069  13.966   9.177  1.00 83.97           C  
ATOM   1703  N   GLN A 218     -11.030  12.289  11.347  1.00 82.24           N  
ATOM   1704  CA  GLN A 218     -12.480  12.176  11.236  1.00 82.24           C  
ATOM   1705  C   GLN A 218     -13.149  12.318  12.600  1.00 82.24           C  
ATOM   1706  CB  GLN A 218     -12.869  10.842  10.598  1.00 82.24           C  
ATOM   1707  O   GLN A 218     -14.196  12.957  12.721  1.00 82.24           O  
ATOM   1708  CG  GLN A 218     -12.673  10.802   9.088  1.00 82.24           C  
ATOM   1709  CD  GLN A 218     -13.356   9.613   8.439  1.00 82.24           C  
ATOM   1710  NE2 GLN A 218     -13.499   9.660   7.119  1.00 82.24           N  
ATOM   1711  OE1 GLN A 218     -13.750   8.660   9.118  1.00 82.24           O  
ATOM   1712  N   LYS A 219     -12.593  11.718  13.546  1.00 83.80           N  
ATOM   1713  CA  LYS A 219     -13.106  11.769  14.912  1.00 83.80           C  
ATOM   1714  C   LYS A 219     -13.071  13.193  15.459  1.00 83.80           C  
ATOM   1715  CB  LYS A 219     -12.303  10.838  15.822  1.00 83.80           C  
ATOM   1716  O   LYS A 219     -14.026  13.641  16.098  1.00 83.80           O  
ATOM   1717  CG  LYS A 219     -12.896  10.670  17.213  1.00 83.80           C  
ATOM   1718  CD  LYS A 219     -12.074   9.706  18.058  1.00 83.80           C  
ATOM   1719  CE  LYS A 219     -12.612   9.608  19.479  1.00 83.80           C  
ATOM   1720  NZ  LYS A 219     -11.797   8.679  20.318  1.00 83.80           N  
ATOM   1721  N   LYS A 220     -11.926  13.842  15.228  1.00 80.68           N  
ATOM   1722  CA  LYS A 220     -11.736  15.210  15.699  1.00 80.68           C  
ATOM   1723  C   LYS A 220     -12.733  16.161  15.042  1.00 80.68           C  
ATOM   1724  CB  LYS A 220     -10.306  15.679  15.426  1.00 80.68           C  
ATOM   1725  O   LYS A 220     -13.218  17.098  15.679  1.00 80.68           O  
ATOM   1726  CG  LYS A 220      -9.262  15.039  16.329  1.00 80.68           C  
ATOM   1727  CD  LYS A 220      -7.879  15.630  16.090  1.00 80.68           C  
ATOM   1728  CE  LYS A 220      -6.828  14.970  16.972  1.00 80.68           C  
ATOM   1729  NZ  LYS A 220      -5.454  15.469  16.666  1.00 80.68           N  
ATOM   1730  N   VAL A 221     -12.999  15.946  13.819  1.00 76.36           N  
ATOM   1731  CA  VAL A 221     -13.941  16.790  13.090  1.00 76.36           C  
ATOM   1732  C   VAL A 221     -15.348  16.597  13.650  1.00 76.36           C  
ATOM   1733  CB  VAL A 221     -13.923  16.483  11.576  1.00 76.36           C  
ATOM   1734  O   VAL A 221     -16.110  17.558  13.777  1.00 76.36           O  
ATOM   1735  CG1 VAL A 221     -15.063  17.210  10.864  1.00 76.36           C  
ATOM   1736  CG2 VAL A 221     -12.576  16.872  10.969  1.00 76.36           C  
ATOM   1737  N   LEU A 222     -15.696  15.412  14.098  1.00 74.24           N  
ATOM   1738  CA  LEU A 222     -17.023  15.059  14.590  1.00 74.24           C  
ATOM   1739  C   LEU A 222     -17.212  15.528  16.029  1.00 74.24           C  
ATOM   1740  CB  LEU A 222     -17.242  13.546  14.501  1.00 74.24           C  
ATOM   1741  O   LEU A 222     -18.320  15.894  16.426  1.00 74.24           O  
ATOM   1742  CG  LEU A 222     -18.686  13.061  14.640  1.00 74.24           C  
ATOM   1743  CD1 LEU A 222     -19.405  13.147  13.298  1.00 74.24           C  
ATOM   1744  CD2 LEU A 222     -18.722  11.636  15.182  1.00 74.24           C  
ATOM   1745  N   GLU A 223     -16.179  15.627  16.758  1.00 77.20           N  
ATOM   1746  CA  GLU A 223     -16.288  16.044  18.153  1.00 77.20           C  
ATOM   1747  C   GLU A 223     -16.543  17.545  18.262  1.00 77.20           C  
ATOM   1748  CB  GLU A 223     -15.021  15.668  18.927  1.00 77.20           C  
ATOM   1749  O   GLU A 223     -15.926  18.338  17.547  1.00 77.20           O  
ATOM   1750  CG  GLU A 223     -14.950  14.198  19.311  1.00 77.20           C  
ATOM   1751  CD  GLU A 223     -13.648  13.821  20.001  1.00 77.20           C  
ATOM   1752  OE1 GLU A 223     -13.455  12.626  20.321  1.00 77.20           O  
ATOM   1753  OE2 GLU A 223     -12.816  14.728  20.224  1.00 77.20           O  
ATOM   1754  N   LYS A 224     -17.792  18.054  18.627  1.00 56.14           N  
ATOM   1755  CA  LYS A 224     -18.501  19.327  18.714  1.00 56.14           C  
ATOM   1756  C   LYS A 224     -17.825  20.266  19.710  1.00 56.14           C  
ATOM   1757  CB  LYS A 224     -19.960  19.103  19.112  1.00 56.14           C  
ATOM   1758  O   LYS A 224     -18.219  21.427  19.841  1.00 56.14           O  
ATOM   1759  CG  LYS A 224     -20.820  18.509  18.006  1.00 56.14           C  
ATOM   1760  CD  LYS A 224     -22.282  18.417  18.422  1.00 56.14           C  
ATOM   1761  CE  LYS A 224     -23.131  17.757  17.344  1.00 56.14           C  
ATOM   1762  NZ  LYS A 224     -24.568  17.674  17.744  1.00 56.14           N  
ATOM   1763  N   GLN A 225     -16.550  20.007  20.174  1.00 59.93           N  
ATOM   1764  CA  GLN A 225     -16.030  20.855  21.242  1.00 59.93           C  
ATOM   1765  C   GLN A 225     -14.854  21.696  20.753  1.00 59.93           C  
ATOM   1766  CB  GLN A 225     -15.607  20.008  22.443  1.00 59.93           C  
ATOM   1767  O   GLN A 225     -14.156  22.321  21.554  1.00 59.93           O  
ATOM   1768  CG  GLN A 225     -16.774  19.397  23.206  1.00 59.93           C  
ATOM   1769  CD  GLN A 225     -16.352  18.772  24.522  1.00 59.93           C  
ATOM   1770  NE2 GLN A 225     -17.323  18.493  25.385  1.00 59.93           N  
ATOM   1771  OE1 GLN A 225     -15.162  18.540  24.761  1.00 59.93           O  
ATOM   1772  N   PHE A 226     -14.909  22.260  19.471  1.00 62.68           N  
ATOM   1773  CA  PHE A 226     -13.742  23.059  19.115  1.00 62.68           C  
ATOM   1774  C   PHE A 226     -14.158  24.456  18.669  1.00 62.68           C  
ATOM   1775  CB  PHE A 226     -12.935  22.373  18.008  1.00 62.68           C  
ATOM   1776  O   PHE A 226     -15.325  24.688  18.345  1.00 62.68           O  
ATOM   1777  CG  PHE A 226     -12.149  21.181  18.481  1.00 62.68           C  
ATOM   1778  CD1 PHE A 226     -10.938  21.347  19.141  1.00 62.68           C  
ATOM   1779  CD2 PHE A 226     -12.621  19.893  18.264  1.00 62.68           C  
ATOM   1780  CE1 PHE A 226     -10.207  20.244  19.580  1.00 62.68           C  
ATOM   1781  CE2 PHE A 226     -11.897  18.786  18.700  1.00 62.68           C  
ATOM   1782  CZ  PHE A 226     -10.690  18.964  19.356  1.00 62.68           C  
ATOM   1783  N   ASP A 227     -13.236  25.474  19.051  1.00 70.69           N  
ATOM   1784  CA  ASP A 227     -13.200  26.847  18.558  1.00 70.69           C  
ATOM   1785  C   ASP A 227     -13.399  26.892  17.044  1.00 70.69           C  
ATOM   1786  CB  ASP A 227     -11.877  27.518  18.934  1.00 70.69           C  
ATOM   1787  O   ASP A 227     -13.031  25.952  16.336  1.00 70.69           O  
ATOM   1788  CG  ASP A 227     -11.801  27.895  20.403  1.00 70.69           C  
ATOM   1789  OD1 ASP A 227     -12.857  27.986  21.065  1.00 70.69           O  
ATOM   1790  OD2 ASP A 227     -10.674  28.105  20.903  1.00 70.69           O  
ATOM   1791  N   SER A 228     -14.374  27.636  16.497  1.00 68.30           N  
ATOM   1792  CA  SER A 228     -14.786  27.877  15.118  1.00 68.30           C  
ATOM   1793  C   SER A 228     -13.584  27.922  14.181  1.00 68.30           C  
ATOM   1794  CB  SER A 228     -15.573  29.185  15.014  1.00 68.30           C  
ATOM   1795  O   SER A 228     -13.627  27.369  13.080  1.00 68.30           O  
ATOM   1796  OG  SER A 228     -16.798  29.092  15.721  1.00 68.30           O  
ATOM   1797  N   GLN A 229     -12.312  28.318  14.614  1.00 66.51           N  
ATOM   1798  CA  GLN A 229     -11.105  28.425  13.801  1.00 66.51           C  
ATOM   1799  C   GLN A 229     -10.397  27.078  13.688  1.00 66.51           C  
ATOM   1800  CB  GLN A 229     -10.154  29.471  14.385  1.00 66.51           C  
ATOM   1801  O   GLN A 229      -9.910  26.714  12.616  1.00 66.51           O  
ATOM   1802  CG  GLN A 229     -10.649  30.903  14.235  1.00 66.51           C  
ATOM   1803  CD  GLN A 229      -9.552  31.928  14.452  1.00 66.51           C  
ATOM   1804  NE2 GLN A 229      -9.787  33.154  13.995  1.00 66.51           N  
ATOM   1805  OE1 GLN A 229      -8.503  31.622  15.027  1.00 66.51           O  
ATOM   1806  N   GLU A 230     -10.370  26.285  14.625  1.00 70.69           N  
ATOM   1807  CA  GLU A 230      -9.776  24.952  14.658  1.00 70.69           C  
ATOM   1808  C   GLU A 230     -10.635  23.946  13.898  1.00 70.69           C  
ATOM   1809  CB  GLU A 230      -9.575  24.488  16.103  1.00 70.69           C  
ATOM   1810  O   GLU A 230     -10.110  23.056  13.225  1.00 70.69           O  
ATOM   1811  CG  GLU A 230      -8.314  25.036  16.755  1.00 70.69           C  
ATOM   1812  CD  GLU A 230      -8.108  24.536  18.176  1.00 70.69           C  
ATOM   1813  OE1 GLU A 230      -7.111  24.933  18.821  1.00 70.69           O  
ATOM   1814  OE2 GLU A 230      -8.950  23.739  18.648  1.00 70.69           O  
ATOM   1815  N   LYS A 231     -11.875  24.185  13.881  1.00 70.35           N  
ATOM   1816  CA  LYS A 231     -12.816  23.368  13.120  1.00 70.35           C  
ATOM   1817  C   LYS A 231     -12.620  23.558  11.619  1.00 70.35           C  
ATOM   1818  CB  LYS A 231     -14.256  23.707  13.508  1.00 70.35           C  
ATOM   1819  O   LYS A 231     -12.641  22.589  10.857  1.00 70.35           O  
ATOM   1820  CG  LYS A 231     -15.280  22.682  13.042  1.00 70.35           C  
ATOM   1821  CD  LYS A 231     -16.678  23.019  13.545  1.00 70.35           C  
ATOM   1822  CE  LYS A 231     -17.716  22.044  13.009  1.00 70.35           C  
ATOM   1823  NZ  LYS A 231     -19.089  22.370  13.500  1.00 70.35           N  
ATOM   1824  N   LYS A 232     -12.416  24.858  11.290  1.00 67.98           N  
ATOM   1825  CA  LYS A 232     -12.158  25.171   9.888  1.00 67.98           C  
ATOM   1826  C   LYS A 232     -10.830  24.577   9.428  1.00 67.98           C  
ATOM   1827  CB  LYS A 232     -12.160  26.684   9.666  1.00 67.98           C  
ATOM   1828  O   LYS A 232     -10.731  24.047   8.319  1.00 67.98           O  
ATOM   1829  CG  LYS A 232     -13.551  27.293   9.568  1.00 67.98           C  
ATOM   1830  CD  LYS A 232     -13.488  28.777   9.229  1.00 67.98           C  
ATOM   1831  CE  LYS A 232     -14.870  29.417   9.257  1.00 67.98           C  
ATOM   1832  NZ  LYS A 232     -14.808  30.882   8.976  1.00 67.98           N  
ATOM   1833  N   GLN A 233      -9.809  24.592  10.261  1.00 66.85           N  
ATOM   1834  CA  GLN A 233      -8.503  24.006   9.977  1.00 66.85           C  
ATOM   1835  C   GLN A 233      -8.591  22.485   9.887  1.00 66.85           C  
ATOM   1836  CB  GLN A 233      -7.488  24.411  11.046  1.00 66.85           C  
ATOM   1837  O   GLN A 233      -7.990  21.874   9.001  1.00 66.85           O  
ATOM   1838  CG  GLN A 233      -7.079  25.876  10.983  1.00 66.85           C  
ATOM   1839  CD  GLN A 233      -6.090  26.257  12.068  1.00 66.85           C  
ATOM   1840  NE2 GLN A 233      -6.345  27.377  12.737  1.00 66.85           N  
ATOM   1841  OE1 GLN A 233      -5.105  25.551  12.305  1.00 66.85           O  
ATOM   1842  N   LEU A 234      -9.331  21.848  10.679  1.00 67.37           N  
ATOM   1843  CA  LEU A 234      -9.504  20.400  10.723  1.00 67.37           C  
ATOM   1844  C   LEU A 234     -10.357  19.919   9.554  1.00 67.37           C  
ATOM   1845  CB  LEU A 234     -10.146  19.976  12.046  1.00 67.37           C  
ATOM   1846  O   LEU A 234     -10.129  18.831   9.020  1.00 67.37           O  
ATOM   1847  CG  LEU A 234      -9.243  20.012  13.280  1.00 67.37           C  
ATOM   1848  CD1 LEU A 234     -10.081  19.953  14.553  1.00 67.37           C  
ATOM   1849  CD2 LEU A 234      -8.238  18.866  13.242  1.00 67.37           C  
ATOM   1850  N   GLN A 235     -11.295  20.771   9.167  1.00 67.46           N  
ATOM   1851  CA  GLN A 235     -12.100  20.483   7.984  1.00 67.46           C  
ATOM   1852  C   GLN A 235     -11.257  20.557   6.714  1.00 67.46           C  
ATOM   1853  CB  GLN A 235     -13.280  21.451   7.888  1.00 67.46           C  
ATOM   1854  O   GLN A 235     -11.429  19.747   5.800  1.00 67.46           O  
ATOM   1855  CG  GLN A 235     -14.625  20.763   7.695  1.00 67.46           C  
ATOM   1856  CD  GLN A 235     -15.790  21.608   8.177  1.00 67.46           C  
ATOM   1857  NE2 GLN A 235     -16.863  20.950   8.602  1.00 67.46           N  
ATOM   1858  OE1 GLN A 235     -15.726  22.841   8.168  1.00 67.46           O  
ATOM   1859  N   GLN A 236     -10.355  21.416   6.705  1.00 62.97           N  
ATOM   1860  CA  GLN A 236      -9.410  21.551   5.602  1.00 62.97           C  
ATOM   1861  C   GLN A 236      -8.460  20.359   5.541  1.00 62.97           C  
ATOM   1862  CB  GLN A 236      -8.614  22.851   5.732  1.00 62.97           C  
ATOM   1863  O   GLN A 236      -8.153  19.858   4.458  1.00 62.97           O  
ATOM   1864  CG  GLN A 236      -9.408  24.098   5.365  1.00 62.97           C  
ATOM   1865  CD  GLN A 236      -8.622  25.378   5.577  1.00 62.97           C  
ATOM   1866  NE2 GLN A 236      -9.328  26.498   5.677  1.00 62.97           N  
ATOM   1867  OE1 GLN A 236      -7.389  25.359   5.650  1.00 62.97           O  
ATOM   1868  N   LYS A 237      -8.071  19.929   6.690  1.00 65.95           N  
ATOM   1869  CA  LYS A 237      -7.199  18.764   6.814  1.00 65.95           C  
ATOM   1870  C   LYS A 237      -7.940  17.482   6.445  1.00 65.95           C  
ATOM   1871  CB  LYS A 237      -6.643  18.658   8.235  1.00 65.95           C  
ATOM   1872  O   LYS A 237      -7.354  16.566   5.863  1.00 65.95           O  
ATOM   1873  CG  LYS A 237      -5.503  19.622   8.527  1.00 65.95           C  
ATOM   1874  CD  LYS A 237      -4.926  19.400   9.919  1.00 65.95           C  
ATOM   1875  CE  LYS A 237      -3.828  20.406  10.237  1.00 65.95           C  
ATOM   1876  NZ  LYS A 237      -3.264  20.198  11.604  1.00 65.95           N  
ATOM   1877  N   GLN A 238      -9.227  17.374   6.814  1.00 65.71           N  
ATOM   1878  CA  GLN A 238     -10.092  16.275   6.396  1.00 65.71           C  
ATOM   1879  C   GLN A 238     -10.232  16.232   4.877  1.00 65.71           C  
ATOM   1880  CB  GLN A 238     -11.471  16.400   7.047  1.00 65.71           C  
ATOM   1881  O   GLN A 238     -10.319  15.153   4.287  1.00 65.71           O  
ATOM   1882  CG  GLN A 238     -12.364  15.186   6.833  1.00 65.71           C  
ATOM   1883  CD  GLN A 238     -13.759  15.376   7.399  1.00 65.71           C  
ATOM   1884  NE2 GLN A 238     -14.614  14.375   7.218  1.00 65.71           N  
ATOM   1885  OE1 GLN A 238     -14.065  16.414   7.995  1.00 65.71           O  
ATOM   1886  N   ASP A 239     -10.142  17.334   4.341  1.00 66.82           N  
ATOM   1887  CA  ASP A 239     -10.287  17.429   2.892  1.00 66.82           C  
ATOM   1888  C   ASP A 239      -9.053  16.880   2.179  1.00 66.82           C  
ATOM   1889  CB  ASP A 239     -10.535  18.879   2.472  1.00 66.82           C  
ATOM   1890  O   ASP A 239      -9.140  16.427   1.036  1.00 66.82           O  
ATOM   1891  CG  ASP A 239     -11.921  19.376   2.845  1.00 66.82           C  
ATOM   1892  OD1 ASP A 239     -12.826  18.545   3.073  1.00 66.82           O  
ATOM   1893  OD2 ASP A 239     -12.110  20.610   2.907  1.00 66.82           O  
ATOM   1894  N   LYS A 240      -7.965  16.792   3.021  1.00 80.67           N  
ATOM   1895  CA  LYS A 240      -6.767  16.208   2.425  1.00 80.67           C  
ATOM   1896  C   LYS A 240      -6.682  14.712   2.714  1.00 80.67           C  
ATOM   1897  CB  LYS A 240      -5.512  16.913   2.941  1.00 80.67           C  
ATOM   1898  O   LYS A 240      -6.455  14.307   3.856  1.00 80.67           O  
ATOM   1899  CG  LYS A 240      -5.417  18.378   2.541  1.00 80.67           C  
ATOM   1900  CD  LYS A 240      -4.143  19.022   3.075  1.00 80.67           C  
ATOM   1901  CE  LYS A 240      -4.077  20.503   2.729  1.00 80.67           C  
ATOM   1902  NZ  LYS A 240      -2.832  21.140   3.253  1.00 80.67           N  
ATOM   1903  N   ASP A 241      -7.039  13.934   1.821  1.00 85.92           N  
ATOM   1904  CA  ASP A 241      -6.974  12.484   1.977  1.00 85.92           C  
ATOM   1905  C   ASP A 241      -5.526  11.998   1.997  1.00 85.92           C  
ATOM   1906  CB  ASP A 241      -7.746  11.789   0.854  1.00 85.92           C  
ATOM   1907  O   ASP A 241      -4.785  12.198   1.031  1.00 85.92           O  
ATOM   1908  CG  ASP A 241      -8.015  10.322   1.139  1.00 85.92           C  
ATOM   1909  OD1 ASP A 241      -7.369   9.748   2.042  1.00 85.92           O  
ATOM   1910  OD2 ASP A 241      -8.877   9.733   0.451  1.00 85.92           O  
ATOM   1911  N   GLN A 242      -5.029  11.364   3.094  1.00 89.66           N  
ATOM   1912  CA  GLN A 242      -3.651  10.914   3.258  1.00 89.66           C  
ATOM   1913  C   GLN A 242      -3.542   9.401   3.083  1.00 89.66           C  
ATOM   1914  CB  GLN A 242      -3.111  11.324   4.629  1.00 89.66           C  
ATOM   1915  O   GLN A 242      -2.452   8.836   3.193  1.00 89.66           O  
ATOM   1916  CG  GLN A 242      -3.045  12.831   4.837  1.00 89.66           C  
ATOM   1917  CD  GLN A 242      -2.406  13.213   6.160  1.00 89.66           C  
ATOM   1918  NE2 GLN A 242      -1.650  14.305   6.159  1.00 89.66           N  
ATOM   1919  OE1 GLN A 242      -2.593  12.533   7.174  1.00 89.66           O  
ATOM   1920  N   ARG A 243      -4.609   8.763   2.867  1.00 93.98           N  
ATOM   1921  CA  ARG A 243      -4.596   7.315   2.682  1.00 93.98           C  
ATOM   1922  C   ARG A 243      -3.933   6.937   1.362  1.00 93.98           C  
ATOM   1923  CB  ARG A 243      -6.019   6.754   2.734  1.00 93.98           C  
ATOM   1924  O   ARG A 243      -4.007   7.688   0.387  1.00 93.98           O  
ATOM   1925  CG  ARG A 243      -6.732   7.002   4.054  1.00 93.98           C  
ATOM   1926  CD  ARG A 243      -8.190   6.569   3.998  1.00 93.98           C  
ATOM   1927  NE  ARG A 243      -8.944   7.342   3.014  1.00 93.98           N  
ATOM   1928  NH1 ARG A 243     -10.927   6.200   3.333  1.00 93.98           N  
ATOM   1929  NH2 ARG A 243     -10.815   7.909   1.809  1.00 93.98           N  
ATOM   1930  CZ  ARG A 243     -10.227   7.149   2.721  1.00 93.98           C  
ATOM   1931  N   VAL A 244      -3.332   5.796   1.434  1.00 95.55           N  
ATOM   1932  CA  VAL A 244      -2.701   5.297   0.217  1.00 95.55           C  
ATOM   1933  C   VAL A 244      -3.750   4.635  -0.675  1.00 95.55           C  
ATOM   1934  CB  VAL A 244      -1.565   4.299   0.534  1.00 95.55           C  
ATOM   1935  O   VAL A 244      -4.424   3.692  -0.256  1.00 95.55           O  
ATOM   1936  CG1 VAL A 244      -0.914   3.795  -0.753  1.00 95.55           C  
ATOM   1937  CG2 VAL A 244      -0.524   4.949   1.444  1.00 95.55           C  
ATOM   1938  N   HIS A 245      -3.835   5.101  -1.976  1.00 94.40           N  
ATOM   1939  CA  HIS A 245      -4.919   4.664  -2.848  1.00 94.40           C  
ATOM   1940  C   HIS A 245      -4.471   3.523  -3.756  1.00 94.40           C  
ATOM   1941  CB  HIS A 245      -5.434   5.833  -3.690  1.00 94.40           C  
ATOM   1942  O   HIS A 245      -5.266   2.643  -4.092  1.00 94.40           O  
ATOM   1943  CG  HIS A 245      -5.863   7.014  -2.878  1.00 94.40           C  
ATOM   1944  CD2 HIS A 245      -6.905   7.179  -2.030  1.00 94.40           C  
ATOM   1945  ND1 HIS A 245      -5.183   8.213  -2.892  1.00 94.40           N  
ATOM   1946  CE1 HIS A 245      -5.790   9.066  -2.084  1.00 94.40           C  
ATOM   1947  NE2 HIS A 245      -6.838   8.463  -1.549  1.00 94.40           N  
ATOM   1948  N   CYS A 246      -3.280   3.549  -4.148  1.00 94.87           N  
ATOM   1949  CA  CYS A 246      -2.785   2.557  -5.096  1.00 94.87           C  
ATOM   1950  C   CYS A 246      -1.316   2.241  -4.838  1.00 94.87           C  
ATOM   1951  CB  CYS A 246      -2.965   3.050  -6.531  1.00 94.87           C  
ATOM   1952  O   CYS A 246      -0.552   3.117  -4.428  1.00 94.87           O  
ATOM   1953  SG  CYS A 246      -2.245   1.953  -7.773  1.00 94.87           S  
ATOM   1954  N   CYS A 247      -1.013   0.968  -5.075  1.00 96.22           N  
ATOM   1955  CA  CYS A 247       0.376   0.531  -4.998  1.00 96.22           C  
ATOM   1956  C   CYS A 247       0.855  -0.005  -6.342  1.00 96.22           C  
ATOM   1957  CB  CYS A 247       0.541  -0.542  -3.922  1.00 96.22           C  
ATOM   1958  O   CYS A 247       0.268  -0.942  -6.886  1.00 96.22           O  
ATOM   1959  SG  CYS A 247       2.208  -1.232  -3.831  1.00 96.22           S  
ATOM   1960  N   LEU A 248       1.885   0.673  -6.866  1.00 96.65           N  
ATOM   1961  CA  LEU A 248       2.549   0.141  -8.051  1.00 96.65           C  
ATOM   1962  C   LEU A 248       3.637  -0.856  -7.663  1.00 96.65           C  
ATOM   1963  CB  LEU A 248       3.154   1.276  -8.881  1.00 96.65           C  
ATOM   1964  O   LEU A 248       4.628  -0.485  -7.031  1.00 96.65           O  
ATOM   1965  CG  LEU A 248       2.201   2.402  -9.286  1.00 96.65           C  
ATOM   1966  CD1 LEU A 248       2.946   3.466 -10.086  1.00 96.65           C  
ATOM   1967  CD2 LEU A 248       1.028   1.848 -10.087  1.00 96.65           C  
ATOM   1968  N   TYR A 249       3.333  -2.084  -7.998  1.00 95.69           N  
ATOM   1969  CA  TYR A 249       4.260  -3.141  -7.609  1.00 95.69           C  
ATOM   1970  C   TYR A 249       5.217  -3.474  -8.748  1.00 95.69           C  
ATOM   1971  CB  TYR A 249       3.496  -4.399  -7.185  1.00 95.69           C  
ATOM   1972  O   TYR A 249       4.824  -4.104  -9.733  1.00 95.69           O  
ATOM   1973  CG  TYR A 249       4.320  -5.363  -6.367  1.00 95.69           C  
ATOM   1974  CD1 TYR A 249       5.221  -6.232  -6.978  1.00 95.69           C  
ATOM   1975  CD2 TYR A 249       4.199  -5.407  -4.982  1.00 95.69           C  
ATOM   1976  CE1 TYR A 249       5.981  -7.124  -6.228  1.00 95.69           C  
ATOM   1977  CE2 TYR A 249       4.954  -6.295  -4.222  1.00 95.69           C  
ATOM   1978  OH  TYR A 249       6.591  -8.028  -4.106  1.00 95.69           O  
ATOM   1979  CZ  TYR A 249       5.841  -7.147  -4.853  1.00 95.69           C  
ATOM   1980  N   PHE A 250       6.541  -3.111  -8.567  1.00 95.10           N  
ATOM   1981  CA  PHE A 250       7.548  -3.319  -9.601  1.00 95.10           C  
ATOM   1982  C   PHE A 250       8.126  -4.726  -9.519  1.00 95.10           C  
ATOM   1983  CB  PHE A 250       8.669  -2.282  -9.479  1.00 95.10           C  
ATOM   1984  O   PHE A 250       8.585  -5.153  -8.458  1.00 95.10           O  
ATOM   1985  CG  PHE A 250       8.337  -0.952 -10.099  1.00 95.10           C  
ATOM   1986  CD1 PHE A 250       9.091  -0.455 -11.155  1.00 95.10           C  
ATOM   1987  CD2 PHE A 250       7.270  -0.199  -9.626  1.00 95.10           C  
ATOM   1988  CE1 PHE A 250       8.786   0.776 -11.731  1.00 95.10           C  
ATOM   1989  CE2 PHE A 250       6.960   1.032 -10.197  1.00 95.10           C  
ATOM   1990  CZ  PHE A 250       7.719   1.518 -11.249  1.00 95.10           C  
ATOM   1991  N   LEU A 251       8.041  -5.344 -10.662  1.00 91.94           N  
ATOM   1992  CA  LEU A 251       8.555  -6.707 -10.747  1.00 91.94           C  
ATOM   1993  C   LEU A 251       9.768  -6.774 -11.668  1.00 91.94           C  
ATOM   1994  CB  LEU A 251       7.466  -7.660 -11.247  1.00 91.94           C  
ATOM   1995  O   LEU A 251       9.871  -6.001 -12.623  1.00 91.94           O  
ATOM   1996  CG  LEU A 251       6.197  -7.746 -10.397  1.00 91.94           C  
ATOM   1997  CD1 LEU A 251       5.041  -8.299 -11.224  1.00 91.94           C  
ATOM   1998  CD2 LEU A 251       6.438  -8.608  -9.162  1.00 91.94           C  
ATOM   1999  N   SER A 252      10.723  -7.616 -11.258  1.00 83.74           N  
ATOM   2000  CA  SER A 252      11.906  -7.836 -12.083  1.00 83.74           C  
ATOM   2001  C   SER A 252      11.687  -8.976 -13.072  1.00 83.74           C  
ATOM   2002  CB  SER A 252      13.122  -8.137 -11.206  1.00 83.74           C  
ATOM   2003  O   SER A 252      11.078  -9.992 -12.730  1.00 83.74           O  
ATOM   2004  OG  SER A 252      14.276  -8.350 -12.002  1.00 83.74           O  
ATOM   2005  N   GLY A 253      12.106  -8.788 -14.401  1.00 65.85           N  
ATOM   2006  CA  GLY A 253      11.673  -9.587 -15.536  1.00 65.85           C  
ATOM   2007  C   GLY A 253      12.810 -10.335 -16.207  1.00 65.85           C  
ATOM   2008  O   GLY A 253      12.655 -10.842 -17.320  1.00 65.85           O  
ATOM   2009  N   PRO A 254      13.909 -10.853 -15.506  1.00 57.97           N  
ATOM   2010  CA  PRO A 254      14.629 -11.664 -16.492  1.00 57.97           C  
ATOM   2011  C   PRO A 254      14.176 -13.123 -16.499  1.00 57.97           C  
ATOM   2012  CB  PRO A 254      16.088 -11.548 -16.046  1.00 57.97           C  
ATOM   2013  O   PRO A 254      14.509 -13.872 -17.421  1.00 57.97           O  
ATOM   2014  CG  PRO A 254      16.023 -10.954 -14.676  1.00 57.97           C  
ATOM   2015  CD  PRO A 254      14.630 -10.444 -14.443  1.00 57.97           C  
ATOM   2016  N   ARG A 255      13.136 -13.409 -15.640  1.00 64.99           N  
ATOM   2017  CA  ARG A 255      12.735 -14.804 -15.487  1.00 64.99           C  
ATOM   2018  C   ARG A 255      11.282 -15.005 -15.904  1.00 64.99           C  
ATOM   2019  CB  ARG A 255      12.934 -15.265 -14.042  1.00 64.99           C  
ATOM   2020  O   ARG A 255      10.464 -14.091 -15.783  1.00 64.99           O  
ATOM   2021  CG  ARG A 255      14.384 -15.252 -13.585  1.00 64.99           C  
ATOM   2022  CD  ARG A 255      14.525 -15.722 -12.144  1.00 64.99           C  
ATOM   2023  NE  ARG A 255      15.862 -15.457 -11.620  1.00 64.99           N  
ATOM   2024  NH1 ARG A 255      16.201 -17.601 -10.828  1.00 64.99           N  
ATOM   2025  NH2 ARG A 255      17.829 -16.007 -10.568  1.00 64.99           N  
ATOM   2026  CZ  ARG A 255      16.628 -16.356 -11.006  1.00 64.99           C  
ATOM   2027  N   ILE A 256      10.979 -16.007 -16.707  1.00 67.01           N  
ATOM   2028  CA  ILE A 256       9.651 -16.342 -17.210  1.00 67.01           C  
ATOM   2029  C   ILE A 256       8.703 -16.589 -16.039  1.00 67.01           C  
ATOM   2030  CB  ILE A 256       9.692 -17.578 -18.136  1.00 67.01           C  
ATOM   2031  O   ILE A 256       7.534 -16.199 -16.086  1.00 67.01           O  
ATOM   2032  CG1 ILE A 256      10.521 -17.278 -19.390  1.00 67.01           C  
ATOM   2033  CG2 ILE A 256       8.274 -18.021 -18.509  1.00 67.01           C  
ATOM   2034  CD1 ILE A 256      10.846 -18.509 -20.226  1.00 67.01           C  
ATOM   2035  N   ARG A 257       9.255 -16.875 -14.835  1.00 75.19           N  
ATOM   2036  CA  ARG A 257       8.403 -17.136 -13.679  1.00 75.19           C  
ATOM   2037  C   ARG A 257       8.573 -16.054 -12.618  1.00 75.19           C  
ATOM   2038  CB  ARG A 257       8.713 -18.510 -13.081  1.00 75.19           C  
ATOM   2039  O   ARG A 257       9.687 -15.587 -12.373  1.00 75.19           O  
ATOM   2040  CG  ARG A 257       8.099 -19.669 -13.849  1.00 75.19           C  
ATOM   2041  CD  ARG A 257       8.222 -20.980 -13.085  1.00 75.19           C  
ATOM   2042  NE  ARG A 257       7.997 -22.133 -13.953  1.00 75.19           N  
ATOM   2043  NH1 ARG A 257       6.266 -23.003 -12.695  1.00 75.19           N  
ATOM   2044  NH2 ARG A 257       6.954 -24.074 -14.601  1.00 75.19           N  
ATOM   2045  CZ  ARG A 257       7.073 -23.067 -13.748  1.00 75.19           C  
ATOM   2046  N   ILE A 258       7.457 -15.673 -12.012  1.00 82.57           N  
ATOM   2047  CA  ILE A 258       7.470 -14.671 -10.952  1.00 82.57           C  
ATOM   2048  C   ILE A 258       7.980 -15.297  -9.656  1.00 82.57           C  
ATOM   2049  CB  ILE A 258       6.068 -14.058 -10.736  1.00 82.57           C  
ATOM   2050  O   ILE A 258       7.723 -16.472  -9.384  1.00 82.57           O  
ATOM   2051  CG1 ILE A 258       5.571 -13.394 -12.025  1.00 82.57           C  
ATOM   2052  CG2 ILE A 258       6.089 -13.057  -9.577  1.00 82.57           C  
ATOM   2053  CD1 ILE A 258       4.103 -12.993 -11.988  1.00 82.57           C  
ATOM   2054  N   LYS A 259       8.690 -14.528  -8.963  1.00 87.38           N  
ATOM   2055  CA  LYS A 259       9.213 -14.988  -7.680  1.00 87.38           C  
ATOM   2056  C   LYS A 259       8.082 -15.299  -6.705  1.00 87.38           C  
ATOM   2057  CB  LYS A 259      10.152 -13.941  -7.077  1.00 87.38           C  
ATOM   2058  O   LYS A 259       7.098 -14.559  -6.630  1.00 87.38           O  
ATOM   2059  CG  LYS A 259      11.441 -13.742  -7.861  1.00 87.38           C  
ATOM   2060  CD  LYS A 259      12.343 -12.708  -7.200  1.00 87.38           C  
ATOM   2061  CE  LYS A 259      13.600 -12.454  -8.021  1.00 87.38           C  
ATOM   2062  NZ  LYS A 259      14.473 -11.418  -7.392  1.00 87.38           N  
ATOM   2063  N   GLU A 260       8.238 -16.409  -6.032  1.00 88.10           N  
ATOM   2064  CA  GLU A 260       7.242 -16.824  -5.048  1.00 88.10           C  
ATOM   2065  C   GLU A 260       7.103 -15.790  -3.934  1.00 88.10           C  
ATOM   2066  CB  GLU A 260       7.607 -18.188  -4.457  1.00 88.10           C  
ATOM   2067  O   GLU A 260       6.002 -15.558  -3.429  1.00 88.10           O  
ATOM   2068  CG  GLU A 260       6.520 -18.786  -3.575  1.00 88.10           C  
ATOM   2069  CD  GLU A 260       5.231 -19.078  -4.326  1.00 88.10           C  
ATOM   2070  OE1 GLU A 260       4.159 -19.158  -3.683  1.00 88.10           O  
ATOM   2071  OE2 GLU A 260       5.292 -19.228  -5.566  1.00 88.10           O  
ATOM   2072  N   THR A 261       8.210 -15.208  -3.647  1.00 89.31           N  
ATOM   2073  CA  THR A 261       8.209 -14.181  -2.611  1.00 89.31           C  
ATOM   2074  C   THR A 261       7.306 -13.016  -3.006  1.00 89.31           C  
ATOM   2075  CB  THR A 261       9.632 -13.662  -2.337  1.00 89.31           C  
ATOM   2076  O   THR A 261       6.546 -12.505  -2.181  1.00 89.31           O  
ATOM   2077  CG2 THR A 261      10.499 -14.743  -1.701  1.00 89.31           C  
ATOM   2078  OG1 THR A 261      10.230 -13.251  -3.573  1.00 89.31           O  
ATOM   2079  N   ASP A 262       7.412 -12.621  -4.227  1.00 91.16           N  
ATOM   2080  CA  ASP A 262       6.596 -11.527  -4.744  1.00 91.16           C  
ATOM   2081  C   ASP A 262       5.112 -11.887  -4.714  1.00 91.16           C  
ATOM   2082  CB  ASP A 262       7.021 -11.167  -6.169  1.00 91.16           C  
ATOM   2083  O   ASP A 262       4.275 -11.063  -4.339  1.00 91.16           O  
ATOM   2084  CG  ASP A 262       8.321 -10.385  -6.221  1.00 91.16           C  
ATOM   2085  OD1 ASP A 262       8.601  -9.605  -5.285  1.00 91.16           O  
ATOM   2086  OD2 ASP A 262       9.072 -10.548  -7.207  1.00 91.16           O  
ATOM   2087  N   LEU A 263       4.742 -13.109  -5.004  1.00 91.38           N  
ATOM   2088  CA  LEU A 263       3.355 -13.563  -4.993  1.00 91.38           C  
ATOM   2089  C   LEU A 263       2.791 -13.551  -3.577  1.00 91.38           C  
ATOM   2090  CB  LEU A 263       3.247 -14.970  -5.587  1.00 91.38           C  
ATOM   2091  O   LEU A 263       1.651 -13.132  -3.362  1.00 91.38           O  
ATOM   2092  CG  LEU A 263       3.469 -15.088  -7.095  1.00 91.38           C  
ATOM   2093  CD1 LEU A 263       3.509 -16.555  -7.512  1.00 91.38           C  
ATOM   2094  CD2 LEU A 263       2.380 -14.340  -7.857  1.00 91.38           C  
ATOM   2095  N   GLN A 264       3.577 -14.000  -2.674  1.00 91.52           N  
ATOM   2096  CA  GLN A 264       3.182 -14.051  -1.270  1.00 91.52           C  
ATOM   2097  C   GLN A 264       2.882 -12.654  -0.733  1.00 91.52           C  
ATOM   2098  CB  GLN A 264       4.275 -14.713  -0.429  1.00 91.52           C  
ATOM   2099  O   GLN A 264       1.854 -12.440  -0.086  1.00 91.52           O  
ATOM   2100  CG  GLN A 264       3.910 -14.867   1.041  1.00 91.52           C  
ATOM   2101  CD  GLN A 264       5.015 -15.514   1.856  1.00 91.52           C  
ATOM   2102  NE2 GLN A 264       4.778 -15.677   3.153  1.00 91.52           N  
ATOM   2103  OE1 GLN A 264       6.072 -15.865   1.323  1.00 91.52           O  
ATOM   2104  N   TYR A 265       3.726 -11.747  -1.048  1.00 92.13           N  
ATOM   2105  CA  TYR A 265       3.593 -10.421  -0.456  1.00 92.13           C  
ATOM   2106  C   TYR A 265       2.547  -9.595  -1.195  1.00 92.13           C  
ATOM   2107  CB  TYR A 265       4.939  -9.689  -0.467  1.00 92.13           C  
ATOM   2108  O   TYR A 265       1.883  -8.745  -0.597  1.00 92.13           O  
ATOM   2109  CG  TYR A 265       5.901 -10.170   0.592  1.00 92.13           C  
ATOM   2110  CD1 TYR A 265       5.630  -9.978   1.945  1.00 92.13           C  
ATOM   2111  CD2 TYR A 265       7.081 -10.816   0.242  1.00 92.13           C  
ATOM   2112  CE1 TYR A 265       6.515 -10.417   2.924  1.00 92.13           C  
ATOM   2113  CE2 TYR A 265       7.973 -11.260   1.213  1.00 92.13           C  
ATOM   2114  OH  TYR A 265       8.560 -11.494   3.515  1.00 92.13           O  
ATOM   2115  CZ  TYR A 265       7.681 -11.057   2.549  1.00 92.13           C  
ATOM   2116  N   MET A 266       2.400  -9.858  -2.458  1.00 92.33           N  
ATOM   2117  CA  MET A 266       1.291  -9.229  -3.170  1.00 92.33           C  
ATOM   2118  C   MET A 266      -0.049  -9.681  -2.601  1.00 92.33           C  
ATOM   2119  CB  MET A 266       1.360  -9.550  -4.664  1.00 92.33           C  
ATOM   2120  O   MET A 266      -0.981  -8.884  -2.487  1.00 92.33           O  
ATOM   2121  CG  MET A 266       2.403  -8.741  -5.418  1.00 92.33           C  
ATOM   2122  SD  MET A 266       2.309  -8.990  -7.234  1.00 92.33           S  
ATOM   2123  CE  MET A 266       2.805 -10.732  -7.344  1.00 92.33           C  
ATOM   2124  N   LYS A 267      -0.065 -10.938  -2.283  1.00 92.03           N  
ATOM   2125  CA  LYS A 267      -1.269 -11.496  -1.674  1.00 92.03           C  
ATOM   2126  C   LYS A 267      -1.558 -10.839  -0.327  1.00 92.03           C  
ATOM   2127  CB  LYS A 267      -1.132 -13.009  -1.500  1.00 92.03           C  
ATOM   2128  O   LYS A 267      -2.707 -10.506  -0.026  1.00 92.03           O  
ATOM   2129  CG  LYS A 267      -2.415 -13.701  -1.062  1.00 92.03           C  
ATOM   2130  CD  LYS A 267      -2.256 -15.216  -1.048  1.00 92.03           C  
ATOM   2131  CE  LYS A 267      -3.538 -15.909  -0.607  1.00 92.03           C  
ATOM   2132  NZ  LYS A 267      -3.392 -17.395  -0.605  1.00 92.03           N  
ATOM   2133  N   LYS A 268      -0.627 -10.706   0.462  1.00 92.60           N  
ATOM   2134  CA  LYS A 268      -0.768 -10.090   1.779  1.00 92.60           C  
ATOM   2135  C   LYS A 268      -1.069  -8.599   1.658  1.00 92.60           C  
ATOM   2136  CB  LYS A 268       0.499 -10.303   2.609  1.00 92.60           C  
ATOM   2137  O   LYS A 268      -1.898  -8.066   2.399  1.00 92.60           O  
ATOM   2138  CG  LYS A 268       0.714 -11.742   3.052  1.00 92.60           C  
ATOM   2139  CD  LYS A 268       1.956 -11.880   3.923  1.00 92.60           C  
ATOM   2140  CE  LYS A 268       2.196 -13.327   4.332  1.00 92.60           C  
ATOM   2141  NZ  LYS A 268       3.452 -13.477   5.127  1.00 92.60           N  
ATOM   2142  N   LEU A 269      -0.476  -7.946   0.703  1.00 93.52           N  
ATOM   2143  CA  LEU A 269      -0.565  -6.500   0.526  1.00 93.52           C  
ATOM   2144  C   LEU A 269      -1.930  -6.104  -0.028  1.00 93.52           C  
ATOM   2145  CB  LEU A 269       0.542  -6.005  -0.408  1.00 93.52           C  
ATOM   2146  O   LEU A 269      -2.450  -5.035   0.298  1.00 93.52           O  
ATOM   2147  CG  LEU A 269       0.736  -4.490  -0.486  1.00 93.52           C  
ATOM   2148  CD1 LEU A 269       1.090  -3.931   0.888  1.00 93.52           C  
ATOM   2149  CD2 LEU A 269       1.815  -4.141  -1.505  1.00 93.52           C  
ATOM   2150  N   GLN A 270      -2.515  -6.900  -0.854  1.00 92.28           N  
ATOM   2151  CA  GLN A 270      -3.783  -6.607  -1.513  1.00 92.28           C  
ATOM   2152  C   GLN A 270      -4.884  -6.336  -0.491  1.00 92.28           C  
ATOM   2153  CB  GLN A 270      -4.192  -7.761  -2.430  1.00 92.28           C  
ATOM   2154  O   GLN A 270      -5.894  -5.706  -0.811  1.00 92.28           O  
ATOM   2155  CG  GLN A 270      -4.553  -9.040  -1.686  1.00 92.28           C  
ATOM   2156  CD  GLN A 270      -5.091 -10.121  -2.605  1.00 92.28           C  
ATOM   2157  NE2 GLN A 270      -4.669 -11.359  -2.373  1.00 92.28           N  
ATOM   2158  OE1 GLN A 270      -5.879  -9.846  -3.514  1.00 92.28           O  
ATOM   2159  N   LYS A 271      -4.747  -6.770   0.788  1.00 90.60           N  
ATOM   2160  CA  LYS A 271      -5.729  -6.537   1.842  1.00 90.60           C  
ATOM   2161  C   LYS A 271      -5.719  -5.077   2.289  1.00 90.60           C  
ATOM   2162  CB  LYS A 271      -5.462  -7.452   3.038  1.00 90.60           C  
ATOM   2163  O   LYS A 271      -6.693  -4.594   2.871  1.00 90.60           O  
ATOM   2164  CG  LYS A 271      -5.607  -8.935   2.727  1.00 90.60           C  
ATOM   2165  CD  LYS A 271      -5.312  -9.794   3.950  1.00 90.60           C  
ATOM   2166  CE  LYS A 271      -5.385 -11.279   3.622  1.00 90.60           C  
ATOM   2167  NZ  LYS A 271      -5.015 -12.124   4.796  1.00 90.60           N  
ATOM   2168  N   TYR A 272      -4.675  -4.402   1.948  1.00 91.80           N  
ATOM   2169  CA  TYR A 272      -4.506  -3.070   2.518  1.00 91.80           C  
ATOM   2170  C   TYR A 272      -4.527  -2.004   1.430  1.00 91.80           C  
ATOM   2171  CB  TYR A 272      -3.195  -2.985   3.306  1.00 91.80           C  
ATOM   2172  O   TYR A 272      -4.911  -0.859   1.681  1.00 91.80           O  
ATOM   2173  CG  TYR A 272      -3.125  -3.940   4.473  1.00 91.80           C  
ATOM   2174  CD1 TYR A 272      -3.679  -3.605   5.707  1.00 91.80           C  
ATOM   2175  CD2 TYR A 272      -2.504  -5.177   4.345  1.00 91.80           C  
ATOM   2176  CE1 TYR A 272      -3.616  -4.481   6.785  1.00 91.80           C  
ATOM   2177  CE2 TYR A 272      -2.435  -6.061   5.417  1.00 91.80           C  
ATOM   2178  OH  TYR A 272      -2.927  -6.576   7.695  1.00 91.80           O  
ATOM   2179  CZ  TYR A 272      -2.993  -5.705   6.631  1.00 91.80           C  
ATOM   2180  N   VAL A 273      -4.121  -2.397   0.166  1.00 94.63           N  
ATOM   2181  CA  VAL A 273      -3.999  -1.383  -0.876  1.00 94.63           C  
ATOM   2182  C   VAL A 273      -4.304  -2.003  -2.238  1.00 94.63           C  
ATOM   2183  CB  VAL A 273      -2.592  -0.745  -0.884  1.00 94.63           C  
ATOM   2184  O   VAL A 273      -4.141  -3.210  -2.428  1.00 94.63           O  
ATOM   2185  CG1 VAL A 273      -1.533  -1.776  -1.269  1.00 94.63           C  
ATOM   2186  CG2 VAL A 273      -2.553   0.447  -1.839  1.00 94.63           C  
ATOM   2187  N   ASN A 274      -4.788  -1.136  -3.174  1.00 93.61           N  
ATOM   2188  CA  ASN A 274      -4.988  -1.565  -4.554  1.00 93.61           C  
ATOM   2189  C   ASN A 274      -3.660  -1.758  -5.279  1.00 93.61           C  
ATOM   2190  CB  ASN A 274      -5.864  -0.561  -5.306  1.00 93.61           C  
ATOM   2191  O   ASN A 274      -2.803  -0.872  -5.261  1.00 93.61           O  
ATOM   2192  CG  ASN A 274      -7.215  -0.357  -4.650  1.00 93.61           C  
ATOM   2193  ND2 ASN A 274      -7.621   0.899  -4.506  1.00 93.61           N  
ATOM   2194  OD1 ASN A 274      -7.888  -1.320  -4.274  1.00 93.61           O  
ATOM   2195  N   ILE A 275      -3.561  -2.950  -6.012  1.00 93.84           N  
ATOM   2196  CA  ILE A 275      -2.256  -3.291  -6.565  1.00 93.84           C  
ATOM   2197  C   ILE A 275      -2.305  -3.213  -8.090  1.00 93.84           C  
ATOM   2198  CB  ILE A 275      -1.802  -4.698  -6.116  1.00 93.84           C  
ATOM   2199  O   ILE A 275      -3.214  -3.762  -8.717  1.00 93.84           O  
ATOM   2200  CG1 ILE A 275      -1.643  -4.746  -4.592  1.00 93.84           C  
ATOM   2201  CG2 ILE A 275      -0.498  -5.094  -6.815  1.00 93.84           C  
ATOM   2202  CD1 ILE A 275      -1.373  -6.140  -4.041  1.00 93.84           C  
ATOM   2203  N   ILE A 276      -1.303  -2.542  -8.669  1.00 94.63           N  
ATOM   2204  CA  ILE A 276      -1.058  -2.515 -10.107  1.00 94.63           C  
ATOM   2205  C   ILE A 276       0.347  -3.038 -10.400  1.00 94.63           C  
ATOM   2206  CB  ILE A 276      -1.232  -1.093 -10.684  1.00 94.63           C  
ATOM   2207  O   ILE A 276       1.340  -2.395 -10.052  1.00 94.63           O  
ATOM   2208  CG1 ILE A 276      -2.658  -0.588 -10.438  1.00 94.63           C  
ATOM   2209  CG2 ILE A 276      -0.894  -1.071 -12.178  1.00 94.63           C  
ATOM   2210  CD1 ILE A 276      -2.879   0.864 -10.841  1.00 94.63           C  
ATOM   2211  N   PRO A 277       0.367  -4.134 -11.057  1.00 93.87           N  
ATOM   2212  CA  PRO A 277       1.684  -4.713 -11.331  1.00 93.87           C  
ATOM   2213  C   PRO A 277       2.410  -4.013 -12.478  1.00 93.87           C  
ATOM   2214  CB  PRO A 277       1.362  -6.165 -11.694  1.00 93.87           C  
ATOM   2215  O   PRO A 277       1.805  -3.733 -13.516  1.00 93.87           O  
ATOM   2216  CG  PRO A 277      -0.034  -6.125 -12.227  1.00 93.87           C  
ATOM   2217  CD  PRO A 277      -0.774  -5.012 -11.543  1.00 93.87           C  
ATOM   2218  N   ILE A 278       3.785  -3.814 -12.209  1.00 94.30           N  
ATOM   2219  CA  ILE A 278       4.624  -3.151 -13.202  1.00 94.30           C  
ATOM   2220  C   ILE A 278       5.822  -4.036 -13.540  1.00 94.30           C  
ATOM   2221  CB  ILE A 278       5.103  -1.768 -12.705  1.00 94.30           C  
ATOM   2222  O   ILE A 278       6.574  -4.440 -12.650  1.00 94.30           O  
ATOM   2223  CG1 ILE A 278       3.905  -0.905 -12.291  1.00 94.30           C  
ATOM   2224  CG2 ILE A 278       5.937  -1.067 -13.780  1.00 94.30           C  
ATOM   2225  CD1 ILE A 278       2.982  -0.534 -13.444  1.00 94.30           C  
ATOM   2226  N   LEU A 279       5.852  -4.316 -14.843  1.00 93.63           N  
ATOM   2227  CA  LEU A 279       7.070  -4.970 -15.309  1.00 93.63           C  
ATOM   2228  C   LEU A 279       8.150  -3.943 -15.631  1.00 93.63           C  
ATOM   2229  CB  LEU A 279       6.779  -5.828 -16.543  1.00 93.63           C  
ATOM   2230  O   LEU A 279       8.022  -3.182 -16.593  1.00 93.63           O  
ATOM   2231  CG  LEU A 279       7.895  -6.772 -16.991  1.00 93.63           C  
ATOM   2232  CD1 LEU A 279       8.182  -7.806 -15.907  1.00 93.63           C  
ATOM   2233  CD2 LEU A 279       7.524  -7.455 -18.303  1.00 93.63           C  
ATOM   2234  N   ALA A 280       9.252  -3.956 -14.810  1.00 92.12           N  
ATOM   2235  CA  ALA A 280      10.295  -2.937 -14.902  1.00 92.12           C  
ATOM   2236  C   ALA A 280      11.369  -3.342 -15.907  1.00 92.12           C  
ATOM   2237  CB  ALA A 280      10.920  -2.690 -13.531  1.00 92.12           C  
ATOM   2238  O   ALA A 280      11.325  -4.442 -16.463  1.00 92.12           O  
ATOM   2239  N   LYS A 281      12.170  -2.365 -16.263  1.00 88.68           N  
ATOM   2240  CA  LYS A 281      13.282  -2.560 -17.189  1.00 88.68           C  
ATOM   2241  C   LYS A 281      12.796  -3.121 -18.522  1.00 88.68           C  
ATOM   2242  CB  LYS A 281      14.330  -3.492 -16.579  1.00 88.68           C  
ATOM   2243  O   LYS A 281      13.276  -4.162 -18.975  1.00 88.68           O  
ATOM   2244  CG  LYS A 281      14.998  -2.939 -15.328  1.00 88.68           C  
ATOM   2245  CD  LYS A 281      16.159  -3.817 -14.880  1.00 88.68           C  
ATOM   2246  CE  LYS A 281      16.894  -3.209 -13.692  1.00 88.68           C  
ATOM   2247  NZ  LYS A 281      18.060  -4.045 -13.276  1.00 88.68           N  
ATOM   2248  N   GLY A 282      11.895  -2.502 -19.107  1.00 88.28           N  
ATOM   2249  CA  GLY A 282      11.276  -2.932 -20.350  1.00 88.28           C  
ATOM   2250  C   GLY A 282      12.261  -3.049 -21.498  1.00 88.28           C  
ATOM   2251  O   GLY A 282      12.044  -3.822 -22.433  1.00 88.28           O  
ATOM   2252  N   ASP A 283      13.325  -2.386 -21.385  1.00 87.54           N  
ATOM   2253  CA  ASP A 283      14.311  -2.389 -22.461  1.00 87.54           C  
ATOM   2254  C   ASP A 283      15.164  -3.655 -22.421  1.00 87.54           C  
ATOM   2255  CB  ASP A 283      15.204  -1.150 -22.375  1.00 87.54           C  
ATOM   2256  O   ASP A 283      15.966  -3.898 -23.325  1.00 87.54           O  
ATOM   2257  CG  ASP A 283      15.836  -0.968 -21.006  1.00 87.54           C  
ATOM   2258  OD1 ASP A 283      15.218  -1.359 -19.992  1.00 87.54           O  
ATOM   2259  OD2 ASP A 283      16.961  -0.427 -20.941  1.00 87.54           O  
ATOM   2260  N   SER A 284      14.927  -4.514 -21.472  1.00 87.47           N  
ATOM   2261  CA  SER A 284      15.717  -5.731 -21.316  1.00 87.47           C  
ATOM   2262  C   SER A 284      15.000  -6.936 -21.917  1.00 87.47           C  
ATOM   2263  CB  SER A 284      16.017  -5.991 -19.839  1.00 87.47           C  
ATOM   2264  O   SER A 284      15.530  -8.049 -21.908  1.00 87.47           O  
ATOM   2265  OG  SER A 284      16.751  -4.915 -19.279  1.00 87.47           O  
ATOM   2266  N   TYR A 285      13.841  -6.702 -22.493  1.00 87.68           N  
ATOM   2267  CA  TYR A 285      13.027  -7.813 -22.974  1.00 87.68           C  
ATOM   2268  C   TYR A 285      12.708  -7.654 -24.456  1.00 87.68           C  
ATOM   2269  CB  TYR A 285      11.728  -7.915 -22.169  1.00 87.68           C  
ATOM   2270  O   TYR A 285      12.629  -6.533 -24.964  1.00 87.68           O  
ATOM   2271  CG  TYR A 285      11.940  -7.947 -20.675  1.00 87.68           C  
ATOM   2272  CD1 TYR A 285      12.296  -9.128 -20.027  1.00 87.68           C  
ATOM   2273  CD2 TYR A 285      11.784  -6.797 -19.908  1.00 87.68           C  
ATOM   2274  CE1 TYR A 285      12.491  -9.162 -18.650  1.00 87.68           C  
ATOM   2275  CE2 TYR A 285      11.977  -6.820 -18.531  1.00 87.68           C  
ATOM   2276  OH  TYR A 285      12.522  -8.033 -16.549  1.00 87.68           O  
ATOM   2277  CZ  TYR A 285      12.330  -8.005 -17.912  1.00 87.68           C  
ATOM   2278  N   THR A 286      12.601  -8.815 -25.044  1.00 88.93           N  
ATOM   2279  CA  THR A 286      12.007  -8.797 -26.375  1.00 88.93           C  
ATOM   2280  C   THR A 286      10.484  -8.741 -26.287  1.00 88.93           C  
ATOM   2281  CB  THR A 286      12.431 -10.030 -27.194  1.00 88.93           C  
ATOM   2282  O   THR A 286       9.905  -9.069 -25.250  1.00 88.93           O  
ATOM   2283  CG2 THR A 286      13.950 -10.165 -27.237  1.00 88.93           C  
ATOM   2284  OG1 THR A 286      11.875 -11.208 -26.596  1.00 88.93           O  
ATOM   2285  N   LYS A 287       9.797  -8.304 -27.284  1.00 88.55           N  
ATOM   2286  CA  LYS A 287       8.340  -8.208 -27.299  1.00 88.55           C  
ATOM   2287  C   LYS A 287       7.697  -9.560 -27.006  1.00 88.55           C  
ATOM   2288  CB  LYS A 287       7.851  -7.675 -28.646  1.00 88.55           C  
ATOM   2289  O   LYS A 287       6.728  -9.642 -26.249  1.00 88.55           O  
ATOM   2290  CG  LYS A 287       8.157  -6.203 -28.878  1.00 88.55           C  
ATOM   2291  CD  LYS A 287       7.599  -5.719 -30.210  1.00 88.55           C  
ATOM   2292  CE  LYS A 287       7.979  -4.269 -30.483  1.00 88.55           C  
ATOM   2293  NZ  LYS A 287       7.463  -3.801 -31.804  1.00 88.55           N  
ATOM   2294  N   GLU A 288       8.260 -10.593 -27.590  1.00 89.18           N  
ATOM   2295  CA  GLU A 288       7.730 -11.940 -27.403  1.00 89.18           C  
ATOM   2296  C   GLU A 288       7.875 -12.395 -25.954  1.00 89.18           C  
ATOM   2297  CB  GLU A 288       8.432 -12.929 -28.337  1.00 89.18           C  
ATOM   2298  O   GLU A 288       6.959 -13.000 -25.393  1.00 89.18           O  
ATOM   2299  CG  GLU A 288       8.116 -12.714 -29.810  1.00 89.18           C  
ATOM   2300  CD  GLU A 288       8.973 -11.638 -30.457  1.00 89.18           C  
ATOM   2301  OE1 GLU A 288       8.581 -11.107 -31.521  1.00 89.18           O  
ATOM   2302  OE2 GLU A 288      10.046 -11.323 -29.896  1.00 89.18           O  
ATOM   2303  N   GLU A 289       9.003 -12.026 -25.394  1.00 89.77           N  
ATOM   2304  CA  GLU A 289       9.254 -12.379 -24.000  1.00 89.77           C  
ATOM   2305  C   GLU A 289       8.265 -11.686 -23.068  1.00 89.77           C  
ATOM   2306  CB  GLU A 289      10.689 -12.022 -23.605  1.00 89.77           C  
ATOM   2307  O   GLU A 289       7.753 -12.300 -22.130  1.00 89.77           O  
ATOM   2308  CG  GLU A 289      11.741 -12.944 -24.206  1.00 89.77           C  
ATOM   2309  CD  GLU A 289      13.165 -12.476 -23.953  1.00 89.77           C  
ATOM   2310  OE1 GLU A 289      14.101 -13.300 -24.051  1.00 89.77           O  
ATOM   2311  OE2 GLU A 289      13.345 -11.274 -23.653  1.00 89.77           O  
ATOM   2312  N   VAL A 290       7.971 -10.514 -23.378  1.00 90.18           N  
ATOM   2313  CA  VAL A 290       7.083  -9.701 -22.554  1.00 90.18           C  
ATOM   2314  C   VAL A 290       5.680 -10.304 -22.556  1.00 90.18           C  
ATOM   2315  CB  VAL A 290       7.035  -8.237 -23.045  1.00 90.18           C  
ATOM   2316  O   VAL A 290       5.050 -10.429 -21.503  1.00 90.18           O  
ATOM   2317  CG1 VAL A 290       5.940  -7.459 -22.318  1.00 90.18           C  
ATOM   2318  CG2 VAL A 290       8.393  -7.564 -22.850  1.00 90.18           C  
ATOM   2319  N   ILE A 291       5.237 -10.663 -23.655  1.00 89.83           N  
ATOM   2320  CA  ILE A 291       3.902 -11.232 -23.802  1.00 89.83           C  
ATOM   2321  C   ILE A 291       3.793 -12.512 -22.978  1.00 89.83           C  
ATOM   2322  CB  ILE A 291       3.570 -11.518 -25.284  1.00 89.83           C  
ATOM   2323  O   ILE A 291       2.803 -12.722 -22.273  1.00 89.83           O  
ATOM   2324  CG1 ILE A 291       3.437 -10.205 -26.065  1.00 89.83           C  
ATOM   2325  CG2 ILE A 291       2.294 -12.356 -25.400  1.00 89.83           C  
ATOM   2326  CD1 ILE A 291       3.323 -10.390 -27.572  1.00 89.83           C  
ATOM   2327  N   GLN A 292       4.811 -13.301 -23.049  1.00 90.00           N  
ATOM   2328  CA  GLN A 292       4.835 -14.553 -22.300  1.00 90.00           C  
ATOM   2329  C   GLN A 292       4.883 -14.293 -20.797  1.00 90.00           C  
ATOM   2330  CB  GLN A 292       6.030 -15.409 -22.722  1.00 90.00           C  
ATOM   2331  O   GLN A 292       4.165 -14.936 -20.028  1.00 90.00           O  
ATOM   2332  CG  GLN A 292       5.915 -15.972 -24.132  1.00 90.00           C  
ATOM   2333  CD  GLN A 292       7.132 -16.780 -24.543  1.00 90.00           C  
ATOM   2334  NE2 GLN A 292       7.129 -17.271 -25.777  1.00 90.00           N  
ATOM   2335  OE1 GLN A 292       8.068 -16.960 -23.758  1.00 90.00           O  
ATOM   2336  N   ILE A 293       5.728 -13.389 -20.383  1.00 90.09           N  
ATOM   2337  CA  ILE A 293       5.894 -13.068 -18.970  1.00 90.09           C  
ATOM   2338  C   ILE A 293       4.589 -12.506 -18.411  1.00 90.09           C  
ATOM   2339  CB  ILE A 293       7.048 -12.064 -18.749  1.00 90.09           C  
ATOM   2340  O   ILE A 293       4.154 -12.892 -17.324  1.00 90.09           O  
ATOM   2341  CG1 ILE A 293       8.396 -12.720 -19.069  1.00 90.09           C  
ATOM   2342  CG2 ILE A 293       7.028 -11.525 -17.316  1.00 90.09           C  
ATOM   2343  CD1 ILE A 293       9.564 -11.745 -19.113  1.00 90.09           C  
ATOM   2344  N   LYS A 294       3.950 -11.647 -19.137  1.00 89.96           N  
ATOM   2345  CA  LYS A 294       2.703 -11.032 -18.693  1.00 89.96           C  
ATOM   2346  C   LYS A 294       1.594 -12.072 -18.561  1.00 89.96           C  
ATOM   2347  CB  LYS A 294       2.274  -9.929 -19.662  1.00 89.96           C  
ATOM   2348  O   LYS A 294       0.833 -12.055 -17.591  1.00 89.96           O  
ATOM   2349  CG  LYS A 294       3.091  -8.650 -19.545  1.00 89.96           C  
ATOM   2350  CD  LYS A 294       2.482  -7.521 -20.366  1.00 89.96           C  
ATOM   2351  CE  LYS A 294       3.191  -6.198 -20.110  1.00 89.96           C  
ATOM   2352  NZ  LYS A 294       2.579  -5.082 -20.892  1.00 89.96           N  
ATOM   2353  N   GLN A 295       1.503 -12.941 -19.533  1.00 88.85           N  
ATOM   2354  CA  GLN A 295       0.505 -14.003 -19.474  1.00 88.85           C  
ATOM   2355  C   GLN A 295       0.730 -14.903 -18.263  1.00 88.85           C  
ATOM   2356  CB  GLN A 295       0.529 -14.835 -20.758  1.00 88.85           C  
ATOM   2357  O   GLN A 295      -0.222 -15.265 -17.567  1.00 88.85           O  
ATOM   2358  CG  GLN A 295      -0.115 -14.142 -21.951  1.00 88.85           C  
ATOM   2359  CD  GLN A 295       0.026 -14.936 -23.237  1.00 88.85           C  
ATOM   2360  NE2 GLN A 295      -0.574 -14.436 -24.311  1.00 88.85           N  
ATOM   2361  OE1 GLN A 295       0.671 -15.989 -23.264  1.00 88.85           O  
ATOM   2362  N   GLN A 296       1.864 -15.223 -18.065  1.00 88.64           N  
ATOM   2363  CA  GLN A 296       2.195 -16.060 -16.916  1.00 88.64           C  
ATOM   2364  C   GLN A 296       1.898 -15.338 -15.605  1.00 88.64           C  
ATOM   2365  CB  GLN A 296       3.665 -16.479 -16.963  1.00 88.64           C  
ATOM   2366  O   GLN A 296       1.434 -15.953 -14.643  1.00 88.64           O  
ATOM   2367  CG  GLN A 296       3.983 -17.485 -18.061  1.00 88.64           C  
ATOM   2368  CD  GLN A 296       3.359 -18.845 -17.811  1.00 88.64           C  
ATOM   2369  NE2 GLN A 296       3.107 -19.588 -18.883  1.00 88.64           N  
ATOM   2370  OE1 GLN A 296       3.106 -19.225 -16.663  1.00 88.64           O  
ATOM   2371  N   LEU A 297       2.262 -14.128 -15.535  1.00 90.12           N  
ATOM   2372  CA  LEU A 297       1.976 -13.317 -14.356  1.00 90.12           C  
ATOM   2373  C   LEU A 297       0.479 -13.287 -14.068  1.00 90.12           C  
ATOM   2374  CB  LEU A 297       2.500 -11.891 -14.546  1.00 90.12           C  
ATOM   2375  O   LEU A 297       0.060 -13.452 -12.920  1.00 90.12           O  
ATOM   2376  CG  LEU A 297       2.321 -10.940 -13.362  1.00 90.12           C  
ATOM   2377  CD1 LEU A 297       3.102 -11.446 -12.153  1.00 90.12           C  
ATOM   2378  CD2 LEU A 297       2.762  -9.529 -13.738  1.00 90.12           C  
ATOM   2379  N   ILE A 298      -0.244 -13.165 -15.041  1.00 88.82           N  
ATOM   2380  CA  ILE A 298      -1.696 -13.138 -14.909  1.00 88.82           C  
ATOM   2381  C   ILE A 298      -2.193 -14.492 -14.407  1.00 88.82           C  
ATOM   2382  CB  ILE A 298      -2.379 -12.779 -16.247  1.00 88.82           C  
ATOM   2383  O   ILE A 298      -3.016 -14.557 -13.491  1.00 88.82           O  
ATOM   2384  CG1 ILE A 298      -2.076 -11.326 -16.629  1.00 88.82           C  
ATOM   2385  CG2 ILE A 298      -3.889 -13.020 -16.164  1.00 88.82           C  
ATOM   2386  CD1 ILE A 298      -2.484 -10.960 -18.049  1.00 88.82           C  
ATOM   2387  N   ASN A 299      -1.692 -15.563 -14.972  1.00 88.60           N  
ATOM   2388  CA  ASN A 299      -2.061 -16.914 -14.562  1.00 88.60           C  
ATOM   2389  C   ASN A 299      -1.654 -17.192 -13.118  1.00 88.60           C  
ATOM   2390  CB  ASN A 299      -1.434 -17.949 -15.499  1.00 88.60           C  
ATOM   2391  O   ASN A 299      -2.438 -17.743 -12.343  1.00 88.60           O  
ATOM   2392  CG  ASN A 299      -2.020 -17.902 -16.896  1.00 88.60           C  
ATOM   2393  ND2 ASN A 299      -1.286 -18.436 -17.865  1.00 88.60           N  
ATOM   2394  OD1 ASN A 299      -3.123 -17.389 -17.103  1.00 88.60           O  
ATOM   2395  N   ASP A 300      -0.452 -16.838 -12.807  1.00 89.63           N  
ATOM   2396  CA  ASP A 300       0.053 -17.046 -11.453  1.00 89.63           C  
ATOM   2397  C   ASP A 300      -0.758 -16.246 -10.436  1.00 89.63           C  
ATOM   2398  CB  ASP A 300       1.531 -16.661 -11.367  1.00 89.63           C  
ATOM   2399  O   ASP A 300      -1.042 -16.733  -9.340  1.00 89.63           O  
ATOM   2400  CG  ASP A 300       2.444 -17.651 -12.069  1.00 89.63           C  
ATOM   2401  OD1 ASP A 300       1.989 -18.765 -12.408  1.00 89.63           O  
ATOM   2402  OD2 ASP A 300       3.629 -17.315 -12.282  1.00 89.63           O  
ATOM   2403  N   ALA A 301      -1.054 -15.089 -10.758  1.00 88.43           N  
ATOM   2404  CA  ALA A 301      -1.856 -14.236  -9.885  1.00 88.43           C  
ATOM   2405  C   ALA A 301      -3.242 -14.834  -9.657  1.00 88.43           C  
ATOM   2406  CB  ALA A 301      -1.976 -12.833 -10.476  1.00 88.43           C  
ATOM   2407  O   ALA A 301      -3.749 -14.831  -8.533  1.00 88.43           O  
ATOM   2408  N   GLN A 302      -3.795 -15.397 -10.667  1.00 87.17           N  
ATOM   2409  CA  GLN A 302      -5.104 -16.033 -10.566  1.00 87.17           C  
ATOM   2410  C   GLN A 302      -5.042 -17.285  -9.696  1.00 87.17           C  
ATOM   2411  CB  GLN A 302      -5.640 -16.385 -11.955  1.00 87.17           C  
ATOM   2412  O   GLN A 302      -5.919 -17.511  -8.859  1.00 87.17           O  
ATOM   2413  CG  GLN A 302      -6.090 -15.177 -12.765  1.00 87.17           C  
ATOM   2414  CD  GLN A 302      -6.587 -15.550 -14.149  1.00 87.17           C  
ATOM   2415  NE2 GLN A 302      -7.185 -14.588 -14.843  1.00 87.17           N  
ATOM   2416  OE1 GLN A 302      -6.433 -16.693 -14.591  1.00 87.17           O  
ATOM   2417  N   ASP A 303      -4.001 -18.045  -9.890  1.00 88.32           N  
ATOM   2418  CA  ASP A 303      -3.807 -19.276  -9.130  1.00 88.32           C  
ATOM   2419  C   ASP A 303      -3.624 -18.981  -7.643  1.00 88.32           C  
ATOM   2420  CB  ASP A 303      -2.602 -20.052  -9.665  1.00 88.32           C  
ATOM   2421  O   ASP A 303      -4.063 -19.758  -6.793  1.00 88.32           O  
ATOM   2422  CG  ASP A 303      -2.848 -20.662 -11.034  1.00 88.32           C  
ATOM   2423  OD1 ASP A 303      -4.020 -20.747 -11.461  1.00 88.32           O  
ATOM   2424  OD2 ASP A 303      -1.863 -21.064 -11.689  1.00 88.32           O  
ATOM   2425  N   ASN A 304      -3.099 -17.822  -7.359  1.00 86.83           N  
ATOM   2426  CA  ASN A 304      -2.790 -17.466  -5.978  1.00 86.83           C  
ATOM   2427  C   ASN A 304      -3.821 -16.498  -5.405  1.00 86.83           C  
ATOM   2428  CB  ASN A 304      -1.386 -16.866  -5.880  1.00 86.83           C  
ATOM   2429  O   ASN A 304      -3.607 -15.915  -4.341  1.00 86.83           O  
ATOM   2430  CG  ASN A 304      -0.294 -17.905  -6.038  1.00 86.83           C  
ATOM   2431  ND2 ASN A 304       0.353 -17.914  -7.197  1.00 86.83           N  
ATOM   2432  OD1 ASN A 304      -0.035 -18.694  -5.125  1.00 86.83           O  
ATOM   2433  N   LYS A 305      -4.924 -16.264  -6.174  1.00 89.16           N  
ATOM   2434  CA  LYS A 305      -6.053 -15.437  -5.758  1.00 89.16           C  
ATOM   2435  C   LYS A 305      -5.612 -14.002  -5.484  1.00 89.16           C  
ATOM   2436  CB  LYS A 305      -6.722 -16.027  -4.516  1.00 89.16           C  
ATOM   2437  O   LYS A 305      -5.997 -13.412  -4.472  1.00 89.16           O  
ATOM   2438  CG  LYS A 305      -7.283 -17.426  -4.720  1.00 89.16           C  
ATOM   2439  CD  LYS A 305      -7.952 -17.950  -3.456  1.00 89.16           C  
ATOM   2440  CE  LYS A 305      -8.460 -19.374  -3.640  1.00 89.16           C  
ATOM   2441  NZ  LYS A 305      -9.062 -19.914  -2.385  1.00 89.16           N  
ATOM   2442  N   ILE A 306      -4.696 -13.547  -6.251  1.00 88.21           N  
ATOM   2443  CA  ILE A 306      -4.269 -12.152  -6.215  1.00 88.21           C  
ATOM   2444  C   ILE A 306      -5.076 -11.339  -7.225  1.00 88.21           C  
ATOM   2445  CB  ILE A 306      -2.757 -12.016  -6.504  1.00 88.21           C  
ATOM   2446  O   ILE A 306      -5.139 -11.691  -8.406  1.00 88.21           O  
ATOM   2447  CG1 ILE A 306      -1.944 -12.811  -5.475  1.00 88.21           C  
ATOM   2448  CG2 ILE A 306      -2.339 -10.543  -6.513  1.00 88.21           C  
ATOM   2449  CD1 ILE A 306      -0.472 -12.962  -5.833  1.00 88.21           C  
ATOM   2450  N   HIS A 307      -5.620 -10.259  -6.683  1.00 86.61           N  
ATOM   2451  CA  HIS A 307      -6.487  -9.444  -7.526  1.00 86.61           C  
ATOM   2452  C   HIS A 307      -5.795  -8.150  -7.940  1.00 86.61           C  
ATOM   2453  CB  HIS A 307      -7.797  -9.130  -6.801  1.00 86.61           C  
ATOM   2454  O   HIS A 307      -5.393  -7.355  -7.087  1.00 86.61           O  
ATOM   2455  CG  HIS A 307      -8.570 -10.347  -6.403  1.00 86.61           C  
ATOM   2456  CD2 HIS A 307      -8.818 -10.884  -5.185  1.00 86.61           C  
ATOM   2457  ND1 HIS A 307      -9.191 -11.166  -7.321  1.00 86.61           N  
ATOM   2458  CE1 HIS A 307      -9.791 -12.157  -6.682  1.00 86.61           C  
ATOM   2459  NE2 HIS A 307      -9.579 -12.009  -5.385  1.00 86.61           N  
ATOM   2460  N   PHE A 308      -5.568  -8.030  -9.273  1.00 88.16           N  
ATOM   2461  CA  PHE A 308      -5.047  -6.766  -9.781  1.00 88.16           C  
ATOM   2462  C   PHE A 308      -6.162  -5.737  -9.919  1.00 88.16           C  
ATOM   2463  CB  PHE A 308      -4.353  -6.972 -11.130  1.00 88.16           C  
ATOM   2464  O   PHE A 308      -7.326  -6.096 -10.110  1.00 88.16           O  
ATOM   2465  CG  PHE A 308      -3.203  -7.941 -11.080  1.00 88.16           C  
ATOM   2466  CD1 PHE A 308      -2.488  -8.132  -9.903  1.00 88.16           C  
ATOM   2467  CD2 PHE A 308      -2.836  -8.662 -12.209  1.00 88.16           C  
ATOM   2468  CE1 PHE A 308      -1.423  -9.029  -9.853  1.00 88.16           C  
ATOM   2469  CE2 PHE A 308      -1.773  -9.560 -12.167  1.00 88.16           C  
ATOM   2470  CZ  PHE A 308      -1.067  -9.741 -10.988  1.00 88.16           C  
ATOM   2471  N   PHE A 309      -5.758  -4.536  -9.626  1.00 84.82           N  
ATOM   2472  CA  PHE A 309      -6.739  -3.504  -9.939  1.00 84.82           C  
ATOM   2473  C   PHE A 309      -7.042  -3.479 -11.432  1.00 84.82           C  
ATOM   2474  CB  PHE A 309      -6.240  -2.130  -9.481  1.00 84.82           C  
ATOM   2475  O   PHE A 309      -6.139  -3.298 -12.251  1.00 84.82           O  
ATOM   2476  CG  PHE A 309      -7.201  -1.008  -9.770  1.00 84.82           C  
ATOM   2477  CD1 PHE A 309      -7.016  -0.182 -10.872  1.00 84.82           C  
ATOM   2478  CD2 PHE A 309      -8.290  -0.780  -8.939  1.00 84.82           C  
ATOM   2479  CE1 PHE A 309      -7.904   0.857 -11.141  1.00 84.82           C  
ATOM   2480  CE2 PHE A 309      -9.182   0.256  -9.202  1.00 84.82           C  
ATOM   2481  CZ  PHE A 309      -8.986   1.074 -10.303  1.00 84.82           C  
ATOM   2482  N   ASP A 310      -8.067  -4.350 -11.752  1.00 64.57           N  
ATOM   2483  CA  ASP A 310      -8.390  -4.722 -13.126  1.00 64.57           C  
ATOM   2484  C   ASP A 310      -9.044  -3.560 -13.871  1.00 64.57           C  
ATOM   2485  CB  ASP A 310      -9.310  -5.945 -13.149  1.00 64.57           C  
ATOM   2486  O   ASP A 310      -9.971  -2.930 -13.358  1.00 64.57           O  
ATOM   2487  CG  ASP A 310      -8.914  -6.965 -14.201  1.00 64.57           C  
ATOM   2488  OD1 ASP A 310      -8.001  -6.687 -15.008  1.00 64.57           O  
ATOM   2489  OD2 ASP A 310      -9.523  -8.057 -14.226  1.00 64.57           O  
ATOM   2490  N   CYS A 311      -8.332  -2.971 -14.847  1.00 50.77           N  
ATOM   2491  CA  CYS A 311      -8.810  -2.136 -15.943  1.00 50.77           C  
ATOM   2492  C   CYS A 311      -9.664  -2.945 -16.912  1.00 50.77           C  
ATOM   2493  CB  CYS A 311      -7.634  -1.506 -16.690  1.00 50.77           C  
ATOM   2494  O   CYS A 311     -10.539  -2.394 -17.583  1.00 50.77           O  
ATOM   2495  SG  CYS A 311      -6.565  -0.494 -15.643  1.00 50.77           S  
ATOM   2496  N   LEU A 312     -10.021  -4.288 -16.715  1.00 46.96           N  
ATOM   2497  CA  LEU A 312     -10.776  -5.044 -17.708  1.00 46.96           C  
ATOM   2498  C   LEU A 312     -11.236  -6.382 -17.139  1.00 46.96           C  
ATOM   2499  CB  LEU A 312      -9.930  -5.274 -18.963  1.00 46.96           C  
ATOM   2500  O   LEU A 312     -10.460  -7.082 -16.484  1.00 46.96           O  
ATOM   2501  CG  LEU A 312      -9.582  -4.031 -19.784  1.00 46.96           C  
ATOM   2502  CD1 LEU A 312      -8.447  -4.338 -20.755  1.00 46.96           C  
ATOM   2503  CD2 LEU A 312     -10.809  -3.523 -20.531  1.00 46.96           C  
ATOM   2504  N   GLU A 313     -12.161  -6.528 -16.364  1.00 43.64           N  
ATOM   2505  CA  GLU A 313     -12.901  -7.713 -15.940  1.00 43.64           C  
ATOM   2506  C   GLU A 313     -12.232  -8.990 -16.441  1.00 43.64           C  
ATOM   2507  CB  GLU A 313     -14.348  -7.649 -16.436  1.00 43.64           C  
ATOM   2508  O   GLU A 313     -11.916  -9.107 -17.627  1.00 43.64           O  
ATOM   2509  CG  GLU A 313     -15.262  -6.804 -15.559  1.00 43.64           C  
ATOM   2510  CD  GLU A 313     -16.719  -6.853 -15.989  1.00 43.64           C  
ATOM   2511  OE1 GLU A 313     -17.569  -6.217 -15.325  1.00 43.64           O  
ATOM   2512  OE2 GLU A 313     -17.013  -7.532 -16.997  1.00 43.64           O  
ATOM   2513  N   CYS A 314     -11.583  -9.853 -15.713  1.00 31.93           N  
ATOM   2514  CA  CYS A 314     -11.402 -11.282 -15.943  1.00 31.93           C  
ATOM   2515  C   CYS A 314     -12.628 -12.067 -15.489  1.00 31.93           C  
ATOM   2516  CB  CYS A 314     -10.161 -11.790 -15.210  1.00 31.93           C  
ATOM   2517  O   CYS A 314     -13.218 -11.759 -14.452  1.00 31.93           O  
ATOM   2518  SG  CYS A 314      -8.615 -11.087 -15.825  1.00 31.93           S  
ATOM   2519  N   GLU A 315     -13.635 -12.443 -16.322  1.00 34.42           N  
ATOM   2520  CA  GLU A 315     -14.685 -13.434 -16.533  1.00 34.42           C  
ATOM   2521  C   GLU A 315     -14.909 -14.276 -15.280  1.00 34.42           C  
ATOM   2522  CB  GLU A 315     -14.341 -14.338 -17.720  1.00 34.42           C  
ATOM   2523  O   GLU A 315     -13.952 -14.666 -14.608  1.00 34.42           O  
ATOM   2524  CG  GLU A 315     -14.675 -13.730 -19.074  1.00 34.42           C  
ATOM   2525  CD  GLU A 315     -14.557 -14.719 -20.222  1.00 34.42           C  
ATOM   2526  OE1 GLU A 315     -14.890 -14.356 -21.373  1.00 34.42           O  
ATOM   2527  OE2 GLU A 315     -14.129 -15.867 -19.969  1.00 34.42           O  
ATOM   2528  N   GLU A 316     -15.954 -14.079 -14.556  1.00 37.82           N  
ATOM   2529  CA  GLU A 316     -17.008 -14.738 -13.791  1.00 37.82           C  
ATOM   2530  C   GLU A 316     -16.832 -16.254 -13.800  1.00 37.82           C  
ATOM   2531  CB  GLU A 316     -18.386 -14.366 -14.344  1.00 37.82           C  
ATOM   2532  O   GLU A 316     -17.429 -16.959 -12.984  1.00 37.82           O  
ATOM   2533  CG  GLU A 316     -18.938 -13.060 -13.790  1.00 37.82           C  
ATOM   2534  CD  GLU A 316     -20.341 -12.744 -14.285  1.00 37.82           C  
ATOM   2535  OE1 GLU A 316     -20.913 -11.711 -13.869  1.00 37.82           O  
ATOM   2536  OE2 GLU A 316     -20.872 -13.536 -15.095  1.00 37.82           O  
ATOM   2537  N   THR A 317     -15.652 -16.920 -14.053  1.00 34.97           N  
ATOM   2538  CA  THR A 317     -15.728 -18.373 -13.945  1.00 34.97           C  
ATOM   2539  C   THR A 317     -14.740 -18.891 -12.904  1.00 34.97           C  
ATOM   2540  CB  THR A 317     -15.452 -19.050 -15.300  1.00 34.97           C  
ATOM   2541  O   THR A 317     -14.910 -19.988 -12.370  1.00 34.97           O  
ATOM   2542  CG2 THR A 317     -16.607 -18.828 -16.271  1.00 34.97           C  
ATOM   2543  OG1 THR A 317     -14.254 -18.502 -15.866  1.00 34.97           O  
ATOM   2544  N   ALA A 318     -14.101 -18.042 -12.002  1.00 41.18           N  
ATOM   2545  CA  ALA A 318     -13.200 -18.604 -11.000  1.00 41.18           C  
ATOM   2546  C   ALA A 318     -13.529 -18.075  -9.607  1.00 41.18           C  
ATOM   2547  CB  ALA A 318     -11.748 -18.292 -11.355  1.00 41.18           C  
ATOM   2548  O   ALA A 318     -12.913 -18.482  -8.619  1.00 41.18           O  
ATOM   2549  N   ALA A 319     -14.563 -17.260  -9.445  1.00 41.80           N  
ATOM   2550  CA  ALA A 319     -14.957 -16.634  -8.185  1.00 41.80           C  
ATOM   2551  C   ALA A 319     -15.973 -17.495  -7.439  1.00 41.80           C  
ATOM   2552  CB  ALA A 319     -15.530 -15.242  -8.439  1.00 41.80           C  
ATOM   2553  O   ALA A 319     -16.106 -17.390  -6.218  1.00 41.80           O  
ATOM   2554  N   ASP A 320     -16.430 -18.641  -8.047  1.00 41.65           N  
ATOM   2555  CA  ASP A 320     -17.373 -19.509  -7.349  1.00 41.65           C  
ATOM   2556  C   ASP A 320     -16.654 -20.681  -6.686  1.00 41.65           C  
ATOM   2557  CB  ASP A 320     -18.443 -20.025  -8.314  1.00 41.65           C  
ATOM   2558  O   ASP A 320     -17.033 -21.112  -5.595  1.00 41.65           O  
ATOM   2559  CG  ASP A 320     -19.444 -18.957  -8.716  1.00 41.65           C  
ATOM   2560  OD1 ASP A 320     -19.551 -17.926  -8.017  1.00 41.65           O  
ATOM   2561  OD2 ASP A 320     -20.134 -19.148  -9.740  1.00 41.65           O  
ATOM   2562  N   GLU A 321     -15.338 -20.876  -6.927  1.00 42.73           N  
ATOM   2563  CA  GLU A 321     -14.645 -22.013  -6.327  1.00 42.73           C  
ATOM   2564  C   GLU A 321     -13.613 -21.552  -5.302  1.00 42.73           C  
ATOM   2565  CB  GLU A 321     -13.971 -22.863  -7.408  1.00 42.73           C  
ATOM   2566  O   GLU A 321     -13.395 -22.220  -4.290  1.00 42.73           O  
ATOM   2567  CG  GLU A 321     -14.861 -23.962  -7.969  1.00 42.73           C  
ATOM   2568  CD  GLU A 321     -14.156 -24.842  -8.990  1.00 42.73           C  
ATOM   2569  OE1 GLU A 321     -14.792 -25.776  -9.528  1.00 42.73           O  
ATOM   2570  OE2 GLU A 321     -12.957 -24.595  -9.252  1.00 42.73           O  
ATOM   2571  N   ALA A 322     -13.197 -20.238  -5.269  1.00 41.18           N  
ATOM   2572  CA  ALA A 322     -12.306 -19.606  -4.299  1.00 41.18           C  
ATOM   2573  C   ALA A 322     -13.092 -19.024  -3.128  1.00 41.18           C  
ATOM   2574  CB  ALA A 322     -11.475 -18.516  -4.972  1.00 41.18           C  
ATOM   2575  O   ALA A 322     -12.574 -18.920  -2.014  1.00 41.18           O  
ATOM   2576  N   ALA A 323     -14.396 -18.839  -3.229  1.00 40.82           N  
ATOM   2577  CA  ALA A 323     -15.386 -18.437  -2.234  1.00 40.82           C  
ATOM   2578  C   ALA A 323     -15.808 -19.622  -1.369  1.00 40.82           C  
ATOM   2579  CB  ALA A 323     -16.604 -17.819  -2.915  1.00 40.82           C  
ATOM   2580  O   ALA A 323     -16.091 -19.461  -0.180  1.00 40.82           O  
ATOM   2581  N   ALA A 324     -15.423 -20.864  -1.783  1.00 41.33           N  
ATOM   2582  CA  ALA A 324     -15.833 -22.062  -1.055  1.00 41.33           C  
ATOM   2583  C   ALA A 324     -14.690 -22.602  -0.201  1.00 41.33           C  
ATOM   2584  CB  ALA A 324     -16.321 -23.134  -2.026  1.00 41.33           C  
ATOM   2585  O   ALA A 324     -14.919 -23.148   0.881  1.00 41.33           O  
ATOM   2586  N   ALA A 325     -13.450 -22.034  -0.269  1.00 40.54           N  
ATOM   2587  CA  ALA A 325     -12.337 -22.634   0.463  1.00 40.54           C  
ATOM   2588  C   ALA A 325     -11.749 -21.649   1.469  1.00 40.54           C  
ATOM   2589  CB  ALA A 325     -11.257 -23.108  -0.507  1.00 40.54           C  
ATOM   2590  O   ALA A 325     -11.206 -22.056   2.500  1.00 40.54           O  
ATOM   2591  N   LEU A 326     -12.393 -20.359   1.689  1.00 40.54           N  
ATOM   2592  CA  LEU A 326     -11.933 -19.472   2.753  1.00 40.54           C  
ATOM   2593  C   LEU A 326     -13.114 -18.826   3.470  1.00 40.54           C  
ATOM   2594  CB  LEU A 326     -11.010 -18.390   2.187  1.00 40.54           C  
ATOM   2595  O   LEU A 326     -14.012 -18.278   2.826  1.00 40.54           O  
ATOM   2596  CG  LEU A 326      -9.510 -18.682   2.242  1.00 40.54           C  
ATOM   2597  CD1 LEU A 326      -8.814 -18.118   1.008  1.00 40.54           C  
ATOM   2598  CD2 LEU A 326      -8.899 -18.107   3.516  1.00 40.54           C  
ATOM   2599  N   ASN A 327     -14.084 -19.458   4.149  1.00 40.80           N  
ATOM   2600  CA  ASN A 327     -15.018 -18.906   5.125  1.00 40.80           C  
ATOM   2601  C   ASN A 327     -14.866 -17.393   5.252  1.00 40.80           C  
ATOM   2602  CB  ASN A 327     -14.828 -19.576   6.487  1.00 40.80           C  
ATOM   2603  O   ASN A 327     -14.476 -16.891   6.308  1.00 40.80           O  
ATOM   2604  CG  ASN A 327     -15.343 -21.001   6.514  1.00 40.80           C  
ATOM   2605  ND2 ASN A 327     -14.720 -21.842   7.331  1.00 40.80           N  
ATOM   2606  OD1 ASN A 327     -16.294 -21.345   5.806  1.00 40.80           O  
ATOM   2607  N   VAL A 328     -14.565 -16.572   4.220  1.00 41.78           N  
ATOM   2608  CA  VAL A 328     -14.593 -15.114   4.278  1.00 41.78           C  
ATOM   2609  C   VAL A 328     -15.867 -14.595   3.614  1.00 41.78           C  
ATOM   2610  CB  VAL A 328     -13.349 -14.494   3.602  1.00 41.78           C  
ATOM   2611  O   VAL A 328     -16.177 -14.963   2.479  1.00 41.78           O  
ATOM   2612  CG1 VAL A 328     -13.417 -12.969   3.643  1.00 41.78           C  
ATOM   2613  CG2 VAL A 328     -12.072 -14.994   4.275  1.00 41.78           C  
ATOM   2614  N   GLU A 329     -17.025 -14.630   4.159  1.00 41.85           N  
ATOM   2615  CA  GLU A 329     -18.223 -13.827   3.933  1.00 41.85           C  
ATOM   2616  C   GLU A 329     -17.869 -12.445   3.393  1.00 41.85           C  
ATOM   2617  CB  GLU A 329     -19.033 -13.695   5.226  1.00 41.85           C  
ATOM   2618  O   GLU A 329     -18.749 -11.696   2.964  1.00 41.85           O  
ATOM   2619  CG  GLU A 329     -19.822 -14.945   5.587  1.00 41.85           C  
ATOM   2620  CD  GLU A 329     -20.775 -14.737   6.754  1.00 41.85           C  
ATOM   2621  OE1 GLU A 329     -21.548 -15.666   7.080  1.00 41.85           O  
ATOM   2622  OE2 GLU A 329     -20.749 -13.635   7.346  1.00 41.85           O  
ATOM   2623  N   GLN A 330     -16.726 -12.203   2.789  1.00 43.72           N  
ATOM   2624  CA  GLN A 330     -16.609 -10.803   2.394  1.00 43.72           C  
ATOM   2625  C   GLN A 330     -16.164 -10.677   0.940  1.00 43.72           C  
ATOM   2626  CB  GLN A 330     -15.629 -10.067   3.309  1.00 43.72           C  
ATOM   2627  O   GLN A 330     -15.122 -11.212   0.556  1.00 43.72           O  
ATOM   2628  CG  GLN A 330     -16.296  -9.351   4.476  1.00 43.72           C  
ATOM   2629  CD  GLN A 330     -15.308  -8.591   5.340  1.00 43.72           C  
ATOM   2630  NE2 GLN A 330     -15.809  -7.624   6.102  1.00 43.72           N  
ATOM   2631  OE1 GLN A 330     -14.105  -8.870   5.324  1.00 43.72           O  
ATOM   2632  N   GLU A 331     -17.023 -10.697   0.016  1.00 46.23           N  
ATOM   2633  CA  GLU A 331     -17.044 -10.453  -1.423  1.00 46.23           C  
ATOM   2634  C   GLU A 331     -16.307  -9.164  -1.774  1.00 46.23           C  
ATOM   2635  CB  GLU A 331     -18.484 -10.392  -1.937  1.00 46.23           C  
ATOM   2636  O   GLU A 331     -16.565  -8.113  -1.182  1.00 46.23           O  
ATOM   2637  CG  GLU A 331     -18.649 -10.892  -3.365  1.00 46.23           C  
ATOM   2638  CD  GLU A 331     -20.103 -11.020  -3.791  1.00 46.23           C  
ATOM   2639  OE1 GLU A 331     -20.365 -11.500  -4.917  1.00 46.23           O  
ATOM   2640  OE2 GLU A 331     -20.987 -10.637  -2.993  1.00 46.23           O  
ATOM   2641  N   TYR A 332     -14.936  -9.020  -2.065  1.00 48.14           N  
ATOM   2642  CA  TYR A 332     -14.342  -7.880  -2.754  1.00 48.14           C  
ATOM   2643  C   TYR A 332     -15.259  -7.370  -3.858  1.00 48.14           C  
ATOM   2644  CB  TYR A 332     -12.978  -8.257  -3.341  1.00 48.14           C  
ATOM   2645  O   TYR A 332     -15.784  -8.157  -4.650  1.00 48.14           O  
ATOM   2646  CG  TYR A 332     -11.810  -7.644  -2.607  1.00 48.14           C  
ATOM   2647  CD1 TYR A 332     -11.284  -6.415  -2.998  1.00 48.14           C  
ATOM   2648  CD2 TYR A 332     -11.230  -8.292  -1.522  1.00 48.14           C  
ATOM   2649  CE1 TYR A 332     -10.207  -5.847  -2.327  1.00 48.14           C  
ATOM   2650  CE2 TYR A 332     -10.152  -7.734  -0.843  1.00 48.14           C  
ATOM   2651  OH  TYR A 332      -8.582  -5.954  -0.583  1.00 48.14           O  
ATOM   2652  CZ  TYR A 332      -9.649  -6.512  -1.252  1.00 48.14           C  
ATOM   2653  N   PRO A 333     -15.812  -6.148  -3.751  1.00 45.16           N  
ATOM   2654  CA  PRO A 333     -16.670  -5.691  -4.847  1.00 45.16           C  
ATOM   2655  C   PRO A 333     -15.963  -5.719  -6.200  1.00 45.16           C  
ATOM   2656  CB  PRO A 333     -17.021  -4.256  -4.444  1.00 45.16           C  
ATOM   2657  O   PRO A 333     -14.802  -5.315  -6.303  1.00 45.16           O  
ATOM   2658  CG  PRO A 333     -16.078  -3.930  -3.332  1.00 45.16           C  
ATOM   2659  CD  PRO A 333     -15.418  -5.200  -2.878  1.00 45.16           C  
ATOM   2660  N   VAL A 334     -16.118  -6.769  -6.969  1.00 42.06           N  
ATOM   2661  CA  VAL A 334     -15.724  -6.801  -8.374  1.00 42.06           C  
ATOM   2662  C   VAL A 334     -16.441  -5.690  -9.138  1.00 42.06           C  
ATOM   2663  CB  VAL A 334     -16.028  -8.172  -9.018  1.00 42.06           C  
ATOM   2664  O   VAL A 334     -17.672  -5.632  -9.150  1.00 42.06           O  
ATOM   2665  CG1 VAL A 334     -15.526  -8.215 -10.460  1.00 42.06           C  
ATOM   2666  CG2 VAL A 334     -15.400  -9.297  -8.197  1.00 42.06           C  
ATOM   2667  N   GLN A 335     -16.127  -4.429  -8.863  1.00 43.95           N  
ATOM   2668  CA  GLN A 335     -16.683  -3.372  -9.702  1.00 43.95           C  
ATOM   2669  C   GLN A 335     -16.326  -3.590 -11.169  1.00 43.95           C  
ATOM   2670  CB  GLN A 335     -16.187  -2.002  -9.239  1.00 43.95           C  
ATOM   2671  O   GLN A 335     -15.219  -4.031 -11.485  1.00 43.95           O  
ATOM   2672  CG  GLN A 335     -16.707  -1.591  -7.868  1.00 43.95           C  
ATOM   2673  CD  GLN A 335     -16.399  -0.144  -7.532  1.00 43.95           C  
ATOM   2674  NE2 GLN A 335     -17.141   0.417  -6.583  1.00 43.95           N  
ATOM   2675  OE1 GLN A 335     -15.500   0.466  -8.121  1.00 43.95           O  
ATOM   2676  N   ASN A 336     -17.231  -3.917 -12.039  1.00 39.88           N  
ATOM   2677  CA  ASN A 336     -17.420  -3.885 -13.486  1.00 39.88           C  
ATOM   2678  C   ASN A 336     -16.677  -2.714 -14.122  1.00 39.88           C  
ATOM   2679  CB  ASN A 336     -18.909  -3.820 -13.832  1.00 39.88           C  
ATOM   2680  O   ASN A 336     -17.107  -1.564 -14.007  1.00 39.88           O  
ATOM   2681  CG  ASN A 336     -19.605  -5.158 -13.671  1.00 39.88           C  
ATOM   2682  ND2 ASN A 336     -20.930  -5.131 -13.593  1.00 39.88           N  
ATOM   2683  OD1 ASN A 336     -18.956  -6.206 -13.618  1.00 39.88           O  
ATOM   2684  N   SER A 337     -15.326  -2.397 -13.802  1.00 45.37           N  
ATOM   2685  CA  SER A 337     -14.545  -1.434 -14.572  1.00 45.37           C  
ATOM   2686  C   SER A 337     -14.981  -1.411 -16.033  1.00 45.37           C  
ATOM   2687  CB  SER A 337     -13.054  -1.758 -14.481  1.00 45.37           C  
ATOM   2688  O   SER A 337     -14.522  -0.571 -16.810  1.00 45.37           O  
ATOM   2689  OG  SER A 337     -12.788  -3.054 -14.990  1.00 45.37           O  
ATOM   2690  N   GLU A 338     -15.940  -2.307 -16.477  1.00 46.45           N  
ATOM   2691  CA  GLU A 338     -16.514  -2.250 -17.817  1.00 46.45           C  
ATOM   2692  C   GLU A 338     -17.477  -1.074 -17.956  1.00 46.45           C  
ATOM   2693  CB  GLU A 338     -17.233  -3.560 -18.151  1.00 46.45           C  
ATOM   2694  O   GLU A 338     -17.581  -0.474 -19.028  1.00 46.45           O  
ATOM   2695  CG  GLU A 338     -16.344  -4.595 -18.826  1.00 46.45           C  
ATOM   2696  CD  GLU A 338     -17.085  -5.868 -19.203  1.00 46.45           C  
ATOM   2697  OE1 GLU A 338     -16.461  -6.784 -19.785  1.00 46.45           O  
ATOM   2698  OE2 GLU A 338     -18.300  -5.950 -18.914  1.00 46.45           O  
ATOM   2699  N   GLU A 339     -18.080  -0.568 -16.848  1.00 48.62           N  
ATOM   2700  CA  GLU A 339     -19.060   0.506 -16.972  1.00 48.62           C  
ATOM   2701  C   GLU A 339     -18.378   1.868 -17.071  1.00 48.62           C  
ATOM   2702  CB  GLU A 339     -20.030   0.489 -15.788  1.00 48.62           C  
ATOM   2703  O   GLU A 339     -18.841   2.749 -17.798  1.00 48.62           O  
ATOM   2704  CG  GLU A 339     -21.473   0.203 -16.178  1.00 48.62           C  
ATOM   2705  CD  GLU A 339     -22.405   0.079 -14.984  1.00 48.62           C  
ATOM   2706  OE1 GLU A 339     -23.603  -0.230 -15.177  1.00 48.62           O  
ATOM   2707  OE2 GLU A 339     -21.934   0.293 -13.844  1.00 48.62           O  
ATOM   2708  N   THR A 340     -17.102   2.074 -16.444  1.00 47.78           N  
ATOM   2709  CA  THR A 340     -16.352   3.325 -16.469  1.00 47.78           C  
ATOM   2710  C   THR A 340     -15.559   3.453 -17.767  1.00 47.78           C  
ATOM   2711  CB  THR A 340     -15.395   3.427 -15.267  1.00 47.78           C  
ATOM   2712  O   THR A 340     -15.467   4.541 -18.339  1.00 47.78           O  
ATOM   2713  CG2 THR A 340     -15.105   4.883 -14.917  1.00 47.78           C  
ATOM   2714  OG1 THR A 340     -15.991   2.784 -14.134  1.00 47.78           O  
ATOM   2715  N   LEU A 341     -15.203   2.239 -18.432  1.00 52.23           N  
ATOM   2716  CA  LEU A 341     -14.395   2.234 -19.647  1.00 52.23           C  
ATOM   2717  C   LEU A 341     -15.250   1.905 -20.866  1.00 52.23           C  
ATOM   2718  CB  LEU A 341     -13.249   1.227 -19.525  1.00 52.23           C  
ATOM   2719  O   LEU A 341     -14.757   1.916 -21.996  1.00 52.23           O  
ATOM   2720  CG  LEU A 341     -12.143   1.575 -18.528  1.00 52.23           C  
ATOM   2721  CD1 LEU A 341     -11.321   0.335 -18.194  1.00 52.23           C  
ATOM   2722  CD2 LEU A 341     -11.252   2.681 -19.082  1.00 52.23           C  
ATOM   2723  N   LYS A 342     -16.582   1.467 -20.733  1.00 50.75           N  
ATOM   2724  CA  LYS A 342     -17.527   1.220 -21.817  1.00 50.75           C  
ATOM   2725  C   LYS A 342     -17.842   2.506 -22.577  1.00 50.75           C  
ATOM   2726  CB  LYS A 342     -18.817   0.603 -21.275  1.00 50.75           C  
ATOM   2727  O   LYS A 342     -18.150   2.469 -23.770  1.00 50.75           O  
ATOM   2728  CG  LYS A 342     -18.767  -0.911 -21.133  1.00 50.75           C  
ATOM   2729  CD  LYS A 342     -20.102  -1.472 -20.658  1.00 50.75           C  
ATOM   2730  CE  LYS A 342     -20.024  -2.974 -20.420  1.00 50.75           C  
ATOM   2731  NZ  LYS A 342     -21.341  -3.536 -19.993  1.00 50.75           N  
ATOM   2732  N   ASP A 343     -17.609   3.616 -21.900  1.00 53.92           N  
ATOM   2733  CA  ASP A 343     -17.929   4.908 -22.500  1.00 53.92           C  
ATOM   2734  C   ASP A 343     -16.867   5.319 -23.517  1.00 53.92           C  
ATOM   2735  CB  ASP A 343     -18.066   5.982 -21.419  1.00 53.92           C  
ATOM   2736  O   ASP A 343     -17.155   6.064 -24.456  1.00 53.92           O  
ATOM   2737  CG  ASP A 343     -19.295   5.792 -20.547  1.00 53.92           C  
ATOM   2738  OD1 ASP A 343     -20.295   5.212 -21.021  1.00 53.92           O  
ATOM   2739  OD2 ASP A 343     -19.263   6.230 -19.376  1.00 53.92           O  
ATOM   2740  N   ASP A 344     -15.745   4.362 -23.671  1.00 60.45           N  
ATOM   2741  CA  ASP A 344     -14.709   4.637 -24.661  1.00 60.45           C  
ATOM   2742  C   ASP A 344     -14.094   3.341 -25.186  1.00 60.45           C  
ATOM   2743  CB  ASP A 344     -13.620   5.532 -24.066  1.00 60.45           C  
ATOM   2744  O   ASP A 344     -13.137   2.823 -24.607  1.00 60.45           O  
ATOM   2745  CG  ASP A 344     -13.399   6.806 -24.861  1.00 60.45           C  
ATOM   2746  OD1 ASP A 344     -13.696   6.826 -26.076  1.00 60.45           O  
ATOM   2747  OD2 ASP A 344     -12.922   7.798 -24.270  1.00 60.45           O  
ATOM   2748  N   PRO A 345     -14.684   2.572 -26.123  1.00 67.43           N  
ATOM   2749  CA  PRO A 345     -14.279   1.294 -26.714  1.00 67.43           C  
ATOM   2750  C   PRO A 345     -12.849   1.317 -27.247  1.00 67.43           C  
ATOM   2751  CB  PRO A 345     -15.283   1.098 -27.853  1.00 67.43           C  
ATOM   2752  O   PRO A 345     -12.170   0.287 -27.251  1.00 67.43           O  
ATOM   2753  CG  PRO A 345     -15.814   2.467 -28.133  1.00 67.43           C  
ATOM   2754  CD  PRO A 345     -15.726   3.280 -26.874  1.00 67.43           C  
ATOM   2755  N   GLU A 346     -12.335   2.363 -27.611  1.00 69.33           N  
ATOM   2756  CA  GLU A 346     -10.986   2.529 -28.143  1.00 69.33           C  
ATOM   2757  C   GLU A 346      -9.935   2.324 -27.056  1.00 69.33           C  
ATOM   2758  CB  GLU A 346     -10.824   3.914 -28.776  1.00 69.33           C  
ATOM   2759  O   GLU A 346      -8.903   1.692 -27.294  1.00 69.33           O  
ATOM   2760  CG  GLU A 346     -11.516   4.058 -30.124  1.00 69.33           C  
ATOM   2761  CD  GLU A 346     -11.259   5.401 -30.790  1.00 69.33           C  
ATOM   2762  OE1 GLU A 346     -11.749   5.622 -31.920  1.00 69.33           O  
ATOM   2763  OE2 GLU A 346     -10.559   6.238 -30.177  1.00 69.33           O  
ATOM   2764  N   LYS A 347     -10.088   2.627 -25.926  1.00 66.53           N  
ATOM   2765  CA  LYS A 347      -9.182   2.525 -24.785  1.00 66.53           C  
ATOM   2766  C   LYS A 347      -9.122   1.094 -24.258  1.00 66.53           C  
ATOM   2767  CB  LYS A 347      -9.616   3.476 -23.668  1.00 66.53           C  
ATOM   2768  O   LYS A 347      -8.046   0.598 -23.915  1.00 66.53           O  
ATOM   2769  CG  LYS A 347      -9.260   4.933 -23.924  1.00 66.53           C  
ATOM   2770  CD  LYS A 347      -9.718   5.830 -22.781  1.00 66.53           C  
ATOM   2771  CE  LYS A 347      -9.544   7.304 -23.121  1.00 66.53           C  
ATOM   2772  NZ  LYS A 347     -10.001   8.187 -22.006  1.00 66.53           N  
ATOM   2773  N   LEU A 348     -10.322   0.576 -24.166  1.00 69.71           N  
ATOM   2774  CA  LEU A 348     -10.409  -0.843 -23.839  1.00 69.71           C  
ATOM   2775  C   LEU A 348      -9.636  -1.682 -24.851  1.00 69.71           C  
ATOM   2776  CB  LEU A 348     -11.872  -1.295 -23.795  1.00 69.71           C  
ATOM   2777  O   LEU A 348      -8.943  -2.631 -24.476  1.00 69.71           O  
ATOM   2778  CG  LEU A 348     -12.127  -2.717 -23.294  1.00 69.71           C  
ATOM   2779  CD1 LEU A 348     -11.815  -2.817 -21.804  1.00 69.71           C  
ATOM   2780  CD2 LEU A 348     -13.568  -3.131 -23.572  1.00 69.71           C  
ATOM   2781  N   ASN A 349      -9.751  -1.225 -26.049  1.00 72.95           N  
ATOM   2782  CA  ASN A 349      -8.996  -1.886 -27.108  1.00 72.95           C  
ATOM   2783  C   ASN A 349      -7.494  -1.681 -26.937  1.00 72.95           C  
ATOM   2784  CB  ASN A 349      -9.447  -1.384 -28.482  1.00 72.95           C  
ATOM   2785  O   ASN A 349      -6.709  -2.608 -27.148  1.00 72.95           O  
ATOM   2786  CG  ASN A 349     -10.551  -2.234 -29.080  1.00 72.95           C  
ATOM   2787  ND2 ASN A 349     -11.394  -1.619 -29.902  1.00 72.95           N  
ATOM   2788  OD1 ASN A 349     -10.645  -3.433 -28.806  1.00 72.95           O  
ATOM   2789  N   LYS A 350      -7.090  -0.553 -26.508  1.00 74.28           N  
ATOM   2790  CA  LYS A 350      -5.678  -0.249 -26.294  1.00 74.28           C  
ATOM   2791  C   LYS A 350      -5.115  -1.048 -25.121  1.00 74.28           C  
ATOM   2792  CB  LYS A 350      -5.482   1.248 -26.050  1.00 74.28           C  
ATOM   2793  O   LYS A 350      -3.958  -1.473 -25.151  1.00 74.28           O  
ATOM   2794  CG  LYS A 350      -5.590   2.099 -27.306  1.00 74.28           C  
ATOM   2795  CD  LYS A 350      -5.302   3.566 -27.014  1.00 74.28           C  
ATOM   2796  CE  LYS A 350      -5.489   4.431 -28.254  1.00 74.28           C  
ATOM   2797  NZ  LYS A 350      -5.228   5.873 -27.967  1.00 74.28           N  
ATOM   2798  N   LEU A 351      -5.863  -1.319 -24.133  1.00 74.00           N  
ATOM   2799  CA  LEU A 351      -5.476  -2.113 -22.972  1.00 74.00           C  
ATOM   2800  C   LEU A 351      -5.384  -3.592 -23.332  1.00 74.00           C  
ATOM   2801  CB  LEU A 351      -6.475  -1.915 -21.830  1.00 74.00           C  
ATOM   2802  O   LEU A 351      -4.490  -4.296 -22.858  1.00 74.00           O  
ATOM   2803  CG  LEU A 351      -6.381  -0.592 -21.068  1.00 74.00           C  
ATOM   2804  CD1 LEU A 351      -7.588  -0.421 -20.152  1.00 74.00           C  
ATOM   2805  CD2 LEU A 351      -5.083  -0.526 -20.270  1.00 74.00           C  
ATOM   2806  N   GLN A 352      -6.274  -3.971 -24.241  1.00 76.05           N  
ATOM   2807  CA  GLN A 352      -6.326  -5.375 -24.633  1.00 76.05           C  
ATOM   2808  C   GLN A 352      -5.302  -5.681 -25.722  1.00 76.05           C  
ATOM   2809  CB  GLN A 352      -7.730  -5.748 -25.114  1.00 76.05           C  
ATOM   2810  O   GLN A 352      -4.721  -6.768 -25.748  1.00 76.05           O  
ATOM   2811  CG  GLN A 352      -8.752  -5.868 -23.992  1.00 76.05           C  
ATOM   2812  CD  GLN A 352     -10.134  -6.241 -24.495  1.00 76.05           C  
ATOM   2813  NE2 GLN A 352     -11.043  -6.534 -23.570  1.00 76.05           N  
ATOM   2814  OE1 GLN A 352     -10.384  -6.266 -25.704  1.00 76.05           O  
ATOM   2815  N   ASN A 353      -5.018  -4.601 -26.488  1.00 77.31           N  
ATOM   2816  CA  ASN A 353      -4.172  -4.859 -27.648  1.00 77.31           C  
ATOM   2817  C   ASN A 353      -2.894  -4.026 -27.607  1.00 77.31           C  
ATOM   2818  CB  ASN A 353      -4.941  -4.588 -28.944  1.00 77.31           C  
ATOM   2819  O   ASN A 353      -2.392  -3.600 -28.648  1.00 77.31           O  
ATOM   2820  CG  ASN A 353      -6.110  -5.534 -29.138  1.00 77.31           C  
ATOM   2821  ND2 ASN A 353      -7.185  -5.032 -29.734  1.00 77.31           N  
ATOM   2822  OD1 ASN A 353      -6.048  -6.704 -28.754  1.00 77.31           O  
ATOM   2823  N   SER A 354      -2.351  -3.877 -26.444  1.00 82.81           N  
ATOM   2824  CA  SER A 354      -1.060  -3.200 -26.371  1.00 82.81           C  
ATOM   2825  C   SER A 354       0.024  -3.999 -27.086  1.00 82.81           C  
ATOM   2826  CB  SER A 354      -0.657  -2.969 -24.914  1.00 82.81           C  
ATOM   2827  O   SER A 354      -0.048  -5.227 -27.159  1.00 82.81           O  
ATOM   2828  OG  SER A 354       0.719  -2.645 -24.818  1.00 82.81           O  
ATOM   2829  N   PRO A 355       1.003  -3.286 -27.692  1.00 83.18           N  
ATOM   2830  CA  PRO A 355       2.083  -3.984 -28.393  1.00 83.18           C  
ATOM   2831  C   PRO A 355       2.755  -5.050 -27.530  1.00 83.18           C  
ATOM   2832  CB  PRO A 355       3.065  -2.861 -28.736  1.00 83.18           C  
ATOM   2833  O   PRO A 355       3.352  -5.991 -28.058  1.00 83.18           O  
ATOM   2834  CG  PRO A 355       2.245  -1.612 -28.693  1.00 83.18           C  
ATOM   2835  CD  PRO A 355       1.136  -1.802 -27.699  1.00 83.18           C  
ATOM   2836  N   PHE A 356       2.494  -4.968 -26.223  1.00 85.45           N  
ATOM   2837  CA  PHE A 356       3.192  -5.857 -25.301  1.00 85.45           C  
ATOM   2838  C   PHE A 356       2.217  -6.821 -24.637  1.00 85.45           C  
ATOM   2839  CB  PHE A 356       3.939  -5.049 -24.236  1.00 85.45           C  
ATOM   2840  O   PHE A 356       2.578  -7.521 -23.688  1.00 85.45           O  
ATOM   2841  CG  PHE A 356       4.897  -4.036 -24.803  1.00 85.45           C  
ATOM   2842  CD1 PHE A 356       6.056  -4.443 -25.452  1.00 85.45           C  
ATOM   2843  CD2 PHE A 356       4.639  -2.677 -24.686  1.00 85.45           C  
ATOM   2844  CE1 PHE A 356       6.945  -3.508 -25.978  1.00 85.45           C  
ATOM   2845  CE2 PHE A 356       5.522  -1.736 -25.208  1.00 85.45           C  
ATOM   2846  CZ  PHE A 356       6.675  -2.154 -25.853  1.00 85.45           C  
ATOM   2847  N   GLY A 357       1.034  -6.870 -25.141  1.00 84.77           N  
ATOM   2848  CA  GLY A 357       0.026  -7.779 -24.619  1.00 84.77           C  
ATOM   2849  C   GLY A 357      -1.011  -7.087 -23.755  1.00 84.77           C  
ATOM   2850  O   GLY A 357      -1.104  -5.858 -23.751  1.00 84.77           O  
ATOM   2851  N   GLN A 358      -1.800  -7.929 -23.052  1.00 85.38           N  
ATOM   2852  CA  GLN A 358      -2.912  -7.466 -22.229  1.00 85.38           C  
ATOM   2853  C   GLN A 358      -2.410  -6.721 -20.995  1.00 85.38           C  
ATOM   2854  CB  GLN A 358      -3.795  -8.641 -21.809  1.00 85.38           C  
ATOM   2855  O   GLN A 358      -1.447  -7.148 -20.355  1.00 85.38           O  
ATOM   2856  CG  GLN A 358      -5.048  -8.228 -21.049  1.00 85.38           C  
ATOM   2857  CD  GLN A 358      -5.919  -9.410 -20.666  1.00 85.38           C  
ATOM   2858  NE2 GLN A 358      -7.143  -9.129 -20.232  1.00 85.38           N  
ATOM   2859  OE1 GLN A 358      -5.495 -10.566 -20.759  1.00 85.38           O  
ATOM   2860  N   CYS A 359      -2.957  -5.545 -20.691  1.00 85.48           N  
ATOM   2861  CA  CYS A 359      -2.704  -4.731 -19.507  1.00 85.48           C  
ATOM   2862  C   CYS A 359      -3.946  -4.647 -18.628  1.00 85.48           C  
ATOM   2863  CB  CYS A 359      -2.256  -3.326 -19.907  1.00 85.48           C  
ATOM   2864  O   CYS A 359      -5.069  -4.609 -19.134  1.00 85.48           O  
ATOM   2865  SG  CYS A 359      -0.719  -3.295 -20.855  1.00 85.48           S  
ATOM   2866  N   PRO A 360      -3.547  -4.613 -17.334  1.00 85.29           N  
ATOM   2867  CA  PRO A 360      -2.378  -4.920 -16.506  1.00 85.29           C  
ATOM   2868  C   PRO A 360      -2.002  -6.399 -16.541  1.00 85.29           C  
ATOM   2869  CB  PRO A 360      -2.822  -4.502 -15.102  1.00 85.29           C  
ATOM   2870  O   PRO A 360      -2.868  -7.256 -16.734  1.00 85.29           O  
ATOM   2871  CG  PRO A 360      -4.315  -4.505 -15.156  1.00 85.29           C  
ATOM   2872  CD  PRO A 360      -4.741  -4.367 -16.590  1.00 85.29           C  
ATOM   2873  N   PRO A 361      -0.570  -6.596 -16.432  1.00 91.01           N  
ATOM   2874  CA  PRO A 361       0.599  -5.837 -15.984  1.00 91.01           C  
ATOM   2875  C   PRO A 361       1.139  -4.896 -17.059  1.00 91.01           C  
ATOM   2876  CB  PRO A 361       1.620  -6.927 -15.649  1.00 91.01           C  
ATOM   2877  O   PRO A 361       0.991  -5.168 -18.253  1.00 91.01           O  
ATOM   2878  CG  PRO A 361       0.823  -8.190 -15.583  1.00 91.01           C  
ATOM   2879  CD  PRO A 361      -0.410  -8.020 -16.423  1.00 91.01           C  
ATOM   2880  N   PHE A 362       1.769  -3.634 -16.555  1.00 93.28           N  
ATOM   2881  CA  PHE A 362       2.317  -2.627 -17.456  1.00 93.28           C  
ATOM   2882  C   PHE A 362       3.829  -2.775 -17.578  1.00 93.28           C  
ATOM   2883  CB  PHE A 362       1.965  -1.218 -16.968  1.00 93.28           C  
ATOM   2884  O   PHE A 362       4.509  -3.080 -16.596  1.00 93.28           O  
ATOM   2885  CG  PHE A 362       0.488  -0.927 -16.967  1.00 93.28           C  
ATOM   2886  CD1 PHE A 362      -0.121  -0.347 -18.073  1.00 93.28           C  
ATOM   2887  CD2 PHE A 362      -0.291  -1.235 -15.860  1.00 93.28           C  
ATOM   2888  CE1 PHE A 362      -1.487  -0.076 -18.075  1.00 93.28           C  
ATOM   2889  CE2 PHE A 362      -1.657  -0.968 -15.854  1.00 93.28           C  
ATOM   2890  CZ  PHE A 362      -2.253  -0.388 -16.962  1.00 93.28           C  
ATOM   2891  N   LEU A 363       4.251  -2.611 -18.855  1.00 93.57           N  
ATOM   2892  CA  LEU A 363       5.683  -2.620 -19.131  1.00 93.57           C  
ATOM   2893  C   LEU A 363       6.247  -1.203 -19.126  1.00 93.57           C  
ATOM   2894  CB  LEU A 363       5.965  -3.288 -20.480  1.00 93.57           C  
ATOM   2895  O   LEU A 363       5.903  -0.390 -19.987  1.00 93.57           O  
ATOM   2896  CG  LEU A 363       7.436  -3.413 -20.880  1.00 93.57           C  
ATOM   2897  CD1 LEU A 363       8.092  -4.571 -20.134  1.00 93.57           C  
ATOM   2898  CD2 LEU A 363       7.566  -3.600 -22.388  1.00 93.57           C  
ATOM   2899  N   ILE A 364       7.249  -0.961 -18.155  1.00 93.38           N  
ATOM   2900  CA  ILE A 364       7.709   0.412 -17.982  1.00 93.38           C  
ATOM   2901  C   ILE A 364       9.229   0.469 -18.119  1.00 93.38           C  
ATOM   2902  CB  ILE A 364       7.273   0.986 -16.615  1.00 93.38           C  
ATOM   2903  O   ILE A 364       9.938  -0.392 -17.594  1.00 93.38           O  
ATOM   2904  CG1 ILE A 364       5.746   1.112 -16.552  1.00 93.38           C  
ATOM   2905  CG2 ILE A 364       7.945   2.338 -16.358  1.00 93.38           C  
ATOM   2906  CD1 ILE A 364       5.225   1.661 -15.231  1.00 93.38           C  
ATOM   2907  N   ILE A 365       9.618   1.430 -18.865  1.00 90.96           N  
ATOM   2908  CA  ILE A 365      11.015   1.847 -18.917  1.00 90.96           C  
ATOM   2909  C   ILE A 365      11.178   3.195 -18.218  1.00 90.96           C  
ATOM   2910  CB  ILE A 365      11.525   1.933 -20.373  1.00 90.96           C  
ATOM   2911  O   ILE A 365      10.459   4.149 -18.522  1.00 90.96           O  
ATOM   2912  CG1 ILE A 365      11.374   0.577 -21.073  1.00 90.96           C  
ATOM   2913  CG2 ILE A 365      12.981   2.408 -20.408  1.00 90.96           C  
ATOM   2914  CD1 ILE A 365      11.607   0.628 -22.576  1.00 90.96           C  
ATOM   2915  N   SER A 366      12.081   3.243 -17.252  1.00 86.21           N  
ATOM   2916  CA  SER A 366      12.252   4.492 -16.518  1.00 86.21           C  
ATOM   2917  C   SER A 366      13.602   5.132 -16.823  1.00 86.21           C  
ATOM   2918  CB  SER A 366      12.121   4.252 -15.013  1.00 86.21           C  
ATOM   2919  O   SER A 366      14.621   4.442 -16.891  1.00 86.21           O  
ATOM   2920  OG  SER A 366      10.862   3.680 -14.703  1.00 86.21           O  
ATOM   2921  N   SER A 367      13.588   6.401 -17.146  1.00 83.01           N  
ATOM   2922  CA  SER A 367      14.816   7.153 -17.384  1.00 83.01           C  
ATOM   2923  C   SER A 367      14.639   8.627 -17.036  1.00 83.01           C  
ATOM   2924  CB  SER A 367      15.256   7.015 -18.843  1.00 83.01           C  
ATOM   2925  O   SER A 367      13.562   9.193 -17.238  1.00 83.01           O  
ATOM   2926  OG  SER A 367      16.435   7.762 -19.085  1.00 83.01           O  
ATOM   2927  N   VAL A 368      15.799   9.229 -16.479  1.00 75.77           N  
ATOM   2928  CA  VAL A 368      15.765  10.660 -16.196  1.00 75.77           C  
ATOM   2929  C   VAL A 368      16.646  11.405 -17.196  1.00 75.77           C  
ATOM   2930  CB  VAL A 368      16.222  10.964 -14.752  1.00 75.77           C  
ATOM   2931  O   VAL A 368      16.700  12.637 -17.188  1.00 75.77           O  
ATOM   2932  CG1 VAL A 368      15.154  10.540 -13.746  1.00 75.77           C  
ATOM   2933  CG2 VAL A 368      17.548  10.266 -14.455  1.00 75.77           C  
ATOM   2934  N   GLN A 369      17.176  10.655 -18.069  1.00 81.73           N  
ATOM   2935  CA  GLN A 369      18.070  11.228 -19.070  1.00 81.73           C  
ATOM   2936  C   GLN A 369      17.283  11.937 -20.169  1.00 81.73           C  
ATOM   2937  CB  GLN A 369      18.962  10.144 -19.678  1.00 81.73           C  
ATOM   2938  O   GLN A 369      16.346  11.369 -20.733  1.00 81.73           O  
ATOM   2939  CG  GLN A 369      20.050  10.686 -20.595  1.00 81.73           C  
ATOM   2940  CD  GLN A 369      20.930   9.593 -21.171  1.00 81.73           C  
ATOM   2941  NE2 GLN A 369      21.910   9.984 -21.979  1.00 81.73           N  
ATOM   2942  OE1 GLN A 369      20.731   8.406 -20.893  1.00 81.73           O  
ATOM   2943  N   GLN A 370      17.619  13.261 -20.390  1.00 79.24           N  
ATOM   2944  CA  GLN A 370      17.030  14.041 -21.473  1.00 79.24           C  
ATOM   2945  C   GLN A 370      17.913  14.008 -22.718  1.00 79.24           C  
ATOM   2946  CB  GLN A 370      16.801  15.487 -21.031  1.00 79.24           C  
ATOM   2947  O   GLN A 370      19.120  14.244 -22.636  1.00 79.24           O  
ATOM   2948  CG  GLN A 370      15.770  15.634 -19.920  1.00 79.24           C  
ATOM   2949  CD  GLN A 370      15.523  17.081 -19.536  1.00 79.24           C  
ATOM   2950  NE2 GLN A 370      14.603  17.298 -18.602  1.00 79.24           N  
ATOM   2951  OE1 GLN A 370      16.155  17.996 -20.073  1.00 79.24           O  
ATOM   2952  N   ILE A 371      17.315  13.490 -23.746  1.00 80.86           N  
ATOM   2953  CA  ILE A 371      18.070  13.404 -24.991  1.00 80.86           C  
ATOM   2954  C   ILE A 371      17.509  14.399 -26.005  1.00 80.86           C  
ATOM   2955  CB  ILE A 371      18.041  11.973 -25.572  1.00 80.86           C  
ATOM   2956  O   ILE A 371      16.299  14.443 -26.236  1.00 80.86           O  
ATOM   2957  CG1 ILE A 371      18.583  10.969 -24.547  1.00 80.86           C  
ATOM   2958  CG2 ILE A 371      18.837  11.904 -26.879  1.00 80.86           C  
ATOM   2959  CD1 ILE A 371      18.308   9.514 -24.901  1.00 80.86           C  
ATOM   2960  N   GLN A 372      18.387  15.359 -26.513  1.00 71.25           N  
ATOM   2961  CA  GLN A 372      18.016  16.323 -27.544  1.00 71.25           C  
ATOM   2962  C   GLN A 372      18.101  15.700 -28.935  1.00 71.25           C  
ATOM   2963  CB  GLN A 372      18.909  17.562 -27.468  1.00 71.25           C  
ATOM   2964  O   GLN A 372      19.109  15.084 -29.284  1.00 71.25           O  
ATOM   2965  CG  GLN A 372      18.564  18.499 -26.319  1.00 71.25           C  
ATOM   2966  CD  GLN A 372      19.450  19.730 -26.279  1.00 71.25           C  
ATOM   2967  NE2 GLN A 372      19.508  20.382 -25.122  1.00 71.25           N  
ATOM   2968  OE1 GLN A 372      20.079  20.092 -27.278  1.00 71.25           O  
ATOM   2969  N   ALA A 373      16.929  15.408 -29.507  1.00 60.26           N  
ATOM   2970  CA  ALA A 373      16.875  14.740 -30.805  1.00 60.26           C  
ATOM   2971  C   ALA A 373      17.613  15.549 -31.868  1.00 60.26           C  
ATOM   2972  CB  ALA A 373      15.425  14.512 -31.226  1.00 60.26           C  
ATOM   2973  O   ALA A 373      17.188  16.649 -32.227  1.00 60.26           O  
ATOM   2974  N   LYS A 374      18.949  15.802 -31.793  1.00 54.47           N  
ATOM   2975  CA  LYS A 374      19.702  16.543 -32.800  1.00 54.47           C  
ATOM   2976  C   LYS A 374      20.325  15.601 -33.825  1.00 54.47           C  
ATOM   2977  CB  LYS A 374      20.789  17.393 -32.140  1.00 54.47           C  
ATOM   2978  O   LYS A 374      20.665  16.018 -34.935  1.00 54.47           O  
ATOM   2979  CG  LYS A 374      20.261  18.623 -31.418  1.00 54.47           C  
ATOM   2980  CD  LYS A 374      21.394  19.476 -30.864  1.00 54.47           C  
ATOM   2981  CE  LYS A 374      20.866  20.674 -30.085  1.00 54.47           C  
ATOM   2982  NZ  LYS A 374      21.973  21.533 -29.571  1.00 54.47           N  
ATOM   2983  N   ASN A 375      19.606  14.476 -34.345  1.00 45.42           N  
ATOM   2984  CA  ASN A 375      20.266  13.787 -35.448  1.00 45.42           C  
ATOM   2985  C   ASN A 375      19.317  12.824 -36.157  1.00 45.42           C  
ATOM   2986  CB  ASN A 375      21.505  13.040 -34.949  1.00 45.42           C  
ATOM   2987  O   ASN A 375      18.528  12.134 -35.509  1.00 45.42           O  
ATOM   2988  CG  ASN A 375      22.665  13.968 -34.649  1.00 45.42           C  
ATOM   2989  ND2 ASN A 375      23.616  13.491 -33.854  1.00 45.42           N  
ATOM   2990  OD1 ASN A 375      22.707  15.105 -35.127  1.00 45.42           O  
ATOM   2991  N   LYS A 376      18.721  13.193 -37.275  1.00 47.08           N  
ATOM   2992  CA  LYS A 376      18.163  12.438 -38.393  1.00 47.08           C  
ATOM   2993  C   LYS A 376      18.736  11.025 -38.442  1.00 47.08           C  
ATOM   2994  CB  LYS A 376      18.432  13.159 -39.715  1.00 47.08           C  
ATOM   2995  O   LYS A 376      19.905  10.835 -38.787  1.00 47.08           O  
ATOM   2996  CG  LYS A 376      17.360  14.168 -40.099  1.00 47.08           C  
ATOM   2997  CD  LYS A 376      17.644  14.797 -41.457  1.00 47.08           C  
ATOM   2998  CE  LYS A 376      16.591  15.832 -41.827  1.00 47.08           C  
ATOM   2999  NZ  LYS A 376      16.892  16.487 -43.135  1.00 47.08           N  
ATOM   3000  N   THR A 377      18.623  10.145 -37.406  1.00 47.06           N  
ATOM   3001  CA  THR A 377      18.790   8.717 -37.654  1.00 47.06           C  
ATOM   3002  C   THR A 377      17.510   8.115 -38.228  1.00 47.06           C  
ATOM   3003  CB  THR A 377      19.179   7.969 -36.365  1.00 47.06           C  
ATOM   3004  O   THR A 377      16.407   8.511 -37.848  1.00 47.06           O  
ATOM   3005  CG2 THR A 377      20.196   6.870 -36.654  1.00 47.06           C  
ATOM   3006  OG1 THR A 377      19.747   8.897 -35.433  1.00 47.06           O  
ATOM   3007  N   ALA A 378      17.372   7.877 -39.567  1.00 43.73           N  
ATOM   3008  CA  ALA A 378      16.624   7.182 -40.611  1.00 43.73           C  
ATOM   3009  C   ALA A 378      15.470   6.380 -40.016  1.00 43.73           C  
ATOM   3010  CB  ALA A 378      17.549   6.266 -41.409  1.00 43.73           C  
ATOM   3011  O   ALA A 378      14.462   6.141 -40.686  1.00 43.73           O  
ATOM   3012  N   ALA A 379      15.006   6.614 -38.621  1.00 46.73           N  
ATOM   3013  CA  ALA A 379      13.817   5.869 -38.215  1.00 46.73           C  
ATOM   3014  C   ALA A 379      12.907   6.723 -37.337  1.00 46.73           C  
ATOM   3015  CB  ALA A 379      14.214   4.591 -37.480  1.00 46.73           C  
ATOM   3016  O   ALA A 379      11.719   6.426 -37.188  1.00 46.73           O  
ATOM   3017  N   TYR A 380      13.136   8.118 -37.267  1.00 43.99           N  
ATOM   3018  CA  TYR A 380      12.229   8.956 -36.491  1.00 43.99           C  
ATOM   3019  C   TYR A 380      12.311  10.410 -36.940  1.00 43.99           C  
ATOM   3020  CB  TYR A 380      12.546   8.853 -34.996  1.00 43.99           C  
ATOM   3021  O   TYR A 380      13.404  10.967 -37.064  1.00 43.99           O  
ATOM   3022  CG  TYR A 380      11.341   8.549 -34.139  1.00 43.99           C  
ATOM   3023  CD1 TYR A 380      10.660   9.567 -33.475  1.00 43.99           C  
ATOM   3024  CD2 TYR A 380      10.882   7.245 -33.991  1.00 43.99           C  
ATOM   3025  CE1 TYR A 380       9.551   9.292 -32.683  1.00 43.99           C  
ATOM   3026  CE2 TYR A 380       9.774   6.958 -33.201  1.00 43.99           C  
ATOM   3027  OH  TYR A 380       8.017   7.709 -31.769  1.00 43.99           O  
ATOM   3028  CZ  TYR A 380       9.115   7.987 -32.552  1.00 43.99           C  
ATOM   3029  N   GLU A 381      11.564  10.840 -37.993  1.00 40.52           N  
ATOM   3030  CA  GLU A 381      11.406  12.249 -38.340  1.00 40.52           C  
ATOM   3031  C   GLU A 381      10.920  13.061 -37.142  1.00 40.52           C  
ATOM   3032  CB  GLU A 381      10.436  12.409 -39.513  1.00 40.52           C  
ATOM   3033  O   GLU A 381       9.797  12.871 -36.672  1.00 40.52           O  
ATOM   3034  CG  GLU A 381      11.039  12.052 -40.863  1.00 40.52           C  
ATOM   3035  CD  GLU A 381      10.097  12.311 -42.028  1.00 40.52           C  
ATOM   3036  OE1 GLU A 381      10.502  12.101 -43.194  1.00 40.52           O  
ATOM   3037  OE2 GLU A 381       8.946  12.728 -41.773  1.00 40.52           O  
ATOM   3038  N   VAL A 382      11.670  13.262 -36.094  1.00 46.37           N  
ATOM   3039  CA  VAL A 382      11.271  14.113 -34.977  1.00 46.37           C  
ATOM   3040  C   VAL A 382      11.622  15.567 -35.285  1.00 46.37           C  
ATOM   3041  CB  VAL A 382      11.942  13.670 -33.658  1.00 46.37           C  
ATOM   3042  O   VAL A 382      12.642  15.846 -35.919  1.00 46.37           O  
ATOM   3043  CG1 VAL A 382      11.445  14.518 -32.488  1.00 46.37           C  
ATOM   3044  CG2 VAL A 382      11.679  12.188 -33.398  1.00 46.37           C  
ATOM   3045  N   ASN A 383      10.700  16.527 -35.459  1.00 50.39           N  
ATOM   3046  CA  ASN A 383      10.664  17.984 -35.393  1.00 50.39           C  
ATOM   3047  C   ASN A 383      11.838  18.538 -34.591  1.00 50.39           C  
ATOM   3048  CB  ASN A 383       9.339  18.461 -34.793  1.00 50.39           C  
ATOM   3049  O   ASN A 383      12.220  17.969 -33.567  1.00 50.39           O  
ATOM   3050  CG  ASN A 383       8.194  18.401 -35.785  1.00 50.39           C  
ATOM   3051  ND2 ASN A 383       6.997  18.109 -35.291  1.00 50.39           N  
ATOM   3052  OD1 ASN A 383       8.384  18.614 -36.985  1.00 50.39           O  
ATOM   3053  N   GLU A 384      12.889  19.032 -35.117  1.00 49.60           N  
ATOM   3054  CA  GLU A 384      14.149  19.695 -34.794  1.00 49.60           C  
ATOM   3055  C   GLU A 384      13.995  20.613 -33.585  1.00 49.60           C  
ATOM   3056  CB  GLU A 384      14.661  20.492 -35.997  1.00 49.60           C  
ATOM   3057  O   GLU A 384      13.095  21.454 -33.547  1.00 49.60           O  
ATOM   3058  CG  GLU A 384      15.222  19.626 -37.115  1.00 49.60           C  
ATOM   3059  CD  GLU A 384      15.744  20.431 -38.294  1.00 49.60           C  
ATOM   3060  OE1 GLU A 384      16.257  19.827 -39.263  1.00 49.60           O  
ATOM   3061  OE2 GLU A 384      15.639  21.677 -38.249  1.00 49.60           O  
ATOM   3062  N   ASN A 385      13.639  19.999 -32.313  1.00 55.51           N  
ATOM   3063  CA  ASN A 385      13.840  20.653 -31.024  1.00 55.51           C  
ATOM   3064  C   ASN A 385      13.070  19.947 -29.911  1.00 55.51           C  
ATOM   3065  CB  ASN A 385      13.433  22.126 -31.100  1.00 55.51           C  
ATOM   3066  O   ASN A 385      12.813  20.535 -28.859  1.00 55.51           O  
ATOM   3067  CG  ASN A 385      14.528  23.005 -31.671  1.00 55.51           C  
ATOM   3068  ND2 ASN A 385      14.232  24.288 -31.838  1.00 55.51           N  
ATOM   3069  OD1 ASN A 385      15.631  22.534 -31.961  1.00 55.51           O  
ATOM   3070  N   LYS A 386      12.795  18.636 -30.005  1.00 64.72           N  
ATOM   3071  CA  LYS A 386      12.017  17.961 -28.970  1.00 64.72           C  
ATOM   3072  C   LYS A 386      12.923  17.181 -28.022  1.00 64.72           C  
ATOM   3073  CB  LYS A 386      10.986  17.023 -29.600  1.00 64.72           C  
ATOM   3074  O   LYS A 386      13.852  16.500 -28.462  1.00 64.72           O  
ATOM   3075  CG  LYS A 386       9.981  16.453 -28.609  1.00 64.72           C  
ATOM   3076  CD  LYS A 386       8.935  15.594 -29.307  1.00 64.72           C  
ATOM   3077  CE  LYS A 386       7.951  14.993 -28.312  1.00 64.72           C  
ATOM   3078  NZ  LYS A 386       6.930  14.139 -28.990  1.00 64.72           N  
ATOM   3079  N   VAL A 387      12.931  17.588 -26.696  1.00 69.74           N  
ATOM   3080  CA  VAL A 387      13.628  16.875 -25.631  1.00 69.74           C  
ATOM   3081  C   VAL A 387      12.859  15.606 -25.269  1.00 69.74           C  
ATOM   3082  CB  VAL A 387      13.810  17.762 -24.379  1.00 69.74           C  
ATOM   3083  O   VAL A 387      11.649  15.652 -25.033  1.00 69.74           O  
ATOM   3084  CG1 VAL A 387      14.551  17.002 -23.281  1.00 69.74           C  
ATOM   3085  CG2 VAL A 387      14.554  19.047 -24.739  1.00 69.74           C  
ATOM   3086  N   ILE A 388      13.527  14.481 -25.538  1.00 79.84           N  
ATOM   3087  CA  ILE A 388      12.930  13.188 -25.221  1.00 79.84           C  
ATOM   3088  C   ILE A 388      13.567  12.623 -23.954  1.00 79.84           C  
ATOM   3089  CB  ILE A 388      13.086  12.191 -26.391  1.00 79.84           C  
ATOM   3090  O   ILE A 388      14.766  12.798 -23.723  1.00 79.84           O  
ATOM   3091  CG1 ILE A 388      12.445  12.756 -27.664  1.00 79.84           C  
ATOM   3092  CG2 ILE A 388      12.478  10.833 -26.028  1.00 79.84           C  
ATOM   3093  CD1 ILE A 388      12.877  12.050 -28.941  1.00 79.84           C  
ATOM   3094  N   TYR A 389      12.697  12.074 -23.131  1.00 82.78           N  
ATOM   3095  CA  TYR A 389      13.175  11.317 -21.980  1.00 82.78           C  
ATOM   3096  C   TYR A 389      13.357   9.846 -22.332  1.00 82.78           C  
ATOM   3097  CB  TYR A 389      12.204  11.456 -20.804  1.00 82.78           C  
ATOM   3098  O   TYR A 389      12.418   9.189 -22.787  1.00 82.78           O  
ATOM   3099  CG  TYR A 389      12.143  12.850 -20.228  1.00 82.78           C  
ATOM   3100  CD1 TYR A 389      13.050  13.263 -19.255  1.00 82.78           C  
ATOM   3101  CD2 TYR A 389      11.179  13.756 -20.655  1.00 82.78           C  
ATOM   3102  CE1 TYR A 389      12.997  14.546 -18.720  1.00 82.78           C  
ATOM   3103  CE2 TYR A 389      11.116  15.042 -20.127  1.00 82.78           C  
ATOM   3104  OH  TYR A 389      11.971  16.698 -18.636  1.00 82.78           O  
ATOM   3105  CZ  TYR A 389      12.028  15.427 -19.162  1.00 82.78           C  
ATOM   3106  N   GLY A 390      14.560   9.417 -22.247  1.00 85.43           N  
ATOM   3107  CA  GLY A 390      14.788   8.037 -22.645  1.00 85.43           C  
ATOM   3108  C   GLY A 390      16.227   7.593 -22.459  1.00 85.43           C  
ATOM   3109  O   GLY A 390      17.027   8.303 -21.845  1.00 85.43           O  
ATOM   3110  N   ARG A 391      16.500   6.381 -22.763  1.00 86.39           N  
ATOM   3111  CA  ARG A 391      17.832   5.794 -22.663  1.00 86.39           C  
ATOM   3112  C   ARG A 391      18.484   5.679 -24.037  1.00 86.39           C  
ATOM   3113  CB  ARG A 391      17.765   4.418 -21.997  1.00 86.39           C  
ATOM   3114  O   ARG A 391      17.826   5.318 -25.014  1.00 86.39           O  
ATOM   3115  CG  ARG A 391      17.314   4.457 -20.546  1.00 86.39           C  
ATOM   3116  CD  ARG A 391      17.389   3.083 -19.895  1.00 86.39           C  
ATOM   3117  NE  ARG A 391      17.072   3.143 -18.471  1.00 86.39           N  
ATOM   3118  NH1 ARG A 391      17.427   0.893 -18.086  1.00 86.39           N  
ATOM   3119  NH2 ARG A 391      16.791   2.269 -16.366  1.00 86.39           N  
ATOM   3120  CZ  ARG A 391      17.097   2.102 -17.644  1.00 86.39           C  
ATOM   3121  N   LYS A 392      19.802   6.082 -24.020  1.00 85.06           N  
ATOM   3122  CA  LYS A 392      20.568   5.993 -25.260  1.00 85.06           C  
ATOM   3123  C   LYS A 392      21.480   4.769 -25.256  1.00 85.06           C  
ATOM   3124  CB  LYS A 392      21.394   7.262 -25.473  1.00 85.06           C  
ATOM   3125  O   LYS A 392      22.229   4.550 -24.303  1.00 85.06           O  
ATOM   3126  CG  LYS A 392      22.107   7.318 -26.817  1.00 85.06           C  
ATOM   3127  CD  LYS A 392      22.861   8.630 -26.995  1.00 85.06           C  
ATOM   3128  CE  LYS A 392      23.611   8.669 -28.320  1.00 85.06           C  
ATOM   3129  NZ  LYS A 392      24.331   9.963 -28.510  1.00 85.06           N  
ATOM   3130  N   TYR A 393      21.247   3.979 -26.304  1.00 86.06           N  
ATOM   3131  CA  TYR A 393      22.110   2.831 -26.557  1.00 86.06           C  
ATOM   3132  C   TYR A 393      22.916   3.026 -27.835  1.00 86.06           C  
ATOM   3133  CB  TYR A 393      21.282   1.546 -26.652  1.00 86.06           C  
ATOM   3134  O   TYR A 393      22.577   3.870 -28.668  1.00 86.06           O  
ATOM   3135  CG  TYR A 393      20.483   1.244 -25.408  1.00 86.06           C  
ATOM   3136  CD1 TYR A 393      21.080   0.642 -24.303  1.00 86.06           C  
ATOM   3137  CD2 TYR A 393      19.131   1.560 -25.334  1.00 86.06           C  
ATOM   3138  CE1 TYR A 393      20.348   0.360 -23.154  1.00 86.06           C  
ATOM   3139  CE2 TYR A 393      18.389   1.283 -24.191  1.00 86.06           C  
ATOM   3140  OH  TYR A 393      18.275   0.408 -21.973  1.00 86.06           O  
ATOM   3141  CZ  TYR A 393      19.005   0.684 -23.108  1.00 86.06           C  
ATOM   3142  N   PRO A 394      24.008   2.170 -27.974  1.00 84.93           N  
ATOM   3143  CA  PRO A 394      24.775   2.300 -29.216  1.00 84.93           C  
ATOM   3144  C   PRO A 394      23.929   2.046 -30.461  1.00 84.93           C  
ATOM   3145  CB  PRO A 394      25.865   1.235 -29.069  1.00 84.93           C  
ATOM   3146  O   PRO A 394      24.214   2.595 -31.528  1.00 84.93           O  
ATOM   3147  CG  PRO A 394      26.052   1.079 -27.595  1.00 84.93           C  
ATOM   3148  CD  PRO A 394      24.719   1.252 -26.924  1.00 84.93           C  
ATOM   3149  N   TRP A 395      22.868   1.276 -30.333  1.00 82.76           N  
ATOM   3150  CA  TRP A 395      22.068   0.848 -31.476  1.00 82.76           C  
ATOM   3151  C   TRP A 395      20.801   1.688 -31.598  1.00 82.76           C  
ATOM   3152  CB  TRP A 395      21.703  -0.634 -31.354  1.00 82.76           C  
ATOM   3153  O   TRP A 395      20.024   1.517 -32.540  1.00 82.76           O  
ATOM   3154  CG  TRP A 395      21.145  -1.015 -30.015  1.00 82.76           C  
ATOM   3155  CD1 TRP A 395      19.846  -0.903 -29.602  1.00 82.76           C  
ATOM   3156  CD2 TRP A 395      21.871  -1.566 -28.913  1.00 82.76           C  
ATOM   3157  CE2 TRP A 395      20.948  -1.765 -27.862  1.00 82.76           C  
ATOM   3158  CE3 TRP A 395      23.214  -1.913 -28.711  1.00 82.76           C  
ATOM   3159  NE1 TRP A 395      19.722  -1.352 -28.308  1.00 82.76           N  
ATOM   3160  CH2 TRP A 395      22.646  -2.626 -26.455  1.00 82.76           C  
ATOM   3161  CZ2 TRP A 395      21.327  -2.295 -26.626  1.00 82.76           C  
ATOM   3162  CZ3 TRP A 395      23.588  -2.441 -27.481  1.00 82.76           C  
ATOM   3163  N   GLY A 396      20.523   2.536 -30.635  1.00 83.89           N  
ATOM   3164  CA  GLY A 396      19.356   3.391 -30.776  1.00 83.89           C  
ATOM   3165  C   GLY A 396      18.941   4.055 -29.477  1.00 83.89           C  
ATOM   3166  O   GLY A 396      19.639   3.945 -28.467  1.00 83.89           O  
ATOM   3167  N   ILE A 397      17.812   4.807 -29.646  1.00 85.16           N  
ATOM   3168  CA  ILE A 397      17.286   5.549 -28.505  1.00 85.16           C  
ATOM   3169  C   ILE A 397      15.937   4.967 -28.090  1.00 85.16           C  
ATOM   3170  CB  ILE A 397      17.144   7.054 -28.827  1.00 85.16           C  
ATOM   3171  O   ILE A 397      15.091   4.675 -28.939  1.00 85.16           O  
ATOM   3172  CG1 ILE A 397      18.504   7.650 -29.205  1.00 85.16           C  
ATOM   3173  CG2 ILE A 397      16.527   7.803 -27.642  1.00 85.16           C  
ATOM   3174  CD1 ILE A 397      18.423   9.044 -29.812  1.00 85.16           C  
ATOM   3175  N   CYS A 398      15.853   4.725 -26.792  1.00 86.96           N  
ATOM   3176  CA  CYS A 398      14.593   4.253 -26.230  1.00 86.96           C  
ATOM   3177  C   CYS A 398      13.832   5.393 -25.564  1.00 86.96           C  
ATOM   3178  CB  CYS A 398      14.842   3.135 -25.217  1.00 86.96           C  
ATOM   3179  O   CYS A 398      14.278   5.935 -24.552  1.00 86.96           O  
ATOM   3180  SG  CYS A 398      13.334   2.332 -24.633  1.00 86.96           S  
ATOM   3181  N   ASP A 399      12.738   5.689 -26.216  1.00 88.20           N  
ATOM   3182  CA  ASP A 399      11.878   6.759 -25.718  1.00 88.20           C  
ATOM   3183  C   ASP A 399      10.831   6.216 -24.748  1.00 88.20           C  
ATOM   3184  CB  ASP A 399      11.193   7.481 -26.880  1.00 88.20           C  
ATOM   3185  O   ASP A 399      10.024   5.359 -25.113  1.00 88.20           O  
ATOM   3186  CG  ASP A 399      10.352   8.663 -26.431  1.00 88.20           C  
ATOM   3187  OD1 ASP A 399      10.287   8.937 -25.213  1.00 88.20           O  
ATOM   3188  OD2 ASP A 399       9.745   9.323 -27.302  1.00 88.20           O  
ATOM   3189  N   ILE A 400      10.788   6.775 -23.544  1.00 89.65           N  
ATOM   3190  CA  ILE A 400       9.898   6.278 -22.500  1.00 89.65           C  
ATOM   3191  C   ILE A 400       8.448   6.574 -22.875  1.00 89.65           C  
ATOM   3192  CB  ILE A 400      10.235   6.902 -21.127  1.00 89.65           C  
ATOM   3193  O   ILE A 400       7.534   5.862 -22.452  1.00 89.65           O  
ATOM   3194  CG1 ILE A 400      11.686   6.592 -20.741  1.00 89.65           C  
ATOM   3195  CG2 ILE A 400       9.264   6.401 -20.054  1.00 89.65           C  
ATOM   3196  CD1 ILE A 400      12.224   7.458 -19.611  1.00 89.65           C  
ATOM   3197  N   GLN A 401       8.117   7.572 -23.638  1.00 87.63           N  
ATOM   3198  CA  GLN A 401       6.765   8.009 -23.969  1.00 87.63           C  
ATOM   3199  C   GLN A 401       6.264   7.333 -25.242  1.00 87.63           C  
ATOM   3200  CB  GLN A 401       6.714   9.529 -24.126  1.00 87.63           C  
ATOM   3201  O   GLN A 401       5.077   7.405 -25.564  1.00 87.63           O  
ATOM   3202  CG  GLN A 401       7.008  10.291 -22.841  1.00 87.63           C  
ATOM   3203  CD  GLN A 401       6.961  11.796 -23.027  1.00 87.63           C  
ATOM   3204  NE2 GLN A 401       7.228  12.534 -21.955  1.00 87.63           N  
ATOM   3205  OE1 GLN A 401       6.686  12.291 -24.125  1.00 87.63           O  
ATOM   3206  N   ASN A 402       7.141   6.715 -25.912  1.00 87.06           N  
ATOM   3207  CA  ASN A 402       6.760   5.984 -27.115  1.00 87.06           C  
ATOM   3208  C   ASN A 402       6.021   4.692 -26.776  1.00 87.06           C  
ATOM   3209  CB  ASN A 402       7.992   5.681 -27.971  1.00 87.06           C  
ATOM   3210  O   ASN A 402       6.558   3.830 -26.079  1.00 87.06           O  
ATOM   3211  CG  ASN A 402       7.632   5.149 -29.345  1.00 87.06           C  
ATOM   3212  ND2 ASN A 402       8.587   5.193 -30.266  1.00 87.06           N  
ATOM   3213  OD1 ASN A 402       6.505   4.703 -29.575  1.00 87.06           O  
ATOM   3214  N   PRO A 403       4.766   4.514 -27.288  1.00 87.40           N  
ATOM   3215  CA  PRO A 403       3.936   3.347 -26.980  1.00 87.40           C  
ATOM   3216  C   PRO A 403       4.528   2.044 -27.514  1.00 87.40           C  
ATOM   3217  CB  PRO A 403       2.608   3.666 -27.671  1.00 87.40           C  
ATOM   3218  O   PRO A 403       4.167   0.961 -27.047  1.00 87.40           O  
ATOM   3219  CG  PRO A 403       2.945   4.718 -28.678  1.00 87.40           C  
ATOM   3220  CD  PRO A 403       4.109   5.515 -28.165  1.00 87.40           C  
ATOM   3221  N   GLU A 404       5.461   2.188 -28.435  1.00 87.20           N  
ATOM   3222  CA  GLU A 404       6.112   0.997 -28.972  1.00 87.20           C  
ATOM   3223  C   GLU A 404       7.254   0.537 -28.070  1.00 87.20           C  
ATOM   3224  CB  GLU A 404       6.632   1.260 -30.387  1.00 87.20           C  
ATOM   3225  O   GLU A 404       7.704  -0.607 -28.164  1.00 87.20           O  
ATOM   3226  CG  GLU A 404       5.534   1.525 -31.407  1.00 87.20           C  
ATOM   3227  CD  GLU A 404       4.656   0.313 -31.672  1.00 87.20           C  
ATOM   3228  OE1 GLU A 404       3.446   0.487 -31.944  1.00 87.20           O  
ATOM   3229  OE2 GLU A 404       5.181  -0.821 -31.605  1.00 87.20           O  
ATOM   3230  N   HIS A 405       7.700   1.396 -27.172  1.00 87.16           N  
ATOM   3231  CA  HIS A 405       8.834   1.098 -26.304  1.00 87.16           C  
ATOM   3232  C   HIS A 405       8.374   0.791 -24.883  1.00 87.16           C  
ATOM   3233  CB  HIS A 405       9.823   2.266 -26.296  1.00 87.16           C  
ATOM   3234  O   HIS A 405       8.934  -0.086 -24.221  1.00 87.16           O  
ATOM   3235  CG  HIS A 405      10.458   2.524 -27.625  1.00 87.16           C  
ATOM   3236  CD2 HIS A 405      10.373   1.851 -28.796  1.00 87.16           C  
ATOM   3237  ND1 HIS A 405      11.302   3.589 -27.852  1.00 87.16           N  
ATOM   3238  CE1 HIS A 405      11.708   3.560 -29.110  1.00 87.16           C  
ATOM   3239  NE2 HIS A 405      11.159   2.515 -29.705  1.00 87.16           N  
ATOM   3240  N   SER A 406       7.332   1.572 -24.432  1.00 91.48           N  
ATOM   3241  CA  SER A 406       6.906   1.483 -23.039  1.00 91.48           C  
ATOM   3242  C   SER A 406       5.418   1.788 -22.896  1.00 91.48           C  
ATOM   3243  CB  SER A 406       7.717   2.443 -22.168  1.00 91.48           C  
ATOM   3244  O   SER A 406       4.848   2.519 -23.708  1.00 91.48           O  
ATOM   3245  OG  SER A 406       7.226   2.453 -20.838  1.00 91.48           O  
ATOM   3246  N   ASP A 407       4.776   1.166 -21.815  1.00 92.40           N  
ATOM   3247  CA  ASP A 407       3.380   1.453 -21.501  1.00 92.40           C  
ATOM   3248  C   ASP A 407       3.262   2.657 -20.569  1.00 92.40           C  
ATOM   3249  CB  ASP A 407       2.710   0.231 -20.869  1.00 92.40           C  
ATOM   3250  O   ASP A 407       2.220   2.867 -19.946  1.00 92.40           O  
ATOM   3251  CG  ASP A 407       2.539  -0.922 -21.842  1.00 92.40           C  
ATOM   3252  OD1 ASP A 407       2.344  -0.675 -23.052  1.00 92.40           O  
ATOM   3253  OD2 ASP A 407       2.598  -2.088 -21.395  1.00 92.40           O  
ATOM   3254  N   PHE A 408       4.244   3.440 -20.505  1.00 92.24           N  
ATOM   3255  CA  PHE A 408       4.332   4.562 -19.579  1.00 92.24           C  
ATOM   3256  C   PHE A 408       3.182   5.538 -19.799  1.00 92.24           C  
ATOM   3257  CB  PHE A 408       5.673   5.287 -19.736  1.00 92.24           C  
ATOM   3258  O   PHE A 408       2.502   5.928 -18.849  1.00 92.24           O  
ATOM   3259  CG  PHE A 408       5.838   6.465 -18.814  1.00 92.24           C  
ATOM   3260  CD1 PHE A 408       5.534   7.751 -19.246  1.00 92.24           C  
ATOM   3261  CD2 PHE A 408       6.296   6.287 -17.516  1.00 92.24           C  
ATOM   3262  CE1 PHE A 408       5.686   8.843 -18.395  1.00 92.24           C  
ATOM   3263  CE2 PHE A 408       6.450   7.374 -16.660  1.00 92.24           C  
ATOM   3264  CZ  PHE A 408       6.146   8.651 -17.101  1.00 92.24           C  
ATOM   3265  N   MET A 409       2.921   5.943 -21.019  1.00 88.35           N  
ATOM   3266  CA  MET A 409       1.891   6.935 -21.313  1.00 88.35           C  
ATOM   3267  C   MET A 409       0.499   6.369 -21.052  1.00 88.35           C  
ATOM   3268  CB  MET A 409       1.999   7.409 -22.764  1.00 88.35           C  
ATOM   3269  O   MET A 409      -0.384   7.079 -20.569  1.00 88.35           O  
ATOM   3270  CG  MET A 409       3.167   8.349 -23.016  1.00 88.35           C  
ATOM   3271  SD  MET A 409       3.159   9.799 -21.892  1.00 88.35           S  
ATOM   3272  CE  MET A 409       1.602  10.584 -22.394  1.00 88.35           C  
ATOM   3273  N   LEU A 410       0.439   5.133 -21.424  1.00 89.24           N  
ATOM   3274  CA  LEU A 410      -0.828   4.458 -21.162  1.00 89.24           C  
ATOM   3275  C   LEU A 410      -1.139   4.447 -19.669  1.00 89.24           C  
ATOM   3276  CB  LEU A 410      -0.793   3.025 -21.698  1.00 89.24           C  
ATOM   3277  O   LEU A 410      -2.252   4.787 -19.260  1.00 89.24           O  
ATOM   3278  CG  LEU A 410      -2.069   2.202 -21.518  1.00 89.24           C  
ATOM   3279  CD1 LEU A 410      -3.247   2.894 -22.196  1.00 89.24           C  
ATOM   3280  CD2 LEU A 410      -1.880   0.793 -22.070  1.00 89.24           C  
ATOM   3281  N   LEU A 411      -0.223   4.030 -18.839  1.00 91.35           N  
ATOM   3282  CA  LEU A 411      -0.376   3.999 -17.389  1.00 91.35           C  
ATOM   3283  C   LEU A 411      -0.631   5.398 -16.839  1.00 91.35           C  
ATOM   3284  CB  LEU A 411       0.869   3.398 -16.731  1.00 91.35           C  
ATOM   3285  O   LEU A 411      -1.504   5.585 -15.988  1.00 91.35           O  
ATOM   3286  CG  LEU A 411       0.862   3.327 -15.204  1.00 91.35           C  
ATOM   3287  CD1 LEU A 411      -0.287   2.449 -14.720  1.00 91.35           C  
ATOM   3288  CD2 LEU A 411       2.197   2.803 -14.686  1.00 91.35           C  
ATOM   3289  N   TYR A 412       0.102   6.391 -17.340  1.00 89.67           N  
ATOM   3290  CA  TYR A 412      -0.043   7.779 -16.917  1.00 89.67           C  
ATOM   3291  C   TYR A 412      -1.464   8.277 -17.154  1.00 89.67           C  
ATOM   3292  CB  TYR A 412       0.954   8.674 -17.660  1.00 89.67           C  
ATOM   3293  O   TYR A 412      -2.099   8.816 -16.245  1.00 89.67           O  
ATOM   3294  CG  TYR A 412       0.856  10.133 -17.285  1.00 89.67           C  
ATOM   3295  CD1 TYR A 412       0.071  11.013 -18.027  1.00 89.67           C  
ATOM   3296  CD2 TYR A 412       1.550  10.635 -16.189  1.00 89.67           C  
ATOM   3297  CE1 TYR A 412      -0.020  12.358 -17.686  1.00 89.67           C  
ATOM   3298  CE2 TYR A 412       1.466  11.978 -15.838  1.00 89.67           C  
ATOM   3299  OH  TYR A 412       0.593  14.162 -16.249  1.00 89.67           O  
ATOM   3300  CZ  TYR A 412       0.680  12.831 -16.591  1.00 89.67           C  
ATOM   3301  N   LYS A 413      -1.991   8.063 -18.281  1.00 85.92           N  
ATOM   3302  CA  LYS A 413      -3.330   8.508 -18.658  1.00 85.92           C  
ATOM   3303  C   LYS A 413      -4.398   7.803 -17.827  1.00 85.92           C  
ATOM   3304  CB  LYS A 413      -3.578   8.263 -20.147  1.00 85.92           C  
ATOM   3305  O   LYS A 413      -5.385   8.420 -17.422  1.00 85.92           O  
ATOM   3306  CG  LYS A 413      -2.782   9.178 -21.065  1.00 85.92           C  
ATOM   3307  CD  LYS A 413      -3.075   8.890 -22.532  1.00 85.92           C  
ATOM   3308  CE  LYS A 413      -2.229   9.759 -23.453  1.00 85.92           C  
ATOM   3309  NZ  LYS A 413      -2.455   9.425 -24.892  1.00 85.92           N  
ATOM   3310  N   LEU A 414      -4.130   6.560 -17.523  1.00 86.15           N  
ATOM   3311  CA  LEU A 414      -5.105   5.769 -16.779  1.00 86.15           C  
ATOM   3312  C   LEU A 414      -5.127   6.176 -15.309  1.00 86.15           C  
ATOM   3313  CB  LEU A 414      -4.791   4.276 -16.903  1.00 86.15           C  
ATOM   3314  O   LEU A 414      -6.197   6.289 -14.708  1.00 86.15           O  
ATOM   3315  CG  LEU A 414      -5.084   3.632 -18.259  1.00 86.15           C  
ATOM   3316  CD1 LEU A 414      -4.563   2.199 -18.288  1.00 86.15           C  
ATOM   3317  CD2 LEU A 414      -6.579   3.669 -18.556  1.00 86.15           C  
ATOM   3318  N   LEU A 415      -3.953   6.435 -14.727  1.00 88.05           N  
ATOM   3319  CA  LEU A 415      -3.842   6.761 -13.309  1.00 88.05           C  
ATOM   3320  C   LEU A 415      -4.398   8.153 -13.027  1.00 88.05           C  
ATOM   3321  CB  LEU A 415      -2.383   6.680 -12.853  1.00 88.05           C  
ATOM   3322  O   LEU A 415      -5.165   8.339 -12.079  1.00 88.05           O  
ATOM   3323  CG  LEU A 415      -1.810   5.275 -12.659  1.00 88.05           C  
ATOM   3324  CD1 LEU A 415      -0.327   5.351 -12.312  1.00 88.05           C  
ATOM   3325  CD2 LEU A 415      -2.580   4.529 -11.575  1.00 88.05           C  
ATOM   3326  N   ILE A 416      -4.061   9.114 -13.862  1.00 84.50           N  
ATOM   3327  CA  ILE A 416      -4.432  10.504 -13.617  1.00 84.50           C  
ATOM   3328  C   ILE A 416      -5.828  10.771 -14.173  1.00 84.50           C  
ATOM   3329  CB  ILE A 416      -3.410  11.479 -14.243  1.00 84.50           C  
ATOM   3330  O   ILE A 416      -6.585  11.567 -13.611  1.00 84.50           O  
ATOM   3331  CG1 ILE A 416      -2.019  11.256 -13.639  1.00 84.50           C  
ATOM   3332  CG2 ILE A 416      -3.863  12.930 -14.054  1.00 84.50           C  
ATOM   3333  CD1 ILE A 416      -0.922  12.091 -14.285  1.00 84.50           C  
ATOM   3334  N   GLY A 417      -6.242  10.009 -15.022  1.00 77.91           N  
ATOM   3335  CA  GLY A 417      -7.491  10.307 -15.705  1.00 77.91           C  
ATOM   3336  C   GLY A 417      -8.629   9.392 -15.295  1.00 77.91           C  
ATOM   3337  O   GLY A 417      -9.573   9.827 -14.632  1.00 77.91           O  
ATOM   3338  N   TYR A 418      -8.499   8.167 -15.352  1.00 77.56           N  
ATOM   3339  CA  TYR A 418      -9.639   7.260 -15.290  1.00 77.56           C  
ATOM   3340  C   TYR A 418      -9.706   6.560 -13.938  1.00 77.56           C  
ATOM   3341  CB  TYR A 418      -9.562   6.221 -16.412  1.00 77.56           C  
ATOM   3342  O   TYR A 418     -10.785   6.417 -13.358  1.00 77.56           O  
ATOM   3343  CG  TYR A 418      -9.726   6.806 -17.794  1.00 77.56           C  
ATOM   3344  CD1 TYR A 418     -10.990   7.100 -18.301  1.00 77.56           C  
ATOM   3345  CD2 TYR A 418      -8.619   7.066 -18.594  1.00 77.56           C  
ATOM   3346  CE1 TYR A 418     -11.146   7.638 -19.575  1.00 77.56           C  
ATOM   3347  CE2 TYR A 418      -8.764   7.604 -19.869  1.00 77.56           C  
ATOM   3348  OH  TYR A 418     -10.178   8.419 -21.611  1.00 77.56           O  
ATOM   3349  CZ  TYR A 418     -10.029   7.886 -20.349  1.00 77.56           C  
ATOM   3350  N   PHE A 419      -8.556   6.219 -13.410  1.00 84.14           N  
ATOM   3351  CA  PHE A 419      -8.531   5.333 -12.252  1.00 84.14           C  
ATOM   3352  C   PHE A 419      -8.634   6.130 -10.958  1.00 84.14           C  
ATOM   3353  CB  PHE A 419      -7.254   4.487 -12.249  1.00 84.14           C  
ATOM   3354  O   PHE A 419      -8.911   5.567  -9.896  1.00 84.14           O  
ATOM   3355  CG  PHE A 419      -7.228   3.421 -13.311  1.00 84.14           C  
ATOM   3356  CD1 PHE A 419      -8.397   3.032 -13.953  1.00 84.14           C  
ATOM   3357  CD2 PHE A 419      -6.034   2.808 -13.667  1.00 84.14           C  
ATOM   3358  CE1 PHE A 419      -8.376   2.046 -14.936  1.00 84.14           C  
ATOM   3359  CE2 PHE A 419      -6.005   1.822 -14.649  1.00 84.14           C  
ATOM   3360  CZ  PHE A 419      -7.177   1.441 -15.281  1.00 84.14           C  
ATOM   3361  N   THR A 420      -8.529   7.406 -11.030  1.00 85.02           N  
ATOM   3362  CA  THR A 420      -8.370   8.205  -9.820  1.00 85.02           C  
ATOM   3363  C   THR A 420      -9.577   8.040  -8.900  1.00 85.02           C  
ATOM   3364  CB  THR A 420      -8.178   9.695 -10.156  1.00 85.02           C  
ATOM   3365  O   THR A 420      -9.426   7.699  -7.725  1.00 85.02           O  
ATOM   3366  CG2 THR A 420      -8.019  10.529  -8.889  1.00 85.02           C  
ATOM   3367  OG1 THR A 420      -7.005   9.849 -10.965  1.00 85.02           O  
ATOM   3368  N   VAL A 421     -10.646   8.270  -9.363  1.00 82.78           N  
ATOM   3369  CA  VAL A 421     -11.863   8.256  -8.558  1.00 82.78           C  
ATOM   3370  C   VAL A 421     -12.159   6.832  -8.092  1.00 82.78           C  
ATOM   3371  CB  VAL A 421     -13.069   8.821  -9.343  1.00 82.78           C  
ATOM   3372  O   VAL A 421     -12.504   6.612  -6.929  1.00 82.78           O  
ATOM   3373  CG1 VAL A 421     -14.349   8.713  -8.517  1.00 82.78           C  
ATOM   3374  CG2 VAL A 421     -12.809  10.272  -9.746  1.00 82.78           C  
ATOM   3375  N   ASP A 422     -11.990   5.949  -8.989  1.00 84.75           N  
ATOM   3376  CA  ASP A 422     -12.261   4.550  -8.674  1.00 84.75           C  
ATOM   3377  C   ASP A 422     -11.334   4.047  -7.570  1.00 84.75           C  
ATOM   3378  CB  ASP A 422     -12.110   3.680  -9.924  1.00 84.75           C  
ATOM   3379  O   ASP A 422     -11.772   3.339  -6.660  1.00 84.75           O  
ATOM   3380  CG  ASP A 422     -13.202   3.923 -10.951  1.00 84.75           C  
ATOM   3381  OD1 ASP A 422     -14.253   4.502 -10.599  1.00 84.75           O  
ATOM   3382  OD2 ASP A 422     -13.011   3.531 -12.122  1.00 84.75           O  
ATOM   3383  N   LEU A 423     -10.120   4.412  -7.687  1.00 89.11           N  
ATOM   3384  CA  LEU A 423      -9.147   3.983  -6.689  1.00 89.11           C  
ATOM   3385  C   LEU A 423      -9.489   4.553  -5.316  1.00 89.11           C  
ATOM   3386  CB  LEU A 423      -7.735   4.414  -7.095  1.00 89.11           C  
ATOM   3387  O   LEU A 423      -9.426   3.842  -4.311  1.00 89.11           O  
ATOM   3388  CG  LEU A 423      -7.088   3.627  -8.236  1.00 89.11           C  
ATOM   3389  CD1 LEU A 423      -5.844   4.350  -8.740  1.00 89.11           C  
ATOM   3390  CD2 LEU A 423      -6.744   2.212  -7.783  1.00 89.11           C  
ATOM   3391  N   ILE A 424      -9.894   5.748  -5.302  1.00 88.69           N  
ATOM   3392  CA  ILE A 424     -10.226   6.410  -4.045  1.00 88.69           C  
ATOM   3393  C   ILE A 424     -11.470   5.767  -3.436  1.00 88.69           C  
ATOM   3394  CB  ILE A 424     -10.451   7.926  -4.247  1.00 88.69           C  
ATOM   3395  O   ILE A 424     -11.511   5.498  -2.233  1.00 88.69           O  
ATOM   3396  CG1 ILE A 424      -9.138   8.612  -4.641  1.00 88.69           C  
ATOM   3397  CG2 ILE A 424     -11.041   8.557  -2.982  1.00 88.69           C  
ATOM   3398  CD1 ILE A 424      -9.302  10.065  -5.065  1.00 88.69           C  
ATOM   3399  N   LYS A 425     -12.434   5.518  -4.170  1.00 86.43           N  
ATOM   3400  CA  LYS A 425     -13.679   4.904  -3.717  1.00 86.43           C  
ATOM   3401  C   LYS A 425     -13.432   3.502  -3.166  1.00 86.43           C  
ATOM   3402  CB  LYS A 425     -14.696   4.847  -4.857  1.00 86.43           C  
ATOM   3403  O   LYS A 425     -13.976   3.135  -2.122  1.00 86.43           O  
ATOM   3404  CG  LYS A 425     -15.358   6.182  -5.163  1.00 86.43           C  
ATOM   3405  CD  LYS A 425     -16.423   6.044  -6.244  1.00 86.43           C  
ATOM   3406  CE  LYS A 425     -17.027   7.392  -6.611  1.00 86.43           C  
ATOM   3407  NZ  LYS A 425     -18.019   7.272  -7.721  1.00 86.43           N  
ATOM   3408  N   LEU A 426     -12.661   2.767  -3.909  1.00 87.54           N  
ATOM   3409  CA  LEU A 426     -12.357   1.409  -3.472  1.00 87.54           C  
ATOM   3410  C   LEU A 426     -11.614   1.420  -2.140  1.00 87.54           C  
ATOM   3411  CB  LEU A 426     -11.524   0.679  -4.529  1.00 87.54           C  
ATOM   3412  O   LEU A 426     -11.867   0.578  -1.276  1.00 87.54           O  
ATOM   3413  CG  LEU A 426     -12.282   0.166  -5.754  1.00 87.54           C  
ATOM   3414  CD1 LEU A 426     -11.310  -0.426  -6.769  1.00 87.54           C  
ATOM   3415  CD2 LEU A 426     -13.327  -0.865  -5.342  1.00 87.54           C  
ATOM   3416  N   THR A 427     -10.765   2.307  -2.041  1.00 90.49           N  
ATOM   3417  CA  THR A 427     -10.024   2.417  -0.789  1.00 90.49           C  
ATOM   3418  C   THR A 427     -10.961   2.753   0.367  1.00 90.49           C  
ATOM   3419  CB  THR A 427      -8.920   3.487  -0.886  1.00 90.49           C  
ATOM   3420  O   THR A 427     -10.877   2.147   1.437  1.00 90.49           O  
ATOM   3421  CG2 THR A 427      -8.116   3.567   0.408  1.00 90.49           C  
ATOM   3422  OG1 THR A 427      -8.036   3.157  -1.965  1.00 90.49           O  
ATOM   3423  N   GLU A 428     -11.878   3.640   0.156  1.00 88.15           N  
ATOM   3424  CA  GLU A 428     -12.808   4.088   1.188  1.00 88.15           C  
ATOM   3425  C   GLU A 428     -13.827   3.003   1.522  1.00 88.15           C  
ATOM   3426  CB  GLU A 428     -13.526   5.366   0.745  1.00 88.15           C  
ATOM   3427  O   GLU A 428     -14.052   2.695   2.694  1.00 88.15           O  
ATOM   3428  CG  GLU A 428     -14.502   5.912   1.778  1.00 88.15           C  
ATOM   3429  CD  GLU A 428     -15.117   7.243   1.377  1.00 88.15           C  
ATOM   3430  OE1 GLU A 428     -15.853   7.842   2.193  1.00 88.15           O  
ATOM   3431  OE2 GLU A 428     -14.861   7.691   0.237  1.00 88.15           O  
ATOM   3432  N   ASP A 429     -14.453   2.417   0.536  1.00 84.69           N  
ATOM   3433  CA  ASP A 429     -15.618   1.553   0.701  1.00 84.69           C  
ATOM   3434  C   ASP A 429     -15.200   0.135   1.084  1.00 84.69           C  
ATOM   3435  CB  ASP A 429     -16.452   1.527  -0.582  1.00 84.69           C  
ATOM   3436  O   ASP A 429     -15.937  -0.568   1.779  1.00 84.69           O  
ATOM   3437  CG  ASP A 429     -17.160   2.842  -0.856  1.00 84.69           C  
ATOM   3438  OD1 ASP A 429     -17.264   3.682   0.065  1.00 84.69           O  
ATOM   3439  OD2 ASP A 429     -17.619   3.040  -2.001  1.00 84.69           O  
ATOM   3440  N   TYR A 430     -13.991  -0.147   0.688  1.00 85.91           N  
ATOM   3441  CA  TYR A 430     -13.644  -1.545   0.917  1.00 85.91           C  
ATOM   3442  C   TYR A 430     -12.438  -1.663   1.840  1.00 85.91           C  
ATOM   3443  CB  TYR A 430     -13.357  -2.252  -0.412  1.00 85.91           C  
ATOM   3444  O   TYR A 430     -12.538  -2.225   2.933  1.00 85.91           O  
ATOM   3445  CG  TYR A 430     -13.074  -3.727  -0.265  1.00 85.91           C  
ATOM   3446  CD1 TYR A 430     -11.771  -4.216  -0.324  1.00 85.91           C  
ATOM   3447  CD2 TYR A 430     -14.109  -4.635  -0.069  1.00 85.91           C  
ATOM   3448  CE1 TYR A 430     -11.506  -5.575  -0.191  1.00 85.91           C  
ATOM   3449  CE2 TYR A 430     -13.856  -5.996   0.064  1.00 85.91           C  
ATOM   3450  OH  TYR A 430     -12.296  -7.802   0.134  1.00 85.91           O  
ATOM   3451  CZ  TYR A 430     -12.553  -6.456   0.003  1.00 85.91           C  
ATOM   3452  N   LEU A 431     -11.321  -1.120   1.493  1.00 89.39           N  
ATOM   3453  CA  LEU A 431     -10.075  -1.347   2.217  1.00 89.39           C  
ATOM   3454  C   LEU A 431     -10.121  -0.696   3.595  1.00 89.39           C  
ATOM   3455  CB  LEU A 431      -8.886  -0.803   1.421  1.00 89.39           C  
ATOM   3456  O   LEU A 431      -9.811  -1.339   4.601  1.00 89.39           O  
ATOM   3457  CG  LEU A 431      -8.599  -1.482   0.081  1.00 89.39           C  
ATOM   3458  CD1 LEU A 431      -7.480  -0.751  -0.654  1.00 89.39           C  
ATOM   3459  CD2 LEU A 431      -8.239  -2.949   0.291  1.00 89.39           C  
ATOM   3460  N   TYR A 432     -10.513   0.519   3.658  1.00 91.64           N  
ATOM   3461  CA  TYR A 432     -10.551   1.245   4.922  1.00 91.64           C  
ATOM   3462  C   TYR A 432     -11.639   0.694   5.835  1.00 91.64           C  
ATOM   3463  CB  TYR A 432     -10.781   2.740   4.678  1.00 91.64           C  
ATOM   3464  O   TYR A 432     -11.417   0.506   7.034  1.00 91.64           O  
ATOM   3465  CG  TYR A 432     -10.830   3.561   5.944  1.00 91.64           C  
ATOM   3466  CD1 TYR A 432     -11.978   4.269   6.293  1.00 91.64           C  
ATOM   3467  CD2 TYR A 432      -9.730   3.631   6.792  1.00 91.64           C  
ATOM   3468  CE1 TYR A 432     -12.028   5.029   7.458  1.00 91.64           C  
ATOM   3469  CE2 TYR A 432      -9.769   4.388   7.958  1.00 91.64           C  
ATOM   3470  OH  TYR A 432     -10.963   5.832   9.436  1.00 91.64           O  
ATOM   3471  CZ  TYR A 432     -10.920   5.081   8.282  1.00 91.64           C  
ATOM   3472  N   LYS A 433     -12.770   0.428   5.312  1.00 87.88           N  
ATOM   3473  CA  LYS A 433     -13.876  -0.149   6.072  1.00 87.88           C  
ATOM   3474  C   LYS A 433     -13.487  -1.498   6.670  1.00 87.88           C  
ATOM   3475  CB  LYS A 433     -15.112  -0.306   5.185  1.00 87.88           C  
ATOM   3476  O   LYS A 433     -13.795  -1.780   7.830  1.00 87.88           O  
ATOM   3477  CG  LYS A 433     -15.879   0.988   4.958  1.00 87.88           C  
ATOM   3478  CD  LYS A 433     -17.154   0.750   4.159  1.00 87.88           C  
ATOM   3479  CE  LYS A 433     -17.885   2.053   3.868  1.00 87.88           C  
ATOM   3480  NZ  LYS A 433     -19.105   1.831   3.036  1.00 87.88           N  
ATOM   3481  N   ASN A 434     -12.880  -2.315   5.859  1.00 87.50           N  
ATOM   3482  CA  ASN A 434     -12.423  -3.612   6.346  1.00 87.50           C  
ATOM   3483  C   ASN A 434     -11.410  -3.461   7.477  1.00 87.50           C  
ATOM   3484  CB  ASN A 434     -11.823  -4.434   5.203  1.00 87.50           C  
ATOM   3485  O   ASN A 434     -11.440  -4.220   8.448  1.00 87.50           O  
ATOM   3486  CG  ASN A 434     -12.879  -5.008   4.280  1.00 87.50           C  
ATOM   3487  ND2 ASN A 434     -12.444  -5.575   3.161  1.00 87.50           N  
ATOM   3488  OD1 ASN A 434     -14.077  -4.943   4.569  1.00 87.50           O  
ATOM   3489  N   TYR A 435     -10.532  -2.557   7.252  1.00 92.10           N  
ATOM   3490  CA  TYR A 435      -9.545  -2.279   8.288  1.00 92.10           C  
ATOM   3491  C   TYR A 435     -10.221  -1.862   9.589  1.00 92.10           C  
ATOM   3492  CB  TYR A 435      -8.577  -1.184   7.829  1.00 92.10           C  
ATOM   3493  O   TYR A 435      -9.861  -2.343  10.665  1.00 92.10           O  
ATOM   3494  CG  TYR A 435      -7.665  -0.682   8.923  1.00 92.10           C  
ATOM   3495  CD1 TYR A 435      -7.931   0.516   9.582  1.00 92.10           C  
ATOM   3496  CD2 TYR A 435      -6.537  -1.402   9.298  1.00 92.10           C  
ATOM   3497  CE1 TYR A 435      -7.094   0.984  10.589  1.00 92.10           C  
ATOM   3498  CE2 TYR A 435      -5.692  -0.944  10.303  1.00 92.10           C  
ATOM   3499  OH  TYR A 435      -5.146   0.707  11.939  1.00 92.10           O  
ATOM   3500  CZ  TYR A 435      -5.978   0.248  10.942  1.00 92.10           C  
ATOM   3501  N   ARG A 436     -11.195  -1.050   9.576  1.00 91.19           N  
ATOM   3502  CA  ARG A 436     -11.921  -0.561  10.744  1.00 91.19           C  
ATOM   3503  C   ARG A 436     -12.647  -1.700  11.453  1.00 91.19           C  
ATOM   3504  CB  ARG A 436     -12.920   0.525  10.340  1.00 91.19           C  
ATOM   3505  O   ARG A 436     -12.663  -1.761  12.684  1.00 91.19           O  
ATOM   3506  CG  ARG A 436     -12.293   1.897  10.147  1.00 91.19           C  
ATOM   3507  CD  ARG A 436     -13.344   2.965   9.880  1.00 91.19           C  
ATOM   3508  NE  ARG A 436     -14.108   3.282  11.083  1.00 91.19           N  
ATOM   3509  NH1 ARG A 436     -15.758   4.460   9.974  1.00 91.19           N  
ATOM   3510  NH2 ARG A 436     -15.852   4.215  12.251  1.00 91.19           N  
ATOM   3511  CZ  ARG A 436     -15.238   3.985  11.100  1.00 91.19           C  
ATOM   3512  N   LYS A 437     -13.235  -2.491  10.651  1.00 89.55           N  
ATOM   3513  CA  LYS A 437     -13.947  -3.641  11.202  1.00 89.55           C  
ATOM   3514  C   LYS A 437     -12.996  -4.568  11.954  1.00 89.55           C  
ATOM   3515  CB  LYS A 437     -14.662  -4.413  10.092  1.00 89.55           C  
ATOM   3516  O   LYS A 437     -13.322  -5.051  13.040  1.00 89.55           O  
ATOM   3517  CG  LYS A 437     -15.886  -3.702   9.533  1.00 89.55           C  
ATOM   3518  CD  LYS A 437     -16.593  -4.549   8.483  1.00 89.55           C  
ATOM   3519  CE  LYS A 437     -17.781  -3.814   7.877  1.00 89.55           C  
ATOM   3520  NZ  LYS A 437     -18.431  -4.609   6.793  1.00 89.55           N  
ATOM   3521  N   LYS A 438     -11.892  -4.772  11.378  1.00 88.44           N  
ATOM   3522  CA  LYS A 438     -10.893  -5.650  11.981  1.00 88.44           C  
ATOM   3523  C   LYS A 438     -10.372  -5.071  13.293  1.00 88.44           C  
ATOM   3524  CB  LYS A 438      -9.732  -5.886  11.014  1.00 88.44           C  
ATOM   3525  O   LYS A 438     -10.204  -5.797  14.275  1.00 88.44           O  
ATOM   3526  CG  LYS A 438      -8.778  -6.988  11.450  1.00 88.44           C  
ATOM   3527  CD  LYS A 438      -7.686  -7.224  10.414  1.00 88.44           C  
ATOM   3528  CE  LYS A 438      -6.646  -8.218  10.913  1.00 88.44           C  
ATOM   3529  NZ  LYS A 438      -5.651  -8.558   9.853  1.00 88.44           N  
ATOM   3530  N   LYS A 439     -10.150  -3.846  13.329  1.00 88.62           N  
ATOM   3531  CA  LYS A 439      -9.633  -3.186  14.524  1.00 88.62           C  
ATOM   3532  C   LYS A 439     -10.663  -3.203  15.650  1.00 88.62           C  
ATOM   3533  CB  LYS A 439      -9.225  -1.746  14.209  1.00 88.62           C  
ATOM   3534  O   LYS A 439     -10.311  -3.382  16.818  1.00 88.62           O  
ATOM   3535  CG  LYS A 439      -7.828  -1.614  13.621  1.00 88.62           C  
ATOM   3536  CD  LYS A 439      -6.753  -1.817  14.682  1.00 88.62           C  
ATOM   3537  CE  LYS A 439      -5.360  -1.559  14.124  1.00 88.62           C  
ATOM   3538  NZ  LYS A 439      -4.307  -1.712  15.172  1.00 88.62           N  
ATOM   3539  N   LYS A 440     -11.911  -2.978  15.289  1.00 88.45           N  
ATOM   3540  CA  LYS A 440     -12.994  -3.030  16.268  1.00 88.45           C  
ATOM   3541  C   LYS A 440     -13.111  -4.421  16.885  1.00 88.45           C  
ATOM   3542  CB  LYS A 440     -14.321  -2.630  15.621  1.00 88.45           C  
ATOM   3543  O   LYS A 440     -13.296  -4.555  18.096  1.00 88.45           O  
ATOM   3544  CG  LYS A 440     -14.494  -1.130  15.440  1.00 88.45           C  
ATOM   3545  CD  LYS A 440     -15.877  -0.787  14.902  1.00 88.45           C  
ATOM   3546  CE  LYS A 440     -16.029   0.708  14.658  1.00 88.45           C  
ATOM   3547  NZ  LYS A 440     -17.352   1.039  14.049  1.00 88.45           N  
ATOM   3548  N   LYS A 441     -13.015  -5.375  16.059  1.00 89.44           N  
ATOM   3549  CA  LYS A 441     -13.073  -6.759  16.521  1.00 89.44           C  
ATOM   3550  C   LYS A 441     -11.914  -7.073  17.463  1.00 89.44           C  
ATOM   3551  CB  LYS A 441     -13.060  -7.723  15.333  1.00 89.44           C  
ATOM   3552  O   LYS A 441     -12.101  -7.733  18.487  1.00 89.44           O  
ATOM   3553  CG  LYS A 441     -14.380  -7.797  14.581  1.00 89.44           C  
ATOM   3554  CD  LYS A 441     -14.335  -8.843  13.475  1.00 89.44           C  
ATOM   3555  CE  LYS A 441     -15.622  -8.853  12.661  1.00 89.44           C  
ATOM   3556  NZ  LYS A 441     -15.567  -9.848  11.549  1.00 89.44           N  
ATOM   3557  N   GLN A 442     -10.747  -6.613  17.061  1.00 87.46           N  
ATOM   3558  CA  GLN A 442      -9.558  -6.831  17.878  1.00 87.46           C  
ATOM   3559  C   GLN A 442      -9.694  -6.154  19.239  1.00 87.46           C  
ATOM   3560  CB  GLN A 442      -8.310  -6.316  17.158  1.00 87.46           C  
ATOM   3561  O   GLN A 442      -9.315  -6.726  20.263  1.00 87.46           O  
ATOM   3562  CG  GLN A 442      -7.748  -7.290  16.131  1.00 87.46           C  
ATOM   3563  CD  GLN A 442      -6.541  -6.736  15.397  1.00 87.46           C  
ATOM   3564  NE2 GLN A 442      -6.348  -7.175  14.158  1.00 87.46           N  
ATOM   3565  OE1 GLN A 442      -5.789  -5.920  15.938  1.00 87.46           O  
ATOM   3566  N   LYS A 443     -10.259  -4.985  19.249  1.00 86.95           N  
ATOM   3567  CA  LYS A 443     -10.470  -4.253  20.494  1.00 86.95           C  
ATOM   3568  C   LYS A 443     -11.487  -4.963  21.384  1.00 86.95           C  
ATOM   3569  CB  LYS A 443     -10.934  -2.824  20.205  1.00 86.95           C  
ATOM   3570  O   LYS A 443     -11.301  -5.051  22.599  1.00 86.95           O  
ATOM   3571  CG  LYS A 443     -10.844  -1.890  21.403  1.00 86.95           C  
ATOM   3572  CD  LYS A 443     -11.215  -0.461  21.027  1.00 86.95           C  
ATOM   3573  CE  LYS A 443     -11.241   0.450  22.246  1.00 86.95           C  
ATOM   3574  NZ  LYS A 443     -11.562   1.861  21.876  1.00 86.95           N  
ATOM   3575  N   LYS A 444     -12.561  -5.464  20.807  1.00 89.03           N  
ATOM   3576  CA  LYS A 444     -13.591  -6.196  21.538  1.00 89.03           C  
ATOM   3577  C   LYS A 444     -13.025  -7.471  22.157  1.00 89.03           C  
ATOM   3578  CB  LYS A 444     -14.764  -6.538  20.616  1.00 89.03           C  
ATOM   3579  O   LYS A 444     -13.353  -7.812  23.296  1.00 89.03           O  
ATOM   3580  CG  LYS A 444     -15.662  -5.353  20.293  1.00 89.03           C  
ATOM   3581  CD  LYS A 444     -16.864  -5.775  19.457  1.00 89.03           C  
ATOM   3582  CE  LYS A 444     -17.739  -4.583  19.094  1.00 89.03           C  
ATOM   3583  NZ  LYS A 444     -18.897  -4.985  18.240  1.00 89.03           N  
ATOM   3584  N   GLN A 445     -12.159  -8.102  21.418  1.00 86.70           N  
ATOM   3585  CA  GLN A 445     -11.530  -9.326  21.902  1.00 86.70           C  
ATOM   3586  C   GLN A 445     -10.594  -9.038  23.073  1.00 86.70           C  
ATOM   3587  CB  GLN A 445     -10.763 -10.019  20.775  1.00 86.70           C  
ATOM   3588  O   GLN A 445     -10.562  -9.790  24.049  1.00 86.70           O  
ATOM   3589  CG  GLN A 445     -11.657 -10.750  19.783  1.00 86.70           C  
ATOM   3590  CD  GLN A 445     -10.870 -11.467  18.701  1.00 86.70           C  
ATOM   3591  NE2 GLN A 445     -11.510 -11.708  17.562  1.00 86.70           N  
ATOM   3592  OE1 GLN A 445      -9.695 -11.801  18.888  1.00 86.70           O  
ATOM   3593  N   LEU A 446      -9.879  -7.968  22.939  1.00 84.64           N  
ATOM   3594  CA  LEU A 446      -8.972  -7.578  24.013  1.00 84.64           C  
ATOM   3595  C   LEU A 446      -9.748  -7.194  25.268  1.00 84.64           C  
ATOM   3596  CB  LEU A 446      -8.086  -6.411  23.570  1.00 84.64           C  
ATOM   3597  O   LEU A 446      -9.344  -7.534  26.382  1.00 84.64           O  
ATOM   3598  CG  LEU A 446      -6.680  -6.361  24.170  1.00 84.64           C  
ATOM   3599  CD1 LEU A 446      -5.813  -7.469  23.582  1.00 84.64           C  
ATOM   3600  CD2 LEU A 446      -6.045  -4.995  23.931  1.00 84.64           C  
ATOM   3601  N   GLN A 447     -10.876  -6.519  25.100  1.00 82.38           N  
ATOM   3602  CA  GLN A 447     -11.715  -6.122  26.225  1.00 82.38           C  
ATOM   3603  C   GLN A 447     -12.328  -7.340  26.911  1.00 82.38           C  
ATOM   3604  CB  GLN A 447     -12.819  -5.169  25.764  1.00 82.38           C  
ATOM   3605  O   GLN A 447     -12.397  -7.398  28.140  1.00 82.38           O  
ATOM   3606  CG  GLN A 447     -12.320  -3.772  25.419  1.00 82.38           C  
ATOM   3607  CD  GLN A 447     -13.425  -2.862  24.915  1.00 82.38           C  
ATOM   3608  NE2 GLN A 447     -13.051  -1.673  24.457  1.00 82.38           N  
ATOM   3609  OE1 GLN A 447     -14.605  -3.226  24.937  1.00 82.38           O  
ATOM   3610  N   LYS A 448     -12.693  -8.299  26.104  1.00 83.67           N  
ATOM   3611  CA  LYS A 448     -13.238  -9.545  26.636  1.00 83.67           C  
ATOM   3612  C   LYS A 448     -12.182 -10.315  27.423  1.00 83.67           C  
ATOM   3613  CB  LYS A 448     -13.790 -10.416  25.506  1.00 83.67           C  
ATOM   3614  O   LYS A 448     -12.472 -10.868  28.486  1.00 83.67           O  
ATOM   3615  CG  LYS A 448     -15.115  -9.928  24.940  1.00 83.67           C  
ATOM   3616  CD  LYS A 448     -15.651 -10.877  23.875  1.00 83.67           C  
ATOM   3617  CE  LYS A 448     -16.945 -10.359  23.263  1.00 83.67           C  
ATOM   3618  NZ  LYS A 448     -17.426 -11.240  22.157  1.00 83.67           N  
ATOM   3619  N   LYS A 449     -10.984 -10.338  26.871  1.00 81.41           N  
ATOM   3620  CA  LYS A 449      -9.882 -11.024  27.539  1.00 81.41           C  
ATOM   3621  C   LYS A 449      -9.543 -10.355  28.868  1.00 81.41           C  
ATOM   3622  CB  LYS A 449      -8.646 -11.059  26.640  1.00 81.41           C  
ATOM   3623  O   LYS A 449      -9.270 -11.035  29.860  1.00 81.41           O  
ATOM   3624  CG  LYS A 449      -8.702 -12.121  25.551  1.00 81.41           C  
ATOM   3625  CD  LYS A 449      -7.395 -12.191  24.772  1.00 81.41           C  
ATOM   3626  CE  LYS A 449      -7.462 -13.229  23.660  1.00 81.41           C  
ATOM   3627  NZ  LYS A 449      -6.182 -13.304  22.894  1.00 81.41           N  
ATOM   3628  N   GLN A 450      -9.630  -9.018  28.837  1.00 80.16           N  
ATOM   3629  CA  GLN A 450      -9.354  -8.269  30.058  1.00 80.16           C  
ATOM   3630  C   GLN A 450     -10.442  -8.498  31.103  1.00 80.16           C  
ATOM   3631  CB  GLN A 450      -9.225  -6.775  29.754  1.00 80.16           C  
ATOM   3632  O   GLN A 450     -10.148  -8.652  32.290  1.00 80.16           O  
ATOM   3633  CG  GLN A 450      -7.879  -6.383  29.159  1.00 80.16           C  
ATOM   3634  CD  GLN A 450      -7.771  -4.895  28.883  1.00 80.16           C  
ATOM   3635  NE2 GLN A 450      -6.642  -4.476  28.322  1.00 80.16           N  
ATOM   3636  OE1 GLN A 450      -8.695  -4.128  29.172  1.00 80.16           O  
ATOM   3637  N   LYS A 451     -11.710  -8.539  30.665  1.00 79.70           N  
ATOM   3638  CA  LYS A 451     -12.836  -8.784  31.562  1.00 79.70           C  
ATOM   3639  C   LYS A 451     -12.776 -10.193  32.146  1.00 79.70           C  
ATOM   3640  CB  LYS A 451     -14.162  -8.577  30.828  1.00 79.70           C  
ATOM   3641  O   LYS A 451     -13.075 -10.395  33.325  1.00 79.70           O  
ATOM   3642  CG  LYS A 451     -14.507  -7.117  30.575  1.00 79.70           C  
ATOM   3643  CD  LYS A 451     -15.894  -6.969  29.964  1.00 79.70           C  
ATOM   3644  CE  LYS A 451     -16.235  -5.509  29.695  1.00 79.70           C  
ATOM   3645  NZ  LYS A 451     -17.564  -5.363  29.029  1.00 79.70           N  
ATOM   3646  N   MET A 452     -12.338 -11.136  31.351  1.00 80.22           N  
ATOM   3647  CA  MET A 452     -12.199 -12.521  31.792  1.00 80.22           C  
ATOM   3648  C   MET A 452     -11.069 -12.659  32.806  1.00 80.22           C  
ATOM   3649  CB  MET A 452     -11.946 -13.443  30.598  1.00 80.22           C  
ATOM   3650  O   MET A 452     -11.203 -13.381  33.796  1.00 80.22           O  
ATOM   3651  CG  MET A 452     -13.202 -13.798  29.819  1.00 80.22           C  
ATOM   3652  SD  MET A 452     -14.331 -14.892  30.766  1.00 80.22           S  
ATOM   3653  CE  MET A 452     -13.722 -16.516  30.236  1.00 80.22           C  
ATOM   3654  N   LYS A 453      -9.970 -11.962  32.541  1.00 76.76           N  
ATOM   3655  CA  LYS A 453      -8.848 -11.968  33.475  1.00 76.76           C  
ATOM   3656  C   LYS A 453      -9.239 -11.336  34.807  1.00 76.76           C  
ATOM   3657  CB  LYS A 453      -7.649 -11.231  32.877  1.00 76.76           C  
ATOM   3658  O   LYS A 453      -8.842 -11.820  35.870  1.00 76.76           O  
ATOM   3659  CG  LYS A 453      -6.844 -12.059  31.886  1.00 76.76           C  
ATOM   3660  CD  LYS A 453      -5.601 -11.315  31.414  1.00 76.76           C  
ATOM   3661  CE  LYS A 453      -4.848 -12.101  30.350  1.00 76.76           C  
ATOM   3662  NZ  LYS A 453      -3.622 -11.380  29.893  1.00 76.76           N  
ATOM   3663  N   GLN A 454     -10.069 -10.273  34.690  1.00 73.01           N  
ATOM   3664  CA  GLN A 454     -10.546  -9.588  35.886  1.00 73.01           C  
ATOM   3665  C   GLN A 454     -11.497 -10.474  36.685  1.00 73.01           C  
ATOM   3666  CB  GLN A 454     -11.238  -8.276  35.515  1.00 73.01           C  
ATOM   3667  O   GLN A 454     -11.438 -10.507  37.916  1.00 73.01           O  
ATOM   3668  CG  GLN A 454     -10.275  -7.160  35.131  1.00 73.01           C  
ATOM   3669  CD  GLN A 454     -10.988  -5.891  34.702  1.00 73.01           C  
ATOM   3670  NE2 GLN A 454     -10.224  -4.914  34.224  1.00 73.01           N  
ATOM   3671  OE1 GLN A 454     -12.215  -5.790  34.798  1.00 73.01           O  
ATOM   3672  N   LYS A 455     -12.327 -11.225  35.998  1.00 74.51           N  
ATOM   3673  CA  LYS A 455     -13.257 -12.156  36.630  1.00 74.51           C  
ATOM   3674  C   LYS A 455     -12.514 -13.322  37.275  1.00 74.51           C  
ATOM   3675  CB  LYS A 455     -14.269 -12.681  35.609  1.00 74.51           C  
ATOM   3676  O   LYS A 455     -12.860 -13.751  38.378  1.00 74.51           O  
ATOM   3677  CG  LYS A 455     -15.392 -11.705  35.294  1.00 74.51           C  
ATOM   3678  CD  LYS A 455     -16.438 -12.332  34.381  1.00 74.51           C  
ATOM   3679  CE  LYS A 455     -17.513 -11.328  33.987  1.00 74.51           C  
ATOM   3680  NZ  LYS A 455     -18.540 -11.938  33.090  1.00 74.51           N  
ATOM   3681  N   LEU A 456     -11.475 -13.814  36.567  1.00 76.63           N  
ATOM   3682  CA  LEU A 456     -10.661 -14.914  37.071  1.00 76.63           C  
ATOM   3683  C   LEU A 456      -9.862 -14.482  38.296  1.00 76.63           C  
ATOM   3684  CB  LEU A 456      -9.713 -15.422  35.982  1.00 76.63           C  
ATOM   3685  O   LEU A 456      -9.738 -15.241  39.261  1.00 76.63           O  
ATOM   3686  CG  LEU A 456      -9.094 -16.802  36.211  1.00 76.63           C  
ATOM   3687  CD1 LEU A 456     -10.086 -17.897  35.834  1.00 76.63           C  
ATOM   3688  CD2 LEU A 456      -7.801 -16.948  35.416  1.00 76.63           C  
ATOM   3689  N   THR A 457      -9.317 -13.291  38.258  1.00 72.44           N  
ATOM   3690  CA  THR A 457      -8.598 -12.730  39.395  1.00 72.44           C  
ATOM   3691  C   THR A 457      -9.542 -12.501  40.572  1.00 72.44           C  
ATOM   3692  CB  THR A 457      -7.908 -11.404  39.022  1.00 72.44           C  
ATOM   3693  O   THR A 457      -9.187 -12.771  41.722  1.00 72.44           O  
ATOM   3694  CG2 THR A 457      -6.792 -11.069  40.005  1.00 72.44           C  
ATOM   3695  OG1 THR A 457      -7.353 -11.516  37.705  1.00 72.44           O  
ATOM   3696  N   LEU A 458     -10.724 -11.989  40.283  1.00 68.15           N  
ATOM   3697  CA  LEU A 458     -11.739 -11.806  41.314  1.00 68.15           C  
ATOM   3698  C   LEU A 458     -12.157 -13.147  41.909  1.00 68.15           C  
ATOM   3699  CB  LEU A 458     -12.962 -11.085  40.741  1.00 68.15           C  
ATOM   3700  O   LEU A 458     -12.285 -13.277  43.129  1.00 68.15           O  
ATOM   3701  CG  LEU A 458     -14.010 -10.620  41.753  1.00 68.15           C  
ATOM   3702  CD1 LEU A 458     -13.906  -9.114  41.970  1.00 68.15           C  
ATOM   3703  CD2 LEU A 458     -15.411 -11.002  41.287  1.00 68.15           C  
ATOM   3704  N   ASN A 459     -12.355 -14.153  41.135  1.00 69.77           N  
ATOM   3705  CA  ASN A 459     -12.716 -15.487  41.602  1.00 69.77           C  
ATOM   3706  C   ASN A 459     -11.578 -16.135  42.385  1.00 69.77           C  
ATOM   3707  CB  ASN A 459     -13.124 -16.376  40.425  1.00 69.77           C  
ATOM   3708  O   ASN A 459     -11.816 -16.837  43.369  1.00 69.77           O  
ATOM   3709  CG  ASN A 459     -14.477 -16.001  39.852  1.00 69.77           C  
ATOM   3710  ND2 ASN A 459     -14.772 -16.496  38.656  1.00 69.77           N  
ATOM   3711  OD1 ASN A 459     -15.250 -15.272  40.479  1.00 69.77           O  
ATOM   3712  N   ALA A 460     -10.341 -16.003  41.999  1.00 65.22           N  
ATOM   3713  CA  ALA A 460      -9.162 -16.491  42.711  1.00 65.22           C  
ATOM   3714  C   ALA A 460      -9.005 -15.788  44.056  1.00 65.22           C  
ATOM   3715  CB  ALA A 460      -7.909 -16.294  41.861  1.00 65.22           C  
ATOM   3716  O   ALA A 460      -8.652 -16.419  45.055  1.00 65.22           O  
ATOM   3717  N   MET A 461      -9.293 -14.497  44.085  1.00 56.75           N  
ATOM   3718  CA  MET A 461      -9.284 -13.728  45.326  1.00 56.75           C  
ATOM   3719  C   MET A 461     -10.394 -14.193  46.263  1.00 56.75           C  
ATOM   3720  CB  MET A 461      -9.437 -12.234  45.035  1.00 56.75           C  
ATOM   3721  O   MET A 461     -10.176 -14.337  47.467  1.00 56.75           O  
ATOM   3722  CG  MET A 461      -8.852 -11.336  46.113  1.00 56.75           C  
ATOM   3723  SD  MET A 461      -9.247  -9.565  45.844  1.00 56.75           S  
ATOM   3724  CE  MET A 461      -7.582  -8.848  45.933  1.00 56.75           C  
ATOM   3725  N   ILE A 462     -11.575 -14.432  45.767  1.00 59.48           N  
ATOM   3726  CA  ILE A 462     -12.697 -14.964  46.533  1.00 59.48           C  
ATOM   3727  C   ILE A 462     -12.361 -16.368  47.032  1.00 59.48           C  
ATOM   3728  CB  ILE A 462     -13.993 -14.991  45.692  1.00 59.48           C  
ATOM   3729  O   ILE A 462     -12.656 -16.713  48.179  1.00 59.48           O  
ATOM   3730  CG1 ILE A 462     -14.442 -13.563  45.359  1.00 59.48           C  
ATOM   3731  CG2 ILE A 462     -15.098 -15.754  46.428  1.00 59.48           C  
ATOM   3732  CD1 ILE A 462     -15.600 -13.493  44.372  1.00 59.48           C  
ATOM   3733  N   ALA A 463     -11.742 -17.220  46.284  1.00 57.20           N  
ATOM   3734  CA  ALA A 463     -11.328 -18.575  46.637  1.00 57.20           C  
ATOM   3735  C   ALA A 463     -10.212 -18.553  47.678  1.00 57.20           C  
ATOM   3736  CB  ALA A 463     -10.876 -19.335  45.393  1.00 57.20           C  
ATOM   3737  O   ALA A 463     -10.197 -19.375  48.598  1.00 57.20           O  
ATOM   3738  N   SER A 464      -9.272 -17.610  47.585  1.00 51.76           N  
ATOM   3739  CA  SER A 464      -8.190 -17.442  48.549  1.00 51.76           C  
ATOM   3740  C   SER A 464      -8.714 -16.929  49.886  1.00 51.76           C  
ATOM   3741  CB  SER A 464      -7.130 -16.483  48.005  1.00 51.76           C  
ATOM   3742  O   SER A 464      -8.237 -17.340  50.945  1.00 51.76           O  
ATOM   3743  OG  SER A 464      -7.676 -15.190  47.808  1.00 51.76           O  
ATOM   3744  N   VAL A 465      -9.705 -16.066  49.850  1.00 51.52           N  
ATOM   3745  CA  VAL A 465     -10.388 -15.602  51.054  1.00 51.52           C  
ATOM   3746  C   VAL A 465     -11.239 -16.730  51.632  1.00 51.52           C  
ATOM   3747  CB  VAL A 465     -11.266 -14.364  50.767  1.00 51.52           C  
ATOM   3748  O   VAL A 465     -11.322 -16.891  52.852  1.00 51.52           O  
ATOM   3749  CG1 VAL A 465     -12.109 -14.006  51.990  1.00 51.52           C  
ATOM   3750  CG2 VAL A 465     -10.398 -13.180  50.347  1.00 51.52           C  
ATOM   3751  N   ALA A 466     -11.814 -17.586  50.875  1.00 50.86           N  
ATOM   3752  CA  ALA A 466     -12.578 -18.767  51.270  1.00 50.86           C  
ATOM   3753  C   ALA A 466     -11.661 -19.848  51.836  1.00 50.86           C  
ATOM   3754  CB  ALA A 466     -13.368 -19.312  50.083  1.00 50.86           C  
ATOM   3755  O   ALA A 466     -12.020 -20.535  52.796  1.00 50.86           O  
ATOM   3756  N   LYS A 467     -10.357 -19.922  51.325  1.00 49.44           N  
ATOM   3757  CA  LYS A 467      -9.349 -20.870  51.789  1.00 49.44           C  
ATOM   3758  C   LYS A 467      -8.612 -20.334  53.013  1.00 49.44           C  
ATOM   3759  CB  LYS A 467      -8.351 -21.182  50.672  1.00 49.44           C  
ATOM   3760  O   LYS A 467      -8.295 -21.090  53.933  1.00 49.44           O  
ATOM   3761  CG  LYS A 467      -8.803 -22.289  49.731  1.00 49.44           C  
ATOM   3762  CD  LYS A 467      -7.738 -22.605  48.688  1.00 49.44           C  
ATOM   3763  CE  LYS A 467      -8.257 -23.572  47.633  1.00 49.44           C  
ATOM   3764  NZ  LYS A 467      -7.262 -23.784  46.539  1.00 49.44           N  
ATOM   3765  N   ALA A 468      -8.417 -18.978  53.133  1.00 46.91           N  
ATOM   3766  CA  ALA A 468      -7.803 -18.317  54.282  1.00 46.91           C  
ATOM   3767  C   ALA A 468      -8.850 -17.953  55.330  1.00 46.91           C  
ATOM   3768  CB  ALA A 468      -7.045 -17.070  53.835  1.00 46.91           C  
ATOM   3769  O   ALA A 468      -8.537 -17.842  56.518  1.00 46.91           O  
ATOM   3770  N   GLY A 469     -10.154 -18.108  55.068  1.00 40.19           N  
ATOM   3771  CA  GLY A 469     -11.268 -17.828  55.960  1.00 40.19           C  
ATOM   3772  C   GLY A 469     -11.983 -19.080  56.432  1.00 40.19           C  
ATOM   3773  O   GLY A 469     -13.122 -19.012  56.899  1.00 40.19           O  
ATOM   3774  N   GLY A 470     -11.530 -20.302  56.103  1.00 38.77           N  
ATOM   3775  CA  GLY A 470     -12.043 -21.577  56.576  1.00 38.77           C  
ATOM   3776  C   GLY A 470     -12.124 -21.664  58.089  1.00 38.77           C  
ATOM   3777  O   GLY A 470     -13.034 -22.293  58.632  1.00 38.77           O  
ATOM   3778  N   SER A 471     -11.747 -20.668  58.816  1.00 42.48           N  
ATOM   3779  CA  SER A 471     -11.925 -20.604  60.263  1.00 42.48           C  
ATOM   3780  C   SER A 471     -12.893 -19.491  60.651  1.00 42.48           C  
ATOM   3781  CB  SER A 471     -10.581 -20.387  60.959  1.00 42.48           C  
ATOM   3782  O   SER A 471     -13.695 -19.654  61.573  1.00 42.48           O  
ATOM   3783  OG  SER A 471      -9.547 -20.196  60.009  1.00 42.48           O  
ATOM   3784  N   ILE A 472     -13.210 -18.626  59.745  1.00 43.33           N  
ATOM   3785  CA  ILE A 472     -14.106 -17.502  59.998  1.00 43.33           C  
ATOM   3786  C   ILE A 472     -15.439 -17.736  59.291  1.00 43.33           C  
ATOM   3787  CB  ILE A 472     -13.481 -16.167  59.536  1.00 43.33           C  
ATOM   3788  O   ILE A 472     -16.498 -17.394  59.823  1.00 43.33           O  
ATOM   3789  CG1 ILE A 472     -12.216 -15.860  60.346  1.00 43.33           C  
ATOM   3790  CG2 ILE A 472     -14.496 -15.026  59.652  1.00 43.33           C  
ATOM   3791  CD1 ILE A 472     -11.331 -14.786  59.729  1.00 43.33           C  
ATOM   3792  N   PHE A 473     -15.518 -18.560  58.204  1.00 40.28           N  
ATOM   3793  CA  PHE A 473     -16.689 -18.926  57.416  1.00 40.28           C  
ATOM   3794  C   PHE A 473     -17.459 -20.059  58.085  1.00 40.28           C  
ATOM   3795  CB  PHE A 473     -16.279 -19.336  55.998  1.00 40.28           C  
ATOM   3796  O   PHE A 473     -18.692 -20.051  58.105  1.00 40.28           O  
ATOM   3797  CG  PHE A 473     -17.443 -19.608  55.084  1.00 40.28           C  
ATOM   3798  CD1 PHE A 473     -17.825 -20.912  54.791  1.00 40.28           C  
ATOM   3799  CD2 PHE A 473     -18.155 -18.560  54.517  1.00 40.28           C  
ATOM   3800  CE1 PHE A 473     -18.902 -21.166  53.945  1.00 40.28           C  
ATOM   3801  CE2 PHE A 473     -19.232 -18.806  53.671  1.00 40.28           C  
ATOM   3802  CZ  PHE A 473     -19.603 -20.110  53.385  1.00 40.28           C  
ATOM   3803  N   THR A 474     -16.751 -20.935  58.918  1.00 46.69           N  
ATOM   3804  CA  THR A 474     -17.355 -22.005  59.706  1.00 46.69           C  
ATOM   3805  C   THR A 474     -17.891 -21.465  61.029  1.00 46.69           C  
ATOM   3806  CB  THR A 474     -16.344 -23.134  59.981  1.00 46.69           C  
ATOM   3807  O   THR A 474     -18.960 -21.875  61.484  1.00 46.69           O  
ATOM   3808  CG2 THR A 474     -16.914 -24.491  59.582  1.00 46.69           C  
ATOM   3809  OG1 THR A 474     -15.148 -22.891  59.230  1.00 46.69           O  
ATOM   3810  N   LYS A 475     -17.302 -20.311  61.472  1.00 43.29           N  
ATOM   3811  CA  LYS A 475     -17.750 -19.582  62.656  1.00 43.29           C  
ATOM   3812  C   LYS A 475     -18.868 -18.604  62.309  1.00 43.29           C  
ATOM   3813  CB  LYS A 475     -16.581 -18.835  63.300  1.00 43.29           C  
ATOM   3814  O   LYS A 475     -19.793 -18.404  63.099  1.00 43.29           O  
ATOM   3815  CG  LYS A 475     -15.785 -19.669  64.293  1.00 43.29           C  
ATOM   3816  CD  LYS A 475     -14.720 -18.837  64.995  1.00 43.29           C  
ATOM   3817  CE  LYS A 475     -13.834 -19.697  65.886  1.00 43.29           C  
ATOM   3818  NZ  LYS A 475     -12.727 -18.904  66.498  1.00 43.29           N  
ATOM   3819  N   TYR A 476     -18.918 -18.194  61.002  1.00 45.31           N  
ATOM   3820  CA  TYR A 476     -19.962 -17.338  60.452  1.00 45.31           C  
ATOM   3821  C   TYR A 476     -21.183 -18.156  60.050  1.00 45.31           C  
ATOM   3822  CB  TYR A 476     -19.436 -16.557  59.243  1.00 45.31           C  
ATOM   3823  O   TYR A 476     -22.321 -17.740  60.281  1.00 45.31           O  
ATOM   3824  CG  TYR A 476     -20.394 -15.508  58.734  1.00 45.31           C  
ATOM   3825  CD1 TYR A 476     -21.238 -15.771  57.657  1.00 45.31           C  
ATOM   3826  CD2 TYR A 476     -20.458 -14.252  59.327  1.00 45.31           C  
ATOM   3827  CE1 TYR A 476     -22.122 -14.807  57.183  1.00 45.31           C  
ATOM   3828  CE2 TYR A 476     -21.337 -13.280  58.862  1.00 45.31           C  
ATOM   3829  OH  TYR A 476     -23.037 -12.608  57.327  1.00 45.31           O  
ATOM   3830  CZ  TYR A 476     -22.164 -13.567  57.792  1.00 45.31           C  
ATOM   3831  N   GLN A 477     -20.941 -19.492  59.638  1.00 45.56           N  
ATOM   3832  CA  GLN A 477     -21.981 -20.443  59.259  1.00 45.56           C  
ATOM   3833  C   GLN A 477     -22.577 -21.124  60.487  1.00 45.56           C  
ATOM   3834  CB  GLN A 477     -21.425 -21.491  58.294  1.00 45.56           C  
ATOM   3835  O   GLN A 477     -23.786 -21.356  60.550  1.00 45.56           O  
ATOM   3836  CG  GLN A 477     -22.233 -21.637  57.012  1.00 45.56           C  
ATOM   3837  CD  GLN A 477     -21.771 -22.802  56.156  1.00 45.56           C  
ATOM   3838  NE2 GLN A 477     -21.817 -22.625  54.840  1.00 45.56           N  
ATOM   3839  OE1 GLN A 477     -21.377 -23.851  56.674  1.00 45.56           O  
ATOM   3840  N   GLN A 478     -21.804 -21.187  61.585  1.00 45.98           N  
ATOM   3841  CA  GLN A 478     -22.189 -21.665  62.909  1.00 45.98           C  
ATOM   3842  C   GLN A 478     -22.821 -20.549  63.734  1.00 45.98           C  
ATOM   3843  CB  GLN A 478     -20.979 -22.242  63.645  1.00 45.98           C  
ATOM   3844  O   GLN A 478     -23.771 -20.785  64.484  1.00 45.98           O  
ATOM   3845  CG  GLN A 478     -21.047 -23.749  63.855  1.00 45.98           C  
ATOM   3846  CD  GLN A 478     -19.769 -24.318  64.441  1.00 45.98           C  
ATOM   3847  NE2 GLN A 478     -19.747 -25.629  64.655  1.00 45.98           N  
ATOM   3848  OE1 GLN A 478     -18.808 -23.586  64.698  1.00 45.98           O  
ATOM   3849  N   ALA A 479     -22.580 -19.198  63.389  1.00 40.56           N  
ATOM   3850  CA  ALA A 479     -23.145 -17.988  63.979  1.00 40.56           C  
ATOM   3851  C   ALA A 479     -24.398 -17.545  63.228  1.00 40.56           C  
ATOM   3852  CB  ALA A 479     -22.109 -16.866  63.987  1.00 40.56           C  
ATOM   3853  O   ALA A 479     -25.338 -17.021  63.831  1.00 40.56           O  
ATOM   3854  N   LYS A 480     -24.606 -17.973  61.917  1.00 37.87           N  
ATOM   3855  CA  LYS A 480     -25.802 -17.779  61.102  1.00 37.87           C  
ATOM   3856  C   LYS A 480     -26.860 -18.833  61.418  1.00 37.87           C  
ATOM   3857  CB  LYS A 480     -25.450 -17.818  59.614  1.00 37.87           C  
ATOM   3858  O   LYS A 480     -28.057 -18.537  61.419  1.00 37.87           O  
ATOM   3859  CG  LYS A 480     -26.513 -17.210  58.711  1.00 37.87           C  
ATOM   3860  CD  LYS A 480     -26.085 -17.235  57.249  1.00 37.87           C  
ATOM   3861  CE  LYS A 480     -27.173 -16.685  56.337  1.00 37.87           C  
ATOM   3862  NZ  LYS A 480     -26.719 -16.608  54.916  1.00 37.87           N  
ATOM   3863  N   SER A 481     -26.474 -20.107  61.953  1.00 46.86           N  
ATOM   3864  CA  SER A 481     -27.380 -21.151  62.421  1.00 46.86           C  
ATOM   3865  C   SER A 481     -27.802 -20.910  63.866  1.00 46.86           C  
ATOM   3866  CB  SER A 481     -26.724 -22.527  62.296  1.00 46.86           C  
ATOM   3867  O   SER A 481     -28.914 -21.266  64.262  1.00 46.86           O  
ATOM   3868  OG  SER A 481     -25.327 -22.440  62.519  1.00 46.86           O  
ATOM   3869  N   GLN A 482     -27.093 -19.909  64.526  1.00 41.41           N  
ATOM   3870  CA  GLN A 482     -27.414 -19.445  65.871  1.00 41.41           C  
ATOM   3871  C   GLN A 482     -28.148 -18.108  65.831  1.00 41.41           C  
ATOM   3872  CB  GLN A 482     -26.144 -19.322  66.715  1.00 41.41           C  
ATOM   3873  O   GLN A 482     -28.999 -17.835  66.680  1.00 41.41           O  
ATOM   3874  CG  GLN A 482     -26.118 -20.246  67.925  1.00 41.41           C  
ATOM   3875  CD  GLN A 482     -24.864 -20.080  68.763  1.00 41.41           C  
ATOM   3876  NE2 GLN A 482     -24.735 -20.895  69.804  1.00 41.41           N  
ATOM   3877  OE1 GLN A 482     -24.019 -19.226  68.477  1.00 41.41           O  
ATOM   3878  N   TYR A 483     -28.268 -17.385  64.523  1.00 38.87           N  
ATOM   3879  CA  TYR A 483     -28.938 -16.102  64.349  1.00 38.87           C  
ATOM   3880  C   TYR A 483     -30.169 -16.245  63.462  1.00 38.87           C  
ATOM   3881  CB  TYR A 483     -27.979 -15.071  63.747  1.00 38.87           C  
ATOM   3882  O   TYR A 483     -30.984 -15.325  63.366  1.00 38.87           O  
ATOM   3883  CG  TYR A 483     -27.165 -14.326  64.777  1.00 38.87           C  
ATOM   3884  CD1 TYR A 483     -27.683 -13.207  65.426  1.00 38.87           C  
ATOM   3885  CD2 TYR A 483     -25.877 -14.737  65.102  1.00 38.87           C  
ATOM   3886  CE1 TYR A 483     -26.936 -12.516  66.374  1.00 38.87           C  
ATOM   3887  CE2 TYR A 483     -25.121 -14.053  66.049  1.00 38.87           C  
ATOM   3888  OH  TYR A 483     -24.914 -12.266  67.617  1.00 38.87           O  
ATOM   3889  CZ  TYR A 483     -25.658 -12.946  66.679  1.00 38.87           C  
ATOM   3890  N   GLN A 484     -30.475 -17.519  62.927  1.00 41.22           N  
ATOM   3891  CA  GLN A 484     -31.684 -17.856  62.184  1.00 41.22           C  
ATOM   3892  C   GLN A 484     -32.702 -18.557  63.078  1.00 41.22           C  
ATOM   3893  CB  GLN A 484     -31.348 -18.737  60.980  1.00 41.22           C  
ATOM   3894  O   GLN A 484     -33.845 -18.778  62.672  1.00 41.22           O  
ATOM   3895  CG  GLN A 484     -30.675 -17.988  59.838  1.00 41.22           C  
ATOM   3896  CD  GLN A 484     -30.669 -18.776  58.541  1.00 41.22           C  
ATOM   3897  NE2 GLN A 484     -29.791 -18.396  57.620  1.00 41.22           N  
ATOM   3898  OE1 GLN A 484     -31.448 -19.720  58.370  1.00 41.22           O  
ATOM   3899  N   LEU A 485     -32.534 -18.464  64.393  1.00 39.30           N  
ATOM   3900  CA  LEU A 485     -33.548 -18.874  65.359  1.00 39.30           C  
ATOM   3901  C   LEU A 485     -34.069 -17.673  66.141  1.00 39.30           C  
ATOM   3902  CB  LEU A 485     -32.980 -19.918  66.323  1.00 39.30           C  
ATOM   3903  O   LEU A 485     -35.063 -17.781  66.863  1.00 39.30           O  
ATOM   3904  CG  LEU A 485     -33.474 -21.353  66.136  1.00 39.30           C  
ATOM   3905  CD1 LEU A 485     -32.311 -22.271  65.770  1.00 39.30           C  
ATOM   3906  CD2 LEU A 485     -34.175 -21.847  67.397  1.00 39.30           C  
ATOM   3907  N   PHE A 486     -33.998 -16.457  65.574  1.00 45.76           N  
ATOM   3908  CA  PHE A 486     -34.627 -15.366  66.309  1.00 45.76           C  
ATOM   3909  C   PHE A 486     -35.226 -14.343  65.351  1.00 45.76           C  
ATOM   3910  CB  PHE A 486     -33.614 -14.687  67.236  1.00 45.76           C  
ATOM   3911  O   PHE A 486     -35.262 -13.148  65.654  1.00 45.76           O  
ATOM   3912  CG  PHE A 486     -33.661 -15.186  68.655  1.00 45.76           C  
ATOM   3913  CD1 PHE A 486     -34.591 -14.678  69.555  1.00 45.76           C  
ATOM   3914  CD2 PHE A 486     -32.775 -16.163  69.090  1.00 45.76           C  
ATOM   3915  CE1 PHE A 486     -34.637 -15.138  70.869  1.00 45.76           C  
ATOM   3916  CE2 PHE A 486     -32.814 -16.627  70.402  1.00 45.76           C  
ATOM   3917  CZ  PHE A 486     -33.745 -16.113  71.290  1.00 45.76           C  
ATOM   3918  N   PRO A 487     -35.943 -14.628  64.276  1.00 45.99           N  
ATOM   3919  CA  PRO A 487     -37.136 -13.846  63.944  1.00 45.99           C  
ATOM   3920  C   PRO A 487     -38.329 -14.722  63.566  1.00 45.99           C  
ATOM   3921  CB  PRO A 487     -36.683 -12.999  62.753  1.00 45.99           C  
ATOM   3922  O   PRO A 487     -39.398 -14.205  63.231  1.00 45.99           O  
ATOM   3923  CG  PRO A 487     -35.709 -13.862  62.018  1.00 45.99           C  
ATOM   3924  CD  PRO A 487     -35.482 -15.112  62.818  1.00 45.99           C  
ATOM   3925  N   LYS A 488     -38.341 -16.013  64.010  1.00 39.49           N  
ATOM   3926  CA  LYS A 488     -39.557 -16.779  63.752  1.00 39.49           C  
ATOM   3927  C   LYS A 488     -40.377 -16.954  65.026  1.00 39.49           C  
ATOM   3928  CB  LYS A 488     -39.215 -18.146  63.157  1.00 39.49           C  
ATOM   3929  O   LYS A 488     -41.608 -17.003  64.977  1.00 39.49           O  
ATOM   3930  CG  LYS A 488     -38.782 -18.096  61.699  1.00 39.49           C  
ATOM   3931  CD  LYS A 488     -38.626 -19.494  61.114  1.00 39.49           C  
ATOM   3932  CE  LYS A 488     -38.186 -19.445  59.657  1.00 39.49           C  
ATOM   3933  NZ  LYS A 488     -38.002 -20.813  59.088  1.00 39.49           N  
ATOM   3934  N   LYS A 489     -39.752 -16.497  66.183  1.00 40.94           N  
ATOM   3935  CA  LYS A 489     -40.489 -16.544  67.443  1.00 40.94           C  
ATOM   3936  C   LYS A 489     -40.964 -15.153  67.855  1.00 40.94           C  
ATOM   3937  CB  LYS A 489     -39.624 -17.152  68.548  1.00 40.94           C  
ATOM   3938  O   LYS A 489     -42.012 -15.012  68.489  1.00 40.94           O  
ATOM   3939  CG  LYS A 489     -39.542 -18.670  68.505  1.00 40.94           C  
ATOM   3940  CD  LYS A 489     -38.777 -19.223  69.701  1.00 40.94           C  
ATOM   3941  CE  LYS A 489     -38.666 -20.740  69.643  1.00 40.94           C  
ATOM   3942  NZ  LYS A 489     -37.933 -21.288  70.823  1.00 40.94           N  
ATOM   3943  N   ALA A 490     -40.397 -14.058  67.218  1.00 44.61           N  
ATOM   3944  CA  ALA A 490     -40.760 -12.677  67.524  1.00 44.61           C  
ATOM   3945  C   ALA A 490     -41.855 -12.177  66.586  1.00 44.61           C  
ATOM   3946  CB  ALA A 490     -39.533 -11.772  67.434  1.00 44.61           C  
ATOM   3947  O   ALA A 490     -42.765 -11.460  67.011  1.00 44.61           O  
ATOM   3948  N   SER A 491     -41.914 -12.768  65.348  1.00 47.20           N  
ATOM   3949  CA  SER A 491     -42.980 -12.436  64.408  1.00 47.20           C  
ATOM   3950  C   SER A 491     -44.225 -13.278  64.664  1.00 47.20           C  
ATOM   3951  CB  SER A 491     -42.506 -12.637  62.968  1.00 47.20           C  
ATOM   3952  O   SER A 491     -45.349 -12.788  64.535  1.00 47.20           O  
ATOM   3953  OG  SER A 491     -43.119 -13.778  62.391  1.00 47.20           O  
ATOM   3954  N   ALA A 492     -43.961 -14.482  65.236  1.00 48.91           N  
ATOM   3955  CA  ALA A 492     -45.040 -15.377  65.646  1.00 48.91           C  
ATOM   3956  C   ALA A 492     -45.627 -14.950  66.989  1.00 48.91           C  
ATOM   3957  CB  ALA A 492     -44.538 -16.817  65.722  1.00 48.91           C  
ATOM   3958  O   ALA A 492     -46.840 -15.032  67.197  1.00 48.91           O  
ATOM   3959  N   ALA A 493     -44.839 -14.251  67.865  1.00 47.54           N  
ATOM   3960  CA  ALA A 493     -45.254 -13.721  69.161  1.00 47.54           C  
ATOM   3961  C   ALA A 493     -45.958 -12.376  69.004  1.00 47.54           C  
ATOM   3962  CB  ALA A 493     -44.050 -13.582  70.090  1.00 47.54           C  
ATOM   3963  O   ALA A 493     -46.951 -12.105  69.683  1.00 47.54           O  
ATOM   3964  N   LEU A 494     -45.552 -11.558  67.999  1.00 51.14           N  
ATOM   3965  CA  LEU A 494     -46.193 -10.292  67.662  1.00 51.14           C  
ATOM   3966  C   LEU A 494     -47.501 -10.527  66.915  1.00 51.14           C  
ATOM   3967  CB  LEU A 494     -45.257  -9.425  66.816  1.00 51.14           C  
ATOM   3968  O   LEU A 494     -48.496  -9.841  67.164  1.00 51.14           O  
ATOM   3969  CG  LEU A 494     -45.281  -7.923  67.101  1.00 51.14           C  
ATOM   3970  CD1 LEU A 494     -43.927  -7.300  66.777  1.00 51.14           C  
ATOM   3971  CD2 LEU A 494     -46.391  -7.245  66.305  1.00 51.14           C  
ATOM   3972  N   ALA A 495     -47.581 -11.654  66.101  1.00 54.14           N  
ATOM   3973  CA  ALA A 495     -48.802 -12.036  65.397  1.00 54.14           C  
ATOM   3974  C   ALA A 495     -49.810 -12.669  66.352  1.00 54.14           C  
ATOM   3975  CB  ALA A 495     -48.480 -12.996  64.255  1.00 54.14           C  
ATOM   3976  O   ALA A 495     -51.011 -12.402  66.263  1.00 54.14           O  
ATOM   3977  N   ALA A 496     -49.322 -13.418  67.381  1.00 53.32           N  
ATOM   3978  CA  ALA A 496     -50.161 -14.035  68.405  1.00 53.32           C  
ATOM   3979  C   ALA A 496     -50.677 -12.992  69.392  1.00 53.32           C  
ATOM   3980  CB  ALA A 496     -49.387 -15.124  69.142  1.00 53.32           C  
ATOM   3981  O   ALA A 496     -51.827 -13.061  69.833  1.00 53.32           O  
ATOM   3982  N   LEU A 497     -49.970 -11.876  69.597  1.00 52.86           N  
ATOM   3983  CA  LEU A 497     -50.335 -10.764  70.468  1.00 52.86           C  
ATOM   3984  C   LEU A 497     -51.325  -9.834  69.775  1.00 52.86           C  
ATOM   3985  CB  LEU A 497     -49.089  -9.982  70.889  1.00 52.86           C  
ATOM   3986  O   LEU A 497     -52.251  -9.323  70.409  1.00 52.86           O  
ATOM   3987  CG  LEU A 497     -49.009  -9.574  72.361  1.00 52.86           C  
ATOM   3988  CD1 LEU A 497     -47.622  -9.874  72.920  1.00 52.86           C  
ATOM   3989  CD2 LEU A 497     -49.349  -8.097  72.526  1.00 52.86           C  
ATOM   3990  N   LYS A 498     -51.214  -9.712  68.457  1.00 57.02           N  
ATOM   3991  CA  LYS A 498     -52.162  -8.922  67.676  1.00 57.02           C  
ATOM   3992  C   LYS A 498     -53.505  -9.637  67.555  1.00 57.02           C  
ATOM   3993  CB  LYS A 498     -51.597  -8.630  66.285  1.00 57.02           C  
ATOM   3994  O   LYS A 498     -54.560  -9.005  67.641  1.00 57.02           O  
ATOM   3995  CG  LYS A 498     -50.969  -7.250  66.149  1.00 57.02           C  
ATOM   3996  CD  LYS A 498     -50.502  -6.986  64.724  1.00 57.02           C  
ATOM   3997  CE  LYS A 498     -49.791  -5.645  64.607  1.00 57.02           C  
ATOM   3998  NZ  LYS A 498     -49.274  -5.410  63.225  1.00 57.02           N  
ATOM   3999  N   LEU A 499     -53.478 -10.963  67.539  1.00 59.46           N  
ATOM   4000  CA  LEU A 499     -54.677 -11.791  67.462  1.00 59.46           C  
ATOM   4001  C   LEU A 499     -55.378 -11.859  68.815  1.00 59.46           C  
ATOM   4002  CB  LEU A 499     -54.325 -13.202  66.985  1.00 59.46           C  
ATOM   4003  O   LEU A 499     -56.609 -11.850  68.882  1.00 59.46           O  
ATOM   4004  CG  LEU A 499     -54.994 -13.667  65.691  1.00 59.46           C  
ATOM   4005  CD1 LEU A 499     -54.040 -14.546  64.888  1.00 59.46           C  
ATOM   4006  CD2 LEU A 499     -56.288 -14.414  65.996  1.00 59.46           C  
ATOM   4007  N   ALA A 500     -54.585 -11.769  69.907  1.00 53.08           N  
ATOM   4008  CA  ALA A 500     -55.129 -11.764  71.263  1.00 53.08           C  
ATOM   4009  C   ALA A 500     -55.704 -10.395  71.617  1.00 53.08           C  
ATOM   4010  CB  ALA A 500     -54.053 -12.162  72.270  1.00 53.08           C  
ATOM   4011  O   ALA A 500     -56.752 -10.303  72.260  1.00 53.08           O  
ATOM   4012  N   ALA A 501     -55.147  -9.300  71.101  1.00 52.79           N  
ATOM   4013  CA  ALA A 501     -55.635  -7.936  71.286  1.00 52.79           C  
ATOM   4014  C   ALA A 501     -56.913  -7.698  70.487  1.00 52.79           C  
ATOM   4015  CB  ALA A 501     -54.562  -6.928  70.880  1.00 52.79           C  
ATOM   4016  O   ALA A 501     -57.839  -7.039  70.966  1.00 52.79           O  
ATOM   4017  N   GLN A 502     -57.101  -8.324  69.364  1.00 61.64           N  
ATOM   4018  CA  GLN A 502     -58.294  -8.253  68.527  1.00 61.64           C  
ATOM   4019  C   GLN A 502     -59.437  -9.067  69.127  1.00 61.64           C  
ATOM   4020  CB  GLN A 502     -57.987  -8.742  67.111  1.00 61.64           C  
ATOM   4021  O   GLN A 502     -60.596  -8.651  69.078  1.00 61.64           O  
ATOM   4022  CG  GLN A 502     -58.144  -7.668  66.042  1.00 61.64           C  
ATOM   4023  CD  GLN A 502     -57.708  -8.140  64.668  1.00 61.64           C  
ATOM   4024  NE2 GLN A 502     -57.984  -7.334  63.649  1.00 61.64           N  
ATOM   4025  OE1 GLN A 502     -57.125  -9.220  64.524  1.00 61.64           O  
ATOM   4026  N   ALA A 503     -59.101 -10.185  69.735  1.00 58.80           N  
ATOM   4027  CA  ALA A 503     -60.082 -11.023  70.420  1.00 58.80           C  
ATOM   4028  C   ALA A 503     -60.610 -10.335  71.675  1.00 58.80           C  
ATOM   4029  CB  ALA A 503     -59.469 -12.375  70.776  1.00 58.80           C  
ATOM   4030  O   ALA A 503     -61.801 -10.421  71.983  1.00 58.80           O  
ATOM   4031  N   GLN A 504     -59.795  -9.457  72.304  1.00 53.35           N  
ATOM   4032  CA  GLN A 504     -60.165  -8.706  73.499  1.00 53.35           C  
ATOM   4033  C   GLN A 504     -61.012  -7.488  73.142  1.00 53.35           C  
ATOM   4034  CB  GLN A 504     -58.917  -8.271  74.268  1.00 53.35           C  
ATOM   4035  O   GLN A 504     -61.954  -7.148  73.861  1.00 53.35           O  
ATOM   4036  CG  GLN A 504     -58.213  -9.410  74.993  1.00 53.35           C  
ATOM   4037  CD  GLN A 504     -56.970  -8.955  75.734  1.00 53.35           C  
ATOM   4038  NE2 GLN A 504     -56.460  -9.807  76.617  1.00 53.35           N  
ATOM   4039  OE1 GLN A 504     -56.470  -7.847  75.513  1.00 53.35           O  
ATOM   4040  N   ALA A 505     -60.805  -6.892  72.004  1.00 57.63           N  
ATOM   4041  CA  ALA A 505     -61.586  -5.766  71.500  1.00 57.63           C  
ATOM   4042  C   ALA A 505     -62.978  -6.214  71.065  1.00 57.63           C  
ATOM   4043  CB  ALA A 505     -60.860  -5.093  70.337  1.00 57.63           C  
ATOM   4044  O   ALA A 505     -63.967  -5.519  71.314  1.00 57.63           O  
ATOM   4045  N   GLN A 506     -63.015  -7.388  70.600  1.00 63.50           N  
ATOM   4046  CA  GLN A 506     -64.292  -7.952  70.175  1.00 63.50           C  
ATOM   4047  C   GLN A 506     -65.129  -8.386  71.375  1.00 63.50           C  
ATOM   4048  CB  GLN A 506     -64.069  -9.138  69.235  1.00 63.50           C  
ATOM   4049  O   GLN A 506     -66.345  -8.190  71.394  1.00 63.50           O  
ATOM   4050  CG  GLN A 506     -63.603  -8.738  67.841  1.00 63.50           C  
ATOM   4051  CD  GLN A 506     -63.468  -9.924  66.905  1.00 63.50           C  
ATOM   4052  NE2 GLN A 506     -63.457  -9.654  65.604  1.00 63.50           N  
ATOM   4053  OE1 GLN A 506     -63.374 -11.074  67.347  1.00 63.50           O  
ATOM   4054  N   ALA A 507     -64.476  -8.875  72.436  1.00 56.97           N  
ATOM   4055  CA  ALA A 507     -65.150  -9.268  73.671  1.00 56.97           C  
ATOM   4056  C   ALA A 507     -65.652  -8.045  74.435  1.00 56.97           C  
ATOM   4057  CB  ALA A 507     -64.212 -10.092  74.550  1.00 56.97           C  
ATOM   4058  O   ALA A 507     -66.743  -8.069  75.009  1.00 56.97           O  
ATOM   4059  N   ALA A 508     -64.935  -6.912  74.374  1.00 51.70           N  
ATOM   4060  CA  ALA A 508     -65.322  -5.661  75.021  1.00 51.70           C  
ATOM   4061  C   ALA A 508     -66.492  -5.005  74.293  1.00 51.70           C  
ATOM   4062  CB  ALA A 508     -64.134  -4.704  75.083  1.00 51.70           C  
ATOM   4063  O   ALA A 508     -67.400  -4.463  74.927  1.00 51.70           O  
ATOM   4064  N   GLU A 509     -66.598  -5.209  73.024  1.00 66.01           N  
ATOM   4065  CA  GLU A 509     -67.699  -4.684  72.223  1.00 66.01           C  
ATOM   4066  C   GLU A 509     -68.981  -5.478  72.459  1.00 66.01           C  
ATOM   4067  CB  GLU A 509     -67.337  -4.701  70.735  1.00 66.01           C  
ATOM   4068  O   GLU A 509     -70.066  -4.901  72.556  1.00 66.01           O  
ATOM   4069  CG  GLU A 509     -68.247  -3.840  69.871  1.00 66.01           C  
ATOM   4070  CD  GLU A 509     -67.855  -3.839  68.402  1.00 66.01           C  
ATOM   4071  OE1 GLU A 509     -68.610  -3.282  67.573  1.00 66.01           O  
ATOM   4072  OE2 GLU A 509     -66.784  -4.399  68.078  1.00 66.01           O  
ATOM   4073  N   LEU A 510     -68.883  -6.734  72.617  1.00 63.21           N  
ATOM   4074  CA  LEU A 510     -70.017  -7.606  72.902  1.00 63.21           C  
ATOM   4075  C   LEU A 510     -70.568  -7.341  74.299  1.00 63.21           C  
ATOM   4076  CB  LEU A 510     -69.609  -9.076  72.773  1.00 63.21           C  
ATOM   4077  O   LEU A 510     -71.784  -7.359  74.506  1.00 63.21           O  
ATOM   4078  CG  LEU A 510     -69.758  -9.701  71.385  1.00 63.21           C  
ATOM   4079  CD1 LEU A 510     -68.990 -11.016  71.311  1.00 63.21           C  
ATOM   4080  CD2 LEU A 510     -71.230  -9.916  71.050  1.00 63.21           C  
ATOM   4081  N   ALA A 511     -69.710  -7.026  75.165  1.00 54.22           N  
ATOM   4082  CA  ALA A 511     -70.108  -6.701  76.532  1.00 54.22           C  
ATOM   4083  C   ALA A 511     -70.813  -5.350  76.593  1.00 54.22           C  
ATOM   4084  CB  ALA A 511     -68.891  -6.705  77.455  1.00 54.22           C  
ATOM   4085  O   ALA A 511     -71.800  -5.189  77.314  1.00 54.22           O  
ATOM   4086  N   GLN A 512     -70.405  -4.408  75.765  1.00 56.68           N  
ATOM   4087  CA  GLN A 512     -71.032  -3.093  75.679  1.00 56.68           C  
ATOM   4088  C   GLN A 512     -72.410  -3.182  75.031  1.00 56.68           C  
ATOM   4089  CB  GLN A 512     -70.144  -2.125  74.895  1.00 56.68           C  
ATOM   4090  O   GLN A 512     -73.346  -2.500  75.455  1.00 56.68           O  
ATOM   4091  CG  GLN A 512     -68.945  -1.616  75.682  1.00 56.68           C  
ATOM   4092  CD  GLN A 512     -68.150  -0.567  74.927  1.00 56.68           C  
ATOM   4093  NE2 GLN A 512     -67.230   0.094  75.622  1.00 56.68           N  
ATOM   4094  OE1 GLN A 512     -68.360  -0.353  73.729  1.00 56.68           O  
ATOM   4095  N   LYS A 513     -72.562  -4.030  74.182  1.00 67.43           N  
ATOM   4096  CA  LYS A 513     -73.835  -4.254  73.502  1.00 67.43           C  
ATOM   4097  C   LYS A 513     -74.839  -4.937  74.426  1.00 67.43           C  
ATOM   4098  CB  LYS A 513     -73.629  -5.093  72.240  1.00 67.43           C  
ATOM   4099  O   LYS A 513     -76.024  -4.598  74.422  1.00 67.43           O  
ATOM   4100  CG  LYS A 513     -73.225  -4.282  71.017  1.00 67.43           C  
ATOM   4101  CD  LYS A 513     -73.165  -5.150  69.766  1.00 67.43           C  
ATOM   4102  CE  LYS A 513     -72.694  -4.355  68.556  1.00 67.43           C  
ATOM   4103  NZ  LYS A 513     -72.600  -5.209  67.334  1.00 67.43           N  
ATOM   4104  N   GLN A 514     -74.371  -5.830  75.249  1.00 64.10           N  
ATOM   4105  CA  GLN A 514     -75.209  -6.519  76.224  1.00 64.10           C  
ATOM   4106  C   GLN A 514     -75.666  -5.567  77.326  1.00 64.10           C  
ATOM   4107  CB  GLN A 514     -74.462  -7.706  76.833  1.00 64.10           C  
ATOM   4108  O   GLN A 514     -76.812  -5.635  77.777  1.00 64.10           O  
ATOM   4109  CG  GLN A 514     -74.340  -8.901  75.897  1.00 64.10           C  
ATOM   4110  CD  GLN A 514     -73.680 -10.098  76.556  1.00 64.10           C  
ATOM   4111  NE2 GLN A 514     -73.922 -11.284  76.009  1.00 64.10           N  
ATOM   4112  OE1 GLN A 514     -72.957  -9.957  77.548  1.00 64.10           O  
ATOM   4113  N   LEU A 515     -74.823  -4.679  77.689  1.00 55.71           N  
ATOM   4114  CA  LEU A 515     -75.138  -3.643  78.667  1.00 55.71           C  
ATOM   4115  C   LEU A 515     -76.153  -2.654  78.103  1.00 55.71           C  
ATOM   4116  CB  LEU A 515     -73.868  -2.902  79.093  1.00 55.71           C  
ATOM   4117  O   LEU A 515     -77.073  -2.233  78.808  1.00 55.71           O  
ATOM   4118  CG  LEU A 515     -74.003  -1.954  80.285  1.00 55.71           C  
ATOM   4119  CD1 LEU A 515     -74.128  -2.748  81.581  1.00 55.71           C  
ATOM   4120  CD2 LEU A 515     -72.814  -1.001  80.348  1.00 55.71           C  
ATOM   4121  N   GLN A 516     -76.045  -2.359  76.857  1.00 64.37           N  
ATOM   4122  CA  GLN A 516     -76.998  -1.469  76.201  1.00 64.37           C  
ATOM   4123  C   GLN A 516     -78.368  -2.129  76.073  1.00 64.37           C  
ATOM   4124  CB  GLN A 516     -76.484  -1.054  74.822  1.00 64.37           C  
ATOM   4125  O   GLN A 516     -79.397  -1.470  76.235  1.00 64.37           O  
ATOM   4126  CG  GLN A 516     -75.457   0.070  74.861  1.00 64.37           C  
ATOM   4127  CD  GLN A 516     -75.018   0.512  73.478  1.00 64.37           C  
ATOM   4128  NE2 GLN A 516     -74.218   1.572  73.420  1.00 64.37           N  
ATOM   4129  OE1 GLN A 516     -75.393  -0.094  72.469  1.00 64.37           O  
ATOM   4130  N   LYS A 517     -78.384  -3.400  75.898  1.00 69.92           N  
ATOM   4131  CA  LYS A 517     -79.603  -4.200  75.826  1.00 69.92           C  
ATOM   4132  C   LYS A 517     -80.283  -4.289  77.189  1.00 69.92           C  
ATOM   4133  CB  LYS A 517     -79.294  -5.604  75.302  1.00 69.92           C  
ATOM   4134  O   LYS A 517     -81.511  -4.218  77.282  1.00 69.92           O  
ATOM   4135  CG  LYS A 517     -79.428  -5.745  73.793  1.00 69.92           C  
ATOM   4136  CD  LYS A 517     -79.208  -7.184  73.344  1.00 69.92           C  
ATOM   4137  CE  LYS A 517     -79.177  -7.298  71.826  1.00 69.92           C  
ATOM   4138  NZ  LYS A 517     -78.959  -8.707  71.381  1.00 69.92           N  
ATOM   4139  N   LEU A 518     -79.554  -4.420  78.245  1.00 59.62           N  
ATOM   4140  CA  LEU A 518     -80.059  -4.480  79.612  1.00 59.62           C  
ATOM   4141  C   LEU A 518     -80.613  -3.128  80.047  1.00 59.62           C  
ATOM   4142  CB  LEU A 518     -78.954  -4.926  80.573  1.00 59.62           C  
ATOM   4143  O   LEU A 518     -81.637  -3.062  80.730  1.00 59.62           O  
ATOM   4144  CG  LEU A 518     -78.665  -6.427  80.625  1.00 59.62           C  
ATOM   4145  CD1 LEU A 518     -77.426  -6.699  81.471  1.00 59.62           C  
ATOM   4146  CD2 LEU A 518     -79.870  -7.185  81.172  1.00 59.62           C  
ATOM   4147  N   LEU A 519     -79.900  -2.067  79.599  1.00 59.88           N  
ATOM   4148  CA  LEU A 519     -80.347  -0.709  79.888  1.00 59.88           C  
ATOM   4149  C   LEU A 519     -81.622  -0.381  79.117  1.00 59.88           C  
ATOM   4150  CB  LEU A 519     -79.252   0.302  79.539  1.00 59.88           C  
ATOM   4151  O   LEU A 519     -82.508   0.302  79.636  1.00 59.88           O  
ATOM   4152  CG  LEU A 519     -78.062   0.370  80.497  1.00 59.88           C  
ATOM   4153  CD1 LEU A 519     -76.989   1.303  79.945  1.00 59.88           C  
ATOM   4154  CD2 LEU A 519     -78.514   0.826  81.880  1.00 59.88           C  
ATOM   4155  N   ALA A 520     -81.768  -0.931  77.935  1.00 66.79           N  
ATOM   4156  CA  ALA A 520     -82.970  -0.777  77.119  1.00 66.79           C  
ATOM   4157  C   ALA A 520     -84.139  -1.558  77.712  1.00 66.79           C  
ATOM   4158  CB  ALA A 520     -82.702  -1.231  75.686  1.00 66.79           C  
ATOM   4159  O   ALA A 520     -85.278  -1.085  77.703  1.00 66.79           O  
ATOM   4160  N   LYS A 521     -83.907  -2.726  78.291  1.00 64.33           N  
ATOM   4161  CA  LYS A 521     -84.887  -3.562  78.978  1.00 64.33           C  
ATOM   4162  C   LYS A 521     -85.362  -2.904  80.270  1.00 64.33           C  
ATOM   4163  CB  LYS A 521     -84.301  -4.942  79.278  1.00 64.33           C  
ATOM   4164  O   LYS A 521     -86.545  -2.970  80.609  1.00 64.33           O  
ATOM   4165  CG  LYS A 521     -85.302  -6.081  79.152  1.00 64.33           C  
ATOM   4166  CD  LYS A 521     -84.641  -7.434  79.378  1.00 64.33           C  
ATOM   4167  CE  LYS A 521     -85.652  -8.571  79.307  1.00 64.33           C  
ATOM   4168  NZ  LYS A 521     -85.008  -9.900  79.529  1.00 64.33           N  
ATOM   4169  N   ARG A 522     -84.474  -2.198  80.995  1.00 55.19           N  
ATOM   4170  CA  ARG A 522     -84.768  -1.388  82.174  1.00 55.19           C  
ATOM   4171  C   ARG A 522     -85.633  -0.186  81.810  1.00 55.19           C  
ATOM   4172  CB  ARG A 522     -83.473  -0.920  82.842  1.00 55.19           C  
ATOM   4173  O   ARG A 522     -86.549   0.174  82.553  1.00 55.19           O  
ATOM   4174  CG  ARG A 522     -83.599  -0.696  84.340  1.00 55.19           C  
ATOM   4175  CD  ARG A 522     -82.363  -0.019  84.915  1.00 55.19           C  
ATOM   4176  NE  ARG A 522     -82.587   0.441  86.283  1.00 55.19           N  
ATOM   4177  NH1 ARG A 522     -80.483  -0.140  87.042  1.00 55.19           N  
ATOM   4178  NH2 ARG A 522     -81.998   0.821  88.470  1.00 55.19           N  
ATOM   4179  CZ  ARG A 522     -81.689   0.373  87.262  1.00 55.19           C  
ATOM   4180  N   ALA A 523     -85.384   0.477  80.636  1.00 60.23           N  
ATOM   4181  CA  ALA A 523     -86.162   1.622  80.170  1.00 60.23           C  
ATOM   4182  C   ALA A 523     -87.583   1.206  79.800  1.00 60.23           C  
ATOM   4183  CB  ALA A 523     -85.476   2.281  78.975  1.00 60.23           C  
ATOM   4184  O   ALA A 523     -88.539   1.938  80.066  1.00 60.23           O  
ATOM   4185  N   GLN A 524     -87.734  -0.082  79.362  1.00 59.56           N  
ATOM   4186  CA  GLN A 524     -89.026  -0.624  78.953  1.00 59.56           C  
ATOM   4187  C   GLN A 524     -89.833  -1.092  80.161  1.00 59.56           C  
ATOM   4188  CB  GLN A 524     -88.837  -1.779  77.969  1.00 59.56           C  
ATOM   4189  O   GLN A 524     -91.055  -0.931  80.198  1.00 59.56           O  
ATOM   4190  CG  GLN A 524     -88.838  -1.349  76.508  1.00 59.56           C  
ATOM   4191  CD  GLN A 524     -88.672  -2.515  75.552  1.00 59.56           C  
ATOM   4192  NE2 GLN A 524     -88.773  -2.239  74.257  1.00 59.56           N  
ATOM   4193  OE1 GLN A 524     -88.455  -3.655  75.975  1.00 59.56           O  
ATOM   4194  N   GLU A 525     -89.236  -1.562  81.251  1.00 57.64           N  
ATOM   4195  CA  GLU A 525     -89.840  -2.069  82.479  1.00 57.64           C  
ATOM   4196  C   GLU A 525     -90.249  -0.928  83.406  1.00 57.64           C  
ATOM   4197  CB  GLU A 525     -88.877  -3.014  83.202  1.00 57.64           C  
ATOM   4198  O   GLU A 525     -91.262  -1.019  84.102  1.00 57.64           O  
ATOM   4199  CG  GLU A 525     -88.810  -4.408  82.595  1.00 57.64           C  
ATOM   4200  CD  GLU A 525     -88.271  -5.456  83.556  1.00 57.64           C  
ATOM   4201  OE1 GLU A 525     -88.380  -6.667  83.256  1.00 57.64           O  
ATOM   4202  OE2 GLU A 525     -87.738  -5.063  84.617  1.00 57.64           O  
ATOM   4203  N   VAL A 526     -89.575   0.266  83.319  1.00 57.19           N  
ATOM   4204  CA  VAL A 526     -89.873   1.498  84.041  1.00 57.19           C  
ATOM   4205  C   VAL A 526     -91.037   2.223  83.370  1.00 57.19           C  
ATOM   4206  CB  VAL A 526     -88.639   2.426  84.115  1.00 57.19           C  
ATOM   4207  O   VAL A 526     -91.894   2.796  84.047  1.00 57.19           O  
ATOM   4208  CG1 VAL A 526     -89.023   3.791  84.683  1.00 57.19           C  
ATOM   4209  CG2 VAL A 526     -87.539   1.783  84.957  1.00 57.19           C  
ATOM   4210  N   ALA A 527     -91.297   1.965  82.098  1.00 55.51           N  
ATOM   4211  CA  ALA A 527     -92.411   2.512  81.327  1.00 55.51           C  
ATOM   4212  C   ALA A 527     -93.686   1.706  81.558  1.00 55.51           C  
ATOM   4213  CB  ALA A 527     -92.065   2.541  79.840  1.00 55.51           C  
ATOM   4214  O   ALA A 527     -94.788   2.260  81.552  1.00 55.51           O  
ATOM   4215  N   ARG A 528     -93.638   0.411  82.154  1.00 55.10           N  
ATOM   4216  CA  ARG A 528     -94.764  -0.489  82.383  1.00 55.10           C  
ATOM   4217  C   ARG A 528     -95.173  -0.490  83.853  1.00 55.10           C  
ATOM   4218  CB  ARG A 528     -94.417  -1.910  81.935  1.00 55.10           C  
ATOM   4219  O   ARG A 528     -96.206  -1.058  84.214  1.00 55.10           O  
ATOM   4220  CG  ARG A 528     -94.626  -2.156  80.449  1.00 55.10           C  
ATOM   4221  CD  ARG A 528     -94.415  -3.619  80.084  1.00 55.10           C  
ATOM   4222  NE  ARG A 528     -94.592  -3.848  78.653  1.00 55.10           N  
ATOM   4223  NH1 ARG A 528     -93.288  -5.754  78.587  1.00 55.10           N  
ATOM   4224  NH2 ARG A 528     -94.280  -4.971  76.674  1.00 55.10           N  
ATOM   4225  CZ  ARG A 528     -94.053  -4.857  77.975  1.00 55.10           C  
ATOM   4226  N   GLY A 529     -94.924   0.532  84.757  1.00 54.75           N  
ATOM   4227  CA  GLY A 529     -95.491   0.881  86.049  1.00 54.75           C  
ATOM   4228  C   GLY A 529     -95.598  -0.302  86.993  1.00 54.75           C  
ATOM   4229  O   GLY A 529     -96.633  -0.501  87.633  1.00 54.75           O  
ATOM   4230  N   LYS A 530     -94.600  -1.227  87.303  1.00 50.16           N  
ATOM   4231  CA  LYS A 530     -94.677  -2.212  88.379  1.00 50.16           C  
ATOM   4232  C   LYS A 530     -93.588  -1.974  89.421  1.00 50.16           C  
ATOM   4233  CB  LYS A 530     -94.564  -3.630  87.818  1.00 50.16           C  
ATOM   4234  O   LYS A 530     -92.398  -2.093  89.122  1.00 50.16           O  
ATOM   4235  CG  LYS A 530     -95.811  -4.108  87.088  1.00 50.16           C  
ATOM   4236  CD  LYS A 530     -95.684  -5.565  86.660  1.00 50.16           C  
ATOM   4237  CE  LYS A 530     -96.906  -6.027  85.877  1.00 50.16           C  
ATOM   4238  NZ  LYS A 530     -96.782  -7.451  85.447  1.00 50.16           N  
ATOM   4239  N   ALA A 531     -93.543  -0.969  90.267  1.00 50.03           N  
ATOM   4240  CA  ALA A 531     -92.634  -0.365  91.238  1.00 50.03           C  
ATOM   4241  C   ALA A 531     -92.798  -1.004  92.614  1.00 50.03           C  
ATOM   4242  CB  ALA A 531     -92.871   1.141  91.323  1.00 50.03           C  
ATOM   4243  O   ALA A 531     -91.891  -0.940  93.447  1.00 50.03           O  
ATOM   4244  N   LYS A 532     -93.025  -2.372  92.771  1.00 48.52           N  
ATOM   4245  CA  LYS A 532     -92.855  -2.740  94.173  1.00 48.52           C  
ATOM   4246  C   LYS A 532     -92.426  -4.197  94.312  1.00 48.52           C  
ATOM   4247  CB  LYS A 532     -94.149  -2.498  94.952  1.00 48.52           C  
ATOM   4248  O   LYS A 532     -91.803  -4.575  95.306  1.00 48.52           O  
ATOM   4249  CG  LYS A 532     -94.111  -1.272  95.851  1.00 48.52           C  
ATOM   4250  CD  LYS A 532     -95.413  -1.104  96.624  1.00 48.52           C  
ATOM   4251  CE  LYS A 532     -95.386   0.138  97.505  1.00 48.52           C  
ATOM   4252  NZ  LYS A 532     -96.672   0.324  98.240  1.00 48.52           N  
ATOM   4253  N   ALA A 533     -91.956  -4.977  93.151  1.00 49.63           N  
ATOM   4254  CA  ALA A 533     -91.207  -6.229  93.207  1.00 49.63           C  
ATOM   4255  C   ALA A 533     -89.808  -6.057  92.620  1.00 49.63           C  
ATOM   4256  CB  ALA A 533     -91.958  -7.333  92.467  1.00 49.63           C  
ATOM   4257  O   ALA A 533     -88.954  -6.934  92.769  1.00 49.63           O  
ATOM   4258  N   ALA A 534     -89.287  -4.759  92.429  1.00 50.99           N  
ATOM   4259  CA  ALA A 534     -88.083  -4.296  91.744  1.00 50.99           C  
ATOM   4260  C   ALA A 534     -87.037  -3.810  92.743  1.00 50.99           C  
ATOM   4261  CB  ALA A 534     -88.428  -3.184  90.756  1.00 50.99           C  
ATOM   4262  O   ALA A 534     -85.858  -3.684  92.405  1.00 50.99           O  
ATOM   4263  N   SER A 535     -87.278  -3.977  94.121  1.00 52.43           N  
ATOM   4264  CA  SER A 535     -86.337  -3.330  95.029  1.00 52.43           C  
ATOM   4265  C   SER A 535     -85.413  -4.349  95.686  1.00 52.43           C  
ATOM   4266  CB  SER A 535     -87.086  -2.541  96.104  1.00 52.43           C  
ATOM   4267  O   SER A 535     -84.242  -4.059  95.943  1.00 52.43           O  
ATOM   4268  OG  SER A 535     -87.391  -3.368  97.214  1.00 52.43           O  
ATOM   4269  N   LEU A 536     -85.737  -5.742  95.578  1.00 51.23           N  
ATOM   4270  CA  LEU A 536     -84.829  -6.736  96.140  1.00 51.23           C  
ATOM   4271  C   LEU A 536     -84.034  -7.429  95.039  1.00 51.23           C  
ATOM   4272  CB  LEU A 536     -85.607  -7.773  96.954  1.00 51.23           C  
ATOM   4273  O   LEU A 536     -82.853  -7.736  95.219  1.00 51.23           O  
ATOM   4274  CG  LEU A 536     -85.134  -8.002  98.390  1.00 51.23           C  
ATOM   4275  CD1 LEU A 536     -86.288  -7.803  99.367  1.00 51.23           C  
ATOM   4276  CD2 LEU A 536     -84.533  -9.395  98.540  1.00 51.23           C  
ATOM   4277  N   GLU A 537     -84.424  -7.346  93.732  1.00 53.81           N  
ATOM   4278  CA  GLU A 537     -83.742  -7.836  92.538  1.00 53.81           C  
ATOM   4279  C   GLU A 537     -82.870  -6.750  91.915  1.00 53.81           C  
ATOM   4280  CB  GLU A 537     -84.755  -8.350  91.512  1.00 53.81           C  
ATOM   4281  O   GLU A 537     -81.791  -7.036  91.393  1.00 53.81           O  
ATOM   4282  CG  GLU A 537     -85.061  -9.835  91.640  1.00 53.81           C  
ATOM   4283  CD  GLU A 537     -85.801 -10.401  90.438  1.00 53.81           C  
ATOM   4284  OE1 GLU A 537     -86.013 -11.634  90.381  1.00 53.81           O  
ATOM   4285  OE2 GLU A 537     -86.170  -9.605  89.546  1.00 53.81           O  
ATOM   4286  N   ALA A 538     -83.065  -5.456  92.282  1.00 53.03           N  
ATOM   4287  CA  ALA A 538     -82.346  -4.259  91.853  1.00 53.03           C  
ATOM   4288  C   ALA A 538     -81.080  -4.054  92.679  1.00 53.03           C  
ATOM   4289  CB  ALA A 538     -83.248  -3.031  91.953  1.00 53.03           C  
ATOM   4290  O   ALA A 538     -80.043  -3.650  92.148  1.00 53.03           O  
ATOM   4291  N   SER A 539     -81.045  -4.495  93.943  1.00 57.44           N  
ATOM   4292  CA  SER A 539     -79.874  -4.406  94.810  1.00 57.44           C  
ATOM   4293  C   SER A 539     -78.885  -5.530  94.520  1.00 57.44           C  
ATOM   4294  CB  SER A 539     -80.292  -4.451  96.280  1.00 57.44           C  
ATOM   4295  O   SER A 539     -77.671  -5.311  94.524  1.00 57.44           O  
ATOM   4296  OG  SER A 539     -79.173  -4.700  97.114  1.00 57.44           O  
ATOM   4297  N   GLU A 540     -79.438  -6.706  94.061  1.00 58.20           N  
ATOM   4298  CA  GLU A 540     -78.604  -7.841  93.677  1.00 58.20           C  
ATOM   4299  C   GLU A 540     -78.000  -7.638  92.290  1.00 58.20           C  
ATOM   4300  CB  GLU A 540     -79.413  -9.140  93.713  1.00 58.20           C  
ATOM   4301  O   GLU A 540     -76.840  -7.985  92.056  1.00 58.20           O  
ATOM   4302  CG  GLU A 540     -79.220  -9.950  94.987  1.00 58.20           C  
ATOM   4303  CD  GLU A 540     -80.098 -11.189  95.048  1.00 58.20           C  
ATOM   4304  OE1 GLU A 540     -80.030 -11.932  96.054  1.00 58.20           O  
ATOM   4305  OE2 GLU A 540     -80.860 -11.420  94.083  1.00 58.20           O  
ATOM   4306  N   LEU A 541     -78.607  -6.901  91.429  1.00 56.50           N  
ATOM   4307  CA  LEU A 541     -78.160  -6.620  90.069  1.00 56.50           C  
ATOM   4308  C   LEU A 541     -77.206  -5.430  90.045  1.00 56.50           C  
ATOM   4309  CB  LEU A 541     -79.358  -6.347  89.156  1.00 56.50           C  
ATOM   4310  O   LEU A 541     -76.242  -5.418  89.277  1.00 56.50           O  
ATOM   4311  CG  LEU A 541     -79.972  -7.563  88.461  1.00 56.50           C  
ATOM   4312  CD1 LEU A 541     -81.395  -7.253  88.008  1.00 56.50           C  
ATOM   4313  CD2 LEU A 541     -79.111  -7.994  87.278  1.00 56.50           C  
ATOM   4314  N   GLU A 542     -77.347  -4.462  91.006  1.00 57.94           N  
ATOM   4315  CA  GLU A 542     -76.408  -3.357  91.177  1.00 57.94           C  
ATOM   4316  C   GLU A 542     -75.107  -3.833  91.818  1.00 57.94           C  
ATOM   4317  CB  GLU A 542     -77.034  -2.244  92.021  1.00 57.94           C  
ATOM   4318  O   GLU A 542     -74.023  -3.382  91.442  1.00 57.94           O  
ATOM   4319  CG  GLU A 542     -77.632  -1.111  91.199  1.00 57.94           C  
ATOM   4320  CD  GLU A 542     -78.216   0.004  92.051  1.00 57.94           C  
ATOM   4321  OE1 GLU A 542     -78.723   0.999  91.484  1.00 57.94           O  
ATOM   4322  OE2 GLU A 542     -78.166  -0.117  93.295  1.00 57.94           O  
ATOM   4323  N   ALA A 543     -75.270  -4.826  92.662  1.00 63.74           N  
ATOM   4324  CA  ALA A 543     -74.096  -5.443  93.273  1.00 63.74           C  
ATOM   4325  C   ALA A 543     -73.334  -6.293  92.259  1.00 63.74           C  
ATOM   4326  CB  ALA A 543     -74.504  -6.292  94.474  1.00 63.74           C  
ATOM   4327  O   ALA A 543     -72.101  -6.288  92.239  1.00 63.74           O  
ATOM   4328  N   GLN A 544     -74.100  -6.902  91.295  1.00 60.16           N  
ATOM   4329  CA  GLN A 544     -73.496  -7.701  90.234  1.00 60.16           C  
ATOM   4330  C   GLN A 544     -72.874  -6.811  89.162  1.00 60.16           C  
ATOM   4331  CB  GLN A 544     -74.533  -8.633  89.606  1.00 60.16           C  
ATOM   4332  O   GLN A 544     -71.796  -7.114  88.645  1.00 60.16           O  
ATOM   4333  CG  GLN A 544     -74.785  -9.902  90.409  1.00 60.16           C  
ATOM   4334  CD  GLN A 544     -75.833 -10.798  89.777  1.00 60.16           C  
ATOM   4335  NE2 GLN A 544     -76.087 -11.944  90.399  1.00 60.16           N  
ATOM   4336  OE1 GLN A 544     -76.411 -10.463  88.738  1.00 60.16           O  
ATOM   4337  N   ALA A 545     -73.437  -5.610  88.945  1.00 56.89           N  
ATOM   4338  CA  ALA A 545     -72.915  -4.627  87.999  1.00 56.89           C  
ATOM   4339  C   ALA A 545     -71.676  -3.933  88.558  1.00 56.89           C  
ATOM   4340  CB  ALA A 545     -73.988  -3.596  87.656  1.00 56.89           C  
ATOM   4341  O   ALA A 545     -70.705  -3.704  87.833  1.00 56.89           O  
ATOM   4342  N   SER A 546     -71.647  -3.745  89.809  1.00 63.71           N  
ATOM   4343  CA  SER A 546     -70.506  -3.133  90.483  1.00 63.71           C  
ATOM   4344  C   SER A 546     -69.346  -4.114  90.607  1.00 63.71           C  
ATOM   4345  CB  SER A 546     -70.910  -2.629  91.869  1.00 63.71           C  
ATOM   4346  O   SER A 546     -68.186  -3.739  90.422  1.00 63.71           O  
ATOM   4347  OG  SER A 546     -69.765  -2.311  92.642  1.00 63.71           O  
ATOM   4348  N   ALA A 547     -69.640  -5.367  90.741  1.00 70.47           N  
ATOM   4349  CA  ALA A 547     -68.623  -6.414  90.790  1.00 70.47           C  
ATOM   4350  C   ALA A 547     -68.014  -6.653  89.411  1.00 70.47           C  
ATOM   4351  CB  ALA A 547     -69.220  -7.709  91.336  1.00 70.47           C  
ATOM   4352  O   ALA A 547     -66.799  -6.815  89.282  1.00 70.47           O  
ATOM   4353  N   LYS A 548     -68.821  -6.507  88.500  1.00 63.64           N  
ATOM   4354  CA  LYS A 548     -68.359  -6.694  87.128  1.00 63.64           C  
ATOM   4355  C   LYS A 548     -67.592  -5.471  86.634  1.00 63.64           C  
ATOM   4356  CB  LYS A 548     -69.540  -6.983  86.199  1.00 63.64           C  
ATOM   4357  O   LYS A 548     -66.600  -5.602  85.914  1.00 63.64           O  
ATOM   4358  CG  LYS A 548     -69.236  -8.001  85.110  1.00 63.64           C  
ATOM   4359  CD  LYS A 548     -70.494  -8.397  84.348  1.00 63.64           C  
ATOM   4360  CE  LYS A 548     -70.200  -9.456  83.294  1.00 63.64           C  
ATOM   4361  NZ  LYS A 548     -71.444  -9.905  82.599  1.00 63.64           N  
ATOM   4362  N   ALA A 549     -67.895  -4.307  87.137  1.00 60.05           N  
ATOM   4363  CA  ALA A 549     -67.176  -3.070  86.841  1.00 60.05           C  
ATOM   4364  C   ALA A 549     -65.804  -3.060  87.508  1.00 60.05           C  
ATOM   4365  CB  ALA A 549     -67.992  -1.860  87.290  1.00 60.05           C  
ATOM   4366  O   ALA A 549     -64.816  -2.634  86.905  1.00 60.05           O  
ATOM   4367  N   ARG A 550     -65.723  -3.636  88.640  1.00 69.10           N  
ATOM   4368  CA  ARG A 550     -64.454  -3.752  89.350  1.00 69.10           C  
ATOM   4369  C   ARG A 550     -63.551  -4.791  88.694  1.00 69.10           C  
ATOM   4370  CB  ARG A 550     -64.690  -4.115  90.818  1.00 69.10           C  
ATOM   4371  O   ARG A 550     -62.340  -4.589  88.584  1.00 69.10           O  
ATOM   4372  CG  ARG A 550     -65.018  -2.924  91.703  1.00 69.10           C  
ATOM   4373  CD  ARG A 550     -65.130  -3.322  93.168  1.00 69.10           C  
ATOM   4374  NE  ARG A 550     -65.574  -2.207  93.998  1.00 69.10           N  
ATOM   4375  NH1 ARG A 550     -66.355  -3.531  95.722  1.00 69.10           N  
ATOM   4376  NH2 ARG A 550     -66.512  -1.248  95.862  1.00 69.10           N  
ATOM   4377  CZ  ARG A 550     -66.146  -2.331  95.192  1.00 69.10           C  
ATOM   4378  N   GLU A 551     -64.157  -5.767  88.150  1.00 71.42           N  
ATOM   4379  CA  GLU A 551     -63.434  -6.791  87.401  1.00 71.42           C  
ATOM   4380  C   GLU A 551     -62.898  -6.237  86.084  1.00 71.42           C  
ATOM   4381  CB  GLU A 551     -64.335  -7.999  87.136  1.00 71.42           C  
ATOM   4382  O   GLU A 551     -61.754  -6.505  85.711  1.00 71.42           O  
ATOM   4383  CG  GLU A 551     -63.580  -9.244  86.693  1.00 71.42           C  
ATOM   4384  CD  GLU A 551     -64.478 -10.456  86.504  1.00 71.42           C  
ATOM   4385  OE1 GLU A 551     -63.988 -11.507  86.031  1.00 71.42           O  
ATOM   4386  OE2 GLU A 551     -65.682 -10.353  86.830  1.00 71.42           O  
ATOM   4387  N   LEU A 552     -63.602  -5.354  85.518  1.00 59.38           N  
ATOM   4388  CA  LEU A 552     -63.207  -4.722  84.264  1.00 59.38           C  
ATOM   4389  C   LEU A 552     -62.128  -3.670  84.502  1.00 59.38           C  
ATOM   4390  CB  LEU A 552     -64.418  -4.082  83.581  1.00 59.38           C  
ATOM   4391  O   LEU A 552     -61.188  -3.549  83.713  1.00 59.38           O  
ATOM   4392  CG  LEU A 552     -64.653  -4.464  82.119  1.00 59.38           C  
ATOM   4393  CD1 LEU A 552     -66.137  -4.702  81.865  1.00 59.38           C  
ATOM   4394  CD2 LEU A 552     -64.113  -3.381  81.190  1.00 59.38           C  
ATOM   4395  N   GLN A 553     -62.201  -3.057  85.649  1.00 63.27           N  
ATOM   4396  CA  GLN A 553     -61.189  -2.078  86.030  1.00 63.27           C  
ATOM   4397  C   GLN A 553     -59.861  -2.756  86.357  1.00 63.27           C  
ATOM   4398  CB  GLN A 553     -61.664  -1.250  87.225  1.00 63.27           C  
ATOM   4399  O   GLN A 553     -58.798  -2.276  85.959  1.00 63.27           O  
ATOM   4400  CG  GLN A 553     -60.858   0.021  87.453  1.00 63.27           C  
ATOM   4401  CD  GLN A 553     -61.587   1.031  88.319  1.00 63.27           C  
ATOM   4402  NE2 GLN A 553     -60.867   2.050  88.776  1.00 63.27           N  
ATOM   4403  OE1 GLN A 553     -62.788   0.897  88.575  1.00 63.27           O  
ATOM   4404  N   GLU A 554     -59.949  -3.914  86.907  1.00 70.92           N  
ATOM   4405  CA  GLU A 554     -58.755  -4.692  87.226  1.00 70.92           C  
ATOM   4406  C   GLU A 554     -58.141  -5.301  85.969  1.00 70.92           C  
ATOM   4407  CB  GLU A 554     -59.086  -5.793  88.237  1.00 70.92           C  
ATOM   4408  O   GLU A 554     -56.917  -5.345  85.829  1.00 70.92           O  
ATOM   4409  CG  GLU A 554     -57.897  -6.231  89.080  1.00 70.92           C  
ATOM   4410  CD  GLU A 554     -58.269  -7.213  90.179  1.00 70.92           C  
ATOM   4411  OE1 GLU A 554     -57.360  -7.717  90.877  1.00 70.92           O  
ATOM   4412  OE2 GLU A 554     -59.480  -7.482  90.343  1.00 70.92           O  
ATOM   4413  N   GLN A 555     -58.939  -5.563  85.025  1.00 66.69           N  
ATOM   4414  CA  GLN A 555     -58.474  -6.093  83.748  1.00 66.69           C  
ATOM   4415  C   GLN A 555     -57.860  -4.993  82.887  1.00 66.69           C  
ATOM   4416  CB  GLN A 555     -59.622  -6.768  82.996  1.00 66.69           C  
ATOM   4417  O   GLN A 555     -56.860  -5.219  82.201  1.00 66.69           O  
ATOM   4418  CG  GLN A 555     -60.027  -8.117  83.574  1.00 66.69           C  
ATOM   4419  CD  GLN A 555     -61.149  -8.777  82.795  1.00 66.69           C  
ATOM   4420  NE2 GLN A 555     -61.487 -10.007  83.168  1.00 66.69           N  
ATOM   4421  OE1 GLN A 555     -61.708  -8.186  81.866  1.00 66.69           O  
ATOM   4422  N   LEU A 556     -58.292  -3.771  83.048  1.00 58.94           N  
ATOM   4423  CA  LEU A 556     -57.763  -2.627  82.314  1.00 58.94           C  
ATOM   4424  C   LEU A 556     -56.442  -2.159  82.915  1.00 58.94           C  
ATOM   4425  CB  LEU A 556     -58.773  -1.477  82.313  1.00 58.94           C  
ATOM   4426  O   LEU A 556     -55.515  -1.802  82.185  1.00 58.94           O  
ATOM   4427  CG  LEU A 556     -59.840  -1.512  81.218  1.00 58.94           C  
ATOM   4428  CD1 LEU A 556     -60.962  -0.531  81.540  1.00 58.94           C  
ATOM   4429  CD2 LEU A 556     -59.222  -1.198  79.859  1.00 58.94           C  
ATOM   4430  N   LEU A 557     -56.353  -2.269  84.228  1.00 64.82           N  
ATOM   4431  CA  LEU A 557     -55.117  -1.918  84.919  1.00 64.82           C  
ATOM   4432  C   LEU A 557     -54.035  -2.962  84.663  1.00 64.82           C  
ATOM   4433  CB  LEU A 557     -55.364  -1.781  86.424  1.00 64.82           C  
ATOM   4434  O   LEU A 557     -52.866  -2.618  84.476  1.00 64.82           O  
ATOM   4435  CG  LEU A 557     -55.009  -0.432  87.049  1.00 64.82           C  
ATOM   4436  CD1 LEU A 557     -56.059  -0.034  88.082  1.00 64.82           C  
ATOM   4437  CD2 LEU A 557     -53.622  -0.482  87.681  1.00 64.82           C  
ATOM   4438  N   ALA A 558     -54.410  -4.226  84.540  1.00 68.25           N  
ATOM   4439  CA  ALA A 558     -53.484  -5.298  84.184  1.00 68.25           C  
ATOM   4440  C   ALA A 558     -53.053  -5.187  82.725  1.00 68.25           C  
ATOM   4441  CB  ALA A 558     -54.122  -6.660  84.445  1.00 68.25           C  
ATOM   4442  O   ALA A 558     -51.885  -5.411  82.398  1.00 68.25           O  
ATOM   4443  N   ALA A 559     -53.829  -4.582  81.947  1.00 58.10           N  
ATOM   4444  CA  ALA A 559     -53.573  -4.366  80.526  1.00 58.10           C  
ATOM   4445  C   ALA A 559     -52.673  -3.152  80.309  1.00 58.10           C  
ATOM   4446  CB  ALA A 559     -54.887  -4.193  79.768  1.00 58.10           C  
ATOM   4447  O   ALA A 559     -51.790  -3.172  79.448  1.00 58.10           O  
ATOM   4448  N   ALA A 560     -52.815  -2.193  81.130  1.00 55.97           N  
ATOM   4449  CA  ALA A 560     -51.982  -0.995  81.074  1.00 55.97           C  
ATOM   4450  C   ALA A 560     -50.560  -1.294  81.539  1.00 55.97           C  
ATOM   4451  CB  ALA A 560     -52.593   0.118  81.922  1.00 55.97           C  
ATOM   4452  O   ALA A 560     -49.593  -0.780  80.972  1.00 55.97           O  
ATOM   4453  N   ALA A 561     -50.423  -2.253  82.389  1.00 64.88           N  
ATOM   4454  CA  ALA A 561     -49.118  -2.675  82.892  1.00 64.88           C  
ATOM   4455  C   ALA A 561     -48.379  -3.520  81.859  1.00 64.88           C  
ATOM   4456  CB  ALA A 561     -49.276  -3.452  84.196  1.00 64.88           C  
ATOM   4457  O   ALA A 561     -47.165  -3.386  81.691  1.00 64.88           O  
ATOM   4458  N   GLU A 562     -49.057  -4.192  81.012  1.00 62.57           N  
ATOM   4459  CA  GLU A 562     -48.468  -5.018  79.962  1.00 62.57           C  
ATOM   4460  C   GLU A 562     -48.076  -4.175  78.751  1.00 62.57           C  
ATOM   4461  CB  GLU A 562     -49.438  -6.125  79.540  1.00 62.57           C  
ATOM   4462  O   GLU A 562     -47.061  -4.442  78.105  1.00 62.57           O  
ATOM   4463  CG  GLU A 562     -49.411  -7.345  80.449  1.00 62.57           C  
ATOM   4464  CD  GLU A 562     -50.287  -8.484  79.951  1.00 62.57           C  
ATOM   4465  OE1 GLU A 562     -50.320  -9.553  80.601  1.00 62.57           O  
ATOM   4466  OE2 GLU A 562     -50.944  -8.305  78.901  1.00 62.57           O  
ATOM   4467  N   ARG A 563     -48.692  -3.024  78.524  1.00 56.17           N  
ATOM   4468  CA  ARG A 563     -48.395  -2.065  77.465  1.00 56.17           C  
ATOM   4469  C   ARG A 563     -47.150  -1.250  77.798  1.00 56.17           C  
ATOM   4470  CB  ARG A 563     -49.586  -1.133  77.234  1.00 56.17           C  
ATOM   4471  O   ARG A 563     -46.345  -0.947  76.914  1.00 56.17           O  
ATOM   4472  CG  ARG A 563     -50.603  -1.667  76.239  1.00 56.17           C  
ATOM   4473  CD  ARG A 563     -51.687  -0.643  75.934  1.00 56.17           C  
ATOM   4474  NE  ARG A 563     -52.690  -1.176  75.017  1.00 56.17           N  
ATOM   4475  NH1 ARG A 563     -53.964   0.751  74.963  1.00 56.17           N  
ATOM   4476  NH2 ARG A 563     -54.599  -1.083  73.743  1.00 56.17           N  
ATOM   4477  CZ  ARG A 563     -53.749  -0.502  74.576  1.00 56.17           C  
ATOM   4478  N   THR A 564     -46.907  -0.990  79.094  1.00 58.63           N  
ATOM   4479  CA  THR A 564     -45.733  -0.248  79.539  1.00 58.63           C  
ATOM   4480  C   THR A 564     -44.484  -1.124  79.476  1.00 58.63           C  
ATOM   4481  CB  THR A 564     -45.918   0.285  80.972  1.00 58.63           C  
ATOM   4482  O   THR A 564     -43.415  -0.662  79.072  1.00 58.63           O  
ATOM   4483  CG2 THR A 564     -47.032   1.325  81.032  1.00 58.63           C  
ATOM   4484  OG1 THR A 564     -46.249  -0.805  81.842  1.00 58.63           O  
ATOM   4485  N   GLU A 565     -44.668  -2.398  79.670  1.00 61.50           N  
ATOM   4486  CA  GLU A 565     -43.571  -3.356  79.566  1.00 61.50           C  
ATOM   4487  C   GLU A 565     -43.234  -3.653  78.108  1.00 61.50           C  
ATOM   4488  CB  GLU A 565     -43.917  -4.653  80.301  1.00 61.50           C  
ATOM   4489  O   GLU A 565     -42.062  -3.784  77.750  1.00 61.50           O  
ATOM   4490  CG  GLU A 565     -43.538  -4.645  81.775  1.00 61.50           C  
ATOM   4491  CD  GLU A 565     -43.847  -5.955  82.482  1.00 61.50           C  
ATOM   4492  OE1 GLU A 565     -43.610  -6.055  83.707  1.00 61.50           O  
ATOM   4493  OE2 GLU A 565     -44.330  -6.890  81.804  1.00 61.50           O  
ATOM   4494  N   ALA A 566     -44.143  -3.488  77.272  1.00 57.17           N  
ATOM   4495  CA  ALA A 566     -43.989  -3.687  75.833  1.00 57.17           C  
ATOM   4496  C   ALA A 566     -43.352  -2.466  75.176  1.00 57.17           C  
ATOM   4497  CB  ALA A 566     -45.340  -3.989  75.189  1.00 57.17           C  
ATOM   4498  O   ALA A 566     -42.513  -2.601  74.282  1.00 57.17           O  
ATOM   4499  N   ALA A 567     -43.622  -1.302  75.701  1.00 57.64           N  
ATOM   4500  CA  ALA A 567     -43.030  -0.059  75.215  1.00 57.64           C  
ATOM   4501  C   ALA A 567     -41.567   0.053  75.634  1.00 57.64           C  
ATOM   4502  CB  ALA A 567     -43.820   1.143  75.726  1.00 57.64           C  
ATOM   4503  O   ALA A 567     -40.724   0.505  74.856  1.00 57.64           O  
ATOM   4504  N   ALA A 568     -41.255  -0.514  76.738  1.00 61.19           N  
ATOM   4505  CA  ALA A 568     -39.883  -0.549  77.238  1.00 61.19           C  
ATOM   4506  C   ALA A 568     -39.049  -1.577  76.480  1.00 61.19           C  
ATOM   4507  CB  ALA A 568     -39.870  -0.856  78.734  1.00 61.19           C  
ATOM   4508  O   ALA A 568     -37.878  -1.334  76.177  1.00 61.19           O  
ATOM   4509  N   ALA A 569     -39.618  -2.599  75.960  1.00 61.26           N  
ATOM   4510  CA  ALA A 569     -38.950  -3.643  75.188  1.00 61.26           C  
ATOM   4511  C   ALA A 569     -38.708  -3.191  73.750  1.00 61.26           C  
ATOM   4512  CB  ALA A 569     -39.774  -4.928  75.207  1.00 61.26           C  
ATOM   4513  O   ALA A 569     -37.651  -3.465  73.176  1.00 61.26           O  
ATOM   4514  N   GLU A 570     -39.532  -2.320  73.226  1.00 58.27           N  
ATOM   4515  CA  GLU A 570     -39.396  -1.744  71.892  1.00 58.27           C  
ATOM   4516  C   GLU A 570     -38.309  -0.673  71.861  1.00 58.27           C  
ATOM   4517  CB  GLU A 570     -40.728  -1.154  71.422  1.00 58.27           C  
ATOM   4518  O   GLU A 570     -37.537  -0.592  70.903  1.00 58.27           O  
ATOM   4519  CG  GLU A 570     -41.574  -2.121  70.605  1.00 58.27           C  
ATOM   4520  CD  GLU A 570     -42.864  -1.502  70.091  1.00 58.27           C  
ATOM   4521  OE1 GLU A 570     -43.654  -2.210  69.426  1.00 58.27           O  
ATOM   4522  OE2 GLU A 570     -43.086  -0.299  70.354  1.00 58.27           O  
ATOM   4523  N   SER A 571     -38.197   0.006  72.882  1.00 63.12           N  
ATOM   4524  CA  SER A 571     -37.159   1.023  73.019  1.00 63.12           C  
ATOM   4525  C   SER A 571     -35.787   0.388  73.219  1.00 63.12           C  
ATOM   4526  CB  SER A 571     -37.474   1.956  74.190  1.00 63.12           C  
ATOM   4527  O   SER A 571     -34.796   0.848  72.648  1.00 63.12           O  
ATOM   4528  OG  SER A 571     -36.414   2.872  74.401  1.00 63.12           O  
ATOM   4529  N   ALA A 572     -35.719  -0.736  73.809  1.00 62.76           N  
ATOM   4530  CA  ALA A 572     -34.485  -1.492  74.004  1.00 62.76           C  
ATOM   4531  C   ALA A 572     -34.055  -2.182  72.712  1.00 62.76           C  
ATOM   4532  CB  ALA A 572     -34.662  -2.520  75.119  1.00 62.76           C  
ATOM   4533  O   ALA A 572     -32.864  -2.236  72.397  1.00 62.76           O  
ATOM   4534  N   LEU A 573     -34.949  -2.504  71.863  1.00 62.19           N  
ATOM   4535  CA  LEU A 573     -34.694  -3.109  70.561  1.00 62.19           C  
ATOM   4536  C   LEU A 573     -34.222  -2.061  69.558  1.00 62.19           C  
ATOM   4537  CB  LEU A 573     -35.954  -3.803  70.036  1.00 62.19           C  
ATOM   4538  O   LEU A 573     -33.305  -2.315  68.774  1.00 62.19           O  
ATOM   4539  CG  LEU A 573     -35.789  -4.633  68.762  1.00 62.19           C  
ATOM   4540  CD1 LEU A 573     -35.261  -6.023  69.099  1.00 62.19           C  
ATOM   4541  CD2 LEU A 573     -37.113  -4.727  68.010  1.00 62.19           C  
ATOM   4542  N   GLN A 574     -34.650  -0.898  69.651  1.00 61.58           N  
ATOM   4543  CA  GLN A 574     -34.256   0.205  68.782  1.00 61.58           C  
ATOM   4544  C   GLN A 574     -32.854   0.702  69.125  1.00 61.58           C  
ATOM   4545  CB  GLN A 574     -35.260   1.354  68.882  1.00 61.58           C  
ATOM   4546  O   GLN A 574     -32.067   1.022  68.232  1.00 61.58           O  
ATOM   4547  CG  GLN A 574     -36.532   1.131  68.076  1.00 61.58           C  
ATOM   4548  CD  GLN A 574     -37.488   2.307  68.150  1.00 61.58           C  
ATOM   4549  NE2 GLN A 574     -38.540   2.268  67.339  1.00 61.58           N  
ATOM   4550  OE1 GLN A 574     -37.283   3.242  68.930  1.00 61.58           O  
ATOM   4551  N   LYS A 575     -32.517   0.607  70.341  1.00 69.46           N  
ATOM   4552  CA  LYS A 575     -31.190   0.992  70.812  1.00 69.46           C  
ATOM   4553  C   LYS A 575     -30.148  -0.059  70.437  1.00 69.46           C  
ATOM   4554  CB  LYS A 575     -31.198   1.204  72.326  1.00 69.46           C  
ATOM   4555  O   LYS A 575     -29.028   0.281  70.050  1.00 69.46           O  
ATOM   4556  CG  LYS A 575     -31.760   2.550  72.759  1.00 69.46           C  
ATOM   4557  CD  LYS A 575     -31.689   2.726  74.271  1.00 69.46           C  
ATOM   4558  CE  LYS A 575     -32.404   3.992  74.722  1.00 69.46           C  
ATOM   4559  NZ  LYS A 575     -32.383   4.140  76.208  1.00 69.46           N  
ATOM   4560  N   SER A 576     -30.509  -1.263  70.374  1.00 64.40           N  
ATOM   4561  CA  SER A 576     -29.629  -2.361  69.985  1.00 64.40           C  
ATOM   4562  C   SER A 576     -29.430  -2.401  68.474  1.00 64.40           C  
ATOM   4563  CB  SER A 576     -30.193  -3.697  70.469  1.00 64.40           C  
ATOM   4564  O   SER A 576     -28.325  -2.664  67.994  1.00 64.40           O  
ATOM   4565  OG  SER A 576     -31.167  -4.190  69.565  1.00 64.40           O  
ATOM   4566  N   GLU A 577     -30.373  -1.991  67.715  1.00 63.24           N  
ATOM   4567  CA  GLU A 577     -30.301  -1.909  66.260  1.00 63.24           C  
ATOM   4568  C   GLU A 577     -29.461  -0.716  65.814  1.00 63.24           C  
ATOM   4569  CB  GLU A 577     -31.705  -1.818  65.656  1.00 63.24           C  
ATOM   4570  O   GLU A 577     -28.680  -0.820  64.866  1.00 63.24           O  
ATOM   4571  CG  GLU A 577     -32.392  -3.166  65.490  1.00 63.24           C  
ATOM   4572  CD  GLU A 577     -33.778  -3.061  64.873  1.00 63.24           C  
ATOM   4573  OE1 GLU A 577     -34.422  -4.110  64.646  1.00 63.24           O  
ATOM   4574  OE2 GLU A 577     -34.222  -1.920  64.612  1.00 63.24           O  
ATOM   4575  N   ALA A 578     -29.539   0.285  66.552  1.00 66.10           N  
ATOM   4576  CA  ALA A 578     -28.746   1.483  66.288  1.00 66.10           C  
ATOM   4577  C   ALA A 578     -27.276   1.254  66.627  1.00 66.10           C  
ATOM   4578  CB  ALA A 578     -29.293   2.668  67.079  1.00 66.10           C  
ATOM   4579  O   ALA A 578     -26.388   1.692  65.892  1.00 66.10           O  
ATOM   4580  N   ALA A 579     -27.021   0.468  67.626  1.00 71.68           N  
ATOM   4581  CA  ALA A 579     -25.661   0.108  68.021  1.00 71.68           C  
ATOM   4582  C   ALA A 579     -25.042  -0.869  67.026  1.00 71.68           C  
ATOM   4583  CB  ALA A 579     -25.656  -0.493  69.425  1.00 71.68           C  
ATOM   4584  O   ALA A 579     -23.860  -0.758  66.691  1.00 71.68           O  
ATOM   4585  N   ALA A 580     -25.819  -1.686  66.443  1.00 68.45           N  
ATOM   4586  CA  ALA A 580     -25.380  -2.650  65.438  1.00 68.45           C  
ATOM   4587  C   ALA A 580     -25.090  -1.962  64.107  1.00 68.45           C  
ATOM   4588  CB  ALA A 580     -26.433  -3.740  65.251  1.00 68.45           C  
ATOM   4589  O   ALA A 580     -24.102  -2.279  63.440  1.00 68.45           O  
ATOM   4590  N   LEU A 581     -25.753  -0.946  63.758  1.00 67.27           N  
ATOM   4591  CA  LEU A 581     -25.569  -0.169  62.537  1.00 67.27           C  
ATOM   4592  C   LEU A 581     -24.322   0.704  62.630  1.00 67.27           C  
ATOM   4593  CB  LEU A 581     -26.798   0.703  62.266  1.00 67.27           C  
ATOM   4594  O   LEU A 581     -23.570   0.825  61.660  1.00 67.27           O  
ATOM   4595  CG  LEU A 581     -26.931   1.266  60.850  1.00 67.27           C  
ATOM   4596  CD1 LEU A 581     -28.206   0.748  60.192  1.00 67.27           C  
ATOM   4597  CD2 LEU A 581     -26.919   2.791  60.877  1.00 67.27           C  
ATOM   4598  N   GLU A 582     -24.065   1.149  63.742  1.00 74.70           N  
ATOM   4599  CA  GLU A 582     -22.875   1.956  63.992  1.00 74.70           C  
ATOM   4600  C   GLU A 582     -21.612   1.100  63.970  1.00 74.70           C  
ATOM   4601  CB  GLU A 582     -22.993   2.686  65.333  1.00 74.70           C  
ATOM   4602  O   GLU A 582     -20.575   1.528  63.460  1.00 74.70           O  
ATOM   4603  CG  GLU A 582     -22.173   3.966  65.410  1.00 74.70           C  
ATOM   4604  CD  GLU A 582     -22.520   4.829  66.613  1.00 74.70           C  
ATOM   4605  OE1 GLU A 582     -21.919   5.915  66.774  1.00 74.70           O  
ATOM   4606  OE2 GLU A 582     -23.401   4.415  67.400  1.00 74.70           O  
ATOM   4607  N   SER A 583     -21.651  -0.053  64.418  1.00 76.82           N  
ATOM   4608  CA  SER A 583     -20.552  -1.012  64.366  1.00 76.82           C  
ATOM   4609  C   SER A 583     -20.266  -1.448  62.933  1.00 76.82           C  
ATOM   4610  CB  SER A 583     -20.866  -2.235  65.227  1.00 76.82           C  
ATOM   4611  O   SER A 583     -19.105  -1.566  62.534  1.00 76.82           O  
ATOM   4612  OG  SER A 583     -19.855  -3.219  65.092  1.00 76.82           O  
ATOM   4613  N   GLN A 584     -21.251  -1.512  62.119  1.00 67.28           N  
ATOM   4614  CA  GLN A 584     -21.116  -1.850  60.706  1.00 67.28           C  
ATOM   4615  C   GLN A 584     -20.484  -0.701  59.924  1.00 67.28           C  
ATOM   4616  CB  GLN A 584     -22.476  -2.207  60.106  1.00 67.28           C  
ATOM   4617  O   GLN A 584     -19.638  -0.926  59.056  1.00 67.28           O  
ATOM   4618  CG  GLN A 584     -22.820  -3.688  60.201  1.00 67.28           C  
ATOM   4619  CD  GLN A 584     -24.122  -4.034  59.502  1.00 67.28           C  
ATOM   4620  NE2 GLN A 584     -24.506  -5.305  59.560  1.00 67.28           N  
ATOM   4621  OE1 GLN A 584     -24.777  -3.166  58.916  1.00 67.28           O  
ATOM   4622  N   ARG A 585     -20.791   0.445  60.267  1.00 74.03           N  
ATOM   4623  CA  ARG A 585     -20.231   1.632  59.630  1.00 74.03           C  
ATOM   4624  C   ARG A 585     -18.758   1.802  59.986  1.00 74.03           C  
ATOM   4625  CB  ARG A 585     -21.015   2.881  60.036  1.00 74.03           C  
ATOM   4626  O   ARG A 585     -17.947   2.175  59.136  1.00 74.03           O  
ATOM   4627  CG  ARG A 585     -22.365   3.012  59.348  1.00 74.03           C  
ATOM   4628  CD  ARG A 585     -23.059   4.317  59.711  1.00 74.03           C  
ATOM   4629  NE  ARG A 585     -24.300   4.494  58.961  1.00 74.03           N  
ATOM   4630  NH1 ARG A 585     -24.927   6.430  60.056  1.00 74.03           N  
ATOM   4631  NH2 ARG A 585     -26.257   5.558  58.405  1.00 74.03           N  
ATOM   4632  CZ  ARG A 585     -25.158   5.494  59.142  1.00 74.03           C  
ATOM   4633  N   ARG A 586     -18.455   1.402  61.219  1.00 75.00           N  
ATOM   4634  CA  ARG A 586     -17.070   1.446  61.679  1.00 75.00           C  
ATOM   4635  C   ARG A 586     -16.222   0.402  60.961  1.00 75.00           C  
ATOM   4636  CB  ARG A 586     -16.999   1.230  63.192  1.00 75.00           C  
ATOM   4637  O   ARG A 586     -15.101   0.691  60.537  1.00 75.00           O  
ATOM   4638  CG  ARG A 586     -17.278   2.482  64.007  1.00 75.00           C  
ATOM   4639  CD  ARG A 586     -17.083   2.240  65.497  1.00 75.00           C  
ATOM   4640  NE  ARG A 586     -17.451   3.412  66.287  1.00 75.00           N  
ATOM   4641  NH1 ARG A 586     -17.112   2.396  68.334  1.00 75.00           N  
ATOM   4642  NH2 ARG A 586     -17.809   4.578  68.233  1.00 75.00           N  
ATOM   4643  CZ  ARG A 586     -17.456   3.459  67.616  1.00 75.00           C  
ATOM   4644  N   GLN A 587     -16.760  -0.685  60.705  1.00 76.50           N  
ATOM   4645  CA  GLN A 587     -16.067  -1.754  59.993  1.00 76.50           C  
ATOM   4646  C   GLN A 587     -15.900  -1.412  58.515  1.00 76.50           C  
ATOM   4647  CB  GLN A 587     -16.820  -3.076  60.145  1.00 76.50           C  
ATOM   4648  O   GLN A 587     -14.849  -1.675  57.927  1.00 76.50           O  
ATOM   4649  CG  GLN A 587     -16.680  -3.710  61.522  1.00 76.50           C  
ATOM   4650  CD  GLN A 587     -17.398  -5.042  61.632  1.00 76.50           C  
ATOM   4651  NE2 GLN A 587     -17.186  -5.740  62.742  1.00 76.50           N  
ATOM   4652  OE1 GLN A 587     -18.139  -5.439  60.727  1.00 76.50           O  
ATOM   4653  N   ALA A 588     -16.805  -0.712  57.986  1.00 69.73           N  
ATOM   4654  CA  ALA A 588     -16.751  -0.269  56.595  1.00 69.73           C  
ATOM   4655  C   ALA A 588     -15.707   0.828  56.408  1.00 69.73           C  
ATOM   4656  CB  ALA A 588     -18.123   0.223  56.140  1.00 69.73           C  
ATOM   4657  O   ALA A 588     -14.964   0.825  55.424  1.00 69.73           O  
ATOM   4658  N   ARG A 589     -15.557   1.657  57.363  1.00 80.14           N  
ATOM   4659  CA  ARG A 589     -14.554   2.716  57.329  1.00 80.14           C  
ATOM   4660  C   ARG A 589     -13.148   2.144  57.474  1.00 80.14           C  
ATOM   4661  CB  ARG A 589     -14.819   3.743  58.433  1.00 80.14           C  
ATOM   4662  O   ARG A 589     -12.225   2.568  56.775  1.00 80.14           O  
ATOM   4663  CG  ARG A 589     -15.872   4.778  58.072  1.00 80.14           C  
ATOM   4664  CD  ARG A 589     -15.964   5.878  59.121  1.00 80.14           C  
ATOM   4665  NE  ARG A 589     -17.347   6.133  59.513  1.00 80.14           N  
ATOM   4666  NH1 ARG A 589     -16.813   7.636  61.185  1.00 80.14           N  
ATOM   4667  NH2 ARG A 589     -19.006   7.119  60.759  1.00 80.14           N  
ATOM   4668  CZ  ARG A 589     -17.719   6.962  60.485  1.00 80.14           C  
ATOM   4669  N   GLU A 590     -13.076   1.127  58.277  1.00 82.54           N  
ATOM   4670  CA  GLU A 590     -11.797   0.454  58.480  1.00 82.54           C  
ATOM   4671  C   GLU A 590     -11.362  -0.295  57.224  1.00 82.54           C  
ATOM   4672  CB  GLU A 590     -11.879  -0.511  59.666  1.00 82.54           C  
ATOM   4673  O   GLU A 590     -10.183  -0.277  56.861  1.00 82.54           O  
ATOM   4674  CG  GLU A 590     -10.540  -0.775  60.338  1.00 82.54           C  
ATOM   4675  CD  GLU A 590     -10.657  -1.611  61.602  1.00 82.54           C  
ATOM   4676  OE1 GLU A 590      -9.613  -1.975  62.188  1.00 82.54           O  
ATOM   4677  OE2 GLU A 590     -11.803  -1.905  62.009  1.00 82.54           O  
ATOM   4678  N   LEU A 591     -12.234  -0.791  56.488  1.00 74.64           N  
ATOM   4679  CA  LEU A 591     -11.947  -1.506  55.249  1.00 74.64           C  
ATOM   4680  C   LEU A 591     -11.558  -0.535  54.139  1.00 74.64           C  
ATOM   4681  CB  LEU A 591     -13.158  -2.336  54.816  1.00 74.64           C  
ATOM   4682  O   LEU A 591     -10.649  -0.814  53.354  1.00 74.64           O  
ATOM   4683  CG  LEU A 591     -13.400  -3.635  55.587  1.00 74.64           C  
ATOM   4684  CD1 LEU A 591     -14.700  -4.287  55.130  1.00 74.64           C  
ATOM   4685  CD2 LEU A 591     -12.225  -4.590  55.409  1.00 74.64           C  
ATOM   4686  N   GLU A 592     -12.143   0.572  54.175  1.00 77.64           N  
ATOM   4687  CA  GLU A 592     -11.823   1.599  53.188  1.00 77.64           C  
ATOM   4688  C   GLU A 592     -10.436   2.185  53.431  1.00 77.64           C  
ATOM   4689  CB  GLU A 592     -12.875   2.710  53.207  1.00 77.64           C  
ATOM   4690  O   GLU A 592      -9.676   2.409  52.486  1.00 77.64           O  
ATOM   4691  CG  GLU A 592     -14.110   2.404  52.372  1.00 77.64           C  
ATOM   4692  CD  GLU A 592     -15.131   3.530  52.374  1.00 77.64           C  
ATOM   4693  OE1 GLU A 592     -16.186   3.394  51.714  1.00 77.64           O  
ATOM   4694  OE2 GLU A 592     -14.873   4.558  53.040  1.00 77.64           O  
ATOM   4695  N   GLU A 593     -10.139   2.290  54.658  1.00 85.50           N  
ATOM   4696  CA  GLU A 593      -8.816   2.774  55.042  1.00 85.50           C  
ATOM   4697  C   GLU A 593      -7.736   1.747  54.713  1.00 85.50           C  
ATOM   4698  CB  GLU A 593      -8.779   3.115  56.534  1.00 85.50           C  
ATOM   4699  O   GLU A 593      -6.657   2.104  54.235  1.00 85.50           O  
ATOM   4700  CG  GLU A 593      -9.359   4.483  56.865  1.00 85.50           C  
ATOM   4701  CD  GLU A 593      -9.347   4.794  58.354  1.00 85.50           C  
ATOM   4702  OE1 GLU A 593      -9.852   5.869  58.753  1.00 85.50           O  
ATOM   4703  OE2 GLU A 593      -8.829   3.958  59.126  1.00 85.50           O  
ATOM   4704  N   ARG A 594      -8.047   0.531  54.855  1.00 83.18           N  
ATOM   4705  CA  ARG A 594      -7.123  -0.548  54.521  1.00 83.18           C  
ATOM   4706  C   ARG A 594      -6.924  -0.652  53.013  1.00 83.18           C  
ATOM   4707  CB  ARG A 594      -7.630  -1.881  55.076  1.00 83.18           C  
ATOM   4708  O   ARG A 594      -5.808  -0.887  52.544  1.00 83.18           O  
ATOM   4709  CG  ARG A 594      -6.562  -2.961  55.158  1.00 83.18           C  
ATOM   4710  CD  ARG A 594      -6.078  -3.168  56.586  1.00 83.18           C  
ATOM   4711  NE  ARG A 594      -5.130  -4.274  56.678  1.00 83.18           N  
ATOM   4712  NH1 ARG A 594      -4.565  -3.879  58.883  1.00 83.18           N  
ATOM   4713  NH2 ARG A 594      -3.597  -5.615  57.741  1.00 83.18           N  
ATOM   4714  CZ  ARG A 594      -4.433  -4.587  57.767  1.00 83.18           C  
ATOM   4715  N   GLN A 595      -7.912  -0.356  52.295  1.00 73.46           N  
ATOM   4716  CA  GLN A 595      -7.842  -0.365  50.837  1.00 73.46           C  
ATOM   4717  C   GLN A 595      -6.970   0.776  50.322  1.00 73.46           C  
ATOM   4718  CB  GLN A 595      -9.243  -0.270  50.231  1.00 73.46           C  
ATOM   4719  O   GLN A 595      -6.163   0.584  49.409  1.00 73.46           O  
ATOM   4720  CG  GLN A 595      -9.985  -1.599  50.187  1.00 73.46           C  
ATOM   4721  CD  GLN A 595     -11.282  -1.521  49.404  1.00 73.46           C  
ATOM   4722  NE2 GLN A 595     -11.848  -2.678  49.077  1.00 73.46           N  
ATOM   4723  OE1 GLN A 595     -11.773  -0.430  49.097  1.00 73.46           O  
ATOM   4724  N   THR A 596      -7.063   1.857  50.938  1.00 83.60           N  
ATOM   4725  CA  THR A 596      -6.265   3.018  50.558  1.00 83.60           C  
ATOM   4726  C   THR A 596      -4.796   2.804  50.909  1.00 83.60           C  
ATOM   4727  CB  THR A 596      -6.778   4.298  51.244  1.00 83.60           C  
ATOM   4728  O   THR A 596      -3.908   3.154  50.129  1.00 83.60           O  
ATOM   4729  CG2 THR A 596      -8.201   4.626  50.802  1.00 83.60           C  
ATOM   4730  OG1 THR A 596      -6.763   4.110  52.665  1.00 83.60           O  
ATOM   4731  N   GLU A 597      -4.575   2.144  52.008  1.00 85.91           N  
ATOM   4732  CA  GLU A 597      -3.214   1.834  52.435  1.00 85.91           C  
ATOM   4733  C   GLU A 597      -2.563   0.814  51.505  1.00 85.91           C  
ATOM   4734  CB  GLU A 597      -3.206   1.313  53.874  1.00 85.91           C  
ATOM   4735  O   GLU A 597      -1.389   0.948  51.152  1.00 85.91           O  
ATOM   4736  CG  GLU A 597      -3.011   2.401  54.920  1.00 85.91           C  
ATOM   4737  CD  GLU A 597      -3.051   1.876  56.347  1.00 85.91           C  
ATOM   4738  OE1 GLU A 597      -3.051   2.693  57.295  1.00 85.91           O  
ATOM   4739  OE2 GLU A 597      -3.081   0.636  56.517  1.00 85.91           O  
ATOM   4740  N   LEU A 598      -3.308  -0.119  51.089  1.00 79.82           N  
ATOM   4741  CA  LEU A 598      -2.822  -1.132  50.158  1.00 79.82           C  
ATOM   4742  C   LEU A 598      -2.547  -0.524  48.787  1.00 79.82           C  
ATOM   4743  CB  LEU A 598      -3.835  -2.273  50.030  1.00 79.82           C  
ATOM   4744  O   LEU A 598      -1.559  -0.870  48.136  1.00 79.82           O  
ATOM   4745  CG  LEU A 598      -3.783  -3.351  51.113  1.00 79.82           C  
ATOM   4746  CD1 LEU A 598      -5.019  -4.241  51.036  1.00 79.82           C  
ATOM   4747  CD2 LEU A 598      -2.511  -4.182  50.980  1.00 79.82           C  
ATOM   4748  N   GLN A 599      -3.312   0.442  48.394  1.00 74.80           N  
ATOM   4749  CA  GLN A 599      -3.110   1.150  47.135  1.00 74.80           C  
ATOM   4750  C   GLN A 599      -1.836   1.989  47.173  1.00 74.80           C  
ATOM   4751  CB  GLN A 599      -4.314   2.037  46.818  1.00 74.80           C  
ATOM   4752  O   GLN A 599      -1.088   2.038  46.194  1.00 74.80           O  
ATOM   4753  CG  GLN A 599      -5.406   1.332  46.024  1.00 74.80           C  
ATOM   4754  CD  GLN A 599      -6.532   2.264  45.619  1.00 74.80           C  
ATOM   4755  NE2 GLN A 599      -7.338   1.837  44.653  1.00 74.80           N  
ATOM   4756  OE1 GLN A 599      -6.678   3.360  46.171  1.00 74.80           O  
ATOM   4757  N   LYS A 600      -1.588   2.511  48.291  1.00 87.26           N  
ATOM   4758  CA  LYS A 600      -0.371   3.296  48.477  1.00 87.26           C  
ATOM   4759  C   LYS A 600       0.866   2.402  48.474  1.00 87.26           C  
ATOM   4760  CB  LYS A 600      -0.439   4.093  49.781  1.00 87.26           C  
ATOM   4761  O   LYS A 600       1.888   2.749  47.878  1.00 87.26           O  
ATOM   4762  CG  LYS A 600      -1.269   5.365  49.686  1.00 87.26           C  
ATOM   4763  CD  LYS A 600      -1.235   6.152  50.990  1.00 87.26           C  
ATOM   4764  CE  LYS A 600      -2.180   7.345  50.948  1.00 87.26           C  
ATOM   4765  NZ  LYS A 600      -2.169   8.106  52.233  1.00 87.26           N  
ATOM   4766  N   GLU A 601       0.745   1.249  49.049  1.00 83.37           N  
ATOM   4767  CA  GLU A 601       1.843   0.288  49.075  1.00 83.37           C  
ATOM   4768  C   GLU A 601       2.129  -0.260  47.680  1.00 83.37           C  
ATOM   4769  CB  GLU A 601       1.531  -0.861  50.037  1.00 83.37           C  
ATOM   4770  O   GLU A 601       3.289  -0.438  47.302  1.00 83.37           O  
ATOM   4771  CG  GLU A 601       1.665  -0.486  51.506  1.00 83.37           C  
ATOM   4772  CD  GLU A 601       1.376  -1.643  52.449  1.00 83.37           C  
ATOM   4773  OE1 GLU A 601       1.464  -1.456  53.684  1.00 83.37           O  
ATOM   4774  OE2 GLU A 601       1.059  -2.746  51.949  1.00 83.37           O  
ATOM   4775  N   LEU A 602       1.126  -0.442  46.915  1.00 77.95           N  
ATOM   4776  CA  LEU A 602       1.265  -0.920  45.544  1.00 77.95           C  
ATOM   4777  C   LEU A 602       1.911   0.141  44.660  1.00 77.95           C  
ATOM   4778  CB  LEU A 602      -0.100  -1.315  44.973  1.00 77.95           C  
ATOM   4779  O   LEU A 602       2.773  -0.171  43.836  1.00 77.95           O  
ATOM   4780  CG  LEU A 602      -0.084  -2.234  43.751  1.00 77.95           C  
ATOM   4781  CD1 LEU A 602      -0.457  -3.657  44.153  1.00 77.95           C  
ATOM   4782  CD2 LEU A 602      -1.031  -1.711  42.676  1.00 77.95           C  
ATOM   4783  N   GLN A 603       1.556   1.329  44.867  1.00 80.24           N  
ATOM   4784  CA  GLN A 603       2.135   2.436  44.112  1.00 80.24           C  
ATOM   4785  C   GLN A 603       3.606   2.634  44.466  1.00 80.24           C  
ATOM   4786  CB  GLN A 603       1.355   3.726  44.368  1.00 80.24           C  
ATOM   4787  O   GLN A 603       4.433   2.884  43.588  1.00 80.24           O  
ATOM   4788  CG  GLN A 603       0.016   3.790  43.644  1.00 80.24           C  
ATOM   4789  CD  GLN A 603      -0.696   5.115  43.841  1.00 80.24           C  
ATOM   4790  NE2 GLN A 603      -1.640   5.418  42.958  1.00 80.24           N  
ATOM   4791  OE1 GLN A 603      -0.400   5.860  44.781  1.00 80.24           O  
ATOM   4792  N   ALA A 604       3.904   2.420  45.701  1.00 86.09           N  
ATOM   4793  CA  ALA A 604       5.289   2.525  46.152  1.00 86.09           C  
ATOM   4794  C   ALA A 604       6.132   1.376  45.607  1.00 86.09           C  
ATOM   4795  CB  ALA A 604       5.352   2.550  47.677  1.00 86.09           C  
ATOM   4796  O   ALA A 604       7.268   1.582  45.174  1.00 86.09           O  
ATOM   4797  N   ALA A 605       5.558   0.210  45.586  1.00 80.77           N  
ATOM   4798  CA  ALA A 605       6.256  -0.957  45.053  1.00 80.77           C  
ATOM   4799  C   ALA A 605       6.477  -0.825  43.549  1.00 80.77           C  
ATOM   4800  CB  ALA A 605       5.475  -2.232  45.363  1.00 80.77           C  
ATOM   4801  O   ALA A 605       7.547  -1.167  43.040  1.00 80.77           O  
ATOM   4802  N   SER A 606       5.559  -0.295  42.874  1.00 76.97           N  
ATOM   4803  CA  SER A 606       5.670  -0.079  41.435  1.00 76.97           C  
ATOM   4804  C   SER A 606       6.712   0.987  41.115  1.00 76.97           C  
ATOM   4805  CB  SER A 606       4.317   0.326  40.848  1.00 76.97           C  
ATOM   4806  O   SER A 606       7.478   0.846  40.159  1.00 76.97           O  
ATOM   4807  OG  SER A 606       3.980   1.649  41.228  1.00 76.97           O  
ATOM   4808  N   ALA A 607       6.809   1.952  41.890  1.00 85.36           N  
ATOM   4809  CA  ALA A 607       7.805   3.006  41.716  1.00 85.36           C  
ATOM   4810  C   ALA A 607       9.214   2.474  41.960  1.00 85.36           C  
ATOM   4811  CB  ALA A 607       7.511   4.175  42.653  1.00 85.36           C  
ATOM   4812  O   ALA A 607      10.149   2.820  41.234  1.00 85.36           O  
ATOM   4813  N   GLU A 608       9.315   1.573  42.917  1.00 87.91           N  
ATOM   4814  CA  GLU A 608      10.607   0.960  43.208  1.00 87.91           C  
ATOM   4815  C   GLU A 608      11.062   0.063  42.061  1.00 87.91           C  
ATOM   4816  CB  GLU A 608      10.541   0.157  44.509  1.00 87.91           C  
ATOM   4817  O   GLU A 608      12.241   0.059  41.698  1.00 87.91           O  
ATOM   4818  CG  GLU A 608      10.667   1.009  45.764  1.00 87.91           C  
ATOM   4819  CD  GLU A 608      10.568   0.202  47.049  1.00 87.91           C  
ATOM   4820  OE1 GLU A 608      10.566   0.805  48.146  1.00 87.91           O  
ATOM   4821  OE2 GLU A 608      10.493  -1.044  46.958  1.00 87.91           O  
ATOM   4822  N   LEU A 609      10.156  -0.605  41.489  1.00 81.15           N  
ATOM   4823  CA  LEU A 609      10.452  -1.482  40.361  1.00 81.15           C  
ATOM   4824  C   LEU A 609      10.866  -0.672  39.137  1.00 81.15           C  
ATOM   4825  CB  LEU A 609       9.238  -2.353  40.025  1.00 81.15           C  
ATOM   4826  O   LEU A 609      11.807  -1.042  38.431  1.00 81.15           O  
ATOM   4827  CG  LEU A 609       9.461  -3.455  38.989  1.00 81.15           C  
ATOM   4828  CD1 LEU A 609      10.246  -4.609  39.603  1.00 81.15           C  
ATOM   4829  CD2 LEU A 609       8.127  -3.945  38.434  1.00 81.15           C  
ATOM   4830  N   GLU A 610      10.277   0.449  38.958  1.00 83.38           N  
ATOM   4831  CA  GLU A 610      10.610   1.333  37.844  1.00 83.38           C  
ATOM   4832  C   GLU A 610      12.005   1.929  38.010  1.00 83.38           C  
ATOM   4833  CB  GLU A 610       9.572   2.451  37.716  1.00 83.38           C  
ATOM   4834  O   GLU A 610      12.755   2.046  37.039  1.00 83.38           O  
ATOM   4835  CG  GLU A 610       8.281   2.017  37.037  1.00 83.38           C  
ATOM   4836  CD  GLU A 610       7.276   3.147  36.881  1.00 83.38           C  
ATOM   4837  OE1 GLU A 610       6.178   2.911  36.327  1.00 83.38           O  
ATOM   4838  OE2 GLU A 610       7.589   4.278  37.315  1.00 83.38           O  
ATOM   4839  N   GLN A 611      12.304   2.174  39.210  1.00 88.31           N  
ATOM   4840  CA  GLN A 611      13.632   2.707  39.498  1.00 88.31           C  
ATOM   4841  C   GLN A 611      14.708   1.644  39.292  1.00 88.31           C  
ATOM   4842  CB  GLN A 611      13.695   3.247  40.928  1.00 88.31           C  
ATOM   4843  O   GLN A 611      15.787   1.938  38.774  1.00 88.31           O  
ATOM   4844  CG  GLN A 611      13.013   4.597  41.106  1.00 88.31           C  
ATOM   4845  CD  GLN A 611      13.148   5.142  42.515  1.00 88.31           C  
ATOM   4846  NE2 GLN A 611      12.700   6.376  42.720  1.00 88.31           N  
ATOM   4847  OE1 GLN A 611      13.650   4.458  43.414  1.00 88.31           O  
ATOM   4848  N   GLN A 612      14.390   0.428  39.572  1.00 85.59           N  
ATOM   4849  CA  GLN A 612      15.319  -0.680  39.378  1.00 85.59           C  
ATOM   4850  C   GLN A 612      15.536  -0.964  37.895  1.00 85.59           C  
ATOM   4851  CB  GLN A 612      14.809  -1.938  40.084  1.00 85.59           C  
ATOM   4852  O   GLN A 612      16.660  -1.232  37.467  1.00 85.59           O  
ATOM   4853  CG  GLN A 612      14.978  -1.905  41.597  1.00 85.59           C  
ATOM   4854  CD  GLN A 612      14.474  -3.167  42.271  1.00 85.59           C  
ATOM   4855  NE2 GLN A 612      14.667  -3.257  43.583  1.00 85.59           N  
ATOM   4856  OE1 GLN A 612      13.914  -4.054  41.619  1.00 85.59           O  
ATOM   4857  N   LEU A 613      14.466  -0.814  37.170  1.00 82.21           N  
ATOM   4858  CA  LEU A 613      14.547  -1.032  35.730  1.00 82.21           C  
ATOM   4859  C   LEU A 613      15.365   0.065  35.058  1.00 82.21           C  
ATOM   4860  CB  LEU A 613      13.145  -1.087  35.117  1.00 82.21           C  
ATOM   4861  O   LEU A 613      16.188  -0.215  34.183  1.00 82.21           O  
ATOM   4862  CG  LEU A 613      13.036  -1.722  33.729  1.00 82.21           C  
ATOM   4863  CD1 LEU A 613      11.931  -2.773  33.712  1.00 82.21           C  
ATOM   4864  CD2 LEU A 613      12.781  -0.654  32.671  1.00 82.21           C  
ATOM   4865  N   LEU A 614      15.222   1.241  35.518  1.00 85.88           N  
ATOM   4866  CA  LEU A 614      15.983   2.367  34.989  1.00 85.88           C  
ATOM   4867  C   LEU A 614      17.462   2.236  35.339  1.00 85.88           C  
ATOM   4868  CB  LEU A 614      15.434   3.689  35.532  1.00 85.88           C  
ATOM   4869  O   LEU A 614      18.328   2.504  34.504  1.00 85.88           O  
ATOM   4870  CG  LEU A 614      15.975   4.965  34.886  1.00 85.88           C  
ATOM   4871  CD1 LEU A 614      15.466   5.090  33.453  1.00 85.88           C  
ATOM   4872  CD2 LEU A 614      15.582   6.188  35.707  1.00 85.88           C  
ATOM   4873  N   ALA A 615      17.722   1.777  36.500  1.00 89.28           N  
ATOM   4874  CA  ALA A 615      19.100   1.554  36.929  1.00 89.28           C  
ATOM   4875  C   ALA A 615      19.758   0.449  36.107  1.00 89.28           C  
ATOM   4876  CB  ALA A 615      19.145   1.205  38.415  1.00 89.28           C  
ATOM   4877  O   ALA A 615      20.917   0.573  35.704  1.00 89.28           O  
ATOM   4878  N   GLU A 616      19.020  -0.563  35.786  1.00 85.74           N  
ATOM   4879  CA  GLU A 616      19.537  -1.666  34.981  1.00 85.74           C  
ATOM   4880  C   GLU A 616      19.781  -1.230  33.539  1.00 85.74           C  
ATOM   4881  CB  GLU A 616      18.574  -2.855  35.015  1.00 85.74           C  
ATOM   4882  O   GLU A 616      20.768  -1.635  32.921  1.00 85.74           O  
ATOM   4883  CG  GLU A 616      19.239  -4.194  34.733  1.00 85.74           C  
ATOM   4884  CD  GLU A 616      18.278  -5.370  34.808  1.00 85.74           C  
ATOM   4885  OE1 GLU A 616      18.662  -6.494  34.414  1.00 85.74           O  
ATOM   4886  OE2 GLU A 616      17.131  -5.164  35.264  1.00 85.74           O  
ATOM   4887  N   LYS A 617      18.906  -0.393  33.110  1.00 85.67           N  
ATOM   4888  CA  LYS A 617      19.069   0.159  31.768  1.00 85.67           C  
ATOM   4889  C   LYS A 617      20.328   1.017  31.676  1.00 85.67           C  
ATOM   4890  CB  LYS A 617      17.843   0.982  31.373  1.00 85.67           C  
ATOM   4891  O   LYS A 617      21.073   0.933  30.697  1.00 85.67           O  
ATOM   4892  CG  LYS A 617      17.786   1.338  29.894  1.00 85.67           C  
ATOM   4893  CD  LYS A 617      16.503   2.083  29.547  1.00 85.67           C  
ATOM   4894  CE  LYS A 617      16.509   2.564  28.103  1.00 85.67           C  
ATOM   4895  NZ  LYS A 617      15.269   3.327  27.769  1.00 85.67           N  
ATOM   4896  N   GLN A 618      20.571   1.751  32.670  1.00 89.76           N  
ATOM   4897  CA  GLN A 618      21.754   2.605  32.694  1.00 89.76           C  
ATOM   4898  C   GLN A 618      23.029   1.775  32.801  1.00 89.76           C  
ATOM   4899  CB  GLN A 618      21.675   3.599  33.854  1.00 89.76           C  
ATOM   4900  O   GLN A 618      24.037   2.090  32.165  1.00 89.76           O  
ATOM   4901  CG  GLN A 618      20.649   4.705  33.647  1.00 89.76           C  
ATOM   4902  CD  GLN A 618      20.564   5.655  34.827  1.00 89.76           C  
ATOM   4903  NE2 GLN A 618      19.883   6.780  34.635  1.00 89.76           N  
ATOM   4904  OE1 GLN A 618      21.106   5.380  35.902  1.00 89.76           O  
ATOM   4905  N   ARG A 619      22.993   0.698  33.513  1.00 89.65           N  
ATOM   4906  CA  ARG A 619      24.124  -0.217  33.627  1.00 89.65           C  
ATOM   4907  C   ARG A 619      24.416  -0.896  32.293  1.00 89.65           C  
ATOM   4908  CB  ARG A 619      23.857  -1.271  34.704  1.00 89.65           C  
ATOM   4909  O   ARG A 619      25.577  -1.041  31.905  1.00 89.65           O  
ATOM   4910  CG  ARG A 619      24.031  -0.758  36.124  1.00 89.65           C  
ATOM   4911  CD  ARG A 619      23.847  -1.867  37.151  1.00 89.65           C  
ATOM   4912  NE  ARG A 619      23.887  -1.350  38.516  1.00 89.65           N  
ATOM   4913  NH1 ARG A 619      23.382  -3.370  39.516  1.00 89.65           N  
ATOM   4914  NH2 ARG A 619      23.727  -1.504  40.802  1.00 89.65           N  
ATOM   4915  CZ  ARG A 619      23.665  -2.076  39.608  1.00 89.65           C  
ATOM   4916  N   ALA A 620      23.370  -1.233  31.657  1.00 82.82           N  
ATOM   4917  CA  ALA A 620      23.511  -1.869  30.350  1.00 82.82           C  
ATOM   4918  C   ALA A 620      24.091  -0.897  29.326  1.00 82.82           C  
ATOM   4919  CB  ALA A 620      22.162  -2.400  29.869  1.00 82.82           C  
ATOM   4920  O   ALA A 620      24.950  -1.271  28.524  1.00 82.82           O  
ATOM   4921  N   GLN A 621      23.695   0.307  29.441  1.00 86.69           N  
ATOM   4922  CA  GLN A 621      24.202   1.334  28.537  1.00 86.69           C  
ATOM   4923  C   GLN A 621      25.672   1.635  28.815  1.00 86.69           C  
ATOM   4924  CB  GLN A 621      23.373   2.613  28.658  1.00 86.69           C  
ATOM   4925  O   GLN A 621      26.461   1.817  27.885  1.00 86.69           O  
ATOM   4926  CG  GLN A 621      22.100   2.602  27.822  1.00 86.69           C  
ATOM   4927  CD  GLN A 621      21.288   3.875  27.972  1.00 86.69           C  
ATOM   4928  NE2 GLN A 621      20.258   4.022  27.146  1.00 86.69           N  
ATOM   4929  OE1 GLN A 621      21.585   4.720  28.823  1.00 86.69           O  
ATOM   4930  N   ALA A 622      26.029   1.632  30.016  1.00 90.83           N  
ATOM   4931  CA  ALA A 622      27.422   1.840  30.401  1.00 90.83           C  
ATOM   4932  C   ALA A 622      28.303   0.692  29.917  1.00 90.83           C  
ATOM   4933  CB  ALA A 622      27.539   1.994  31.915  1.00 90.83           C  
ATOM   4934  O   ALA A 622      29.419   0.914  29.442  1.00 90.83           O  
ATOM   4935  N   GLU A 623      27.784  -0.489  29.952  1.00 89.97           N  
ATOM   4936  CA  GLU A 623      28.518  -1.662  29.487  1.00 89.97           C  
ATOM   4937  C   GLU A 623      28.697  -1.635  27.971  1.00 89.97           C
[truncated: 92,827 more chars]
