# Supplementary material for: The evolutionary origins and ancestral features of septins
Source: Front Cell Dev Biol. 2024 Jun 26;12:1406966. doi: 10.3389/fcell.2024.1406966 (PMC11238149; doi:10.3389/fcell.2024.1406966)
Supplement: Supplementary file 1 [file DataSheet3.zip › Delic_Shuman_Supp_File6/AncGroup5_200_954_98a30.result/AncGroup5_200_954_98a30_unrelaxed_rank_3_model_1.pdb]

MODEL     1                                                                     
ATOM      1  N   ALA A   1     -40.127 -31.907  18.783  1.00 38.10           N  
ATOM      2  CA  ALA A   1     -40.875 -31.301  17.685  1.00 38.10           C  
ATOM      3  C   ALA A   1     -40.113 -30.122  17.086  1.00 38.10           C  
ATOM      4  CB  ALA A   1     -42.253 -30.851  18.164  1.00 38.10           C  
ATOM      5  O   ALA A   1     -39.934 -29.093  17.741  1.00 38.10           O  
ATOM      6  N   SER A   2     -38.989 -30.459  16.392  1.00 35.80           N  
ATOM      7  CA  SER A   2     -38.807 -30.942  15.027  1.00 35.80           C  
ATOM      8  C   SER A   2     -37.688 -30.187  14.318  1.00 35.80           C  
ATOM      9  CB  SER A   2     -40.106 -30.808  14.232  1.00 35.80           C  
ATOM     10  O   SER A   2     -37.788 -28.977  14.101  1.00 35.80           O  
ATOM     11  OG  SER A   2     -39.908 -31.174  12.877  1.00 35.80           O  
ATOM     12  N   SER A   3     -36.464 -30.821  14.267  1.00 36.87           N  
ATOM     13  CA  SER A   3     -35.982 -31.914  13.429  1.00 36.87           C  
ATOM     14  C   SER A   3     -34.547 -31.670  12.975  1.00 36.87           C  
ATOM     15  CB  SER A   3     -36.888 -32.095  12.210  1.00 36.87           C  
ATOM     16  O   SER A   3     -34.262 -30.674  12.307  1.00 36.87           O  
ATOM     17  OG  SER A   3     -37.082 -30.861  11.541  1.00 36.87           O  
ATOM     18  N   GLN A   4     -33.428 -32.285  13.635  1.00 44.06           N  
ATOM     19  CA  GLN A   4     -32.279 -32.966  13.050  1.00 44.06           C  
ATOM     20  C   GLN A   4     -32.631 -33.574  11.695  1.00 44.06           C  
ATOM     21  CB  GLN A   4     -31.760 -34.053  13.993  1.00 44.06           C  
ATOM     22  O   GLN A   4     -33.749 -34.052  11.494  1.00 44.06           O  
ATOM     23  CG  GLN A   4     -30.465 -33.684  14.704  1.00 44.06           C  
ATOM     24  CD  GLN A   4     -29.908 -34.822  15.538  1.00 44.06           C  
ATOM     25  NE2 GLN A   4     -28.807 -34.563  16.235  1.00 44.06           N  
ATOM     26  OE1 GLN A   4     -30.463 -35.926  15.555  1.00 44.06           O  
ATOM     27  N   PRO A   5     -31.512 -33.938  10.728  1.00 37.36           N  
ATOM     28  CA  PRO A   5     -30.651 -35.096  10.981  1.00 37.36           C  
ATOM     29  C   PRO A   5     -29.559 -35.261   9.925  1.00 37.36           C  
ATOM     30  CB  PRO A   5     -31.626 -36.275  10.946  1.00 37.36           C  
ATOM     31  O   PRO A   5     -29.695 -34.756   8.808  1.00 37.36           O  
ATOM     32  CG  PRO A   5     -32.650 -35.894   9.926  1.00 37.36           C  
ATOM     33  CD  PRO A   5     -32.378 -34.486   9.480  1.00 37.36           C  
ATOM     34  N   GLN A   6     -28.209 -35.482  10.429  1.00 31.59           N  
ATOM     35  CA  GLN A   6     -27.356 -36.624  10.122  1.00 31.59           C  
ATOM     36  C   GLN A   6     -28.188 -37.855   9.772  1.00 31.59           C  
ATOM     37  CB  GLN A   6     -26.429 -36.935  11.299  1.00 31.59           C  
ATOM     38  O   GLN A   6     -29.275 -38.052  10.320  1.00 31.59           O  
ATOM     39  CG  GLN A   6     -25.224 -36.009  11.393  1.00 31.59           C  
ATOM     40  CD  GLN A   6     -24.115 -36.576  12.261  1.00 31.59           C  
ATOM     41  NE2 GLN A   6     -22.894 -36.097  12.050  1.00 31.59           N  
ATOM     42  OE1 GLN A   6     -24.355 -37.437  13.114  1.00 31.59           O  
ATOM     43  N   PRO A   7     -27.542 -38.992   9.068  1.00 40.62           N  
ATOM     44  CA  PRO A   7     -26.661 -39.899   8.328  1.00 40.62           C  
ATOM     45  C   PRO A   7     -27.318 -41.244   8.025  1.00 40.62           C  
ATOM     46  CB  PRO A   7     -25.466 -40.075   9.269  1.00 40.62           C  
ATOM     47  O   PRO A   7     -28.486 -41.454   8.362  1.00 40.62           O  
ATOM     48  CG  PRO A   7     -26.055 -40.047  10.643  1.00 40.62           C  
ATOM     49  CD  PRO A   7     -27.513 -39.705  10.530  1.00 40.62           C  
ATOM     50  N   ALA A   8     -26.993 -41.962   6.863  1.00 33.94           N  
ATOM     51  CA  ALA A   8     -27.071 -43.420   6.888  1.00 33.94           C  
ATOM     52  C   ALA A   8     -26.589 -44.019   5.569  1.00 33.94           C  
ATOM     53  CB  ALA A   8     -28.499 -43.872   7.184  1.00 33.94           C  
ATOM     54  O   ALA A   8     -27.024 -43.598   4.495  1.00 33.94           O  
ATOM     55  N   SER A   9     -25.419 -44.602   5.517  1.00 29.19           N  
ATOM     56  CA  SER A   9     -24.876 -45.949   5.372  1.00 29.19           C  
ATOM     57  C   SER A   9     -25.972 -46.953   5.033  1.00 29.19           C  
ATOM     58  CB  SER A   9     -24.159 -46.378   6.653  1.00 29.19           C  
ATOM     59  O   SER A   9     -27.026 -46.970   5.672  1.00 29.19           O  
ATOM     60  OG  SER A   9     -22.804 -46.697   6.388  1.00 29.19           O  
ATOM     61  N   GLN A  10     -25.958 -47.533   3.765  1.00 35.37           N  
ATOM     62  CA  GLN A  10     -26.283 -48.924   3.467  1.00 35.37           C  
ATOM     63  C   GLN A  10     -25.393 -49.471   2.355  1.00 35.37           C  
ATOM     64  CB  GLN A  10     -27.755 -49.060   3.077  1.00 35.37           C  
ATOM     65  O   GLN A  10     -25.341 -48.907   1.260  1.00 35.37           O  
ATOM     66  CG  GLN A  10     -28.659 -49.490   4.225  1.00 35.37           C  
ATOM     67  CD  GLN A  10     -30.108 -49.647   3.804  1.00 35.37           C  
ATOM     68  NE2 GLN A  10     -30.984 -49.890   4.773  1.00 35.37           N  
ATOM     69  OE1 GLN A  10     -30.438 -49.550   2.618  1.00 35.37           O  
ATOM     70  N   ARG A  11     -24.432 -50.367   2.620  1.00 29.54           N  
ATOM     71  CA  ARG A  11     -24.117 -51.790   2.692  1.00 29.54           C  
ATOM     72  C   ARG A  11     -24.278 -52.456   1.330  1.00 29.54           C  
ATOM     73  CB  ARG A  11     -25.007 -52.486   3.724  1.00 29.54           C  
ATOM     74  O   ARG A  11     -25.272 -52.231   0.637  1.00 29.54           O  
ATOM     75  CG  ARG A  11     -24.376 -52.603   5.103  1.00 29.54           C  
ATOM     76  CD  ARG A  11     -25.243 -53.418   6.052  1.00 29.54           C  
ATOM     77  NE  ARG A  11     -24.618 -53.560   7.365  1.00 29.54           N  
ATOM     78  NH1 ARG A  11     -25.353 -55.723   7.710  1.00 29.54           N  
ATOM     79  NH2 ARG A  11     -24.079 -54.673   9.300  1.00 29.54           N  
ATOM     80  CZ  ARG A  11     -24.685 -54.652   8.122  1.00 29.54           C  
ATOM     81  N   GLN A  12     -23.122 -53.111   0.808  1.00 33.78           N  
ATOM     82  CA  GLN A  12     -23.015 -54.559   0.660  1.00 33.78           C  
ATOM     83  C   GLN A  12     -21.780 -54.939  -0.152  1.00 33.78           C  
ATOM     84  CB  GLN A  12     -24.273 -55.126   0.001  1.00 33.78           C  
ATOM     85  O   GLN A  12     -21.541 -54.382  -1.225  1.00 33.78           O  
ATOM     86  CG  GLN A  12     -25.435 -55.327   0.964  1.00 33.78           C  
ATOM     87  CD  GLN A  12     -26.609 -56.045   0.325  1.00 33.78           C  
ATOM     88  NE2 GLN A  12     -27.636 -56.326   1.120  1.00 33.78           N  
ATOM     89  OE1 GLN A  12     -26.594 -56.344  -0.873  1.00 33.78           O  
ATOM     90  N   SER A  13     -20.766 -55.696   0.428  1.00 34.37           N  
ATOM     91  CA  SER A  13     -20.481 -57.126   0.381  1.00 34.37           C  
ATOM     92  C   SER A  13     -18.989 -57.387   0.198  1.00 34.37           C  
ATOM     93  CB  SER A  13     -21.265 -57.793  -0.750  1.00 34.37           C  
ATOM     94  O   SER A  13     -18.332 -56.725  -0.607  1.00 34.37           O  
ATOM     95  OG  SER A  13     -20.880 -57.265  -2.008  1.00 34.37           O  
ATOM     96  N   SER A  14     -18.299 -58.060   1.160  1.00 35.30           N  
ATOM     97  CA  SER A  14     -17.832 -59.416   1.429  1.00 35.30           C  
ATOM     98  C   SER A  14     -16.352 -59.568   1.095  1.00 35.30           C  
ATOM     99  CB  SER A  14     -18.650 -60.433   0.631  1.00 35.30           C  
ATOM    100  O   SER A  14     -15.897 -59.112   0.044  1.00 35.30           O  
ATOM    101  OG  SER A  14     -18.599 -60.143  -0.755  1.00 35.30           O  
ATOM    102  N   HIS A  15     -15.468 -59.864   2.079  1.00 37.53           N  
ATOM    103  CA  HIS A  15     -14.751 -61.023   2.598  1.00 37.53           C  
ATOM    104  C   HIS A  15     -13.324 -61.073   2.064  1.00 37.53           C  
ATOM    105  CB  HIS A  15     -15.491 -62.314   2.242  1.00 37.53           C  
ATOM    106  O   HIS A  15     -13.105 -60.975   0.855  1.00 37.53           O  
ATOM    107  CG  HIS A  15     -16.471 -62.751   3.284  1.00 37.53           C  
ATOM    108  CD2 HIS A  15     -17.058 -63.950   3.505  1.00 37.53           C  
ATOM    109  ND1 HIS A  15     -16.955 -61.899   4.254  1.00 37.53           N  
ATOM    110  CE1 HIS A  15     -17.800 -62.559   5.028  1.00 37.53           C  
ATOM    111  NE2 HIS A  15     -17.880 -63.806   4.595  1.00 37.53           N  
ATOM    112  N   GLN A  16     -12.293 -61.007   2.972  1.00 37.27           N  
ATOM    113  CA  GLN A  16     -11.427 -62.045   3.522  1.00 37.27           C  
ATOM    114  C   GLN A  16      -9.958 -61.642   3.431  1.00 37.27           C  
ATOM    115  CB  GLN A  16     -11.653 -63.373   2.798  1.00 37.27           C  
ATOM    116  O   GLN A  16      -9.469 -61.299   2.353  1.00 37.27           O  
ATOM    117  CG  GLN A  16     -12.372 -64.418   3.640  1.00 37.27           C  
ATOM    118  CD  GLN A  16     -12.626 -65.709   2.884  1.00 37.27           C  
ATOM    119  NE2 GLN A  16     -13.450 -66.579   3.456  1.00 37.27           N  
ATOM    120  OE1 GLN A  16     -12.086 -65.921   1.793  1.00 37.27           O  
ATOM    121  N   ASN A  17      -9.323 -61.439   4.644  1.00 34.38           N  
ATOM    122  CA  ASN A  17      -8.442 -62.163   5.554  1.00 34.38           C  
ATOM    123  C   ASN A  17      -6.973 -61.951   5.198  1.00 34.38           C  
ATOM    124  CB  ASN A  17      -8.778 -63.655   5.554  1.00 34.38           C  
ATOM    125  O   ASN A  17      -6.548 -62.264   4.085  1.00 34.38           O  
ATOM    126  CG  ASN A  17      -9.478 -64.096   6.825  1.00 34.38           C  
ATOM    127  ND2 ASN A  17      -9.808 -65.380   6.905  1.00 34.38           N  
ATOM    128  OD1 ASN A  17      -9.720 -63.290   7.727  1.00 34.38           O  
ATOM    129  N   GLN A  18      -6.203 -61.192   5.974  1.00 36.59           N  
ATOM    130  CA  GLN A  18      -4.975 -61.025   6.744  1.00 36.59           C  
ATOM    131  C   GLN A  18      -3.973 -62.132   6.430  1.00 36.59           C  
ATOM    132  CB  GLN A  18      -5.279 -61.003   8.243  1.00 36.59           C  
ATOM    133  O   GLN A  18      -4.360 -63.281   6.203  1.00 36.59           O  
ATOM    134  CG  GLN A  18      -5.792 -59.661   8.747  1.00 36.59           C  
ATOM    135  CD  GLN A  18      -5.473 -59.422  10.211  1.00 36.59           C  
ATOM    136  NE2 GLN A  18      -5.827 -58.243  10.710  1.00 36.59           N  
ATOM    137  OE1 GLN A  18      -4.914 -60.291  10.887  1.00 36.59           O  
ATOM    138  N   PRO A  19      -2.640 -62.043   6.852  1.00 37.15           N  
ATOM    139  CA  PRO A  19      -1.678 -61.357   7.717  1.00 37.15           C  
ATOM    140  C   PRO A  19      -0.238 -61.800   7.467  1.00 37.15           C  
ATOM    141  CB  PRO A  19      -2.132 -61.745   9.127  1.00 37.15           C  
ATOM    142  O   PRO A  19      -0.002 -62.751   6.718  1.00 37.15           O  
ATOM    143  CG  PRO A  19      -2.646 -63.142   8.992  1.00 37.15           C  
ATOM    144  CD  PRO A  19      -2.642 -63.513   7.536  1.00 37.15           C  
ATOM    145  N   ASN A  20       0.805 -60.955   7.819  1.00 31.33           N  
ATOM    146  CA  ASN A  20       1.985 -60.898   8.674  1.00 31.33           C  
ATOM    147  C   ASN A  20       3.244 -61.321   7.922  1.00 31.33           C  
ATOM    148  CB  ASN A  20       1.791 -61.770   9.917  1.00 31.33           C  
ATOM    149  O   ASN A  20       3.240 -62.330   7.215  1.00 31.33           O  
ATOM    150  CG  ASN A  20       1.039 -61.053  11.021  1.00 31.33           C  
ATOM    151  ND2 ASN A  20       0.591 -61.806  12.019  1.00 31.33           N  
ATOM    152  OD1 ASN A  20       0.863 -59.833  10.978  1.00 31.33           O  
ATOM    153  N   SER A  21       4.405 -60.543   8.023  1.00 32.47           N  
ATOM    154  CA  SER A  21       5.668 -60.556   8.753  1.00 32.47           C  
ATOM    155  C   SER A  21       6.844 -60.817   7.818  1.00 32.47           C  
ATOM    156  CB  SER A  21       5.639 -61.615   9.856  1.00 32.47           C  
ATOM    157  O   SER A  21       6.748 -61.641   6.906  1.00 32.47           O  
ATOM    158  OG  SER A  21       5.494 -62.912   9.305  1.00 32.47           O  
ATOM    159  N   ASP A  22       7.919 -59.952   7.867  1.00 31.01           N  
ATOM    160  CA  ASP A  22       9.299 -60.001   8.342  1.00 31.01           C  
ATOM    161  C   ASP A  22      10.270 -60.222   7.185  1.00 31.01           C  
ATOM    162  CB  ASP A  22       9.467 -61.103   9.389  1.00 31.01           C  
ATOM    163  O   ASP A  22      10.060 -61.106   6.351  1.00 31.01           O  
ATOM    164  CG  ASP A  22       8.916 -60.718  10.751  1.00 31.01           C  
ATOM    165  OD1 ASP A  22       8.744 -59.509  11.019  1.00 31.01           O  
ATOM    166  OD2 ASP A  22       8.654 -61.630  11.563  1.00 31.01           O  
ATOM    167  N   SER A  23      11.266 -59.310   7.028  1.00 34.31           N  
ATOM    168  CA  SER A  23      12.703 -59.401   7.261  1.00 34.31           C  
ATOM    169  C   SER A  23      13.487 -59.179   5.972  1.00 34.31           C  
ATOM    170  CB  SER A  23      13.065 -60.761   7.860  1.00 34.31           C  
ATOM    171  O   SER A  23      13.141 -59.732   4.926  1.00 34.31           O  
ATOM    172  OG  SER A  23      12.599 -61.814   7.033  1.00 34.31           O  
ATOM    173  N   ASN A  24      14.403 -58.145   5.974  1.00 28.93           N  
ATOM    174  CA  ASN A  24      15.854 -58.037   6.082  1.00 28.93           C  
ATOM    175  C   ASN A  24      16.525 -58.101   4.713  1.00 28.93           C  
ATOM    176  CB  ASN A  24      16.407 -59.132   6.997  1.00 28.93           C  
ATOM    177  O   ASN A  24      16.237 -58.997   3.918  1.00 28.93           O  
ATOM    178  CG  ASN A  24      16.473 -58.703   8.449  1.00 28.93           C  
ATOM    179  ND2 ASN A  24      16.831 -59.633   9.327  1.00 28.93           N  
ATOM    180  OD1 ASN A  24      16.203 -57.545   8.780  1.00 28.93           O  
ATOM    181  N   SER A  25      17.325 -57.045   4.417  1.00 34.16           N  
ATOM    182  CA  SER A  25      18.781 -57.044   4.313  1.00 34.16           C  
ATOM    183  C   SER A  25      19.248 -56.232   3.110  1.00 34.16           C  
ATOM    184  CB  SER A  25      19.312 -58.474   4.210  1.00 34.16           C  
ATOM    185  O   SER A  25      18.704 -56.369   2.012  1.00 34.16           O  
ATOM    186  OG  SER A  25      18.929 -59.066   2.980  1.00 34.16           O  
ATOM    187  N   SER A  26      20.067 -55.157   3.400  1.00 33.56           N  
ATOM    188  CA  SER A  26      21.501 -54.897   3.469  1.00 33.56           C  
ATOM    189  C   SER A  26      22.006 -54.241   2.188  1.00 33.56           C  
ATOM    190  CB  SER A  26      22.269 -56.194   3.724  1.00 33.56           C  
ATOM    191  O   SER A  26      21.623 -54.641   1.087  1.00 33.56           O  
ATOM    192  OG  SER A  26      22.051 -57.123   2.676  1.00 33.56           O  
ATOM    193  N   THR A  27      22.689 -53.050   2.392  1.00 34.06           N  
ATOM    194  CA  THR A  27      24.126 -52.796   2.390  1.00 34.06           C  
ATOM    195  C   THR A  27      24.448 -51.521   1.616  1.00 34.06           C  
ATOM    196  CB  THR A  27      24.902 -53.979   1.782  1.00 34.06           C  
ATOM    197  O   THR A  27      23.985 -51.339   0.489  1.00 34.06           O  
ATOM    198  CG2 THR A  27      25.752 -54.680   2.837  1.00 34.06           C  
ATOM    199  OG1 THR A  27      23.972 -54.920   1.231  1.00 34.06           O  
ATOM    200  N   SER A  28      25.112 -50.490   2.312  1.00 34.66           N  
ATOM    201  CA  SER A  28      26.486 -50.099   2.611  1.00 34.66           C  
ATOM    202  C   SER A  28      26.895 -48.865   1.813  1.00 34.66           C  
ATOM    203  CB  SER A  28      27.448 -51.250   2.314  1.00 34.66           C  
ATOM    204  O   SER A  28      26.604 -48.766   0.620  1.00 34.66           O  
ATOM    205  OG  SER A  28      27.343 -51.658   0.961  1.00 34.66           O  
ATOM    206  N   ALA A  29      27.343 -47.801   2.572  1.00 35.99           N  
ATOM    207  CA  ALA A  29      28.704 -47.373   2.882  1.00 35.99           C  
ATOM    208  C   ALA A  29      28.807 -45.851   2.912  1.00 35.99           C  
ATOM    209  CB  ALA A  29      29.688 -47.950   1.868  1.00 35.99           C  
ATOM    210  O   ALA A  29      28.417 -45.177   1.955  1.00 35.99           O  
ATOM    211  N   SER A  30      29.200 -45.248   4.122  1.00 34.75           N  
ATOM    212  CA  SER A  30      30.314 -44.851   4.977  1.00 34.75           C  
ATOM    213  C   SER A  30      30.882 -43.500   4.555  1.00 34.75           C  
ATOM    214  CB  SER A  30      31.417 -45.910   4.946  1.00 34.75           C  
ATOM    215  O   SER A  30      31.061 -43.241   3.363  1.00 34.75           O  
ATOM    216  OG  SER A  30      30.933 -47.155   5.419  1.00 34.75           O  
ATOM    217  N   THR A  31      31.054 -42.545   5.623  1.00 38.46           N  
ATOM    218  CA  THR A  31      32.200 -42.186   6.450  1.00 38.46           C  
ATOM    219  C   THR A  31      32.282 -40.673   6.633  1.00 38.46           C  
ATOM    220  CB  THR A  31      33.515 -42.703   5.839  1.00 38.46           C  
ATOM    221  O   THR A  31      32.225 -39.920   5.658  1.00 38.46           O  
ATOM    222  CG2 THR A  31      34.644 -42.680   6.864  1.00 38.46           C  
ATOM    223  OG1 THR A  31      33.326 -44.048   5.383  1.00 38.46           O  
ATOM    224  N   GLU A  32      32.275 -40.188   7.951  1.00 38.95           N  
ATOM    225  CA  GLU A  32      33.298 -39.932   8.960  1.00 38.95           C  
ATOM    226  C   GLU A  32      32.919 -38.745   9.841  1.00 38.95           C  
ATOM    227  CB  GLU A  32      34.656 -39.683   8.298  1.00 38.95           C  
ATOM    228  O   GLU A  32      32.609 -37.664   9.336  1.00 38.95           O  
ATOM    229  CG  GLU A  32      35.416 -40.956   7.957  1.00 38.95           C  
ATOM    230  CD  GLU A  32      36.897 -40.721   7.702  1.00 38.95           C  
ATOM    231  OE1 GLU A  32      37.665 -41.707   7.635  1.00 38.95           O  
ATOM    232  OE2 GLU A  32      37.291 -39.541   7.570  1.00 38.95           O  
ATOM    233  N   HIS A  33      32.863 -38.892  11.255  1.00 35.40           N  
ATOM    234  CA  HIS A  33      33.558 -39.026  12.530  1.00 35.40           C  
ATOM    235  C   HIS A  33      33.958 -37.663  13.086  1.00 35.40           C  
ATOM    236  CB  HIS A  33      34.795 -39.914  12.376  1.00 35.40           C  
ATOM    237  O   HIS A  33      34.517 -36.834  12.364  1.00 35.40           O  
ATOM    238  CG  HIS A  33      34.635 -41.275  12.974  1.00 35.40           C  
ATOM    239  CD2 HIS A  33      35.284 -42.437  12.727  1.00 35.40           C  
ATOM    240  ND1 HIS A  33      33.707 -41.552  13.954  1.00 35.40           N  
ATOM    241  CE1 HIS A  33      33.794 -42.830  14.286  1.00 35.40           C  
ATOM    242  NE2 HIS A  33      34.743 -43.389  13.555  1.00 35.40           N  
ATOM    243  N   ILE A  34      33.556 -37.417  14.362  1.00 37.45           N  
ATOM    244  CA  ILE A  34      34.337 -37.457  15.593  1.00 37.45           C  
ATOM    245  C   ILE A  34      33.548 -36.804  16.726  1.00 37.45           C  
ATOM    246  CB  ILE A  34      35.704 -36.758  15.419  1.00 37.45           C  
ATOM    247  O   ILE A  34      33.142 -35.644  16.620  1.00 37.45           O  
ATOM    248  CG1 ILE A  34      36.559 -37.506  14.390  1.00 37.45           C  
ATOM    249  CG2 ILE A  34      36.431 -36.652  16.763  1.00 37.45           C  
ATOM    250  CD1 ILE A  34      37.877 -36.818  14.063  1.00 37.45           C  
ATOM    251  N   GLN A  35      33.210 -37.575  17.902  1.00 33.57           N  
ATOM    252  CA  GLN A  35      33.319 -38.146  19.240  1.00 33.57           C  
ATOM    253  C   GLN A  35      33.839 -37.115  20.237  1.00 33.57           C  
ATOM    254  CB  GLN A  35      34.234 -39.372  19.228  1.00 33.57           C  
ATOM    255  O   GLN A  35      34.784 -36.380  19.943  1.00 33.57           O  
ATOM    256  CG  GLN A  35      33.541 -40.653  18.783  1.00 33.57           C  
ATOM    257  CD  GLN A  35      34.472 -41.850  18.770  1.00 33.57           C  
ATOM    258  NE2 GLN A  35      33.978 -42.981  18.277  1.00 33.57           N  
ATOM    259  OE1 GLN A  35      35.627 -41.760  19.199  1.00 33.57           O  
ATOM    260  N   THR A  36      33.129 -37.074  21.410  1.00 33.38           N  
ATOM    261  CA  THR A  36      33.578 -37.493  22.733  1.00 33.38           C  
ATOM    262  C   THR A  36      32.484 -37.268  23.772  1.00 33.38           C  
ATOM    263  CB  THR A  36      34.853 -36.739  23.155  1.00 33.38           C  
ATOM    264  O   THR A  36      31.867 -36.202  23.811  1.00 33.38           O  
ATOM    265  CG2 THR A  36      36.043 -37.144  22.291  1.00 33.38           C  
ATOM    266  OG1 THR A  36      34.635 -35.329  23.018  1.00 33.38           O  
ATOM    267  N   ALA A  37      31.952 -38.403  24.497  1.00 35.81           N  
ATOM    268  CA  ALA A  37      32.260 -39.192  25.687  1.00 35.81           C  
ATOM    269  C   ALA A  37      31.132 -39.101  26.712  1.00 35.81           C  
ATOM    270  CB  ALA A  37      33.576 -38.729  26.307  1.00 35.81           C  
ATOM    271  O   ALA A  37      30.657 -38.007  27.025  1.00 35.81           O  
ATOM    272  N   SER A  38      30.472 -40.310  27.148  1.00 33.73           N  
ATOM    273  CA  SER A  38      30.669 -41.410  28.087  1.00 33.73           C  
ATOM    274  C   SER A  38      29.547 -41.463  29.119  1.00 33.73           C  
ATOM    275  CB  SER A  38      32.018 -41.277  28.794  1.00 33.73           C  
ATOM    276  O   SER A  38      29.127 -40.429  29.641  1.00 33.73           O  
ATOM    277  OG  SER A  38      32.084 -40.065  29.526  1.00 33.73           O  
ATOM    278  N   SER A  39      28.721 -42.639  29.286  1.00 34.69           N  
ATOM    279  CA  SER A  39      28.733 -43.892  30.034  1.00 34.69           C  
ATOM    280  C   SER A  39      27.568 -43.960  31.016  1.00 34.69           C  
ATOM    281  CB  SER A  39      30.055 -44.054  30.787  1.00 34.69           C  
ATOM    282  O   SER A  39      27.292 -42.993  31.728  1.00 34.69           O  
ATOM    283  OG  SER A  39      30.213 -43.029  31.752  1.00 34.69           O  
ATOM    284  N   SER A  40      26.605 -44.899  30.984  1.00 28.63           N  
ATOM    285  CA  SER A  40      25.926 -46.069  31.531  1.00 28.63           C  
ATOM    286  C   SER A  40      26.600 -46.550  32.812  1.00 28.63           C  
ATOM    287  CB  SER A  40      25.897 -47.202  30.505  1.00 28.63           C  
ATOM    288  O   SER A  40      27.828 -46.534  32.918  1.00 28.63           O  
ATOM    289  OG  SER A  40      27.213 -47.599  30.157  1.00 28.63           O  
ATOM    290  N   SER A  41      25.804 -46.788  33.954  1.00 35.28           N  
ATOM    291  CA  SER A  41      25.821 -47.936  34.855  1.00 35.28           C  
ATOM    292  C   SER A  41      24.593 -47.946  35.760  1.00 35.28           C  
ATOM    293  CB  SER A  41      27.091 -47.931  35.706  1.00 35.28           C  
ATOM    294  O   SER A  41      24.248 -46.925  36.359  1.00 35.28           O  
ATOM    295  OG  SER A  41      27.079 -46.850  36.623  1.00 35.28           O  
ATOM    296  N   SER A  42      23.647 -48.933  35.707  1.00 29.25           N  
ATOM    297  CA  SER A  42      22.976 -50.066  36.336  1.00 29.25           C  
ATOM    298  C   SER A  42      23.692 -50.493  37.613  1.00 29.25           C  
ATOM    299  CB  SER A  42      22.896 -51.247  35.367  1.00 29.25           C  
ATOM    300  O   SER A  42      24.923 -50.547  37.653  1.00 29.25           O  
ATOM    301  OG  SER A  42      21.981 -50.976  34.319  1.00 29.25           O  
ATOM    302  N   LYS A  43      22.928 -50.644  38.835  1.00 35.42           N  
ATOM    303  CA  LYS A  43      22.789 -51.739  39.791  1.00 35.42           C  
ATOM    304  C   LYS A  43      22.297 -51.229  41.142  1.00 35.42           C  
ATOM    305  CB  LYS A  43      24.118 -52.475  39.961  1.00 35.42           C  
ATOM    306  O   LYS A  43      22.888 -50.315  41.720  1.00 35.42           O  
ATOM    307  CG  LYS A  43      24.111 -53.898  39.423  1.00 35.42           C  
ATOM    308  CD  LYS A  43      25.492 -54.536  39.508  1.00 35.42           C  
ATOM    309  CE  LYS A  43      25.512 -55.917  38.867  1.00 35.42           C  
ATOM    310  NZ  LYS A  43      26.884 -56.505  38.862  1.00 35.42           N  
ATOM    311  N   ARG A  44      21.109 -51.668  41.668  1.00 34.58           N  
ATOM    312  CA  ARG A  44      20.593 -52.719  42.539  1.00 34.58           C  
ATOM    313  C   ARG A  44      20.462 -52.224  43.976  1.00 34.58           C  
ATOM    314  CB  ARG A  44      21.498 -53.951  42.490  1.00 34.58           C  
ATOM    315  O   ARG A  44      21.385 -51.609  44.513  1.00 34.58           O  
ATOM    316  CG  ARG A  44      21.175 -54.908  41.353  1.00 34.58           C  
ATOM    317  CD  ARG A  44      21.973 -56.200  41.460  1.00 34.58           C  
ATOM    318  NE  ARG A  44      21.374 -57.270  40.666  1.00 34.58           N  
ATOM    319  NH1 ARG A  44      22.299 -58.987  41.904  1.00 34.58           N  
ATOM    320  NH2 ARG A  44      20.951 -59.458  40.110  1.00 34.58           N  
ATOM    321  CZ  ARG A  44      21.543 -58.569  40.895  1.00 34.58           C  
ATOM    322  N   LYS A  45      19.181 -52.369  44.569  1.00 35.48           N  
ATOM    323  CA  LYS A  45      18.654 -53.255  45.604  1.00 35.48           C  
ATOM    324  C   LYS A  45      17.572 -52.560  46.424  1.00 35.48           C  
ATOM    325  CB  LYS A  45      19.779 -53.738  46.521  1.00 35.48           C  
ATOM    326  O   LYS A  45      17.818 -51.510  47.022  1.00 35.48           O  
ATOM    327  CG  LYS A  45      20.295 -55.130  46.188  1.00 35.48           C  
ATOM    328  CD  LYS A  45      21.415 -55.551  47.131  1.00 35.48           C  
ATOM    329  CE  LYS A  45      21.966 -56.923  46.768  1.00 35.48           C  
ATOM    330  NZ  LYS A  45      23.002 -57.380  47.743  1.00 35.48           N  
ATOM    331  N   SER A  46      16.268 -53.008  46.227  1.00 44.63           N  
ATOM    332  CA  SER A  46      15.222 -53.848  46.803  1.00 44.63           C  
ATOM    333  C   SER A  46      14.393 -53.076  47.823  1.00 44.63           C  
ATOM    334  CB  SER A  46      15.830 -55.087  47.461  1.00 44.63           C  
ATOM    335  O   SER A  46      14.943 -52.407  48.700  1.00 44.63           O  
ATOM    336  OG  SER A  46      17.043 -54.763  48.119  1.00 44.63           O  
ATOM    337  N   PRO A  47      13.076 -53.524  48.073  1.00 43.40           N  
ATOM    338  CA  PRO A  47      11.666 -53.707  47.717  1.00 43.40           C  
ATOM    339  C   PRO A  47      10.749 -53.735  48.937  1.00 43.40           C  
ATOM    340  CB  PRO A  47      11.657 -55.058  46.997  1.00 43.40           C  
ATOM    341  O   PRO A  47      11.220 -53.622  50.072  1.00 43.40           O  
ATOM    342  CG  PRO A  47      12.692 -55.874  47.702  1.00 43.40           C  
ATOM    343  CD  PRO A  47      13.401 -54.994  48.691  1.00 43.40           C  
ATOM    344  N   PRO A  48       9.270 -54.096  48.747  1.00 43.33           N  
ATOM    345  CA  PRO A  48       8.143 -54.352  47.848  1.00 43.33           C  
ATOM    346  C   PRO A  48       6.806 -54.423  48.583  1.00 43.33           C  
ATOM    347  CB  PRO A  48       8.493 -55.704  47.220  1.00 43.33           C  
ATOM    348  O   PRO A  48       6.761 -54.274  49.807  1.00 43.33           O  
ATOM    349  CG  PRO A  48       9.174 -56.466  48.310  1.00 43.33           C  
ATOM    350  CD  PRO A  48       9.376 -55.548  49.481  1.00 43.33           C  
ATOM    351  N   ARG A  49       5.550 -54.215  47.871  1.00 34.24           N  
ATOM    352  CA  ARG A  49       4.537 -55.197  47.498  1.00 34.24           C  
ATOM    353  C   ARG A  49       3.292 -55.058  48.368  1.00 34.24           C  
ATOM    354  CB  ARG A  49       5.097 -56.617  47.607  1.00 34.24           C  
ATOM    355  O   ARG A  49       3.389 -55.019  49.596  1.00 34.24           O  
ATOM    356  CG  ARG A  49       5.052 -57.399  46.305  1.00 34.24           C  
ATOM    357  CD  ARG A  49       5.726 -58.758  46.439  1.00 34.24           C  
ATOM    358  NE  ARG A  49       5.515 -59.584  45.254  1.00 34.24           N  
ATOM    359  NH1 ARG A  49       4.629 -61.378  46.408  1.00 34.24           N  
ATOM    360  NH2 ARG A  49       4.851 -61.472  44.128  1.00 34.24           N  
ATOM    361  CZ  ARG A  49       4.999 -60.809  45.266  1.00 34.24           C  
ATOM    362  N   GLN A  50       2.035 -54.815  47.753  1.00 38.27           N  
ATOM    363  CA  GLN A  50       0.900 -55.667  47.413  1.00 38.27           C  
ATOM    364  C   GLN A  50      -0.361 -54.838  47.185  1.00 38.27           C  
ATOM    365  CB  GLN A  50       0.657 -56.701  48.514  1.00 38.27           C  
ATOM    366  O   GLN A  50      -0.711 -53.992  48.010  1.00 38.27           O  
ATOM    367  CG  GLN A  50       1.402 -58.012  48.301  1.00 38.27           C  
ATOM    368  CD  GLN A  50       1.103 -59.038  49.378  1.00 38.27           C  
ATOM    369  NE2 GLN A  50       1.993 -60.013  49.532  1.00 38.27           N  
ATOM    370  OE1 GLN A  50       0.081 -58.955  50.067  1.00 38.27           O  
ATOM    371  N   ALA A  51      -1.033 -54.845  45.973  1.00 36.77           N  
ATOM    372  CA  ALA A  51      -2.061 -55.655  45.325  1.00 36.77           C  
ATOM    373  C   ALA A  51      -3.429 -54.984  45.421  1.00 36.77           C  
ATOM    374  CB  ALA A  51      -2.110 -57.048  45.946  1.00 36.77           C  
ATOM    375  O   ALA A  51      -3.853 -54.579  46.506  1.00 36.77           O  
ATOM    376  N   SER A  52      -4.140 -54.627  44.275  1.00 34.10           N  
ATOM    377  CA  SER A  52      -5.200 -55.179  43.438  1.00 34.10           C  
ATOM    378  C   SER A  52      -6.439 -54.291  43.457  1.00 34.10           C  
ATOM    379  CB  SER A  52      -5.567 -56.590  43.899  1.00 34.10           C  
ATOM    380  O   SER A  52      -6.868 -53.836  44.520  1.00 34.10           O  
ATOM    381  OG  SER A  52      -4.744 -56.997  44.979  1.00 34.10           O  
ATOM    382  N   LEU A  53      -6.957 -53.765  42.288  1.00 36.41           N  
ATOM    383  CA  LEU A  53      -8.054 -54.108  41.390  1.00 36.41           C  
ATOM    384  C   LEU A  53      -8.948 -52.899  41.136  1.00 36.41           C  
ATOM    385  CB  LEU A  53      -8.883 -55.257  41.972  1.00 36.41           C  
ATOM    386  O   LEU A  53      -9.428 -52.267  42.080  1.00 36.41           O  
ATOM    387  CG  LEU A  53      -8.436 -56.671  41.601  1.00 36.41           C  
ATOM    388  CD1 LEU A  53      -8.084 -57.463  42.856  1.00 36.41           C  
ATOM    389  CD2 LEU A  53      -9.521 -57.383  40.801  1.00 36.41           C  
ATOM    390  N   LYS A  54      -9.100 -52.352  39.885  1.00 31.35           N  
ATOM    391  CA  LYS A  54      -9.986 -52.219  38.732  1.00 31.35           C  
ATOM    392  C   LYS A  54     -11.079 -51.188  38.995  1.00 31.35           C  
ATOM    393  CB  LYS A  54     -10.612 -53.568  38.377  1.00 31.35           C  
ATOM    394  O   LYS A  54     -11.762 -51.247  40.020  1.00 31.35           O  
ATOM    395  CG  LYS A  54      -9.730 -54.450  37.506  1.00 31.35           C  
ATOM    396  CD  LYS A  54     -10.470 -55.699  37.045  1.00 31.35           C  
ATOM    397  CE  LYS A  54      -9.559 -56.630  36.256  1.00 31.35           C  
ATOM    398  NZ  LYS A  54     -10.307 -57.799  35.703  1.00 31.35           N  
ATOM    399  N   LYS A  55     -11.144 -50.027  38.184  1.00 33.16           N  
ATOM    400  CA  LYS A  55     -12.067 -49.546  37.160  1.00 33.16           C  
ATOM    401  C   LYS A  55     -12.315 -48.047  37.304  1.00 33.16           C  
ATOM    402  CB  LYS A  55     -13.393 -50.305  37.232  1.00 33.16           C  
ATOM    403  O   LYS A  55     -12.649 -47.569  38.390  1.00 33.16           O  
ATOM    404  CG  LYS A  55     -13.913 -50.772  35.881  1.00 33.16           C  
ATOM    405  CD  LYS A  55     -15.123 -51.685  36.033  1.00 33.16           C  
ATOM    406  CE  LYS A  55     -15.573 -52.246  34.691  1.00 33.16           C  
ATOM    407  NZ  LYS A  55     -16.729 -53.181  34.840  1.00 33.16           N  
ATOM    408  N   SER A  56     -11.909 -47.143  36.393  1.00 32.93           N  
ATOM    409  CA  SER A  56     -12.425 -46.230  35.377  1.00 32.93           C  
ATOM    410  C   SER A  56     -13.044 -44.990  36.013  1.00 32.93           C  
ATOM    411  CB  SER A  56     -13.460 -46.935  34.500  1.00 32.93           C  
ATOM    412  O   SER A  56     -13.774 -45.091  37.000  1.00 32.93           O  
ATOM    413  OG  SER A  56     -14.566 -47.366  35.274  1.00 32.93           O  
ATOM    414  N   GLN A  57     -12.441 -43.792  35.900  1.00 32.07           N  
ATOM    415  CA  GLN A  57     -12.768 -42.546  35.214  1.00 32.07           C  
ATOM    416  C   GLN A  57     -13.047 -41.426  36.212  1.00 32.07           C  
ATOM    417  CB  GLN A  57     -13.973 -42.741  34.293  1.00 32.07           C  
ATOM    418  O   GLN A  57     -13.804 -41.612  37.167  1.00 32.07           O  
ATOM    419  CG  GLN A  57     -13.643 -43.460  32.992  1.00 32.07           C  
ATOM    420  CD  GLN A  57     -14.619 -43.135  31.877  1.00 32.07           C  
ATOM    421  NE2 GLN A  57     -14.253 -43.482  30.648  1.00 32.07           N  
ATOM    422  OE1 GLN A  57     -15.695 -42.577  32.119  1.00 32.07           O  
ATOM    423  N   SER A  58     -12.084 -40.475  36.446  1.00 30.89           N  
ATOM    424  CA  SER A  58     -12.248 -39.038  36.256  1.00 30.89           C  
ATOM    425  C   SER A  58     -12.008 -38.277  37.556  1.00 30.89           C  
ATOM    426  CB  SER A  58     -13.646 -38.723  35.722  1.00 30.89           C  
ATOM    427  O   SER A  58     -12.478 -38.689  38.618  1.00 30.89           O  
ATOM    428  OG  SER A  58     -14.635 -39.034  36.689  1.00 30.89           O  
ATOM    429  N   SER A  59     -10.766 -37.779  37.821  1.00 31.14           N  
ATOM    430  CA  SER A  59     -10.463 -36.419  38.256  1.00 31.14           C  
ATOM    431  C   SER A  59      -9.482 -36.418  39.424  1.00 31.14           C  
ATOM    432  CB  SER A  59     -11.744 -35.686  38.656  1.00 31.14           C  
ATOM    433  O   SER A  59      -9.769 -36.981  40.483  1.00 31.14           O  
ATOM    434  OG  SER A  59     -11.768 -34.380  38.105  1.00 31.14           O  
ATOM    435  N   GLN A  60      -8.207 -36.547  39.227  1.00 34.82           N  
ATOM    436  CA  GLN A  60      -7.125 -36.178  40.134  1.00 34.82           C  
ATOM    437  C   GLN A  60      -7.100 -34.672  40.376  1.00 34.82           C  
ATOM    438  CB  GLN A  60      -5.777 -36.643  39.579  1.00 34.82           C  
ATOM    439  O   GLN A  60      -7.008 -33.887  39.430  1.00 34.82           O  
ATOM    440  CG  GLN A  60      -5.343 -38.012  40.086  1.00 34.82           C  
ATOM    441  CD  GLN A  60      -3.960 -38.406  39.602  1.00 34.82           C  
ATOM    442  NE2 GLN A  60      -3.366 -39.402  40.250  1.00 34.82           N  
ATOM    443  OE1 GLN A  60      -3.430 -37.820  38.652  1.00 34.82           O  
ATOM    444  N   ARG A  61      -7.735 -34.225  41.471  1.00 30.15           N  
ATOM    445  CA  ARG A  61      -7.517 -33.518  42.729  1.00 30.15           C  
ATOM    446  C   ARG A  61      -6.027 -33.366  43.020  1.00 30.15           C  
ATOM    447  CB  ARG A  61      -8.204 -34.250  43.884  1.00 30.15           C  
ATOM    448  O   ARG A  61      -5.299 -34.358  43.092  1.00 30.15           O  
ATOM    449  CG  ARG A  61      -9.139 -33.371  44.700  1.00 30.15           C  
ATOM    450  CD  ARG A  61      -9.830 -34.157  45.806  1.00 30.15           C  
ATOM    451  NE  ARG A  61     -10.367 -33.276  46.838  1.00 30.15           N  
ATOM    452  NH1 ARG A  61     -11.297 -34.976  48.096  1.00 30.15           N  
ATOM    453  NH2 ARG A  61     -11.496 -32.797  48.781  1.00 30.15           N  
ATOM    454  CZ  ARG A  61     -11.052 -33.685  47.903  1.00 30.15           C  
ATOM    455  N   VAL A  62      -5.355 -32.263  42.588  1.00 37.17           N  
ATOM    456  CA  VAL A  62      -4.156 -31.682  43.183  1.00 37.17           C  
ATOM    457  C   VAL A  62      -4.545 -30.760  44.336  1.00 37.17           C  
ATOM    458  CB  VAL A  62      -3.322 -30.907  42.138  1.00 37.17           C  
ATOM    459  O   VAL A  62      -5.384 -29.871  44.172  1.00 37.17           O  
ATOM    460  CG1 VAL A  62      -2.003 -30.431  42.744  1.00 37.17           C  
ATOM    461  CG2 VAL A  62      -3.066 -31.776  40.908  1.00 37.17           C  
ATOM    462  N   SER A  63      -4.505 -31.251  45.641  1.00 35.28           N  
ATOM    463  CA  SER A  63      -3.802 -31.022  46.899  1.00 35.28           C  
ATOM    464  C   SER A  63      -3.524 -29.538  47.115  1.00 35.28           C  
ATOM    465  CB  SER A  63      -2.488 -31.805  46.929  1.00 35.28           C  
ATOM    466  O   SER A  63      -3.010 -28.861  46.222  1.00 35.28           O  
ATOM    467  OG  SER A  63      -1.509 -31.176  46.120  1.00 35.28           O  
ATOM    468  N   SER A  64      -4.408 -28.826  47.807  1.00 31.31           N  
ATOM    469  CA  SER A  64      -4.488 -27.856  48.893  1.00 31.31           C  
ATOM    470  C   SER A  64      -3.157 -27.738  49.628  1.00 31.31           C  
ATOM    471  CB  SER A  64      -5.591 -28.243  49.879  1.00 31.31           C  
ATOM    472  O   SER A  64      -2.673 -28.713  50.207  1.00 31.31           O  
ATOM    473  OG  SER A  64      -5.197 -29.355  50.663  1.00 31.31           O  
ATOM    474  N   GLN A  65      -2.199 -26.991  48.985  1.00 40.93           N  
ATOM    475  CA  GLN A  65      -1.070 -26.385  49.684  1.00 40.93           C  
ATOM    476  C   GLN A  65      -1.279 -24.884  49.867  1.00 40.93           C  
ATOM    477  CB  GLN A  65       0.233 -26.645  48.926  1.00 40.93           C  
ATOM    478  O   GLN A  65      -1.590 -24.174  48.909  1.00 40.93           O  
ATOM    479  CG  GLN A  65       0.821 -28.028  49.172  1.00 40.93           C  
ATOM    480  CD  GLN A  65       2.171 -28.219  48.506  1.00 40.93           C  
ATOM    481  NE2 GLN A  65       3.050 -28.976  49.153  1.00 40.93           N  
ATOM    482  OE1 GLN A  65       2.421 -27.691  47.418  1.00 40.93           O  
ATOM    483  N   LYS A  66      -1.809 -24.415  51.007  1.00 30.72           N  
ATOM    484  CA  LYS A  66      -1.564 -23.410  52.037  1.00 30.72           C  
ATOM    485  C   LYS A  66      -0.544 -22.378  51.566  1.00 30.72           C  
ATOM    486  CB  LYS A  66      -1.083 -24.071  53.329  1.00 30.72           C  
ATOM    487  O   LYS A  66       0.598 -22.723  51.255  1.00 30.72           O  
ATOM    488  CG  LYS A  66      -2.195 -24.700  54.155  1.00 30.72           C  
ATOM    489  CD  LYS A  66      -1.665 -25.275  55.462  1.00 30.72           C  
ATOM    490  CE  LYS A  66      -2.753 -26.011  56.233  1.00 30.72           C  
ATOM    491  NZ  LYS A  66      -2.223 -26.627  57.486  1.00 30.72           N  
ATOM    492  N   ALA A  67      -0.977 -21.245  50.875  1.00 37.11           N  
ATOM    493  CA  ALA A  67      -0.115 -20.068  50.798  1.00 37.11           C  
ATOM    494  C   ALA A  67      -0.682 -18.918  51.626  1.00 37.11           C  
ATOM    495  CB  ALA A  67       0.065 -19.634  49.345  1.00 37.11           C  
ATOM    496  O   ALA A  67      -1.769 -18.413  51.337  1.00 37.11           O  
ATOM    497  N   SER A  68      -0.552 -18.957  52.923  1.00 35.14           N  
ATOM    498  CA  SER A  68      -0.160 -17.880  53.826  1.00 35.14           C  
ATOM    499  C   SER A  68       1.039 -17.110  53.282  1.00 35.14           C  
ATOM    500  CB  SER A  68       0.168 -18.436  55.213  1.00 35.14           C  
ATOM    501  O   SER A  68       2.085 -17.698  53.000  1.00 35.14           O  
ATOM    502  OG  SER A  68       1.192 -17.676  55.830  1.00 35.14           O  
ATOM    503  N   GLY A  69       0.880 -16.106  52.340  1.00 33.86           N  
ATOM    504  CA  GLY A  69       1.915 -15.108  52.123  1.00 33.86           C  
ATOM    505  C   GLY A  69       1.480 -13.989  51.196  1.00 33.86           C  
ATOM    506  O   GLY A  69       0.798 -14.232  50.199  1.00 33.86           O  
ATOM    507  N   TYR A  70       0.878 -12.856  51.723  1.00 40.36           N  
ATOM    508  CA  TYR A  70       0.920 -11.415  51.503  1.00 40.36           C  
ATOM    509  C   TYR A  70       0.455 -11.064  50.095  1.00 40.36           C  
ATOM    510  CB  TYR A  70       2.336 -10.877  51.735  1.00 40.36           C  
ATOM    511  O   TYR A  70       1.023 -11.540  49.110  1.00 40.36           O  
ATOM    512  CG  TYR A  70       2.396  -9.379  51.902  1.00 40.36           C  
ATOM    513  CD1 TYR A  70       2.874  -8.563  50.879  1.00 40.36           C  
ATOM    514  CD2 TYR A  70       1.976  -8.775  53.083  1.00 40.36           C  
ATOM    515  CE1 TYR A  70       2.933  -7.181  51.029  1.00 40.36           C  
ATOM    516  CE2 TYR A  70       2.031  -7.395  53.244  1.00 40.36           C  
ATOM    517  OH  TYR A  70       2.566  -5.240  52.367  1.00 40.36           O  
ATOM    518  CZ  TYR A  70       2.510  -6.607  52.213  1.00 40.36           C  
ATOM    519  N   VAL A  71      -0.844 -10.725  49.775  1.00 40.39           N  
ATOM    520  CA  VAL A  71      -1.666 -10.261  48.662  1.00 40.39           C  
ATOM    521  C   VAL A  71      -1.489  -8.754  48.483  1.00 40.39           C  
ATOM    522  CB  VAL A  71      -3.158 -10.601  48.877  1.00 40.39           C  
ATOM    523  O   VAL A  71      -1.831  -7.973  49.373  1.00 40.39           O  
ATOM    524  CG1 VAL A  71      -3.969 -10.290  47.620  1.00 40.39           C  
ATOM    525  CG2 VAL A  71      -3.318 -12.068  49.271  1.00 40.39           C  
ATOM    526  N   GLY A  72      -0.203  -8.135  48.088  1.00 37.50           N  
ATOM    527  CA  GLY A  72      -0.043  -6.756  47.654  1.00 37.50           C  
ATOM    528  C   GLY A  72       0.977  -6.595  46.542  1.00 37.50           C  
ATOM    529  O   GLY A  72       1.774  -7.500  46.288  1.00 37.50           O  
ATOM    530  N   PHE A  73       0.672  -5.752  45.445  1.00 48.56           N  
ATOM    531  CA  PHE A  73       1.228  -5.132  44.248  1.00 48.56           C  
ATOM    532  C   PHE A  73       2.734  -5.351  44.175  1.00 48.56           C  
ATOM    533  CB  PHE A  73       0.914  -3.633  44.222  1.00 48.56           C  
ATOM    534  O   PHE A  73       3.387  -4.899  43.232  1.00 48.56           O  
ATOM    535  CG  PHE A  73      -0.534  -3.321  43.958  1.00 48.56           C  
ATOM    536  CD1 PHE A  73      -1.060  -3.425  42.676  1.00 48.56           C  
ATOM    537  CD2 PHE A  73      -1.371  -2.922  44.992  1.00 48.56           C  
ATOM    538  CE1 PHE A  73      -2.400  -3.137  42.428  1.00 48.56           C  
ATOM    539  CE2 PHE A  73      -2.711  -2.632  44.753  1.00 48.56           C  
ATOM    540  CZ  PHE A  73      -3.223  -2.739  43.470  1.00 48.56           C  
ATOM    541  N   ALA A  74       3.371  -6.151  45.142  1.00 50.38           N  
ATOM    542  CA  ALA A  74       4.818  -6.326  45.233  1.00 50.38           C  
ATOM    543  C   ALA A  74       5.255  -7.634  44.579  1.00 50.38           C  
ATOM    544  CB  ALA A  74       5.268  -6.288  46.692  1.00 50.38           C  
ATOM    545  O   ALA A  74       6.402  -7.766  44.147  1.00 50.38           O  
ATOM    546  N   ASN A  75       4.265  -8.465  44.083  1.00 46.38           N  
ATOM    547  CA  ASN A  75       4.554  -9.596  43.208  1.00 46.38           C  
ATOM    548  C   ASN A  75       4.111  -9.323  41.774  1.00 46.38           C  
ATOM    549  CB  ASN A  75       3.887 -10.868  43.737  1.00 46.38           C  
ATOM    550  O   ASN A  75       4.020 -10.246  40.962  1.00 46.38           O  
ATOM    551  CG  ASN A  75       4.717 -11.566  44.796  1.00 46.38           C  
ATOM    552  ND2 ASN A  75       4.222 -12.695  45.288  1.00 46.38           N  
ATOM    553  OD1 ASN A  75       5.794 -11.093  45.170  1.00 46.38           O  
ATOM    554  N   LEU A  76       3.931  -8.066  41.364  1.00 50.42           N  
ATOM    555  CA  LEU A  76       3.381  -7.552  40.115  1.00 50.42           C  
ATOM    556  C   LEU A  76       4.434  -7.563  39.011  1.00 50.42           C  
ATOM    557  CB  LEU A  76       2.844  -6.132  40.309  1.00 50.42           C  
ATOM    558  O   LEU A  76       4.108  -7.756  37.838  1.00 50.42           O  
ATOM    559  CG  LEU A  76       1.491  -6.009  41.011  1.00 50.42           C  
ATOM    560  CD1 LEU A  76       1.384  -4.666  41.727  1.00 50.42           C  
ATOM    561  CD2 LEU A  76       0.352  -6.180  40.012  1.00 50.42           C  
ATOM    562  N   PRO A  77       5.841  -7.797  39.501  1.00 47.70           N  
ATOM    563  CA  PRO A  77       6.673  -7.907  38.301  1.00 47.70           C  
ATOM    564  C   PRO A  77       6.760  -9.338  37.773  1.00 47.70           C  
ATOM    565  CB  PRO A  77       8.043  -7.416  38.775  1.00 47.70           C  
ATOM    566  O   PRO A  77       6.827  -9.549  36.560  1.00 47.70           O  
ATOM    567  CG  PRO A  77       7.838  -7.037  40.206  1.00 47.70           C  
ATOM    568  CD  PRO A  77       6.428  -7.379  40.593  1.00 47.70           C  
ATOM    569  N   SER A  78       6.376 -10.442  38.713  1.00 49.33           N  
ATOM    570  CA  SER A  78       6.421 -11.836  38.283  1.00 49.33           C  
ATOM    571  C   SER A  78       5.044 -12.326  37.850  1.00 49.33           C  
ATOM    572  CB  SER A  78       6.958 -12.726  39.404  1.00 49.33           C  
ATOM    573  O   SER A  78       4.932 -13.178  36.966  1.00 49.33           O  
ATOM    574  OG  SER A  78       6.000 -12.865  40.439  1.00 49.33           O  
ATOM    575  N   THR A  79       3.866 -11.691  38.252  1.00 51.07           N  
ATOM    576  CA  THR A  79       2.481 -11.920  37.854  1.00 51.07           C  
ATOM    577  C   THR A  79       2.126 -11.083  36.628  1.00 51.07           C  
ATOM    578  CB  THR A  79       1.509 -11.592  39.002  1.00 51.07           C  
ATOM    579  O   THR A  79       1.350 -11.520  35.776  1.00 51.07           O  
ATOM    580  CG2 THR A  79       1.064 -12.860  39.724  1.00 51.07           C  
ATOM    581  OG1 THR A  79       2.159 -10.725  39.939  1.00 51.07           O  
ATOM    582  N   ILE A  80       2.845  -9.907  36.317  1.00 54.62           N  
ATOM    583  CA  ILE A  80       2.730  -9.069  35.129  1.00 54.62           C  
ATOM    584  C   ILE A  80       3.488  -9.712  33.969  1.00 54.62           C  
ATOM    585  CB  ILE A  80       3.260  -7.642  35.390  1.00 54.62           C  
ATOM    586  O   ILE A  80       3.033  -9.671  32.823  1.00 54.62           O  
ATOM    587  CG1 ILE A  80       2.368  -6.919  36.406  1.00 54.62           C  
ATOM    588  CG2 ILE A  80       3.351  -6.851  34.081  1.00 54.62           C  
ATOM    589  CD1 ILE A  80       2.927  -5.585  36.881  1.00 54.62           C  
ATOM    590  N   GLU A  81       4.621 -10.465  34.372  1.00 49.35           N  
ATOM    591  CA  GLU A  81       5.357 -11.229  33.369  1.00 49.35           C  
ATOM    592  C   GLU A  81       4.594 -12.487  32.964  1.00 49.35           C  
ATOM    593  CB  GLU A  81       6.747 -11.601  33.890  1.00 49.35           C  
ATOM    594  O   GLU A  81       4.587 -12.865  31.791  1.00 49.35           O  
ATOM    595  CG  GLU A  81       7.772 -11.839  32.791  1.00 49.35           C  
ATOM    596  CD  GLU A  81       9.181 -12.054  33.320  1.00 49.35           C  
ATOM    597  OE1 GLU A  81      10.100 -12.316  32.512  1.00 49.35           O  
ATOM    598  OE2 GLU A  81       9.367 -11.960  34.554  1.00 49.35           O  
ATOM    599  N   HIS A  82       3.830 -13.148  33.880  1.00 51.71           N  
ATOM    600  CA  HIS A  82       2.991 -14.318  33.648  1.00 51.71           C  
ATOM    601  C   HIS A  82       1.677 -13.929  32.978  1.00 51.71           C  
ATOM    602  CB  HIS A  82       2.714 -15.048  34.963  1.00 51.71           C  
ATOM    603  O   HIS A  82       1.170 -14.661  32.125  1.00 51.71           O  
ATOM    604  CG  HIS A  82       3.751 -16.067  35.314  1.00 51.71           C  
ATOM    605  CD2 HIS A  82       4.839 -15.989  36.114  1.00 51.71           C  
ATOM    606  ND1 HIS A  82       3.731 -17.351  34.812  1.00 51.71           N  
ATOM    607  CE1 HIS A  82       4.766 -18.020  35.292  1.00 51.71           C  
ATOM    608  NE2 HIS A  82       5.455 -17.216  36.085  1.00 51.71           N  
ATOM    609  N   LEU A  83       1.163 -12.731  33.183  1.00 50.49           N  
ATOM    610  CA  LEU A  83      -0.021 -12.179  32.534  1.00 50.49           C  
ATOM    611  C   LEU A  83       0.310 -11.686  31.129  1.00 50.49           C  
ATOM    612  CB  LEU A  83      -0.604 -11.033  33.366  1.00 50.49           C  
ATOM    613  O   LEU A  83      -0.497 -11.833  30.209  1.00 50.49           O  
ATOM    614  CG  LEU A  83      -1.281 -11.426  34.680  1.00 50.49           C  
ATOM    615  CD1 LEU A  83      -1.675 -10.180  35.466  1.00 50.49           C  
ATOM    616  CD2 LEU A  83      -2.499 -12.303  34.412  1.00 50.49           C  
ATOM    617  N   TYR A  84       1.556 -11.107  31.003  1.00 52.92           N  
ATOM    618  CA  TYR A  84       2.083 -10.714  29.701  1.00 52.92           C  
ATOM    619  C   TYR A  84       2.363 -11.936  28.834  1.00 52.92           C  
ATOM    620  CB  TYR A  84       3.361  -9.887  29.865  1.00 52.92           C  
ATOM    621  O   TYR A  84       2.080 -11.932  27.634  1.00 52.92           O  
ATOM    622  CG  TYR A  84       3.170  -8.414  29.596  1.00 52.92           C  
ATOM    623  CD1 TYR A  84       3.222  -7.911  28.298  1.00 52.92           C  
ATOM    624  CD2 TYR A  84       2.938  -7.523  30.638  1.00 52.92           C  
ATOM    625  CE1 TYR A  84       3.048  -6.555  28.044  1.00 52.92           C  
ATOM    626  CE2 TYR A  84       2.763  -6.164  30.396  1.00 52.92           C  
ATOM    627  OH  TYR A  84       2.647  -4.346  28.854  1.00 52.92           O  
ATOM    628  CZ  TYR A  84       2.819  -5.690  29.098  1.00 52.92           C  
ATOM    629  N   SER A  85       2.854 -13.038  29.456  1.00 54.21           N  
ATOM    630  CA  SER A  85       3.110 -14.325  28.817  1.00 54.21           C  
ATOM    631  C   SER A  85       1.813 -15.087  28.568  1.00 54.21           C  
ATOM    632  CB  SER A  85       4.052 -15.171  29.675  1.00 54.21           C  
ATOM    633  O   SER A  85       1.673 -15.768  27.550  1.00 54.21           O  
ATOM    634  OG  SER A  85       3.449 -15.491  30.917  1.00 54.21           O  
ATOM    635  N   GLN A  86       0.851 -14.920  29.453  1.00 53.14           N  
ATOM    636  CA  GLN A  86      -0.494 -15.473  29.344  1.00 53.14           C  
ATOM    637  C   GLN A  86      -1.320 -14.712  28.310  1.00 53.14           C  
ATOM    638  CB  GLN A  86      -1.198 -15.446  30.701  1.00 53.14           C  
ATOM    639  O   GLN A  86      -2.088 -15.314  27.557  1.00 53.14           O  
ATOM    640  CG  GLN A  86      -2.325 -16.463  30.830  1.00 53.14           C  
ATOM    641  CD  GLN A  86      -2.953 -16.471  32.211  1.00 53.14           C  
ATOM    642  NE2 GLN A  86      -4.148 -17.042  32.316  1.00 53.14           N  
ATOM    643  OE1 GLN A  86      -2.368 -15.969  33.177  1.00 53.14           O  
ATOM    644  N   ARG A  87      -1.218 -13.348  28.145  1.00 51.52           N  
ATOM    645  CA  ARG A  87      -1.802 -12.497  27.114  1.00 51.52           C  
ATOM    646  C   ARG A  87      -1.113 -12.713  25.770  1.00 51.52           C  
ATOM    647  CB  ARG A  87      -1.713 -11.024  27.517  1.00 51.52           C  
ATOM    648  O   ARG A  87      -1.766 -12.709  24.725  1.00 51.52           O  
ATOM    649  CG  ARG A  87      -2.449 -10.082  26.578  1.00 51.52           C  
ATOM    650  CD  ARG A  87      -2.483  -8.659  27.118  1.00 51.52           C  
ATOM    651  NE  ARG A  87      -3.671  -8.420  27.932  1.00 51.52           N  
ATOM    652  NH1 ARG A  87      -3.227  -6.182  28.294  1.00 51.52           N  
ATOM    653  NH2 ARG A  87      -5.103  -7.143  29.195  1.00 51.52           N  
ATOM    654  CZ  ARG A  87      -3.998  -7.249  28.472  1.00 51.52           C  
ATOM    655  N   ARG A  88       0.156 -12.983  25.757  1.00 51.45           N  
ATOM    656  CA  ARG A  88       0.970 -13.324  24.594  1.00 51.45           C  
ATOM    657  C   ARG A  88       0.695 -14.751  24.132  1.00 51.45           C  
ATOM    658  CB  ARG A  88       2.457 -13.152  24.909  1.00 51.45           C  
ATOM    659  O   ARG A  88       0.717 -15.036  22.933  1.00 51.45           O  
ATOM    660  CG  ARG A  88       2.972 -11.736  24.700  1.00 51.45           C  
ATOM    661  CD  ARG A  88       4.481 -11.707  24.508  1.00 51.45           C  
ATOM    662  NE  ARG A  88       5.099 -10.614  25.254  1.00 51.45           N  
ATOM    663  NH1 ARG A  88       7.271 -11.262  24.808  1.00 51.45           N  
ATOM    664  NH2 ARG A  88       6.864  -9.400  26.081  1.00 51.45           N  
ATOM    665  CZ  ARG A  88       6.410 -10.428  25.380  1.00 51.45           C  
ATOM    666  N   ARG A  89       0.373 -15.678  25.076  1.00 52.82           N  
ATOM    667  CA  ARG A  89       0.021 -17.071  24.821  1.00 52.82           C  
ATOM    668  C   ARG A  89      -1.405 -17.188  24.295  1.00 52.82           C  
ATOM    669  CB  ARG A  89       0.182 -17.908  26.091  1.00 52.82           C  
ATOM    670  O   ARG A  89      -1.680 -17.993  23.403  1.00 52.82           O  
ATOM    671  CG  ARG A  89       1.605 -18.381  26.342  1.00 52.82           C  
ATOM    672  CD  ARG A  89       1.679 -19.347  27.516  1.00 52.82           C  
ATOM    673  NE  ARG A  89       3.048 -19.795  27.760  1.00 52.82           N  
ATOM    674  NH1 ARG A  89       2.711 -20.279  29.993  1.00 52.82           N  
ATOM    675  NH2 ARG A  89       4.770 -20.611  29.041  1.00 52.82           N  
ATOM    676  CZ  ARG A  89       3.506 -20.227  28.931  1.00 52.82           C  
ATOM    677  N   LYS A  90      -2.366 -16.328  24.819  1.00 52.66           N  
ATOM    678  CA  LYS A  90      -3.758 -16.244  24.386  1.00 52.66           C  
ATOM    679  C   LYS A  90      -3.877 -15.504  23.057  1.00 52.66           C  
ATOM    680  CB  LYS A  90      -4.610 -15.550  25.450  1.00 52.66           C  
ATOM    681  O   LYS A  90      -4.739 -15.826  22.236  1.00 52.66           O  
ATOM    682  CG  LYS A  90      -4.844 -16.387  26.699  1.00 52.66           C  
ATOM    683  CD  LYS A  90      -5.739 -15.664  27.697  1.00 52.66           C  
ATOM    684  CE  LYS A  90      -5.941 -16.484  28.964  1.00 52.66           C  
ATOM    685  NZ  LYS A  90      -6.807 -15.772  29.952  1.00 52.66           N  
ATOM    686  N   SER A  91      -2.973 -14.540  22.790  1.00 53.62           N  
ATOM    687  CA  SER A  91      -2.840 -13.818  21.529  1.00 53.62           C  
ATOM    688  C   SER A  91      -2.082 -14.645  20.496  1.00 53.62           C  
ATOM    689  CB  SER A  91      -2.127 -12.483  21.748  1.00 53.62           C  
ATOM    690  O   SER A  91      -2.321 -14.516  19.293  1.00 53.62           O  
ATOM    691  OG  SER A  91      -2.066 -11.741  20.542  1.00 53.62           O  
ATOM    692  N   ARG A  92      -1.220 -15.666  20.983  1.00 56.94           N  
ATOM    693  CA  ARG A  92      -0.444 -16.589  20.161  1.00 56.94           C  
ATOM    694  C   ARG A  92      -1.323 -17.710  19.618  1.00 56.94           C  
ATOM    695  CB  ARG A  92       0.719 -17.177  20.964  1.00 56.94           C  
ATOM    696  O   ARG A  92      -1.082 -18.220  18.521  1.00 56.94           O  
ATOM    697  CG  ARG A  92       1.874 -16.210  21.172  1.00 56.94           C  
ATOM    698  CD  ARG A  92       2.990 -16.835  21.997  1.00 56.94           C  
ATOM    699  NE  ARG A  92       3.857 -17.679  21.179  1.00 56.94           N  
ATOM    700  NH1 ARG A  92       4.731 -18.864  22.960  1.00 56.94           N  
ATOM    701  NH2 ARG A  92       5.410 -19.332  20.822  1.00 56.94           N  
ATOM    702  CZ  ARG A  92       4.664 -18.623  21.656  1.00 56.94           C  
ATOM    703  N   LYS A  93      -2.470 -17.978  20.445  1.00 56.12           N  
ATOM    704  CA  LYS A  93      -3.429 -19.016  20.077  1.00 56.12           C  
ATOM    705  C   LYS A  93      -4.501 -18.468  19.141  1.00 56.12           C  
ATOM    706  CB  LYS A  93      -4.079 -19.613  21.326  1.00 56.12           C  
ATOM    707  O   LYS A  93      -5.016 -19.192  18.286  1.00 56.12           O  
ATOM    708  CG  LYS A  93      -3.173 -20.553  22.107  1.00 56.12           C  
ATOM    709  CD  LYS A  93      -3.884 -21.132  23.324  1.00 56.12           C  
ATOM    710  CE  LYS A  93      -2.956 -22.016  24.146  1.00 56.12           C  
ATOM    711  NZ  LYS A  93      -3.614 -22.498  25.397  1.00 56.12           N  
ATOM    712  N   LYS A  94      -4.659 -17.062  19.105  1.00 60.96           N  
ATOM    713  CA  LYS A  94      -5.617 -16.343  18.270  1.00 60.96           C  
ATOM    714  C   LYS A  94      -4.935 -15.738  17.046  1.00 60.96           C  
ATOM    715  CB  LYS A  94      -6.315 -15.247  19.076  1.00 60.96           C  
ATOM    716  O   LYS A  94      -3.898 -15.082  17.168  1.00 60.96           O  
ATOM    717  CG  LYS A  94      -7.482 -15.745  19.916  1.00 60.96           C  
ATOM    718  CD  LYS A  94      -8.177 -14.599  20.642  1.00 60.96           C  
ATOM    719  CE  LYS A  94      -9.254 -15.109  21.590  1.00 60.96           C  
ATOM    720  NZ  LYS A  94      -9.929 -13.990  22.313  1.00 60.96           N  
ATOM    721  N   GLY A  95      -4.206 -16.526  16.211  1.00 68.20           N  
ATOM    722  CA  GLY A  95      -3.591 -16.192  14.936  1.00 68.20           C  
ATOM    723  C   GLY A  95      -3.829 -14.754  14.518  1.00 68.20           C  
ATOM    724  O   GLY A  95      -4.769 -14.111  14.991  1.00 68.20           O  
ATOM    725  N   VAL A  96      -2.760 -13.985  14.088  1.00 78.49           N  
ATOM    726  CA  VAL A  96      -2.785 -12.623  13.566  1.00 78.49           C  
ATOM    727  C   VAL A  96      -3.237 -12.637  12.107  1.00 78.49           C  
ATOM    728  CB  VAL A  96      -1.404 -11.942  13.689  1.00 78.49           C  
ATOM    729  O   VAL A  96      -2.710 -13.401  11.295  1.00 78.49           O  
ATOM    730  CG1 VAL A  96      -1.459 -10.508  13.165  1.00 78.49           C  
ATOM    731  CG2 VAL A  96      -0.925 -11.966  15.140  1.00 78.49           C  
ATOM    732  N   GLN A  97      -4.428 -11.999  11.893  1.00 86.20           N  
ATOM    733  CA  GLN A  97      -4.916 -11.873  10.524  1.00 86.20           C  
ATOM    734  C   GLN A  97      -4.399 -10.594   9.871  1.00 86.20           C  
ATOM    735  CB  GLN A  97      -6.445 -11.896  10.494  1.00 86.20           C  
ATOM    736  O   GLN A  97      -4.531  -9.506  10.435  1.00 86.20           O  
ATOM    737  CG  GLN A  97      -7.048 -13.222  10.940  1.00 86.20           C  
ATOM    738  CD  GLN A  97      -8.410 -13.058  11.588  1.00 86.20           C  
ATOM    739  NE2 GLN A  97      -8.671 -13.845  12.626  1.00 86.20           N  
ATOM    740  OE1 GLN A  97      -9.221 -12.230  11.161  1.00 86.20           O  
ATOM    741  N   PHE A  98      -3.885 -10.773   8.780  1.00 89.77           N  
ATOM    742  CA  PHE A  98      -3.366  -9.641   8.022  1.00 89.77           C  
ATOM    743  C   PHE A  98      -3.804  -9.719   6.564  1.00 89.77           C  
ATOM    744  CB  PHE A  98      -1.838  -9.589   8.109  1.00 89.77           C  
ATOM    745  O   PHE A  98      -3.511 -10.697   5.874  1.00 89.77           O  
ATOM    746  CG  PHE A  98      -1.239  -8.333   7.535  1.00 89.77           C  
ATOM    747  CD1 PHE A  98      -0.473  -8.377   6.377  1.00 89.77           C  
ATOM    748  CD2 PHE A  98      -1.444  -7.107   8.155  1.00 89.77           C  
ATOM    749  CE1 PHE A  98       0.082  -7.216   5.844  1.00 89.77           C  
ATOM    750  CE2 PHE A  98      -0.892  -5.942   7.628  1.00 89.77           C  
ATOM    751  CZ  PHE A  98      -0.129  -6.000   6.473  1.00 89.77           C  
ATOM    752  N   ASN A  99      -4.568  -8.708   6.129  1.00 91.45           N  
ATOM    753  CA  ASN A  99      -5.117  -8.680   4.777  1.00 91.45           C  
ATOM    754  C   ASN A  99      -4.434  -7.619   3.918  1.00 91.45           C  
ATOM    755  CB  ASN A  99      -6.627  -8.441   4.816  1.00 91.45           C  
ATOM    756  O   ASN A  99      -4.427  -6.438   4.271  1.00 91.45           O  
ATOM    757  CG  ASN A  99      -7.360  -9.468   5.657  1.00 91.45           C  
ATOM    758  ND2 ASN A  99      -8.427  -9.039   6.321  1.00 91.45           N  
ATOM    759  OD1 ASN A  99      -6.969 -10.637   5.710  1.00 91.45           O  
ATOM    760  N   ILE A 100      -3.840  -8.020   2.786  1.00 92.55           N  
ATOM    761  CA  ILE A 100      -3.141  -7.136   1.860  1.00 92.55           C  
ATOM    762  C   ILE A 100      -3.858  -7.131   0.511  1.00 92.55           C  
ATOM    763  CB  ILE A 100      -1.665  -7.558   1.681  1.00 92.55           C  
ATOM    764  O   ILE A 100      -4.127  -8.191  -0.059  1.00 92.55           O  
ATOM    765  CG1 ILE A 100      -0.945  -7.568   3.034  1.00 92.55           C  
ATOM    766  CG2 ILE A 100      -0.955  -6.633   0.689  1.00 92.55           C  
ATOM    767  CD1 ILE A 100       0.432  -8.216   2.998  1.00 92.55           C  
ATOM    768  N   MET A 101      -4.191  -5.957   0.066  1.00 92.71           N  
ATOM    769  CA  MET A 101      -4.817  -5.793  -1.243  1.00 92.71           C  
ATOM    770  C   MET A 101      -3.820  -5.245  -2.259  1.00 92.71           C  
ATOM    771  CB  MET A 101      -6.029  -4.865  -1.147  1.00 92.71           C  
ATOM    772  O   MET A 101      -3.122  -4.267  -1.984  1.00 92.71           O  
ATOM    773  CG  MET A 101      -6.772  -4.689  -2.462  1.00 92.71           C  
ATOM    774  SD  MET A 101      -8.284  -3.664  -2.283  1.00 92.71           S  
ATOM    775  CE  MET A 101      -8.706  -3.410  -4.029  1.00 92.71           C  
ATOM    776  N   VAL A 102      -3.715  -5.896  -3.449  1.00 92.37           N  
ATOM    777  CA  VAL A 102      -2.823  -5.463  -4.520  1.00 92.37           C  
ATOM    778  C   VAL A 102      -3.641  -4.874  -5.668  1.00 92.37           C  
ATOM    779  CB  VAL A 102      -1.945  -6.626  -5.033  1.00 92.37           C  
ATOM    780  O   VAL A 102      -4.534  -5.535  -6.205  1.00 92.37           O  
ATOM    781  CG1 VAL A 102      -0.976  -6.138  -6.108  1.00 92.37           C  
ATOM    782  CG2 VAL A 102      -1.184  -7.270  -3.876  1.00 92.37           C  
ATOM    783  N   VAL A 103      -3.383  -3.579  -5.969  1.00 91.15           N  
ATOM    784  CA  VAL A 103      -4.130  -2.869  -7.002  1.00 91.15           C  
ATOM    785  C   VAL A 103      -3.164  -2.304  -8.041  1.00 91.15           C  
ATOM    786  CB  VAL A 103      -4.992  -1.736  -6.403  1.00 91.15           C  
ATOM    787  O   VAL A 103      -2.141  -1.712  -7.690  1.00 91.15           O  
ATOM    788  CG1 VAL A 103      -5.774  -1.015  -7.499  1.00 91.15           C  
ATOM    789  CG2 VAL A 103      -5.940  -2.292  -5.342  1.00 91.15           C  
ATOM    790  N   GLY A 104      -3.476  -2.424  -9.366  1.00 89.83           N  
ATOM    791  CA  GLY A 104      -2.677  -1.863 -10.444  1.00 89.83           C  
ATOM    792  C   GLY A 104      -3.144  -2.297 -11.821  1.00 89.83           C  
ATOM    793  O   GLY A 104      -4.034  -3.141 -11.943  1.00 89.83           O  
ATOM    794  N   GLU A 105      -2.638  -1.543 -12.852  1.00 87.97           N  
ATOM    795  CA  GLU A 105      -2.912  -1.910 -14.238  1.00 87.97           C  
ATOM    796  C   GLU A 105      -2.460  -3.337 -14.532  1.00 87.97           C  
ATOM    797  CB  GLU A 105      -2.228  -0.933 -15.198  1.00 87.97           C  
ATOM    798  O   GLU A 105      -1.578  -3.867 -13.852  1.00 87.97           O  
ATOM    799  CG  GLU A 105      -2.775   0.486 -15.125  1.00 87.97           C  
ATOM    800  CD  GLU A 105      -2.055   1.454 -16.050  1.00 87.97           C  
ATOM    801  OE1 GLU A 105      -2.461   2.636 -16.127  1.00 87.97           O  
ATOM    802  OE2 GLU A 105      -1.077   1.027 -16.704  1.00 87.97           O  
ATOM    803  N   SER A 106      -3.082  -3.935 -15.524  1.00 86.85           N  
ATOM    804  CA  SER A 106      -2.681  -5.284 -15.910  1.00 86.85           C  
ATOM    805  C   SER A 106      -1.273  -5.296 -16.495  1.00 86.85           C  
ATOM    806  CB  SER A 106      -3.667  -5.867 -16.923  1.00 86.85           C  
ATOM    807  O   SER A 106      -0.868  -4.349 -17.173  1.00 86.85           O  
ATOM    808  OG  SER A 106      -3.274  -7.171 -17.314  1.00 86.85           O  
ATOM    809  N   GLY A 107      -0.472  -6.344 -16.044  1.00 84.30           N  
ATOM    810  CA  GLY A 107       0.841  -6.495 -16.650  1.00 84.30           C  
ATOM    811  C   GLY A 107       1.945  -5.820 -15.858  1.00 84.30           C  
ATOM    812  O   GLY A 107       3.048  -5.616 -16.370  1.00 84.30           O  
ATOM    813  N   LEU A 108       1.679  -5.339 -14.660  1.00 88.00           N  
ATOM    814  CA  LEU A 108       2.644  -4.648 -13.811  1.00 88.00           C  
ATOM    815  C   LEU A 108       3.326  -5.625 -12.858  1.00 88.00           C  
ATOM    816  CB  LEU A 108       1.957  -3.535 -13.015  1.00 88.00           C  
ATOM    817  O   LEU A 108       4.250  -5.248 -12.134  1.00 88.00           O  
ATOM    818  CG  LEU A 108       1.407  -2.362 -13.827  1.00 88.00           C  
ATOM    819  CD1 LEU A 108       0.665  -1.389 -12.916  1.00 88.00           C  
ATOM    820  CD2 LEU A 108       2.532  -1.652 -14.572  1.00 88.00           C  
ATOM    821  N   GLY A 109       2.914  -6.971 -12.994  1.00 85.76           N  
ATOM    822  CA  GLY A 109       3.583  -7.996 -12.209  1.00 85.76           C  
ATOM    823  C   GLY A 109       2.916  -8.253 -10.870  1.00 85.76           C  
ATOM    824  O   GLY A 109       3.584  -8.602  -9.895  1.00 85.76           O  
ATOM    825  N   LYS A 110       1.617  -7.981 -10.647  1.00 88.01           N  
ATOM    826  CA  LYS A 110       0.858  -8.161  -9.413  1.00 88.01           C  
ATOM    827  C   LYS A 110       0.825  -9.629  -8.997  1.00 88.01           C  
ATOM    828  CB  LYS A 110      -0.567  -7.631  -9.577  1.00 88.01           C  
ATOM    829  O   LYS A 110       1.127  -9.961  -7.849  1.00 88.01           O  
ATOM    830  CG  LYS A 110      -0.641  -6.158  -9.951  1.00 88.01           C  
ATOM    831  CD  LYS A 110      -2.082  -5.669 -10.017  1.00 88.01           C  
ATOM    832  CE  LYS A 110      -2.847  -6.334 -11.154  1.00 88.01           C  
ATOM    833  NZ  LYS A 110      -2.509  -5.729 -12.477  1.00 88.01           N  
ATOM    834  N   THR A 111       0.492 -10.434  -9.963  1.00 84.54           N  
ATOM    835  CA  THR A 111       0.402 -11.870  -9.720  1.00 84.54           C  
ATOM    836  C   THR A 111       1.785 -12.464  -9.469  1.00 84.54           C  
ATOM    837  CB  THR A 111      -0.264 -12.596 -10.904  1.00 84.54           C  
ATOM    838  O   THR A 111       1.951 -13.313  -8.591  1.00 84.54           O  
ATOM    839  CG2 THR A 111      -0.428 -14.084 -10.615  1.00 84.54           C  
ATOM    840  OG1 THR A 111      -1.555 -12.022 -11.144  1.00 84.54           O  
ATOM    841  N   THR A 112       2.738 -11.962 -10.219  1.00 85.71           N  
ATOM    842  CA  THR A 112       4.120 -12.392 -10.037  1.00 85.71           C  
ATOM    843  C   THR A 112       4.654 -11.939  -8.681  1.00 85.71           C  
ATOM    844  CB  THR A 112       5.026 -11.847 -11.157  1.00 85.71           C  
ATOM    845  O   THR A 112       5.392 -12.674  -8.022  1.00 85.71           O  
ATOM    846  CG2 THR A 112       6.449 -12.380 -11.021  1.00 85.71           C  
ATOM    847  OG1 THR A 112       4.498 -12.246 -12.428  1.00 85.71           O  
ATOM    848  N   PHE A 113       4.294 -10.778  -8.263  1.00 88.04           N  
ATOM    849  CA  PHE A 113       4.672 -10.269  -6.950  1.00 88.04           C  
ATOM    850  C   PHE A 113       4.125 -11.164  -5.844  1.00 88.04           C  
ATOM    851  CB  PHE A 113       4.167  -8.835  -6.762  1.00 88.04           C  
ATOM    852  O   PHE A 113       4.838 -11.492  -4.893  1.00 88.04           O  
ATOM    853  CG  PHE A 113       4.370  -8.297  -5.371  1.00 88.04           C  
ATOM    854  CD1 PHE A 113       3.314  -8.243  -4.470  1.00 88.04           C  
ATOM    855  CD2 PHE A 113       5.619  -7.845  -4.964  1.00 88.04           C  
ATOM    856  CE1 PHE A 113       3.499  -7.745  -3.183  1.00 88.04           C  
ATOM    857  CE2 PHE A 113       5.812  -7.347  -3.679  1.00 88.04           C  
ATOM    858  CZ  PHE A 113       4.750  -7.297  -2.790  1.00 88.04           C  
ATOM    859  N   ILE A 114       2.882 -11.518  -6.001  1.00 87.13           N  
ATOM    860  CA  ILE A 114       2.215 -12.353  -5.008  1.00 87.13           C  
ATOM    861  C   ILE A 114       2.905 -13.713  -4.930  1.00 87.13           C  
ATOM    862  CB  ILE A 114       0.715 -12.531  -5.336  1.00 87.13           C  
ATOM    863  O   ILE A 114       3.129 -14.241  -3.838  1.00 87.13           O  
ATOM    864  CG1 ILE A 114      -0.017 -11.188  -5.235  1.00 87.13           C  
ATOM    865  CG2 ILE A 114       0.080 -13.572  -4.409  1.00 87.13           C  
ATOM    866  CD1 ILE A 114      -1.455 -11.228  -5.733  1.00 87.13           C  
ATOM    867  N   ASN A 115       3.241 -14.204  -5.991  1.00 83.39           N  
ATOM    868  CA  ASN A 115       3.937 -15.484  -6.071  1.00 83.39           C  
ATOM    869  C   ASN A 115       5.335 -15.400  -5.465  1.00 83.39           C  
ATOM    870  CB  ASN A 115       4.014 -15.963  -7.522  1.00 83.39           C  
ATOM    871  O   ASN A 115       5.785 -16.336  -4.802  1.00 83.39           O  
ATOM    872  CG  ASN A 115       2.674 -16.428  -8.056  1.00 83.39           C  
ATOM    873  ND2 ASN A 115       2.541 -16.460  -9.377  1.00 83.39           N  
ATOM    874  OD1 ASN A 115       1.765 -16.754  -7.288  1.00 83.39           O  
ATOM    875  N   THR A 116       5.962 -14.212  -5.636  1.00 82.92           N  
ATOM    876  CA  THR A 116       7.298 -13.971  -5.102  1.00 82.92           C  
ATOM    877  C   THR A 116       7.247 -13.772  -3.589  1.00 82.92           C  
ATOM    878  CB  THR A 116       7.951 -12.743  -5.762  1.00 82.92           C  
ATOM    879  O   THR A 116       8.155 -14.196  -2.871  1.00 82.92           O  
ATOM    880  CG2 THR A 116       9.365 -12.522  -5.235  1.00 82.92           C  
ATOM    881  OG1 THR A 116       8.008 -12.943  -7.180  1.00 82.92           O  
ATOM    882  N   LEU A 117       6.245 -13.187  -3.076  1.00 81.31           N  
ATOM    883  CA  LEU A 117       6.056 -12.924  -1.654  1.00 81.31           C  
ATOM    884  C   LEU A 117       5.848 -14.223  -0.884  1.00 81.31           C  
ATOM    885  CB  LEU A 117       4.862 -11.991  -1.436  1.00 81.31           C  
ATOM    886  O   LEU A 117       6.386 -14.393   0.213  1.00 81.31           O  
ATOM    887  CG  LEU A 117       4.630 -11.510  -0.003  1.00 81.31           C  
ATOM    888  CD1 LEU A 117       5.811 -10.672   0.474  1.00 81.31           C  
ATOM    889  CD2 LEU A 117       3.331 -10.716   0.091  1.00 81.31           C  
ATOM    890  N   PHE A 118       5.273 -15.325  -1.539  1.00 74.84           N  
ATOM    891  CA  PHE A 118       4.904 -16.569  -0.875  1.00 74.84           C  
ATOM    892  C   PHE A 118       5.816 -17.708  -1.314  1.00 74.84           C  
ATOM    893  CB  PHE A 118       3.443 -16.923  -1.167  1.00 74.84           C  
ATOM    894  O   PHE A 118       5.727 -18.820  -0.788  1.00 74.84           O  
ATOM    895  CG  PHE A 118       2.451 -16.025  -0.478  1.00 74.84           C  
ATOM    896  CD1 PHE A 118       2.336 -16.027   0.907  1.00 74.84           C  
ATOM    897  CD2 PHE A 118       1.633 -15.179  -1.215  1.00 74.84           C  
ATOM    898  CE1 PHE A 118       1.419 -15.197   1.548  1.00 74.84           C  
ATOM    899  CE2 PHE A 118       0.714 -14.347  -0.582  1.00 74.84           C  
ATOM    900  CZ  PHE A 118       0.608 -14.358   0.799  1.00 74.84           C  
ATOM    901  N   ASN A 119       6.846 -17.248  -2.064  1.00 68.48           N  
ATOM    902  CA  ASN A 119       7.784 -18.265  -2.527  1.00 68.48           C  
ATOM    903  C   ASN A 119       7.060 -19.527  -2.988  1.00 68.48           C  
ATOM    904  CB  ASN A 119       8.795 -18.603  -1.430  1.00 68.48           C  
ATOM    905  O   ASN A 119       7.590 -20.632  -2.864  1.00 68.48           O  
ATOM    906  CG  ASN A 119       9.815 -17.502  -1.215  1.00 68.48           C  
ATOM    907  ND2 ASN A 119      10.586 -17.610  -0.140  1.00 68.48           N  
ATOM    908  OD1 ASN A 119       9.908 -16.562  -2.009  1.00 68.48           O  
ATOM    909  N   SER A 120       5.694 -19.383  -3.310  1.00 58.32           N  
ATOM    910  CA  SER A 120       4.838 -20.471  -3.771  1.00 58.32           C  
ATOM    911  C   SER A 120       3.906 -20.006  -4.886  1.00 58.32           C  
ATOM    912  CB  SER A 120       4.017 -21.035  -2.611  1.00 58.32           C  
ATOM    913  O   SER A 120       3.510 -18.840  -4.926  1.00 58.32           O  
ATOM    914  OG  SER A 120       3.156 -22.067  -3.059  1.00 58.32           O  
ATOM    915  N   GLU A 121       3.799 -20.799  -6.000  1.00 56.79           N  
ATOM    916  CA  GLU A 121       2.957 -20.494  -7.153  1.00 56.79           C  
ATOM    917  C   GLU A 121       1.478 -20.518  -6.778  1.00 56.79           C  
ATOM    918  CB  GLU A 121       3.226 -21.482  -8.292  1.00 56.79           C  
ATOM    919  O   GLU A 121       0.866 -21.586  -6.710  1.00 56.79           O  
ATOM    920  CG  GLU A 121       4.574 -21.285  -8.970  1.00 56.79           C  
ATOM    921  CD  GLU A 121       4.850 -22.305 -10.063  1.00 56.79           C  
ATOM    922  OE1 GLU A 121       5.968 -22.304 -10.626  1.00 56.79           O  
ATOM    923  OE2 GLU A 121       3.940 -23.111 -10.360  1.00 56.79           O  
ATOM    924  N   LEU A 122       0.930 -19.633  -5.968  1.00 54.30           N  
ATOM    925  CA  LEU A 122      -0.465 -19.572  -5.545  1.00 54.30           C  
ATOM    926  C   LEU A 122      -1.367 -19.158  -6.703  1.00 54.30           C  
ATOM    927  CB  LEU A 122      -0.629 -18.592  -4.380  1.00 54.30           C  
ATOM    928  O   LEU A 122      -2.505 -19.622  -6.806  1.00 54.30           O  
ATOM    929  CG  LEU A 122       0.025 -18.997  -3.057  1.00 54.30           C  
ATOM    930  CD1 LEU A 122      -0.108 -17.872  -2.035  1.00 54.30           C  
ATOM    931  CD2 LEU A 122      -0.595 -20.285  -2.526  1.00 54.30           C  
ATOM    932  N   PHE A 123      -0.730 -18.607  -7.937  1.00 54.56           N  
ATOM    933  CA  PHE A 123      -1.434 -18.307  -9.179  1.00 54.56           C  
ATOM    934  C   PHE A 123      -0.688 -18.881 -10.377  1.00 54.56           C  
ATOM    935  CB  PHE A 123      -1.612 -16.795  -9.346  1.00 54.56           C  
ATOM    936  O   PHE A 123       0.516 -18.663 -10.527  1.00 54.56           O  
ATOM    937  CG  PHE A 123      -2.518 -16.173  -8.318  1.00 54.56           C  
ATOM    938  CD1 PHE A 123      -3.899 -16.248  -8.451  1.00 54.56           C  
ATOM    939  CD2 PHE A 123      -1.988 -15.512  -7.217  1.00 54.56           C  
ATOM    940  CE1 PHE A 123      -4.740 -15.673  -7.501  1.00 54.56           C  
ATOM    941  CE2 PHE A 123      -2.822 -14.935  -6.264  1.00 54.56           C  
ATOM    942  CZ  PHE A 123      -4.197 -15.016  -6.408  1.00 54.56           C  
ATOM    943  N   PRO A 124      -1.134 -20.012 -10.946  1.00 47.78           N  
ATOM    944  CA  PRO A 124      -0.390 -20.614 -12.055  1.00 47.78           C  
ATOM    945  C   PRO A 124      -0.109 -19.624 -13.183  1.00 47.78           C  
ATOM    946  CB  PRO A 124      -1.314 -21.737 -12.531  1.00 47.78           C  
ATOM    947  O   PRO A 124      -1.013 -18.908 -13.621  1.00 47.78           O  
ATOM    948  CG  PRO A 124      -2.649 -21.407 -11.947  1.00 47.78           C  
ATOM    949  CD  PRO A 124      -2.456 -20.390 -10.859  1.00 47.78           C  
ATOM    950  N   ASN A 125       1.090 -18.932 -13.257  1.00 45.75           N  
ATOM    951  CA  ASN A 125       1.546 -18.283 -14.482  1.00 45.75           C  
ATOM    952  C   ASN A 125       1.788 -19.297 -15.596  1.00 45.75           C  
ATOM    953  CB  ASN A 125       2.815 -17.470 -14.219  1.00 45.75           C  
ATOM    954  O   ASN A 125       2.385 -20.350 -15.364  1.00 45.75           O  
ATOM    955  CG  ASN A 125       2.563 -16.265 -13.335  1.00 45.75           C  
ATOM    956  ND2 ASN A 125       3.633 -15.688 -12.799  1.00 45.75           N  
ATOM    957  OD1 ASN A 125       1.417 -15.855 -13.134  1.00 45.75           O  
ATOM    958  N   ASN A 126       0.733 -19.798 -16.185  1.00 35.30           N  
ATOM    959  CA  ASN A 126       0.841 -20.692 -17.333  1.00 35.30           C  
ATOM    960  C   ASN A 126       2.119 -20.435 -18.126  1.00 35.30           C  
ATOM    961  CB  ASN A 126      -0.383 -20.552 -18.240  1.00 35.30           C  
ATOM    962  O   ASN A 126       2.209 -19.454 -18.866  1.00 35.30           O  
ATOM    963  CG  ASN A 126      -1.311 -21.748 -18.158  1.00 35.30           C  
ATOM    964  ND2 ASN A 126      -2.353 -21.748 -18.980  1.00 35.30           N  
ATOM    965  OD1 ASN A 126      -1.093 -22.665 -17.361  1.00 35.30           O  
ATOM    966  N   THR A 127       3.306 -20.357 -17.475  1.00 34.55           N  
ATOM    967  CA  THR A 127       4.472 -20.479 -18.344  1.00 34.55           C  
ATOM    968  C   THR A 127       5.362 -21.635 -17.896  1.00 34.55           C  
ATOM    969  CB  THR A 127       5.291 -19.176 -18.367  1.00 34.55           C  
ATOM    970  O   THR A 127       5.858 -21.642 -16.768  1.00 34.55           O  
ATOM    971  CG2 THR A 127       4.467 -18.018 -18.921  1.00 34.55           C  
ATOM    972  OG1 THR A 127       5.707 -18.857 -17.033  1.00 34.55           O  
ATOM    973  N   HIS A 128       4.842 -22.953 -17.849  1.00 38.18           N  
ATOM    974  CA  HIS A 128       5.695 -24.087 -18.184  1.00 38.18           C  
ATOM    975  C   HIS A 128       4.928 -25.402 -18.090  1.00 38.18           C  
ATOM    976  CB  HIS A 128       6.919 -24.126 -17.267  1.00 38.18           C  
ATOM    977  O   HIS A 128       4.443 -25.766 -17.016  1.00 38.18           O  
ATOM    978  CG  HIS A 128       7.947 -23.091 -17.594  1.00 38.18           C  
ATOM    979  CD2 HIS A 128       8.325 -21.973 -16.930  1.00 38.18           C  
ATOM    980  ND1 HIS A 128       8.722 -23.144 -18.732  1.00 38.18           N  
ATOM    981  CE1 HIS A 128       9.534 -22.101 -18.754  1.00 38.18           C  
ATOM    982  NE2 HIS A 128       9.313 -21.374 -17.672  1.00 38.18           N  
ATOM    983  N   THR A 129       3.942 -25.723 -18.895  1.00 29.68           N  
ATOM    984  CA  THR A 129       3.926 -27.055 -19.488  1.00 29.68           C  
ATOM    985  C   THR A 129       5.343 -27.522 -19.807  1.00 29.68           C  
ATOM    986  CB  THR A 129       3.072 -27.086 -20.770  1.00 29.68           C  
ATOM    987  O   THR A 129       6.156 -26.750 -20.319  1.00 29.68           O  
ATOM    988  CG2 THR A 129       1.681 -26.513 -20.518  1.00 29.68           C  
ATOM    989  OG1 THR A 129       3.719 -26.310 -21.786  1.00 29.68           O  
ATOM    990  N   SER A 130       6.124 -28.125 -18.819  1.00 28.04           N  
ATOM    991  CA  SER A 130       6.808 -29.378 -19.118  1.00 28.04           C  
ATOM    992  C   SER A 130       8.297 -29.285 -18.802  1.00 28.04           C  
ATOM    993  CB  SER A 130       6.614 -29.758 -20.587  1.00 28.04           C  
ATOM    994  O   SER A 130       8.972 -28.350 -19.239  1.00 28.04           O  
ATOM    995  OG  SER A 130       7.269 -28.833 -21.437  1.00 28.04           O  
ATOM    996  N   LYS A 131       8.730 -29.561 -17.515  1.00 36.03           N  
ATOM    997  CA  LYS A 131       9.955 -30.355 -17.570  1.00 36.03           C  
ATOM    998  C   LYS A 131      10.191 -31.091 -16.254  1.00 36.03           C  
ATOM    999  CB  LYS A 131      11.156 -29.467 -17.897  1.00 36.03           C  
ATOM   1000  O   LYS A 131      10.294 -30.466 -15.196  1.00 36.03           O  
ATOM   1001  CG  LYS A 131      11.524 -29.443 -19.373  1.00 36.03           C  
ATOM   1002  CD  LYS A 131      12.716 -28.531 -19.637  1.00 36.03           C  
ATOM   1003  CE  LYS A 131      12.978 -28.370 -21.128  1.00 36.03           C  
ATOM   1004  NZ  LYS A 131      14.119 -27.443 -21.393  1.00 36.03           N  
ATOM   1005  N   SER A 132       9.688 -32.284 -15.946  1.00 31.62           N  
ATOM   1006  CA  SER A 132      10.269 -33.622 -15.977  1.00 31.62           C  
ATOM   1007  C   SER A 132      11.210 -33.844 -14.798  1.00 31.62           C  
ATOM   1008  CB  SER A 132      11.019 -33.851 -17.289  1.00 31.62           C  
ATOM   1009  O   SER A 132      12.092 -33.022 -14.538  1.00 31.62           O  
ATOM   1010  OG  SER A 132      12.071 -32.913 -17.437  1.00 31.62           O  
ATOM   1011  N   THR A 133      10.808 -34.303 -13.626  1.00 30.09           N  
ATOM   1012  CA  THR A 133      11.616 -35.479 -13.320  1.00 30.09           C  
ATOM   1013  C   THR A 133      10.896 -36.755 -13.746  1.00 30.09           C  
ATOM   1014  CB  THR A 133      11.949 -35.552 -11.818  1.00 30.09           C  
ATOM   1015  O   THR A 133       9.707 -36.925 -13.470  1.00 30.09           O  
ATOM   1016  CG2 THR A 133      13.001 -34.515 -11.437  1.00 30.09           C  
ATOM   1017  OG1 THR A 133      10.758 -35.310 -11.058  1.00 30.09           O  
ATOM   1018  N   PRO A 134      11.609 -37.516 -14.715  1.00 29.15           N  
ATOM   1019  CA  PRO A 134      11.571 -38.854 -15.309  1.00 29.15           C  
ATOM   1020  C   PRO A 134      11.847 -39.960 -14.292  1.00 29.15           C  
ATOM   1021  CB  PRO A 134      12.673 -38.801 -16.371  1.00 29.15           C  
ATOM   1022  O   PRO A 134      12.566 -39.738 -13.315  1.00 29.15           O  
ATOM   1023  CG  PRO A 134      13.691 -37.858 -15.816  1.00 29.15           C  
ATOM   1024  CD  PRO A 134      13.179 -37.314 -14.514  1.00 29.15           C  
ATOM   1025  N   SER A 135      10.945 -40.897 -13.985  1.00 27.74           N  
ATOM   1026  CA  SER A 135      11.114 -42.339 -14.137  1.00 27.74           C  
ATOM   1027  C   SER A 135      11.100 -43.043 -12.785  1.00 27.74           C  
ATOM   1028  CB  SER A 135      12.419 -42.651 -14.871  1.00 27.74           C  
ATOM   1029  O   SER A 135      11.843 -42.667 -11.876  1.00 27.74           O  
ATOM   1030  OG  SER A 135      13.488 -41.883 -14.345  1.00 27.74           O  
ATOM   1031  N   ASP A 136       9.967 -43.658 -12.410  1.00 34.61           N  
ATOM   1032  CA  ASP A 136       9.869 -45.098 -12.193  1.00 34.61           C  
ATOM   1033  C   ASP A 136       8.647 -45.444 -11.345  1.00 34.61           C  
ATOM   1034  CB  ASP A 136      11.140 -45.628 -11.526  1.00 34.61           C  
ATOM   1035  O   ASP A 136       8.509 -44.961 -10.219  1.00 34.61           O  
ATOM   1036  CG  ASP A 136      12.351 -45.586 -12.440  1.00 34.61           C  
ATOM   1037  OD1 ASP A 136      12.193 -45.740 -13.671  1.00 34.61           O  
ATOM   1038  OD2 ASP A 136      13.475 -45.400 -11.926  1.00 34.61           O  
ATOM   1039  N   GLN A 137       7.545 -45.784 -12.000  1.00 30.50           N  
ATOM   1040  CA  GLN A 137       7.042 -47.153 -12.061  1.00 30.50           C  
ATOM   1041  C   GLN A 137       6.252 -47.505 -10.803  1.00 30.50           C  
ATOM   1042  CB  GLN A 137       8.193 -48.141 -12.251  1.00 30.50           C  
ATOM   1043  O   GLN A 137       6.777 -47.421  -9.691  1.00 30.50           O  
ATOM   1044  CG  GLN A 137       8.321 -48.668 -13.674  1.00 30.50           C  
ATOM   1045  CD  GLN A 137       9.417 -49.708 -13.818  1.00 30.50           C  
ATOM   1046  NE2 GLN A 137       9.804 -49.994 -15.057  1.00 30.50           N  
ATOM   1047  OE1 GLN A 137       9.913 -50.248 -12.824  1.00 30.50           O  
ATOM   1048  N   GLU A 138       4.901 -47.413 -10.926  1.00 31.93           N  
ATOM   1049  CA  GLU A 138       4.102 -48.634 -10.952  1.00 31.93           C  
ATOM   1050  C   GLU A 138       2.943 -48.557  -9.963  1.00 31.93           C  
ATOM   1051  CB  GLU A 138       4.974 -49.854 -10.646  1.00 31.93           C  
ATOM   1052  O   GLU A 138       3.152 -48.324  -8.770  1.00 31.93           O  
ATOM   1053  CG  GLU A 138       5.591 -50.495 -11.881  1.00 31.93           C  
ATOM   1054  CD  GLU A 138       6.459 -51.702 -11.561  1.00 31.93           C  
ATOM   1055  OE1 GLU A 138       7.007 -52.321 -12.500  1.00 31.93           O  
ATOM   1056  OE2 GLU A 138       6.590 -52.031 -10.361  1.00 31.93           O  
ATOM   1057  N   SER A 139       1.760 -48.281 -10.572  1.00 30.79           N  
ATOM   1058  CA  SER A 139       0.698 -49.252 -10.818  1.00 30.79           C  
ATOM   1059  C   SER A 139      -0.434 -49.100  -9.808  1.00 30.79           C  
ATOM   1060  CB  SER A 139       1.252 -50.676 -10.765  1.00 30.79           C  
ATOM   1061  O   SER A 139      -0.208 -49.175  -8.598  1.00 30.79           O  
ATOM   1062  OG  SER A 139       1.973 -50.892  -9.564  1.00 30.79           O  
ATOM   1063  N   ALA A 140      -1.459 -48.440 -10.338  1.00 32.82           N  
ATOM   1064  CA  ALA A 140      -2.630 -49.143 -10.857  1.00 32.82           C  
ATOM   1065  C   ALA A 140      -3.632 -49.435  -9.744  1.00 32.82           C  
ATOM   1066  CB  ALA A 140      -2.209 -50.440 -11.545  1.00 32.82           C  
ATOM   1067  O   ALA A 140      -3.271 -49.995  -8.706  1.00 32.82           O  
ATOM   1068  N   GLU A 141      -4.727 -48.747  -9.786  1.00 33.94           N  
ATOM   1069  CA  GLU A 141      -5.959 -49.323 -10.317  1.00 33.94           C  
ATOM   1070  C   GLU A 141      -7.092 -49.239  -9.298  1.00 33.94           C  
ATOM   1071  CB  GLU A 141      -5.735 -50.779 -10.736  1.00 33.94           C  
ATOM   1072  O   GLU A 141      -6.936 -49.666  -8.152  1.00 33.94           O  
ATOM   1073  CG  GLU A 141      -4.842 -50.937 -11.957  1.00 33.94           C  
ATOM   1074  CD  GLU A 141      -4.845 -52.347 -12.525  1.00 33.94           C  
ATOM   1075  OE1 GLU A 141      -4.249 -52.569 -13.603  1.00 33.94           O  
ATOM   1076  OE2 GLU A 141      -5.449 -53.238 -11.886  1.00 33.94           O  
ATOM   1077  N   ASP A 142      -8.046 -48.412  -9.630  1.00 35.38           N  
ATOM   1078  CA  ASP A 142      -9.353 -48.984  -9.938  1.00 35.38           C  
ATOM   1079  C   ASP A 142     -10.478 -48.038  -9.527  1.00 35.38           C  
ATOM   1080  CB  ASP A 142      -9.524 -50.337  -9.244  1.00 35.38           C  
ATOM   1081  O   ASP A 142     -10.614 -47.700  -8.349  1.00 35.38           O  
ATOM   1082  CG  ASP A 142      -9.815 -51.469 -10.214  1.00 35.38           C  
ATOM   1083  OD1 ASP A 142      -9.972 -51.208 -11.427  1.00 35.38           O  
ATOM   1084  OD2 ASP A 142      -9.890 -52.632  -9.762  1.00 35.38           O  
ATOM   1085  N   ILE A 143     -11.163 -47.407 -10.549  1.00 38.86           N  
ATOM   1086  CA  ILE A 143     -12.286 -47.735 -11.419  1.00 38.86           C  
ATOM   1087  C   ILE A 143     -13.590 -47.263 -10.779  1.00 38.86           C  
ATOM   1088  CB  ILE A 143     -12.351 -49.251 -11.712  1.00 38.86           C  
ATOM   1089  O   ILE A 143     -13.926 -47.674  -9.666  1.00 38.86           O  
ATOM   1090  CG1 ILE A 143     -11.069 -49.715 -12.413  1.00 38.86           C  
ATOM   1091  CG2 ILE A 143     -13.587 -49.588 -12.551  1.00 38.86           C  
ATOM   1092  CD1 ILE A 143     -11.011 -51.215 -12.668  1.00 38.86           C  
ATOM   1093  N   GLY A 144     -14.274 -46.233 -11.400  1.00 32.93           N  
ATOM   1094  CA  GLY A 144     -15.517 -46.595 -12.062  1.00 32.93           C  
ATOM   1095  C   GLY A 144     -16.657 -45.644 -11.751  1.00 32.93           C  
ATOM   1096  O   GLY A 144     -16.987 -45.423 -10.584  1.00 32.93           O  
ATOM   1097  N   LYS A 145     -16.955 -44.749 -12.735  1.00 33.83           N  
ATOM   1098  CA  LYS A 145     -18.195 -44.981 -13.470  1.00 33.83           C  
ATOM   1099  C   LYS A 145     -18.973 -43.683 -13.660  1.00 33.83           C  
ATOM   1100  CB  LYS A 145     -19.063 -46.011 -12.746  1.00 33.83           C  
ATOM   1101  O   LYS A 145     -19.325 -43.015 -12.685  1.00 33.83           O  
ATOM   1102  CG  LYS A 145     -19.170 -47.347 -13.467  1.00 33.83           C  
ATOM   1103  CD  LYS A 145     -19.927 -48.373 -12.634  1.00 33.83           C  
ATOM   1104  CE  LYS A 145     -19.936 -49.741 -13.304  1.00 33.83           C  
ATOM   1105  NZ  LYS A 145     -20.757 -50.727 -12.538  1.00 33.83           N  
ATOM   1106  N   ALA A 146     -18.929 -43.186 -14.940  1.00 35.74           N  
ATOM   1107  CA  ALA A 146     -19.891 -43.443 -16.008  1.00 35.74           C  
ATOM   1108  C   ALA A 146     -20.589 -42.157 -16.440  1.00 35.74           C  
ATOM   1109  CB  ALA A 146     -20.920 -44.478 -15.559  1.00 35.74           C  
ATOM   1110  O   ALA A 146     -21.313 -41.541 -15.654  1.00 35.74           O  
ATOM   1111  N   LYS A 147     -20.172 -41.585 -17.553  1.00 37.48           N  
ATOM   1112  CA  LYS A 147     -20.540 -41.426 -18.957  1.00 37.48           C  
ATOM   1113  C   LYS A 147     -21.992 -40.981 -19.098  1.00 37.48           C  
ATOM   1114  CB  LYS A 147     -20.315 -42.731 -19.722  1.00 37.48           C  
ATOM   1115  O   LYS A 147     -22.877 -41.505 -18.417  1.00 37.48           O  
ATOM   1116  CG  LYS A 147     -19.080 -42.722 -20.611  1.00 37.48           C  
ATOM   1117  CD  LYS A 147     -18.966 -44.007 -21.422  1.00 37.48           C  
ATOM   1118  CE  LYS A 147     -17.670 -44.052 -22.220  1.00 37.48           C  
ATOM   1119  NZ  LYS A 147     -17.626 -45.228 -23.139  1.00 37.48           N  
ATOM   1120  N   PRO A 148     -22.398 -40.357 -20.371  1.00 38.97           N  
ATOM   1121  CA  PRO A 148     -21.947 -40.579 -21.747  1.00 38.97           C  
ATOM   1122  C   PRO A 148     -22.546 -39.579 -22.733  1.00 38.97           C  
ATOM   1123  CB  PRO A 148     -22.427 -42.000 -22.050  1.00 38.97           C  
ATOM   1124  O   PRO A 148     -23.539 -38.918 -22.421  1.00 38.97           O  
ATOM   1125  CG  PRO A 148     -23.725 -42.129 -21.320  1.00 38.97           C  
ATOM   1126  CD  PRO A 148     -23.930 -40.893 -20.491  1.00 38.97           C  
ATOM   1127  N   VAL A 149     -21.731 -39.169 -23.848  1.00 39.50           N  
ATOM   1128  CA  VAL A 149     -21.936 -39.670 -25.203  1.00 39.50           C  
ATOM   1129  C   VAL A 149     -21.660 -38.559 -26.213  1.00 39.50           C  
ATOM   1130  CB  VAL A 149     -23.367 -40.221 -25.394  1.00 39.50           C  
ATOM   1131  O   VAL A 149     -22.315 -37.514 -26.190  1.00 39.50           O  
ATOM   1132  CG1 VAL A 149     -23.609 -41.424 -24.483  1.00 39.50           C  
ATOM   1133  CG2 VAL A 149     -24.399 -39.127 -25.125  1.00 39.50           C  
ATOM   1134  N   SER A 150     -20.505 -38.566 -26.943  1.00 40.20           N  
ATOM   1135  CA  SER A 150     -19.777 -38.716 -28.199  1.00 40.20           C  
ATOM   1136  C   SER A 150     -20.592 -38.192 -29.377  1.00 40.20           C  
ATOM   1137  CB  SER A 150     -19.410 -40.181 -28.434  1.00 40.20           C  
ATOM   1138  O   SER A 150     -21.804 -38.407 -29.444  1.00 40.20           O  
ATOM   1139  OG  SER A 150     -18.492 -40.634 -27.454  1.00 40.20           O  
ATOM   1140  N   PRO A 151     -19.926 -37.992 -30.657  1.00 41.43           N  
ATOM   1141  CA  PRO A 151     -18.737 -38.607 -31.252  1.00 41.43           C  
ATOM   1142  C   PRO A 151     -18.153 -37.780 -32.394  1.00 41.43           C  
ATOM   1143  CB  PRO A 151     -19.255 -39.954 -31.762  1.00 41.43           C  
ATOM   1144  O   PRO A 151     -18.876 -37.018 -33.042  1.00 41.43           O  
ATOM   1145  CG  PRO A 151     -20.656 -39.681 -32.206  1.00 41.43           C  
ATOM   1146  CD  PRO A 151     -21.007 -38.268 -31.837  1.00 41.43           C  
ATOM   1147  N   SER A 152     -16.721 -37.700 -32.509  1.00 30.56           N  
ATOM   1148  CA  SER A 152     -15.608 -38.247 -33.279  1.00 30.56           C  
ATOM   1149  C   SER A 152     -15.557 -37.647 -34.680  1.00 30.56           C  
ATOM   1150  CB  SER A 152     -15.716 -39.769 -33.371  1.00 30.56           C  
ATOM   1151  O   SER A 152     -16.587 -37.525 -35.347  1.00 30.56           O  
ATOM   1152  OG  SER A 152     -14.436 -40.371 -33.277  1.00 30.56           O  
ATOM   1153  N   PRO A 153     -14.249 -37.586 -35.525  1.00 43.56           N  
ATOM   1154  CA  PRO A 153     -12.805 -37.704 -35.739  1.00 43.56           C  
ATOM   1155  C   PRO A 153     -12.416 -37.593 -37.212  1.00 43.56           C  
ATOM   1156  CB  PRO A 153     -12.480 -39.096 -35.192  1.00 43.56           C  
ATOM   1157  O   PRO A 153     -13.282 -37.656 -38.089  1.00 43.56           O  
ATOM   1158  CG  PRO A 153     -13.682 -39.924 -35.516  1.00 43.56           C  
ATOM   1159  CD  PRO A 153     -14.738 -39.026 -36.093  1.00 43.56           C  
ATOM   1160  N   SER A 154     -11.335 -36.717 -37.597  1.00 34.42           N  
ATOM   1161  CA  SER A 154     -10.483 -37.269 -38.645  1.00 34.42           C  
ATOM   1162  C   SER A 154      -9.311 -36.341 -38.950  1.00 34.42           C  
ATOM   1163  CB  SER A 154     -11.292 -37.516 -39.919  1.00 34.42           C  
ATOM   1164  O   SER A 154      -9.491 -35.129 -39.085  1.00 34.42           O  
ATOM   1165  OG  SER A 154     -11.685 -36.291 -40.512  1.00 34.42           O  
ATOM   1166  N   HIS A 155      -8.023 -36.522 -38.519  1.00 32.05           N  
ATOM   1167  CA  HIS A 155      -6.774 -36.937 -39.146  1.00 32.05           C  
ATOM   1168  C   HIS A 155      -6.047 -35.749 -39.769  1.00 32.05           C  
ATOM   1169  CB  HIS A 155      -7.037 -38.006 -40.208  1.00 32.05           C  
ATOM   1170  O   HIS A 155      -6.602 -35.057 -40.626  1.00 32.05           O  
ATOM   1171  CG  HIS A 155      -6.854 -39.405 -39.710  1.00 32.05           C  
ATOM   1172  CD2 HIS A 155      -7.365 -40.579 -40.149  1.00 32.05           C  
ATOM   1173  ND1 HIS A 155      -6.062 -39.710 -38.625  1.00 32.05           N  
ATOM   1174  CE1 HIS A 155      -6.092 -41.016 -38.418  1.00 32.05           C  
ATOM   1175  NE2 HIS A 155      -6.876 -41.566 -39.330  1.00 32.05           N  
ATOM   1176  N   GLY A 156      -5.097 -34.996 -39.149  1.00 28.67           N  
ATOM   1177  CA  GLY A 156      -4.006 -34.590 -40.021  1.00 28.67           C  
ATOM   1178  C   GLY A 156      -3.109 -33.535 -39.402  1.00 28.67           C  
ATOM   1179  O   GLY A 156      -3.595 -32.554 -38.835  1.00 28.67           O  
ATOM   1180  N   GLN A 157      -2.116 -33.845 -38.619  1.00 33.91           N  
ATOM   1181  CA  GLN A 157      -0.736 -33.371 -38.606  1.00 33.91           C  
ATOM   1182  C   GLN A 157      -0.590 -32.128 -37.733  1.00 33.91           C  
ATOM   1183  CB  GLN A 157      -0.257 -33.074 -40.028  1.00 33.91           C  
ATOM   1184  O   GLN A 157      -1.325 -31.154 -37.903  1.00 33.91           O  
ATOM   1185  CG  GLN A 157       0.757 -34.078 -40.558  1.00 33.91           C  
ATOM   1186  CD  GLN A 157       1.234 -33.747 -41.959  1.00 33.91           C  
ATOM   1187  NE2 GLN A 157       2.125 -34.575 -42.494  1.00 33.91           N  
ATOM   1188  OE1 GLN A 157       0.804 -32.756 -42.558  1.00 33.91           O  
ATOM   1189  N   PRO A 158       0.153 -32.212 -36.500  1.00 33.20           N  
ATOM   1190  CA  PRO A 158       0.350 -30.953 -35.777  1.00 33.20           C  
ATOM   1191  C   PRO A 158       1.276 -29.988 -36.514  1.00 33.20           C  
ATOM   1192  CB  PRO A 158       0.972 -31.402 -34.452  1.00 33.20           C  
ATOM   1193  O   PRO A 158       2.349 -30.386 -36.973  1.00 33.20           O  
ATOM   1194  CG  PRO A 158       1.637 -32.704 -34.764  1.00 33.20           C  
ATOM   1195  CD  PRO A 158       1.405 -33.023 -36.213  1.00 33.20           C  
ATOM   1196  N   THR A 159       0.735 -29.056 -37.421  1.00 33.43           N  
ATOM   1197  CA  THR A 159       1.383 -27.939 -38.099  1.00 33.43           C  
ATOM   1198  C   THR A 159       1.575 -26.765 -37.144  1.00 33.43           C  
ATOM   1199  CB  THR A 159       0.568 -27.480 -39.323  1.00 33.43           C  
ATOM   1200  O   THR A 159       0.728 -26.511 -36.285  1.00 33.43           O  
ATOM   1201  CG2 THR A 159       0.824 -28.383 -40.525  1.00 33.43           C  
ATOM   1202  OG1 THR A 159      -0.828 -27.516 -39.001  1.00 33.43           O  
ATOM   1203  N   LEU A 160       2.769 -26.523 -36.523  1.00 45.09           N  
ATOM   1204  CA  LEU A 160       3.622 -25.401 -36.144  1.00 45.09           C  
ATOM   1205  C   LEU A 160       2.803 -24.124 -35.987  1.00 45.09           C  
ATOM   1206  CB  LEU A 160       4.725 -25.190 -37.184  1.00 45.09           C  
ATOM   1207  O   LEU A 160       3.264 -23.157 -35.378  1.00 45.09           O  
ATOM   1208  CG  LEU A 160       5.835 -26.242 -37.219  1.00 45.09           C  
ATOM   1209  CD1 LEU A 160       6.816 -25.939 -38.346  1.00 45.09           C  
ATOM   1210  CD2 LEU A 160       6.556 -26.302 -35.877  1.00 45.09           C  
ATOM   1211  N   ALA A 161       1.389 -24.191 -35.920  1.00 43.46           N  
ATOM   1212  CA  ALA A 161       0.526 -23.034 -35.697  1.00 43.46           C  
ATOM   1213  C   ALA A 161      -0.367 -23.243 -34.478  1.00 43.46           C  
ATOM   1214  CB  ALA A 161      -0.324 -22.759 -36.935  1.00 43.46           C  
ATOM   1215  O   ALA A 161      -0.768 -22.279 -33.822  1.00 43.46           O  
ATOM   1216  N   SER A 162      -0.278 -24.471 -33.768  1.00 39.17           N  
ATOM   1217  CA  SER A 162      -1.006 -24.726 -32.530  1.00 39.17           C  
ATOM   1218  C   SER A 162      -0.060 -24.801 -31.336  1.00 39.17           C  
ATOM   1219  CB  SER A 162      -1.809 -26.023 -32.636  1.00 39.17           C  
ATOM   1220  O   SER A 162      -0.495 -24.723 -30.186  1.00 39.17           O  
ATOM   1221  OG  SER A 162      -1.000 -27.143 -32.318  1.00 39.17           O  
ATOM   1222  N   GLN A 163       1.217 -24.488 -31.531  1.00 39.22           N  
ATOM   1223  CA  GLN A 163       2.223 -24.232 -30.505  1.00 39.22           C  
ATOM   1224  C   GLN A 163       2.540 -22.742 -30.406  1.00 39.22           C  
ATOM   1225  CB  GLN A 163       3.500 -25.022 -30.795  1.00 39.22           C  
ATOM   1226  O   GLN A 163       3.036 -22.275 -29.379  1.00 39.22           O  
ATOM   1227  CG  GLN A 163       3.569 -26.363 -30.077  1.00 39.22           C  
ATOM   1228  CD  GLN A 163       4.882 -27.087 -30.311  1.00 39.22           C  
ATOM   1229  NE2 GLN A 163       4.801 -28.378 -30.613  1.00 39.22           N  
ATOM   1230  OE1 GLN A 163       5.960 -26.490 -30.221  1.00 39.22           O  
ATOM   1231  N   ALA A 164       1.860 -21.918 -31.245  1.00 35.55           N  
ATOM   1232  CA  ALA A 164       1.925 -20.460 -31.182  1.00 35.55           C  
ATOM   1233  C   ALA A 164       0.652 -19.879 -30.573  1.00 35.55           C  
ATOM   1234  CB  ALA A 164       2.159 -19.877 -32.573  1.00 35.55           C  
ATOM   1235  O   ALA A 164       0.669 -18.779 -30.016  1.00 35.55           O  
ATOM   1236  N   ALA A 165      -0.332 -20.786 -30.273  1.00 38.27           N  
ATOM   1237  CA  ALA A 165      -1.547 -20.352 -29.589  1.00 38.27           C  
ATOM   1238  C   ALA A 165      -1.544 -20.797 -28.130  1.00 38.27           C  
ATOM   1239  CB  ALA A 165      -2.783 -20.892 -30.305  1.00 38.27           C  
ATOM   1240  O   ALA A 165      -2.230 -20.206 -27.292  1.00 38.27           O  
ATOM   1241  N   ALA A 166      -0.449 -21.566 -27.743  1.00 37.68           N  
ATOM   1242  CA  ALA A 166      -0.204 -21.979 -26.364  1.00 37.68           C  
ATOM   1243  C   ALA A 166       0.943 -21.181 -25.748  1.00 37.68           C  
ATOM   1244  CB  ALA A 166       0.098 -23.474 -26.301  1.00 37.68           C  
ATOM   1245  O   ALA A 166       1.000 -21.005 -24.529  1.00 37.68           O  
ATOM   1246  N   SER A 167       1.587 -20.250 -26.556  1.00 34.75           N  
ATOM   1247  CA  SER A 167       2.653 -19.330 -26.174  1.00 34.75           C  
ATOM   1248  C   SER A 167       2.204 -17.878 -26.307  1.00 34.75           C  
ATOM   1249  CB  SER A 167       3.898 -19.566 -27.030  1.00 34.75           C  
ATOM   1250  O   SER A 167       2.868 -16.969 -25.805  1.00 34.75           O  
ATOM   1251  OG  SER A 167       3.847 -18.794 -28.217  1.00 34.75           O  
ATOM   1252  N   LEU A 168       0.842 -17.621 -26.498  1.00 38.38           N  
ATOM   1253  CA  LEU A 168       0.177 -16.324 -26.417  1.00 38.38           C  
ATOM   1254  C   LEU A 168      -0.971 -16.364 -25.413  1.00 38.38           C  
ATOM   1255  CB  LEU A 168      -0.346 -15.903 -27.792  1.00 38.38           C  
ATOM   1256  O   LEU A 168      -2.061 -15.859 -25.691  1.00 38.38           O  
ATOM   1257  CG  LEU A 168       0.110 -14.535 -28.302  1.00 38.38           C  
ATOM   1258  CD1 LEU A 168       1.553 -14.606 -28.791  1.00 38.38           C  
ATOM   1259  CD2 LEU A 168      -0.812 -14.043 -29.412  1.00 38.38           C  
ATOM   1260  N   ALA A 169      -1.013 -17.415 -24.590  1.00 33.54           N  
ATOM   1261  CA  ALA A 169      -2.080 -17.500 -23.596  1.00 33.54           C  
ATOM   1262  C   ALA A 169      -1.741 -16.681 -22.355  1.00 33.54           C  
ATOM   1263  CB  ALA A 169      -2.338 -18.956 -23.216  1.00 33.54           C  
ATOM   1264  O   ALA A 169      -0.715 -16.915 -21.711  1.00 33.54           O  
ATOM   1265  N   GLN A 170      -1.622 -15.317 -22.539  1.00 41.01           N  
ATOM   1266  CA  GLN A 170      -1.728 -14.306 -21.492  1.00 41.01           C  
ATOM   1267  C   GLN A 170      -2.289 -14.903 -20.204  1.00 41.01           C  
ATOM   1268  CB  GLN A 170      -2.604 -13.142 -21.956  1.00 41.01           C  
ATOM   1269  O   GLN A 170      -3.160 -15.774 -20.246  1.00 41.01           O  
ATOM   1270  CG  GLN A 170      -2.004 -12.339 -23.102  1.00 41.01           C  
ATOM   1271  CD  GLN A 170      -1.905 -10.857 -22.793  1.00 41.01           C  
ATOM   1272  NE2 GLN A 170      -1.224 -10.114 -23.658  1.00 41.01           N  
ATOM   1273  OE1 GLN A 170      -2.438 -10.383 -21.784  1.00 41.01           O  
ATOM   1274  N   PRO A 171      -1.467 -14.923 -19.024  1.00 48.85           N  
ATOM   1275  CA  PRO A 171      -2.065 -15.310 -17.744  1.00 48.85           C  
ATOM   1276  C   PRO A 171      -3.541 -14.934 -17.644  1.00 48.85           C  
ATOM   1277  CB  PRO A 171      -1.234 -14.535 -16.718  1.00 48.85           C  
ATOM   1278  O   PRO A 171      -3.975 -13.953 -18.254  1.00 48.85           O  
ATOM   1279  CG  PRO A 171      -0.647 -13.395 -17.485  1.00 48.85           C  
ATOM   1280  CD  PRO A 171      -0.573 -13.782 -18.934  1.00 48.85           C  
ATOM   1281  N   PRO A 172      -4.546 -15.940 -17.396  1.00 45.30           N  
ATOM   1282  CA  PRO A 172      -5.946 -15.524 -17.289  1.00 45.30           C  
ATOM   1283  C   PRO A 172      -6.109 -14.169 -16.604  1.00 45.30           C  
ATOM   1284  CB  PRO A 172      -6.583 -16.638 -16.454  1.00 45.30           C  
ATOM   1285  O   PRO A 172      -5.450 -13.900 -15.596  1.00 45.30           O  
ATOM   1286  CG  PRO A 172      -5.446 -17.247 -15.700  1.00 45.30           C  
ATOM   1287  CD  PRO A 172      -4.176 -16.985 -16.458  1.00 45.30           C  
ATOM   1288  N   LYS A 173      -6.241 -13.108 -17.310  1.00 53.98           N  
ATOM   1289  CA  LYS A 173      -6.618 -11.809 -16.760  1.00 53.98           C  
ATOM   1290  C   LYS A 173      -7.573 -11.966 -15.581  1.00 53.98           C  
ATOM   1291  CB  LYS A 173      -7.257 -10.934 -17.840  1.00 53.98           C  
ATOM   1292  O   LYS A 173      -8.505 -12.772 -15.634  1.00 53.98           O  
ATOM   1293  CG  LYS A 173      -6.285 -10.465 -18.913  1.00 53.98           C  
ATOM   1294  CD  LYS A 173      -6.969  -9.560 -19.930  1.00 53.98           C  
ATOM   1295  CE  LYS A 173      -6.020  -9.160 -21.051  1.00 53.98           C  
ATOM   1296  NZ  LYS A 173      -6.725  -8.408 -22.131  1.00 53.98           N  
ATOM   1297  N   THR A 174      -7.102 -11.683 -14.380  1.00 57.41           N  
ATOM   1298  CA  THR A 174      -7.979 -11.722 -13.215  1.00 57.41           C  
ATOM   1299  C   THR A 174      -9.242 -10.902 -13.461  1.00 57.41           C  
ATOM   1300  CB  THR A 174      -7.260 -11.201 -11.957  1.00 57.41           C  
ATOM   1301  O   THR A 174      -9.166  -9.698 -13.717  1.00 57.41           O  
ATOM   1302  CG2 THR A 174      -8.077 -11.483 -10.701  1.00 57.41           C  
ATOM   1303  OG1 THR A 174      -5.986 -11.845 -11.840  1.00 57.41           O  
ATOM   1304  N   VAL A 175     -10.337 -11.454 -13.744  1.00 56.47           N  
ATOM   1305  CA  VAL A 175     -11.620 -10.855 -14.098  1.00 56.47           C  
ATOM   1306  C   VAL A 175     -12.420 -10.559 -12.832  1.00 56.47           C  
ATOM   1307  CB  VAL A 175     -12.432 -11.772 -15.040  1.00 56.47           C  
ATOM   1308  O   VAL A 175     -13.124  -9.550 -12.757  1.00 56.47           O  
ATOM   1309  CG1 VAL A 175     -13.776 -11.133 -15.388  1.00 56.47           C  
ATOM   1310  CG2 VAL A 175     -11.636 -12.074 -16.308  1.00 56.47           C  
ATOM   1311  N   GLU A 176     -11.985 -11.240 -11.618  1.00 68.12           N  
ATOM   1312  CA  GLU A 176     -12.691 -11.090 -10.349  1.00 68.12           C  
ATOM   1313  C   GLU A 176     -11.712 -10.969  -9.184  1.00 68.12           C  
ATOM   1314  CB  GLU A 176     -13.640 -12.269 -10.119  1.00 68.12           C  
ATOM   1315  O   GLU A 176     -10.575 -11.436  -9.271  1.00 68.12           O  
ATOM   1316  CG  GLU A 176     -14.818 -12.307 -11.080  1.00 68.12           C  
ATOM   1317  CD  GLU A 176     -15.783 -13.449 -10.802  1.00 68.12           C  
ATOM   1318  OE1 GLU A 176     -16.823 -13.546 -11.492  1.00 68.12           O  
ATOM   1319  OE2 GLU A 176     -15.497 -14.252  -9.887  1.00 68.12           O  
ATOM   1320  N   ILE A 177     -12.132 -10.050  -8.192  1.00 79.25           N  
ATOM   1321  CA  ILE A 177     -11.338  -9.875  -6.981  1.00 79.25           C  
ATOM   1322  C   ILE A 177     -11.158 -11.221  -6.283  1.00 79.25           C  
ATOM   1323  CB  ILE A 177     -11.990  -8.856  -6.020  1.00 79.25           C  
ATOM   1324  O   ILE A 177     -12.139 -11.883  -5.935  1.00 79.25           O  
ATOM   1325  CG1 ILE A 177     -12.147  -7.496  -6.709  1.00 79.25           C  
ATOM   1326  CG2 ILE A 177     -11.170  -8.726  -4.733  1.00 79.25           C  
ATOM   1327  CD1 ILE A 177     -13.005  -6.504  -5.935  1.00 79.25           C  
ATOM   1328  N   THR A 178      -9.994 -11.876  -6.322  1.00 80.31           N  
ATOM   1329  CA  THR A 178      -9.674 -13.158  -5.703  1.00 80.31           C  
ATOM   1330  C   THR A 178      -8.868 -12.954  -4.423  1.00 80.31           C  
ATOM   1331  CB  THR A 178      -8.888 -14.064  -6.669  1.00 80.31           C  
ATOM   1332  O   THR A 178      -7.972 -12.109  -4.375  1.00 80.31           O  
ATOM   1333  CG2 THR A 178      -9.719 -14.406  -7.901  1.00 80.31           C  
ATOM   1334  OG1 THR A 178      -7.694 -13.388  -7.083  1.00 80.31           O  
ATOM   1335  N   SER A 179      -9.398 -13.581  -3.309  1.00 82.59           N  
ATOM   1336  CA  SER A 179      -8.703 -13.534  -2.026  1.00 82.59           C  
ATOM   1337  C   SER A 179      -8.009 -14.858  -1.725  1.00 82.59           C  
ATOM   1338  CB  SER A 179      -9.679 -13.193  -0.900  1.00 82.59           C  
ATOM   1339  O   SER A 179      -8.591 -15.928  -1.917  1.00 82.59           O  
ATOM   1340  OG  SER A 179     -10.714 -14.158  -0.821  1.00 82.59           O  
ATOM   1341  N   THR A 180      -6.755 -14.890  -1.548  1.00 83.27           N  
ATOM   1342  CA  THR A 180      -5.960 -16.054  -1.173  1.00 83.27           C  
ATOM   1343  C   THR A 180      -5.443 -15.919   0.256  1.00 83.27           C  
ATOM   1344  CB  THR A 180      -4.773 -16.253  -2.134  1.00 83.27           C  
ATOM   1345  O   THR A 180      -4.842 -14.903   0.611  1.00 83.27           O  
ATOM   1346  CG2 THR A 180      -4.034 -17.553  -1.834  1.00 83.27           C  
ATOM   1347  OG1 THR A 180      -5.258 -16.293  -3.482  1.00 83.27           O  
ATOM   1348  N   THR A 181      -5.826 -16.841   1.052  1.00 83.91           N  
ATOM   1349  CA  THR A 181      -5.406 -16.827   2.449  1.00 83.91           C  
ATOM   1350  C   THR A 181      -4.307 -17.857   2.694  1.00 83.91           C  
ATOM   1351  CB  THR A 181      -6.592 -17.103   3.392  1.00 83.91           C  
ATOM   1352  O   THR A 181      -4.419 -19.006   2.261  1.00 83.91           O  
ATOM   1353  CG2 THR A 181      -6.176 -16.964   4.853  1.00 83.91           C  
ATOM   1354  OG1 THR A 181      -7.642 -16.169   3.115  1.00 83.91           O  
ATOM   1355  N   VAL A 182      -3.226 -17.424   3.285  1.00 83.55           N  
ATOM   1356  CA  VAL A 182      -2.096 -18.278   3.634  1.00 83.55           C  
ATOM   1357  C   VAL A 182      -1.851 -18.221   5.140  1.00 83.55           C  
ATOM   1358  CB  VAL A 182      -0.817 -17.867   2.870  1.00 83.55           C  
ATOM   1359  O   VAL A 182      -1.834 -17.139   5.732  1.00 83.55           O  
ATOM   1360  CG1 VAL A 182       0.355 -18.769   3.254  1.00 83.55           C  
ATOM   1361  CG2 VAL A 182      -1.059 -17.913   1.362  1.00 83.55           C  
ATOM   1362  N   GLU A 183      -1.772 -19.332   5.722  1.00 83.04           N  
ATOM   1363  CA  GLU A 183      -1.498 -19.416   7.154  1.00 83.04           C  
ATOM   1364  C   GLU A 183      -0.025 -19.716   7.417  1.00 83.04           C  
ATOM   1365  CB  GLU A 183      -2.377 -20.485   7.808  1.00 83.04           C  
ATOM   1366  O   GLU A 183       0.517 -20.695   6.899  1.00 83.04           O  
ATOM   1367  CG  GLU A 183      -3.863 -20.158   7.784  1.00 83.04           C  
ATOM   1368  CD  GLU A 183      -4.720 -21.209   8.471  1.00 83.04           C  
ATOM   1369  OE1 GLU A 183      -5.944 -20.991   8.621  1.00 83.04           O  
ATOM   1370  OE2 GLU A 183      -4.164 -22.258   8.864  1.00 83.04           O  
ATOM   1371  N   ILE A 184       0.663 -18.684   7.929  1.00 81.30           N  
ATOM   1372  CA  ILE A 184       2.086 -18.812   8.224  1.00 81.30           C  
ATOM   1373  C   ILE A 184       2.290 -18.936   9.733  1.00 81.30           C  
ATOM   1374  CB  ILE A 184       2.888 -17.614   7.671  1.00 81.30           C  
ATOM   1375  O   ILE A 184       1.716 -18.168  10.508  1.00 81.30           O  
ATOM   1376  CG1 ILE A 184       2.634 -17.449   6.168  1.00 81.30           C  
ATOM   1377  CG2 ILE A 184       4.383 -17.786   7.958  1.00 81.30           C  
ATOM   1378  CD1 ILE A 184       3.070 -16.101   5.610  1.00 81.30           C  
ATOM   1379  N   GLU A 185       3.009 -19.990  10.170  1.00 78.35           N  
ATOM   1380  CA  GLU A 185       3.325 -20.186  11.582  1.00 78.35           C  
ATOM   1381  C   GLU A 185       4.813 -19.978  11.849  1.00 78.35           C  
ATOM   1382  CB  GLU A 185       2.900 -21.584  12.038  1.00 78.35           C  
ATOM   1383  O   GLU A 185       5.658 -20.623  11.225  1.00 78.35           O  
ATOM   1384  CG  GLU A 185       2.987 -21.793  13.543  1.00 78.35           C  
ATOM   1385  CD  GLU A 185       2.517 -23.169  13.987  1.00 78.35           C  
ATOM   1386  OE1 GLU A 185       2.662 -23.503  15.185  1.00 78.35           O  
ATOM   1387  OE2 GLU A 185       2.000 -23.919  13.129  1.00 78.35           O  
ATOM   1388  N   GLU A 186       5.183 -18.780  12.516  1.00 73.89           N  
ATOM   1389  CA  GLU A 186       6.562 -18.506  12.909  1.00 73.89           C  
ATOM   1390  C   GLU A 186       6.683 -18.348  14.422  1.00 73.89           C  
ATOM   1391  CB  GLU A 186       7.083 -17.250  12.206  1.00 73.89           C  
ATOM   1392  O   GLU A 186       5.936 -17.582  15.033  1.00 73.89           O  
ATOM   1393  CG  GLU A 186       7.392 -17.455  10.730  1.00 73.89           C  
ATOM   1394  CD  GLU A 186       7.987 -16.224  10.065  1.00 73.89           C  
ATOM   1395  OE1 GLU A 186       8.315 -16.284   8.858  1.00 73.89           O  
ATOM   1396  OE2 GLU A 186       8.128 -15.191  10.757  1.00 73.89           O  
ATOM   1397  N   ASP A 187       7.526 -19.110  15.111  1.00 68.76           N  
ATOM   1398  CA  ASP A 187       7.847 -18.985  16.529  1.00 68.76           C  
ATOM   1399  C   ASP A 187       6.596 -19.136  17.392  1.00 68.76           C  
ATOM   1400  CB  ASP A 187       8.521 -17.641  16.811  1.00 68.76           C  
ATOM   1401  O   ASP A 187       6.412 -18.398  18.361  1.00 68.76           O  
ATOM   1402  CG  ASP A 187       9.883 -17.510  16.152  1.00 68.76           C  
ATOM   1403  OD1 ASP A 187      10.648 -18.498  16.131  1.00 68.76           O  
ATOM   1404  OD2 ASP A 187      10.195 -16.408  15.652  1.00 68.76           O  
ATOM   1405  N   GLY A 188       5.591 -20.013  16.982  1.00 67.51           N  
ATOM   1406  CA  GLY A 188       4.435 -20.288  17.820  1.00 67.51           C  
ATOM   1407  C   GLY A 188       3.307 -19.293  17.626  1.00 67.51           C  
ATOM   1408  O   GLY A 188       2.301 -19.340  18.338  1.00 67.51           O  
ATOM   1409  N   VAL A 189       3.435 -18.299  16.666  1.00 73.46           N  
ATOM   1410  CA  VAL A 189       2.431 -17.324  16.256  1.00 73.46           C  
ATOM   1411  C   VAL A 189       1.915 -17.669  14.861  1.00 73.46           C  
ATOM   1412  CB  VAL A 189       2.995 -15.886  16.275  1.00 73.46           C  
ATOM   1413  O   VAL A 189       2.702 -17.859  13.931  1.00 73.46           O  
ATOM   1414  CG1 VAL A 189       1.924 -14.880  15.855  1.00 73.46           C  
ATOM   1415  CG2 VAL A 189       3.538 -15.545  17.661  1.00 73.46           C  
ATOM   1416  N   ARG A 190       0.561 -17.986  14.763  1.00 79.40           N  
ATOM   1417  CA  ARG A 190      -0.080 -18.274  13.484  1.00 79.40           C  
ATOM   1418  C   ARG A 190      -0.503 -16.987  12.782  1.00 79.40           C  
ATOM   1419  CB  ARG A 190      -1.293 -19.185  13.683  1.00 79.40           C  
ATOM   1420  O   ARG A 190      -1.236 -16.175  13.351  1.00 79.40           O  
ATOM   1421  CG  ARG A 190      -0.946 -20.564  14.221  1.00 79.40           C  
ATOM   1422  CD  ARG A 190      -2.190 -21.416  14.434  1.00 79.40           C  
ATOM   1423  NE  ARG A 190      -2.739 -21.892  13.167  1.00 79.40           N  
ATOM   1424  NH1 ARG A 190      -4.686 -22.727  14.089  1.00 79.40           N  
ATOM   1425  NH2 ARG A 190      -4.316 -22.895  11.833  1.00 79.40           N  
ATOM   1426  CZ  ARG A 190      -3.913 -22.504  13.033  1.00 79.40           C  
ATOM   1427  N   LEU A 191       0.163 -16.672  11.708  1.00 82.05           N  
ATOM   1428  CA  LEU A 191      -0.204 -15.520  10.892  1.00 82.05           C  
ATOM   1429  C   LEU A 191      -1.040 -15.948   9.691  1.00 82.05           C  
ATOM   1430  CB  LEU A 191       1.049 -14.779  10.418  1.00 82.05           C  
ATOM   1431  O   LEU A 191      -0.623 -16.811   8.915  1.00 82.05           O  
ATOM   1432  CG  LEU A 191       0.816 -13.539   9.553  1.00 82.05           C  
ATOM   1433  CD1 LEU A 191       0.318 -12.380  10.410  1.00 82.05           C  
ATOM   1434  CD2 LEU A 191       2.094 -13.154   8.815  1.00 82.05           C  
ATOM   1435  N   SER A 192      -2.372 -15.498   9.675  1.00 86.36           N  
ATOM   1436  CA  SER A 192      -3.231 -15.694   8.511  1.00 86.36           C  
ATOM   1437  C   SER A 192      -3.154 -14.504   7.560  1.00 86.36           C  
ATOM   1438  CB  SER A 192      -4.680 -15.917   8.945  1.00 86.36           C  
ATOM   1439  O   SER A 192      -3.672 -13.427   7.862  1.00 86.36           O  
ATOM   1440  OG  SER A 192      -5.502 -16.199   7.826  1.00 86.36           O  
ATOM   1441  N   LEU A 193      -2.383 -14.639   6.558  1.00 86.62           N  
ATOM   1442  CA  LEU A 193      -2.196 -13.584   5.568  1.00 86.62           C  
ATOM   1443  C   LEU A 193      -3.160 -13.757   4.399  1.00 86.62           C  
ATOM   1444  CB  LEU A 193      -0.753 -13.576   5.059  1.00 86.62           C  
ATOM   1445  O   LEU A 193      -3.171 -14.805   3.749  1.00 86.62           O  
ATOM   1446  CG  LEU A 193      -0.393 -12.479   4.055  1.00 86.62           C  
ATOM   1447  CD1 LEU A 193      -0.470 -11.108   4.719  1.00 86.62           C  
ATOM   1448  CD2 LEU A 193       0.995 -12.720   3.473  1.00 86.62           C  
ATOM   1449  N   THR A 194      -4.112 -12.849   4.221  1.00 88.32           N  
ATOM   1450  CA  THR A 194      -5.060 -12.852   3.112  1.00 88.32           C  
ATOM   1451  C   THR A 194      -4.636 -11.856   2.036  1.00 88.32           C  
ATOM   1452  CB  THR A 194      -6.484 -12.517   3.593  1.00 88.32           C  
ATOM   1453  O   THR A 194      -4.495 -10.663   2.308  1.00 88.32           O  
ATOM   1454  CG2 THR A 194      -7.489 -12.621   2.451  1.00 88.32           C  
ATOM   1455  OG1 THR A 194      -6.859 -13.431   4.630  1.00 88.32           O  
ATOM   1456  N   LEU A 195      -4.297 -12.355   0.873  1.00 88.37           N  
ATOM   1457  CA  LEU A 195      -3.929 -11.515  -0.261  1.00 88.37           C  
ATOM   1458  C   LEU A 195      -5.101 -11.356  -1.223  1.00 88.37           C  
ATOM   1459  CB  LEU A 195      -2.724 -12.107  -0.998  1.00 88.37           C  
ATOM   1460  O   LEU A 195      -5.648 -12.348  -1.711  1.00 88.37           O  
ATOM   1461  CG  LEU A 195      -2.109 -11.239  -2.097  1.00 88.37           C  
ATOM   1462  CD1 LEU A 195      -1.386 -10.043  -1.485  1.00 88.37           C  
ATOM   1463  CD2 LEU A 195      -1.157 -12.062  -2.958  1.00 88.37           C  
ATOM   1464  N   ILE A 196      -5.504 -10.116  -1.423  1.00 89.22           N  
ATOM   1465  CA  ILE A 196      -6.631  -9.793  -2.291  1.00 89.22           C  
ATOM   1466  C   ILE A 196      -6.117  -9.280  -3.634  1.00 89.22           C  
ATOM   1467  CB  ILE A 196      -7.564  -8.747  -1.640  1.00 89.22           C  
ATOM   1468  O   ILE A 196      -5.453  -8.243  -3.697  1.00 89.22           O  
ATOM   1469  CG1 ILE A 196      -8.071  -9.254  -0.285  1.00 89.22           C  
ATOM   1470  CG2 ILE A 196      -8.733  -8.412  -2.572  1.00 89.22           C  
ATOM   1471  CD1 ILE A 196      -8.621  -8.160   0.619  1.00 89.22           C  
ATOM   1472  N   ASP A 197      -6.248 -10.096  -4.608  1.00 86.34           N  
ATOM   1473  CA  ASP A 197      -5.848  -9.724  -5.961  1.00 86.34           C  
ATOM   1474  C   ASP A 197      -7.015  -9.107  -6.729  1.00 86.34           C  
ATOM   1475  CB  ASP A 197      -5.307 -10.941  -6.715  1.00 86.34           C  
ATOM   1476  O   ASP A 197      -8.087  -9.709  -6.828  1.00 86.34           O  
ATOM   1477  CG  ASP A 197      -4.632 -10.575  -8.025  1.00 86.34           C  
ATOM   1478  OD1 ASP A 197      -4.242  -9.401  -8.203  1.00 86.34           O  
ATOM   1479  OD2 ASP A 197      -4.492 -11.468  -8.888  1.00 86.34           O  
ATOM   1480  N   THR A 198      -6.837  -7.834  -7.276  1.00 83.49           N  
ATOM   1481  CA  THR A 198      -7.850  -7.112  -8.037  1.00 83.49           C  
ATOM   1482  C   THR A 198      -7.554  -7.181  -9.533  1.00 83.49           C  
ATOM   1483  CB  THR A 198      -7.937  -5.639  -7.596  1.00 83.49           C  
ATOM   1484  O   THR A 198      -6.400  -7.338  -9.936  1.00 83.49           O  
ATOM   1485  CG2 THR A 198      -8.329  -5.528  -6.126  1.00 83.49           C  
ATOM   1486  OG1 THR A 198      -6.662  -5.014  -7.787  1.00 83.49           O  
ATOM   1487  N   PRO A 199      -8.597  -7.406 -10.267  1.00 75.39           N  
ATOM   1488  CA  PRO A 199      -8.361  -7.337 -11.711  1.00 75.39           C  
ATOM   1489  C   PRO A 199      -7.730  -6.015 -12.144  1.00 75.39           C  
ATOM   1490  CB  PRO A 199      -9.763  -7.493 -12.306  1.00 75.39           C  
ATOM   1491  O   PRO A 199      -7.782  -5.030 -11.402  1.00 75.39           O  
ATOM   1492  CG  PRO A 199     -10.685  -6.971 -11.251  1.00 75.39           C  
ATOM   1493  CD  PRO A 199     -10.065  -7.226  -9.907  1.00 75.39           C  
ATOM   1494  N   GLY A 200      -6.681  -6.215 -13.104  1.00 66.92           N  
ATOM   1495  CA  GLY A 200      -6.010  -5.039 -13.633  1.00 66.92           C  
ATOM   1496  C   GLY A 200      -6.964  -3.909 -13.972  1.00 66.92           C  
ATOM   1497  O   GLY A 200      -7.951  -4.114 -14.681  1.00 66.92           O  
ATOM   1498  N   PHE A 201      -6.909  -2.764 -13.202  1.00 70.47           N  
ATOM   1499  CA  PHE A 201      -7.685  -1.547 -13.412  1.00 70.47           C  
ATOM   1500  C   PHE A 201      -6.982  -0.621 -14.398  1.00 70.47           C  
ATOM   1501  CB  PHE A 201      -7.918  -0.820 -12.084  1.00 70.47           C  
ATOM   1502  O   PHE A 201      -5.751  -0.590 -14.460  1.00 70.47           O  
ATOM   1503  CG  PHE A 201      -6.712  -0.077 -11.579  1.00 70.47           C  
ATOM   1504  CD1 PHE A 201      -5.823  -0.682 -10.698  1.00 70.47           C  
ATOM   1505  CD2 PHE A 201      -6.465   1.228 -11.985  1.00 70.47           C  
ATOM   1506  CE1 PHE A 201      -4.705   0.004 -10.229  1.00 70.47           C  
ATOM   1507  CE2 PHE A 201      -5.351   1.920 -11.520  1.00 70.47           C  
ATOM   1508  CZ  PHE A 201      -4.472   1.306 -10.641  1.00 70.47           C  
ATOM   1509  N   GLY A 202      -7.574  -0.260 -15.435  1.00 65.30           N  
ATOM   1510  CA  GLY A 202      -6.936   0.585 -16.432  1.00 65.30           C  
ATOM   1511  C   GLY A 202      -6.766  -0.101 -17.775  1.00 65.30           C  
ATOM   1512  O   GLY A 202      -6.046   0.395 -18.644  1.00 65.30           O  
ATOM   1513  N   ASP A 203      -7.472  -1.338 -18.017  1.00 69.73           N  
ATOM   1514  CA  ASP A 203      -7.461  -2.119 -19.250  1.00 69.73           C  
ATOM   1515  C   ASP A 203      -8.662  -1.775 -20.129  1.00 69.73           C  
ATOM   1516  CB  ASP A 203      -7.451  -3.617 -18.937  1.00 69.73           C  
ATOM   1517  O   ASP A 203      -8.607  -1.926 -21.351  1.00 69.73           O  
ATOM   1518  CG  ASP A 203      -6.147  -4.084 -18.315  1.00 69.73           C  
ATOM   1519  OD1 ASP A 203      -5.144  -3.339 -18.370  1.00 69.73           O  
ATOM   1520  OD2 ASP A 203      -6.120  -5.208 -17.769  1.00 69.73           O  
ATOM   1521  N   ASN A 204      -9.607  -1.058 -19.475  1.00 72.46           N  
ATOM   1522  CA  ASN A 204     -10.834  -0.727 -20.192  1.00 72.46           C  
ATOM   1523  C   ASN A 204     -10.763   0.666 -20.812  1.00 72.46           C  
ATOM   1524  CB  ASN A 204     -12.044  -0.833 -19.261  1.00 72.46           C  
ATOM   1525  O   ASN A 204      -9.962   1.499 -20.385  1.00 72.46           O  
ATOM   1526  CG  ASN A 204     -12.305  -2.254 -18.801  1.00 72.46           C  
ATOM   1527  ND2 ASN A 204     -13.026  -2.396 -17.696  1.00 72.46           N  
ATOM   1528  OD1 ASN A 204     -11.861  -3.215 -19.434  1.00 72.46           O  
ATOM   1529  N   VAL A 205     -11.354   0.876 -22.026  1.00 68.66           N  
ATOM   1530  CA  VAL A 205     -11.413   2.140 -22.753  1.00 68.66           C  
ATOM   1531  C   VAL A 205     -12.077   3.205 -21.883  1.00 68.66           C  
ATOM   1532  CB  VAL A 205     -12.175   1.992 -24.089  1.00 68.66           C  
ATOM   1533  O   VAL A 205     -11.611   4.346 -21.825  1.00 68.66           O  
ATOM   1534  CG1 VAL A 205     -12.283   3.339 -24.801  1.00 68.66           C  
ATOM   1535  CG2 VAL A 205     -11.486   0.964 -24.984  1.00 68.66           C  
ATOM   1536  N   ASN A 206     -13.035   2.700 -21.009  1.00 74.34           N  
ATOM   1537  CA  ASN A 206     -13.660   3.541 -19.994  1.00 74.34           C  
ATOM   1538  C   ASN A 206     -13.294   3.083 -18.585  1.00 74.34           C  
ATOM   1539  CB  ASN A 206     -15.180   3.556 -20.169  1.00 74.34           C  
ATOM   1540  O   ASN A 206     -13.756   2.036 -18.128  1.00 74.34           O  
ATOM   1541  CG  ASN A 206     -15.835   4.740 -19.486  1.00 74.34           C  
ATOM   1542  ND2 ASN A 206     -17.152   4.846 -19.617  1.00 74.34           N  
ATOM   1543  OD1 ASN A 206     -15.163   5.553 -18.846  1.00 74.34           O  
ATOM   1544  N   ASN A 207     -12.443   3.792 -17.867  1.00 74.39           N  
ATOM   1545  CA  ASN A 207     -11.892   3.409 -16.571  1.00 74.39           C  
ATOM   1546  C   ASN A 207     -12.505   4.225 -15.437  1.00 74.39           C  
ATOM   1547  CB  ASN A 207     -10.369   3.559 -16.570  1.00 74.39           C  
ATOM   1548  O   ASN A 207     -12.021   4.184 -14.305  1.00 74.39           O  
ATOM   1549  CG  ASN A 207      -9.689   2.620 -17.547  1.00 74.39           C  
ATOM   1550  ND2 ASN A 207      -8.726   3.141 -18.298  1.00 74.39           N  
ATOM   1551  OD1 ASN A 207     -10.028   1.436 -17.628  1.00 74.39           O  
ATOM   1552  N   GLU A 208     -13.560   4.995 -15.756  1.00 72.71           N  
ATOM   1553  CA  GLU A 208     -14.202   5.867 -14.776  1.00 72.71           C  
ATOM   1554  C   GLU A 208     -14.891   5.055 -13.683  1.00 72.71           C  
ATOM   1555  CB  GLU A 208     -15.211   6.793 -15.459  1.00 72.71           C  
ATOM   1556  O   GLU A 208     -14.892   5.452 -12.516  1.00 72.71           O  
ATOM   1557  CG  GLU A 208     -14.577   7.993 -16.147  1.00 72.71           C  
ATOM   1558  CD  GLU A 208     -15.595   8.945 -16.754  1.00 72.71           C  
ATOM   1559  OE1 GLU A 208     -15.190   9.962 -17.361  1.00 72.71           O  
ATOM   1560  OE2 GLU A 208     -16.809   8.671 -16.621  1.00 72.71           O  
ATOM   1561  N   GLU A 209     -15.325   3.748 -13.988  1.00 71.99           N  
ATOM   1562  CA  GLU A 209     -16.080   2.940 -13.035  1.00 71.99           C  
ATOM   1563  C   GLU A 209     -15.236   1.787 -12.499  1.00 71.99           C  
ATOM   1564  CB  GLU A 209     -17.358   2.400 -13.682  1.00 71.99           C  
ATOM   1565  O   GLU A 209     -15.749   0.904 -11.809  1.00 71.99           O  
ATOM   1566  CG  GLU A 209     -18.389   3.474 -13.999  1.00 71.99           C  
ATOM   1567  CD  GLU A 209     -19.646   2.925 -14.653  1.00 71.99           C  
ATOM   1568  OE1 GLU A 209     -20.578   3.713 -14.935  1.00 71.99           O  
ATOM   1569  OE2 GLU A 209     -19.701   1.696 -14.885  1.00 71.99           O  
ATOM   1570  N   SER A 210     -13.974   1.715 -12.960  1.00 75.08           N  
ATOM   1571  CA  SER A 210     -13.108   0.591 -12.619  1.00 75.08           C  
ATOM   1572  C   SER A 210     -12.697   0.636 -11.151  1.00 75.08           C  
ATOM   1573  CB  SER A 210     -11.863   0.585 -13.506  1.00 75.08           C  
ATOM   1574  O   SER A 210     -12.407  -0.401 -10.550  1.00 75.08           O  
ATOM   1575  OG  SER A 210     -12.219   0.457 -14.872  1.00 75.08           O  
ATOM   1576  N   PHE A 211     -12.886   1.757 -10.469  1.00 80.57           N  
ATOM   1577  CA  PHE A 211     -12.480   1.916  -9.077  1.00 80.57           C  
ATOM   1578  C   PHE A 211     -13.618   1.541  -8.135  1.00 80.57           C  
ATOM   1579  CB  PHE A 211     -12.029   3.355  -8.809  1.00 80.57           C  
ATOM   1580  O   PHE A 211     -13.388   1.263  -6.956  1.00 80.57           O  
ATOM   1581  CG  PHE A 211     -13.053   4.392  -9.183  1.00 80.57           C  
ATOM   1582  CD1 PHE A 211     -13.053   4.965 -10.450  1.00 80.57           C  
ATOM   1583  CD2 PHE A 211     -14.017   4.795  -8.268  1.00 80.57           C  
ATOM   1584  CE1 PHE A 211     -14.000   5.925 -10.799  1.00 80.57           C  
ATOM   1585  CE2 PHE A 211     -14.967   5.754  -8.609  1.00 80.57           C  
ATOM   1586  CZ  PHE A 211     -14.956   6.318  -9.875  1.00 80.57           C  
ATOM   1587  N   GLN A 212     -14.942   1.513  -8.608  1.00 85.76           N  
ATOM   1588  CA  GLN A 212     -16.135   1.292  -7.797  1.00 85.76           C  
ATOM   1589  C   GLN A 212     -16.152  -0.119  -7.215  1.00 85.76           C  
ATOM   1590  CB  GLN A 212     -17.399   1.534  -8.623  1.00 85.76           C  
ATOM   1591  O   GLN A 212     -16.501  -0.311  -6.049  1.00 85.76           O  
ATOM   1592  CG  GLN A 212     -18.639   1.813  -7.784  1.00 85.76           C  
ATOM   1593  CD  GLN A 212     -18.509   3.072  -6.946  1.00 85.76           C  
ATOM   1594  NE2 GLN A 212     -19.310   3.166  -5.890  1.00 85.76           N  
ATOM   1595  OE1 GLN A 212     -17.696   3.951  -7.245  1.00 85.76           O  
ATOM   1596  N   PRO A 213     -15.808  -1.114  -7.965  1.00 86.13           N  
ATOM   1597  CA  PRO A 213     -15.813  -2.479  -7.434  1.00 86.13           C  
ATOM   1598  C   PRO A 213     -14.794  -2.681  -6.315  1.00 86.13           C  
ATOM   1599  CB  PRO A 213     -15.459  -3.333  -8.654  1.00 86.13           C  
ATOM   1600  O   PRO A 213     -15.049  -3.434  -5.371  1.00 86.13           O  
ATOM   1601  CG  PRO A 213     -15.797  -2.477  -9.831  1.00 86.13           C  
ATOM   1602  CD  PRO A 213     -15.681  -1.037  -9.422  1.00 86.13           C  
ATOM   1603  N   ILE A 214     -13.675  -1.956  -6.438  1.00 88.26           N  
ATOM   1604  CA  ILE A 214     -12.622  -2.047  -5.432  1.00 88.26           C  
ATOM   1605  C   ILE A 214     -13.056  -1.316  -4.164  1.00 88.26           C  
ATOM   1606  CB  ILE A 214     -11.289  -1.468  -5.955  1.00 88.26           C  
ATOM   1607  O   ILE A 214     -12.883  -1.828  -3.055  1.00 88.26           O  
ATOM   1608  CG1 ILE A 214     -10.782  -2.287  -7.149  1.00 88.26           C  
ATOM   1609  CG2 ILE A 214     -10.243  -1.426  -4.837  1.00 88.26           C  
ATOM   1610  CD1 ILE A 214      -9.619  -1.644  -7.892  1.00 88.26           C  
ATOM   1611  N   VAL A 215     -13.595  -0.181  -4.275  1.00 89.79           N  
ATOM   1612  CA  VAL A 215     -14.100   0.592  -3.145  1.00 89.79           C  
ATOM   1613  C   VAL A 215     -15.271  -0.144  -2.497  1.00 89.79           C  
ATOM   1614  CB  VAL A 215     -14.535   2.010  -3.577  1.00 89.79           C  
ATOM   1615  O   VAL A 215     -15.366  -0.212  -1.270  1.00 89.79           O  
ATOM   1616  CG1 VAL A 215     -15.207   2.745  -2.418  1.00 89.79           C  
ATOM   1617  CG2 VAL A 215     -13.334   2.802  -4.092  1.00 89.79           C  
ATOM   1618  N   ASP A 216     -16.178  -0.675  -3.331  1.00 89.69           N  
ATOM   1619  CA  ASP A 216     -17.327  -1.439  -2.855  1.00 89.69           C  
ATOM   1620  C   ASP A 216     -16.881  -2.660  -2.054  1.00 89.69           C  
ATOM   1621  CB  ASP A 216     -18.208  -1.872  -4.029  1.00 89.69           C  
ATOM   1622  O   ASP A 216     -17.497  -3.005  -1.044  1.00 89.69           O  
ATOM   1623  CG  ASP A 216     -18.968  -0.718  -4.658  1.00 89.69           C  
ATOM   1624  OD1 ASP A 216     -19.024   0.376  -4.056  1.00 89.69           O  
ATOM   1625  OD2 ASP A 216     -19.518  -0.905  -5.765  1.00 89.69           O  
ATOM   1626  N   TYR A 217     -15.877  -3.298  -2.565  1.00 90.83           N  
ATOM   1627  CA  TYR A 217     -15.335  -4.462  -1.872  1.00 90.83           C  
ATOM   1628  C   TYR A 217     -14.828  -4.084  -0.486  1.00 90.83           C  
ATOM   1629  CB  TYR A 217     -14.202  -5.094  -2.688  1.00 90.83           C  
ATOM   1630  O   TYR A 217     -15.109  -4.777   0.495  1.00 90.83           O  
ATOM   1631  CG  TYR A 217     -13.555  -6.278  -2.012  1.00 90.83           C  
ATOM   1632  CD1 TYR A 217     -12.363  -6.136  -1.306  1.00 90.83           C  
ATOM   1633  CD2 TYR A 217     -14.135  -7.541  -2.078  1.00 90.83           C  
ATOM   1634  CE1 TYR A 217     -11.762  -7.225  -0.683  1.00 90.83           C  
ATOM   1635  CE2 TYR A 217     -13.543  -8.637  -1.459  1.00 90.83           C  
ATOM   1636  OH  TYR A 217     -11.768  -9.551  -0.150  1.00 90.83           O  
ATOM   1637  CZ  TYR A 217     -12.359  -8.469  -0.765  1.00 90.83           C  
ATOM   1638  N   ILE A 218     -14.038  -3.007  -0.376  1.00 91.64           N  
ATOM   1639  CA  ILE A 218     -13.474  -2.540   0.886  1.00 91.64           C  
ATOM   1640  C   ILE A 218     -14.599  -2.142   1.838  1.00 91.64           C  
ATOM   1641  CB  ILE A 218     -12.510  -1.351   0.668  1.00 91.64           C  
ATOM   1642  O   ILE A 218     -14.566  -2.482   3.023  1.00 91.64           O  
ATOM   1643  CG1 ILE A 218     -11.300  -1.791  -0.164  1.00 91.64           C  
ATOM   1644  CG2 ILE A 218     -12.068  -0.762   2.010  1.00 91.64           C  
ATOM   1645  CD1 ILE A 218     -10.387  -0.646  -0.581  1.00 91.64           C  
ATOM   1646  N   GLU A 219     -15.561  -1.381   1.336  1.00 91.91           N  
ATOM   1647  CA  GLU A 219     -16.703  -0.950   2.137  1.00 91.91           C  
ATOM   1648  C   GLU A 219     -17.528  -2.144   2.608  1.00 91.91           C  
ATOM   1649  CB  GLU A 219     -17.584   0.016   1.340  1.00 91.91           C  
ATOM   1650  O   GLU A 219     -18.050  -2.143   3.725  1.00 91.91           O  
ATOM   1651  CG  GLU A 219     -16.972   1.398   1.157  1.00 91.91           C  
ATOM   1652  CD  GLU A 219     -17.879   2.361   0.409  1.00 91.91           C  
ATOM   1653  OE1 GLU A 219     -17.573   3.575   0.368  1.00 91.91           O  
ATOM   1654  OE2 GLU A 219     -18.904   1.900  -0.140  1.00 91.91           O  
ATOM   1655  N   SER A 220     -17.737  -3.101   1.734  1.00 91.49           N  
ATOM   1656  CA  SER A 220     -18.456  -4.319   2.093  1.00 91.49           C  
ATOM   1657  C   SER A 220     -17.776  -5.042   3.250  1.00 91.49           C  
ATOM   1658  CB  SER A 220     -18.562  -5.254   0.887  1.00 91.49           C  
ATOM   1659  O   SER A 220     -18.447  -5.588   4.128  1.00 91.49           O  
ATOM   1660  OG  SER A 220     -17.297  -5.806   0.566  1.00 91.49           O  
ATOM   1661  N   GLN A 221     -16.423  -5.102   3.208  1.00 90.67           N  
ATOM   1662  CA  GLN A 221     -15.654  -5.718   4.285  1.00 90.67           C  
ATOM   1663  C   GLN A 221     -15.824  -4.949   5.592  1.00 90.67           C  
ATOM   1664  CB  GLN A 221     -14.173  -5.797   3.910  1.00 90.67           C  
ATOM   1665  O   GLN A 221     -15.916  -5.550   6.664  1.00 90.67           O  
ATOM   1666  CG  GLN A 221     -13.891  -6.678   2.701  1.00 90.67           C  
ATOM   1667  CD  GLN A 221     -14.473  -8.071   2.840  1.00 90.67           C  
ATOM   1668  NE2 GLN A 221     -15.219  -8.506   1.831  1.00 90.67           N  
ATOM   1669  OE1 GLN A 221     -14.254  -8.752   3.847  1.00 90.67           O  
ATOM   1670  N   PHE A 222     -15.824  -3.643   5.511  1.00 91.52           N  
ATOM   1671  CA  PHE A 222     -16.048  -2.800   6.679  1.00 91.52           C  
ATOM   1672  C   PHE A 222     -17.456  -2.998   7.228  1.00 91.52           C  
ATOM   1673  CB  PHE A 222     -15.823  -1.325   6.331  1.00 91.52           C  
ATOM   1674  O   PHE A 222     -17.654  -3.039   8.444  1.00 91.52           O  
ATOM   1675  CG  PHE A 222     -14.374  -0.920   6.315  1.00 91.52           C  
ATOM   1676  CD1 PHE A 222     -13.401  -1.742   6.870  1.00 91.52           C  
ATOM   1677  CD2 PHE A 222     -13.984   0.284   5.743  1.00 91.52           C  
ATOM   1678  CE1 PHE A 222     -12.059  -1.369   6.857  1.00 91.52           C  
ATOM   1679  CE2 PHE A 222     -12.645   0.664   5.725  1.00 91.52           C  
ATOM   1680  CZ  PHE A 222     -11.684  -0.164   6.284  1.00 91.52           C  
ATOM   1681  N   GLU A 223     -18.419  -3.083   6.374  1.00 90.39           N  
ATOM   1682  CA  GLU A 223     -19.813  -3.299   6.750  1.00 90.39           C  
ATOM   1683  C   GLU A 223     -19.995  -4.644   7.448  1.00 90.39           C  
ATOM   1684  CB  GLU A 223     -20.721  -3.218   5.520  1.00 90.39           C  
ATOM   1685  O   GLU A 223     -20.741  -4.747   8.423  1.00 90.39           O  
ATOM   1686  CG  GLU A 223     -22.206  -3.289   5.845  1.00 90.39           C  
ATOM   1687  CD  GLU A 223     -22.683  -2.144   6.725  1.00 90.39           C  
ATOM   1688  OE1 GLU A 223     -23.678  -2.320   7.464  1.00 90.39           O  
ATOM   1689  OE2 GLU A 223     -22.058  -1.061   6.672  1.00 90.39           O  
ATOM   1690  N   GLN A 224     -19.406  -5.645   6.860  1.00 88.81           N  
ATOM   1691  CA  GLN A 224     -19.456  -6.975   7.456  1.00 88.81           C  
ATOM   1692  C   GLN A 224     -18.921  -6.959   8.885  1.00 88.81           C  
ATOM   1693  CB  GLN A 224     -18.664  -7.973   6.610  1.00 88.81           C  
ATOM   1694  O   GLN A 224     -19.489  -7.596   9.774  1.00 88.81           O  
ATOM   1695  CG  GLN A 224     -19.348  -8.350   5.302  1.00 88.81           C  
ATOM   1696  CD  GLN A 224     -18.538  -9.335   4.479  1.00 88.81           C  
ATOM   1697  NE2 GLN A 224     -18.857  -9.436   3.194  1.00 88.81           N  
ATOM   1698  OE1 GLN A 224     -17.633  -9.999   4.995  1.00 88.81           O  
ATOM   1699  N   TYR A 225     -17.828  -6.211   9.020  1.00 87.96           N  
ATOM   1700  CA  TYR A 225     -17.233  -6.069  10.344  1.00 87.96           C  
ATOM   1701  C   TYR A 225     -18.148  -5.277  11.271  1.00 87.96           C  
ATOM   1702  CB  TYR A 225     -15.867  -5.383  10.250  1.00 87.96           C  
ATOM   1703  O   TYR A 225     -18.282  -5.607  12.452  1.00 87.96           O  
ATOM   1704  CG  TYR A 225     -15.137  -5.299  11.568  1.00 87.96           C  
ATOM   1705  CD1 TYR A 225     -15.133  -4.121  12.311  1.00 87.96           C  
ATOM   1706  CD2 TYR A 225     -14.449  -6.397  12.073  1.00 87.96           C  
ATOM   1707  CE1 TYR A 225     -14.460  -4.038  13.525  1.00 87.96           C  
ATOM   1708  CE2 TYR A 225     -13.773  -6.326  13.287  1.00 87.96           C  
ATOM   1709  OH  TYR A 225     -13.116  -5.069  15.207  1.00 87.96           O  
ATOM   1710  CZ  TYR A 225     -13.784  -5.145  14.005  1.00 87.96           C  
ATOM   1711  N   LEU A 226     -18.732  -4.225  10.820  1.00 87.93           N  
ATOM   1712  CA  LEU A 226     -19.662  -3.387  11.569  1.00 87.93           C  
ATOM   1713  C   LEU A 226     -20.885  -4.187  12.004  1.00 87.93           C  
ATOM   1714  CB  LEU A 226     -20.097  -2.184  10.727  1.00 87.93           C  
ATOM   1715  O   LEU A 226     -21.372  -4.024  13.125  1.00 87.93           O  
ATOM   1716  CG  LEU A 226     -20.997  -1.161  11.421  1.00 87.93           C  
ATOM   1717  CD1 LEU A 226     -20.275  -0.545  12.615  1.00 87.93           C  
ATOM   1718  CD2 LEU A 226     -21.434  -0.080  10.439  1.00 87.93           C  
ATOM   1719  N   GLN A 227     -21.480  -4.977  11.182  1.00 85.23           N  
ATOM   1720  CA  GLN A 227     -22.633  -5.825  11.465  1.00 85.23           C  
ATOM   1721  C   GLN A 227     -22.329  -6.808  12.592  1.00 85.23           C  
ATOM   1722  CB  GLN A 227     -23.064  -6.583  10.209  1.00 85.23           C  
ATOM   1723  O   GLN A 227     -23.181  -7.063  13.447  1.00 85.23           O  
ATOM   1724  CG  GLN A 227     -23.716  -5.702   9.152  1.00 85.23           C  
ATOM   1725  CD  GLN A 227     -24.025  -6.454   7.871  1.00 85.23           C  
ATOM   1726  NE2 GLN A 227     -24.473  -5.729   6.852  1.00 85.23           N  
ATOM   1727  OE1 GLN A 227     -23.862  -7.676   7.798  1.00 85.23           O  
ATOM   1728  N   GLU A 228     -21.146  -7.298  12.441  1.00 81.29           N  
ATOM   1729  CA  GLU A 228     -20.700  -8.234  13.469  1.00 81.29           C  
ATOM   1730  C   GLU A 228     -20.483  -7.526  14.803  1.00 81.29           C  
ATOM   1731  CB  GLU A 228     -19.413  -8.939  13.032  1.00 81.29           C  
ATOM   1732  O   GLU A 228     -20.742  -8.098  15.864  1.00 81.29           O  
ATOM   1733  CG  GLU A 228     -18.996 -10.080  13.948  1.00 81.29           C  
ATOM   1734  CD  GLU A 228     -19.980 -11.239  13.950  1.00 81.29           C  
ATOM   1735  OE1 GLU A 228     -20.106 -11.926  14.989  1.00 81.29           O  
ATOM   1736  OE2 GLU A 228     -20.630 -11.461  12.904  1.00 81.29           O  
ATOM   1737  N   GLU A 229     -19.899  -6.359  14.690  1.00 78.70           N  
ATOM   1738  CA  GLU A 229     -19.699  -5.541  15.882  1.00 78.70           C  
ATOM   1739  C   GLU A 229     -21.033  -5.111  16.486  1.00 78.70           C  
ATOM   1740  CB  GLU A 229     -18.850  -4.310  15.554  1.00 78.70           C  
ATOM   1741  O   GLU A 229     -21.163  -5.009  17.708  1.00 78.70           O  
ATOM   1742  CG  GLU A 229     -18.427  -3.511  16.778  1.00 78.70           C  
ATOM   1743  CD  GLU A 229     -17.696  -2.223  16.430  1.00 78.70           C  
ATOM   1744  OE1 GLU A 229     -17.320  -1.470  17.357  1.00 78.70           O  
ATOM   1745  OE2 GLU A 229     -17.499  -1.966  15.222  1.00 78.70           O  
ATOM   1746  N   SER A 230     -22.034  -4.756  15.614  1.00 73.93           N  
ATOM   1747  CA  SER A 230     -23.362  -4.289  15.997  1.00 73.93           C  
ATOM   1748  C   SER A 230     -24.220  -5.435  16.524  1.00 73.93           C  
ATOM   1749  CB  SER A 230     -24.060  -3.623  14.811  1.00 73.93           C  
ATOM   1750  O   SER A 230     -25.140  -5.216  17.314  1.00 73.93           O  
ATOM   1751  OG  SER A 230     -24.234  -4.543  13.748  1.00 73.93           O  
ATOM   1752  N   LYS A 231     -24.063  -6.700  16.072  1.00 69.20           N  
ATOM   1753  CA  LYS A 231     -24.743  -7.909  16.527  1.00 69.20           C  
ATOM   1754  C   LYS A 231     -24.453  -8.182  18.000  1.00 69.20           C  
ATOM   1755  CB  LYS A 231     -24.324  -9.111  15.679  1.00 69.20           C  
ATOM   1756  O   LYS A 231     -25.209  -8.894  18.665  1.00 69.20           O  
ATOM   1757  CG  LYS A 231     -24.849  -9.075  14.251  1.00 69.20           C  
ATOM   1758  CD  LYS A 231     -24.407 -10.300  13.461  1.00 69.20           C  
ATOM   1759  CE  LYS A 231     -24.861 -10.225  12.010  1.00 69.20           C  
ATOM   1760  NZ  LYS A 231     -24.404 -11.409  11.224  1.00 69.20           N  
ATOM   1761  N   VAL A 232     -23.485  -7.412  18.490  1.00 56.30           N  
ATOM   1762  CA  VAL A 232     -23.043  -7.479  19.879  1.00 56.30           C  
ATOM   1763  C   VAL A 232     -23.916  -6.573  20.744  1.00 56.30           C  
ATOM   1764  CB  VAL A 232     -21.557  -7.082  20.022  1.00 56.30           C  
ATOM   1765  O   VAL A 232     -24.146  -6.861  21.921  1.00 56.30           O  
ATOM   1766  CG1 VAL A 232     -21.163  -6.984  21.495  1.00 56.30           C  
ATOM   1767  CG2 VAL A 232     -20.665  -8.086  19.293  1.00 56.30           C  
ATOM   1768  N   VAL A 233     -25.217  -6.051  20.280  1.00 53.05           N  
ATOM   1769  CA  VAL A 233     -25.928  -5.130  21.160  1.00 53.05           C  
ATOM   1770  C   VAL A 233     -27.406  -5.509  21.222  1.00 53.05           C  
ATOM   1771  CB  VAL A 233     -25.773  -3.665  20.693  1.00 53.05           C  
ATOM   1772  O   VAL A 233     -28.054  -5.341  22.257  1.00 53.05           O  
ATOM   1773  CG1 VAL A 233     -26.632  -2.733  21.545  1.00 53.05           C  
ATOM   1774  CG2 VAL A 233     -24.306  -3.241  20.746  1.00 53.05           C  
ATOM   1775  N   GLU A 234     -27.939  -6.692  20.645  1.00 53.66           N  
ATOM   1776  CA  GLU A 234     -29.372  -6.921  20.801  1.00 53.66           C  
ATOM   1777  C   GLU A 234     -29.654  -8.330  21.315  1.00 53.66           C  
ATOM   1778  CB  GLU A 234     -30.101  -6.689  19.475  1.00 53.66           C  
ATOM   1779  O   GLU A 234     -30.657  -8.560  21.993  1.00 53.66           O  
ATOM   1780  CG  GLU A 234     -30.672  -5.287  19.323  1.00 53.66           C  
ATOM   1781  CD  GLU A 234     -31.468  -5.099  18.042  1.00 53.66           C  
ATOM   1782  OE1 GLU A 234     -32.057  -4.011  17.847  1.00 53.66           O  
ATOM   1783  OE2 GLU A 234     -31.504  -6.047  17.226  1.00 53.66           O  
ATOM   1784  N   GLY A 235     -28.655  -8.987  22.087  1.00 45.94           N  
ATOM   1785  CA  GLY A 235     -28.915 -10.245  22.769  1.00 45.94           C  
ATOM   1786  C   GLY A 235     -27.787 -10.668  23.691  1.00 45.94           C  
ATOM   1787  O   GLY A 235     -27.909 -11.659  24.415  1.00 45.94           O  
ATOM   1788  N   ALA A 236     -27.030  -9.705  24.651  1.00 44.64           N  
ATOM   1789  CA  ALA A 236     -26.079 -10.306  25.582  1.00 44.64           C  
ATOM   1790  C   ALA A 236     -25.388  -9.240  26.426  1.00 44.64           C  
ATOM   1791  CB  ALA A 236     -25.044 -11.134  24.824  1.00 44.64           C  
ATOM   1792  O   ALA A 236     -24.554  -8.483  25.922  1.00 44.64           O  
ATOM   1793  N   LEU A 237     -25.834  -8.300  27.131  1.00 45.43           N  
ATOM   1794  CA  LEU A 237     -25.344  -8.143  28.496  1.00 45.43           C  
ATOM   1795  C   LEU A 237     -24.624  -9.403  28.963  1.00 45.43           C  
ATOM   1796  CB  LEU A 237     -26.500  -7.819  29.447  1.00 45.43           C  
ATOM   1797  O   LEU A 237     -24.003  -9.409  30.029  1.00 45.43           O  
ATOM   1798  CG  LEU A 237     -26.421  -6.478  30.177  1.00 45.43           C  
ATOM   1799  CD1 LEU A 237     -27.822  -5.953  30.474  1.00 45.43           C  
ATOM   1800  CD2 LEU A 237     -25.613  -6.616  31.463  1.00 45.43           C  
ATOM   1801  N   VAL A 238     -23.728 -10.216  28.308  1.00 39.41           N  
ATOM   1802  CA  VAL A 238     -22.837 -11.333  28.605  1.00 39.41           C  
ATOM   1803  C   VAL A 238     -21.660 -11.328  27.633  1.00 39.41           C  
ATOM   1804  CB  VAL A 238     -23.580 -12.686  28.535  1.00 39.41           C  
ATOM   1805  O   VAL A 238     -21.851 -11.238  26.418  1.00 39.41           O  
ATOM   1806  CG1 VAL A 238     -22.607 -13.847  28.731  1.00 39.41           C  
ATOM   1807  CG2 VAL A 238     -24.694 -12.736  29.579  1.00 39.41           C  
ATOM   1808  N   GLN A 239     -20.593 -10.368  27.687  1.00 37.39           N  
ATOM   1809  CA  GLN A 239     -19.199 -10.787  27.593  1.00 37.39           C  
ATOM   1810  C   GLN A 239     -18.460 -10.003  26.512  1.00 37.39           C  
ATOM   1811  CB  GLN A 239     -19.107 -12.287  27.309  1.00 37.39           C  
ATOM   1812  O   GLN A 239     -18.797 -10.098  25.330  1.00 37.39           O  
ATOM   1813  CG  GLN A 239     -18.820 -13.131  28.544  1.00 37.39           C  
ATOM   1814  CD  GLN A 239     -19.228 -14.582  28.372  1.00 37.39           C  
ATOM   1815  NE2 GLN A 239     -19.350 -15.300  29.483  1.00 37.39           N  
ATOM   1816  OE1 GLN A 239     -19.434 -15.054  27.249  1.00 37.39           O  
ATOM   1817  N   GLN A 240     -18.305  -8.721  26.503  1.00 44.88           N  
ATOM   1818  CA  GLN A 240     -17.138  -7.983  26.031  1.00 44.88           C  
ATOM   1819  C   GLN A 240     -15.931  -8.904  25.877  1.00 44.88           C  
ATOM   1820  CB  GLN A 240     -16.805  -6.836  26.986  1.00 44.88           C  
ATOM   1821  O   GLN A 240     -15.066  -8.667  25.031  1.00 44.88           O  
ATOM   1822  CG  GLN A 240     -17.530  -5.537  26.663  1.00 44.88           C  
ATOM   1823  CD  GLN A 240     -17.137  -4.399  27.586  1.00 44.88           C  
ATOM   1824  NE2 GLN A 240     -17.508  -3.179  27.215  1.00 44.88           N  
ATOM   1825  OE1 GLN A 240     -16.505  -4.616  28.625  1.00 44.88           O  
ATOM   1826  N   GLU A 241     -16.147 -10.358  25.646  1.00 46.48           N  
ATOM   1827  CA  GLU A 241     -15.016 -11.266  25.489  1.00 46.48           C  
ATOM   1828  C   GLU A 241     -15.454 -12.592  24.873  1.00 46.48           C  
ATOM   1829  CB  GLU A 241     -14.333 -11.513  26.837  1.00 46.48           C  
ATOM   1830  O   GLU A 241     -14.629 -13.479  24.645  1.00 46.48           O  
ATOM   1831  CG  GLU A 241     -13.571 -10.309  27.370  1.00 46.48           C  
ATOM   1832  CD  GLU A 241     -12.915 -10.562  28.718  1.00 46.48           C  
ATOM   1833  OE1 GLU A 241     -12.219  -9.659  29.234  1.00 46.48           O  
ATOM   1834  OE2 GLU A 241     -13.097 -11.674  29.262  1.00 46.48           O  
ATOM   1835  N   LYS A 242     -16.605 -12.699  24.127  1.00 41.20           N  
ATOM   1836  CA  LYS A 242     -16.751 -13.955  23.398  1.00 41.20           C  
ATOM   1837  C   LYS A 242     -17.220 -13.708  21.967  1.00 41.20           C  
ATOM   1838  CB  LYS A 242     -17.729 -14.884  24.118  1.00 41.20           C  
ATOM   1839  O   LYS A 242     -18.385 -13.377  21.739  1.00 41.20           O  
ATOM   1840  CG  LYS A 242     -17.130 -15.606  25.315  1.00 41.20           C  
ATOM   1841  CD  LYS A 242     -18.152 -16.511  25.991  1.00 41.20           C  
ATOM   1842  CE  LYS A 242     -17.550 -17.243  27.183  1.00 41.20           C  
ATOM   1843  NZ  LYS A 242     -18.567 -18.077  27.891  1.00 41.20           N  
ATOM   1844  N   ARG A 243     -16.585 -12.793  21.236  1.00 48.75           N  
ATOM   1845  CA  ARG A 243     -16.485 -12.764  19.781  1.00 48.75           C  
ATOM   1846  C   ARG A 243     -16.727 -14.148  19.188  1.00 48.75           C  
ATOM   1847  CB  ARG A 243     -15.114 -12.240  19.346  1.00 48.75           C  
ATOM   1848  O   ARG A 243     -16.352 -15.159  19.785  1.00 48.75           O  
ATOM   1849  CG  ARG A 243     -15.038 -10.725  19.243  1.00 48.75           C  
ATOM   1850  CD  ARG A 243     -13.683 -10.263  18.727  1.00 48.75           C  
ATOM   1851  NE  ARG A 243     -13.609  -8.807  18.637  1.00 48.75           N  
ATOM   1852  NH1 ARG A 243     -11.397  -8.754  17.971  1.00 48.75           N  
ATOM   1853  NH2 ARG A 243     -12.567  -6.801  18.231  1.00 48.75           N  
ATOM   1854  CZ  ARG A 243     -12.524  -8.124  18.280  1.00 48.75           C  
ATOM   1855  N   ASN A 244     -17.847 -14.616  18.877  1.00 52.43           N  
ATOM   1856  CA  ASN A 244     -17.755 -15.823  18.063  1.00 52.43           C  
ATOM   1857  C   ASN A 244     -16.305 -16.172  17.739  1.00 52.43           C  
ATOM   1858  CB  ASN A 244     -18.564 -15.665  16.774  1.00 52.43           C  
ATOM   1859  O   ASN A 244     -15.565 -15.340  17.211  1.00 52.43           O  
ATOM   1860  CG  ASN A 244     -19.736 -16.624  16.699  1.00 52.43           C  
ATOM   1861  ND2 ASN A 244     -20.344 -16.726  15.522  1.00 52.43           N  
ATOM   1862  OD1 ASN A 244     -20.094 -17.266  17.689  1.00 52.43           O  
ATOM   1863  N   PRO A 245     -15.590 -16.949  18.546  1.00 54.03           N  
ATOM   1864  CA  PRO A 245     -14.244 -17.454  18.264  1.00 54.03           C  
ATOM   1865  C   PRO A 245     -14.047 -17.821  16.795  1.00 54.03           C  
ATOM   1866  CB  PRO A 245     -14.139 -18.693  19.156  1.00 54.03           C  
ATOM   1867  O   PRO A 245     -12.911 -17.992  16.345  1.00 54.03           O  
ATOM   1868  CG  PRO A 245     -15.552 -19.037  19.500  1.00 54.03           C  
ATOM   1869  CD  PRO A 245     -16.411 -17.832  19.247  1.00 54.03           C  
ATOM   1870  N   LYS A 246     -15.098 -17.610  15.910  1.00 56.66           N  
ATOM   1871  CA  LYS A 246     -15.005 -18.068  14.527  1.00 56.66           C  
ATOM   1872  C   LYS A 246     -15.028 -16.892  13.556  1.00 56.66           C  
ATOM   1873  CB  LYS A 246     -16.144 -19.037  14.204  1.00 56.66           C  
ATOM   1874  O   LYS A 246     -14.983 -17.084  12.339  1.00 56.66           O  
ATOM   1875  CG  LYS A 246     -15.981 -20.415  14.828  1.00 56.66           C  
ATOM   1876  CD  LYS A 246     -17.116 -21.348  14.428  1.00 56.66           C  
ATOM   1877  CE  LYS A 246     -16.946 -22.732  15.039  1.00 56.66           C  
ATOM   1878  NZ  LYS A 246     -18.128 -23.605  14.773  1.00 56.66           N  
ATOM   1879  N   PHE A 247     -15.112 -15.549  14.159  1.00 66.94           N  
ATOM   1880  CA  PHE A 247     -15.224 -14.466  13.189  1.00 66.94           C  
ATOM   1881  C   PHE A 247     -13.846 -13.985  12.752  1.00 66.94           C  
ATOM   1882  CB  PHE A 247     -16.026 -13.300  13.775  1.00 66.94           C  
ATOM   1883  O   PHE A 247     -13.018 -13.614  13.587  1.00 66.94           O  
ATOM   1884  CG  PHE A 247     -16.212 -12.151  12.821  1.00 66.94           C  
ATOM   1885  CD1 PHE A 247     -15.434 -11.005  12.931  1.00 66.94           C  
ATOM   1886  CD2 PHE A 247     -17.165 -12.217  11.813  1.00 66.94           C  
ATOM   1887  CE1 PHE A 247     -15.604  -9.940  12.050  1.00 66.94           C  
ATOM   1888  CE2 PHE A 247     -17.341 -11.157  10.928  1.00 66.94           C  
ATOM   1889  CZ  PHE A 247     -16.560 -10.019  11.049  1.00 66.94           C  
ATOM   1890  N   LYS A 248     -13.499 -14.134  11.542  1.00 72.29           N  
ATOM   1891  CA  LYS A 248     -12.248 -13.747  10.896  1.00 72.29           C  
ATOM   1892  C   LYS A 248     -12.319 -12.316  10.371  1.00 72.29           C  
ATOM   1893  CB  LYS A 248     -11.914 -14.708   9.754  1.00 72.29           C  
ATOM   1894  O   LYS A 248     -13.314 -11.924   9.757  1.00 72.29           O  
ATOM   1895  CG  LYS A 248     -11.668 -16.141  10.203  1.00 72.29           C  
ATOM   1896  CD  LYS A 248     -11.321 -17.044   9.026  1.00 72.29           C  
ATOM   1897  CE  LYS A 248     -11.106 -18.485   9.470  1.00 72.29           C  
ATOM   1898  NZ  LYS A 248     -10.734 -19.368   8.324  1.00 72.29           N  
ATOM   1899  N   ASP A 249     -11.472 -11.467  10.898  1.00 81.28           N  
ATOM   1900  CA  ASP A 249     -11.358 -10.084  10.445  1.00 81.28           C  
ATOM   1901  C   ASP A 249     -11.051 -10.020   8.950  1.00 81.28           C  
ATOM   1902  CB  ASP A 249     -10.275  -9.347  11.235  1.00 81.28           C  
ATOM   1903  O   ASP A 249     -10.010 -10.506   8.503  1.00 81.28           O  
ATOM   1904  CG  ASP A 249     -10.280  -7.848  10.993  1.00 81.28           C  
ATOM   1905  OD1 ASP A 249     -11.018  -7.377  10.101  1.00 81.28           O  
ATOM   1906  OD2 ASP A 249      -9.537  -7.132  11.699  1.00 81.28           O  
ATOM   1907  N   ASN A 250     -12.009  -9.517   8.118  1.00 84.54           N  
ATOM   1908  CA  ASN A 250     -11.834  -9.409   6.674  1.00 84.54           C  
ATOM   1909  C   ASN A 250     -11.480  -7.984   6.258  1.00 84.54           C  
ATOM   1910  CB  ASN A 250     -13.095  -9.878   5.944  1.00 84.54           C  
ATOM   1911  O   ASN A 250     -11.593  -7.630   5.083  1.00 84.54           O  
ATOM   1912  CG  ASN A 250     -13.396 -11.344   6.182  1.00 84.54           C  
ATOM   1913  ND2 ASN A 250     -14.674 -11.670   6.336  1.00 84.54           N  
ATOM   1914  OD1 ASN A 250     -12.488 -12.178   6.228  1.00 84.54           O  
ATOM   1915  N   ARG A 251     -11.113  -7.123   7.187  1.00 90.44           N  
ATOM   1916  CA  ARG A 251     -10.735  -5.749   6.870  1.00 90.44           C  
ATOM   1917  C   ARG A 251      -9.403  -5.705   6.128  1.00 90.44           C  
ATOM   1918  CB  ARG A 251     -10.652  -4.907   8.145  1.00 90.44           C  
ATOM   1919  O   ARG A 251      -8.486  -6.467   6.442  1.00 90.44           O  
ATOM   1920  CG  ARG A 251     -11.977  -4.765   8.877  1.00 90.44           C  
ATOM   1921  CD  ARG A 251     -11.828  -3.965  10.163  1.00 90.44           C  
ATOM   1922  NE  ARG A 251     -11.061  -4.697  11.167  1.00 90.44           N  
ATOM   1923  NH1 ARG A 251     -11.207  -3.049  12.780  1.00 90.44           N  
ATOM   1924  NH2 ARG A 251     -10.076  -4.994  13.220  1.00 90.44           N  
ATOM   1925  CZ  ARG A 251     -10.783  -4.245  12.387  1.00 90.44           C  
ATOM   1926  N   VAL A 252      -9.442  -4.833   5.187  1.00 92.37           N  
ATOM   1927  CA  VAL A 252      -8.210  -4.659   4.424  1.00 92.37           C  
ATOM   1928  C   VAL A 252      -7.270  -3.715   5.170  1.00 92.37           C  
ATOM   1929  CB  VAL A 252      -8.492  -4.120   3.004  1.00 92.37           C  
ATOM   1930  O   VAL A 252      -7.612  -2.557   5.419  1.00 92.37           O  
ATOM   1931  CG1 VAL A 252      -7.192  -3.968   2.216  1.00 92.37           C  
ATOM   1932  CG2 VAL A 252      -9.463  -5.040   2.267  1.00 92.37           C  
ATOM   1933  N   HIS A 253      -6.066  -4.230   5.542  1.00 91.65           N  
ATOM   1934  CA  HIS A 253      -5.122  -3.498   6.379  1.00 91.65           C  
ATOM   1935  C   HIS A 253      -4.180  -2.648   5.533  1.00 91.65           C  
ATOM   1936  CB  HIS A 253      -4.317  -4.465   7.250  1.00 91.65           C  
ATOM   1937  O   HIS A 253      -3.809  -1.542   5.931  1.00 91.65           O  
ATOM   1938  CG  HIS A 253      -5.166  -5.343   8.113  1.00 91.65           C  
ATOM   1939  CD2 HIS A 253      -5.925  -5.058   9.197  1.00 91.65           C  
ATOM   1940  ND1 HIS A 253      -5.296  -6.698   7.895  1.00 91.65           N  
ATOM   1941  CE1 HIS A 253      -6.102  -7.209   8.811  1.00 91.65           C  
ATOM   1942  NE2 HIS A 253      -6.498  -6.235   9.613  1.00 91.65           N  
ATOM   1943  N   CYS A 254      -3.779  -3.111   4.390  1.00 92.77           N  
ATOM   1944  CA  CYS A 254      -2.841  -2.395   3.533  1.00 92.77           C  
ATOM   1945  C   CYS A 254      -3.147  -2.646   2.061  1.00 92.77           C  
ATOM   1946  CB  CYS A 254      -1.404  -2.813   3.843  1.00 92.77           C  
ATOM   1947  O   CYS A 254      -3.493  -3.765   1.677  1.00 92.77           O  
ATOM   1948  SG  CYS A 254      -0.180  -2.096   2.725  1.00 92.77           S  
ATOM   1949  N   CYS A 255      -3.090  -1.551   1.230  1.00 93.70           N  
ATOM   1950  CA  CYS A 255      -3.243  -1.644  -0.218  1.00 93.70           C  
ATOM   1951  C   CYS A 255      -1.943  -1.284  -0.928  1.00 93.70           C  
ATOM   1952  CB  CYS A 255      -4.368  -0.729  -0.699  1.00 93.70           C  
ATOM   1953  O   CYS A 255      -1.423  -0.180  -0.756  1.00 93.70           O  
ATOM   1954  SG  CYS A 255      -4.600  -0.740  -2.490  1.00 93.70           S  
ATOM   1955  N   LEU A 256      -1.381  -2.307  -1.612  1.00 94.08           N  
ATOM   1956  CA  LEU A 256      -0.222  -2.043  -2.457  1.00 94.08           C  
ATOM   1957  C   LEU A 256      -0.654  -1.536  -3.829  1.00 94.08           C  
ATOM   1958  CB  LEU A 256       0.628  -3.307  -2.612  1.00 94.08           C  
ATOM   1959  O   LEU A 256      -1.328  -2.249  -4.575  1.00 94.08           O  
ATOM   1960  CG  LEU A 256       1.192  -3.907  -1.323  1.00 94.08           C  
ATOM   1961  CD1 LEU A 256       1.889  -5.231  -1.616  1.00 94.08           C  
ATOM   1962  CD2 LEU A 256       2.150  -2.929  -0.652  1.00 94.08           C  
ATOM   1963  N   TYR A 257      -0.344  -0.237  -4.054  1.00 93.73           N  
ATOM   1964  CA  TYR A 257      -0.729   0.350  -5.332  1.00 93.73           C  
ATOM   1965  C   TYR A 257       0.425   0.295  -6.327  1.00 93.73           C  
ATOM   1966  CB  TYR A 257      -1.186   1.799  -5.142  1.00 93.73           C  
ATOM   1967  O   TYR A 257       1.449   0.955  -6.136  1.00 93.73           O  
ATOM   1968  CG  TYR A 257      -1.771   2.419  -6.388  1.00 93.73           C  
ATOM   1969  CD1 TYR A 257      -1.008   3.257  -7.198  1.00 93.73           C  
ATOM   1970  CD2 TYR A 257      -3.089   2.170  -6.756  1.00 93.73           C  
ATOM   1971  CE1 TYR A 257      -1.544   3.832  -8.345  1.00 93.73           C  
ATOM   1972  CE2 TYR A 257      -3.635   2.739  -7.902  1.00 93.73           C  
ATOM   1973  OH  TYR A 257      -3.392   4.134  -9.824  1.00 93.73           O  
ATOM   1974  CZ  TYR A 257      -2.856   3.567  -8.689  1.00 93.73           C  
ATOM   1975  N   PHE A 258       0.243  -0.555  -7.422  1.00 93.63           N  
ATOM   1976  CA  PHE A 258       1.267  -0.707  -8.450  1.00 93.63           C  
ATOM   1977  C   PHE A 258       1.157   0.401  -9.491  1.00 93.63           C  
ATOM   1978  CB  PHE A 258       1.153  -2.077  -9.126  1.00 93.63           C  
ATOM   1979  O   PHE A 258       0.108   0.569 -10.117  1.00 93.63           O  
ATOM   1980  CG  PHE A 258       1.771  -3.197  -8.335  1.00 93.63           C  
ATOM   1981  CD1 PHE A 258       3.028  -3.690  -8.666  1.00 93.63           C  
ATOM   1982  CD2 PHE A 258       1.096  -3.758  -7.259  1.00 93.63           C  
ATOM   1983  CE1 PHE A 258       3.602  -4.728  -7.935  1.00 93.63           C  
ATOM   1984  CE2 PHE A 258       1.663  -4.795  -6.524  1.00 93.63           C  
ATOM   1985  CZ  PHE A 258       2.916  -5.279  -6.864  1.00 93.63           C  
ATOM   1986  N   ILE A 259       2.223   1.169  -9.582  1.00 92.97           N  
ATOM   1987  CA  ILE A 259       2.290   2.276 -10.530  1.00 92.97           C  
ATOM   1988  C   ILE A 259       3.046   1.838 -11.782  1.00 92.97           C  
ATOM   1989  CB  ILE A 259       2.965   3.517  -9.903  1.00 92.97           C  
ATOM   1990  O   ILE A 259       4.106   1.215 -11.689  1.00 92.97           O  
ATOM   1991  CG1 ILE A 259       2.193   3.974  -8.660  1.00 92.97           C  
ATOM   1992  CG2 ILE A 259       3.071   4.650 -10.929  1.00 92.97           C  
ATOM   1993  CD1 ILE A 259       2.945   4.980  -7.799  1.00 92.97           C  
ATOM   1994  N   SER A 260       2.488   2.133 -12.902  1.00 91.31           N  
ATOM   1995  CA  SER A 260       3.120   1.804 -14.175  1.00 91.31           C  
ATOM   1996  C   SER A 260       4.401   2.606 -14.380  1.00 91.31           C  
ATOM   1997  CB  SER A 260       2.157   2.062 -15.335  1.00 91.31           C  
ATOM   1998  O   SER A 260       4.455   3.794 -14.055  1.00 91.31           O  
ATOM   1999  OG  SER A 260       1.783   3.428 -15.384  1.00 91.31           O  
ATOM   2000  N   PRO A 261       5.462   1.927 -14.837  1.00 89.55           N  
ATOM   2001  CA  PRO A 261       6.744   2.596 -15.064  1.00 89.55           C  
ATOM   2002  C   PRO A 261       6.736   3.482 -16.307  1.00 89.55           C  
ATOM   2003  CB  PRO A 261       7.725   1.433 -15.229  1.00 89.55           C  
ATOM   2004  O   PRO A 261       7.124   3.036 -17.390  1.00 89.55           O  
ATOM   2005  CG  PRO A 261       6.910   0.326 -15.815  1.00 89.55           C  
ATOM   2006  CD  PRO A 261       5.500   0.456 -15.315  1.00 89.55           C  
ATOM   2007  N   THR A 262       5.983   4.594 -16.450  1.00 86.33           N  
ATOM   2008  CA  THR A 262       5.796   5.471 -17.600  1.00 86.33           C  
ATOM   2009  C   THR A 262       6.969   6.438 -17.738  1.00 86.33           C  
ATOM   2010  CB  THR A 262       4.482   6.266 -17.490  1.00 86.33           C  
ATOM   2011  O   THR A 262       7.331   6.828 -18.850  1.00 86.33           O  
ATOM   2012  CG2 THR A 262       3.984   6.698 -18.865  1.00 86.33           C  
ATOM   2013  OG1 THR A 262       3.485   5.445 -16.869  1.00 86.33           O  
ATOM   2014  N   GLY A 263       7.772   6.718 -16.616  1.00 82.78           N  
ATOM   2015  CA  GLY A 263       8.910   7.622 -16.666  1.00 82.78           C  
ATOM   2016  C   GLY A 263       8.517   9.083 -16.559  1.00 82.78           C  
ATOM   2017  O   GLY A 263       9.380   9.958 -16.470  1.00 82.78           O  
ATOM   2018  N   HIS A 264       7.314   9.550 -16.590  1.00 85.69           N  
ATOM   2019  CA  HIS A 264       6.863  10.932 -16.468  1.00 85.69           C  
ATOM   2020  C   HIS A 264       6.395  11.236 -15.049  1.00 85.69           C  
ATOM   2021  CB  HIS A 264       5.738  11.218 -17.465  1.00 85.69           C  
ATOM   2022  O   HIS A 264       7.211  11.521 -14.170  1.00 85.69           O  
ATOM   2023  CG  HIS A 264       6.139  11.025 -18.893  1.00 85.69           C  
ATOM   2024  CD2 HIS A 264       5.633  10.219 -19.857  1.00 85.69           C  
ATOM   2025  ND1 HIS A 264       7.184  11.710 -19.472  1.00 85.69           N  
ATOM   2026  CE1 HIS A 264       7.304  11.334 -20.734  1.00 85.69           C  
ATOM   2027  NE2 HIS A 264       6.375  10.430 -20.993  1.00 85.69           N  
ATOM   2028  N   GLY A 265       5.286  10.646 -14.598  1.00 88.70           N  
ATOM   2029  CA  GLY A 265       4.629  10.844 -13.315  1.00 88.70           C  
ATOM   2030  C   GLY A 265       3.381   9.999 -13.147  1.00 88.70           C  
ATOM   2031  O   GLY A 265       3.164   9.045 -13.898  1.00 88.70           O  
ATOM   2032  N   LEU A 266       2.622  10.388 -12.162  1.00 91.12           N  
ATOM   2033  CA  LEU A 266       1.405   9.641 -11.863  1.00 91.12           C  
ATOM   2034  C   LEU A 266       0.323   9.927 -12.900  1.00 91.12           C  
ATOM   2035  CB  LEU A 266       0.892   9.990 -10.464  1.00 91.12           C  
ATOM   2036  O   LEU A 266       0.114  11.080 -13.284  1.00 91.12           O  
ATOM   2037  CG  LEU A 266       1.664   9.388  -9.289  1.00 91.12           C  
ATOM   2038  CD1 LEU A 266       1.180   9.988  -7.973  1.00 91.12           C  
ATOM   2039  CD2 LEU A 266       1.519   7.870  -9.275  1.00 91.12           C  
ATOM   2040  N   LYS A 267      -0.291   8.964 -13.489  1.00 89.57           N  
ATOM   2041  CA  LYS A 267      -1.434   9.111 -14.386  1.00 89.57           C  
ATOM   2042  C   LYS A 267      -2.630   9.717 -13.657  1.00 89.57           C  
ATOM   2043  CB  LYS A 267      -1.819   7.760 -14.991  1.00 89.57           C  
ATOM   2044  O   LYS A 267      -2.745   9.598 -12.436  1.00 89.57           O  
ATOM   2045  CG  LYS A 267      -0.764   7.175 -15.919  1.00 89.57           C  
ATOM   2046  CD  LYS A 267      -1.219   5.849 -16.515  1.00 89.57           C  
ATOM   2047  CE  LYS A 267      -0.141   5.232 -17.396  1.00 89.57           C  
ATOM   2048  NZ  LYS A 267      -0.549   3.893 -17.917  1.00 89.57           N  
ATOM   2049  N   GLU A 268      -3.418  10.450 -14.392  1.00 87.62           N  
ATOM   2050  CA  GLU A 268      -4.597  11.100 -13.828  1.00 87.62           C  
ATOM   2051  C   GLU A 268      -5.543  10.081 -13.200  1.00 87.62           C  
ATOM   2052  CB  GLU A 268      -5.331  11.908 -14.902  1.00 87.62           C  
ATOM   2053  O   GLU A 268      -6.150  10.347 -12.161  1.00 87.62           O  
ATOM   2054  CG  GLU A 268      -6.365  12.874 -14.344  1.00 87.62           C  
ATOM   2055  CD  GLU A 268      -6.702  14.009 -15.298  1.00 87.62           C  
ATOM   2056  OE1 GLU A 268      -7.486  14.909 -14.919  1.00 87.62           O  
ATOM   2057  OE2 GLU A 268      -6.178  13.998 -16.435  1.00 87.62           O  
ATOM   2058  N   LEU A 269      -5.578   8.990 -13.832  1.00 87.35           N  
ATOM   2059  CA  LEU A 269      -6.398   7.900 -13.316  1.00 87.35           C  
ATOM   2060  C   LEU A 269      -5.882   7.426 -11.961  1.00 87.35           C  
ATOM   2061  CB  LEU A 269      -6.422   6.731 -14.304  1.00 87.35           C  
ATOM   2062  O   LEU A 269      -6.669   7.159 -11.051  1.00 87.35           O  
ATOM   2063  CG  LEU A 269      -7.344   6.884 -15.514  1.00 87.35           C  
ATOM   2064  CD1 LEU A 269      -7.137   5.730 -16.489  1.00 87.35           C  
ATOM   2065  CD2 LEU A 269      -8.801   6.960 -15.069  1.00 87.35           C  
ATOM   2066  N   ASP A 270      -4.619   7.289 -11.773  1.00 89.45           N  
ATOM   2067  CA  ASP A 270      -3.959   6.855 -10.545  1.00 89.45           C  
ATOM   2068  C   ASP A 270      -4.156   7.876  -9.427  1.00 89.45           C  
ATOM   2069  CB  ASP A 270      -2.467   6.624 -10.790  1.00 89.45           C  
ATOM   2070  O   ASP A 270      -4.368   7.505  -8.271  1.00 89.45           O  
ATOM   2071  CG  ASP A 270      -2.189   5.402 -11.648  1.00 89.45           C  
ATOM   2072  OD1 ASP A 270      -3.032   4.480 -11.687  1.00 89.45           O  
ATOM   2073  OD2 ASP A 270      -1.117   5.360 -12.289  1.00 89.45           O  
ATOM   2074  N   ILE A 271      -4.169   9.152  -9.786  1.00 91.04           N  
ATOM   2075  CA  ILE A 271      -4.376  10.223  -8.818  1.00 91.04           C  
ATOM   2076  C   ILE A 271      -5.796  10.148  -8.261  1.00 91.04           C  
ATOM   2077  CB  ILE A 271      -4.119  11.611  -9.446  1.00 91.04           C  
ATOM   2078  O   ILE A 271      -6.000  10.234  -7.048  1.00 91.04           O  
ATOM   2079  CG1 ILE A 271      -2.648  11.749  -9.852  1.00 91.04           C  
ATOM   2080  CG2 ILE A 271      -4.527  12.725  -8.478  1.00 91.04           C  
ATOM   2081  CD1 ILE A 271      -2.349  12.989 -10.683  1.00 91.04           C  
ATOM   2082  N   GLU A 272      -6.723  10.021  -9.153  1.00 88.27           N  
ATOM   2083  CA  GLU A 272      -8.126   9.921  -8.764  1.00 88.27           C  
ATOM   2084  C   GLU A 272      -8.375   8.680  -7.912  1.00 88.27           C  
ATOM   2085  CB  GLU A 272      -9.027   9.898 -10.002  1.00 88.27           C  
ATOM   2086  O   GLU A 272      -9.100   8.739  -6.917  1.00 88.27           O  
ATOM   2087  CG  GLU A 272     -10.511  10.020  -9.684  1.00 88.27           C  
ATOM   2088  CD  GLU A 272     -11.386  10.089 -10.926  1.00 88.27           C  
ATOM   2089  OE1 GLU A 272     -12.629  10.150 -10.789  1.00 88.27           O  
ATOM   2090  OE2 GLU A 272     -10.824  10.081 -12.044  1.00 88.27           O  
ATOM   2091  N   PHE A 273      -7.804   7.609  -8.274  1.00 88.64           N  
ATOM   2092  CA  PHE A 273      -7.960   6.336  -7.579  1.00 88.64           C  
ATOM   2093  C   PHE A 273      -7.321   6.392  -6.197  1.00 88.64           C  
ATOM   2094  CB  PHE A 273      -7.343   5.197  -8.397  1.00 88.64           C  
ATOM   2095  O   PHE A 273      -7.919   5.953  -5.212  1.00 88.64           O  
ATOM   2096  CG  PHE A 273      -7.700   3.825  -7.893  1.00 88.64           C  
ATOM   2097  CD1 PHE A 273      -6.803   3.098  -7.120  1.00 88.64           C  
ATOM   2098  CD2 PHE A 273      -8.934   3.262  -8.192  1.00 88.64           C  
ATOM   2099  CE1 PHE A 273      -7.131   1.828  -6.651  1.00 88.64           C  
ATOM   2100  CE2 PHE A 273      -9.269   1.993  -7.727  1.00 88.64           C  
ATOM   2101  CZ  PHE A 273      -8.366   1.277  -6.958  1.00 88.64           C  
ATOM   2102  N   MET A 274      -6.162   6.862  -6.062  1.00 91.41           N  
ATOM   2103  CA  MET A 274      -5.434   6.960  -4.800  1.00 91.41           C  
ATOM   2104  C   MET A 274      -6.126   7.926  -3.845  1.00 91.41           C  
ATOM   2105  CB  MET A 274      -3.992   7.408  -5.043  1.00 91.41           C  
ATOM   2106  O   MET A 274      -6.143   7.703  -2.633  1.00 91.41           O  
ATOM   2107  CG  MET A 274      -3.116   6.340  -5.677  1.00 91.41           C  
ATOM   2108  SD  MET A 274      -1.385   6.900  -5.916  1.00 91.41           S  
ATOM   2109  CE  MET A 274      -0.830   6.967  -4.190  1.00 91.41           C  
ATOM   2110  N   LYS A 275      -6.725   8.980  -4.381  1.00 91.37           N  
ATOM   2111  CA  LYS A 275      -7.449   9.959  -3.576  1.00 91.37           C  
ATOM   2112  C   LYS A 275      -8.689   9.339  -2.939  1.00 91.37           C  
ATOM   2113  CB  LYS A 275      -7.845  11.167  -4.427  1.00 91.37           C  
ATOM   2114  O   LYS A 275      -8.981   9.585  -1.767  1.00 91.37           O  
ATOM   2115  CG  LYS A 275      -6.715  12.160  -4.656  1.00 91.37           C  
ATOM   2116  CD  LYS A 275      -7.196  13.389  -5.416  1.00 91.37           C  
ATOM   2117  CE  LYS A 275      -6.066  14.384  -5.645  1.00 91.37           C  
ATOM   2118  NZ  LYS A 275      -6.522  15.568  -6.433  1.00 91.37           N  
ATOM   2119  N   ARG A 276      -9.327   8.576  -3.643  1.00 88.38           N  
ATOM   2120  CA  ARG A 276     -10.564   7.941  -3.203  1.00 88.38           C  
ATOM   2121  C   ARG A 276     -10.277   6.770  -2.270  1.00 88.38           C  
ATOM   2122  CB  ARG A 276     -11.382   7.464  -4.406  1.00 88.38           C  
ATOM   2123  O   ARG A 276     -11.005   6.550  -1.299  1.00 88.38           O  
ATOM   2124  CG  ARG A 276     -11.988   8.592  -5.225  1.00 88.38           C  
ATOM   2125  CD  ARG A 276     -13.031   8.078  -6.207  1.00 88.38           C  
ATOM   2126  NE  ARG A 276     -13.393   9.096  -7.190  1.00 88.38           N  
ATOM   2127  NH1 ARG A 276     -14.551   7.647  -8.568  1.00 88.38           N  
ATOM   2128  NH2 ARG A 276     -14.379   9.867  -9.116  1.00 88.38           N  
ATOM   2129  CZ  ARG A 276     -14.107   8.867  -8.289  1.00 88.38           C  
ATOM   2130  N   LEU A 277      -9.222   6.034  -2.523  1.00 90.33           N  
ATOM   2131  CA  LEU A 277      -8.856   4.849  -1.754  1.00 90.33           C  
ATOM   2132  C   LEU A 277      -8.189   5.239  -0.439  1.00 90.33           C  
ATOM   2133  CB  LEU A 277      -7.922   3.949  -2.567  1.00 90.33           C  
ATOM   2134  O   LEU A 277      -8.263   4.497   0.543  1.00 90.33           O  
ATOM   2135  CG  LEU A 277      -8.590   3.012  -3.575  1.00 90.33           C  
ATOM   2136  CD1 LEU A 277      -7.537   2.321  -4.435  1.00 90.33           C  
ATOM   2137  CD2 LEU A 277      -9.459   1.986  -2.856  1.00 90.33           C  
ATOM   2138  N   SER A 278      -7.528   6.395  -0.434  1.00 90.12           N  
ATOM   2139  CA  SER A 278      -6.766   6.861   0.721  1.00 90.12           C  
ATOM   2140  C   SER A 278      -7.671   7.076   1.929  1.00 90.12           C  
ATOM   2141  CB  SER A 278      -6.028   8.158   0.388  1.00 90.12           C  
ATOM   2142  O   SER A 278      -7.207   7.055   3.071  1.00 90.12           O  
ATOM   2143  OG  SER A 278      -6.946   9.196   0.088  1.00 90.12           O  
ATOM   2144  N   LYS A 279      -9.017   7.252   1.764  1.00 89.52           N  
ATOM   2145  CA  LYS A 279      -9.975   7.500   2.838  1.00 89.52           C  
ATOM   2146  C   LYS A 279     -10.333   6.207   3.564  1.00 89.52           C  
ATOM   2147  CB  LYS A 279     -11.240   8.160   2.287  1.00 89.52           C  
ATOM   2148  O   LYS A 279     -10.712   6.232   4.737  1.00 89.52           O  
ATOM   2149  CG  LYS A 279     -11.026   9.576   1.774  1.00 89.52           C  
ATOM   2150  CD  LYS A 279     -12.329  10.197   1.287  1.00 89.52           C  
ATOM   2151  CE  LYS A 279     -12.107  11.593   0.721  1.00 89.52           C  
ATOM   2152  NZ  LYS A 279     -13.369  12.177   0.176  1.00 89.52           N  
ATOM   2153  N   ARG A 280     -10.109   5.105   2.936  1.00 89.19           N  
ATOM   2154  CA  ARG A 280     -10.642   3.849   3.454  1.00 89.19           C  
ATOM   2155  C   ARG A 280      -9.526   2.835   3.684  1.00 89.19           C  
ATOM   2156  CB  ARG A 280     -11.685   3.271   2.495  1.00 89.19           C  
ATOM   2157  O   ARG A 280      -9.672   1.917   4.494  1.00 89.19           O  
ATOM   2158  CG  ARG A 280     -12.818   4.231   2.167  1.00 89.19           C  
ATOM   2159  CD  ARG A 280     -13.787   4.379   3.332  1.00 89.19           C  
ATOM   2160  NE  ARG A 280     -14.986   5.116   2.945  1.00 89.19           N  
ATOM   2161  NH1 ARG A 280     -16.274   4.353   4.704  1.00 89.19           N  
ATOM   2162  NH2 ARG A 280     -17.169   5.796   3.165  1.00 89.19           N  
ATOM   2163  CZ  ARG A 280     -16.140   5.087   3.606  1.00 89.19           C  
ATOM   2164  N   VAL A 281      -8.322   2.966   3.061  1.00 92.63           N  
ATOM   2165  CA  VAL A 281      -7.260   1.976   3.208  1.00 92.63           C  
ATOM   2166  C   VAL A 281      -5.903   2.676   3.249  1.00 92.63           C  
ATOM   2167  CB  VAL A 281      -7.289   0.938   2.064  1.00 92.63           C  
ATOM   2168  O   VAL A 281      -5.747   3.773   2.708  1.00 92.63           O  
ATOM   2169  CG1 VAL A 281      -6.110  -0.026   2.179  1.00 92.63           C  
ATOM   2170  CG2 VAL A 281      -8.612   0.173   2.073  1.00 92.63           C  
ATOM   2171  N   ASN A 282      -4.937   2.024   3.895  1.00 92.87           N  
ATOM   2172  CA  ASN A 282      -3.548   2.471   3.878  1.00 92.87           C  
ATOM   2173  C   ASN A 282      -2.867   2.136   2.554  1.00 92.87           C  
ATOM   2174  CB  ASN A 282      -2.771   1.856   5.044  1.00 92.87           C  
ATOM   2175  O   ASN A 282      -2.740   0.964   2.195  1.00 92.87           O  
ATOM   2176  CG  ASN A 282      -3.361   2.218   6.393  1.00 92.87           C  
ATOM   2177  ND2 ASN A 282      -3.440   1.239   7.287  1.00 92.87           N  
ATOM   2178  OD1 ASN A 282      -3.742   3.367   6.630  1.00 92.87           O  
ATOM   2179  N   ILE A 283      -2.449   3.201   1.836  1.00 93.91           N  
ATOM   2180  CA  ILE A 283      -1.909   3.004   0.495  1.00 93.91           C  
ATOM   2181  C   ILE A 283      -0.383   3.029   0.544  1.00 93.91           C  
ATOM   2182  CB  ILE A 283      -2.431   4.077  -0.487  1.00 93.91           C  
ATOM   2183  O   ILE A 283       0.211   3.953   1.103  1.00 93.91           O  
ATOM   2184  CG1 ILE A 283      -3.959   4.008  -0.590  1.00 93.91           C  
ATOM   2185  CG2 ILE A 283      -1.781   3.911  -1.864  1.00 93.91           C  
ATOM   2186  CD1 ILE A 283      -4.579   5.158  -1.373  1.00 93.91           C  
ATOM   2187  N   ILE A 284       0.285   1.987  -0.067  1.00 93.86           N  
ATOM   2188  CA  ILE A 284       1.729   1.917  -0.263  1.00 93.86           C  
ATOM   2189  C   ILE A 284       2.047   1.918  -1.757  1.00 93.86           C  
ATOM   2190  CB  ILE A 284       2.331   0.665   0.413  1.00 93.86           C  
ATOM   2191  O   ILE A 284       1.761   0.945  -2.459  1.00 93.86           O  
ATOM   2192  CG1 ILE A 284       2.029   0.672   1.916  1.00 93.86           C  
ATOM   2193  CG2 ILE A 284       3.839   0.586   0.157  1.00 93.86           C  
ATOM   2194  CD1 ILE A 284       2.391  -0.625   2.626  1.00 93.86           C  
ATOM   2195  N   PRO A 285       2.562   3.070  -2.217  1.00 93.56           N  
ATOM   2196  CA  PRO A 285       2.881   3.153  -3.644  1.00 93.56           C  
ATOM   2197  C   PRO A 285       4.066   2.273  -4.036  1.00 93.56           C  
ATOM   2198  CB  PRO A 285       3.211   4.634  -3.846  1.00 93.56           C  
ATOM   2199  O   PRO A 285       5.123   2.338  -3.405  1.00 93.56           O  
ATOM   2200  CG  PRO A 285       3.631   5.119  -2.495  1.00 93.56           C  
ATOM   2201  CD  PRO A 285       2.956   4.273  -1.454  1.00 93.56           C  
ATOM   2202  N   VAL A 286       3.849   1.421  -5.102  1.00 93.85           N  
ATOM   2203  CA  VAL A 286       4.886   0.519  -5.591  1.00 93.85           C  
ATOM   2204  C   VAL A 286       5.040   0.680  -7.102  1.00 93.85           C  
ATOM   2205  CB  VAL A 286       4.571  -0.952  -5.240  1.00 93.85           C  
ATOM   2206  O   VAL A 286       4.053   0.649  -7.839  1.00 93.85           O  
ATOM   2207  CG1 VAL A 286       5.650  -1.882  -5.792  1.00 93.85           C  
ATOM   2208  CG2 VAL A 286       4.437  -1.123  -3.728  1.00 93.85           C  
ATOM   2209  N   ILE A 287       6.277   0.893  -7.504  1.00 94.17           N  
ATOM   2210  CA  ILE A 287       6.556   0.946  -8.935  1.00 94.17           C  
ATOM   2211  C   ILE A 287       6.785  -0.466  -9.469  1.00 94.17           C  
ATOM   2212  CB  ILE A 287       7.779   1.839  -9.240  1.00 94.17           C  
ATOM   2213  O   ILE A 287       7.678  -1.176  -9.001  1.00 94.17           O  
ATOM   2214  CG1 ILE A 287       7.551   3.258  -8.705  1.00 94.17           C  
ATOM   2215  CG2 ILE A 287       8.071   1.861 -10.743  1.00 94.17           C  
ATOM   2216  CD1 ILE A 287       8.788   4.145  -8.756  1.00 94.17           C  
ATOM   2217  N   GLY A 288       5.919  -0.912 -10.385  1.00 91.88           N  
ATOM   2218  CA  GLY A 288       6.072  -2.226 -10.990  1.00 91.88           C  
ATOM   2219  C   GLY A 288       7.049  -2.239 -12.151  1.00 91.88           C  
ATOM   2220  O   GLY A 288       7.379  -1.187 -12.703  1.00 91.88           O  
ATOM   2221  N   LYS A 289       7.648  -3.450 -12.418  1.00 89.66           N  
ATOM   2222  CA  LYS A 289       8.583  -3.644 -13.523  1.00 89.66           C  
ATOM   2223  C   LYS A 289       9.706  -2.612 -13.481  1.00 89.66           C  
ATOM   2224  CB  LYS A 289       7.852  -3.567 -14.865  1.00 89.66           C  
ATOM   2225  O   LYS A 289       9.961  -1.923 -14.471  1.00 89.66           O  
ATOM   2226  CG  LYS A 289       6.844  -4.686 -15.085  1.00 89.66           C  
ATOM   2227  CD  LYS A 289       6.301  -4.677 -16.508  1.00 89.66           C  
ATOM   2228  CE  LYS A 289       5.306  -5.807 -16.735  1.00 89.66           C  
ATOM   2229  NZ  LYS A 289       4.819  -5.842 -18.146  1.00 89.66           N  
ATOM   2230  N   ALA A 290      10.342  -2.394 -12.424  1.00 91.00           N  
ATOM   2231  CA  ALA A 290      11.390  -1.398 -12.216  1.00 91.00           C  
ATOM   2232  C   ALA A 290      12.599  -1.681 -13.103  1.00 91.00           C  
ATOM   2233  CB  ALA A 290      11.807  -1.363 -10.748  1.00 91.00           C  
ATOM   2234  O   ALA A 290      13.427  -0.797 -13.337  1.00 91.00           O  
ATOM   2235  N   ASP A 291      12.700  -2.908 -13.646  1.00 89.07           N  
ATOM   2236  CA  ASP A 291      13.804  -3.266 -14.531  1.00 89.07           C  
ATOM   2237  C   ASP A 291      13.667  -2.576 -15.886  1.00 89.07           C  
ATOM   2238  CB  ASP A 291      13.870  -4.784 -14.719  1.00 89.07           C  
ATOM   2239  O   ASP A 291      14.626  -2.517 -16.659  1.00 89.07           O  
ATOM   2240  CG  ASP A 291      12.552  -5.383 -15.177  1.00 89.07           C  
ATOM   2241  OD1 ASP A 291      11.481  -4.868 -14.790  1.00 89.07           O  
ATOM   2242  OD2 ASP A 291      12.586  -6.381 -15.928  1.00 89.07           O  
ATOM   2243  N   THR A 292      12.533  -1.881 -16.188  1.00 89.61           N  
ATOM   2244  CA  THR A 292      12.295  -1.181 -17.446  1.00 89.61           C  
ATOM   2245  C   THR A 292      12.931   0.206 -17.422  1.00 89.61           C  
ATOM   2246  CB  THR A 292      10.788  -1.052 -17.736  1.00 89.61           C  
ATOM   2247  O   THR A 292      13.152   0.811 -18.472  1.00 89.61           O  
ATOM   2248  CG2 THR A 292      10.133  -2.424 -17.863  1.00 89.61           C  
ATOM   2249  OG1 THR A 292      10.161  -0.332 -16.668  1.00 89.61           O  
ATOM   2250  N   LEU A 293      13.283   0.684 -16.308  1.00 90.16           N  
ATOM   2251  CA  LEU A 293      13.863   2.011 -16.135  1.00 90.16           C  
ATOM   2252  C   LEU A 293      15.325   1.914 -15.712  1.00 90.16           C  
ATOM   2253  CB  LEU A 293      13.071   2.811 -15.097  1.00 90.16           C  
ATOM   2254  O   LEU A 293      15.712   0.978 -15.010  1.00 90.16           O  
ATOM   2255  CG  LEU A 293      11.602   3.082 -15.427  1.00 90.16           C  
ATOM   2256  CD1 LEU A 293      10.864   3.579 -14.189  1.00 90.16           C  
ATOM   2257  CD2 LEU A 293      11.487   4.090 -16.566  1.00 90.16           C  
ATOM   2258  N   THR A 294      16.177   2.840 -16.187  1.00 90.20           N  
ATOM   2259  CA  THR A 294      17.553   2.956 -15.719  1.00 90.20           C  
ATOM   2260  C   THR A 294      17.595   3.478 -14.285  1.00 90.20           C  
ATOM   2261  CB  THR A 294      18.378   3.884 -16.630  1.00 90.20           C  
ATOM   2262  O   THR A 294      16.608   4.026 -13.790  1.00 90.20           O  
ATOM   2263  CG2 THR A 294      18.368   3.388 -18.073  1.00 90.20           C  
ATOM   2264  OG1 THR A 294      17.822   5.204 -16.586  1.00 90.20           O  
ATOM   2265  N   VAL A 295      18.632   3.321 -13.611  1.00 89.39           N  
ATOM   2266  CA  VAL A 295      18.773   3.719 -12.214  1.00 89.39           C  
ATOM   2267  C   VAL A 295      18.532   5.220 -12.077  1.00 89.39           C  
ATOM   2268  CB  VAL A 295      20.165   3.349 -11.657  1.00 89.39           C  
ATOM   2269  O   VAL A 295      17.884   5.668 -11.128  1.00 89.39           O  
ATOM   2270  CG1 VAL A 295      20.311   3.820 -10.211  1.00 89.39           C  
ATOM   2271  CG2 VAL A 295      20.397   1.842 -11.756  1.00 89.39           C  
ATOM   2272  N   ASP A 296      19.036   5.999 -13.133  1.00 92.14           N  
ATOM   2273  CA  ASP A 296      18.860   7.448 -13.128  1.00 92.14           C  
ATOM   2274  C   ASP A 296      17.403   7.825 -13.386  1.00 92.14           C  
ATOM   2275  CB  ASP A 296      19.766   8.102 -14.174  1.00 92.14           C  
ATOM   2276  O   ASP A 296      16.867   8.729 -12.741  1.00 92.14           O  
ATOM   2277  CG  ASP A 296      21.242   7.976 -13.841  1.00 92.14           C  
ATOM   2278  OD1 ASP A 296      21.591   7.867 -12.646  1.00 92.14           O  
ATOM   2279  OD2 ASP A 296      22.064   7.988 -14.783  1.00 92.14           O  
ATOM   2280  N   GLU A 297      16.781   7.093 -14.286  1.00 92.70           N  
ATOM   2281  CA  GLU A 297      15.379   7.325 -14.623  1.00 92.70           C  
ATOM   2282  C   GLU A 297      14.466   6.977 -13.451  1.00 92.70           C  
ATOM   2283  CB  GLU A 297      14.981   6.514 -15.858  1.00 92.70           C  
ATOM   2284  O   GLU A 297      13.469   7.661 -13.209  1.00 92.70           O  
ATOM   2285  CG  GLU A 297      15.580   7.037 -17.156  1.00 92.70           C  
ATOM   2286  CD  GLU A 297      15.287   6.147 -18.354  1.00 92.70           C  
ATOM   2287  OE1 GLU A 297      15.596   6.549 -19.498  1.00 92.70           O  
ATOM   2288  OE2 GLU A 297      14.743   5.040 -18.145  1.00 92.70           O  
ATOM   2289  N   LEU A 298      14.808   5.970 -12.785  1.00 91.44           N  
ATOM   2290  CA  LEU A 298      14.040   5.513 -11.631  1.00 91.44           C  
ATOM   2291  C   LEU A 298      14.046   6.562 -10.525  1.00 91.44           C  
ATOM   2292  CB  LEU A 298      14.604   4.192 -11.101  1.00 91.44           C  
ATOM   2293  O   LEU A 298      13.007   6.836  -9.918  1.00 91.44           O  
ATOM   2294  CG  LEU A 298      13.808   3.515  -9.985  1.00 91.44           C  
ATOM   2295  CD1 LEU A 298      13.478   2.076 -10.367  1.00 91.44           C  
ATOM   2296  CD2 LEU A 298      14.582   3.560  -8.672  1.00 91.44           C  
ATOM   2297  N   LYS A 299      15.216   7.135 -10.284  1.00 91.33           N  
ATOM   2298  CA  LYS A 299      15.351   8.178  -9.272  1.00 91.33           C  
ATOM   2299  C   LYS A 299      14.502   9.397  -9.622  1.00 91.33           C  
ATOM   2300  CB  LYS A 299      16.816   8.588  -9.115  1.00 91.33           C  
ATOM   2301  O   LYS A 299      13.834   9.965  -8.756  1.00 91.33           O  
ATOM   2302  CG  LYS A 299      17.677   7.550  -8.410  1.00 91.33           C  
ATOM   2303  CD  LYS A 299      19.105   8.044  -8.220  1.00 91.33           C  
ATOM   2304  CE  LYS A 299      20.000   6.961  -7.633  1.00 91.33           C  
ATOM   2305  NZ  LYS A 299      21.421   7.408  -7.534  1.00 91.33           N  
ATOM   2306  N   GLU A 300      14.604   9.808 -10.891  1.00 93.27           N  
ATOM   2307  CA  GLU A 300      13.813  10.939 -11.365  1.00 93.27           C  
ATOM   2308  C   GLU A 300      12.318  10.646 -11.273  1.00 93.27           C  
ATOM   2309  CB  GLU A 300      14.191  11.294 -12.806  1.00 93.27           C  
ATOM   2310  O   GLU A 300      11.531  11.516 -10.896  1.00 93.27           O  
ATOM   2311  CG  GLU A 300      15.575  11.912 -12.943  1.00 93.27           C  
ATOM   2312  CD  GLU A 300      15.957  12.214 -14.384  1.00 93.27           C  
ATOM   2313  OE1 GLU A 300      17.108  12.639 -14.631  1.00 93.27           O  
ATOM   2314  OE2 GLU A 300      15.096  12.026 -15.273  1.00 93.27           O  
ATOM   2315  N   PHE A 301      12.005   9.483 -11.666  1.00 93.53           N  
ATOM   2316  CA  PHE A 301      10.612   9.052 -11.652  1.00 93.53           C  
ATOM   2317  C   PHE A 301      10.068   9.020 -10.229  1.00 93.53           C  
ATOM   2318  CB  PHE A 301      10.469   7.671 -12.300  1.00 93.53           C  
ATOM   2319  O   PHE A 301       8.944   9.458  -9.978  1.00 93.53           O  
ATOM   2320  CG  PHE A 301       9.041   7.238 -12.496  1.00 93.53           C  
ATOM   2321  CD1 PHE A 301       8.588   6.032 -11.975  1.00 93.53           C  
ATOM   2322  CD2 PHE A 301       8.152   8.036 -13.204  1.00 93.53           C  
ATOM   2323  CE1 PHE A 301       7.267   5.629 -12.155  1.00 93.53           C  
ATOM   2324  CE2 PHE A 301       6.830   7.640 -13.388  1.00 93.53           C  
ATOM   2325  CZ  PHE A 301       6.390   6.435 -12.864  1.00 93.53           C  
ATOM   2326  N   LYS A 302      10.791   8.511  -9.265  1.00 92.51           N  
ATOM   2327  CA  LYS A 302      10.427   8.482  -7.851  1.00 92.51           C  
ATOM   2328  C   LYS A 302      10.160   9.889  -7.323  1.00 92.51           C  
ATOM   2329  CB  LYS A 302      11.527   7.813  -7.027  1.00 92.51           C  
ATOM   2330  O   LYS A 302       9.201  10.108  -6.581  1.00 92.51           O  
ATOM   2331  CG  LYS A 302      11.582   6.300  -7.180  1.00 92.51           C  
ATOM   2332  CD  LYS A 302      12.610   5.680  -6.242  1.00 92.51           C  
ATOM   2333  CE  LYS A 302      12.628   4.161  -6.356  1.00 92.51           C  
ATOM   2334  NZ  LYS A 302      13.622   3.548  -5.426  1.00 92.51           N  
ATOM   2335  N   GLN A 303      11.011  10.784  -7.702  1.00 92.63           N  
ATOM   2336  CA  GLN A 303      10.876  12.175  -7.282  1.00 92.63           C  
ATOM   2337  C   GLN A 303       9.616  12.806  -7.867  1.00 92.63           C  
ATOM   2338  CB  GLN A 303      12.108  12.983  -7.693  1.00 92.63           C  
ATOM   2339  O   GLN A 303       8.900  13.532  -7.174  1.00 92.63           O  
ATOM   2340  CG  GLN A 303      12.132  14.397  -7.131  1.00 92.63           C  
ATOM   2341  CD  GLN A 303      13.390  15.157  -7.505  1.00 92.63           C  
ATOM   2342  NE2 GLN A 303      13.710  16.192  -6.736  1.00 92.63           N  
ATOM   2343  OE1 GLN A 303      14.071  14.816  -8.478  1.00 92.63           O  
ATOM   2344  N   ARG A 304       9.404  12.580  -9.016  1.00 93.05           N  
ATOM   2345  CA  ARG A 304       8.238  13.135  -9.697  1.00 93.05           C  
ATOM   2346  C   ARG A 304       6.944  12.604  -9.088  1.00 93.05           C  
ATOM   2347  CB  ARG A 304       8.284  12.811 -11.192  1.00 93.05           C  
ATOM   2348  O   ARG A 304       5.976  13.351  -8.928  1.00 93.05           O  
ATOM   2349  CG  ARG A 304       9.307  13.627 -11.968  1.00 93.05           C  
ATOM   2350  CD  ARG A 304       9.259  13.321 -13.458  1.00 93.05           C  
ATOM   2351  NE  ARG A 304      10.449  13.811 -14.147  1.00 93.05           N  
ATOM   2352  NH1 ARG A 304      10.146  12.510 -16.032  1.00 93.05           N  
ATOM   2353  NH2 ARG A 304      11.943  13.926 -15.888  1.00 93.05           N  
ATOM   2354  CZ  ARG A 304      10.843  13.414 -15.354  1.00 93.05           C  
ATOM   2355  N   ILE A 305       6.878  11.283  -8.824  1.00 93.33           N  
ATOM   2356  CA  ILE A 305       5.713  10.646  -8.219  1.00 93.33           C  
ATOM   2357  C   ILE A 305       5.453  11.250  -6.841  1.00 93.33           C  
ATOM   2358  CB  ILE A 305       5.900   9.116  -8.107  1.00 93.33           C  
ATOM   2359  O   ILE A 305       4.305  11.532  -6.487  1.00 93.33           O  
ATOM   2360  CG1 ILE A 305       5.908   8.477  -9.500  1.00 93.33           C  
ATOM   2361  CG2 ILE A 305       4.806   8.502  -7.229  1.00 93.33           C  
ATOM   2362  CD1 ILE A 305       6.256   6.994  -9.499  1.00 93.33           C  
ATOM   2363  N   MET A 306       6.494  11.476  -6.081  1.00 91.97           N  
ATOM   2364  CA  MET A 306       6.366  12.061  -4.749  1.00 91.97           C  
ATOM   2365  C   MET A 306       5.873  13.502  -4.832  1.00 91.97           C  
ATOM   2366  CB  MET A 306       7.703  12.008  -4.008  1.00 91.97           C  
ATOM   2367  O   MET A 306       5.095  13.946  -3.986  1.00 91.97           O  
ATOM   2368  CG  MET A 306       8.092  10.613  -3.545  1.00 91.97           C  
ATOM   2369  SD  MET A 306       6.840   9.867  -2.431  1.00 91.97           S  
ATOM   2370  CE  MET A 306       7.124  10.846  -0.930  1.00 91.97           C  
ATOM   2371  N   GLU A 307       6.350  14.253  -5.854  1.00 92.85           N  
ATOM   2372  CA  GLU A 307       5.878  15.614  -6.089  1.00 92.85           C  
ATOM   2373  C   GLU A 307       4.389  15.633  -6.422  1.00 92.85           C  
ATOM   2374  CB  GLU A 307       6.677  16.274  -7.216  1.00 92.85           C  
ATOM   2375  O   GLU A 307       3.651  16.496  -5.943  1.00 92.85           O  
ATOM   2376  CG  GLU A 307       8.112  16.613  -6.836  1.00 92.85           C  
ATOM   2377  CD  GLU A 307       8.924  17.168  -7.995  1.00 92.85           C  
ATOM   2378  OE1 GLU A 307      10.145  17.391  -7.828  1.00 92.85           O  
ATOM   2379  OE2 GLU A 307       8.335  17.381  -9.078  1.00 92.85           O  
ATOM   2380  N   ASP A 308       4.022  14.668  -7.245  1.00 93.19           N  
ATOM   2381  CA  ASP A 308       2.621  14.558  -7.641  1.00 93.19           C  
ATOM   2382  C   ASP A 308       1.739  14.208  -6.445  1.00 93.19           C  
ATOM   2383  CB  ASP A 308       2.455  13.509  -8.742  1.00 93.19           C  
ATOM   2384  O   ASP A 308       0.639  14.744  -6.300  1.00 93.19           O  
ATOM   2385  CG  ASP A 308       2.945  13.989 -10.097  1.00 93.19           C  
ATOM   2386  OD1 ASP A 308       3.194  15.203 -10.260  1.00 93.19           O  
ATOM   2387  OD2 ASP A 308       3.079  13.146 -11.010  1.00 93.19           O  
ATOM   2388  N   ILE A 309       2.197  13.332  -5.622  1.00 92.04           N  
ATOM   2389  CA  ILE A 309       1.466  12.902  -4.435  1.00 92.04           C  
ATOM   2390  C   ILE A 309       1.303  14.078  -3.475  1.00 92.04           C  
ATOM   2391  CB  ILE A 309       2.178  11.726  -3.728  1.00 92.04           C  
ATOM   2392  O   ILE A 309       0.235  14.264  -2.888  1.00 92.04           O  
ATOM   2393  CG1 ILE A 309       2.114  10.464  -4.595  1.00 92.04           C  
ATOM   2394  CG2 ILE A 309       1.563  11.475  -2.348  1.00 92.04           C  
ATOM   2395  CD1 ILE A 309       2.938   9.302  -4.057  1.00 92.04           C  
ATOM   2396  N   GLN A 310       2.339  14.897  -3.381  1.00 91.58           N  
ATOM   2397  CA  GLN A 310       2.311  16.068  -2.510  1.00 91.58           C  
ATOM   2398  C   GLN A 310       1.430  17.168  -3.095  1.00 91.58           C  
ATOM   2399  CB  GLN A 310       3.727  16.597  -2.275  1.00 91.58           C  
ATOM   2400  O   GLN A 310       0.687  17.829  -2.366  1.00 91.58           O  
ATOM   2401  CG  GLN A 310       4.581  15.698  -1.392  1.00 91.58           C  
ATOM   2402  CD  GLN A 310       6.019  16.170  -1.291  1.00 91.58           C  
ATOM   2403  NE2 GLN A 310       6.908  15.277  -0.869  1.00 91.58           N  
ATOM   2404  OE1 GLN A 310       6.330  17.327  -1.591  1.00 91.58           O  
ATOM   2405  N   HIS A 311       1.556  17.344  -4.377  1.00 93.21           N  
ATOM   2406  CA  HIS A 311       0.785  18.366  -5.077  1.00 93.21           C  
ATOM   2407  C   HIS A 311      -0.713  18.102  -4.960  1.00 93.21           C  
ATOM   2408  CB  HIS A 311       1.193  18.431  -6.549  1.00 93.21           C  
ATOM   2409  O   HIS A 311      -1.499  19.033  -4.776  1.00 93.21           O  
ATOM   2410  CG  HIS A 311       0.493  19.505  -7.319  1.00 93.21           C  
ATOM   2411  CD2 HIS A 311       0.813  20.803  -7.527  1.00 93.21           C  
ATOM   2412  ND1 HIS A 311      -0.695  19.289  -7.984  1.00 93.21           N  
ATOM   2413  CE1 HIS A 311      -1.075  20.412  -8.569  1.00 93.21           C  
ATOM   2414  NE2 HIS A 311      -0.177  21.347  -8.308  1.00 93.21           N  
ATOM   2415  N   HIS A 312      -1.161  16.872  -4.993  1.00 91.10           N  
ATOM   2416  CA  HIS A 312      -2.565  16.475  -4.978  1.00 91.10           C  
ATOM   2417  C   HIS A 312      -3.015  16.094  -3.572  1.00 91.10           C  
ATOM   2418  CB  HIS A 312      -2.801  15.309  -5.940  1.00 91.10           C  
ATOM   2419  O   HIS A 312      -4.166  15.698  -3.370  1.00 91.10           O  
ATOM   2420  CG  HIS A 312      -2.661  15.682  -7.381  1.00 91.10           C  
ATOM   2421  CD2 HIS A 312      -1.704  15.377  -8.289  1.00 91.10           C  
ATOM   2422  ND1 HIS A 312      -3.581  16.468  -8.040  1.00 91.10           N  
ATOM   2423  CE1 HIS A 312      -3.196  16.630  -9.294  1.00 91.10           C  
ATOM   2424  NE2 HIS A 312      -2.059  15.978  -9.471  1.00 91.10           N  
ATOM   2425  N   ASN A 313      -2.068  16.257  -2.549  1.00 90.53           N  
ATOM   2426  CA  ASN A 313      -2.324  16.019  -1.133  1.00 90.53           C  
ATOM   2427  C   ASN A 313      -2.965  14.653  -0.901  1.00 90.53           C  
ATOM   2428  CB  ASN A 313      -3.208  17.125  -0.553  1.00 90.53           C  
ATOM   2429  O   ASN A 313      -3.976  14.547  -0.205  1.00 90.53           O  
ATOM   2430  CG  ASN A 313      -2.523  18.478  -0.548  1.00 90.53           C  
ATOM   2431  ND2 ASN A 313      -3.281  19.527  -0.843  1.00 90.53           N  
ATOM   2432  OD1 ASN A 313      -1.323  18.578  -0.282  1.00 90.53           O  
ATOM   2433  N   ILE A 314      -2.469  13.586  -1.471  1.00 90.53           N  
ATOM   2434  CA  ILE A 314      -2.928  12.212  -1.301  1.00 90.53           C  
ATOM   2435  C   ILE A 314      -2.259  11.592  -0.076  1.00 90.53           C  
ATOM   2436  CB  ILE A 314      -2.639  11.360  -2.558  1.00 90.53           C  
ATOM   2437  O   ILE A 314      -1.030  11.557   0.016  1.00 90.53           O  
ATOM   2438  CG1 ILE A 314      -3.283  11.998  -3.794  1.00 90.53           C  
ATOM   2439  CG2 ILE A 314      -3.133   9.924  -2.362  1.00 90.53           C  
ATOM   2440  CD1 ILE A 314      -2.839  11.378  -5.113  1.00 90.53           C  
ATOM   2441  N   PRO A 315      -3.101  11.245   0.949  1.00 87.04           N  
ATOM   2442  CA  PRO A 315      -2.558  10.647   2.171  1.00 87.04           C  
ATOM   2443  C   PRO A 315      -2.017   9.237   1.947  1.00 87.04           C  
ATOM   2444  CB  PRO A 315      -3.761  10.627   3.118  1.00 87.04           C  
ATOM   2445  O   PRO A 315      -2.774   8.331   1.588  1.00 87.04           O  
ATOM   2446  CG  PRO A 315      -4.955  10.645   2.219  1.00 87.04           C  
ATOM   2447  CD  PRO A 315      -4.563  11.284   0.917  1.00 87.04           C  
ATOM   2448  N   ILE A 316      -0.748   9.092   1.785  1.00 89.36           N  
ATOM   2449  CA  ILE A 316      -0.108   7.785   1.691  1.00 89.36           C  
ATOM   2450  C   ILE A 316       0.447   7.382   3.055  1.00 89.36           C  
ATOM   2451  CB  ILE A 316       1.018   7.782   0.632  1.00 89.36           C  
ATOM   2452  O   ILE A 316       0.616   8.227   3.938  1.00 89.36           O  
ATOM   2453  CG1 ILE A 316       2.102   8.800   1.003  1.00 89.36           C  
ATOM   2454  CG2 ILE A 316       0.450   8.069  -0.761  1.00 89.36           C  
ATOM   2455  CD1 ILE A 316       3.354   8.712   0.141  1.00 89.36           C  
ATOM   2456  N   TYR A 317       0.538   6.107   3.302  1.00 86.05           N  
ATOM   2457  CA  TYR A 317       1.063   5.615   4.571  1.00 86.05           C  
ATOM   2458  C   TYR A 317       2.440   6.201   4.856  1.00 86.05           C  
ATOM   2459  CB  TYR A 317       1.137   4.085   4.565  1.00 86.05           C  
ATOM   2460  O   TYR A 317       3.374   6.017   4.071  1.00 86.05           O  
ATOM   2461  CG  TYR A 317       1.614   3.496   5.870  1.00 86.05           C  
ATOM   2462  CD1 TYR A 317       2.902   2.979   5.995  1.00 86.05           C  
ATOM   2463  CD2 TYR A 317       0.778   3.453   6.981  1.00 86.05           C  
ATOM   2464  CE1 TYR A 317       3.344   2.433   7.195  1.00 86.05           C  
ATOM   2465  CE2 TYR A 317       1.210   2.909   8.186  1.00 86.05           C  
ATOM   2466  OH  TYR A 317       2.926   1.864   9.474  1.00 86.05           O  
ATOM   2467  CZ  TYR A 317       2.493   2.403   8.284  1.00 86.05           C  
ATOM   2468  N   ASN A 318       2.440   7.060   5.942  1.00 78.00           N  
ATOM   2469  CA  ASN A 318       3.676   7.708   6.368  1.00 78.00           C  
ATOM   2470  C   ASN A 318       4.264   7.037   7.606  1.00 78.00           C  
ATOM   2471  CB  ASN A 318       3.438   9.196   6.634  1.00 78.00           C  
ATOM   2472  O   ASN A 318       3.531   6.677   8.529  1.00 78.00           O  
ATOM   2473  CG  ASN A 318       4.710  10.016   6.550  1.00 78.00           C  
ATOM   2474  ND2 ASN A 318       4.645  11.260   7.007  1.00 78.00           N  
ATOM   2475  OD1 ASN A 318       5.743   9.534   6.077  1.00 78.00           O  
ATOM   2476  N   PHE A 319       5.427   6.449   7.488  1.00 76.30           N  
ATOM   2477  CA  PHE A 319       6.117   5.791   8.591  1.00 76.30           C  
ATOM   2478  C   PHE A 319       6.293   6.745   9.766  1.00 76.30           C  
ATOM   2479  CB  PHE A 319       7.481   5.263   8.135  1.00 76.30           C  
ATOM   2480  O   PHE A 319       6.766   7.870   9.594  1.00 76.30           O  
ATOM   2481  CG  PHE A 319       7.402   4.270   7.008  1.00 76.30           C  
ATOM   2482  CD1 PHE A 319       7.097   2.937   7.257  1.00 76.30           C  
ATOM   2483  CD2 PHE A 319       7.632   4.669   5.697  1.00 76.30           C  
ATOM   2484  CE1 PHE A 319       7.022   2.015   6.215  1.00 76.30           C  
ATOM   2485  CE2 PHE A 319       7.559   3.753   4.651  1.00 76.30           C  
ATOM   2486  CZ  PHE A 319       7.256   2.427   4.913  1.00 76.30           C  
ATOM   2487  N   PRO A 320       5.372   6.602  10.783  1.00 67.03           N  
ATOM   2488  CA  PRO A 320       5.436   7.508  11.933  1.00 67.03           C  
ATOM   2489  C   PRO A 320       6.867   7.886  12.307  1.00 67.03           C  
ATOM   2490  CB  PRO A 320       4.773   6.703  13.053  1.00 67.03           C  
ATOM   2491  O   PRO A 320       7.761   7.037  12.281  1.00 67.03           O  
ATOM   2492  CG  PRO A 320       4.113   5.554  12.359  1.00 67.03           C  
ATOM   2493  CD  PRO A 320       4.735   5.397  11.001  1.00 67.03           C  
ATOM   2494  N   GLU A 321       7.272   9.195  12.104  1.00 60.74           N  
ATOM   2495  CA  GLU A 321       8.504   9.793  12.611  1.00 60.74           C  
ATOM   2496  C   GLU A 321       8.493   9.870  14.135  1.00 60.74           C  
ATOM   2497  CB  GLU A 321       8.709  11.188  12.015  1.00 60.74           C  
ATOM   2498  O   GLU A 321       7.487  10.251  14.736  1.00 60.74           O  
ATOM   2499  CG  GLU A 321       9.026  11.181  10.527  1.00 60.74           C  
ATOM   2500  CD  GLU A 321       9.310  12.566   9.967  1.00 60.74           C  
ATOM   2501  OE1 GLU A 321       9.680  12.675   8.776  1.00 60.74           O  
ATOM   2502  OE2 GLU A 321       9.163  13.550  10.727  1.00 60.74           O  
ATOM   2503  N   ASP A 322       8.794   8.900  14.835  1.00 53.87           N  
ATOM   2504  CA  ASP A 322       8.990   9.134  16.262  1.00 53.87           C  
ATOM   2505  C   ASP A 322       9.509  10.547  16.520  1.00 53.87           C  
ATOM   2506  CB  ASP A 322       9.958   8.103  16.847  1.00 53.87           C  
ATOM   2507  O   ASP A 322      10.641  10.874  16.158  1.00 53.87           O  
ATOM   2508  CG  ASP A 322       9.295   7.164  17.839  1.00 53.87           C  
ATOM   2509  OD1 ASP A 322       8.128   7.403  18.219  1.00 53.87           O  
ATOM   2510  OD2 ASP A 322       9.946   6.178  18.247  1.00 53.87           O  
ATOM   2511  N   ASP A 323       8.896  11.608  15.856  1.00 43.85           N  
ATOM   2512  CA  ASP A 323       9.250  12.961  16.272  1.00 43.85           C  
ATOM   2513  C   ASP A 323       9.582  13.009  17.761  1.00 43.85           C  
ATOM   2514  CB  ASP A 323       8.112  13.935  15.955  1.00 43.85           C  
ATOM   2515  O   ASP A 323       8.681  13.056  18.602  1.00 43.85           O  
ATOM   2516  CG  ASP A 323       7.884  14.115  14.464  1.00 43.85           C  
ATOM   2517  OD1 ASP A 323       8.840  13.949  13.676  1.00 43.85           O  
ATOM   2518  OD2 ASP A 323       6.738  14.428  14.074  1.00 43.85           O  
ATOM   2519  N   SER A 324      10.317  12.090  18.358  1.00 42.55           N  
ATOM   2520  CA  SER A 324      11.065  12.624  19.492  1.00 42.55           C  
ATOM   2521  C   SER A 324      11.679  13.980  19.160  1.00 42.55           C  
ATOM   2522  CB  SER A 324      12.164  11.649  19.917  1.00 42.55           C  
ATOM   2523  O   SER A 324      12.894  14.092  18.989  1.00 42.55           O  
ATOM   2524  OG  SER A 324      12.783  11.064  18.784  1.00 42.55           O  
ATOM   2525  N   ASP A 325      11.081  14.893  18.265  1.00 46.01           N  
ATOM   2526  CA  ASP A 325      11.191  16.347  18.330  1.00 46.01           C  
ATOM   2527  C   ASP A 325      11.189  16.834  19.778  1.00 46.01           C  
ATOM   2528  CB  ASP A 325      10.052  17.007  17.551  1.00 46.01           C  
ATOM   2529  O   ASP A 325      10.613  17.879  20.085  1.00 46.01           O  
ATOM   2530  CG  ASP A 325      10.173  16.818  16.049  1.00 46.01           C  
ATOM   2531  OD1 ASP A 325      11.291  16.555  15.556  1.00 46.01           O  
ATOM   2532  OD2 ASP A 325       9.142  16.936  15.353  1.00 46.01           O  
ATOM   2533  N   ASP A 326      11.666  16.096  20.775  1.00 45.56           N  
ATOM   2534  CA  ASP A 326      12.337  16.741  21.899  1.00 45.56           C  
ATOM   2535  C   ASP A 326      13.771  17.122  21.539  1.00 45.56           C  
ATOM   2536  CB  ASP A 326      12.328  15.827  23.126  1.00 45.56           C  
ATOM   2537  O   ASP A 326      14.666  16.275  21.556  1.00 45.56           O  
ATOM   2538  CG  ASP A 326      10.949  15.679  23.745  1.00 45.56           C  
ATOM   2539  OD1 ASP A 326      10.149  16.637  23.689  1.00 45.56           O  
ATOM   2540  OD2 ASP A 326      10.661  14.595  24.297  1.00 45.56           O  
ATOM   2541  N   ALA A 327      14.089  17.504  20.302  1.00 50.99           N  
ATOM   2542  CA  ALA A 327      15.323  18.227  20.003  1.00 50.99           C  
ATOM   2543  C   ALA A 327      15.701  19.163  21.148  1.00 50.99           C  
ATOM   2544  CB  ALA A 327      15.177  19.013  18.703  1.00 50.99           C  
ATOM   2545  O   ALA A 327      16.877  19.480  21.336  1.00 50.99           O  
ATOM   2546  N   GLU A 328      14.817  19.320  22.268  1.00 51.72           N  
ATOM   2547  CA  GLU A 328      15.236  19.979  23.502  1.00 51.72           C  
ATOM   2548  C   GLU A 328      15.581  18.959  24.583  1.00 51.72           C  
ATOM   2549  CB  GLU A 328      14.144  20.928  24.003  1.00 51.72           C  
ATOM   2550  O   GLU A 328      16.319  19.267  25.521  1.00 51.72           O  
ATOM   2551  CG  GLU A 328      13.949  22.158  23.127  1.00 51.72           C  
ATOM   2552  CD  GLU A 328      13.149  23.257  23.807  1.00 51.72           C  
ATOM   2553  OE1 GLU A 328      13.022  24.361  23.230  1.00 51.72           O  
ATOM   2554  OE2 GLU A 328      12.645  23.013  24.926  1.00 51.72           O  
ATOM   2555  N   MET A 329      15.484  17.592  24.393  1.00 48.46           N  
ATOM   2556  CA  MET A 329      15.862  16.500  25.285  1.00 48.46           C  
ATOM   2557  C   MET A 329      17.057  15.732  24.730  1.00 48.46           C  
ATOM   2558  CB  MET A 329      14.684  15.549  25.501  1.00 48.46           C  
ATOM   2559  O   MET A 329      17.665  14.926  25.437  1.00 48.46           O  
ATOM   2560  CG  MET A 329      14.865  14.605  26.679  1.00 48.46           C  
ATOM   2561  SD  MET A 329      13.525  13.357  26.793  1.00 48.46           S  
ATOM   2562  CE  MET A 329      12.728  13.883  28.336  1.00 48.46           C  
ATOM   2563  N   LYS A 330      17.581  15.976  23.491  1.00 48.59           N  
ATOM   2564  CA  LYS A 330      18.744  15.354  22.864  1.00 48.59           C  
ATOM   2565  C   LYS A 330      20.035  16.049  23.289  1.00 48.59           C  
ATOM   2566  CB  LYS A 330      18.611  15.380  21.341  1.00 48.59           C  
ATOM   2567  O   LYS A 330      21.097  15.424  23.332  1.00 48.59           O  
ATOM   2568  CG  LYS A 330      18.994  14.073  20.664  1.00 48.59           C  
ATOM   2569  CD  LYS A 330      18.884  14.175  19.148  1.00 48.59           C  
ATOM   2570  CE  LYS A 330      19.279  12.871  18.468  1.00 48.59           C  
ATOM   2571  NZ  LYS A 330      19.113  12.946  16.986  1.00 48.59           N  
ATOM   2572  N   GLU A 331      19.933  17.220  24.077  1.00 47.05           N  
ATOM   2573  CA  GLU A 331      21.135  17.838  24.629  1.00 47.05           C  
ATOM   2574  C   GLU A 331      21.320  17.468  26.098  1.00 47.05           C  
ATOM   2575  CB  GLU A 331      21.078  19.359  24.473  1.00 47.05           C  
ATOM   2576  O   GLU A 331      22.449  17.384  26.585  1.00 47.05           O  
ATOM   2577  CG  GLU A 331      22.089  19.913  23.479  1.00 47.05           C  
ATOM   2578  CD  GLU A 331      22.041  21.428  23.355  1.00 47.05           C  
ATOM   2579  OE1 GLU A 331      22.816  21.996  22.553  1.00 47.05           O  
ATOM   2580  OE2 GLU A 331      21.221  22.051  24.066  1.00 47.05           O  
ATOM   2581  N   SER A 332      20.278  16.742  26.746  1.00 47.24           N  
ATOM   2582  CA  SER A 332      20.459  16.310  28.128  1.00 47.24           C  
ATOM   2583  C   SER A 332      20.530  14.790  28.228  1.00 47.24           C  
ATOM   2584  CB  SER A 332      19.323  16.835  29.008  1.00 47.24           C  
ATOM   2585  O   SER A 332      20.893  14.247  29.274  1.00 47.24           O  
ATOM   2586  OG  SER A 332      18.079  16.296  28.596  1.00 47.24           O  
ATOM   2587  N   ALA A 333      20.395  13.997  27.071  1.00 48.96           N  
ATOM   2588  CA  ALA A 333      20.452  12.540  26.993  1.00 48.96           C  
ATOM   2589  C   ALA A 333      21.777  12.075  26.395  1.00 48.96           C  
ATOM   2590  CB  ALA A 333      19.283  12.005  26.170  1.00 48.96           C  
ATOM   2591  O   ALA A 333      22.023  10.872  26.277  1.00 48.96           O  
ATOM   2592  N   SER A 334      22.764  13.064  26.037  1.00 49.46           N  
ATOM   2593  CA  SER A 334      24.105  12.714  25.579  1.00 49.46           C  
ATOM   2594  C   SER A 334      25.047  12.478  26.755  1.00 49.46           C  
ATOM   2595  CB  SER A 334      24.667  13.815  24.678  1.00 49.46           C  
ATOM   2596  O   SER A 334      26.152  11.962  26.577  1.00 49.46           O  
ATOM   2597  OG  SER A 334      24.797  15.032  25.392  1.00 49.46           O  
ATOM   2598  N   ALA A 335      24.453  12.272  28.098  1.00 49.96           N  
ATOM   2599  CA  ALA A 335      25.267  11.918  29.258  1.00 49.96           C  
ATOM   2600  C   ALA A 335      24.695  10.700  29.978  1.00 49.96           C  
ATOM   2601  CB  ALA A 335      25.368  13.101  30.218  1.00 49.96           C  
ATOM   2602  O   ALA A 335      25.282  10.212  30.947  1.00 49.96           O  
ATOM   2603  N   MET A 336      24.109   9.696  29.364  1.00 43.42           N  
ATOM   2604  CA  MET A 336      23.887   8.477  30.136  1.00 43.42           C  
ATOM   2605  C   MET A 336      23.800   7.261  29.220  1.00 43.42           C  
ATOM   2606  CB  MET A 336      22.612   8.594  30.973  1.00 43.42           C  
ATOM   2607  O   MET A 336      22.965   7.218  28.315  1.00 43.42           O  
ATOM   2608  CG  MET A 336      22.851   8.502  32.471  1.00 43.42           C  
ATOM   2609  SD  MET A 336      21.302   8.223  33.414  1.00 43.42           S  
ATOM   2610  CE  MET A 336      21.971   8.082  35.095  1.00 43.42           C  
ATOM   2611  N   ASP A 337      24.858   6.776  28.669  1.00 43.06           N  
ATOM   2612  CA  ASP A 337      25.576   5.540  28.372  1.00 43.06           C  
ATOM   2613  C   ASP A 337      24.955   4.354  29.108  1.00 43.06           C  
ATOM   2614  CB  ASP A 337      27.054   5.675  28.743  1.00 43.06           C  
ATOM   2615  O   ASP A 337      24.825   4.377  30.334  1.00 43.06           O  
ATOM   2616  CG  ASP A 337      27.891   6.287  27.633  1.00 43.06           C  
ATOM   2617  OD1 ASP A 337      27.441   6.300  26.467  1.00 43.06           O  
ATOM   2618  OD2 ASP A 337      29.011   6.757  27.927  1.00 43.06           O  
ATOM   2619  N   ASP A 338      23.705   3.742  28.573  1.00 45.61           N  
ATOM   2620  CA  ASP A 338      23.668   2.283  28.581  1.00 45.61           C  
ATOM   2621  C   ASP A 338      22.237   1.770  28.728  1.00 45.61           C  
ATOM   2622  CB  ASP A 338      24.543   1.730  29.708  1.00 45.61           C  
ATOM   2623  O   ASP A 338      22.012   0.694  29.286  1.00 45.61           O  
ATOM   2624  CG  ASP A 338      25.979   1.486  29.279  1.00 45.61           C  
ATOM   2625  OD1 ASP A 338      26.249   1.422  28.060  1.00 45.61           O  
ATOM   2626  OD2 ASP A 338      26.848   1.353  30.167  1.00 45.61           O  
ATOM   2627  N   GLU A 339      21.225   2.342  27.881  1.00 46.47           N  
ATOM   2628  CA  GLU A 339      20.007   1.574  27.640  1.00 46.47           C  
ATOM   2629  C   GLU A 339      19.294   2.050  26.378  1.00 46.47           C  
ATOM   2630  CB  GLU A 339      19.065   1.669  28.843  1.00 46.47           C  
ATOM   2631  O   GLU A 339      18.430   2.927  26.439  1.00 46.47           O  
ATOM   2632  CG  GLU A 339      18.073   0.519  28.940  1.00 46.47           C  
ATOM   2633  CD  GLU A 339      17.170   0.606  30.161  1.00 46.47           C  
ATOM   2634  OE1 GLU A 339      16.258  -0.239  30.303  1.00 46.47           O  
ATOM   2635  OE2 GLU A 339      17.377   1.528  30.981  1.00 46.47           O  
ATOM   2636  N   GLU A 340      19.911   2.351  25.153  1.00 47.28           N  
ATOM   2637  CA  GLU A 340      19.575   2.990  23.884  1.00 47.28           C  
ATOM   2638  C   GLU A 340      19.826   2.049  22.709  1.00 47.28           C  
ATOM   2639  CB  GLU A 340      20.376   4.282  23.703  1.00 47.28           C  
ATOM   2640  O   GLU A 340      20.459   2.433  21.724  1.00 47.28           O  
ATOM   2641  CG  GLU A 340      19.678   5.519  24.249  1.00 47.28           C  
ATOM   2642  CD  GLU A 340      19.759   6.715  23.313  1.00 47.28           C  
ATOM   2643  OE1 GLU A 340      19.045   7.717  23.546  1.00 47.28           O  
ATOM   2644  OE2 GLU A 340      20.540   6.649  22.338  1.00 47.28           O  
ATOM   2645  N   THR A 341      19.413   0.801  22.577  1.00 50.18           N  
ATOM   2646  CA  THR A 341      19.694  -0.008  21.396  1.00 50.18           C  
ATOM   2647  C   THR A 341      18.405  -0.583  20.815  1.00 50.18           C  
ATOM   2648  CB  THR A 341      20.669  -1.154  21.723  1.00 50.18           C  
ATOM   2649  O   THR A 341      18.349  -0.923  19.631  1.00 50.18           O  
ATOM   2650  CG2 THR A 341      22.118  -0.696  21.598  1.00 50.18           C  
ATOM   2651  OG1 THR A 341      20.435  -1.605  23.063  1.00 50.18           O  
ATOM   2652  N   ALA A 342      17.149  -0.184  21.291  1.00 46.76           N  
ATOM   2653  CA  ALA A 342      15.995  -0.820  20.659  1.00 46.76           C  
ATOM   2654  C   ALA A 342      15.022   0.223  20.119  1.00 46.76           C  
ATOM   2655  CB  ALA A 342      15.288  -1.742  21.649  1.00 46.76           C  
ATOM   2656  O   ALA A 342      14.356  -0.005  19.106  1.00 46.76           O  
ATOM   2657  N   SER A 343      15.241   1.545  20.519  1.00 50.28           N  
ATOM   2658  CA  SER A 343      14.345   2.593  20.041  1.00 50.28           C  
ATOM   2659  C   SER A 343      15.038   3.489  19.020  1.00 50.28           C  
ATOM   2660  CB  SER A 343      13.834   3.437  21.209  1.00 50.28           C  
ATOM   2661  O   SER A 343      14.398   4.004  18.102  1.00 50.28           O  
ATOM   2662  OG  SER A 343      13.121   4.568  20.739  1.00 50.28           O  
ATOM   2663  N   GLU A 344      16.488   3.395  18.839  1.00 53.33           N  
ATOM   2664  CA  GLU A 344      17.277   4.070  17.812  1.00 53.33           C  
ATOM   2665  C   GLU A 344      17.288   3.272  16.511  1.00 53.33           C  
ATOM   2666  CB  GLU A 344      18.709   4.302  18.300  1.00 53.33           C  
ATOM   2667  O   GLU A 344      17.348   3.849  15.424  1.00 53.33           O  
ATOM   2668  CG  GLU A 344      18.857   5.499  19.228  1.00 53.33           C  
ATOM   2669  CD  GLU A 344      20.287   5.724  19.694  1.00 53.33           C  
ATOM   2670  OE1 GLU A 344      20.525   6.660  20.490  1.00 53.33           O  
ATOM   2671  OE2 GLU A 344      21.175   4.958  19.259  1.00 53.33           O  
ATOM   2672  N   THR A 345      17.011   1.898  16.568  1.00 53.53           N  
ATOM   2673  CA  THR A 345      17.017   1.003  15.417  1.00 53.53           C  
ATOM   2674  C   THR A 345      15.684   1.063  14.678  1.00 53.53           C  
ATOM   2675  CB  THR A 345      17.307  -0.449  15.841  1.00 53.53           C  
ATOM   2676  O   THR A 345      15.647   0.995  13.447  1.00 53.53           O  
ATOM   2677  CG2 THR A 345      17.579  -1.332  14.627  1.00 53.53           C  
ATOM   2678  OG1 THR A 345      18.454  -0.470  16.700  1.00 53.53           O  
ATOM   2679  N   GLY A 346      14.568   1.342  15.348  1.00 58.45           N  
ATOM   2680  CA  GLY A 346      13.245   1.438  14.752  1.00 58.45           C  
ATOM   2681  C   GLY A 346      13.004   2.759  14.046  1.00 58.45           C  
ATOM   2682  O   GLY A 346      12.366   2.798  12.991  1.00 58.45           O  
ATOM   2683  N   THR A 347      13.694   3.890  14.548  1.00 66.23           N  
ATOM   2684  CA  THR A 347      13.596   5.225  13.968  1.00 66.23           C  
ATOM   2685  C   THR A 347      14.502   5.352  12.746  1.00 66.23           C  
ATOM   2686  CB  THR A 347      13.963   6.310  14.997  1.00 66.23           C  
ATOM   2687  O   THR A 347      14.147   6.014  11.769  1.00 66.23           O  
ATOM   2688  CG2 THR A 347      13.240   7.619  14.699  1.00 66.23           C  
ATOM   2689  OG1 THR A 347      13.595   5.861  16.307  1.00 66.23           O  
ATOM   2690  N   GLN A 348      15.669   4.618  12.766  1.00 69.58           N  
ATOM   2691  CA  GLN A 348      16.590   4.599  11.635  1.00 69.58           C  
ATOM   2692  C   GLN A 348      16.052   3.730  10.502  1.00 69.58           C  
ATOM   2693  CB  GLN A 348      17.968   4.098  12.072  1.00 69.58           C  
ATOM   2694  O   GLN A 348      16.173   4.087   9.328  1.00 69.58           O  
ATOM   2695  CG  GLN A 348      18.760   5.110  12.887  1.00 69.58           C  
ATOM   2696  CD  GLN A 348      20.068   4.547  13.411  1.00 69.58           C  
ATOM   2697  NE2 GLN A 348      20.720   5.290  14.299  1.00 69.58           N  
ATOM   2698  OE1 GLN A 348      20.489   3.453  13.022  1.00 69.58           O  
ATOM   2699  N   GLU A 349      15.418   2.657  10.751  1.00 73.11           N  
ATOM   2700  CA  GLU A 349      14.792   1.768   9.777  1.00 73.11           C  
ATOM   2701  C   GLU A 349      13.589   2.435   9.116  1.00 73.11           C  
ATOM   2702  CB  GLU A 349      14.366   0.456  10.441  1.00 73.11           C  
ATOM   2703  O   GLU A 349      13.374   2.285   7.911  1.00 73.11           O  
ATOM   2704  CG  GLU A 349      15.533  -0.421  10.872  1.00 73.11           C  
ATOM   2705  CD  GLU A 349      15.097  -1.689  11.589  1.00 73.11           C  
ATOM   2706  OE1 GLU A 349      15.970  -2.500  11.974  1.00 73.11           O  
ATOM   2707  OE2 GLU A 349      13.872  -1.874  11.766  1.00 73.11           O  
ATOM   2708  N   ASN A 350      12.881   3.272   9.883  1.00 78.88           N  
ATOM   2709  CA  ASN A 350      11.715   4.004   9.398  1.00 78.88           C  
ATOM   2710  C   ASN A 350      12.117   5.138   8.460  1.00 78.88           C  
ATOM   2711  CB  ASN A 350      10.897   4.548  10.570  1.00 78.88           C  
ATOM   2712  O   ASN A 350      11.433   5.402   7.469  1.00 78.88           O  
ATOM   2713  CG  ASN A 350      10.149   3.460  11.316  1.00 78.88           C  
ATOM   2714  ND2 ASN A 350       9.622   3.799  12.486  1.00 78.88           N  
ATOM   2715  OD1 ASN A 350      10.047   2.325  10.844  1.00 78.88           O  
ATOM   2716  N   GLN A 351      13.241   5.699   8.785  1.00 79.08           N  
ATOM   2717  CA  GLN A 351      13.780   6.759   7.940  1.00 79.08           C  
ATOM   2718  C   GLN A 351      14.291   6.201   6.615  1.00 79.08           C  
ATOM   2719  CB  GLN A 351      14.902   7.505   8.664  1.00 79.08           C  
ATOM   2720  O   GLN A 351      14.121   6.826   5.566  1.00 79.08           O  
ATOM   2721  CG  GLN A 351      14.412   8.446   9.756  1.00 79.08           C  
ATOM   2722  CD  GLN A 351      15.547   9.128  10.496  1.00 79.08           C  
ATOM   2723  NE2 GLN A 351      15.225   9.766  11.616  1.00 79.08           N  
ATOM   2724  OE1 GLN A 351      16.703   9.082  10.065  1.00 79.08           O  
ATOM   2725  N   GLU A 352      14.908   5.063   6.670  1.00 82.48           N  
ATOM   2726  CA  GLU A 352      15.391   4.376   5.476  1.00 82.48           C  
ATOM   2727  C   GLU A 352      14.232   3.937   4.585  1.00 82.48           C  
ATOM   2728  CB  GLU A 352      16.247   3.167   5.860  1.00 82.48           C  
ATOM   2729  O   GLU A 352      14.309   4.044   3.359  1.00 82.48           O  
ATOM   2730  CG  GLU A 352      17.593   3.534   6.468  1.00 82.48           C  
ATOM   2731  CD  GLU A 352      18.411   2.324   6.890  1.00 82.48           C  
ATOM   2732  OE1 GLU A 352      19.505   2.504   7.471  1.00 82.48           O  
ATOM   2733  OE2 GLU A 352      17.955   1.187   6.636  1.00 82.48           O  
ATOM   2734  N   LEU A 353      13.200   3.578   5.097  1.00 83.39           N  
ATOM   2735  CA  LEU A 353      12.022   3.112   4.375  1.00 83.39           C  
ATOM   2736  C   LEU A 353      11.276   4.281   3.739  1.00 83.39           C  
ATOM   2737  CB  LEU A 353      11.086   2.344   5.312  1.00 83.39           C  
ATOM   2738  O   LEU A 353      10.731   4.152   2.641  1.00 83.39           O  
ATOM   2739  CG  LEU A 353      11.580   0.979   5.794  1.00 83.39           C  
ATOM   2740  CD1 LEU A 353      10.636   0.417   6.852  1.00 83.39           C  
ATOM   2741  CD2 LEU A 353      11.712   0.013   4.621  1.00 83.39           C  
ATOM   2742  N   ARG A 354      11.382   5.408   4.384  1.00 84.50           N  
ATOM   2743  CA  ARG A 354      10.750   6.612   3.856  1.00 84.50           C  
ATOM   2744  C   ARG A 354      11.482   7.117   2.617  1.00 84.50           C  
ATOM   2745  CB  ARG A 354      10.707   7.710   4.922  1.00 84.50           C  
ATOM   2746  O   ARG A 354      10.864   7.678   1.709  1.00 84.50           O  
ATOM   2747  CG  ARG A 354       9.629   7.504   5.974  1.00 84.50           C  
ATOM   2748  CD  ARG A 354       9.577   8.661   6.962  1.00 84.50           C  
ATOM   2749  NE  ARG A 354       8.585   8.432   8.009  1.00 84.50           N  
ATOM   2750  NH1 ARG A 354       9.062  10.371   9.172  1.00 84.50           N  
ATOM   2751  NH2 ARG A 354       7.434   8.945   9.929  1.00 84.50           N  
ATOM   2752  CZ  ARG A 354       8.363   9.250   9.034  1.00 84.50           C  
ATOM   2753  N   SER A 355      12.778   6.859   2.717  1.00 84.53           N  
ATOM   2754  CA  SER A 355      13.603   7.321   1.606  1.00 84.53           C  
ATOM   2755  C   SER A 355      13.405   6.450   0.370  1.00 84.53           C  
ATOM   2756  CB  SER A 355      15.080   7.329   2.002  1.00 84.53           C  
ATOM   2757  O   SER A 355      13.666   6.887  -0.753  1.00 84.53           O  
ATOM   2758  OG  SER A 355      15.543   6.012   2.247  1.00 84.53           O  
ATOM   2759  N   LEU A 356      12.863   5.322   0.592  1.00 85.63           N  
ATOM   2760  CA  LEU A 356      12.730   4.337  -0.476  1.00 85.63           C  
ATOM   2761  C   LEU A 356      11.360   4.437  -1.139  1.00 85.63           C  
ATOM   2762  CB  LEU A 356      12.945   2.923   0.068  1.00 85.63           C  
ATOM   2763  O   LEU A 356      11.124   3.822  -2.181  1.00 85.63           O  
ATOM   2764  CG  LEU A 356      14.377   2.557   0.461  1.00 85.63           C  
ATOM   2765  CD1 LEU A 356      14.399   1.228   1.208  1.00 85.63           C  
ATOM   2766  CD2 LEU A 356      15.271   2.498  -0.773  1.00 85.63           C  
ATOM   2767  N   LEU A 357      10.458   5.276  -0.680  1.00 87.98           N  
ATOM   2768  CA  LEU A 357       9.128   5.493  -1.239  1.00 87.98           C  
ATOM   2769  C   LEU A 357       9.191   6.423  -2.446  1.00 87.98           C  
ATOM   2770  CB  LEU A 357       8.189   6.076  -0.180  1.00 87.98           C  
ATOM   2771  O   LEU A 357       9.864   7.456  -2.405  1.00 87.98           O  
ATOM   2772  CG  LEU A 357       7.692   5.106   0.893  1.00 87.98           C  
ATOM   2773  CD1 LEU A 357       6.895   5.855   1.956  1.00 87.98           C  
ATOM   2774  CD2 LEU A 357       6.850   4.001   0.265  1.00 87.98           C  
ATOM   2775  N   PRO A 358       8.521   6.055  -3.428  1.00 90.61           N  
ATOM   2776  CA  PRO A 358       7.785   4.815  -3.687  1.00 90.61           C  
ATOM   2777  C   PRO A 358       8.707   3.622  -3.934  1.00 90.61           C  
ATOM   2778  CB  PRO A 358       6.971   5.144  -4.941  1.00 90.61           C  
ATOM   2779  O   PRO A 358       9.830   3.794  -4.414  1.00 90.61           O  
ATOM   2780  CG  PRO A 358       7.750   6.216  -5.633  1.00 90.61           C  
ATOM   2781  CD  PRO A 358       8.529   6.980  -4.601  1.00 90.61           C  
ATOM   2782  N   PHE A 359       8.304   2.270  -3.472  1.00 92.80           N  
ATOM   2783  CA  PHE A 359       9.119   1.071  -3.630  1.00 92.80           C  
ATOM   2784  C   PHE A 359       9.183   0.648  -5.093  1.00 92.80           C  
ATOM   2785  CB  PHE A 359       8.565  -0.074  -2.776  1.00 92.80           C  
ATOM   2786  O   PHE A 359       8.165   0.644  -5.788  1.00 92.80           O  
ATOM   2787  CG  PHE A 359       8.695   0.156  -1.295  1.00 92.80           C  
ATOM   2788  CD1 PHE A 359       9.913  -0.029  -0.653  1.00 92.80           C  
ATOM   2789  CD2 PHE A 359       7.597   0.557  -0.544  1.00 92.80           C  
ATOM   2790  CE1 PHE A 359      10.036   0.182   0.719  1.00 92.80           C  
ATOM   2791  CE2 PHE A 359       7.712   0.770   0.827  1.00 92.80           C  
ATOM   2792  CZ  PHE A 359       8.932   0.582   1.456  1.00 92.80           C  
ATOM   2793  N   ALA A 360      10.355   0.398  -5.454  1.00 93.22           N  
ATOM   2794  CA  ALA A 360      10.591  -0.129  -6.796  1.00 93.22           C  
ATOM   2795  C   ALA A 360      10.821  -1.637  -6.759  1.00 93.22           C  
ATOM   2796  CB  ALA A 360      11.785   0.572  -7.440  1.00 93.22           C  
ATOM   2797  O   ALA A 360      11.846  -2.104  -6.257  1.00 93.22           O  
ATOM   2798  N   ILE A 361       9.845  -2.393  -7.414  1.00 92.36           N  
ATOM   2799  CA  ILE A 361       9.893  -3.841  -7.243  1.00 92.36           C  
ATOM   2800  C   ILE A 361      10.001  -4.518  -8.607  1.00 92.36           C  
ATOM   2801  CB  ILE A 361       8.652  -4.361  -6.483  1.00 92.36           C  
ATOM   2802  O   ILE A 361       9.421  -4.047  -9.589  1.00 92.36           O  
ATOM   2803  CG1 ILE A 361       8.607  -3.772  -5.069  1.00 92.36           C  
ATOM   2804  CG2 ILE A 361       8.649  -5.892  -6.439  1.00 92.36           C  
ATOM   2805  CD1 ILE A 361       7.269  -3.954  -4.365  1.00 92.36           C  
ATOM   2806  N   ILE A 362      10.776  -5.543  -8.549  1.00 90.02           N  
ATOM   2807  CA  ILE A 362      10.895  -6.454  -9.683  1.00 90.02           C  
ATOM   2808  C   ILE A 362      10.431  -7.850  -9.274  1.00 90.02           C  
ATOM   2809  CB  ILE A 362      12.344  -6.506 -10.217  1.00 90.02           C  
ATOM   2810  O   ILE A 362      10.871  -8.383  -8.253  1.00 90.02           O  
ATOM   2811  CG1 ILE A 362      12.818  -5.102 -10.612  1.00 90.02           C  
ATOM   2812  CG2 ILE A 362      12.450  -7.473 -11.399  1.00 90.02           C  
ATOM   2813  CD1 ILE A 362      14.325  -4.986 -10.791  1.00 90.02           C  
ATOM   2814  N   GLY A 363       9.453  -8.447  -9.949  1.00 84.74           N  
ATOM   2815  CA  GLY A 363       8.984  -9.791  -9.649  1.00 84.74           C  
ATOM   2816  C   GLY A 363       9.464 -10.827 -10.648  1.00 84.74           C  
ATOM   2817  O   GLY A 363       9.613 -10.531 -11.835  1.00 84.74           O  
ATOM   2818  N   SER A 364       9.870 -12.021 -10.169  1.00 82.78           N  
ATOM   2819  CA  SER A 364      10.250 -13.102 -11.073  1.00 82.78           C  
ATOM   2820  C   SER A 364       9.826 -14.459 -10.522  1.00 82.78           C  
ATOM   2821  CB  SER A 364      11.759 -13.090 -11.318  1.00 82.78           C  
ATOM   2822  O   SER A 364       9.895 -14.693  -9.313  1.00 82.78           O  
ATOM   2823  OG  SER A 364      12.130 -14.117 -12.222  1.00 82.78           O  
ATOM   2824  N   ASP A 365       9.333 -15.334 -11.428  1.00 75.00           N  
ATOM   2825  CA  ASP A 365       8.976 -16.702 -11.065  1.00 75.00           C  
ATOM   2826  C   ASP A 365      10.092 -17.677 -11.431  1.00 75.00           C  
ATOM   2827  CB  ASP A 365       7.671 -17.115 -11.748  1.00 75.00           C  
ATOM   2828  O   ASP A 365      10.092 -18.825 -10.983  1.00 75.00           O  
ATOM   2829  CG  ASP A 365       6.470 -16.322 -11.265  1.00 75.00           C  
ATOM   2830  OD1 ASP A 365       6.491 -15.820 -10.120  1.00 75.00           O  
ATOM   2831  OD2 ASP A 365       5.492 -16.200 -12.034  1.00 75.00           O  
ATOM   2832  N   GLU A 366      11.118 -17.164 -12.063  1.00 76.91           N  
ATOM   2833  CA  GLU A 366      12.208 -17.995 -12.564  1.00 76.91           C  
ATOM   2834  C   GLU A 366      13.409 -17.956 -11.623  1.00 76.91           C  
ATOM   2835  CB  GLU A 366      12.624 -17.546 -13.967  1.00 76.91           C  
ATOM   2836  O   GLU A 366      13.753 -16.899 -11.091  1.00 76.91           O  
ATOM   2837  CG  GLU A 366      11.539 -17.727 -15.018  1.00 76.91           C  
ATOM   2838  CD  GLU A 366      11.980 -17.314 -16.414  1.00 76.91           C  
ATOM   2839  OE1 GLU A 366      11.174 -17.431 -17.364  1.00 76.91           O  
ATOM   2840  OE2 GLU A 366      13.141 -16.871 -16.557  1.00 76.91           O  
ATOM   2841  N   GLU A 367      13.967 -19.158 -11.243  1.00 77.42           N  
ATOM   2842  CA  GLU A 367      15.183 -19.289 -10.446  1.00 77.42           C  
ATOM   2843  C   GLU A 367      16.418 -19.387 -11.337  1.00 77.42           C  
ATOM   2844  CB  GLU A 367      15.097 -20.513  -9.530  1.00 77.42           C  
ATOM   2845  O   GLU A 367      16.431 -20.145 -12.309  1.00 77.42           O  
ATOM   2846  CG  GLU A 367      13.994 -20.422  -8.485  1.00 77.42           C  
ATOM   2847  CD  GLU A 367      13.930 -21.637  -7.573  1.00 77.42           C  
ATOM   2848  OE1 GLU A 367      13.142 -21.625  -6.601  1.00 77.42           O  
ATOM   2849  OE2 GLU A 367      14.676 -22.608  -7.833  1.00 77.42           O  
ATOM   2850  N   VAL A 368      17.255 -18.315 -11.278  1.00 73.10           N  
ATOM   2851  CA  VAL A 368      18.455 -18.313 -12.107  1.00 73.10           C  
ATOM   2852  C   VAL A 368      19.673 -18.668 -11.256  1.00 73.10           C  
ATOM   2853  CB  VAL A 368      18.667 -16.946 -12.796  1.00 73.10           C  
ATOM   2854  O   VAL A 368      19.751 -18.290 -10.085  1.00 73.10           O  
ATOM   2855  CG1 VAL A 368      19.906 -16.977 -13.689  1.00 73.10           C  
ATOM   2856  CG2 VAL A 368      17.430 -16.561 -13.607  1.00 73.10           C  
ATOM   2857  N   GLN A 369      20.592 -19.578 -11.802  1.00 65.92           N  
ATOM   2858  CA  GLN A 369      21.873 -19.920 -11.192  1.00 65.92           C  
ATOM   2859  C   GLN A 369      22.932 -18.868 -11.510  1.00 65.92           C  
ATOM   2860  CB  GLN A 369      22.342 -21.297 -11.663  1.00 65.92           C  
ATOM   2861  O   GLN A 369      23.094 -18.473 -12.666  1.00 65.92           O  
ATOM   2862  CG  GLN A 369      23.450 -21.896 -10.807  1.00 65.92           C  
ATOM   2863  CD  GLN A 369      23.699 -23.361 -11.111  1.00 65.92           C  
ATOM   2864  NE2 GLN A 369      24.505 -24.011 -10.277  1.00 65.92           N  
ATOM   2865  OE1 GLN A 369      23.172 -23.905 -12.086  1.00 65.92           O  
ATOM   2866  N   ASP A 370      23.206 -17.990 -10.580  1.00 59.12           N  
ATOM   2867  CA  ASP A 370      24.219 -16.951 -10.734  1.00 59.12           C  
ATOM   2868  C   ASP A 370      25.518 -17.528 -11.291  1.00 59.12           C  
ATOM   2869  CB  ASP A 370      24.483 -16.256  -9.396  1.00 59.12           C  
ATOM   2870  O   ASP A 370      26.040 -18.514 -10.768  1.00 59.12           O  
ATOM   2871  CG  ASP A 370      23.357 -15.328  -8.977  1.00 59.12           C  
ATOM   2872  OD1 ASP A 370      22.559 -14.907  -9.843  1.00 59.12           O  
ATOM   2873  OD2 ASP A 370      23.268 -15.011  -7.771  1.00 59.12           O  
ATOM   2874  N   GLU A 371      25.884 -17.477 -12.632  1.00 57.64           N  
ATOM   2875  CA  GLU A 371      27.133 -17.899 -13.259  1.00 57.64           C  
ATOM   2876  C   GLU A 371      28.209 -16.826 -13.121  1.00 57.64           C  
ATOM   2877  CB  GLU A 371      26.907 -18.231 -14.736  1.00 57.64           C  
ATOM   2878  O   GLU A 371      29.327 -16.994 -13.612  1.00 57.64           O  
ATOM   2879  CG  GLU A 371      25.737 -17.487 -15.362  1.00 57.64           C  
ATOM   2880  CD  GLU A 371      25.047 -18.274 -16.466  1.00 57.64           C  
ATOM   2881  OE1 GLU A 371      24.023 -17.794 -17.004  1.00 57.64           O  
ATOM   2882  OE2 GLU A 371      25.534 -19.379 -16.794  1.00 57.64           O  
ATOM   2883  N   ASN A 372      28.073 -15.622 -12.259  1.00 51.44           N  
ATOM   2884  CA  ASN A 372      29.162 -14.685 -11.998  1.00 51.44           C  
ATOM   2885  C   ASN A 372      29.972 -15.094 -10.771  1.00 51.44           C  
ATOM   2886  CB  ASN A 372      28.618 -13.265 -11.826  1.00 51.44           C  
ATOM   2887  O   ASN A 372      29.421 -15.243  -9.679  1.00 51.44           O  
ATOM   2888  CG  ASN A 372      29.157 -12.303 -12.867  1.00 51.44           C  
ATOM   2889  ND2 ASN A 372      28.583 -11.108 -12.923  1.00 51.44           N  
ATOM   2890  OD1 ASN A 372      30.082 -12.633 -13.614  1.00 51.44           O  
ATOM   2891  N   PRO A 373      31.223 -15.703 -10.970  1.00 43.06           N  
ATOM   2892  CA  PRO A 373      32.217 -16.183 -10.008  1.00 43.06           C  
ATOM   2893  C   PRO A 373      32.909 -15.048  -9.257  1.00 43.06           C  
ATOM   2894  CB  PRO A 373      33.215 -16.947 -10.882  1.00 43.06           C  
ATOM   2895  O   PRO A 373      33.664 -15.296  -8.314  1.00 43.06           O  
ATOM   2896  CG  PRO A 373      32.974 -16.440 -12.268  1.00 43.06           C  
ATOM   2897  CD  PRO A 373      31.717 -15.618 -12.263  1.00 43.06           C  
ATOM   2898  N   VAL A 374      32.418 -13.727  -9.063  1.00 47.88           N  
ATOM   2899  CA  VAL A 374      33.273 -12.765  -8.375  1.00 47.88           C  
ATOM   2900  C   VAL A 374      32.575 -12.263  -7.113  1.00 47.88           C  
ATOM   2901  CB  VAL A 374      33.640 -11.576  -9.290  1.00 47.88           C  
ATOM   2902  O   VAL A 374      33.231 -11.948  -6.117  1.00 47.88           O  
ATOM   2903  CG1 VAL A 374      34.558 -10.597  -8.560  1.00 47.88           C  
ATOM   2904  CG2 VAL A 374      34.299 -12.075 -10.575  1.00 47.88           C  
ATOM   2905  N   ALA A 375      31.316 -12.912  -6.700  1.00 44.83           N  
ATOM   2906  CA  ALA A 375      30.663 -12.711  -5.409  1.00 44.83           C  
ATOM   2907  C   ALA A 375      30.247 -14.043  -4.792  1.00 44.83           C  
ATOM   2908  CB  ALA A 375      29.449 -11.798  -5.564  1.00 44.83           C  
ATOM   2909  O   ALA A 375      29.615 -14.073  -3.733  1.00 44.83           O  
ATOM   2910  N   ALA A 376      30.673 -15.144  -5.380  1.00 40.62           N  
ATOM   2911  CA  ALA A 376      30.427 -16.547  -5.057  1.00 40.62           C  
ATOM   2912  C   ALA A 376      31.491 -17.086  -4.106  1.00 40.62           C  
ATOM   2913  CB  ALA A 376      30.383 -17.386  -6.332  1.00 40.62           C  
ATOM   2914  O   ALA A 376      31.549 -18.291  -3.847  1.00 40.62           O  
ATOM   2915  N   LEU A 377      32.265 -16.215  -3.371  1.00 37.28           N  
ATOM   2916  CA  LEU A 377      33.166 -16.770  -2.367  1.00 37.28           C  
ATOM   2917  C   LEU A 377      32.543 -16.694  -0.977  1.00 37.28           C  
ATOM   2918  CB  LEU A 377      34.505 -16.028  -2.380  1.00 37.28           C  
ATOM   2919  O   LEU A 377      32.947 -17.426  -0.071  1.00 37.28           O  
ATOM   2920  CG  LEU A 377      35.410 -16.284  -3.587  1.00 37.28           C  
ATOM   2921  CD1 LEU A 377      36.482 -15.204  -3.684  1.00 37.28           C  
ATOM   2922  CD2 LEU A 377      36.044 -17.668  -3.496  1.00 37.28           C  
ATOM   2923  N   GLU A 378      31.174 -17.079  -0.761  1.00 38.11           N  
ATOM   2924  CA  GLU A 378      30.810 -17.400   0.616  1.00 38.11           C  
ATOM   2925  C   GLU A 378      29.305 -17.607   0.755  1.00 38.11           C  
ATOM   2926  CB  GLU A 378      31.279 -16.296   1.567  1.00 38.11           C  
ATOM   2927  O   GLU A 378      28.824 -18.014   1.814  1.00 38.11           O  
ATOM   2928  CG  GLU A 378      32.757 -16.376   1.921  1.00 38.11           C  
ATOM   2929  CD  GLU A 378      33.178 -15.364   2.975  1.00 38.11           C  
ATOM   2930  OE1 GLU A 378      34.347 -15.402   3.421  1.00 38.11           O  
ATOM   2931  OE2 GLU A 378      32.330 -14.527   3.359  1.00 38.11           O  
ATOM   2932  N   VAL A 379      28.511 -18.277  -0.300  1.00 38.49           N  
ATOM   2933  CA  VAL A 379      27.201 -18.782   0.098  1.00 38.49           C  
ATOM   2934  C   VAL A 379      26.692 -19.775  -0.945  1.00 38.49           C  
ATOM   2935  CB  VAL A 379      26.183 -17.635   0.283  1.00 38.49           C  
ATOM   2936  O   VAL A 379      26.768 -19.515  -2.148  1.00 38.49           O  
ATOM   2937  CG1 VAL A 379      24.830 -18.181   0.733  1.00 38.49           C  
ATOM   2938  CG2 VAL A 379      26.711 -16.611   1.288  1.00 38.49           C  
ATOM   2939  N   ASP A 380      27.074 -21.058  -0.996  1.00 39.68           N  
ATOM   2940  CA  ASP A 380      26.449 -22.298  -1.446  1.00 39.68           C  
ATOM   2941  C   ASP A 380      25.646 -22.076  -2.725  1.00 39.68           C  
ATOM   2942  CB  ASP A 380      25.546 -22.871  -0.351  1.00 39.68           C  
ATOM   2943  O   ASP A 380      24.810 -21.172  -2.791  1.00 39.68           O  
ATOM   2944  CG  ASP A 380      25.863 -24.318  -0.018  1.00 39.68           C  
ATOM   2945  OD1 ASP A 380      26.730 -24.922  -0.686  1.00 39.68           O  
ATOM   2946  OD2 ASP A 380      25.238 -24.860   0.919  1.00 39.68           O  
ATOM   2947  N   GLY A 381      26.218 -21.856  -3.941  1.00 47.41           N  
ATOM   2948  CA  GLY A 381      25.605 -22.194  -5.215  1.00 47.41           C  
ATOM   2949  C   GLY A 381      24.089 -22.140  -5.181  1.00 47.41           C  
ATOM   2950  O   GLY A 381      23.419 -22.985  -5.778  1.00 47.41           O  
ATOM   2951  N   GLY A 382      23.375 -21.204  -4.614  1.00 57.53           N  
ATOM   2952  CA  GLY A 382      21.963 -21.208  -4.266  1.00 57.53           C  
ATOM   2953  C   GLY A 382      21.104 -20.438  -5.251  1.00 57.53           C  
ATOM   2954  O   GLY A 382      21.544 -19.433  -5.813  1.00 57.53           O  
ATOM   2955  N   LYS A 383      20.409 -21.124  -6.185  1.00 67.42           N  
ATOM   2956  CA  LYS A 383      19.341 -20.660  -7.067  1.00 67.42           C  
ATOM   2957  C   LYS A 383      18.672 -19.408  -6.507  1.00 67.42           C  
ATOM   2958  CB  LYS A 383      18.301 -21.762  -7.275  1.00 67.42           C  
ATOM   2959  O   LYS A 383      18.249 -19.389  -5.349  1.00 67.42           O  
ATOM   2960  CG  LYS A 383      18.831 -22.982  -8.015  1.00 67.42           C  
ATOM   2961  CD  LYS A 383      17.752 -24.043  -8.189  1.00 67.42           C  
ATOM   2962  CE  LYS A 383      18.306 -25.304  -8.838  1.00 67.42           C  
ATOM   2963  NZ  LYS A 383      17.236 -26.315  -9.086  1.00 67.42           N  
ATOM   2964  N   VAL A 384      18.971 -18.301  -7.037  1.00 75.85           N  
ATOM   2965  CA  VAL A 384      18.376 -17.029  -6.640  1.00 75.85           C  
ATOM   2966  C   VAL A 384      17.297 -16.627  -7.644  1.00 75.85           C  
ATOM   2967  CB  VAL A 384      19.440 -15.915  -6.527  1.00 75.85           C  
ATOM   2968  O   VAL A 384      17.384 -16.966  -8.827  1.00 75.85           O  
ATOM   2969  CG1 VAL A 384      20.407 -16.206  -5.380  1.00 75.85           C  
ATOM   2970  CG2 VAL A 384      20.199 -15.766  -7.845  1.00 75.85           C  
ATOM   2971  N   ARG A 385      16.168 -16.197  -7.136  1.00 79.18           N  
ATOM   2972  CA  ARG A 385      15.063 -15.714  -7.957  1.00 79.18           C  
ATOM   2973  C   ARG A 385      15.447 -14.437  -8.697  1.00 79.18           C  
ATOM   2974  CB  ARG A 385      13.821 -15.467  -7.097  1.00 79.18           C  
ATOM   2975  O   ARG A 385      15.892 -13.466  -8.081  1.00 79.18           O  
ATOM   2976  CG  ARG A 385      12.528 -15.384  -7.892  1.00 79.18           C  
ATOM   2977  CD  ARG A 385      11.305 -15.473  -6.990  1.00 79.18           C  
ATOM   2978  NE  ARG A 385      10.165 -16.065  -7.684  1.00 79.18           N  
ATOM   2979  NH1 ARG A 385       8.878 -16.325  -5.783  1.00 79.18           N  
ATOM   2980  NH2 ARG A 385       8.064 -16.983  -7.823  1.00 79.18           N  
ATOM   2981  CZ  ARG A 385       9.038 -16.456  -7.095  1.00 79.18           C  
ATOM   2982  N   GLY A 386      15.457 -14.573  -9.991  1.00 84.30           N  
ATOM   2983  CA  GLY A 386      15.839 -13.414 -10.782  1.00 84.30           C  
ATOM   2984  C   GLY A 386      15.498 -13.557 -12.253  1.00 84.30           C  
ATOM   2985  O   GLY A 386      15.073 -14.626 -12.696  1.00 84.30           O  
ATOM   2986  N   ARG A 387      15.484 -12.456 -12.958  1.00 83.91           N  
ATOM   2987  CA  ARG A 387      15.246 -12.403 -14.397  1.00 83.91           C  
ATOM   2988  C   ARG A 387      16.561 -12.365 -15.168  1.00 83.91           C  
ATOM   2989  CB  ARG A 387      14.393 -11.184 -14.756  1.00 83.91           C  
ATOM   2990  O   ARG A 387      17.466 -11.602 -14.825  1.00 83.91           O  
ATOM   2991  CG  ARG A 387      12.971 -11.248 -14.219  1.00 83.91           C  
ATOM   2992  CD  ARG A 387      12.133 -10.073 -14.703  1.00 83.91           C  
ATOM   2993  NE  ARG A 387      10.732 -10.216 -14.316  1.00 83.91           N  
ATOM   2994  NH1 ARG A 387       9.987  -8.430 -15.579  1.00 83.91           N  
ATOM   2995  NH2 ARG A 387       8.506  -9.650 -14.325  1.00 83.91           N  
ATOM   2996  CZ  ARG A 387       9.745  -9.432 -14.741  1.00 83.91           C  
ATOM   2997  N   GLN A 388      16.667 -13.359 -16.172  1.00 84.28           N  
ATOM   2998  CA  GLN A 388      17.869 -13.418 -16.996  1.00 84.28           C  
ATOM   2999  C   GLN A 388      17.673 -12.668 -18.310  1.00 84.28           C  
ATOM   3000  CB  GLN A 388      18.260 -14.870 -17.274  1.00 84.28           C  
ATOM   3001  O   GLN A 388      16.713 -12.924 -19.040  1.00 84.28           O  
ATOM   3002  CG  GLN A 388      19.581 -15.021 -18.015  1.00 84.28           C  
ATOM   3003  CD  GLN A 388      20.056 -16.460 -18.082  1.00 84.28           C  
ATOM   3004  NE2 GLN A 388      21.371 -16.652 -18.081  1.00 84.28           N  
ATOM   3005  OE1 GLN A 388      19.248 -17.393 -18.133  1.00 84.28           O  
ATOM   3006  N   TYR A 389      18.486 -11.600 -18.511  1.00 85.61           N  
ATOM   3007  CA  TYR A 389      18.560 -10.866 -19.770  1.00 85.61           C  
ATOM   3008  C   TYR A 389      19.835 -11.214 -20.529  1.00 85.61           C  
ATOM   3009  CB  TYR A 389      18.499  -9.357 -19.516  1.00 85.61           C  
ATOM   3010  O   TYR A 389      20.810 -11.682 -19.937  1.00 85.61           O  
ATOM   3011  CG  TYR A 389      17.221  -8.904 -18.853  1.00 85.61           C  
ATOM   3012  CD1 TYR A 389      16.042  -8.775 -19.584  1.00 85.61           C  
ATOM   3013  CD2 TYR A 389      17.189  -8.603 -17.496  1.00 85.61           C  
ATOM   3014  CE1 TYR A 389      14.862  -8.357 -18.978  1.00 85.61           C  
ATOM   3015  CE2 TYR A 389      16.015  -8.184 -16.879  1.00 85.61           C  
ATOM   3016  OH  TYR A 389      13.693  -7.649 -17.022  1.00 85.61           O  
ATOM   3017  CZ  TYR A 389      14.858  -8.064 -17.627  1.00 85.61           C  
ATOM   3018  N   PRO A 390      19.811 -10.995 -21.881  1.00 83.67           N  
ATOM   3019  CA  PRO A 390      21.026 -11.275 -22.650  1.00 83.67           C  
ATOM   3020  C   PRO A 390      22.238 -10.497 -22.142  1.00 83.67           C  
ATOM   3021  CB  PRO A 390      20.654 -10.840 -24.069  1.00 83.67           C  
ATOM   3022  O   PRO A 390      23.374 -10.961 -22.273  1.00 83.67           O  
ATOM   3023  CG  PRO A 390      19.162 -10.923 -24.115  1.00 83.67           C  
ATOM   3024  CD  PRO A 390      18.624 -10.598 -22.751  1.00 83.67           C  
ATOM   3025  N   TRP A 391      22.018  -9.342 -21.429  1.00 83.87           N  
ATOM   3026  CA  TRP A 391      23.096  -8.472 -20.972  1.00 83.87           C  
ATOM   3027  C   TRP A 391      23.356  -8.664 -19.481  1.00 83.87           C  
ATOM   3028  CB  TRP A 391      22.761  -7.005 -21.259  1.00 83.87           C  
ATOM   3029  O   TRP A 391      24.297  -8.088 -18.930  1.00 83.87           O  
ATOM   3030  CG  TRP A 391      21.398  -6.589 -20.793  1.00 83.87           C  
ATOM   3031  CD1 TRP A 391      21.048  -6.171 -19.539  1.00 83.87           C  
ATOM   3032  CD2 TRP A 391      20.202  -6.554 -21.577  1.00 83.87           C  
ATOM   3033  CE2 TRP A 391      19.162  -6.105 -20.733  1.00 83.87           C  
ATOM   3034  CE3 TRP A 391      19.907  -6.859 -22.913  1.00 83.87           C  
ATOM   3035  NE1 TRP A 391      19.705  -5.879 -19.496  1.00 83.87           N  
ATOM   3036  CH2 TRP A 391      17.587  -6.258 -22.493  1.00 83.87           C  
ATOM   3037  CZ2 TRP A 391      17.848  -5.953 -21.182  1.00 83.87           C  
ATOM   3038  CZ3 TRP A 391      18.599  -6.707 -23.358  1.00 83.87           C  
ATOM   3039  N   GLY A 392      22.557  -9.447 -18.698  1.00 83.16           N  
ATOM   3040  CA  GLY A 392      22.809  -9.663 -17.282  1.00 83.16           C  
ATOM   3041  C   GLY A 392      21.633 -10.288 -16.556  1.00 83.16           C  
ATOM   3042  O   GLY A 392      20.594 -10.558 -17.163  1.00 83.16           O  
ATOM   3043  N   VAL A 393      21.901 -10.614 -15.238  1.00 84.78           N  
ATOM   3044  CA  VAL A 393      20.886 -11.222 -14.385  1.00 84.78           C  
ATOM   3045  C   VAL A 393      20.441 -10.224 -13.319  1.00 84.78           C  
ATOM   3046  CB  VAL A 393      21.405 -12.517 -13.720  1.00 84.78           C  
ATOM   3047  O   VAL A 393      21.273  -9.573 -12.683  1.00 84.78           O  
ATOM   3048  CG1 VAL A 393      20.332 -13.130 -12.822  1.00 84.78           C  
ATOM   3049  CG2 VAL A 393      21.854 -13.519 -14.782  1.00 84.78           C  
ATOM   3050  N   VAL A 394      19.092 -10.040 -13.287  1.00 86.72           N  
ATOM   3051  CA  VAL A 394      18.511  -9.174 -12.267  1.00 86.72           C  
ATOM   3052  C   VAL A 394      17.956 -10.021 -11.124  1.00 86.72           C  
ATOM   3053  CB  VAL A 394      17.400  -8.274 -12.852  1.00 86.72           C  
ATOM   3054  O   VAL A 394      17.073 -10.856 -11.335  1.00 86.72           O  
ATOM   3055  CG1 VAL A 394      16.806  -7.376 -11.768  1.00 86.72           C  
ATOM   3056  CG2 VAL A 394      17.946  -7.435 -14.006  1.00 86.72           C  
ATOM   3057  N   GLU A 395      18.619  -9.816 -10.000  1.00 86.46           N  
ATOM   3058  CA  GLU A 395      18.217 -10.554  -8.806  1.00 86.46           C  
ATOM   3059  C   GLU A 395      17.124  -9.813  -8.042  1.00 86.46           C  
ATOM   3060  CB  GLU A 395      19.422 -10.799  -7.895  1.00 86.46           C  
ATOM   3061  O   GLU A 395      17.241  -8.612  -7.788  1.00 86.46           O  
ATOM   3062  CG  GLU A 395      20.503 -11.666  -8.524  1.00 86.46           C  
ATOM   3063  CD  GLU A 395      21.716 -11.857  -7.628  1.00 86.46           C  
ATOM   3064  OE1 GLU A 395      22.726 -12.437  -8.089  1.00 86.46           O  
ATOM   3065  OE2 GLU A 395      21.656 -11.425  -6.455  1.00 86.46           O  
ATOM   3066  N   VAL A 396      16.058 -10.487  -7.665  1.00 86.43           N  
ATOM   3067  CA  VAL A 396      14.880  -9.929  -7.010  1.00 86.43           C  
ATOM   3068  C   VAL A 396      15.190  -9.646  -5.541  1.00 86.43           C  
ATOM   3069  CB  VAL A 396      13.664 -10.875  -7.125  1.00 86.43           C  
ATOM   3070  O   VAL A 396      14.704  -8.665  -4.975  1.00 86.43           O  
ATOM   3071  CG1 VAL A 396      12.469 -10.315  -6.355  1.00 86.43           C  
ATOM   3072  CG2 VAL A 396      13.301 -11.100  -8.592  1.00 86.43           C  
ATOM   3073  N   GLU A 397      16.090 -10.355  -4.894  1.00 83.13           N  
ATOM   3074  CA  GLU A 397      16.386 -10.282  -3.466  1.00 83.13           C  
ATOM   3075  C   GLU A 397      17.606  -9.404  -3.200  1.00 83.13           C  
ATOM   3076  CB  GLU A 397      16.611 -11.682  -2.891  1.00 83.13           C  
ATOM   3077  O   GLU A 397      17.940  -9.129  -2.046  1.00 83.13           O  
ATOM   3078  CG  GLU A 397      15.344 -12.521  -2.801  1.00 83.13           C  
ATOM   3079  CD  GLU A 397      15.518 -13.785  -1.974  1.00 83.13           C  
ATOM   3080  OE1 GLU A 397      14.501 -14.403  -1.589  1.00 83.13           O  
ATOM   3081  OE2 GLU A 397      16.683 -14.159  -1.709  1.00 83.13           O  
ATOM   3082  N   ASN A 398      18.158  -8.930  -4.296  1.00 85.56           N  
ATOM   3083  CA  ASN A 398      19.259  -7.981  -4.170  1.00 85.56           C  
ATOM   3084  C   ASN A 398      18.750  -6.556  -3.969  1.00 85.56           C  
ATOM   3085  CB  ASN A 398      20.172  -8.050  -5.396  1.00 85.56           C  
ATOM   3086  O   ASN A 398      17.980  -6.046  -4.786  1.00 85.56           O  
ATOM   3087  CG  ASN A 398      21.492  -7.337  -5.182  1.00 85.56           C  
ATOM   3088  ND2 ASN A 398      22.455  -7.597  -6.058  1.00 85.56           N  
ATOM   3089  OD1 ASN A 398      21.646  -6.559  -4.237  1.00 85.56           O  
ATOM   3090  N   PRO A 399      19.133  -5.811  -2.788  1.00 85.52           N  
ATOM   3091  CA  PRO A 399      18.693  -4.455  -2.453  1.00 85.52           C  
ATOM   3092  C   PRO A 399      19.186  -3.411  -3.453  1.00 85.52           C  
ATOM   3093  CB  PRO A 399      19.304  -4.217  -1.070  1.00 85.52           C  
ATOM   3094  O   PRO A 399      18.619  -2.319  -3.540  1.00 85.52           O  
ATOM   3095  CG  PRO A 399      20.431  -5.195  -0.977  1.00 85.52           C  
ATOM   3096  CD  PRO A 399      20.094  -6.393  -1.817  1.00 85.52           C  
ATOM   3097  N   GLU A 400      20.256  -3.782  -4.270  1.00 83.96           N  
ATOM   3098  CA  GLU A 400      20.786  -2.861  -5.271  1.00 83.96           C  
ATOM   3099  C   GLU A 400      19.917  -2.848  -6.525  1.00 83.96           C  
ATOM   3100  CB  GLU A 400      22.227  -3.231  -5.633  1.00 83.96           C  
ATOM   3101  O   GLU A 400      19.827  -1.830  -7.214  1.00 83.96           O  
ATOM   3102  CG  GLU A 400      23.220  -3.016  -4.500  1.00 83.96           C  
ATOM   3103  CD  GLU A 400      24.661  -3.279  -4.908  1.00 83.96           C  
ATOM   3104  OE1 GLU A 400      25.582  -2.971  -4.117  1.00 83.96           O  
ATOM   3105  OE2 GLU A 400      24.871  -3.796  -6.028  1.00 83.96           O  
ATOM   3106  N   HIS A 401      19.153  -3.926  -6.829  1.00 82.98           N  
ATOM   3107  CA  HIS A 401      18.363  -4.107  -8.041  1.00 82.98           C  
ATOM   3108  C   HIS A 401      16.871  -3.972  -7.752  1.00 82.98           C  
ATOM   3109  CB  HIS A 401      18.654  -5.469  -8.673  1.00 82.98           C  
ATOM   3110  O   HIS A 401      16.114  -3.479  -8.590  1.00 82.98           O  
ATOM   3111  CG  HIS A 401      20.043  -5.594  -9.214  1.00 82.98           C  
ATOM   3112  CD2 HIS A 401      21.092  -6.347  -8.805  1.00 82.98           C  
ATOM   3113  ND1 HIS A 401      20.481  -4.885 -10.311  1.00 82.98           N  
ATOM   3114  CE1 HIS A 401      21.743  -5.197 -10.555  1.00 82.98           C  
ATOM   3115  NE2 HIS A 401      22.137  -6.082  -9.655  1.00 82.98           N  
ATOM   3116  N   CYS A 402      16.464  -4.350  -6.454  1.00 88.28           N  
ATOM   3117  CA  CYS A 402      15.041  -4.366  -6.135  1.00 88.28           C  
ATOM   3118  C   CYS A 402      14.812  -4.115  -4.650  1.00 88.28           C  
ATOM   3119  CB  CYS A 402      14.417  -5.702  -6.538  1.00 88.28           C  
ATOM   3120  O   CYS A 402      15.616  -4.533  -3.814  1.00 88.28           O  
ATOM   3121  SG  CYS A 402      12.631  -5.778  -6.278  1.00 88.28           S  
ATOM   3122  N   ASP A 403      13.734  -3.364  -4.338  1.00 90.67           N  
ATOM   3123  CA  ASP A 403      13.366  -3.040  -2.963  1.00 90.67           C  
ATOM   3124  C   ASP A 403      12.430  -4.098  -2.381  1.00 90.67           C  
ATOM   3125  CB  ASP A 403      12.707  -1.661  -2.895  1.00 90.67           C  
ATOM   3126  O   ASP A 403      11.823  -3.886  -1.330  1.00 90.67           O  
ATOM   3127  CG  ASP A 403      13.652  -0.533  -3.271  1.00 90.67           C  
ATOM   3128  OD1 ASP A 403      14.883  -0.693  -3.120  1.00 90.67           O  
ATOM   3129  OD2 ASP A 403      13.162   0.525  -3.720  1.00 90.67           O  
ATOM   3130  N   PHE A 404      12.338  -5.252  -3.024  1.00 90.94           N  
ATOM   3131  CA  PHE A 404      11.423  -6.319  -2.637  1.00 90.94           C  
ATOM   3132  C   PHE A 404      11.724  -6.806  -1.225  1.00 90.94           C  
ATOM   3133  CB  PHE A 404      11.508  -7.487  -3.625  1.00 90.94           C  
ATOM   3134  O   PHE A 404      10.810  -7.006  -0.423  1.00 90.94           O  
ATOM   3135  CG  PHE A 404      10.645  -8.662  -3.252  1.00 90.94           C  
ATOM   3136  CD1 PHE A 404      11.201  -9.792  -2.664  1.00 90.94           C  
ATOM   3137  CD2 PHE A 404       9.277  -8.636  -3.488  1.00 90.94           C  
ATOM   3138  CE1 PHE A 404      10.404 -10.881  -2.318  1.00 90.94           C  
ATOM   3139  CE2 PHE A 404       8.474  -9.720  -3.145  1.00 90.94           C  
ATOM   3140  CZ  PHE A 404       9.040 -10.842  -2.561  1.00 90.94           C  
ATOM   3141  N   ALA A 405      12.996  -7.056  -0.901  1.00 88.23           N  
ATOM   3142  CA  ALA A 405      13.416  -7.566   0.402  1.00 88.23           C  
ATOM   3143  C   ALA A 405      13.031  -6.600   1.519  1.00 88.23           C  
ATOM   3144  CB  ALA A 405      14.922  -7.816   0.415  1.00 88.23           C  
ATOM   3145  O   ALA A 405      12.540  -7.020   2.569  1.00 88.23           O  
ATOM   3146  N   LYS A 406      13.173  -5.363   1.219  1.00 88.88           N  
ATOM   3147  CA  LYS A 406      12.830  -4.311   2.171  1.00 88.88           C  
ATOM   3148  C   LYS A 406      11.317  -4.179   2.324  1.00 88.88           C  
ATOM   3149  CB  LYS A 406      13.431  -2.974   1.734  1.00 88.88           C  
ATOM   3150  O   LYS A 406      10.817  -3.951   3.427  1.00 88.88           O  
ATOM   3151  CG  LYS A 406      14.949  -2.920   1.818  1.00 88.88           C  
ATOM   3152  CD  LYS A 406      15.484  -1.555   1.406  1.00 88.88           C  
ATOM   3153  CE  LYS A 406      17.006  -1.528   1.403  1.00 88.88           C  
ATOM   3154  NZ  LYS A 406      17.536  -0.172   1.066  1.00 88.88           N  
ATOM   3155  N   LEU A 407      10.606  -4.280   1.217  1.00 90.15           N  
ATOM   3156  CA  LEU A 407       9.148  -4.240   1.230  1.00 90.15           C  
ATOM   3157  C   LEU A 407       8.578  -5.446   1.970  1.00 90.15           C  
ATOM   3158  CB  LEU A 407       8.600  -4.198  -0.199  1.00 90.15           C  
ATOM   3159  O   LEU A 407       7.650  -5.307   2.769  1.00 90.15           O  
ATOM   3160  CG  LEU A 407       7.079  -4.135  -0.340  1.00 90.15           C  
ATOM   3161  CD1 LEU A 407       6.540  -2.853   0.287  1.00 90.15           C  
ATOM   3162  CD2 LEU A 407       6.673  -4.230  -1.807  1.00 90.15           C  
ATOM   3163  N   ARG A 408       9.108  -6.589   1.772  1.00 88.00           N  
ATOM   3164  CA  ARG A 408       8.695  -7.814   2.449  1.00 88.00           C  
ATOM   3165  C   ARG A 408       8.914  -7.707   3.955  1.00 88.00           C  
ATOM   3166  CB  ARG A 408       9.458  -9.019   1.893  1.00 88.00           C  
ATOM   3167  O   ARG A 408       8.033  -8.062   4.741  1.00 88.00           O  
ATOM   3168  CG  ARG A 408       9.061 -10.344   2.525  1.00 88.00           C  
ATOM   3169  CD  ARG A 408       9.827 -11.511   1.918  1.00 88.00           C  
ATOM   3170  NE  ARG A 408      11.244 -11.464   2.265  1.00 88.00           N  
ATOM   3171  NH1 ARG A 408      11.819 -13.338   1.042  1.00 88.00           N  
ATOM   3172  NH2 ARG A 408      13.421 -12.196   2.219  1.00 88.00           N  
ATOM   3173  CZ  ARG A 408      12.158 -12.333   1.841  1.00 88.00           C  
ATOM   3174  N   ASN A 409      10.067  -7.236   4.346  1.00 87.30           N  
ATOM   3175  CA  ASN A 409      10.398  -7.055   5.755  1.00 87.30           C  
ATOM   3176  C   ASN A 409       9.495  -6.017   6.415  1.00 87.30           C  
ATOM   3177  CB  ASN A 409      11.867  -6.658   5.915  1.00 87.30           C  
ATOM   3178  O   ASN A 409       9.083  -6.186   7.564  1.00 87.30           O  
ATOM   3179  CG  ASN A 409      12.816  -7.811   5.654  1.00 87.30           C  
ATOM   3180  ND2 ASN A 409      14.069  -7.492   5.351  1.00 87.30           N  
ATOM   3181  OD1 ASN A 409      12.426  -8.980   5.723  1.00 87.30           O  
ATOM   3182  N   MET A 410       9.152  -5.010   5.685  1.00 86.61           N  
ATOM   3183  CA  MET A 410       8.262  -3.959   6.168  1.00 86.61           C  
ATOM   3184  C   MET A 410       6.849  -4.494   6.375  1.00 86.61           C  
ATOM   3185  CB  MET A 410       8.237  -2.782   5.191  1.00 86.61           C  
ATOM   3186  O   MET A 410       6.215  -4.208   7.392  1.00 86.61           O  
ATOM   3187  CG  MET A 410       7.352  -1.631   5.639  1.00 86.61           C  
ATOM   3188  SD  MET A 410       5.686  -1.685   4.872  1.00 86.61           S  
ATOM   3189  CE  MET A 410       5.823  -0.296   3.712  1.00 86.61           C  
ATOM   3190  N   LEU A 411       6.301  -5.316   5.409  1.00 86.92           N  
ATOM   3191  CA  LEU A 411       4.930  -5.815   5.401  1.00 86.92           C  
ATOM   3192  C   LEU A 411       4.753  -6.932   6.424  1.00 86.92           C  
ATOM   3193  CB  LEU A 411       4.552  -6.320   4.006  1.00 86.92           C  
ATOM   3194  O   LEU A 411       3.745  -6.975   7.133  1.00 86.92           O  
ATOM   3195  CG  LEU A 411       4.347  -5.251   2.931  1.00 86.92           C  
ATOM   3196  CD1 LEU A 411       4.148  -5.903   1.567  1.00 86.92           C  
ATOM   3197  CD2 LEU A 411       3.161  -4.359   3.281  1.00 86.92           C  
ATOM   3198  N   LEU A 412       5.776  -7.821   6.654  1.00 84.04           N  
ATOM   3199  CA  LEU A 412       5.607  -9.053   7.417  1.00 84.04           C  
ATOM   3200  C   LEU A 412       6.298  -8.952   8.773  1.00 84.04           C  
ATOM   3201  CB  LEU A 412       6.161 -10.248   6.636  1.00 84.04           C  
ATOM   3202  O   LEU A 412       5.918  -9.644   9.720  1.00 84.04           O  
ATOM   3203  CG  LEU A 412       5.466 -10.574   5.313  1.00 84.04           C  
ATOM   3204  CD1 LEU A 412       6.187 -11.716   4.604  1.00 84.04           C  
ATOM   3205  CD2 LEU A 412       4.002 -10.925   5.550  1.00 84.04           C  
ATOM   3206  N   SER A 413       7.257  -7.965   9.075  1.00 79.82           N  
ATOM   3207  CA  SER A 413       8.066  -8.016  10.289  1.00 79.82           C  
ATOM   3208  C   SER A 413       7.942  -6.724  11.090  1.00 79.82           C  
ATOM   3209  CB  SER A 413       9.534  -8.272   9.944  1.00 79.82           C  
ATOM   3210  O   SER A 413       7.568  -6.750  12.265  1.00 79.82           O  
ATOM   3211  OG  SER A 413      10.323  -8.336  11.120  1.00 79.82           O  
ATOM   3212  N   SER A 414       7.941  -5.492  10.521  1.00 79.63           N  
ATOM   3213  CA  SER A 414       8.123  -4.261  11.283  1.00 79.63           C  
ATOM   3214  C   SER A 414       6.817  -3.483  11.396  1.00 79.63           C  
ATOM   3215  CB  SER A 414       9.195  -3.383  10.635  1.00 79.63           C  
ATOM   3216  O   SER A 414       6.379  -3.151  12.500  1.00 79.63           O  
ATOM   3217  OG  SER A 414       9.400  -2.201  11.390  1.00 79.63           O  
ATOM   3218  N   HIS A 415       5.972  -3.363  10.366  1.00 84.48           N  
ATOM   3219  CA  HIS A 415       4.912  -2.363  10.308  1.00 84.48           C  
ATOM   3220  C   HIS A 415       3.539  -3.020  10.225  1.00 84.48           C  
ATOM   3221  CB  HIS A 415       5.121  -1.430   9.113  1.00 84.48           C  
ATOM   3222  O   HIS A 415       2.540  -2.349   9.955  1.00 84.48           O  
ATOM   3223  CG  HIS A 415       6.318  -0.543   9.246  1.00 84.48           C  
ATOM   3224  CD2 HIS A 415       6.423   0.761   9.592  1.00 84.48           C  
ATOM   3225  ND1 HIS A 415       7.601  -0.984   9.006  1.00 84.48           N  
ATOM   3226  CE1 HIS A 415       8.447   0.014   9.200  1.00 84.48           C  
ATOM   3227  NE2 HIS A 415       7.758   1.084   9.556  1.00 84.48           N  
ATOM   3228  N   MET A 416       3.478  -4.337  10.379  1.00 86.36           N  
ATOM   3229  CA  MET A 416       2.202  -5.045  10.324  1.00 86.36           C  
ATOM   3230  C   MET A 416       1.258  -4.550  11.416  1.00 86.36           C  
ATOM   3231  CB  MET A 416       2.416  -6.553  10.462  1.00 86.36           C  
ATOM   3232  O   MET A 416       0.078  -4.307  11.159  1.00 86.36           O  
ATOM   3233  CG  MET A 416       1.149  -7.372  10.274  1.00 86.36           C  
ATOM   3234  SD  MET A 416       1.432  -9.169  10.512  1.00 86.36           S  
ATOM   3235  CE  MET A 416       1.817  -9.200  12.285  1.00 86.36           C  
ATOM   3236  N   GLN A 417       1.687  -4.451  12.626  1.00 85.77           N  
ATOM   3237  CA  GLN A 417       0.887  -4.021  13.768  1.00 85.77           C  
ATOM   3238  C   GLN A 417       0.451  -2.566  13.618  1.00 85.77           C  
ATOM   3239  CB  GLN A 417       1.669  -4.203  15.070  1.00 85.77           C  
ATOM   3240  O   GLN A 417      -0.692  -2.221  13.924  1.00 85.77           O  
ATOM   3241  CG  GLN A 417       0.863  -3.881  16.321  1.00 85.77           C  
ATOM   3242  CD  GLN A 417      -0.322  -4.809  16.511  1.00 85.77           C  
ATOM   3243  NE2 GLN A 417      -1.296  -4.373  17.302  1.00 85.77           N  
ATOM   3244  OE1 GLN A 417      -0.362  -5.909  15.951  1.00 85.77           O  
ATOM   3245  N   ASP A 418       1.316  -1.793  13.127  1.00 88.09           N  
ATOM   3246  CA  ASP A 418       1.010  -0.384  12.899  1.00 88.09           C  
ATOM   3247  C   ASP A 418      -0.085  -0.223  11.846  1.00 88.09           C  
ATOM   3248  CB  ASP A 418       2.267   0.376  12.469  1.00 88.09           C  
ATOM   3249  O   ASP A 418      -1.000   0.586  12.013  1.00 88.09           O  
ATOM   3250  CG  ASP A 418       2.063   1.880  12.420  1.00 88.09           C  
ATOM   3251  OD1 ASP A 418       1.380   2.433  13.308  1.00 88.09           O  
ATOM   3252  OD2 ASP A 418       2.588   2.517  11.481  1.00 88.09           O  
ATOM   3253  N   LEU A 419       0.063  -0.930  10.768  1.00 89.97           N  
ATOM   3254  CA  LEU A 419      -0.920  -0.899   9.690  1.00 89.97           C  
ATOM   3255  C   LEU A 419      -2.281  -1.380  10.182  1.00 89.97           C  
ATOM   3256  CB  LEU A 419      -0.454  -1.763   8.515  1.00 89.97           C  
ATOM   3257  O   LEU A 419      -3.313  -0.815   9.813  1.00 89.97           O  
ATOM   3258  CG  LEU A 419       0.721  -1.222   7.699  1.00 89.97           C  
ATOM   3259  CD1 LEU A 419       1.276  -2.308   6.784  1.00 89.97           C  
ATOM   3260  CD2 LEU A 419       0.294  -0.001   6.891  1.00 89.97           C  
ATOM   3261  N   LYS A 420      -2.258  -2.286  11.019  1.00 89.06           N  
ATOM   3262  CA  LYS A 420      -3.493  -2.796  11.608  1.00 89.06           C  
ATOM   3263  C   LYS A 420      -4.112  -1.775  12.557  1.00 89.06           C  
ATOM   3264  CB  LYS A 420      -3.232  -4.109  12.348  1.00 89.06           C  
ATOM   3265  O   LYS A 420      -5.324  -1.549  12.530  1.00 89.06           O  
ATOM   3266  CG  LYS A 420      -4.495  -4.860  12.741  1.00 89.06           C  
ATOM   3267  CD  LYS A 420      -4.171  -6.202  13.385  1.00 89.06           C  
ATOM   3268  CE  LYS A 420      -5.431  -6.918  13.853  1.00 89.06           C  
ATOM   3269  NZ  LYS A 420      -5.123  -8.263  14.424  1.00 89.06           N  
ATOM   3270  N   GLU A 421      -3.371  -1.180  13.370  1.00 88.98           N  
ATOM   3271  CA  GLU A 421      -3.832  -0.187  14.336  1.00 88.98           C  
ATOM   3272  C   GLU A 421      -4.376   1.054  13.635  1.00 88.98           C  
ATOM   3273  CB  GLU A 421      -2.700   0.201  15.291  1.00 88.98           C  
ATOM   3274  O   GLU A 421      -5.400   1.606  14.045  1.00 88.98           O  
ATOM   3275  CG  GLU A 421      -2.341  -0.885  16.294  1.00 88.98           C  
ATOM   3276  CD  GLU A 421      -1.167  -0.514  17.186  1.00 88.98           C  
ATOM   3277  OE1 GLU A 421      -0.757  -1.346  18.027  1.00 88.98           O  
ATOM   3278  OE2 GLU A 421      -0.654   0.618  17.043  1.00 88.98           O  
ATOM   3279  N   THR A 422      -3.625   1.500  12.643  1.00 89.64           N  
ATOM   3280  CA  THR A 422      -4.057   2.664  11.877  1.00 89.64           C  
ATOM   3281  C   THR A 422      -5.396   2.398  11.196  1.00 89.64           C  
ATOM   3282  CB  THR A 422      -3.009   3.055  10.818  1.00 89.64           C  
ATOM   3283  O   THR A 422      -6.259   3.277  11.146  1.00 89.64           O  
ATOM   3284  CG2 THR A 422      -3.423   4.322  10.077  1.00 89.64           C  
ATOM   3285  OG1 THR A 422      -1.749   3.282  11.462  1.00 89.64           O  
ATOM   3286  N   THR A 423      -5.540   1.225  10.690  1.00 90.27           N  
ATOM   3287  CA  THR A 423      -6.781   0.848  10.022  1.00 90.27           C  
ATOM   3288  C   THR A 423      -7.941   0.817  11.013  1.00 90.27           C  
ATOM   3289  CB  THR A 423      -6.651  -0.525   9.336  1.00 90.27           C  
ATOM   3290  O   THR A 423      -9.031   1.309  10.716  1.00 90.27           O  
ATOM   3291  CG2 THR A 423      -7.936  -0.898   8.604  1.00 90.27           C  
ATOM   3292  OG1 THR A 423      -5.572  -0.482   8.394  1.00 90.27           O  
ATOM   3293  N   HIS A 424      -7.682   0.313  12.189  1.00 89.58           N  
ATOM   3294  CA  HIS A 424      -8.713   0.177  13.212  1.00 89.58           C  
ATOM   3295  C   HIS A 424      -9.053   1.527  13.835  1.00 89.58           C  
ATOM   3296  CB  HIS A 424      -8.265  -0.803  14.297  1.00 89.58           C  
ATOM   3297  O   HIS A 424     -10.228   1.859  14.006  1.00 89.58           O  
ATOM   3298  CG  HIS A 424      -9.270  -0.992  15.388  1.00 89.58           C  
ATOM   3299  CD2 HIS A 424      -9.232  -0.659  16.700  1.00 89.58           C  
ATOM   3300  ND1 HIS A 424     -10.491  -1.595  15.178  1.00 89.58           N  
ATOM   3301  CE1 HIS A 424     -11.163  -1.623  16.317  1.00 89.58           C  
ATOM   3302  NE2 HIS A 424     -10.421  -1.062  17.256  1.00 89.58           N  
ATOM   3303  N   ASP A 425      -8.093   2.338  14.181  1.00 89.76           N  
ATOM   3304  CA  ASP A 425      -8.251   3.557  14.969  1.00 89.76           C  
ATOM   3305  C   ASP A 425      -8.664   4.732  14.086  1.00 89.76           C  
ATOM   3306  CB  ASP A 425      -6.956   3.887  15.713  1.00 89.76           C  
ATOM   3307  O   ASP A 425      -9.483   5.561  14.488  1.00 89.76           O  
ATOM   3308  CG  ASP A 425      -6.648   2.907  16.831  1.00 89.76           C  
ATOM   3309  OD1 ASP A 425      -7.578   2.232  17.324  1.00 89.76           O  
ATOM   3310  OD2 ASP A 425      -5.466   2.811  17.226  1.00 89.76           O  
ATOM   3311  N   VAL A 426      -8.131   4.772  12.902  1.00 89.97           N  
ATOM   3312  CA  VAL A 426      -8.318   5.964  12.082  1.00 89.97           C  
ATOM   3313  C   VAL A 426      -9.325   5.675  10.971  1.00 89.97           C  
ATOM   3314  CB  VAL A 426      -6.983   6.453  11.477  1.00 89.97           C  
ATOM   3315  O   VAL A 426     -10.384   6.303  10.906  1.00 89.97           O  
ATOM   3316  CG1 VAL A 426      -7.210   7.662  10.572  1.00 89.97           C  
ATOM   3317  CG2 VAL A 426      -5.987   6.790  12.585  1.00 89.97           C  
ATOM   3318  N   LEU A 427      -9.066   4.632  10.147  1.00 91.26           N  
ATOM   3319  CA  LEU A 427      -9.811   4.396   8.916  1.00 91.26           C  
ATOM   3320  C   LEU A 427     -11.174   3.780   9.215  1.00 91.26           C  
ATOM   3321  CB  LEU A 427      -9.020   3.481   7.977  1.00 91.26           C  
ATOM   3322  O   LEU A 427     -12.194   4.236   8.694  1.00 91.26           O  
ATOM   3323  CG  LEU A 427      -7.688   4.027   7.462  1.00 91.26           C  
ATOM   3324  CD1 LEU A 427      -6.956   2.962   6.651  1.00 91.26           C  
ATOM   3325  CD2 LEU A 427      -7.911   5.283   6.627  1.00 91.26           C  
ATOM   3326  N   TYR A 428     -11.249   2.749   9.995  1.00 91.99           N  
ATOM   3327  CA  TYR A 428     -12.498   2.078  10.334  1.00 91.99           C  
ATOM   3328  C   TYR A 428     -13.370   2.962  11.217  1.00 91.99           C  
ATOM   3329  CB  TYR A 428     -12.220   0.747  11.040  1.00 91.99           C  
ATOM   3330  O   TYR A 428     -14.585   3.041  11.021  1.00 91.99           O  
ATOM   3331  CG  TYR A 428     -13.461   0.070  11.568  1.00 91.99           C  
ATOM   3332  CD1 TYR A 428     -13.685  -0.047  12.938  1.00 91.99           C  
ATOM   3333  CD2 TYR A 428     -14.411  -0.456  10.699  1.00 91.99           C  
ATOM   3334  CE1 TYR A 428     -14.826  -0.673  13.430  1.00 91.99           C  
ATOM   3335  CE2 TYR A 428     -15.556  -1.084  11.180  1.00 91.99           C  
ATOM   3336  OH  TYR A 428     -16.886  -1.807  13.025  1.00 91.99           O  
ATOM   3337  CZ  TYR A 428     -15.755  -1.187  12.544  1.00 91.99           C  
ATOM   3338  N   GLU A 429     -12.786   3.617  12.193  1.00 89.81           N  
ATOM   3339  CA  GLU A 429     -13.511   4.517  13.084  1.00 89.81           C  
ATOM   3340  C   GLU A 429     -14.140   5.672  12.309  1.00 89.81           C  
ATOM   3341  CB  GLU A 429     -12.583   5.059  14.174  1.00 89.81           C  
ATOM   3342  O   GLU A 429     -15.265   6.083  12.602  1.00 89.81           O  
ATOM   3343  CG  GLU A 429     -12.198   4.027  15.224  1.00 89.81           C  
ATOM   3344  CD  GLU A 429     -13.368   3.590  16.092  1.00 89.81           C  
ATOM   3345  OE1 GLU A 429     -13.278   2.522  16.739  1.00 89.81           O  
ATOM   3346  OE2 GLU A 429     -14.383   4.320  16.124  1.00 89.81           O  
ATOM   3347  N   ASN A 430     -13.401   6.277  11.413  1.00 91.27           N  
ATOM   3348  CA  ASN A 430     -13.939   7.318  10.544  1.00 91.27           C  
ATOM   3349  C   ASN A 430     -15.117   6.807   9.720  1.00 91.27           C  
ATOM   3350  CB  ASN A 430     -12.847   7.867   9.624  1.00 91.27           C  
ATOM   3351  O   ASN A 430     -16.108   7.516   9.539  1.00 91.27           O  
ATOM   3352  CG  ASN A 430     -11.810   8.683  10.371  1.00 91.27           C  
ATOM   3353  ND2 ASN A 430     -10.694   8.972   9.710  1.00 91.27           N  
ATOM   3354  OD1 ASN A 430     -12.009   9.049  11.532  1.00 91.27           O  
ATOM   3355  N   TYR A 431     -14.951   5.608   9.125  1.00 91.43           N  
ATOM   3356  CA  TYR A 431     -16.008   4.981   8.340  1.00 91.43           C  
ATOM   3357  C   TYR A 431     -17.226   4.681   9.206  1.00 91.43           C  
ATOM   3358  CB  TYR A 431     -15.500   3.691   7.688  1.00 91.43           C  
ATOM   3359  O   TYR A 431     -18.363   4.919   8.792  1.00 91.43           O  
ATOM   3360  CG  TYR A 431     -16.568   2.926   6.944  1.00 91.43           C  
ATOM   3361  CD1 TYR A 431     -17.210   1.838   7.531  1.00 91.43           C  
ATOM   3362  CD2 TYR A 431     -16.936   3.288   5.653  1.00 91.43           C  
ATOM   3363  CE1 TYR A 431     -18.193   1.129   6.849  1.00 91.43           C  
ATOM   3364  CE2 TYR A 431     -17.918   2.586   4.961  1.00 91.43           C  
ATOM   3365  OH  TYR A 431     -19.512   0.812   4.886  1.00 91.43           O  
ATOM   3366  CZ  TYR A 431     -18.540   1.510   5.566  1.00 91.43           C  
ATOM   3367  N   ARG A 432     -16.999   4.151  10.353  1.00 89.47           N  
ATOM   3368  CA  ARG A 432     -18.051   3.821  11.310  1.00 89.47           C  
ATOM   3369  C   ARG A 432     -18.860   5.058  11.683  1.00 89.47           C  
ATOM   3370  CB  ARG A 432     -17.453   3.186  12.567  1.00 89.47           C  
ATOM   3371  O   ARG A 432     -20.089   5.003  11.757  1.00 89.47           O  
ATOM   3372  CG  ARG A 432     -18.493   2.709  13.569  1.00 89.47           C  
ATOM   3373  CD  ARG A 432     -17.847   2.080  14.796  1.00 89.47           C  
ATOM   3374  NE  ARG A 432     -18.823   1.834  15.853  1.00 89.47           N  
ATOM   3375  NH1 ARG A 432     -17.266   1.157  17.419  1.00 89.47           N  
ATOM   3376  NH2 ARG A 432     -19.493   1.210  17.960  1.00 89.47           N  
ATOM   3377  CZ  ARG A 432     -18.525   1.401  17.075  1.00 89.47           C  
ATOM   3378  N   THR A 433     -18.176   6.088  12.112  1.00 88.53           N  
ATOM   3379  CA  THR A 433     -18.813   7.355  12.456  1.00 88.53           C  
ATOM   3380  C   THR A 433     -19.644   7.876  11.287  1.00 88.53           C  
ATOM   3381  CB  THR A 433     -17.770   8.413  12.860  1.00 88.53           C  
ATOM   3382  O   THR A 433     -20.742   8.401  11.485  1.00 88.53           O  
ATOM   3383  CG2 THR A 433     -18.443   9.708  13.301  1.00 88.53           C  
ATOM   3384  OG1 THR A 433     -16.979   7.907  13.942  1.00 88.53           O  
ATOM   3385  N   GLU A 434     -19.141   7.832  10.063  1.00 89.87           N  
ATOM   3386  CA  GLU A 434     -19.823   8.281   8.853  1.00 89.87           C  
ATOM   3387  C   GLU A 434     -21.087   7.466   8.597  1.00 89.87           C  
ATOM   3388  CB  GLU A 434     -18.887   8.194   7.645  1.00 89.87           C  
ATOM   3389  O   GLU A 434     -22.123   8.018   8.222  1.00 89.87           O  
ATOM   3390  CG  GLU A 434     -19.472   8.785   6.370  1.00 89.87           C  
ATOM   3391  CD  GLU A 434     -18.530   8.696   5.180  1.00 89.87           C  
ATOM   3392  OE1 GLU A 434     -18.961   8.987   4.042  1.00 89.87           O  
ATOM   3393  OE2 GLU A 434     -17.351   8.333   5.388  1.00 89.87           O  
ATOM   3394  N   LYS A 435     -20.998   6.157   8.732  1.00 87.01           N  
ATOM   3395  CA  LYS A 435     -22.112   5.249   8.475  1.00 87.01           C  
ATOM   3396  C   LYS A 435     -23.188   5.382   9.548  1.00 87.01           C  
ATOM   3397  CB  LYS A 435     -21.619   3.802   8.404  1.00 87.01           C  
ATOM   3398  O   LYS A 435     -24.382   5.316   9.248  1.00 87.01           O  
ATOM   3399  CG  LYS A 435     -21.003   3.424   7.065  1.00 87.01           C  
ATOM   3400  CD  LYS A 435     -22.046   3.402   5.955  1.00 87.01           C  
ATOM   3401  CE  LYS A 435     -21.438   2.985   4.623  1.00 87.01           C  
ATOM   3402  NZ  LYS A 435     -22.442   3.029   3.518  1.00 87.01           N  
ATOM   3403  N   LEU A 436     -22.761   5.509  10.846  1.00 83.97           N  
ATOM   3404  CA  LEU A 436     -23.690   5.697  11.955  1.00 83.97           C  
ATOM   3405  C   LEU A 436     -24.366   7.061  11.873  1.00 83.97           C  
ATOM   3406  CB  LEU A 436     -22.961   5.555  13.294  1.00 83.97           C  
ATOM   3407  O   LEU A 436     -25.529   7.207  12.256  1.00 83.97           O  
ATOM   3408  CG  LEU A 436     -22.514   4.143  13.676  1.00 83.97           C  
ATOM   3409  CD1 LEU A 436     -21.680   4.178  14.953  1.00 83.97           C  
ATOM   3410  CD2 LEU A 436     -23.721   3.227  13.845  1.00 83.97           C  
ATOM   3411  N   SER A 437     -23.583   8.011  11.486  1.00 86.71           N  
ATOM   3412  CA  SER A 437     -24.150   9.340  11.282  1.00 86.71           C  
ATOM   3413  C   SER A 437     -25.173   9.336  10.151  1.00 86.71           C  
ATOM   3414  CB  SER A 437     -23.045  10.353  10.977  1.00 86.71           C  
ATOM   3415  O   SER A 437     -26.165  10.067  10.202  1.00 86.71           O  
ATOM   3416  OG  SER A 437     -22.455  10.090   9.716  1.00 86.71           O  
ATOM   3417  N   SER A 438     -24.882   8.519   9.129  1.00 85.56           N  
ATOM   3418  CA  SER A 438     -25.778   8.425   7.981  1.00 85.56           C  
ATOM   3419  C   SER A 438     -27.013   7.593   8.310  1.00 85.56           C  
ATOM   3420  CB  SER A 438     -25.049   7.818   6.781  1.00 85.56           C  
ATOM   3421  O   SER A 438     -28.101   7.856   7.794  1.00 85.56           O  
ATOM   3422  OG  SER A 438     -24.718   6.462   7.027  1.00 85.56           O  
ATOM   3423  N   MET A 439     -26.917   6.454   9.203  1.00 73.90           N  
ATOM   3424  CA  MET A 439     -27.940   5.494   9.605  1.00 73.90           C  
ATOM   3425  C   MET A 439     -28.665   5.965  10.862  1.00 73.90           C  
ATOM   3426  CB  MET A 439     -27.322   4.115   9.845  1.00 73.90           C  
ATOM   3427  O   MET A 439     -29.834   5.637  11.070  1.00 73.90           O  
ATOM   3428  CG  MET A 439     -26.866   3.419   8.573  1.00 73.90           C  
ATOM   3429  SD  MET A 439     -26.165   1.754   8.896  1.00 73.90           S  
ATOM   3430  CE  MET A 439     -27.039   0.788   7.632  1.00 73.90           C  
ATOM   3431  N   GLY A 440     -28.210   6.885  11.752  1.00 54.68           N  
ATOM   3432  CA  GLY A 440     -28.732   7.367  13.021  1.00 54.68           C  
ATOM   3433  C   GLY A 440     -29.069   8.846  13.005  1.00 54.68           C  
ATOM   3434  O   GLY A 440     -28.214   9.679  12.697  1.00 54.68           O  
ATOM   3435  N   LEU A 441     -30.084   9.448  12.168  1.00 48.58           N  
ATOM   3436  CA  LEU A 441     -31.048  10.323  12.828  1.00 48.58           C  
ATOM   3437  C   LEU A 441     -30.608  11.780  12.741  1.00 48.58           C  
ATOM   3438  CB  LEU A 441     -31.224   9.917  14.293  1.00 48.58           C  
ATOM   3439  O   LEU A 441     -29.786  12.234  13.541  1.00 48.58           O  
ATOM   3440  CG  LEU A 441     -32.613   9.421  14.697  1.00 48.58           C  
ATOM   3441  CD1 LEU A 441     -32.770   7.944  14.352  1.00 48.58           C  
ATOM   3442  CD2 LEU A 441     -32.854   9.657  16.184  1.00 48.58           C  
ATOM   3443  N   THR A 442     -30.358  12.447  11.678  1.00 42.95           N  
ATOM   3444  CA  THR A 442     -30.808  13.812  11.429  1.00 42.95           C  
ATOM   3445  C   THR A 442     -32.287  13.965  11.774  1.00 42.95           C  
ATOM   3446  CB  THR A 442     -30.575  14.218   9.962  1.00 42.95           C  
ATOM   3447  O   THR A 442     -33.139  13.296  11.186  1.00 42.95           O  
ATOM   3448  CG2 THR A 442     -29.098  14.129   9.595  1.00 42.95           C  
ATOM   3449  OG1 THR A 442     -31.323  13.345   9.106  1.00 42.95           O  
ATOM   3450  N   ASN A 443     -32.727  13.344  13.003  1.00 39.64           N  
ATOM   3451  CA  ASN A 443     -33.897  13.879  13.691  1.00 39.64           C  
ATOM   3452  C   ASN A 443     -33.994  13.358  15.122  1.00 39.64           C  
ATOM   3453  CB  ASN A 443     -35.174  13.545  12.917  1.00 39.64           C  
ATOM   3454  O   ASN A 443     -34.014  12.146  15.346  1.00 39.64           O  
ATOM   3455  CG  ASN A 443     -35.419  14.491  11.757  1.00 39.64           C  
ATOM   3456  ND2 ASN A 443     -36.452  14.211  10.971  1.00 39.64           N  
ATOM   3457  OD1 ASN A 443     -34.684  15.464  11.568  1.00 39.64           O  
ATOM   3458  N   THR A 444     -33.004  13.659  16.107  1.00 34.43           N  
ATOM   3459  CA  THR A 444     -33.445  13.891  17.477  1.00 34.43           C  
ATOM   3460  C   THR A 444     -32.411  13.374  18.473  1.00 34.43           C  
ATOM   3461  CB  THR A 444     -34.804  13.219  17.748  1.00 34.43           C  
ATOM   3462  O   THR A 444     -32.115  12.178  18.504  1.00 34.43           O  
ATOM   3463  CG2 THR A 444     -35.957  14.102  17.282  1.00 34.43           C  
ATOM   3464  OG1 THR A 444     -34.861  11.970  17.049  1.00 34.43           O  
ATOM   3465  N   VAL A 445     -31.199  13.921  18.539  1.00 39.38           N  
ATOM   3466  CA  VAL A 445     -30.667  14.017  19.894  1.00 39.38           C  
ATOM   3467  C   VAL A 445     -29.334  14.762  19.875  1.00 39.38           C  
ATOM   3468  CB  VAL A 445     -30.488  12.622  20.534  1.00 39.38           C  
ATOM   3469  O   VAL A 445     -28.379  14.323  19.229  1.00 39.38           O  
ATOM   3470  CG1 VAL A 445     -31.808  12.124  21.121  1.00 39.38           C  
ATOM   3471  CG2 VAL A 445     -29.949  11.629  19.506  1.00 39.38           C  
ATOM   3472  N   SER A 446     -29.280  16.028  19.566  1.00 36.79           N  
ATOM   3473  CA  SER A 446     -28.461  17.022  20.252  1.00 36.79           C  
ATOM   3474  C   SER A 446     -28.086  16.556  21.655  1.00 36.79           C  
ATOM   3475  CB  SER A 446     -29.196  18.361  20.330  1.00 36.79           C  
ATOM   3476  O   SER A 446     -28.937  16.068  22.401  1.00 36.79           O  
ATOM   3477  OG  SER A 446     -29.298  18.954  19.047  1.00 36.79           O  
ATOM   3478  N   PRO A 447     -26.751  16.235  21.905  1.00 36.88           N  
ATOM   3479  CA  PRO A 447     -26.229  15.931  23.240  1.00 36.88           C  
ATOM   3480  C   PRO A 447     -26.567  17.011  24.266  1.00 36.88           C  
ATOM   3481  CB  PRO A 447     -24.717  15.846  23.016  1.00 36.88           C  
ATOM   3482  O   PRO A 447     -26.484  18.204  23.963  1.00 36.88           O  
ATOM   3483  CG  PRO A 447     -24.461  16.687  21.807  1.00 36.88           C  
ATOM   3484  CD  PRO A 447     -25.774  16.964  21.133  1.00 36.88           C  
ATOM   3485  N   MET A 448     -27.712  16.917  24.995  1.00 28.83           N  
ATOM   3486  CA  MET A 448     -27.957  17.174  26.411  1.00 28.83           C  
ATOM   3487  C   MET A 448     -26.647  17.410  27.156  1.00 28.83           C  
ATOM   3488  CB  MET A 448     -28.718  16.009  27.046  1.00 28.83           C  
ATOM   3489  O   MET A 448     -25.791  16.526  27.209  1.00 28.83           O  
ATOM   3490  CG  MET A 448     -29.446  16.379  28.328  1.00 28.83           C  
ATOM   3491  SD  MET A 448     -31.229  16.716  28.052  1.00 28.83           S  
ATOM   3492  CE  MET A 448     -31.948  15.180  28.697  1.00 28.83           C  
ATOM   3493  N   SER A 449     -25.938  18.599  27.004  1.00 37.88           N  
ATOM   3494  CA  SER A 449     -25.132  19.211  28.055  1.00 37.88           C  
ATOM   3495  C   SER A 449     -25.866  20.380  28.705  1.00 37.88           C  
ATOM   3496  CB  SER A 449     -23.792  19.689  27.494  1.00 37.88           C  
ATOM   3497  O   SER A 449     -26.474  21.200  28.014  1.00 37.88           O  
ATOM   3498  OG  SER A 449     -23.987  20.681  26.501  1.00 37.88           O  
ATOM   3499  N   THR A 450     -26.536  20.093  29.816  1.00 30.60           N  
ATOM   3500  CA  THR A 450     -26.571  20.562  31.197  1.00 30.60           C  
ATOM   3501  C   THR A 450     -25.967  21.959  31.309  1.00 30.60           C  
ATOM   3502  CB  THR A 450     -25.818  19.598  32.133  1.00 30.60           C  
ATOM   3503  O   THR A 450     -24.778  22.150  31.045  1.00 30.60           O  
ATOM   3504  CG2 THR A 450     -26.540  18.259  32.239  1.00 30.60           C  
ATOM   3505  OG1 THR A 450     -24.498  19.378  31.622  1.00 30.60           O  
ATOM   3506  N   SER A 451     -26.730  23.031  31.058  1.00 36.14           N  
ATOM   3507  CA  SER A 451     -26.703  24.183  31.954  1.00 36.14           C  
ATOM   3508  C   SER A 451     -27.944  25.051  31.775  1.00 36.14           C  
ATOM   3509  CB  SER A 451     -25.446  25.020  31.715  1.00 36.14           C  
ATOM   3510  O   SER A 451     -28.346  25.344  30.647  1.00 36.14           O  
ATOM   3511  OG  SER A 451     -25.374  25.443  30.364  1.00 36.14           O  
ATOM   3512  N   LYS A 452     -29.047  24.765  32.503  1.00 34.77           N  
ATOM   3513  CA  LYS A 452     -29.698  25.636  33.477  1.00 34.77           C  
ATOM   3514  C   LYS A 452     -30.764  26.503  32.814  1.00 34.77           C  
ATOM   3515  CB  LYS A 452     -28.667  26.520  34.181  1.00 34.77           C  
ATOM   3516  O   LYS A 452     -30.476  27.226  31.857  1.00 34.77           O  
ATOM   3517  CG  LYS A 452     -28.106  25.918  35.461  1.00 34.77           C  
ATOM   3518  CD  LYS A 452     -27.557  26.993  36.390  1.00 34.77           C  
ATOM   3519  CE  LYS A 452     -26.917  26.387  37.632  1.00 34.77           C  
ATOM   3520  NZ  LYS A 452     -26.197  27.414  38.442  1.00 34.77           N  
ATOM   3521  N   ALA A 453     -32.022  26.114  32.828  1.00 29.89           N  
ATOM   3522  CA  ALA A 453     -33.198  26.587  33.554  1.00 29.89           C  
ATOM   3523  C   ALA A 453     -33.307  28.108  33.489  1.00 29.89           C  
ATOM   3524  CB  ALA A 453     -33.149  26.122  35.007  1.00 29.89           C  
ATOM   3525  O   ALA A 453     -32.351  28.819  33.808  1.00 29.89           O  
ATOM   3526  N   LYS A 454     -34.147  28.625  32.584  1.00 33.06           N  
ATOM   3527  CA  LYS A 454     -35.286  29.406  33.058  1.00 33.06           C  
ATOM   3528  C   LYS A 454     -36.010  30.082  31.897  1.00 33.06           C  
ATOM   3529  CB  LYS A 454     -34.832  30.454  34.074  1.00 33.06           C  
ATOM   3530  O   LYS A 454     -35.407  30.853  31.147  1.00 33.06           O  
ATOM   3531  CG  LYS A 454     -34.958  30.007  35.523  1.00 33.06           C  
ATOM   3532  CD  LYS A 454     -34.706  31.159  36.488  1.00 33.06           C  
ATOM   3533  CE  LYS A 454     -34.754  30.696  37.938  1.00 33.06           C  
ATOM   3534  NZ  LYS A 454     -34.393  31.795  38.882  1.00 33.06           N  
ATOM   3535  N   SER A 455     -37.108  29.504  31.438  1.00 32.95           N  
ATOM   3536  CA  SER A 455     -38.495  29.866  31.711  1.00 32.95           C  
ATOM   3537  C   SER A 455     -38.984  30.942  30.748  1.00 32.95           C  
ATOM   3538  CB  SER A 455     -38.649  30.352  33.153  1.00 32.95           C  
ATOM   3539  O   SER A 455     -38.354  31.993  30.611  1.00 32.95           O  
ATOM   3540  OG  SER A 455     -39.610  31.390  33.234  1.00 32.95           O  
ATOM   3541  N   GLY A 456     -39.717  30.540  29.757  1.00 29.23           N  
ATOM   3542  CA  GLY A 456     -41.153  30.769  29.743  1.00 29.23           C  
ATOM   3543  C   GLY A 456     -41.637  31.444  28.474  1.00 29.23           C  
ATOM   3544  O   GLY A 456     -41.120  32.493  28.086  1.00 29.23           O  
ATOM   3545  N   ARG A 457     -42.245  30.640  27.599  1.00 27.57           N  
ATOM   3546  CA  ARG A 457     -43.689  30.501  27.440  1.00 27.57           C  
ATOM   3547  C   ARG A 457     -44.245  31.576  26.513  1.00 27.57           C  
ATOM   3548  CB  ARG A 457     -44.389  30.569  28.800  1.00 27.57           C  
ATOM   3549  O   ARG A 457     -44.061  32.770  26.758  1.00 27.57           O  
ATOM   3550  CG  ARG A 457     -45.782  29.960  28.807  1.00 27.57           C  
ATOM   3551  CD  ARG A 457     -46.230  29.595  30.216  1.00 27.57           C  
ATOM   3552  NE  ARG A 457     -47.594  29.075  30.229  1.00 27.57           N  
ATOM   3553  NH1 ARG A 457     -47.312  27.805  32.138  1.00 27.57           N  
ATOM   3554  NH2 ARG A 457     -49.335  27.827  31.059  1.00 27.57           N  
ATOM   3555  CZ  ARG A 457     -48.077  28.237  31.142  1.00 27.57           C  
ATOM   3556  N   SER A 458     -44.656  31.131  25.323  1.00 26.38           N  
ATOM   3557  CA  SER A 458     -45.999  30.931  24.789  1.00 26.38           C  
ATOM   3558  C   SER A 458     -46.269  31.858  23.609  1.00 26.38           C  
ATOM   3559  CB  SER A 458     -47.048  31.159  25.878  1.00 26.38           C  
ATOM   3560  O   SER A 458     -45.912  33.037  23.645  1.00 26.38           O  
ATOM   3561  OG  SER A 458     -46.926  32.459  26.430  1.00 26.38           O  
ATOM   3562  N   THR A 459     -46.488  31.248  22.434  1.00 29.26           N  
ATOM   3563  CA  THR A 459     -47.816  31.192  21.832  1.00 29.26           C  
ATOM   3564  C   THR A 459     -47.793  31.760  20.416  1.00 29.26           C  
ATOM   3565  CB  THR A 459     -48.846  31.960  22.680  1.00 29.26           C  
ATOM   3566  O   THR A 459     -47.279  32.858  20.191  1.00 29.26           O  
ATOM   3567  CG2 THR A 459     -49.774  31.002  23.420  1.00 29.26           C  
ATOM   3568  OG1 THR A 459     -48.157  32.775  23.636  1.00 29.26           O  
ATOM   3569  N   SER A 460     -47.816  30.932  19.394  1.00 30.19           N  
ATOM   3570  CA  SER A 460     -48.964  30.826  18.499  1.00 30.19           C  
ATOM   3571  C   SER A 460     -48.626  31.336  17.102  1.00 30.19           C  
ATOM   3572  CB  SER A 460     -50.155  31.604  19.060  1.00 30.19           C  
ATOM   3573  O   SER A 460     -48.026  32.403  16.953  1.00 30.19           O  
ATOM   3574  OG  SER A 460     -49.837  32.978  19.201  1.00 30.19           O  
ATOM   3575  N   GLN A 461     -48.475  30.449  16.158  1.00 27.02           N  
ATOM   3576  CA  GLN A 461     -49.532  30.364  15.156  1.00 27.02           C  
ATOM   3577  C   GLN A 461     -49.101  31.019  13.846  1.00 27.02           C  
ATOM   3578  CB  GLN A 461     -50.815  31.016  15.672  1.00 27.02           C  
ATOM   3579  O   GLN A 461     -48.637  32.161  13.840  1.00 27.02           O  
ATOM   3580  CG  GLN A 461     -51.775  30.041  16.339  1.00 27.02           C  
ATOM   3581  CD  GLN A 461     -53.113  30.672  16.677  1.00 27.02           C  
ATOM   3582  NE2 GLN A 461     -53.672  30.300  17.823  1.00 27.02           N  
ATOM   3583  OE1 GLN A 461     -53.639  31.488  15.914  1.00 27.02           O  
ATOM   3584  N   ALA A 462     -48.686  30.240  12.847  1.00 27.90           N  
ATOM   3585  CA  ALA A 462     -49.520  30.347  11.653  1.00 27.90           C  
ATOM   3586  C   ALA A 462     -48.704  30.820  10.453  1.00 27.90           C  
ATOM   3587  CB  ALA A 462     -50.689  31.297  11.904  1.00 27.90           C  
ATOM   3588  O   ALA A 462     -48.028  31.849  10.521  1.00 27.90           O  
ATOM   3589  N   ALA A 463     -48.166  29.944   9.636  1.00 31.47           N  
ATOM   3590  CA  ALA A 463     -48.680  29.902   8.270  1.00 31.47           C  
ATOM   3591  C   ALA A 463     -47.613  30.340   7.270  1.00 31.47           C  
ATOM   3592  CB  ALA A 463     -49.919  30.784   8.140  1.00 31.47           C  
ATOM   3593  O   ALA A 463     -47.112  31.465   7.339  1.00 31.47           O  
ATOM   3594  N   ALA A 464     -46.836  29.379   6.656  1.00 29.56           N  
ATOM   3595  CA  ALA A 464     -47.110  28.899   5.304  1.00 29.56           C  
ATOM   3596  C   ALA A 464     -46.901  30.007   4.276  1.00 29.56           C  
ATOM   3597  CB  ALA A 464     -48.533  28.353   5.211  1.00 29.56           C  
ATOM   3598  O   ALA A 464     -47.518  31.070   4.365  1.00 29.56           O  
ATOM   3599  N   GLN A 465     -45.864  29.892   3.445  1.00 29.45           N  
ATOM   3600  CA  GLN A 465     -45.713  29.358   2.095  1.00 29.45           C  
ATOM   3601  C   GLN A 465     -46.363  30.277   1.064  1.00 29.45           C  
ATOM   3602  CB  GLN A 465     -46.315  27.956   2.001  1.00 29.45           C  
ATOM   3603  O   GLN A 465     -47.518  30.677   1.222  1.00 29.45           O  
ATOM   3604  CG  GLN A 465     -45.294  26.867   1.697  1.00 29.45           C  
ATOM   3605  CD  GLN A 465     -45.843  25.470   1.916  1.00 29.45           C  
ATOM   3606  NE2 GLN A 465     -45.232  24.485   1.266  1.00 29.45           N  
ATOM   3607  OE1 GLN A 465     -46.806  25.277   2.664  1.00 29.45           O  
ATOM   3608  N   GLU A 466     -45.553  30.856   0.084  1.00 32.22           N  
ATOM   3609  CA  GLU A 466     -45.920  30.458  -1.272  1.00 32.22           C  
ATOM   3610  C   GLU A 466     -45.348  31.426  -2.304  1.00 32.22           C  
ATOM   3611  CB  GLU A 466     -47.441  30.375  -1.415  1.00 32.22           C  
ATOM   3612  O   GLU A 466     -45.593  32.632  -2.235  1.00 32.22           O  
ATOM   3613  CG  GLU A 466     -47.912  29.273  -2.353  1.00 32.22           C  
ATOM   3614  CD  GLU A 466     -49.412  29.035  -2.294  1.00 32.22           C  
ATOM   3615  OE1 GLU A 466     -49.914  28.144  -3.016  1.00 32.22           O  
ATOM   3616  OE2 GLU A 466     -50.092  29.747  -1.521  1.00 32.22           O  
ATOM   3617  N   ASP A 467     -44.296  31.005  -3.180  1.00 36.51           N  
ATOM   3618  CA  ASP A 467     -44.597  30.749  -4.586  1.00 36.51           C  
ATOM   3619  C   ASP A 467     -43.329  30.794  -5.436  1.00 36.51           C  
ATOM   3620  CB  ASP A 467     -45.616  31.763  -5.109  1.00 36.51           C  
ATOM   3621  O   ASP A 467     -42.773  31.868  -5.676  1.00 36.51           O  
ATOM   3622  CG  ASP A 467     -46.766  31.113  -5.860  1.00 36.51           C  
ATOM   3623  OD1 ASP A 467     -46.826  29.866  -5.924  1.00 36.51           O  
ATOM   3624  OD2 ASP A 467     -47.618  31.855  -6.394  1.00 36.51           O  
ATOM   3625  N   THR A 468     -42.568  29.552  -5.610  1.00 32.72           N  
ATOM   3626  CA  THR A 468     -42.404  29.067  -6.976  1.00 32.72           C  
ATOM   3627  C   THR A 468     -42.554  27.550  -7.033  1.00 32.72           C  
ATOM   3628  CB  THR A 468     -41.034  29.472  -7.551  1.00 32.72           C  
ATOM   3629  O   THR A 468     -41.722  26.818  -6.493  1.00 32.72           O  
ATOM   3630  CG2 THR A 468     -40.948  30.981  -7.758  1.00 32.72           C  
ATOM   3631  OG1 THR A 468     -40.002  29.066  -6.644  1.00 32.72           O  
ATOM   3632  N   LEU A 469     -43.797  26.793  -7.200  1.00 33.27           N  
ATOM   3633  CA  LEU A 469     -44.848  26.052  -7.890  1.00 33.27           C  
ATOM   3634  C   LEU A 469     -44.483  25.824  -9.352  1.00 33.27           C  
ATOM   3635  CB  LEU A 469     -46.181  26.799  -7.795  1.00 33.27           C  
ATOM   3636  O   LEU A 469     -44.289  26.782 -10.105  1.00 33.27           O  
ATOM   3637  CG  LEU A 469     -47.445  25.940  -7.849  1.00 33.27           C  
ATOM   3638  CD1 LEU A 469     -47.594  25.134  -6.563  1.00 33.27           C  
ATOM   3639  CD2 LEU A 469     -48.674  26.812  -8.086  1.00 33.27           C  
ATOM   3640  N   ALA A 470     -43.985  24.566  -9.834  1.00 30.85           N  
ATOM   3641  CA  ALA A 470     -44.914  23.647 -10.487  1.00 30.85           C  
ATOM   3642  C   ALA A 470     -44.166  22.619 -11.331  1.00 30.85           C  
ATOM   3643  CB  ALA A 470     -45.908  24.419 -11.351  1.00 30.85           C  
ATOM   3644  O   ALA A 470     -43.477  22.977 -12.289  1.00 30.85           O  
ATOM   3645  N   LYS A 471     -43.633  21.397 -10.595  1.00 31.35           N  
ATOM   3646  CA  LYS A 471     -43.825  20.087 -11.211  1.00 31.35           C  
ATOM   3647  C   LYS A 471     -42.974  19.025 -10.521  1.00 31.35           C  
ATOM   3648  CB  LYS A 471     -43.490  20.139 -12.702  1.00 31.35           C  
ATOM   3649  O   LYS A 471     -41.748  19.142 -10.469  1.00 31.35           O  
ATOM   3650  CG  LYS A 471     -44.668  20.515 -13.588  1.00 31.35           C  
ATOM   3651  CD  LYS A 471     -44.232  20.748 -15.029  1.00 31.35           C  
ATOM   3652  CE  LYS A 471     -45.410  21.127 -15.916  1.00 31.35           C  
ATOM   3653  NZ  LYS A 471     -44.977  21.430 -17.313  1.00 31.35           N  
ATOM   3654  N   MET A 472     -43.255  18.596  -9.264  1.00 33.65           N  
ATOM   3655  CA  MET A 472     -43.137  17.166  -8.993  1.00 33.65           C  
ATOM   3656  C   MET A 472     -43.317  16.877  -7.507  1.00 33.65           C  
ATOM   3657  CB  MET A 472     -41.782  16.638  -9.467  1.00 33.65           C  
ATOM   3658  O   MET A 472     -42.479  17.260  -6.689  1.00 33.65           O  
ATOM   3659  CG  MET A 472     -41.687  16.460 -10.974  1.00 33.65           C  
ATOM   3660  SD  MET A 472     -40.243  15.443 -11.472  1.00 33.65           S  
ATOM   3661  CE  MET A 472     -40.744  14.975 -13.152  1.00 33.65           C  
ATOM   3662  N   ALA A 473     -44.597  17.188  -6.953  1.00 31.00           N  
ATOM   3663  CA  ALA A 473     -45.057  16.585  -5.704  1.00 31.00           C  
ATOM   3664  C   ALA A 473     -46.488  16.072  -5.837  1.00 31.00           C  
ATOM   3665  CB  ALA A 473     -44.959  17.591  -4.560  1.00 31.00           C  
ATOM   3666  O   ALA A 473     -47.417  16.854  -6.049  1.00 31.00           O  
ATOM   3667  N   PRO A 474     -46.682  14.647  -6.068  1.00 32.41           N  
ATOM   3668  CA  PRO A 474     -47.228  13.956  -4.897  1.00 32.41           C  
ATOM   3669  C   PRO A 474     -46.581  12.594  -4.660  1.00 32.41           C  
ATOM   3670  CB  PRO A 474     -48.713  13.803  -5.239  1.00 32.41           C  
ATOM   3671  O   PRO A 474     -46.584  11.741  -5.552  1.00 32.41           O  
ATOM   3672  CG  PRO A 474     -48.745  13.601  -6.719  1.00 32.41           C  
ATOM   3673  CD  PRO A 474     -47.364  13.830  -7.262  1.00 32.41           C  
ATOM   3674  N   LYS A 475     -45.228  12.459  -4.125  1.00 39.42           N  
ATOM   3675  CA  LYS A 475     -44.757  11.177  -3.608  1.00 39.42           C  
ATOM   3676  C   LYS A 475     -43.861  11.371  -2.388  1.00 39.42           C  
ATOM   3677  CB  LYS A 475     -44.005  10.404  -4.692  1.00 39.42           C  
ATOM   3678  O   LYS A 475     -43.601  10.423  -1.645  1.00 39.42           O  
ATOM   3679  CG  LYS A 475     -44.903   9.566  -5.590  1.00 39.42           C  
ATOM   3680  CD  LYS A 475     -44.089   8.679  -6.523  1.00 39.42           C  
ATOM   3681  CE  LYS A 475     -44.986   7.794  -7.379  1.00 39.42           C  
ATOM   3682  NZ  LYS A 475     -44.196   6.978  -8.349  1.00 39.42           N  
ATOM   3683  N   ARG A 476     -43.909  12.553  -1.759  1.00 41.82           N  
ATOM   3684  CA  ARG A 476     -42.984  12.743  -0.647  1.00 41.82           C  
ATOM   3685  C   ARG A 476     -43.719  13.217   0.602  1.00 41.82           C  
ATOM   3686  CB  ARG A 476     -41.889  13.744  -1.023  1.00 41.82           C  
ATOM   3687  O   ARG A 476     -43.291  12.937   1.724  1.00 41.82           O  
ATOM   3688  CG  ARG A 476     -40.680  13.112  -1.693  1.00 41.82           C  
ATOM   3689  CD  ARG A 476     -39.587  14.136  -1.966  1.00 41.82           C  
ATOM   3690  NE  ARG A 476     -38.259  13.530  -1.932  1.00 41.82           N  
ATOM   3691  NH1 ARG A 476     -37.222  15.241  -3.088  1.00 41.82           N  
ATOM   3692  NH2 ARG A 476     -36.008  13.431  -2.377  1.00 41.82           N  
ATOM   3693  CZ  ARG A 476     -37.166  14.068  -2.465  1.00 41.82           C  
ATOM   3694  N   ALA A 477     -45.086  13.290   0.612  1.00 43.30           N  
ATOM   3695  CA  ALA A 477     -45.920  13.636   1.760  1.00 43.30           C  
ATOM   3696  C   ALA A 477     -46.862  12.490   2.119  1.00 43.30           C  
ATOM   3697  CB  ALA A 477     -46.718  14.906   1.475  1.00 43.30           C  
ATOM   3698  O   ALA A 477     -47.206  12.304   3.288  1.00 43.30           O  
ATOM   3699  N   SER A 478     -46.841  11.416   1.348  1.00 46.11           N  
ATOM   3700  CA  SER A 478     -47.523  10.165   1.661  1.00 46.11           C  
ATOM   3701  C   SER A 478     -46.556   9.137   2.238  1.00 46.11           C  
ATOM   3702  CB  SER A 478     -48.201   9.596   0.414  1.00 46.11           C  
ATOM   3703  O   SER A 478     -46.936   8.324   3.083  1.00 46.11           O  
ATOM   3704  OG  SER A 478     -47.235   9.167  -0.531  1.00 46.11           O  
ATOM   3705  N   HIS A 479     -45.160   9.391   2.105  1.00 45.25           N  
ATOM   3706  CA  HIS A 479     -44.145   8.469   2.601  1.00 45.25           C  
ATOM   3707  C   HIS A 479     -43.607   8.918   3.955  1.00 45.25           C  
ATOM   3708  CB  HIS A 479     -42.998   8.343   1.596  1.00 45.25           C  
ATOM   3709  O   HIS A 479     -43.255   8.087   4.795  1.00 45.25           O  
ATOM   3710  CG  HIS A 479     -42.675   6.930   1.228  1.00 45.25           C  
ATOM   3711  CD2 HIS A 479     -43.028   6.188   0.152  1.00 45.25           C  
ATOM   3712  ND1 HIS A 479     -41.897   6.114   2.021  1.00 45.25           N  
ATOM   3713  CE1 HIS A 479     -41.785   4.928   1.446  1.00 45.25           C  
ATOM   3714  NE2 HIS A 479     -42.462   4.947   0.311  1.00 45.25           N  
ATOM   3715  N   ALA A 480     -43.850  10.169   4.381  1.00 42.92           N  
ATOM   3716  CA  ALA A 480     -43.460  10.715   5.678  1.00 42.92           C  
ATOM   3717  C   ALA A 480     -44.590  10.575   6.694  1.00 42.92           C  
ATOM   3718  CB  ALA A 480     -43.053  12.180   5.538  1.00 42.92           C  
ATOM   3719  O   ALA A 480     -44.344  10.302   7.872  1.00 42.92           O  
ATOM   3720  N   LEU A 481     -45.863  10.550   6.292  1.00 50.23           N  
ATOM   3721  CA  LEU A 481     -47.045  10.285   7.106  1.00 50.23           C  
ATOM   3722  C   LEU A 481     -47.323   8.788   7.188  1.00 50.23           C  
ATOM   3723  CB  LEU A 481     -48.264  11.012   6.534  1.00 50.23           C  
ATOM   3724  O   LEU A 481     -47.798   8.296   8.214  1.00 50.23           O  
ATOM   3725  CG  LEU A 481     -48.394  12.496   6.881  1.00 50.23           C  
ATOM   3726  CD1 LEU A 481     -49.495  13.142   6.047  1.00 50.23           C  
ATOM   3727  CD2 LEU A 481     -48.669  12.675   8.370  1.00 50.23           C  
ATOM   3728  N   ALA A 482     -46.704   7.954   6.166  1.00 54.67           N  
ATOM   3729  CA  ALA A 482     -46.767   6.495   6.175  1.00 54.67           C  
ATOM   3730  C   ALA A 482     -45.613   5.901   6.978  1.00 54.67           C  
ATOM   3731  CB  ALA A 482     -46.753   5.953   4.748  1.00 54.67           C  
ATOM   3732  O   ALA A 482     -45.774   4.874   7.642  1.00 54.67           O  
ATOM   3733  N   ALA A 483     -44.512   6.677   7.153  1.00 54.11           N  
ATOM   3734  CA  ALA A 483     -43.341   6.279   7.930  1.00 54.11           C  
ATOM   3735  C   ALA A 483     -43.511   6.642   9.403  1.00 54.11           C  
ATOM   3736  CB  ALA A 483     -42.082   6.932   7.367  1.00 54.11           C  
ATOM   3737  O   ALA A 483     -43.112   5.880  10.287  1.00 54.11           O  
ATOM   3738  N   HIS A 484     -44.302   7.672   9.756  1.00 52.17           N  
ATOM   3739  CA  HIS A 484     -44.665   8.072  11.111  1.00 52.17           C  
ATOM   3740  C   HIS A 484     -45.893   7.313  11.600  1.00 52.17           C  
ATOM   3741  CB  HIS A 484     -44.920   9.579  11.175  1.00 52.17           C  
ATOM   3742  O   HIS A 484     -45.982   6.960  12.778  1.00 52.17           O  
ATOM   3743  CG  HIS A 484     -45.007  10.115  12.568  1.00 52.17           C  
ATOM   3744  CD2 HIS A 484     -44.043  10.527  13.424  1.00 52.17           C  
ATOM   3745  ND1 HIS A 484     -46.205  10.272  13.232  1.00 52.17           N  
ATOM   3746  CE1 HIS A 484     -45.972  10.760  14.439  1.00 52.17           C  
ATOM   3747  NE2 HIS A 484     -44.668  10.924  14.581  1.00 52.17           N  
ATOM   3748  N   ALA A 485     -46.738   6.771  10.675  1.00 62.36           N  
ATOM   3749  CA  ALA A 485     -47.900   5.935  10.969  1.00 62.36           C  
ATOM   3750  C   ALA A 485     -47.498   4.471  11.116  1.00 62.36           C  
ATOM   3751  CB  ALA A 485     -48.954   6.087   9.876  1.00 62.36           C  
ATOM   3752  O   ALA A 485     -48.037   3.755  11.964  1.00 62.36           O  
ATOM   3753  N   LEU A 486     -46.322   4.007  10.455  1.00 60.65           N  
ATOM   3754  CA  LEU A 486     -45.783   2.656  10.568  1.00 60.65           C  
ATOM   3755  C   LEU A 486     -44.898   2.526  11.803  1.00 60.65           C  
ATOM   3756  CB  LEU A 486     -44.985   2.290   9.313  1.00 60.65           C  
ATOM   3757  O   LEU A 486     -44.874   1.475  12.447  1.00 60.65           O  
ATOM   3758  CG  LEU A 486     -45.796   1.788   8.118  1.00 60.65           C  
ATOM   3759  CD1 LEU A 486     -44.952   1.835   6.848  1.00 60.65           C  
ATOM   3760  CD2 LEU A 486     -46.307   0.374   8.374  1.00 60.65           C  
ATOM   3761  N   ALA A 487     -44.326   3.681  12.251  1.00 63.13           N  
ATOM   3762  CA  ALA A 487     -43.533   3.757  13.475  1.00 63.13           C  
ATOM   3763  C   ALA A 487     -44.430   3.902  14.701  1.00 63.13           C  
ATOM   3764  CB  ALA A 487     -42.548   4.922  13.399  1.00 63.13           C  
ATOM   3765  O   ALA A 487     -44.148   3.327  15.755  1.00 63.13           O  
ATOM   3766  N   ALA A 488     -45.667   4.511  14.521  1.00 70.20           N  
ATOM   3767  CA  ALA A 488     -46.677   4.651  15.567  1.00 70.20           C  
ATOM   3768  C   ALA A 488     -47.509   3.378  15.699  1.00 70.20           C  
ATOM   3769  CB  ALA A 488     -47.581   5.846  15.277  1.00 70.20           C  
ATOM   3770  O   ALA A 488     -47.877   2.982  16.807  1.00 70.20           O  
ATOM   3771  N   LYS A 489     -47.675   2.568  14.538  1.00 70.11           N  
ATOM   3772  CA  LYS A 489     -48.339   1.268  14.548  1.00 70.11           C  
ATOM   3773  C   LYS A 489     -47.418   0.184  15.102  1.00 70.11           C  
ATOM   3774  CB  LYS A 489     -48.805   0.891  13.141  1.00 70.11           C  
ATOM   3775  O   LYS A 489     -47.869  -0.721  15.806  1.00 70.11           O  
ATOM   3776  CG  LYS A 489     -50.007  -0.041  13.116  1.00 70.11           C  
ATOM   3777  CD  LYS A 489     -50.520  -0.254  11.697  1.00 70.11           C  
ATOM   3778  CE  LYS A 489     -51.673  -1.248  11.661  1.00 70.11           C  
ATOM   3779  NZ  LYS A 489     -52.249  -1.379  10.290  1.00 70.11           N  
ATOM   3780  N   ALA A 490     -45.989   0.353  14.922  1.00 68.40           N  
ATOM   3781  CA  ALA A 490     -44.985  -0.576  15.432  1.00 68.40           C  
ATOM   3782  C   ALA A 490     -44.736  -0.353  16.921  1.00 68.40           C  
ATOM   3783  CB  ALA A 490     -43.681  -0.432  14.650  1.00 68.40           C  
ATOM   3784  O   ALA A 490     -44.516  -1.308  17.670  1.00 68.40           O  
ATOM   3785  N   GLN A 491     -45.038   0.904  17.439  1.00 69.13           N  
ATOM   3786  CA  GLN A 491     -44.928   1.233  18.856  1.00 69.13           C  
ATOM   3787  C   GLN A 491     -46.200   0.852  19.609  1.00 69.13           C  
ATOM   3788  CB  GLN A 491     -44.634   2.722  19.041  1.00 69.13           C  
ATOM   3789  O   GLN A 491     -46.136   0.380  20.746  1.00 69.13           O  
ATOM   3790  CG  GLN A 491     -43.149   3.053  19.105  1.00 69.13           C  
ATOM   3791  CD  GLN A 491     -42.885   4.534  19.300  1.00 69.13           C  
ATOM   3792  NE2 GLN A 491     -41.648   4.876  19.644  1.00 69.13           N  
ATOM   3793  OE1 GLN A 491     -43.786   5.365  19.142  1.00 69.13           O  
ATOM   3794  N   LYS A 492     -47.418   0.902  18.921  1.00 76.06           N  
ATOM   3795  CA  LYS A 492     -48.696   0.482  19.489  1.00 76.06           C  
ATOM   3796  C   LYS A 492     -48.813  -1.039  19.515  1.00 76.06           C  
ATOM   3797  CB  LYS A 492     -49.859   1.084  18.698  1.00 76.06           C  
ATOM   3798  O   LYS A 492     -49.346  -1.610  20.468  1.00 76.06           O  
ATOM   3799  CG  LYS A 492     -50.234   2.495  19.126  1.00 76.06           C  
ATOM   3800  CD  LYS A 492     -51.492   2.979  18.416  1.00 76.06           C  
ATOM   3801  CE  LYS A 492     -51.855   4.399  18.827  1.00 76.06           C  
ATOM   3802  NZ  LYS A 492     -53.104   4.868  18.154  1.00 76.06           N  
ATOM   3803  N   GLN A 493     -48.119  -1.800  18.510  1.00 70.26           N  
ATOM   3804  CA  GLN A 493     -48.104  -3.258  18.452  1.00 70.26           C  
ATOM   3805  C   GLN A 493     -47.098  -3.837  19.442  1.00 70.26           C  
ATOM   3806  CB  GLN A 493     -47.782  -3.736  17.036  1.00 70.26           C  
ATOM   3807  O   GLN A 493     -47.340  -4.889  20.038  1.00 70.26           O  
ATOM   3808  CG  GLN A 493     -48.937  -3.578  16.056  1.00 70.26           C  
ATOM   3809  CD  GLN A 493     -48.649  -4.201  14.703  1.00 70.26           C  
ATOM   3810  NE2 GLN A 493     -49.703  -4.538  13.968  1.00 70.26           N  
ATOM   3811  OE1 GLN A 493     -47.488  -4.377  14.321  1.00 70.26           O  
ATOM   3812  N   ALA A 494     -45.965  -2.995  19.719  1.00 68.67           N  
ATOM   3813  CA  ALA A 494     -44.955  -3.382  20.700  1.00 68.67           C  
ATOM   3814  C   ALA A 494     -45.451  -3.140  22.122  1.00 68.67           C  
ATOM   3815  CB  ALA A 494     -43.655  -2.618  20.455  1.00 68.67           C  
ATOM   3816  O   ALA A 494     -45.196  -3.946  23.021  1.00 68.67           O  
ATOM   3817  N   GLU A 495     -46.349  -2.112  22.346  1.00 75.88           N  
ATOM   3818  CA  GLU A 495     -46.958  -1.804  23.636  1.00 75.88           C  
ATOM   3819  C   GLU A 495     -48.140  -2.725  23.923  1.00 75.88           C  
ATOM   3820  CB  GLU A 495     -47.409  -0.341  23.682  1.00 75.88           C  
ATOM   3821  O   GLU A 495     -48.348  -3.140  25.065  1.00 75.88           O  
ATOM   3822  CG  GLU A 495     -46.277   0.642  23.945  1.00 75.88           C  
ATOM   3823  CD  GLU A 495     -46.709   2.096  23.835  1.00 75.88           C  
ATOM   3824  OE1 GLU A 495     -45.844   2.995  23.937  1.00 75.88           O  
ATOM   3825  OE2 GLU A 495     -47.922   2.338  23.645  1.00 75.88           O  
ATOM   3826  N   GLU A 496     -48.837  -3.198  22.802  1.00 77.23           N  
ATOM   3827  CA  GLU A 496     -49.951  -4.134  22.914  1.00 77.23           C  
ATOM   3828  C   GLU A 496     -49.455  -5.554  23.171  1.00 77.23           C  
ATOM   3829  CB  GLU A 496     -50.813  -4.099  21.649  1.00 77.23           C  
ATOM   3830  O   GLU A 496     -50.067  -6.302  23.937  1.00 77.23           O  
ATOM   3831  CG  GLU A 496     -52.300  -3.926  21.922  1.00 77.23           C  
ATOM   3832  CD  GLU A 496     -53.137  -3.844  20.656  1.00 77.23           C  
ATOM   3833  OE1 GLU A 496     -54.385  -3.817  20.754  1.00 77.23           O  
ATOM   3834  OE2 GLU A 496     -52.540  -3.807  19.557  1.00 77.23           O  
ATOM   3835  N   MET A 497     -48.195  -6.009  22.585  1.00 68.95           N  
ATOM   3836  CA  MET A 497     -47.573  -7.316  22.777  1.00 68.95           C  
ATOM   3837  C   MET A 497     -46.907  -7.406  24.146  1.00 68.95           C  
ATOM   3838  CB  MET A 497     -46.546  -7.590  21.677  1.00 68.95           C  
ATOM   3839  O   MET A 497     -46.903  -8.468  24.770  1.00 68.95           O  
ATOM   3840  CG  MET A 497     -47.166  -7.957  20.338  1.00 68.95           C  
ATOM   3841  SD  MET A 497     -47.908  -9.635  20.343  1.00 68.95           S  
ATOM   3842  CE  MET A 497     -46.404 -10.650  20.364  1.00 68.95           C  
ATOM   3843  N   SER A 498     -46.444  -6.224  24.682  1.00 73.01           N  
ATOM   3844  CA  SER A 498     -45.846  -6.141  26.010  1.00 73.01           C  
ATOM   3845  C   SER A 498     -46.915  -6.089  27.096  1.00 73.01           C  
ATOM   3846  CB  SER A 498     -44.941  -4.913  26.115  1.00 73.01           C  
ATOM   3847  O   SER A 498     -46.755  -6.688  28.161  1.00 73.01           O  
ATOM   3848  OG  SER A 498     -44.431  -4.775  27.430  1.00 73.01           O  
ATOM   3849  N   GLN A 499     -48.132  -5.499  26.813  1.00 76.00           N  
ATOM   3850  CA  GLN A 499     -49.274  -5.445  27.719  1.00 76.00           C  
ATOM   3851  C   GLN A 499     -50.021  -6.776  27.742  1.00 76.00           C  
ATOM   3852  CB  GLN A 499     -50.225  -4.316  27.318  1.00 76.00           C  
ATOM   3853  O   GLN A 499     -50.502  -7.206  28.792  1.00 76.00           O  
ATOM   3854  CG  GLN A 499     -49.728  -2.929  27.702  1.00 76.00           C  
ATOM   3855  CD  GLN A 499     -50.698  -1.829  27.312  1.00 76.00           C  
ATOM   3856  NE2 GLN A 499     -50.266  -0.581  27.450  1.00 76.00           N  
ATOM   3857  OE1 GLN A 499     -51.827  -2.100  26.890  1.00 76.00           O  
ATOM   3858  N   LYS A 500     -50.073  -7.538  26.591  1.00 76.55           N  
ATOM   3859  CA  LYS A 500     -50.654  -8.874  26.494  1.00 76.55           C  
ATOM   3860  C   LYS A 500     -49.780  -9.906  27.200  1.00 76.55           C  
ATOM   3861  CB  LYS A 500     -50.851  -9.268  25.029  1.00 76.55           C  
ATOM   3862  O   LYS A 500     -50.291 -10.847  27.810  1.00 76.55           O  
ATOM   3863  CG  LYS A 500     -52.278  -9.096  24.529  1.00 76.55           C  
ATOM   3864  CD  LYS A 500     -52.403  -9.471  23.058  1.00 76.55           C  
ATOM   3865  CE  LYS A 500     -53.814  -9.230  22.537  1.00 76.55           C  
ATOM   3866  NZ  LYS A 500     -53.955  -9.644  21.109  1.00 76.55           N  
ATOM   3867  N   GLN A 501     -48.388  -9.638  27.225  1.00 69.35           N  
ATOM   3868  CA  GLN A 501     -47.441 -10.507  27.916  1.00 69.35           C  
ATOM   3869  C   GLN A 501     -47.459 -10.255  29.421  1.00 69.35           C  
ATOM   3870  CB  GLN A 501     -46.028 -10.307  27.366  1.00 69.35           C  
ATOM   3871  O   GLN A 501     -47.350 -11.192  30.214  1.00 69.35           O  
ATOM   3872  CG  GLN A 501     -45.731 -11.127  26.118  1.00 69.35           C  
ATOM   3873  CD  GLN A 501     -44.331 -10.895  25.582  1.00 69.35           C  
ATOM   3874  NE2 GLN A 501     -44.034 -11.480  24.427  1.00 69.35           N  
ATOM   3875  OE1 GLN A 501     -43.523 -10.195  26.201  1.00 69.35           O  
ATOM   3876  N   GLN A 502     -47.723  -8.968  29.786  1.00 71.55           N  
ATOM   3877  CA  GLN A 502     -47.840  -8.610  31.196  1.00 71.55           C  
ATOM   3878  C   GLN A 502     -49.200  -9.019  31.756  1.00 71.55           C  
ATOM   3879  CB  GLN A 502     -47.624  -7.108  31.389  1.00 71.55           C  
ATOM   3880  O   GLN A 502     -49.305  -9.411  32.920  1.00 71.55           O  
ATOM   3881  CG  GLN A 502     -46.161  -6.687  31.345  1.00 71.55           C  
ATOM   3882  CD  GLN A 502     -45.978  -5.186  31.470  1.00 71.55           C  
ATOM   3883  NE2 GLN A 502     -44.904  -4.669  30.884  1.00 71.55           N  
ATOM   3884  OE1 GLN A 502     -46.795  -4.497  32.089  1.00 71.55           O  
ATOM   3885  N   GLN A 503     -50.350  -9.105  30.944  1.00 76.10           N  
ATOM   3886  CA  GLN A 503     -51.689  -9.548  31.316  1.00 76.10           C  
ATOM   3887  C   GLN A 503     -51.770 -11.071  31.369  1.00 76.10           C  
ATOM   3888  CB  GLN A 503     -52.728  -9.000  30.336  1.00 76.10           C  
ATOM   3889  O   GLN A 503     -52.457 -11.632  32.225  1.00 76.10           O  
ATOM   3890  CG  GLN A 503     -53.426  -7.737  30.822  1.00 76.10           C  
ATOM   3891  CD  GLN A 503     -54.344  -7.134  29.775  1.00 76.10           C  
ATOM   3892  NE2 GLN A 503     -55.014  -6.044  30.132  1.00 76.10           N  
ATOM   3893  OE1 GLN A 503     -54.449  -7.644  28.655  1.00 76.10           O  
ATOM   3894  N   LYS A 504     -50.950 -11.779  30.537  1.00 72.84           N  
ATOM   3895  CA  LYS A 504     -50.859 -13.236  30.550  1.00 72.84           C  
ATOM   3896  C   LYS A 504     -50.060 -13.726  31.754  1.00 72.84           C  
ATOM   3897  CB  LYS A 504     -50.223 -13.746  29.256  1.00 72.84           C  
ATOM   3898  O   LYS A 504     -50.376 -14.767  32.333  1.00 72.84           O  
ATOM   3899  CG  LYS A 504     -51.199 -13.877  28.096  1.00 72.84           C  
ATOM   3900  CD  LYS A 504     -50.522 -14.450  26.858  1.00 72.84           C  
ATOM   3901  CE  LYS A 504     -51.491 -14.556  25.688  1.00 72.84           C  
ATOM   3902  NZ  LYS A 504     -50.847 -15.170  24.488  1.00 72.84           N  
ATOM   3903  N   VAL A 505     -49.022 -12.886  32.174  1.00 72.90           N  
ATOM   3904  CA  VAL A 505     -48.227 -13.190  33.359  1.00 72.90           C  
ATOM   3905  C   VAL A 505     -49.033 -12.873  34.617  1.00 72.90           C  
ATOM   3906  CB  VAL A 505     -46.897 -12.404  33.367  1.00 72.90           C  
ATOM   3907  O   VAL A 505     -48.981 -13.618  35.599  1.00 72.90           O  
ATOM   3908  CG1 VAL A 505     -46.162 -12.599  34.692  1.00 72.90           C  
ATOM   3909  CG2 VAL A 505     -46.016 -12.837  32.196  1.00 72.90           C  
ATOM   3910  N   LYS A 506     -49.908 -11.857  34.537  1.00 69.91           N  
ATOM   3911  CA  LYS A 506     -50.772 -11.452  35.641  1.00 69.91           C  
ATOM   3912  C   LYS A 506     -52.009 -12.341  35.726  1.00 69.91           C  
ATOM   3913  CB  LYS A 506     -51.189  -9.988  35.487  1.00 69.91           C  
ATOM   3914  O   LYS A 506     -52.472 -12.667  36.821  1.00 69.91           O  
ATOM   3915  CG  LYS A 506     -50.147  -8.993  35.976  1.00 69.91           C  
ATOM   3916  CD  LYS A 506     -50.650  -7.559  35.871  1.00 69.91           C  
ATOM   3917  CE  LYS A 506     -49.586  -6.559  36.304  1.00 69.91           C  
ATOM   3918  NZ  LYS A 506     -50.080  -5.152  36.215  1.00 69.91           N  
ATOM   3919  N   GLU A 507     -52.569 -12.946  34.621  1.00 70.80           N  
ATOM   3920  CA  GLU A 507     -53.673 -13.898  34.539  1.00 70.80           C  
ATOM   3921  C   GLU A 507     -53.220 -15.303  34.925  1.00 70.80           C  
ATOM   3922  CB  GLU A 507     -54.272 -13.907  33.131  1.00 70.80           C  
ATOM   3923  O   GLU A 507     -53.974 -16.056  35.546  1.00 70.80           O  
ATOM   3924  CG  GLU A 507     -55.757 -14.241  33.096  1.00 70.80           C  
ATOM   3925  CD  GLU A 507     -56.352 -14.184  31.698  1.00 70.80           C  
ATOM   3926  OE1 GLU A 507     -57.515 -14.609  31.516  1.00 70.80           O  
ATOM   3927  OE2 GLU A 507     -55.648 -13.713  30.776  1.00 70.80           O  
ATOM   3928  N   LYS A 508     -51.913 -15.634  34.577  1.00 65.63           N  
ATOM   3929  CA  LYS A 508     -51.289 -16.892  34.976  1.00 65.63           C  
ATOM   3930  C   LYS A 508     -50.866 -16.856  36.441  1.00 65.63           C  
ATOM   3931  CB  LYS A 508     -50.081 -17.197  34.089  1.00 65.63           C  
ATOM   3932  O   LYS A 508     -50.941 -17.869  37.140  1.00 65.63           O  
ATOM   3933  CG  LYS A 508     -49.792 -18.682  33.927  1.00 65.63           C  
ATOM   3934  CD  LYS A 508     -49.063 -18.971  32.620  1.00 65.63           C  
ATOM   3935  CE  LYS A 508     -48.686 -20.441  32.502  1.00 65.63           C  
ATOM   3936  NZ  LYS A 508     -47.896 -20.713  31.264  1.00 65.63           N  
ATOM   3937  N   ALA A 509     -50.555 -15.639  36.969  1.00 60.67           N  
ATOM   3938  CA  ALA A 509     -50.252 -15.417  38.380  1.00 60.67           C  
ATOM   3939  C   ALA A 509     -51.530 -15.281  39.202  1.00 60.67           C  
ATOM   3940  CB  ALA A 509     -49.381 -14.173  38.548  1.00 60.67           C  
ATOM   3941  O   ALA A 509     -51.592 -15.737  40.346  1.00 60.67           O  
ATOM   3942  N   ALA A 510     -52.696 -14.842  38.610  1.00 61.39           N  
ATOM   3943  CA  ALA A 510     -54.013 -14.686  39.223  1.00 61.39           C  
ATOM   3944  C   ALA A 510     -54.827 -15.972  39.111  1.00 61.39           C  
ATOM   3945  CB  ALA A 510     -54.766 -13.525  38.577  1.00 61.39           C  
ATOM   3946  O   ALA A 510     -55.644 -16.275  39.983  1.00 61.39           O  
ATOM   3947  N   SER A 511     -54.538 -16.888  38.075  1.00 59.86           N  
ATOM   3948  CA  SER A 511     -55.146 -18.201  37.889  1.00 59.86           C  
ATOM   3949  C   SER A 511     -54.437 -19.262  38.724  1.00 59.86           C  
ATOM   3950  CB  SER A 511     -55.119 -18.600  36.413  1.00 59.86           C  
ATOM   3951  O   SER A 511     -55.047 -20.257  39.120  1.00 59.86           O  
ATOM   3952  OG  SER A 511     -54.845 -19.983  36.271  1.00 59.86           O  
ATOM   3953  N   LEU A 512     -53.210 -18.894  39.234  1.00 53.53           N  
ATOM   3954  CA  LEU A 512     -52.438 -19.718  40.158  1.00 53.53           C  
ATOM   3955  C   LEU A 512     -52.686 -19.294  41.602  1.00 53.53           C  
ATOM   3956  CB  LEU A 512     -50.944 -19.628  39.837  1.00 53.53           C  
ATOM   3957  O   LEU A 512     -52.630 -20.121  42.515  1.00 53.53           O  
ATOM   3958  CG  LEU A 512     -50.399 -20.662  38.851  1.00 53.53           C  
ATOM   3959  CD1 LEU A 512     -49.150 -20.127  38.158  1.00 53.53           C  
ATOM   3960  CD2 LEU A 512     -50.100 -21.976  39.564  1.00 53.53           C  
ATOM   3961  N   GLU A 513     -53.394 -18.108  41.759  1.00 52.71           N  
ATOM   3962  CA  GLU A 513     -53.744 -17.539  43.058  1.00 52.71           C  
ATOM   3963  C   GLU A 513     -55.244 -17.639  43.318  1.00 52.71           C  
ATOM   3964  CB  GLU A 513     -53.290 -16.080  43.145  1.00 52.71           C  
ATOM   3965  O   GLU A 513     -55.673 -17.767  44.466  1.00 52.71           O  
ATOM   3966  CG  GLU A 513     -52.111 -15.857  44.081  1.00 52.71           C  
ATOM   3967  CD  GLU A 513     -51.664 -14.406  44.148  1.00 52.71           C  
ATOM   3968  OE1 GLU A 513     -50.695 -14.102  44.880  1.00 52.71           O  
ATOM   3969  OE2 GLU A 513     -52.289 -13.565  43.463  1.00 52.71           O  
ATOM   3970  N   SER A 514     -56.155 -18.143  42.355  1.00 48.67           N  
ATOM   3971  CA  SER A 514     -57.603 -18.310  42.415  1.00 48.67           C  
ATOM   3972  C   SER A 514     -57.998 -19.773  42.246  1.00 48.67           C  
ATOM   3973  CB  SER A 514     -58.286 -17.462  41.341  1.00 48.67           C  
ATOM   3974  O   SER A 514     -59.146 -20.145  42.499  1.00 48.67           O  
ATOM   3975  OG  SER A 514     -57.881 -17.870  40.046  1.00 48.67           O  
ATOM   3976  N   SER A 515     -57.066 -20.818  42.436  1.00 46.31           N  
ATOM   3977  CA  SER A 515     -57.299 -22.251  42.587  1.00 46.31           C  
ATOM   3978  C   SER A 515     -56.730 -22.768  43.903  1.00 46.31           C  
ATOM   3979  CB  SER A 515     -56.682 -23.020  41.418  1.00 46.31           C  
ATOM   3980  O   SER A 515     -56.893 -23.943  44.237  1.00 46.31           O  
ATOM   3981  OG  SER A 515     -55.317 -23.307  41.669  1.00 46.31           O  
ATOM   3982  N   GLU A 516     -56.851 -22.005  45.023  1.00 34.60           N  
ATOM   3983  CA  GLU A 516     -56.546 -22.573  46.332  1.00 34.60           C  
ATOM   3984  C   GLU A 516     -57.490 -22.032  47.402  1.00 34.60           C  
ATOM   3985  CB  GLU A 516     -55.093 -22.285  46.719  1.00 34.60           C  
ATOM   3986  O   GLU A 516     -57.540 -20.823  47.640  1.00 34.60           O  
ATOM   3987  CG  GLU A 516     -54.087 -23.226  46.072  1.00 34.60           C  
ATOM   3988  CD  GLU A 516     -52.650 -22.937  46.475  1.00 34.60           C  
ATOM   3989  OE1 GLU A 516     -51.742 -23.704  46.080  1.00 34.60           O  
ATOM   3990  OE2 GLU A 516     -52.430 -21.936  47.193  1.00 34.60           O  
ATOM   3991  N   GLU A 517     -58.865 -22.554  47.267  1.00 34.09           N  
ATOM   3992  CA  GLU A 517     -59.664 -22.513  48.489  1.00 34.09           C  
ATOM   3993  C   GLU A 517     -60.723 -23.611  48.493  1.00 34.09           C  
ATOM   3994  CB  GLU A 517     -60.326 -21.142  48.652  1.00 34.09           C  
ATOM   3995  O   GLU A 517     -61.512 -23.724  47.552  1.00 34.09           O  
ATOM   3996  CG  GLU A 517     -59.517 -20.164  49.491  1.00 34.09           C  
ATOM   3997  CD  GLU A 517     -60.173 -18.799  49.622  1.00 34.09           C  
ATOM   3998  OE1 GLU A 517     -59.592 -17.906  50.279  1.00 34.09           O  
ATOM   3999  OE2 GLU A 517     -61.278 -18.621  49.062  1.00 34.09           O  
ATOM   4000  N   GLU A 518     -60.530 -24.918  49.024  1.00 39.96           N  
ATOM   4001  CA  GLU A 518     -61.359 -25.697  49.938  1.00 39.96           C  
ATOM   4002  C   GLU A 518     -60.650 -26.977  50.372  1.00 39.96           C  
ATOM   4003  CB  GLU A 518     -62.704 -26.035  49.289  1.00 39.96           C  
ATOM   4004  O   GLU A 518     -60.059 -27.676  49.547  1.00 39.96           O  
ATOM   4005  CG  GLU A 518     -63.736 -24.922  49.397  1.00 39.96           C  
ATOM   4006  CD  GLU A 518     -65.165 -25.409  49.219  1.00 39.96           C  
ATOM   4007  OE1 GLU A 518     -66.109 -24.635  49.497  1.00 39.96           O  
ATOM   4008  OE2 GLU A 518     -65.342 -26.575  48.799  1.00 39.96           O  
ATOM   4009  N   PRO A 519     -60.636 -27.335  51.715  1.00 39.42           N  
ATOM   4010  CA  PRO A 519     -60.086 -28.036  52.877  1.00 39.42           C  
ATOM   4011  C   PRO A 519     -60.645 -29.449  53.033  1.00 39.42           C  
ATOM   4012  CB  PRO A 519     -60.506 -27.151  54.054  1.00 39.42           C  
ATOM   4013  O   PRO A 519     -61.808 -29.697  52.702  1.00 39.42           O  
ATOM   4014  CG  PRO A 519     -61.844 -26.609  53.666  1.00 39.42           C  
ATOM   4015  CD  PRO A 519     -62.134 -27.023  52.252  1.00 39.42           C  
ATOM   4016  N   MET A 520     -59.875 -30.541  52.346  1.00 33.23           N  
ATOM   4017  CA  MET A 520     -59.930 -31.923  52.815  1.00 33.23           C  
ATOM   4018  C   MET A 520     -58.756 -32.730  52.272  1.00 33.23           C  
ATOM   4019  CB  MET A 520     -61.250 -32.578  52.403  1.00 33.23           C  
ATOM   4020  O   MET A 520     -58.557 -32.805  51.058  1.00 33.23           O  
ATOM   4021  CG  MET A 520     -62.427 -32.191  53.283  1.00 33.23           C  
ATOM   4022  SD  MET A 520     -62.434 -33.088  54.884  1.00 33.23           S  
ATOM   4023  CE  MET A 520     -63.048 -34.706  54.342  1.00 33.23           C  
ATOM   4024  N   ALA A 521     -57.493 -32.567  52.868  1.00 41.08           N  
ATOM   4025  CA  ALA A 521     -56.670 -33.765  53.011  1.00 41.08           C  
ATOM   4026  C   ALA A 521     -55.366 -33.451  53.738  1.00 41.08           C  
ATOM   4027  CB  ALA A 521     -56.379 -34.377  51.643  1.00 41.08           C  
ATOM   4028  O   ALA A 521     -54.498 -32.761  53.199  1.00 41.08           O  
ATOM   4029  N   SER A 522     -55.378 -33.075  54.942  1.00 52.16           N  
ATOM   4030  CA  SER A 522     -54.534 -32.774  56.093  1.00 52.16           C  
ATOM   4031  C   SER A 522     -53.491 -33.865  56.314  1.00 52.16           C  
ATOM   4032  CB  SER A 522     -55.383 -32.607  57.353  1.00 52.16           C  
ATOM   4033  O   SER A 522     -52.386 -33.588  56.786  1.00 52.16           O  
ATOM   4034  OG  SER A 522     -54.585 -32.187  58.446  1.00 52.16           O  
ATOM   4035  N   GLN A 523     -53.138 -34.658  55.192  1.00 54.17           N  
ATOM   4036  CA  GLN A 523     -51.933 -35.478  55.270  1.00 54.17           C  
ATOM   4037  C   GLN A 523     -51.169 -35.459  53.950  1.00 54.17           C  
ATOM   4038  CB  GLN A 523     -52.286 -36.916  55.653  1.00 54.17           C  
ATOM   4039  O   GLN A 523     -49.936 -35.439  53.940  1.00 54.17           O  
ATOM   4040  CG  GLN A 523     -51.737 -37.344  57.007  1.00 54.17           C  
ATOM   4041  CD  GLN A 523     -52.182 -38.739  57.406  1.00 54.17           C  
ATOM   4042  NE2 GLN A 523     -51.738 -39.191  58.574  1.00 54.17           N  
ATOM   4043  OE1 GLN A 523     -52.918 -39.404  56.671  1.00 54.17           O  
ATOM   4044  N   LYS A 524     -51.745 -35.109  52.905  1.00 55.42           N  
ATOM   4045  CA  LYS A 524     -51.147 -34.918  51.587  1.00 55.42           C  
ATOM   4046  C   LYS A 524     -50.793 -33.453  51.351  1.00 55.42           C  
ATOM   4047  CB  LYS A 524     -52.093 -35.412  50.491  1.00 55.42           C  
ATOM   4048  O   LYS A 524     -49.789 -33.147  50.705  1.00 55.42           O  
ATOM   4049  CG  LYS A 524     -51.810 -36.832  50.023  1.00 55.42           C  
ATOM   4050  CD  LYS A 524     -52.755 -37.251  48.905  1.00 55.42           C  
ATOM   4051  CE  LYS A 524     -52.509 -38.690  48.472  1.00 55.42           C  
ATOM   4052  NZ  LYS A 524     -53.446 -39.111  47.388  1.00 55.42           N  
ATOM   4053  N   ALA A 525     -51.372 -32.538  52.107  1.00 57.10           N  
ATOM   4054  CA  ALA A 525     -51.084 -31.107  52.152  1.00 57.10           C  
ATOM   4055  C   ALA A 525     -49.921 -30.811  53.094  1.00 57.10           C  
ATOM   4056  CB  ALA A 525     -52.324 -30.327  52.581  1.00 57.10           C  
ATOM   4057  O   ALA A 525     -49.105 -29.926  52.825  1.00 57.10           O  
ATOM   4058  N   ARG A 526     -49.728 -31.759  54.080  1.00 61.92           N  
ATOM   4059  CA  ARG A 526     -48.579 -31.696  54.977  1.00 61.92           C  
ATOM   4060  C   ARG A 526     -47.344 -32.315  54.329  1.00 61.92           C  
ATOM   4061  CB  ARG A 526     -48.887 -32.404  56.298  1.00 61.92           C  
ATOM   4062  O   ARG A 526     -46.232 -31.809  54.492  1.00 61.92           O  
ATOM   4063  CG  ARG A 526     -49.567 -31.516  57.328  1.00 61.92           C  
ATOM   4064  CD  ARG A 526     -49.761 -32.238  58.655  1.00 61.92           C  
ATOM   4065  NE  ARG A 526     -50.396 -31.378  59.649  1.00 61.92           N  
ATOM   4066  NH1 ARG A 526     -50.888 -33.090  61.119  1.00 61.92           N  
ATOM   4067  NH2 ARG A 526     -51.471 -30.933  61.628  1.00 61.92           N  
ATOM   4068  CZ  ARG A 526     -50.917 -31.802  60.796  1.00 61.92           C  
ATOM   4069  N   GLU A 527     -47.586 -33.204  53.380  1.00 66.76           N  
ATOM   4070  CA  GLU A 527     -46.506 -33.812  52.608  1.00 66.76           C  
ATOM   4071  C   GLU A 527     -46.119 -32.939  51.418  1.00 66.76           C  
ATOM   4072  CB  GLU A 527     -46.910 -35.208  52.127  1.00 66.76           C  
ATOM   4073  O   GLU A 527     -44.938 -32.819  51.088  1.00 66.76           O  
ATOM   4074  CG  GLU A 527     -46.650 -36.308  53.146  1.00 66.76           C  
ATOM   4075  CD  GLU A 527     -47.080 -37.685  52.665  1.00 66.76           C  
ATOM   4076  OE1 GLU A 527     -46.904 -38.672  53.415  1.00 66.76           O  
ATOM   4077  OE2 GLU A 527     -47.595 -37.778  51.529  1.00 66.76           O  
ATOM   4078  N   MET A 528     -46.998 -32.136  50.920  1.00 66.46           N  
ATOM   4079  CA  MET A 528     -46.777 -31.181  49.837  1.00 66.46           C  
ATOM   4080  C   MET A 528     -46.248 -29.857  50.378  1.00 66.46           C  
ATOM   4081  CB  MET A 528     -48.069 -30.947  49.053  1.00 66.46           C  
ATOM   4082  O   MET A 528     -45.401 -29.219  49.751  1.00 66.46           O  
ATOM   4083  CG  MET A 528     -47.898 -31.045  47.546  1.00 66.46           C  
ATOM   4084  SD  MET A 528     -49.038 -29.932  46.635  1.00 66.46           S  
ATOM   4085  CE  MET A 528     -50.202 -31.149  45.960  1.00 66.46           C  
ATOM   4086  N   LYS A 529     -46.598 -29.550  51.627  1.00 68.69           N  
ATOM   4087  CA  LYS A 529     -46.067 -28.406  52.363  1.00 68.69           C  
ATOM   4088  C   LYS A 529     -44.660 -28.690  52.880  1.00 68.69           C  
ATOM   4089  CB  LYS A 529     -46.989 -28.041  53.527  1.00 68.69           C  
ATOM   4090  O   LYS A 529     -43.788 -27.819  52.835  1.00 68.69           O  
ATOM   4091  CG  LYS A 529     -46.728 -26.662  54.116  1.00 68.69           C  
ATOM   4092  CD  LYS A 529     -47.736 -26.318  55.204  1.00 68.69           C  
ATOM   4093  CE  LYS A 529     -47.403 -24.994  55.878  1.00 68.69           C  
ATOM   4094  NZ  LYS A 529     -48.414 -24.632  56.917  1.00 68.69           N  
ATOM   4095  N   GLU A 530     -44.336 -29.927  53.172  1.00 71.09           N  
ATOM   4096  CA  GLU A 530     -43.004 -30.375  53.567  1.00 71.09           C  
ATOM   4097  C   GLU A 530     -42.092 -30.530  52.353  1.00 71.09           C  
ATOM   4098  CB  GLU A 530     -43.087 -31.697  54.334  1.00 71.09           C  
ATOM   4099  O   GLU A 530     -40.901 -30.216  52.421  1.00 71.09           O  
ATOM   4100  CG  GLU A 530     -41.928 -31.925  55.294  1.00 71.09           C  
ATOM   4101  CD  GLU A 530     -42.092 -33.173  56.146  1.00 71.09           C  
ATOM   4102  OE1 GLU A 530     -41.170 -33.500  56.928  1.00 71.09           O  
ATOM   4103  OE2 GLU A 530     -43.150 -33.831  56.031  1.00 71.09           O  
ATOM   4104  N   GLN A 531     -42.657 -30.829  51.159  1.00 69.99           N  
ATOM   4105  CA  GLN A 531     -41.946 -30.877  49.886  1.00 69.99           C  
ATOM   4106  C   GLN A 531     -41.767 -29.478  49.303  1.00 69.99           C  
ATOM   4107  CB  GLN A 531     -42.689 -31.769  48.890  1.00 69.99           C  
ATOM   4108  O   GLN A 531     -40.735 -29.179  48.699  1.00 69.99           O  
ATOM   4109  CG  GLN A 531     -42.565 -33.257  49.186  1.00 69.99           C  
ATOM   4110  CD  GLN A 531     -43.299 -34.120  48.177  1.00 69.99           C  
ATOM   4111  NE2 GLN A 531     -43.341 -35.424  48.431  1.00 69.99           N  
ATOM   4112  OE1 GLN A 531     -43.826 -33.619  47.179  1.00 69.99           O  
ATOM   4113  N   LEU A 532     -42.638 -28.521  49.634  1.00 66.53           N  
ATOM   4114  CA  LEU A 532     -42.557 -27.116  49.248  1.00 66.53           C  
ATOM   4115  C   LEU A 532     -41.633 -26.347  50.186  1.00 66.53           C  
ATOM   4116  CB  LEU A 532     -43.949 -26.479  49.249  1.00 66.53           C  
ATOM   4117  O   LEU A 532     -40.874 -25.481  49.744  1.00 66.53           O  
ATOM   4118  CG  LEU A 532     -44.216 -25.430  48.168  1.00 66.53           C  
ATOM   4119  CD1 LEU A 532     -45.494 -25.765  47.408  1.00 66.53           C  
ATOM   4120  CD2 LEU A 532     -44.303 -24.038  48.784  1.00 66.53           C  
ATOM   4121  N   LEU A 533     -41.539 -26.754  51.528  1.00 65.09           N  
ATOM   4122  CA  LEU A 533     -40.616 -26.176  52.499  1.00 65.09           C  
ATOM   4123  C   LEU A 533     -39.202 -26.706  52.287  1.00 65.09           C  
ATOM   4124  CB  LEU A 533     -41.079 -26.481  53.926  1.00 65.09           C  
ATOM   4125  O   LEU A 533     -38.226 -25.972  52.461  1.00 65.09           O  
ATOM   4126  CG  LEU A 533     -41.732 -25.327  54.688  1.00 65.09           C  
ATOM   4127  CD1 LEU A 533     -42.737 -25.863  55.702  1.00 65.09           C  
ATOM   4128  CD2 LEU A 533     -40.674 -24.473  55.376  1.00 65.09           C  
ATOM   4129  N   ALA A 534     -39.065 -27.972  51.714  1.00 69.99           N  
ATOM   4130  CA  ALA A 534     -37.791 -28.551  51.292  1.00 69.99           C  
ATOM   4131  C   ALA A 534     -37.357 -27.994  49.940  1.00 69.99           C  
ATOM   4132  CB  ALA A 534     -37.894 -30.073  51.230  1.00 69.99           C  
ATOM   4133  O   ALA A 534     -36.168 -27.758  49.712  1.00 69.99           O  
ATOM   4134  N   ALA A 535     -38.329 -27.520  49.097  1.00 68.91           N  
ATOM   4135  CA  ALA A 535     -38.101 -26.847  47.821  1.00 68.91           C  
ATOM   4136  C   ALA A 535     -37.861 -25.353  48.024  1.00 68.91           C  
ATOM   4137  CB  ALA A 535     -39.285 -27.069  46.883  1.00 68.91           C  
ATOM   4138  O   ALA A 535     -37.069 -24.742  47.302  1.00 68.91           O  
ATOM   4139  N   LYS A 536     -38.373 -24.789  49.126  1.00 68.37           N  
ATOM   4140  CA  LYS A 536     -38.143 -23.404  49.530  1.00 68.37           C  
ATOM   4141  C   LYS A 536     -36.794 -23.251  50.226  1.00 68.37           C  
ATOM   4142  CB  LYS A 536     -39.266 -22.920  50.450  1.00 68.37           C  
ATOM   4143  O   LYS A 536     -36.103 -22.248  50.038  1.00 68.37           O  
ATOM   4144  CG  LYS A 536     -40.488 -22.396  49.711  1.00 68.37           C  
ATOM   4145  CD  LYS A 536     -41.533 -21.850  50.676  1.00 68.37           C  
ATOM   4146  CE  LYS A 536     -42.763 -21.339  49.939  1.00 68.37           C  
ATOM   4147  NZ  LYS A 536     -43.824 -20.878  50.885  1.00 68.37           N  
ATOM   4148  N   SER A 537     -36.322 -24.305  50.920  1.00 66.16           N  
ATOM   4149  CA  SER A 537     -35.008 -24.325  51.554  1.00 66.16           C  
ATOM   4150  C   SER A 537     -33.910 -24.637  50.543  1.00 66.16           C  
ATOM   4151  CB  SER A 537     -34.975 -25.351  52.688  1.00 66.16           C  
ATOM   4152  O   SER A 537     -32.802 -24.105  50.637  1.00 66.16           O  
ATOM   4153  OG  SER A 537     -34.929 -26.670  52.171  1.00 66.16           O  
ATOM   4154  N   GLU A 538     -34.214 -25.359  49.428  1.00 66.56           N  
ATOM   4155  CA  GLU A 538     -33.336 -25.617  48.292  1.00 66.56           C  
ATOM   4156  C   GLU A 538     -33.315 -24.433  47.329  1.00 66.56           C  
ATOM   4157  CB  GLU A 538     -33.769 -26.887  47.554  1.00 66.56           C  
ATOM   4158  O   GLU A 538     -32.276 -24.120  46.744  1.00 66.56           O  
ATOM   4159  CG  GLU A 538     -33.399 -28.174  48.276  1.00 66.56           C  
ATOM   4160  CD  GLU A 538     -33.810 -29.427  47.518  1.00 66.56           C  
ATOM   4161  OE1 GLU A 538     -33.491 -30.546  47.979  1.00 66.56           O  
ATOM   4162  OE2 GLU A 538     -34.454 -29.287  46.455  1.00 66.56           O  
ATOM   4163  N   ARG A 539     -34.395 -23.629  47.312  1.00 61.48           N  
ATOM   4164  CA  ARG A 539     -34.532 -22.399  46.539  1.00 61.48           C  
ATOM   4165  C   ARG A 539     -33.931 -21.213  47.286  1.00 61.48           C  
ATOM   4166  CB  ARG A 539     -36.003 -22.126  46.218  1.00 61.48           C  
ATOM   4167  O   ARG A 539     -33.345 -20.319  46.672  1.00 61.48           O  
ATOM   4168  CG  ARG A 539     -36.376 -22.384  44.767  1.00 61.48           C  
ATOM   4169  CD  ARG A 539     -37.816 -21.987  44.476  1.00 61.48           C  
ATOM   4170  NE  ARG A 539     -38.164 -22.209  43.075  1.00 61.48           N  
ATOM   4171  NH1 ARG A 539     -40.391 -21.650  43.324  1.00 61.48           N  
ATOM   4172  NH2 ARG A 539     -39.584 -22.275  41.271  1.00 61.48           N  
ATOM   4173  CZ  ARG A 539     -39.379 -22.044  42.560  1.00 61.48           C  
ATOM   4174  N   GLU A 540     -33.892 -21.248  48.641  1.00 62.66           N  
ATOM   4175  CA  GLU A 540     -33.246 -20.250  49.488  1.00 62.66           C  
ATOM   4176  C   GLU A 540     -31.741 -20.489  49.573  1.00 62.66           C  
ATOM   4177  CB  GLU A 540     -33.860 -20.256  50.890  1.00 62.66           C  
ATOM   4178  O   GLU A 540     -30.957 -19.539  49.608  1.00 62.66           O  
ATOM   4179  CG  GLU A 540     -34.968 -19.232  51.081  1.00 62.66           C  
ATOM   4180  CD  GLU A 540     -35.483 -19.163  52.510  1.00 62.66           C  
ATOM   4181  OE1 GLU A 540     -36.316 -18.280  52.814  1.00 62.66           O  
ATOM   4182  OE2 GLU A 540     -35.048 -20.000  53.333  1.00 62.66           O  
ATOM   4183  N   GLU A 541     -31.272 -21.746  49.403  1.00 62.26           N  
ATOM   4184  CA  GLU A 541     -29.869 -22.133  49.300  1.00 62.26           C  
ATOM   4185  C   GLU A 541     -29.333 -21.899  47.891  1.00 62.26           C  
ATOM   4186  CB  GLU A 541     -29.685 -23.601  49.695  1.00 62.26           C  
ATOM   4187  O   GLU A 541     -28.185 -21.484  47.718  1.00 62.26           O  
ATOM   4188  CG  GLU A 541     -28.330 -23.906  50.316  1.00 62.26           C  
ATOM   4189  CD  GLU A 541     -28.222 -25.323  50.856  1.00 62.26           C  
ATOM   4190  OE1 GLU A 541     -27.134 -25.706  51.343  1.00 62.26           O  
ATOM   4191  OE2 GLU A 541     -29.234 -26.057  50.790  1.00 62.26           O  
ATOM   4192  N   SER A 542     -30.222 -22.021  46.873  1.00 62.50           N  
ATOM   4193  CA  SER A 542     -29.927 -21.684  45.484  1.00 62.50           C  
ATOM   4194  C   SER A 542     -30.082 -20.188  45.234  1.00 62.50           C  
ATOM   4195  CB  SER A 542     -30.840 -22.465  44.538  1.00 62.50           C  
ATOM   4196  O   SER A 542     -29.338 -19.605  44.443  1.00 62.50           O  
ATOM   4197  OG  SER A 542     -32.176 -22.001  44.631  1.00 62.50           O  
ATOM   4198  N   ALA A 543     -30.867 -19.446  46.054  1.00 61.41           N  
ATOM   4199  CA  ALA A 543     -31.037 -17.995  46.037  1.00 61.41           C  
ATOM   4200  C   ALA A 543     -29.940 -17.305  46.843  1.00 61.41           C  
ATOM   4201  CB  ALA A 543     -32.412 -17.614  46.581  1.00 61.41           C  
ATOM   4202  O   ALA A 543     -29.461 -16.235  46.462  1.00 61.41           O  
ATOM   4203  N   ALA A 544     -29.352 -17.983  47.904  1.00 60.88           N  
ATOM   4204  CA  ALA A 544     -28.210 -17.510  48.682  1.00 60.88           C  
ATOM   4205  C   ALA A 544     -26.898 -17.779  47.949  1.00 60.88           C  
ATOM   4206  CB  ALA A 544     -28.192 -18.171  50.058  1.00 60.88           C  
ATOM   4207  O   ALA A 544     -25.969 -16.971  48.010  1.00 60.88           O  
ATOM   4208  N   ALA A 545     -26.835 -18.820  47.088  1.00 59.84           N  
ATOM   4209  CA  ALA A 545     -25.734 -19.126  46.178  1.00 59.84           C  
ATOM   4210  C   ALA A 545     -25.778 -18.232  44.942  1.00 59.84           C  
ATOM   4211  CB  ALA A 545     -25.775 -20.596  45.769  1.00 59.84           C  
ATOM   4212  O   ALA A 545     -24.736 -17.801  44.443  1.00 59.84           O  
ATOM   4213  N   GLU A 546     -26.962 -17.727  44.588  1.00 56.61           N  
ATOM   4214  CA  GLU A 546     -27.201 -16.770  43.512  1.00 56.61           C  
ATOM   4215  C   GLU A 546     -26.975 -15.338  43.988  1.00 56.61           C  
ATOM   4216  CB  GLU A 546     -28.621 -16.923  42.962  1.00 56.61           C  
ATOM   4217  O   GLU A 546     -26.465 -14.502  43.239  1.00 56.61           O  
ATOM   4218  CG  GLU A 546     -28.720 -16.733  41.455  1.00 56.61           C  
ATOM   4219  CD  GLU A 546     -30.081 -17.109  40.891  1.00 56.61           C  
ATOM   4220  OE1 GLU A 546     -30.290 -16.969  39.665  1.00 56.61           O  
ATOM   4221  OE2 GLU A 546     -30.947 -17.545  41.683  1.00 56.61           O  
ATOM   4222  N   SER A 547     -27.177 -15.005  45.277  1.00 57.75           N  
ATOM   4223  CA  SER A 547     -26.909 -13.720  45.915  1.00 57.75           C  
ATOM   4224  C   SER A 547     -25.433 -13.577  46.272  1.00 57.75           C  
ATOM   4225  CB  SER A 547     -27.765 -13.556  47.172  1.00 57.75           C  
ATOM   4226  O   SER A 547     -24.861 -12.492  46.149  1.00 57.75           O  
ATOM   4227  OG  SER A 547     -27.182 -12.616  48.058  1.00 57.75           O  
ATOM   4228  N   ALA A 548     -24.673 -14.661  46.525  1.00 60.65           N  
ATOM   4229  CA  ALA A 548     -23.226 -14.714  46.717  1.00 60.65           C  
ATOM   4230  C   ALA A 548     -22.494 -14.710  45.378  1.00 60.65           C  
ATOM   4231  CB  ALA A 548     -22.841 -15.951  47.525  1.00 60.65           C  
ATOM   4232  O   ALA A 548     -21.432 -14.097  45.245  1.00 60.65           O  
ATOM   4233  N   ALA A 549     -23.098 -15.185  44.309  1.00 57.24           N  
ATOM   4234  CA  ALA A 549     -22.641 -15.131  42.922  1.00 57.24           C  
ATOM   4235  C   ALA A 549     -22.939 -13.770  42.299  1.00 57.24           C  
ATOM   4236  CB  ALA A 549     -23.294 -16.242  42.103  1.00 57.24           C  
ATOM   4237  O   ALA A 549     -22.144 -13.254  41.511  1.00 57.24           O  
ATOM   4238  N   GLN A 550     -23.982 -13.040  42.811  1.00 56.14           N  
ATOM   4239  CA  GLN A 550     -24.336 -11.679  42.419  1.00 56.14           C  
ATOM   4240  C   GLN A 550     -23.472 -10.654  43.148  1.00 56.14           C  
ATOM   4241  CB  GLN A 550     -25.816 -11.409  42.693  1.00 56.14           C  
ATOM   4242  O   GLN A 550     -23.113  -9.621  42.580  1.00 56.14           O  
ATOM   4243  CG  GLN A 550     -26.714 -11.619  41.482  1.00 56.14           C  
ATOM   4244  CD  GLN A 550     -28.183 -11.405  41.796  1.00 56.14           C  
ATOM   4245  NE2 GLN A 550     -28.969 -11.093  40.772  1.00 56.14           N  
ATOM   4246  OE1 GLN A 550     -28.608 -11.519  42.950  1.00 56.14           O  
ATOM   4247  N   LYS A 551     -22.979 -10.974  44.363  1.00 57.12           N  
ATOM   4248  CA  LYS A 551     -22.060 -10.147  45.139  1.00 57.12           C  
ATOM   4249  C   LYS A 551     -20.628 -10.294  44.633  1.00 57.12           C  
ATOM   4250  CB  LYS A 551     -22.131 -10.512  46.623  1.00 57.12           C  
ATOM   4251  O   LYS A 551     -19.874  -9.320  44.596  1.00 57.12           O  
ATOM   4252  CG  LYS A 551     -23.244  -9.804  47.381  1.00 57.12           C  
ATOM   4253  CD  LYS A 551     -23.246 -10.184  48.856  1.00 57.12           C  
ATOM   4254  CE  LYS A 551     -24.443  -9.591  49.586  1.00 57.12           C  
ATOM   4255  NZ  LYS A 551     -24.441  -9.949  51.036  1.00 57.12           N  
ATOM   4256  N   SER A 552     -20.196 -11.431  44.036  1.00 58.85           N  
ATOM   4257  CA  SER A 552     -18.924 -11.695  43.372  1.00 58.85           C  
ATOM   4258  C   SER A 552     -18.922 -11.154  41.946  1.00 58.85           C  
ATOM   4259  CB  SER A 552     -18.628 -13.196  43.357  1.00 58.85           C  
ATOM   4260  O   SER A 552     -17.897 -10.671  41.461  1.00 58.85           O  
ATOM   4261  OG  SER A 552     -19.461 -13.863  42.424  1.00 58.85           O  
ATOM   4262  N   LYS A 553     -20.115 -11.068  41.362  1.00 55.23           N  
ATOM   4263  CA  LYS A 553     -20.329 -10.438  40.063  1.00 55.23           C  
ATOM   4264  C   LYS A 553     -20.408  -8.920  40.194  1.00 55.23           C  
ATOM   4265  CB  LYS A 553     -21.603 -10.974  39.409  1.00 55.23           C  
ATOM   4266  O   LYS A 553     -19.936  -8.190  39.319  1.00 55.23           O  
ATOM   4267  CG  LYS A 553     -21.453 -12.365  38.809  1.00 55.23           C  
ATOM   4268  CD  LYS A 553     -22.713 -12.792  38.067  1.00 55.23           C  
ATOM   4269  CE  LYS A 553     -22.595 -14.215  37.537  1.00 55.23           C  
ATOM   4270  NZ  LYS A 553     -23.839 -14.649  36.833  1.00 55.23           N  
ATOM   4271  N   GLY A 554     -20.879  -8.390  41.385  1.00 57.94           N  
ATOM   4272  CA  GLY A 554     -20.883  -6.976  41.724  1.00 57.94           C  
ATOM   4273  C   GLY A 554     -19.506  -6.442  42.073  1.00 57.94           C  
ATOM   4274  O   GLY A 554     -19.154  -5.324  41.693  1.00 57.94           O  
ATOM   4275  N   ALA A 555     -18.624  -7.297  42.643  1.00 65.06           N  
ATOM   4276  CA  ALA A 555     -17.239  -6.955  42.959  1.00 65.06           C  
ATOM   4277  C   ALA A 555     -16.362  -7.010  41.712  1.00 65.06           C  
ATOM   4278  CB  ALA A 555     -16.692  -7.892  44.033  1.00 65.06           C  
ATOM   4279  O   ALA A 555     -15.465  -6.181  41.539  1.00 65.06           O  
ATOM   4280  N   ALA A 556     -16.681  -7.864  40.744  1.00 61.87           N  
ATOM   4281  CA  ALA A 556     -16.017  -7.957  39.447  1.00 61.87           C  
ATOM   4282  C   ALA A 556     -16.463  -6.829  38.520  1.00 61.87           C  
ATOM   4283  CB  ALA A 556     -16.295  -9.312  38.802  1.00 61.87           C  
ATOM   4284  O   ALA A 556     -15.654  -6.274  37.773  1.00 61.87           O  
ATOM   4285  N   ARG A 557     -17.720  -6.387  38.667  1.00 67.01           N  
ATOM   4286  CA  ARG A 557     -18.260  -5.261  37.912  1.00 67.01           C  
ATOM   4287  C   ARG A 557     -17.714  -3.937  38.437  1.00 67.01           C  
ATOM   4288  CB  ARG A 557     -19.789  -5.257  37.970  1.00 67.01           C  
ATOM   4289  O   ARG A 557     -17.421  -3.028  37.658  1.00 67.01           O  
ATOM   4290  CG  ARG A 557     -20.451  -6.030  36.840  1.00 67.01           C  
ATOM   4291  CD  ARG A 557     -21.969  -5.943  36.911  1.00 67.01           C  
ATOM   4292  NE  ARG A 557     -22.600  -6.604  35.772  1.00 67.01           N  
ATOM   4293  NH1 ARG A 557     -24.754  -6.005  36.354  1.00 67.01           N  
ATOM   4294  NH2 ARG A 557     -24.376  -7.250  34.467  1.00 67.01           N  
ATOM   4295  CZ  ARG A 557     -23.908  -6.618  35.533  1.00 67.01           C  
ATOM   4296  N   GLN A 558     -17.452  -3.871  39.747  1.00 68.14           N  
ATOM   4297  CA  GLN A 558     -16.855  -2.703  40.386  1.00 68.14           C  
ATOM   4298  C   GLN A 558     -15.370  -2.592  40.052  1.00 68.14           C  
ATOM   4299  CB  GLN A 558     -17.049  -2.761  41.902  1.00 68.14           C  
ATOM   4300  O   GLN A 558     -14.856  -1.491  39.843  1.00 68.14           O  
ATOM   4301  CG  GLN A 558     -17.257  -1.399  42.548  1.00 68.14           C  
ATOM   4302  CD  GLN A 558     -17.573  -1.493  44.029  1.00 68.14           C  
ATOM   4303  NE2 GLN A 558     -17.941  -0.367  44.630  1.00 68.14           N  
ATOM   4304  OE1 GLN A 558     -17.487  -2.570  44.628  1.00 68.14           O  
ATOM   4305  N   SER A 559     -14.670  -3.673  39.924  1.00 71.14           N  
ATOM   4306  CA  SER A 559     -13.276  -3.723  39.497  1.00 71.14           C  
ATOM   4307  C   SER A 559     -13.139  -3.386  38.016  1.00 71.14           C  
ATOM   4308  CB  SER A 559     -12.680  -5.105  39.771  1.00 71.14           C  
ATOM   4309  O   SER A 559     -12.202  -2.692  37.616  1.00 71.14           O  
ATOM   4310  OG  SER A 559     -11.340  -5.175  39.314  1.00 71.14           O  
ATOM   4311  N   GLN A 560     -14.092  -3.808  37.188  1.00 69.45           N  
ATOM   4312  CA  GLN A 560     -14.141  -3.473  35.769  1.00 69.45           C  
ATOM   4313  C   GLN A 560     -14.469  -1.997  35.563  1.00 69.45           C  
ATOM   4314  CB  GLN A 560     -15.169  -4.345  35.046  1.00 69.45           C  
ATOM   4315  O   GLN A 560     -13.897  -1.345  34.687  1.00 69.45           O  
ATOM   4316  CG  GLN A 560     -14.573  -5.585  34.393  1.00 69.45           C  
ATOM   4317  CD  GLN A 560     -15.596  -6.384  33.608  1.00 69.45           C  
ATOM   4318  NE2 GLN A 560     -15.132  -7.408  32.899  1.00 69.45           N  
ATOM   4319  OE1 GLN A 560     -16.794  -6.085  33.640  1.00 69.45           O  
ATOM   4320  N   ARG A 561     -15.290  -1.418  36.395  1.00 73.25           N  
ATOM   4321  CA  ARG A 561     -15.616   0.003  36.351  1.00 73.25           C  
ATOM   4322  C   ARG A 561     -14.427   0.852  36.786  1.00 73.25           C  
ATOM   4323  CB  ARG A 561     -16.827   0.304  37.238  1.00 73.25           C  
ATOM   4324  O   ARG A 561     -14.188   1.927  36.231  1.00 73.25           O  
ATOM   4325  CG  ARG A 561     -18.156  -0.112  36.628  1.00 73.25           C  
ATOM   4326  CD  ARG A 561     -19.334   0.334  37.483  1.00 73.25           C  
ATOM   4327  NE  ARG A 561     -20.610  -0.025  36.872  1.00 73.25           N  
ATOM   4328  NH1 ARG A 561     -21.902   1.128  38.402  1.00 73.25           N  
ATOM   4329  NH2 ARG A 561     -22.899  -0.024  36.689  1.00 73.25           N  
ATOM   4330  CZ  ARG A 561     -21.801   0.360  37.323  1.00 73.25           C  
ATOM   4331  N   ARG A 562     -13.624   0.355  37.760  1.00 76.26           N  
ATOM   4332  CA  ARG A 562     -12.406   1.025  38.204  1.00 76.26           C  
ATOM   4333  C   ARG A 562     -11.340   1.004  37.114  1.00 76.26           C  
ATOM   4334  CB  ARG A 562     -11.867   0.372  39.478  1.00 76.26           C  
ATOM   4335  O   ARG A 562     -10.655   2.003  36.889  1.00 76.26           O  
ATOM   4336  CG  ARG A 562     -12.533   0.864  40.753  1.00 76.26           C  
ATOM   4337  CD  ARG A 562     -11.889   0.263  41.995  1.00 76.26           C  
ATOM   4338  NE  ARG A 562     -12.540   0.727  43.217  1.00 76.26           N  
ATOM   4339  NH1 ARG A 562     -11.149  -0.440  44.645  1.00 76.26           N  
ATOM   4340  NH2 ARG A 562     -12.835   0.862  45.491  1.00 76.26           N  
ATOM   4341  CZ  ARG A 562     -12.173   0.382  44.448  1.00 76.26           C  
ATOM   4342  N   GLN A 563     -11.284  -0.107  36.404  1.00 74.63           N  
ATOM   4343  CA  GLN A 563     -10.350  -0.233  35.290  1.00 74.63           C  
ATOM   4344  C   GLN A 563     -10.772   0.647  34.117  1.00 74.63           C  
ATOM   4345  CB  GLN A 563     -10.243  -1.691  34.841  1.00 74.63           C  
ATOM   4346  O   GLN A 563      -9.929   1.269  33.466  1.00 74.63           O  
ATOM   4347  CG  GLN A 563      -9.441  -2.569  35.792  1.00 74.63           C  
ATOM   4348  CD  GLN A 563      -9.306  -3.998  35.299  1.00 74.63           C  
ATOM   4349  NE2 GLN A 563      -8.491  -4.789  35.988  1.00 74.63           N  
ATOM   4350  OE1 GLN A 563      -9.931  -4.388  34.307  1.00 74.63           O  
ATOM   4351  N   GLU A 564     -12.056   0.778  33.883  1.00 77.22           N  
ATOM   4352  CA  GLU A 564     -12.592   1.643  32.837  1.00 77.22           C  
ATOM   4353  C   GLU A 564     -12.393   3.116  33.183  1.00 77.22           C  
ATOM   4354  CB  GLU A 564     -14.078   1.353  32.608  1.00 77.22           C  
ATOM   4355  O   GLU A 564     -12.088   3.929  32.308  1.00 77.22           O  
ATOM   4356  CG  GLU A 564     -14.341   0.287  31.555  1.00 77.22           C  
ATOM   4357  CD  GLU A 564     -15.816  -0.041  31.388  1.00 77.22           C  
ATOM   4358  OE1 GLU A 564     -16.152  -0.933  30.576  1.00 77.22           O  
ATOM   4359  OE2 GLU A 564     -16.643   0.599  32.075  1.00 77.22           O  
ATOM   4360  N   ARG A 565     -12.489   3.511  34.416  1.00 78.01           N  
ATOM   4361  CA  ARG A 565     -12.235   4.872  34.877  1.00 78.01           C  
ATOM   4362  C   ARG A 565     -10.756   5.225  34.755  1.00 78.01           C  
ATOM   4363  CB  ARG A 565     -12.697   5.045  36.326  1.00 78.01           C  
ATOM   4364  O   ARG A 565     -10.409   6.342  34.365  1.00 78.01           O  
ATOM   4365  CG  ARG A 565     -14.192   5.279  36.472  1.00 78.01           C  
ATOM   4366  CD  ARG A 565     -14.564   5.679  37.893  1.00 78.01           C  
ATOM   4367  NE  ARG A 565     -15.930   5.283  38.224  1.00 78.01           N  
ATOM   4368  NH1 ARG A 565     -15.693   5.608  40.499  1.00 78.01           N  
ATOM   4369  NH2 ARG A 565     -17.691   4.882  39.642  1.00 78.01           N  
ATOM   4370  CZ  ARG A 565     -16.435   5.259  39.454  1.00 78.01           C  
ATOM   4371  N   GLU A 566      -9.896   4.232  35.043  1.00 82.26           N  
ATOM   4372  CA  GLU A 566      -8.458   4.432  34.898  1.00 82.26           C  
ATOM   4373  C   GLU A 566      -8.068   4.595  33.432  1.00 82.26           C  
ATOM   4374  CB  GLU A 566      -7.687   3.264  35.520  1.00 82.26           C  
ATOM   4375  O   GLU A 566      -7.218   5.423  33.098  1.00 82.26           O  
ATOM   4376  CG  GLU A 566      -7.549   3.355  37.033  1.00 82.26           C  
ATOM   4377  CD  GLU A 566      -6.808   2.175  37.640  1.00 82.26           C  
ATOM   4378  OE1 GLU A 566      -6.655   2.127  38.881  1.00 82.26           O  
ATOM   4379  OE2 GLU A 566      -6.376   1.290  36.867  1.00 82.26           O  
ATOM   4380  N   LEU A 567      -8.681   3.821  32.572  1.00 78.23           N  
ATOM   4381  CA  LEU A 567      -8.441   3.917  31.136  1.00 78.23           C  
ATOM   4382  C   LEU A 567      -8.966   5.238  30.585  1.00 78.23           C  
ATOM   4383  CB  LEU A 567      -9.102   2.746  30.403  1.00 78.23           C  
ATOM   4384  O   LEU A 567      -8.320   5.863  29.740  1.00 78.23           O  
ATOM   4385  CG  LEU A 567      -8.180   1.595  29.996  1.00 78.23           C  
ATOM   4386  CD1 LEU A 567      -8.999   0.349  29.676  1.00 78.23           C  
ATOM   4387  CD2 LEU A 567      -7.318   1.995  28.804  1.00 78.23           C  
ATOM   4388  N   GLU A 568     -10.108   5.691  31.101  1.00 81.29           N  
ATOM   4389  CA  GLU A 568     -10.668   6.979  30.703  1.00 81.29           C  
ATOM   4390  C   GLU A 568      -9.777   8.132  31.157  1.00 81.29           C  
ATOM   4391  CB  GLU A 568     -12.080   7.151  31.271  1.00 81.29           C  
ATOM   4392  O   GLU A 568      -9.591   9.106  30.424  1.00 81.29           O  
ATOM   4393  CG  GLU A 568     -13.149   6.388  30.501  1.00 81.29           C  
ATOM   4394  CD  GLU A 568     -14.537   6.528  31.105  1.00 81.29           C  
ATOM   4395  OE1 GLU A 568     -15.495   5.926  30.569  1.00 81.29           O  
ATOM   4396  OE2 GLU A 568     -14.668   7.247  32.120  1.00 81.29           O  
ATOM   4397  N   GLU A 569      -9.199   8.011  32.303  1.00 84.33           N  
ATOM   4398  CA  GLU A 569      -8.268   9.013  32.814  1.00 84.33           C  
ATOM   4399  C   GLU A 569      -6.991   9.057  31.980  1.00 84.33           C  
ATOM   4400  CB  GLU A 569      -7.929   8.734  34.281  1.00 84.33           C  
ATOM   4401  O   GLU A 569      -6.457  10.134  31.710  1.00 84.33           O  
ATOM   4402  CG  GLU A 569      -9.032   9.128  35.253  1.00 84.33           C  
ATOM   4403  CD  GLU A 569      -8.700   8.804  36.701  1.00 84.33           C  
ATOM   4404  OE1 GLU A 569      -9.535   9.081  37.592  1.00 84.33           O  
ATOM   4405  OE2 GLU A 569      -7.596   8.269  36.946  1.00 84.33           O  
ATOM   4406  N   LYS A 570      -6.516   7.871  31.585  1.00 86.86           N  
ATOM   4407  CA  LYS A 570      -5.332   7.800  30.734  1.00 86.86           C  
ATOM   4408  C   LYS A 570      -5.610   8.390  29.355  1.00 86.86           C  
ATOM   4409  CB  LYS A 570      -4.854   6.354  30.599  1.00 86.86           C  
ATOM   4410  O   LYS A 570      -4.760   9.079  28.786  1.00 86.86           O  
ATOM   4411  CG  LYS A 570      -4.114   5.829  31.820  1.00 86.86           C  
ATOM   4412  CD  LYS A 570      -3.521   4.449  31.565  1.00 86.86           C  
ATOM   4413  CE  LYS A 570      -2.774   3.927  32.785  1.00 86.86           C  
ATOM   4414  NZ  LYS A 570      -2.259   2.542  32.567  1.00 86.86           N  
ATOM   4415  N   GLN A 571      -6.833   8.115  28.853  1.00 82.91           N  
ATOM   4416  CA  GLN A 571      -7.233   8.664  27.562  1.00 82.91           C  
ATOM   4417  C   GLN A 571      -7.345  10.185  27.621  1.00 82.91           C  
ATOM   4418  CB  GLN A 571      -8.562   8.057  27.110  1.00 82.91           C  
ATOM   4419  O   GLN A 571      -6.923  10.880  26.694  1.00 82.91           O  
ATOM   4420  CG  GLN A 571      -8.437   6.643  26.559  1.00 82.91           C  
ATOM   4421  CD  GLN A 571      -9.756   6.092  26.049  1.00 82.91           C  
ATOM   4422  NE2 GLN A 571      -9.689   5.018  25.270  1.00 82.91           N  
ATOM   4423  OE1 GLN A 571     -10.826   6.628  26.354  1.00 82.91           O  
ATOM   4424  N   THR A 572      -7.938  10.677  28.738  1.00 87.14           N  
ATOM   4425  CA  THR A 572      -8.052  12.117  28.937  1.00 87.14           C  
ATOM   4426  C   THR A 572      -6.672  12.753  29.083  1.00 87.14           C  
ATOM   4427  CB  THR A 572      -8.905  12.444  30.177  1.00 87.14           C  
ATOM   4428  O   THR A 572      -6.428  13.845  28.565  1.00 87.14           O  
ATOM   4429  CG2 THR A 572     -10.345  11.977  29.992  1.00 87.14           C  
ATOM   4430  OG1 THR A 572      -8.344  11.790  31.321  1.00 87.14           O  
ATOM   4431  N   GLN A 573      -5.720  12.080  29.755  1.00 87.80           N  
ATOM   4432  CA  GLN A 573      -4.357  12.578  29.909  1.00 87.80           C  
ATOM   4433  C   GLN A 573      -3.631  12.620  28.567  1.00 87.80           C  
ATOM   4434  CB  GLN A 573      -3.577  11.714  30.901  1.00 87.80           C  
ATOM   4435  O   GLN A 573      -2.917  13.580  28.271  1.00 87.80           O  
ATOM   4436  CG  GLN A 573      -2.258  12.328  31.347  1.00 87.80           C  
ATOM   4437  CD  GLN A 573      -1.613  11.568  32.491  1.00 87.80           C  
ATOM   4438  NE2 GLN A 573      -0.599  12.167  33.106  1.00 87.80           N  
ATOM   4439  OE1 GLN A 573      -2.024  10.450  32.820  1.00 87.80           O  
ATOM   4440  N   LEU A 574      -3.779  11.576  27.789  1.00 85.67           N  
ATOM   4441  CA  LEU A 574      -3.189  11.515  26.456  1.00 85.67           C  
ATOM   4442  C   LEU A 574      -3.767  12.602  25.556  1.00 85.67           C  
ATOM   4443  CB  LEU A 574      -3.423  10.138  25.829  1.00 85.67           C  
ATOM   4444  O   LEU A 574      -3.035  13.235  24.792  1.00 85.67           O  
ATOM   4445  CG  LEU A 574      -2.636   9.831  24.554  1.00 85.67           C  
ATOM   4446  CD1 LEU A 574      -1.424   8.962  24.876  1.00 85.67           C  
ATOM   4447  CD2 LEU A 574      -3.530   9.150  23.524  1.00 85.67           C  
ATOM   4448  N   GLN A 575      -5.107  12.829  25.655  1.00 84.36           N  
ATOM   4449  CA  GLN A 575      -5.754  13.891  24.891  1.00 84.36           C  
ATOM   4450  C   GLN A 575      -5.226  15.263  25.300  1.00 84.36           C  
ATOM   4451  CB  GLN A 575      -7.271  13.837  25.073  1.00 84.36           C  
ATOM   4452  O   GLN A 575      -5.001  16.126  24.449  1.00 84.36           O  
ATOM   4453  CG  GLN A 575      -8.044  14.644  24.039  1.00 84.36           C  
ATOM   4454  CD  GLN A 575      -9.526  14.319  24.029  1.00 84.36           C  
ATOM   4455  NE2 GLN A 575     -10.230  14.791  23.006  1.00 84.36           N  
ATOM   4456  OE1 GLN A 575     -10.035  13.648  24.933  1.00 84.36           O  
ATOM   4457  N   ARG A 576      -4.986  15.490  26.579  1.00 86.09           N  
ATOM   4458  CA  ARG A 576      -4.426  16.744  27.073  1.00 86.09           C  
ATOM   4459  C   ARG A 576      -3.003  16.946  26.564  1.00 86.09           C  
ATOM   4460  CB  ARG A 576      -4.445  16.776  28.603  1.00 86.09           C  
ATOM   4461  O   ARG A 576      -2.625  18.057  26.186  1.00 86.09           O  
ATOM   4462  CG  ARG A 576      -5.771  17.228  29.193  1.00 86.09           C  
ATOM   4463  CD  ARG A 576      -5.687  17.398  30.704  1.00 86.09           C  
ATOM   4464  NE  ARG A 576      -7.012  17.438  31.316  1.00 86.09           N  
ATOM   4465  NH1 ARG A 576      -6.381  16.335  33.245  1.00 86.09           N  
ATOM   4466  NH2 ARG A 576      -8.550  17.024  32.970  1.00 86.09           N  
ATOM   4467  CZ  ARG A 576      -7.312  16.932  32.509  1.00 86.09           C  
ATOM   4468  N   GLU A 577      -2.217  15.860  26.555  1.00 87.45           N  
ATOM   4469  CA  GLU A 577      -0.849  15.925  26.051  1.00 87.45           C  
ATOM   4470  C   GLU A 577      -0.826  16.229  24.556  1.00 87.45           C  
ATOM   4471  CB  GLU A 577      -0.109  14.615  26.332  1.00 87.45           C  
ATOM   4472  O   GLU A 577       0.010  17.005  24.087  1.00 87.45           O  
ATOM   4473  CG  GLU A 577       0.417  14.499  27.756  1.00 87.45           C  
ATOM   4474  CD  GLU A 577       1.183  13.211  28.009  1.00 87.45           C  
ATOM   4475  OE1 GLU A 577       1.697  13.022  29.135  1.00 87.45           O  
ATOM   4476  OE2 GLU A 577       1.271  12.384  27.074  1.00 87.45           O  
ATOM   4477  N   LEU A 578      -1.755  15.581  23.817  1.00 87.40           N  
ATOM   4478  CA  LEU A 578      -1.864  15.833  22.385  1.00 87.40           C  
ATOM   4479  C   LEU A 578      -2.270  17.279  22.116  1.00 87.40           C  
ATOM   4480  CB  LEU A 578      -2.877  14.879  21.747  1.00 87.40           C  
ATOM   4481  O   LEU A 578      -1.750  17.913  21.196  1.00 87.40           O  
ATOM   4482  CG  LEU A 578      -2.638  14.516  20.281  1.00 87.40           C  
ATOM   4483  CD1 LEU A 578      -2.974  13.049  20.037  1.00 87.40           C  
ATOM   4484  CD2 LEU A 578      -3.459  15.418  19.366  1.00 87.40           C  
ATOM   4485  N   GLN A 579      -3.229  17.817  22.923  1.00 85.13           N  
ATOM   4486  CA  GLN A 579      -3.652  19.206  22.782  1.00 85.13           C  
ATOM   4487  C   GLN A 579      -2.509  20.164  23.107  1.00 85.13           C  
ATOM   4488  CB  GLN A 579      -4.853  19.497  23.682  1.00 85.13           C  
ATOM   4489  O   GLN A 579      -2.351  21.196  22.450  1.00 85.13           O  
ATOM   4490  CG  GLN A 579      -6.167  18.935  23.156  1.00 85.13           C  
ATOM   4491  CD  GLN A 579      -7.350  19.284  24.038  1.00 85.13           C  
ATOM   4492  NE2 GLN A 579      -8.557  19.112  23.508  1.00 85.13           N  
ATOM   4493  OE1 GLN A 579      -7.182  19.705  25.187  1.00 85.13           O  
ATOM   4494  N   ALA A 580      -1.689  19.837  24.087  1.00 88.48           N  
ATOM   4495  CA  ALA A 580      -0.542  20.662  24.457  1.00 88.48           C  
ATOM   4496  C   ALA A 580       0.511  20.665  23.353  1.00 88.48           C  
ATOM   4497  CB  ALA A 580       0.067  20.169  25.768  1.00 88.48           C  
ATOM   4498  O   ALA A 580       1.082  21.710  23.034  1.00 88.48           O  
ATOM   4499  N   LYS A 581       0.732  19.473  22.770  1.00 88.93           N  
ATOM   4500  CA  LYS A 581       1.702  19.368  21.684  1.00 88.93           C  
ATOM   4501  C   LYS A 581       1.222  20.119  20.444  1.00 88.93           C  
ATOM   4502  CB  LYS A 581       1.964  17.901  21.339  1.00 88.93           C  
ATOM   4503  O   LYS A 581       2.018  20.757  19.753  1.00 88.93           O  
ATOM   4504  CG  LYS A 581       2.897  17.194  22.311  1.00 88.93           C  
ATOM   4505  CD  LYS A 581       3.298  15.816  21.800  1.00 88.93           C  
ATOM   4506  CE  LYS A 581       4.264  15.125  22.752  1.00 88.93           C  
ATOM   4507  NZ  LYS A 581       4.584  13.736  22.305  1.00 88.93           N  
ATOM   4508  N   SER A 582      -0.102  19.964  20.160  1.00 84.58           N  
ATOM   4509  CA  SER A 582      -0.679  20.683  19.030  1.00 84.58           C  
ATOM   4510  C   SER A 582      -0.578  22.192  19.225  1.00 84.58           C  
ATOM   4511  CB  SER A 582      -2.142  20.284  18.830  1.00 84.58           C  
ATOM   4512  O   SER A 582      -0.301  22.929  18.276  1.00 84.58           O  
ATOM   4513  OG  SER A 582      -2.762  21.111  17.861  1.00 84.58           O  
ATOM   4514  N   ALA A 583      -0.767  22.702  20.465  1.00 86.39           N  
ATOM   4515  CA  ALA A 583      -0.637  24.124  20.775  1.00 86.39           C  
ATOM   4516  C   ALA A 583       0.806  24.591  20.609  1.00 86.39           C  
ATOM   4517  CB  ALA A 583      -1.125  24.406  22.193  1.00 86.39           C  
ATOM   4518  O   ALA A 583       1.055  25.691  20.110  1.00 86.39           O  
ATOM   4519  N   GLU A 584       1.757  23.740  20.984  1.00 88.59           N  
ATOM   4520  CA  GLU A 584       3.173  24.058  20.825  1.00 88.59           C  
ATOM   4521  C   GLU A 584       3.558  24.142  19.351  1.00 88.59           C  
ATOM   4522  CB  GLU A 584       4.041  23.017  21.537  1.00 88.59           C  
ATOM   4523  O   GLU A 584       4.309  25.034  18.950  1.00 88.59           O  
ATOM   4524  CG  GLU A 584       5.496  23.433  21.693  1.00 88.59           C  
ATOM   4525  CD  GLU A 584       6.333  22.415  22.451  1.00 88.59           C  
ATOM   4526  OE1 GLU A 584       7.572  22.581  22.523  1.00 88.59           O  
ATOM   4527  OE2 GLU A 584       5.745  21.444  22.978  1.00 88.59           O  
ATOM   4528  N   LEU A 585       3.091  23.156  18.564  1.00 86.93           N  
ATOM   4529  CA  LEU A 585       3.355  23.133  17.129  1.00 86.93           C  
ATOM   4530  C   LEU A 585       2.743  24.350  16.444  1.00 86.93           C  
ATOM   4531  CB  LEU A 585       2.804  21.849  16.503  1.00 86.93           C  
ATOM   4532  O   LEU A 585       3.357  24.940  15.553  1.00 86.93           O  
ATOM   4533  CG  LEU A 585       3.357  21.475  15.127  1.00 86.93           C  
ATOM   4534  CD1 LEU A 585       3.781  20.010  15.107  1.00 86.93           C  
ATOM   4535  CD2 LEU A 585       2.323  21.752  14.041  1.00 86.93           C  
ATOM   4536  N   GLN A 586       1.495  24.744  16.872  1.00 85.80           N  
ATOM   4537  CA  GLN A 586       0.842  25.929  16.326  1.00 85.80           C  
ATOM   4538  C   GLN A 586       1.644  27.190  16.632  1.00 85.80           C  
ATOM   4539  CB  GLN A 586      -0.578  26.063  16.879  1.00 85.80           C  
ATOM   4540  O   GLN A 586       1.762  28.078  15.785  1.00 85.80           O  
ATOM   4541  CG  GLN A 586      -1.582  25.117  16.234  1.00 85.80           C  
ATOM   4542  CD  GLN A 586      -2.984  25.280  16.790  1.00 85.80           C  
ATOM   4543  NE2 GLN A 586      -3.961  24.678  16.121  1.00 85.80           N  
ATOM   4544  OE1 GLN A 586      -3.187  25.942  17.814  1.00 85.80           O  
ATOM   4545  N   GLN A 587       2.288  27.222  17.807  1.00 86.51           N  
ATOM   4546  CA  GLN A 587       3.120  28.357  18.194  1.00 86.51           C  
ATOM   4547  C   GLN A 587       4.404  28.403  17.372  1.00 86.51           C  
ATOM   4548  CB  GLN A 587       3.453  28.294  19.685  1.00 86.51           C  
ATOM   4549  O   GLN A 587       4.846  29.479  16.961  1.00 86.51           O  
ATOM   4550  CG  GLN A 587       2.318  28.756  20.589  1.00 86.51           C  
ATOM   4551  CD  GLN A 587       2.703  28.768  22.056  1.00 86.51           C  
ATOM   4552  NE2 GLN A 587       1.834  29.323  22.893  1.00 86.51           N  
ATOM   4553  OE1 GLN A 587       3.774  28.282  22.435  1.00 86.51           O  
ATOM   4554  N   LYS A 588       4.962  27.272  17.111  1.00 89.89           N  
ATOM   4555  CA  LYS A 588       6.167  27.199  16.291  1.00 89.89           C  
ATOM   4556  C   LYS A 588       5.878  27.610  14.850  1.00 89.89           C  
ATOM   4557  CB  LYS A 588       6.755  25.787  16.324  1.00 89.89           C  
ATOM   4558  O   LYS A 588       6.693  28.281  14.214  1.00 89.89           O  
ATOM   4559  CG  LYS A 588       7.507  25.460  17.606  1.00 89.89           C  
ATOM   4560  CD  LYS A 588       8.165  24.088  17.534  1.00 89.89           C  
ATOM   4561  CE  LYS A 588       8.916  23.759  18.817  1.00 89.89           C  
ATOM   4562  NZ  LYS A 588       9.533  22.400  18.765  1.00 89.89           N  
ATOM   4563  N   LEU A 589       4.735  27.124  14.361  1.00 87.89           N  
ATOM   4564  CA  LEU A 589       4.320  27.497  13.013  1.00 87.89           C  
ATOM   4565  C   LEU A 589       4.110  29.003  12.906  1.00 87.89           C  
ATOM   4566  CB  LEU A 589       3.034  26.762  12.626  1.00 87.89           C  
ATOM   4567  O   LEU A 589       4.522  29.624  11.923  1.00 87.89           O  
ATOM   4568  CG  LEU A 589       2.593  26.888  11.167  1.00 87.89           C  
ATOM   4569  CD1 LEU A 589       3.115  25.710  10.351  1.00 87.89           C  
ATOM   4570  CD2 LEU A 589       1.074  26.979  11.073  1.00 87.89           C  
ATOM   4571  N   LEU A 590       3.440  29.604  13.915  1.00 87.34           N  
ATOM   4572  CA  LEU A 590       3.216  31.045  13.911  1.00 87.34           C  
ATOM   4573  C   LEU A 590       4.537  31.802  13.996  1.00 87.34           C  
ATOM   4574  CB  LEU A 590       2.306  31.450  15.074  1.00 87.34           C  
ATOM   4575  O   LEU A 590       4.715  32.826  13.333  1.00 87.34           O  
ATOM   4576  CG  LEU A 590       0.812  31.183  14.891  1.00 87.34           C  
ATOM   4577  CD1 LEU A 590       0.047  31.558  16.156  1.00 87.34           C  
ATOM   4578  CD2 LEU A 590       0.274  31.950  13.688  1.00 87.34           C  
ATOM   4579  N   ALA A 591       5.482  31.276  14.792  1.00 88.85           N  
ATOM   4580  CA  ALA A 591       6.803  31.890  14.908  1.00 88.85           C  
ATOM   4581  C   ALA A 591       7.559  31.819  13.585  1.00 88.85           C  
ATOM   4582  CB  ALA A 591       7.608  31.213  16.015  1.00 88.85           C  
ATOM   4583  O   ALA A 591       8.224  32.780  13.191  1.00 88.85           O  
ATOM   4584  N   GLU A 592       7.476  30.687  12.936  1.00 89.19           N  
ATOM   4585  CA  GLU A 592       8.118  30.514  11.636  1.00 89.19           C  
ATOM   4586  C   GLU A 592       7.509  31.444  10.591  1.00 89.19           C  
ATOM   4587  CB  GLU A 592       8.010  29.059  11.173  1.00 89.19           C  
ATOM   4588  O   GLU A 592       8.222  31.986   9.744  1.00 89.19           O  
ATOM   4589  CG  GLU A 592       8.915  28.719   9.998  1.00 89.19           C  
ATOM   4590  CD  GLU A 592       8.915  27.239   9.649  1.00 89.19           C  
ATOM   4591  OE1 GLU A 592       9.641  26.836   8.712  1.00 89.19           O  
ATOM   4592  OE2 GLU A 592       8.184  26.476  10.319  1.00 89.19           O  
ATOM   4593  N   GLN A 593       6.145  31.575  10.615  1.00 87.66           N  
ATOM   4594  CA  GLN A 593       5.463  32.494   9.710  1.00 87.66           C  
ATOM   4595  C   GLN A 593       5.937  33.929   9.923  1.00 87.66           C  
ATOM   4596  CB  GLN A 593       3.948  32.408   9.898  1.00 87.66           C  
ATOM   4597  O   GLN A 593       6.115  34.679   8.961  1.00 87.66           O  
ATOM   4598  CG  GLN A 593       3.325  31.149   9.310  1.00 87.66           C  
ATOM   4599  CD  GLN A 593       1.814  31.123   9.444  1.00 87.66           C  
ATOM   4600  NE2 GLN A 593       1.166  30.254   8.676  1.00 87.66           N  
ATOM   4601  OE1 GLN A 593       1.235  31.877  10.232  1.00 87.66           O  
ATOM   4602  N   GLU A 594       6.198  34.260  11.180  1.00 89.38           N  
ATOM   4603  CA  GLU A 594       6.674  35.603  11.497  1.00 89.38           C  
ATOM   4604  C   GLU A 594       8.103  35.813  11.004  1.00 89.38           C  
ATOM   4605  CB  GLU A 594       6.593  35.861  13.004  1.00 89.38           C  
ATOM   4606  O   GLU A 594       8.448  36.896  10.527  1.00 89.38           O  
ATOM   4607  CG  GLU A 594       5.190  36.178  13.499  1.00 89.38           C  
ATOM   4608  CD  GLU A 594       5.133  36.477  14.989  1.00 89.38           C  
ATOM   4609  OE1 GLU A 594       4.056  36.876  15.488  1.00 89.38           O  
ATOM   4610  OE2 GLU A 594       6.175  36.312  15.663  1.00 89.38           O  
ATOM   4611  N   LYS A 595       8.930  34.811  11.105  1.00 90.92           N  
ATOM   4612  CA  LYS A 595      10.297  34.863  10.594  1.00 90.92           C  
ATOM   4613  C   LYS A 595      10.311  35.044   9.079  1.00 90.92           C  
ATOM   4614  CB  LYS A 595      11.062  33.596  10.978  1.00 90.92           C  
ATOM   4615  O   LYS A 595      11.095  35.836   8.551  1.00 90.92           O  
ATOM   4616  CG  LYS A 595      12.561  33.679  10.731  1.00 90.92           C  
ATOM   4617  CD  LYS A 595      13.267  32.393  11.141  1.00 90.92           C  
ATOM   4618  CE  LYS A 595      14.745  32.425  10.775  1.00 90.92           C  
ATOM   4619  NZ  LYS A 595      15.413  31.118  11.054  1.00 90.92           N  
ATOM   4620  N   LEU A 596       9.500  34.253   8.416  1.00 88.94           N  
ATOM   4621  CA  LEU A 596       9.413  34.341   6.963  1.00 88.94           C  
ATOM   4622  C   LEU A 596       8.891  35.708   6.531  1.00 88.94           C  
ATOM   4623  CB  LEU A 596       8.506  33.238   6.412  1.00 88.94           C  
ATOM   4624  O   LEU A 596       9.363  36.273   5.542  1.00 88.94           O  
ATOM   4625  CG  LEU A 596       9.109  31.834   6.344  1.00 88.94           C  
ATOM   4626  CD1 LEU A 596       8.041  30.816   5.961  1.00 88.94           C  
ATOM   4627  CD2 LEU A 596      10.269  31.798   5.354  1.00 88.94           C  
ATOM   4628  N   GLN A 597       7.915  36.227   7.307  1.00 86.98           N  
ATOM   4629  CA  GLN A 597       7.376  37.547   6.994  1.00 86.98           C  
ATOM   4630  C   GLN A 597       8.430  38.632   7.192  1.00 86.98           C  
ATOM   4631  CB  GLN A 597       6.148  37.843   7.855  1.00 86.98           C  
ATOM   4632  O   GLN A 597       8.496  39.590   6.418  1.00 86.98           O  
ATOM   4633  CG  GLN A 597       4.881  37.145   7.380  1.00 86.98           C  
ATOM   4634  CD  GLN A 597       3.661  37.522   8.200  1.00 86.98           C  
ATOM   4635  NE2 GLN A 597       2.479  37.198   7.688  1.00 86.98           N  
ATOM   4636  OE1 GLN A 597       3.780  38.098   9.287  1.00 86.98           O  
ATOM   4637  N   ALA A 598       9.275  38.459   8.165  1.00 89.74           N  
ATOM   4638  CA  ALA A 598      10.372  39.393   8.408  1.00 89.74           C  
ATOM   4639  C   ALA A 598      11.403  39.333   7.285  1.00 89.74           C  
ATOM   4640  CB  ALA A 598      11.034  39.098   9.751  1.00 89.74           C  
ATOM   4641  O   ALA A 598      11.923  40.365   6.855  1.00 89.74           O  
ATOM   4642  N   GLU A 599      11.710  38.183   6.881  1.00 89.77           N  
ATOM   4643  CA  GLU A 599      12.635  38.008   5.765  1.00 89.77           C  
ATOM   4644  C   GLU A 599      12.094  38.655   4.493  1.00 89.77           C  
ATOM   4645  CB  GLU A 599      12.909  36.521   5.522  1.00 89.77           C  
ATOM   4646  O   GLU A 599      12.849  39.259   3.729  1.00 89.77           O  
ATOM   4647  CG  GLU A 599      13.963  35.932   6.448  1.00 89.77           C  
ATOM   4648  CD  GLU A 599      14.230  34.457   6.191  1.00 89.77           C  
ATOM   4649  OE1 GLU A 599      15.034  33.847   6.933  1.00 89.77           O  
ATOM   4650  OE2 GLU A 599      13.632  33.907   5.240  1.00 89.77           O  
ATOM   4651  N   LEU A 600      10.788  38.441   4.253  1.00 87.98           N  
ATOM   4652  CA  LEU A 600      10.148  39.060   3.098  1.00 87.98           C  
ATOM   4653  C   LEU A 600      10.220  40.581   3.186  1.00 87.98           C  
ATOM   4654  CB  LEU A 600       8.688  38.612   2.990  1.00 87.98           C  
ATOM   4655  O   LEU A 600      10.451  41.255   2.180  1.00 87.98           O  
ATOM   4656  CG  LEU A 600       8.445  37.236   2.367  1.00 87.98           C  
ATOM   4657  CD1 LEU A 600       6.966  36.875   2.440  1.00 87.98           C  
ATOM   4658  CD2 LEU A 600       8.938  37.208   0.924  1.00 87.98           C  
ATOM   4659  N   ARG A 601      10.067  41.132   4.356  1.00 87.26           N  
ATOM   4660  CA  ARG A 601      10.145  42.575   4.555  1.00 87.26           C  
ATOM   4661  C   ARG A 601      11.557  43.089   4.294  1.00 87.26           C  
ATOM   4662  CB  ARG A 601       9.705  42.948   5.972  1.00 87.26           C  
ATOM   4663  O   ARG A 601      11.736  44.161   3.712  1.00 87.26           O  
ATOM   4664  CG  ARG A 601       8.201  43.094   6.133  1.00 87.26           C  
ATOM   4665  CD  ARG A 601       7.831  43.649   7.501  1.00 87.26           C  
ATOM   4666  NE  ARG A 601       6.389  43.609   7.727  1.00 87.26           N  
ATOM   4667  NH1 ARG A 601       6.547  43.226   9.999  1.00 87.26           N  
ATOM   4668  NH2 ARG A 601       4.490  43.392   9.001  1.00 87.26           N  
ATOM   4669  CZ  ARG A 601       5.812  43.409   8.908  1.00 87.26           C  
ATOM   4670  N   ASN A 602      12.523  42.321   4.681  1.00 90.74           N  
ATOM   4671  CA  ASN A 602      13.915  42.684   4.437  1.00 90.74           C  
ATOM   4672  C   ASN A 602      14.245  42.670   2.947  1.00 90.74           C  
ATOM   4673  CB  ASN A 602      14.856  41.747   5.197  1.00 90.74           C  
ATOM   4674  O   ASN A 602      14.944  43.556   2.453  1.00 90.74           O  
ATOM   4675  CG  ASN A 602      16.265  42.296   5.307  1.00 90.74           C  
ATOM   4676  ND2 ASN A 602      17.209  41.438   5.674  1.00 90.74           N  
ATOM   4677  OD1 ASN A 602      16.502  43.482   5.064  1.00 90.74           O  
ATOM   4678  N   LEU A 603      13.818  41.643   2.325  1.00 87.36           N  
ATOM   4679  CA  LEU A 603      14.049  41.541   0.888  1.00 87.36           C  
ATOM   4680  C   LEU A 603      13.376  42.691   0.146  1.00 87.36           C  
ATOM   4681  CB  LEU A 603      13.531  40.203   0.355  1.00 87.36           C  
ATOM   4682  O   LEU A 603      13.943  43.241  -0.801  1.00 87.36           O  
ATOM   4683  CG  LEU A 603      14.405  38.979   0.633  1.00 87.36           C  
ATOM   4684  CD1 LEU A 603      13.695  37.707   0.181  1.00 87.36           C  
ATOM   4685  CD2 LEU A 603      15.756  39.118  -0.060  1.00 87.36           C  
ATOM   4686  N   GLU A 604      12.113  43.023   0.647  1.00 87.62           N  
ATOM   4687  CA  GLU A 604      11.400  44.144   0.042  1.00 87.62           C  
ATOM   4688  C   GLU A 604      12.148  45.456   0.262  1.00 87.62           C  
ATOM   4689  CB  GLU A 604       9.981  44.247   0.606  1.00 87.62           C  
ATOM   4690  O   GLU A 604      12.187  46.311  -0.626  1.00 87.62           O  
ATOM   4691  CG  GLU A 604       9.020  43.208   0.045  1.00 87.62           C  
ATOM   4692  CD  GLU A 604       7.622  43.303   0.636  1.00 87.62           C  
ATOM   4693  OE1 GLU A 604       6.710  42.594   0.154  1.00 87.62           O  
ATOM   4694  OE2 GLU A 604       7.438  44.094   1.589  1.00 87.62           O  
ATOM   4695  N   ALA A 605      12.759  45.629   1.431  1.00 88.56           N  
ATOM   4696  CA  ALA A 605      13.545  46.823   1.733  1.00 88.56           C  
ATOM   4697  C   ALA A 605      14.804  46.882   0.872  1.00 88.56           C  
ATOM   4698  CB  ALA A 605      13.915  46.856   3.214  1.00 88.56           C  
ATOM   4699  O   ALA A 605      15.199  47.956   0.412  1.00 88.56           O  
ATOM   4700  N   GLN A 606      15.452  45.754   0.642  1.00 88.95           N  
ATOM   4701  CA  GLN A 606      16.635  45.681  -0.209  1.00 88.95           C  
ATOM   4702  C   GLN A 606      16.301  46.058  -1.649  1.00 88.95           C  
ATOM   4703  CB  GLN A 606      17.246  44.280  -0.161  1.00 88.95           C  
ATOM   4704  O   GLN A 606      17.085  46.736  -2.317  1.00 88.95           O  
ATOM   4705  CG  GLN A 606      18.027  43.992   1.114  1.00 88.95           C  
ATOM   4706  CD  GLN A 606      18.653  42.610   1.119  1.00 88.95           C  
ATOM   4707  NE2 GLN A 606      19.432  42.317   2.155  1.00 88.95           N  
ATOM   4708  OE1 GLN A 606      18.438  41.813   0.201  1.00 88.95           O  
ATOM   4709  N   LEU A 607      15.147  45.497  -2.051  1.00 86.74           N  
ATOM   4710  CA  LEU A 607      14.697  45.809  -3.403  1.00 86.74           C  
ATOM   4711  C   LEU A 607      14.400  47.297  -3.547  1.00 86.74           C  
ATOM   4712  CB  LEU A 607      13.452  44.991  -3.756  1.00 86.74           C  
ATOM   4713  O   LEU A 607      14.713  47.901  -4.576  1.00 86.74           O  
ATOM   4714  CG  LEU A 607      13.134  44.848  -5.245  1.00 86.74           C  
ATOM   4715  CD1 LEU A 607      12.927  43.381  -5.605  1.00 86.74           C  
ATOM   4716  CD2 LEU A 607      11.905  45.673  -5.611  1.00 86.74           C  
ATOM   4717  N   ALA A 608      13.806  47.913  -2.513  1.00 86.19           N  
ATOM   4718  CA  ALA A 608      13.513  49.344  -2.529  1.00 86.19           C  
ATOM   4719  C   ALA A 608      14.797  50.167  -2.565  1.00 86.19           C  
ATOM   4720  CB  ALA A 608      12.672  49.728  -1.313  1.00 86.19           C  
ATOM   4721  O   ALA A 608      14.867  51.190  -3.250  1.00 86.19           O  
ATOM   4722  N   LYS A 609      15.814  49.767  -1.826  1.00 87.88           N  
ATOM   4723  CA  LYS A 609      17.111  50.437  -1.832  1.00 87.88           C  
ATOM   4724  C   LYS A 609      17.782  50.322  -3.197  1.00 87.88           C  
ATOM   4725  CB  LYS A 609      18.021  49.854  -0.750  1.00 87.88           C  
ATOM   4726  O   LYS A 609      18.404  51.276  -3.671  1.00 87.88           O  
ATOM   4727  CG  LYS A 609      17.691  50.328   0.658  1.00 87.88           C  
ATOM   4728  CD  LYS A 609      18.650  49.740   1.685  1.00 87.88           C  
ATOM   4729  CE  LYS A 609      18.246  50.111   3.105  1.00 87.88           C  
ATOM   4730  NZ  LYS A 609      19.166  49.512   4.118  1.00 87.88           N  
ATOM   4731  N   GLN A 610      17.674  49.105  -3.807  1.00 84.17           N  
ATOM   4732  CA  GLN A 610      18.243  48.888  -5.132  1.00 84.17           C  
ATOM   4733  C   GLN A 610      17.561  49.769  -6.175  1.00 84.17           C  
ATOM   4734  CB  GLN A 610      18.128  47.416  -5.532  1.00 84.17           C  
ATOM   4735  O   GLN A 610      18.218  50.295  -7.076  1.00 84.17           O  
ATOM   4736  CG  GLN A 610      19.119  46.506  -4.819  1.00 84.17           C  
ATOM   4737  CD  GLN A 610      19.058  45.072  -5.311  1.00 84.17           C  
ATOM   4738  NE2 GLN A 610      19.880  44.208  -4.725  1.00 84.17           N  
ATOM   4739  OE1 GLN A 610      18.278  44.743  -6.211  1.00 84.17           O  
ATOM   4740  N   GLN A 611      16.213  49.868  -5.964  1.00 85.38           N  
ATOM   4741  CA  GLN A 611      15.455  50.696  -6.896  1.00 85.38           C  
ATOM   4742  C   GLN A 611      15.804  52.172  -6.728  1.00 85.38           C  
ATOM   4743  CB  GLN A 611      13.953  50.486  -6.701  1.00 85.38           C  
ATOM   4744  O   GLN A 611      15.855  52.918  -7.709  1.00 85.38           O  
ATOM   4745  CG  GLN A 611      13.448  49.145  -7.217  1.00 85.38           C  
ATOM   4746  CD  GLN A 611      11.952  48.971  -7.033  1.00 85.38           C  
ATOM   4747  NE2 GLN A 611      11.391  47.949  -7.669  1.00 85.38           N  
ATOM   4748  OE1 GLN A 611      11.306  49.749  -6.324  1.00 85.38           O  
ATOM   4749  N   SER A 612      16.044  52.630  -5.500  1.00 83.21           N  
ATOM   4750  CA  SER A 612      16.436  54.008  -5.224  1.00 83.21           C  
ATOM   4751  C   SER A 612      17.842  54.297  -5.739  1.00 83.21           C  
ATOM   4752  CB  SER A 612      16.364  54.296  -3.723  1.00 83.21           C  
ATOM   4753  O   SER A 612      18.103  55.376  -6.274  1.00 83.21           O  
ATOM   4754  OG  SER A 612      16.937  55.557  -3.425  1.00 83.21           O  
ATOM   4755  N   ASN A 613      18.780  53.351  -5.558  1.00 83.71           N  
ATOM   4756  CA  ASN A 613      20.138  53.491  -6.072  1.00 83.71           C  
ATOM   4757  C   ASN A 613      20.159  53.529  -7.598  1.00 83.71           C  
ATOM   4758  CB  ASN A 613      21.027  52.357  -5.557  1.00 83.71           C  
ATOM   4759  O   ASN A 613      20.947  54.266  -8.194  1.00 83.71           O  
ATOM   4760  CG  ASN A 613      21.394  52.520  -4.095  1.00 83.71           C  
ATOM   4761  ND2 ASN A 613      21.800  51.427  -3.460  1.00 83.71           N  
ATOM   4762  OD1 ASN A 613      21.312  53.620  -3.541  1.00 83.71           O  
ATOM   4763  N   LYS A 614      19.365  52.622  -8.184  1.00 82.01           N  
ATOM   4764  CA  LYS A 614      19.221  52.619  -9.637  1.00 82.01           C  
ATOM   4765  C   LYS A 614      18.636  53.938 -10.134  1.00 82.01           C  
ATOM   4766  CB  LYS A 614      18.340  51.453 -10.087  1.00 82.01           C  
ATOM   4767  O   LYS A 614      19.060  54.461 -11.167  1.00 82.01           O  
ATOM   4768  CG  LYS A 614      18.383  51.185 -11.584  1.00 82.01           C  
ATOM   4769  CD  LYS A 614      17.573  49.950 -11.955  1.00 82.01           C  
ATOM   4770  CE  LYS A 614      17.564  49.718 -13.460  1.00 82.01           C  
ATOM   4771  NZ  LYS A 614      16.763  48.512 -13.830  1.00 82.01           N  
ATOM   4772  N   ALA A 615      17.625  54.490  -9.398  1.00 78.83           N  
ATOM   4773  CA  ALA A 615      17.016  55.775  -9.734  1.00 78.83           C  
ATOM   4774  C   ALA A 615      18.011  56.918  -9.551  1.00 78.83           C  
ATOM   4775  CB  ALA A 615      15.773  56.013  -8.880  1.00 78.83           C  
ATOM   4776  O   ALA A 615      18.036  57.860 -10.346  1.00 78.83           O  
ATOM   4777  N   GLN A 616      18.890  56.901  -8.495  1.00 76.87           N  
ATOM   4778  CA  GLN A 616      19.925  57.896  -8.238  1.00 76.87           C  
ATOM   4779  C   GLN A 616      21.038  57.815  -9.279  1.00 76.87           C  
ATOM   4780  CB  GLN A 616      20.505  57.718  -6.834  1.00 76.87           C  
ATOM   4781  O   GLN A 616      21.580  58.839  -9.698  1.00 76.87           O  
ATOM   4782  CG  GLN A 616      19.643  58.318  -5.732  1.00 76.87           C  
ATOM   4783  CD  GLN A 616      20.243  58.134  -4.351  1.00 76.87           C  
ATOM   4784  NE2 GLN A 616      19.757  58.907  -3.385  1.00 76.87           N  
ATOM   4785  OE1 GLN A 616      21.137  57.305  -4.153  1.00 76.87           O  
ATOM   4786  N   LYS A 617      21.398  56.611  -9.681  1.00 76.56           N  
ATOM   4787  CA  LYS A 617      22.393  56.400 -10.729  1.00 76.56           C  
ATOM   4788  C   LYS A 617      21.869  56.862 -12.086  1.00 76.56           C  
ATOM   4789  CB  LYS A 617      22.797  54.927 -10.797  1.00 76.56           C  
ATOM   4790  O   LYS A 617      22.614  57.436 -12.882  1.00 76.56           O  
ATOM   4791  CG  LYS A 617      23.912  54.545  -9.834  1.00 76.56           C  
ATOM   4792  CD  LYS A 617      24.306  53.082  -9.986  1.00 76.56           C  
ATOM   4793  CE  LYS A 617      25.294  52.653  -8.910  1.00 76.56           C  
ATOM   4794  NZ  LYS A 617      25.686  51.219  -9.058  1.00 76.56           N  
ATOM   4795  N   GLU A 618      20.567  56.605 -12.303  1.00 73.52           N  
ATOM   4796  CA  GLU A 618      19.920  57.068 -13.527  1.00 73.52           C  
ATOM   4797  C   GLU A 618      19.739  58.583 -13.516  1.00 73.52           C  
ATOM   4798  CB  GLU A 618      18.567  56.377 -13.714  1.00 73.52           C  
ATOM   4799  O   GLU A 618      19.845  59.234 -14.558  1.00 73.52           O  
ATOM   4800  CG  GLU A 618      18.674  54.922 -14.145  1.00 73.52           C  
ATOM   4801  CD  GLU A 618      17.323  54.244 -14.309  1.00 73.52           C  
ATOM   4802  OE1 GLU A 618      17.282  53.065 -14.728  1.00 73.52           O  
ATOM   4803  OE2 GLU A 618      16.297  54.898 -14.018  1.00 73.52           O  
ATOM   4804  N   ALA A 619      19.548  59.169 -12.326  1.00 69.69           N  
ATOM   4805  CA  ALA A 619      19.440  60.614 -12.146  1.00 69.69           C  
ATOM   4806  C   ALA A 619      20.812  61.279 -12.218  1.00 69.69           C  
ATOM   4807  CB  ALA A 619      18.765  60.936 -10.815  1.00 69.69           C  
ATOM   4808  O   ALA A 619      20.940  62.399 -12.719  1.00 69.69           O  
ATOM   4809  N   SER A 620      21.906  60.637 -11.762  1.00 67.52           N  
ATOM   4810  CA  SER A 620      23.280  61.123 -11.836  1.00 67.52           C  
ATOM   4811  C   SER A 620      23.856  60.939 -13.236  1.00 67.52           C  
ATOM   4812  CB  SER A 620      24.160  60.402 -10.815  1.00 67.52           C  
ATOM   4813  O   SER A 620      24.678  61.741 -13.685  1.00 67.52           O  
ATOM   4814  OG  SER A 620      24.228  59.015 -11.099  1.00 67.52           O  
ATOM   4815  N   ASN A 621      23.396  59.907 -13.979  1.00 61.61           N  
ATOM   4816  CA  ASN A 621      23.774  59.665 -15.368  1.00 61.61           C  
ATOM   4817  C   ASN A 621      23.014  60.580 -16.323  1.00 61.61           C  
ATOM   4818  CB  ASN A 621      23.543  58.199 -15.740  1.00 61.61           C  
ATOM   4819  O   ASN A 621      23.544  60.978 -17.362  1.00 61.61           O  
ATOM   4820  CG  ASN A 621      24.835  57.461 -16.032  1.00 61.61           C  
ATOM   4821  ND2 ASN A 621      24.721  56.189 -16.397  1.00 61.61           N  
ATOM   4822  OD1 ASN A 621      25.925  58.028 -15.928  1.00 61.61           O  
ATOM   4823  N   LEU A 622      21.874  61.050 -15.867  1.00 55.85           N  
ATOM   4824  CA  LEU A 622      21.067  62.030 -16.585  1.00 55.85           C  
ATOM   4825  C   LEU A 622      21.414  63.448 -16.145  1.00 55.85           C  
ATOM   4826  CB  LEU A 622      19.576  61.764 -16.362  1.00 55.85           C  
ATOM   4827  O   LEU A 622      21.287  64.394 -16.926  1.00 55.85           O  
ATOM   4828  CG  LEU A 622      18.953  60.647 -17.201  1.00 55.85           C  
ATOM   4829  CD1 LEU A 622      17.750  60.049 -16.478  1.00 55.85           C  
ATOM   4830  CD2 LEU A 622      18.551  61.170 -18.575  1.00 55.85           C  
ATOM   4831  N   GLY A 623      22.164  63.641 -15.053  1.00 53.15           N  
ATOM   4832  CA  GLY A 623      22.652  64.879 -14.467  1.00 53.15           C  
ATOM   4833  C   GLY A 623      24.136  65.101 -14.691  1.00 53.15           C  
ATOM   4834  O   GLY A 623      24.613  66.237 -14.644  1.00 53.15           O  
ATOM   4835  N   ALA A 624      24.973  64.182 -15.393  1.00 50.77           N  
ATOM   4836  CA  ALA A 624      26.351  64.308 -15.860  1.00 50.77           C  
ATOM   4837  C   ALA A 624      26.407  64.420 -17.380  1.00 50.77           C  
ATOM   4838  CB  ALA A 624      27.183  63.118 -15.386  1.00 50.77           C  
ATOM   4839  O   ALA A 624      27.350  64.993 -17.932  1.00 50.77           O  
ATOM   4840  N   SER A 625      25.177  64.602 -18.040  1.00 47.64           N  
ATOM   4841  CA  SER A 625      24.925  64.979 -19.427  1.00 47.64           C  
ATOM   4842  C   SER A 625      23.990  66.181 -19.512  1.00 47.64           C  
ATOM   4843  CB  SER A 625      24.329  63.803 -20.202  1.00 47.64           C  
ATOM   4844  O   SER A 625      23.789  66.742 -20.591  1.00 47.64           O  
ATOM   4845  OG  SER A 625      23.080  63.420 -19.653  1.00 47.64           O  
ATOM   4846  N   SER A 626      24.073  67.139 -18.395  1.00 41.32           N  
ATOM   4847  CA  SER A 626      23.410  68.431 -18.532  1.00 41.32           C  
ATOM   4848  C   SER A 626      23.981  69.452 -17.554  1.00 41.32           C  
ATOM   4849  CB  SER A 626      21.904  68.287 -18.309  1.00 41.32           C  
ATOM   4850  O   SER A 626      23.859  69.291 -16.338  1.00 41.32           O  
ATOM   4851  OG  SER A 626      21.619  68.034 -16.943  1.00 41.32           O  
ATOM   4852  N   SER A 627      25.362  69.897 -17.588  1.00 35.12           N  
ATOM   4853  CA  SER A 627      26.003  71.207 -17.576  1.00 35.12           C  
ATOM   4854  C   SER A 627      25.265  72.192 -18.476  1.00 35.12           C  
ATOM   4855  CB  SER A 627      27.463  71.094 -18.018  1.00 35.12           C  
ATOM   4856  O   SER A 627      24.947  71.874 -19.624  1.00 35.12           O  
ATOM   4857  OG  SER A 627      27.574  70.303 -19.189  1.00 35.12           O  
ATOM   4858  N   LYS A 628      24.283  72.964 -17.908  1.00 32.93           N  
ATOM   4859  CA  LYS A 628      24.124  74.405 -18.084  1.00 32.93           C  
ATOM   4860  C   LYS A 628      22.718  74.855 -17.697  1.00 32.93           C  
ATOM   4861  CB  LYS A 628      24.422  74.806 -19.530  1.00 32.93           C  
ATOM   4862  O   LYS A 628      21.729  74.318 -18.198  1.00 32.93           O  
ATOM   4863  CG  LYS A 628      25.904  74.978 -19.832  1.00 32.93           C  
ATOM   4864  CD  LYS A 628      26.135  75.386 -21.281  1.00 32.93           C  
ATOM   4865  CE  LYS A 628      27.618  75.549 -21.586  1.00 32.93           C  
ATOM   4866  NZ  LYS A 628      27.871  75.681 -23.052  1.00 32.93           N  
ATOM   4867  N   SER A 629      22.465  75.335 -16.402  1.00 35.43           N  
ATOM   4868  CA  SER A 629      21.919  76.664 -16.147  1.00 35.43           C  
ATOM   4869  C   SER A 629      20.930  76.642 -14.987  1.00 35.43           C  
ATOM   4870  CB  SER A 629      21.236  77.213 -17.400  1.00 35.43           C  
ATOM   4871  O   SER A 629      20.070  75.762 -14.914  1.00 35.43           O  
ATOM   4872  OG  SER A 629      20.164  76.376 -17.797  1.00 35.43           O  
ATOM   4873  N   ASN A 630      21.322  77.211 -13.732  1.00 35.98           N  
ATOM   4874  CA  ASN A 630      21.002  78.392 -12.937  1.00 35.98           C  
ATOM   4875  C   ASN A 630      20.090  78.047 -11.763  1.00 35.98           C  
ATOM   4876  CB  ASN A 630      20.358  79.470 -13.811  1.00 35.98           C  
ATOM   4877  O   ASN A 630      19.013  77.481 -11.954  1.00 35.98           O  
ATOM   4878  CG  ASN A 630      21.363  80.185 -14.693  1.00 35.98           C  
ATOM   4879  ND2 ASN A 630      20.868  80.910 -15.689  1.00 35.98           N  
ATOM   4880  OD1 ASN A 630      22.574  80.085 -14.481  1.00 35.98           O  
ATOM   4881  N   SER A 631      20.520  78.071 -10.489  1.00 31.42           N  
ATOM   4882  CA  SER A 631      20.656  78.864  -9.271  1.00 31.42           C  
ATOM   4883  C   SER A 631      19.297  79.330  -8.760  1.00 31.42           C  
ATOM   4884  CB  SER A 631      21.559  80.073  -9.517  1.00 31.42           C  
ATOM   4885  O   SER A 631      18.450  79.767  -9.543  1.00 31.42           O  
ATOM   4886  OG  SER A 631      20.853  81.100 -10.192  1.00 31.42           O  
ATOM   4887  N   SER A 632      18.817  78.918  -7.454  1.00 36.76           N  
ATOM   4888  CA  SER A 632      18.558  79.815  -6.332  1.00 36.76           C  
ATOM   4889  C   SER A 632      17.683  79.144  -5.278  1.00 36.76           C  
ATOM   4890  CB  SER A 632      17.891  81.102  -6.817  1.00 36.76           C  
ATOM   4891  O   SER A 632      16.689  78.496  -5.611  1.00 36.76           O  
ATOM   4892  OG  SER A 632      16.625  80.827  -7.391  1.00 36.76           O  
ATOM   4893  N   THR A 633      18.167  78.793  -4.025  1.00 33.53           N  
ATOM   4894  CA  THR A 633      18.269  79.214  -2.632  1.00 33.53           C  
ATOM   4895  C   THR A 633      16.931  79.747  -2.129  1.00 33.53           C  
ATOM   4896  CB  THR A 633      19.354  80.292  -2.452  1.00 33.53           C  
ATOM   4897  O   THR A 633      16.290  80.561  -2.796  1.00 33.53           O  
ATOM   4898  CG2 THR A 633      19.804  80.382  -0.997  1.00 33.53           C  
ATOM   4899  OG1 THR A 633      20.484  79.965  -3.270  1.00 33.53           O  
ATOM   4900  N   ALA A 634      16.278  79.078  -1.083  1.00 32.89           N  
ATOM   4901  CA  ALA A 634      16.009  79.658   0.231  1.00 32.89           C  
ATOM   4902  C   ALA A 634      14.510  79.700   0.515  1.00 32.89           C  
ATOM   4903  CB  ALA A 634      16.605  81.060   0.326  1.00 32.89           C  
ATOM   4904  O   ALA A 634      13.733  80.217  -0.292  1.00 32.89           O  
ATOM   4905  N   ARG A 635      13.961  78.850   1.499  1.00 31.90           N  
ATOM   4906  CA  ARG A 635      13.582  79.239   2.854  1.00 31.90           C  
ATOM   4907  C   ARG A 635      12.110  79.631   2.919  1.00 31.90           C  
ATOM   4908  CB  ARG A 635      14.455  80.395   3.346  1.00 31.90           C  
ATOM   4909  O   ARG A 635      11.665  80.517   2.186  1.00 31.90           O  
ATOM   4910  CG  ARG A 635      15.086  80.155   4.708  1.00 31.90           C  
ATOM   4911  CD  ARG A 635      16.042  81.275   5.093  1.00 31.90           C  
ATOM   4912  NE  ARG A 635      16.454  81.176   6.490  1.00 31.90           N  
ATOM   4913  NH1 ARG A 635      17.145  83.374   6.657  1.00 31.90           N  
ATOM   4914  NH2 ARG A 635      17.309  81.976   8.466  1.00 31.90           N  
ATOM   4915  CZ  ARG A 635      16.968  82.175   7.201  1.00 31.90           C  
ATOM   4916  N   GLN A 636      11.244  78.781   3.674  1.00 35.40           N  
ATOM   4917  CA  GLN A 636      10.540  79.201   4.880  1.00 35.40           C  
ATOM   4918  C   GLN A 636       9.211  78.464   5.026  1.00 35.40           C  
ATOM   4919  CB  GLN A 636      10.302  80.712   4.865  1.00 35.40           C  
ATOM   4920  O   GLN A 636       8.383  78.481   4.114  1.00 35.40           O  
ATOM   4921  CG  GLN A 636      11.134  81.475   5.888  1.00 35.40           C  
ATOM   4922  CD  GLN A 636      10.906  82.974   5.829  1.00 35.40           C  
ATOM   4923  NE2 GLN A 636      11.620  83.716   6.668  1.00 35.40           N  
ATOM   4924  OE1 GLN A 636      10.094  83.461   5.035  1.00 35.40           O  
ATOM   4925  N   LYS A 637       9.085  77.502   6.074  1.00 35.19           N  
ATOM   4926  CA  LYS A 637       8.568  77.546   7.438  1.00 35.19           C  
ATOM   4927  C   LYS A 637       7.120  77.068   7.493  1.00 35.19           C  
ATOM   4928  CB  LYS A 637       8.675  78.961   8.008  1.00 35.19           C  
ATOM   4929  O   LYS A 637       6.272  77.553   6.742  1.00 35.19           O  
ATOM   4930  CG  LYS A 637      10.034  79.285   8.612  1.00 35.19           C  
ATOM   4931  CD  LYS A 637      10.007  80.604   9.373  1.00 35.19           C  
ATOM   4932  CE  LYS A 637      11.366  80.929   9.978  1.00 35.19           C  
ATOM   4933  NZ  LYS A 637      11.361  82.248  10.677  1.00 35.19           N  
ATOM   4934  N   ALA A 638       6.823  75.901   8.208  1.00 29.70           N  
ATOM   4935  CA  ALA A 638       6.298  75.617   9.541  1.00 29.70           C  
ATOM   4936  C   ALA A 638       4.810  75.946   9.625  1.00 29.70           C  
ATOM   4937  CB  ALA A 638       7.074  76.401  10.596  1.00 29.70           C
[truncated: 71,281 more chars]
