# Supplementary material for: The evolutionary origins and ancestral features of septins
Source: Front Cell Dev Biol. 2024 Jun 26;12:1406966. doi: 10.3389/fcell.2024.1406966 (PMC11238149; doi:10.3389/fcell.2024.1406966)
Supplement: Supplementary file 1 [file DataSheet3.zip › Delic_Shuman_Supp_File6/AncGroup5_200_954_98a30.result/AncGroup5_200_954_98a30_unrelaxed_rank_1_model_3.pdb]

MODEL     1                                                                     
ATOM      1  N   ALA A   1     -28.635 -46.267 -23.192  1.00 38.48           N  
ATOM      2  CA  ALA A   1     -28.562 -47.425 -22.305  1.00 38.48           C  
ATOM      3  C   ALA A   1     -29.063 -47.076 -20.906  1.00 38.48           C  
ATOM      4  CB  ALA A   1     -27.132 -47.955 -22.238  1.00 38.48           C  
ATOM      5  O   ALA A   1     -28.488 -46.220 -20.230  1.00 38.48           O  
ATOM      6  N   SER A   2     -30.401 -47.078 -20.805  1.00 34.88           N  
ATOM      7  CA  SER A   2     -31.349 -47.830 -19.990  1.00 34.88           C  
ATOM      8  C   SER A   2     -31.814 -47.014 -18.788  1.00 34.88           C  
ATOM      9  CB  SER A   2     -30.725 -49.142 -19.514  1.00 34.88           C  
ATOM     10  O   SER A   2     -30.995 -46.554 -17.989  1.00 34.88           O  
ATOM     11  OG  SER A   2     -30.021 -48.953 -18.299  1.00 34.88           O  
ATOM     12  N   SER A   3     -33.025 -46.360 -18.930  1.00 39.24           N  
ATOM     13  CA  SER A   3     -34.153 -46.647 -18.050  1.00 39.24           C  
ATOM     14  C   SER A   3     -35.184 -45.525 -18.088  1.00 39.24           C  
ATOM     15  CB  SER A   3     -33.672 -46.861 -16.614  1.00 39.24           C  
ATOM     16  O   SER A   3     -34.848 -44.359 -17.870  1.00 39.24           O  
ATOM     17  OG  SER A   3     -33.377 -45.621 -15.993  1.00 39.24           O  
ATOM     18  N   GLN A   4     -36.092 -45.583 -18.970  1.00 31.75           N  
ATOM     19  CA  GLN A   4     -37.534 -45.359 -18.970  1.00 31.75           C  
ATOM     20  C   GLN A   4     -38.208 -46.112 -17.828  1.00 31.75           C  
ATOM     21  CB  GLN A   4     -38.142 -45.780 -20.309  1.00 31.75           C  
ATOM     22  O   GLN A   4     -37.847 -47.252 -17.530  1.00 31.75           O  
ATOM     23  CG  GLN A   4     -38.325 -44.631 -21.291  1.00 31.75           C  
ATOM     24  CD  GLN A   4     -39.109 -45.033 -22.526  1.00 31.75           C  
ATOM     25  NE2 GLN A   4     -39.267 -44.099 -23.458  1.00 31.75           N  
ATOM     26  OE1 GLN A   4     -39.568 -46.173 -22.642  1.00 31.75           O  
ATOM     27  N   PRO A   5     -39.507 -45.622 -17.308  1.00 40.53           N  
ATOM     28  CA  PRO A   5     -40.897 -45.487 -17.749  1.00 40.53           C  
ATOM     29  C   PRO A   5     -41.666 -44.429 -16.961  1.00 40.53           C  
ATOM     30  CB  PRO A   5     -41.482 -46.881 -17.505  1.00 40.53           C  
ATOM     31  O   PRO A   5     -41.255 -44.054 -15.860  1.00 40.53           O  
ATOM     32  CG  PRO A   5     -40.786 -47.377 -16.279  1.00 40.53           C  
ATOM     33  CD  PRO A   5     -39.742 -46.373 -15.884  1.00 40.53           C  
ATOM     34  N   GLN A   6     -42.518 -43.589 -17.527  1.00 29.83           N  
ATOM     35  CA  GLN A   6     -43.921 -43.202 -17.631  1.00 29.83           C  
ATOM     36  C   GLN A   6     -44.757 -43.859 -16.536  1.00 29.83           C  
ATOM     37  CB  GLN A   6     -44.478 -43.567 -19.008  1.00 29.83           C  
ATOM     38  O   GLN A   6     -44.629 -45.059 -16.287  1.00 29.83           O  
ATOM     39  CG  GLN A   6     -44.109 -42.577 -20.104  1.00 29.83           C  
ATOM     40  CD  GLN A   6     -44.965 -42.731 -21.347  1.00 29.83           C  
ATOM     41  NE2 GLN A   6     -44.932 -41.728 -22.218  1.00 29.83           N  
ATOM     42  OE1 GLN A   6     -45.650 -43.743 -21.524  1.00 29.83           O  
ATOM     43  N   PRO A   7     -45.849 -43.099 -16.063  1.00 40.71           N  
ATOM     44  CA  PRO A   7     -47.296 -43.319 -16.125  1.00 40.71           C  
ATOM     45  C   PRO A   7     -48.054 -42.108 -16.665  1.00 40.71           C  
ATOM     46  CB  PRO A   7     -47.673 -43.594 -14.667  1.00 40.71           C  
ATOM     47  O   PRO A   7     -47.590 -40.973 -16.528  1.00 40.71           O  
ATOM     48  CG  PRO A   7     -46.752 -42.732 -13.865  1.00 40.71           C  
ATOM     49  CD  PRO A   7     -45.774 -42.080 -14.799  1.00 40.71           C  
ATOM     50  N   ALA A   8     -48.787 -42.151 -17.764  1.00 28.07           N  
ATOM     51  CA  ALA A   8     -50.121 -42.319 -18.334  1.00 28.07           C  
ATOM     52  C   ALA A   8     -51.201 -42.104 -17.276  1.00 28.07           C  
ATOM     53  CB  ALA A   8     -50.263 -43.704 -18.960  1.00 28.07           C  
ATOM     54  O   ALA A   8     -51.098 -42.622 -16.162  1.00 28.07           O  
ATOM     55  N   SER A   9     -52.089 -41.064 -17.421  1.00 36.24           N  
ATOM     56  CA  SER A   9     -53.543 -41.185 -17.403  1.00 36.24           C  
ATOM     57  C   SER A   9     -54.209 -39.830 -17.187  1.00 36.24           C  
ATOM     58  CB  SER A   9     -53.987 -42.160 -16.311  1.00 36.24           C  
ATOM     59  O   SER A   9     -53.808 -39.069 -16.304  1.00 36.24           O  
ATOM     60  OG  SER A   9     -54.562 -43.324 -16.879  1.00 36.24           O  
ATOM     61  N   GLN A  10     -54.838 -39.211 -18.209  1.00 30.91           N  
ATOM     62  CA  GLN A  10     -56.238 -39.187 -18.621  1.00 30.91           C  
ATOM     63  C   GLN A  10     -56.952 -37.956 -18.072  1.00 30.91           C  
ATOM     64  CB  GLN A  10     -56.955 -40.458 -18.162  1.00 30.91           C  
ATOM     65  O   GLN A  10     -56.882 -37.673 -16.874  1.00 30.91           O  
ATOM     66  CG  GLN A  10     -57.203 -41.462 -19.280  1.00 30.91           C  
ATOM     67  CD  GLN A  10     -57.918 -42.711 -18.800  1.00 30.91           C  
ATOM     68  NE2 GLN A  10     -58.053 -43.694 -19.683  1.00 30.91           N  
ATOM     69  OE1 GLN A  10     -58.345 -42.791 -17.643  1.00 30.91           O  
ATOM     70  N   ARG A  11     -57.329 -37.008 -18.936  1.00 30.25           N  
ATOM     71  CA  ARG A  11     -58.669 -36.776 -19.465  1.00 30.25           C  
ATOM     72  C   ARG A  11     -59.134 -35.353 -19.175  1.00 30.25           C  
ATOM     73  CB  ARG A  11     -59.661 -37.782 -18.876  1.00 30.25           C  
ATOM     74  O   ARG A  11     -59.021 -34.876 -18.043  1.00 30.25           O  
ATOM     75  CG  ARG A  11     -60.028 -38.913 -19.824  1.00 30.25           C  
ATOM     76  CD  ARG A  11     -61.015 -39.883 -19.190  1.00 30.25           C  
ATOM     77  NE  ARG A  11     -61.615 -40.768 -20.184  1.00 30.25           N  
ATOM     78  NH1 ARG A  11     -63.746 -40.655 -19.300  1.00 30.25           N  
ATOM     79  NH2 ARG A  11     -63.339 -41.927 -21.163  1.00 30.25           N  
ATOM     80  CZ  ARG A  11     -62.899 -41.115 -20.213  1.00 30.25           C  
ATOM     81  N   GLN A  12     -59.256 -34.491 -20.231  1.00 32.41           N  
ATOM     82  CA  GLN A  12     -60.398 -33.966 -20.971  1.00 32.41           C  
ATOM     83  C   GLN A  12     -60.799 -32.586 -20.459  1.00 32.41           C  
ATOM     84  CB  GLN A  12     -61.586 -34.926 -20.878  1.00 32.41           C  
ATOM     85  O   GLN A  12     -60.944 -32.384 -19.251  1.00 32.41           O  
ATOM     86  CG  GLN A  12     -61.462 -36.147 -21.779  1.00 32.41           C  
ATOM     87  CD  GLN A  12     -62.726 -36.986 -21.808  1.00 32.41           C  
ATOM     88  NE2 GLN A  12     -62.781 -37.945 -22.726  1.00 32.41           N  
ATOM     89  OE1 GLN A  12     -63.646 -36.774 -21.011  1.00 32.41           O  
ATOM     90  N   SER A  13     -60.646 -31.551 -21.234  1.00 26.54           N  
ATOM     91  CA  SER A  13     -61.446 -30.722 -22.129  1.00 26.54           C  
ATOM     92  C   SER A  13     -62.813 -30.419 -21.525  1.00 26.54           C  
ATOM     93  CB  SER A  13     -61.619 -31.409 -23.484  1.00 26.54           C  
ATOM     94  O   SER A  13     -63.448 -31.297 -20.938  1.00 26.54           O  
ATOM     95  OG  SER A  13     -62.344 -32.618 -23.347  1.00 26.54           O  
ATOM     96  N   SER A  14     -63.151 -29.119 -21.352  1.00 27.21           N  
ATOM     97  CA  SER A  14     -64.265 -28.339 -21.882  1.00 27.21           C  
ATOM     98  C   SER A  14     -64.979 -27.571 -20.775  1.00 27.21           C  
ATOM     99  CB  SER A  14     -65.258 -29.248 -22.607  1.00 27.21           C  
ATOM    100  O   SER A  14     -65.200 -28.104 -19.686  1.00 27.21           O  
ATOM    101  OG  SER A  14     -65.745 -30.255 -21.737  1.00 27.21           O  
ATOM    102  N   HIS A  15     -65.046 -26.227 -20.815  1.00 32.85           N  
ATOM    103  CA  HIS A  15     -66.244 -25.403 -20.932  1.00 32.85           C  
ATOM    104  C   HIS A  15     -66.184 -24.207 -19.988  1.00 32.85           C  
ATOM    105  CB  HIS A  15     -67.495 -26.235 -20.646  1.00 32.85           C  
ATOM    106  O   HIS A  15     -65.887 -24.361 -18.801  1.00 32.85           O  
ATOM    107  CG  HIS A  15     -68.162 -26.758 -21.878  1.00 32.85           C  
ATOM    108  CD2 HIS A  15     -69.447 -27.118 -22.109  1.00 32.85           C  
ATOM    109  ND1 HIS A  15     -67.485 -26.967 -23.059  1.00 32.85           N  
ATOM    110  CE1 HIS A  15     -68.327 -27.432 -23.967  1.00 32.85           C  
ATOM    111  NE2 HIS A  15     -69.524 -27.534 -23.415  1.00 32.85           N  
ATOM    112  N   GLN A  16     -66.027 -22.926 -20.500  1.00 26.71           N  
ATOM    113  CA  GLN A  16     -67.038 -21.895 -20.710  1.00 26.71           C  
ATOM    114  C   GLN A  16     -67.560 -21.357 -19.381  1.00 26.71           C  
ATOM    115  CB  GLN A  16     -68.196 -22.441 -21.547  1.00 26.71           C  
ATOM    116  O   GLN A  16     -67.920 -22.130 -18.491  1.00 26.71           O  
ATOM    117  CG  GLN A  16     -68.168 -21.993 -23.002  1.00 26.71           C  
ATOM    118  CD  GLN A  16     -69.391 -22.444 -23.779  1.00 26.71           C  
ATOM    119  NE2 GLN A  16     -69.364 -22.250 -25.093  1.00 26.71           N  
ATOM    120  OE1 GLN A  16     -70.352 -22.964 -23.203  1.00 26.71           O  
ATOM    121  N   ASN A  17     -67.365 -20.009 -19.156  1.00 27.01           N  
ATOM    122  CA  ASN A  17     -68.356 -18.941 -19.073  1.00 27.01           C  
ATOM    123  C   ASN A  17     -68.696 -18.603 -17.624  1.00 27.01           C  
ATOM    124  CB  ASN A  17     -69.623 -19.324 -19.841  1.00 27.01           C  
ATOM    125  O   ASN A  17     -69.057 -19.487 -16.845  1.00 27.01           O  
ATOM    126  CG  ASN A  17     -69.698 -18.668 -21.206  1.00 27.01           C  
ATOM    127  ND2 ASN A  17     -70.727 -19.012 -21.973  1.00 27.01           N  
ATOM    128  OD1 ASN A  17     -68.840 -17.860 -21.568  1.00 27.01           O  
ATOM    129  N   GLN A  18     -68.213 -17.413 -17.189  1.00 26.88           N  
ATOM    130  CA  GLN A  18     -68.869 -16.285 -16.537  1.00 26.88           C  
ATOM    131  C   GLN A  18     -69.960 -16.760 -15.582  1.00 26.88           C  
ATOM    132  CB  GLN A  18     -69.460 -15.332 -17.577  1.00 26.88           C  
ATOM    133  O   GLN A  18     -70.703 -17.693 -15.894  1.00 26.88           O  
ATOM    134  CG  GLN A  18     -68.446 -14.365 -18.172  1.00 26.88           C  
ATOM    135  CD  GLN A  18     -69.098 -13.183 -18.864  1.00 26.88           C  
ATOM    136  NE2 GLN A  18     -68.289 -12.365 -19.529  1.00 26.88           N  
ATOM    137  OE1 GLN A  18     -70.319 -13.006 -18.802  1.00 26.88           O  
ATOM    138  N   PRO A  19     -70.397 -15.976 -14.542  1.00 38.68           N  
ATOM    139  CA  PRO A  19     -70.791 -14.618 -14.163  1.00 38.68           C  
ATOM    140  C   PRO A  19     -70.652 -14.359 -12.665  1.00 38.68           C  
ATOM    141  CB  PRO A  19     -72.258 -14.543 -14.596  1.00 38.68           C  
ATOM    142  O   PRO A  19     -70.385 -15.287 -11.897  1.00 38.68           O  
ATOM    143  CG  PRO A  19     -72.791 -15.922 -14.379  1.00 38.68           C  
ATOM    144  CD  PRO A  19     -71.654 -16.814 -13.971  1.00 38.68           C  
ATOM    145  N   ASN A  20     -70.332 -13.109 -12.242  1.00 24.18           N  
ATOM    146  CA  ASN A  20     -71.161 -12.003 -11.775  1.00 24.18           C  
ATOM    147  C   ASN A  20     -72.136 -12.452 -10.690  1.00 24.18           C  
ATOM    148  CB  ASN A  20     -71.921 -11.371 -12.943  1.00 24.18           C  
ATOM    149  O   ASN A  20     -72.801 -13.479 -10.834  1.00 24.18           O  
ATOM    150  CG  ASN A  20     -71.121 -10.290 -13.644  1.00 24.18           C  
ATOM    151  ND2 ASN A  20     -71.618  -9.830 -14.786  1.00 24.18           N  
ATOM    152  OD1 ASN A  20     -70.064  -9.873 -13.163  1.00 24.18           O  
ATOM    153  N   SER A  21     -72.063 -11.833  -9.482  1.00 25.66           N  
ATOM    154  CA  SER A  21     -73.149 -11.102  -8.837  1.00 25.66           C  
ATOM    155  C   SER A  21     -73.430 -11.647  -7.440  1.00 25.66           C  
ATOM    156  CB  SER A  21     -74.420 -11.169  -9.684  1.00 25.66           C  
ATOM    157  O   SER A  21     -73.487 -12.863  -7.243  1.00 25.66           O  
ATOM    158  OG  SER A  21     -74.865 -12.508  -9.817  1.00 25.66           O  
ATOM    159  N   ASP A  22     -73.206 -10.814  -6.431  1.00 25.75           N  
ATOM    160  CA  ASP A  22     -74.226 -10.151  -5.625  1.00 25.75           C  
ATOM    161  C   ASP A  22     -74.585 -10.986  -4.398  1.00 25.75           C  
ATOM    162  CB  ASP A  22     -75.479  -9.880  -6.461  1.00 25.75           C  
ATOM    163  O   ASP A  22     -74.809 -12.194  -4.506  1.00 25.75           O  
ATOM    164  CG  ASP A  22     -75.336  -8.670  -7.368  1.00 25.75           C  
ATOM    165  OD1 ASP A  22     -74.464  -7.813  -7.109  1.00 25.75           O  
ATOM    166  OD2 ASP A  22     -76.104  -8.572  -8.349  1.00 25.75           O  
ATOM    167  N   SER A  23     -74.330 -10.413  -3.215  1.00 24.79           N  
ATOM    168  CA  SER A  23     -75.401 -10.058  -2.289  1.00 24.79           C  
ATOM    169  C   SER A  23     -75.503 -11.065  -1.149  1.00 24.79           C  
ATOM    170  CB  SER A  23     -76.739  -9.971  -3.025  1.00 24.79           C  
ATOM    171  O   SER A  23     -75.432 -12.275  -1.374  1.00 24.79           O  
ATOM    172  OG  SER A  23     -77.017 -11.180  -3.709  1.00 24.79           O  
ATOM    173  N   ASN A  24     -75.209 -10.562   0.076  1.00 24.10           N  
ATOM    174  CA  ASN A  24     -76.192 -10.335   1.130  1.00 24.10           C  
ATOM    175  C   ASN A  24     -76.588 -11.638   1.818  1.00 24.10           C  
ATOM    176  CB  ASN A  24     -77.431  -9.634   0.566  1.00 24.10           C  
ATOM    177  O   ASN A  24     -76.937 -12.615   1.153  1.00 24.10           O  
ATOM    178  CG  ASN A  24     -77.443  -8.146   0.857  1.00 24.10           C  
ATOM    179  ND2 ASN A  24     -78.468  -7.456   0.372  1.00 24.10           N  
ATOM    180  OD1 ASN A  24     -76.538  -7.622   1.511  1.00 24.10           O  
ATOM    181  N   SER A  25     -76.291 -11.703   3.062  1.00 24.35           N  
ATOM    182  CA  SER A  25     -77.272 -11.884   4.127  1.00 24.35           C  
ATOM    183  C   SER A  25     -77.227 -13.303   4.685  1.00 24.35           C  
ATOM    184  CB  SER A  25     -78.680 -11.572   3.618  1.00 24.35           C  
ATOM    185  O   SER A  25     -77.136 -14.271   3.927  1.00 24.35           O  
ATOM    186  OG  SER A  25     -79.093 -12.532   2.661  1.00 24.35           O  
ATOM    187  N   SER A  26     -76.858 -13.444   5.916  1.00 26.79           N  
ATOM    188  CA  SER A  26     -77.714 -14.017   6.949  1.00 26.79           C  
ATOM    189  C   SER A  26     -76.992 -15.119   7.717  1.00 26.79           C  
ATOM    190  CB  SER A  26     -79.000 -14.571   6.334  1.00 26.79           C  
ATOM    191  O   SER A  26     -76.414 -16.026   7.114  1.00 26.79           O  
ATOM    192  OG  SER A  26     -78.713 -15.624   5.430  1.00 26.79           O  
ATOM    193  N   THR A  27     -76.605 -14.826   8.919  1.00 32.54           N  
ATOM    194  CA  THR A  27     -76.954 -15.794   9.953  1.00 32.54           C  
ATOM    195  C   THR A  27     -76.807 -15.179  11.342  1.00 32.54           C  
ATOM    196  CB  THR A  27     -76.080 -17.058   9.854  1.00 32.54           C  
ATOM    197  O   THR A  27     -75.803 -14.525  11.634  1.00 32.54           O  
ATOM    198  CG2 THR A  27     -76.922 -18.284   9.518  1.00 32.54           C  
ATOM    199  OG1 THR A  27     -75.097 -16.872   8.828  1.00 32.54           O  
ATOM    200  N   SER A  28     -77.907 -14.656  11.957  1.00 26.47           N  
ATOM    201  CA  SER A  28     -78.825 -14.997  13.038  1.00 26.47           C  
ATOM    202  C   SER A  28     -78.179 -15.960  14.029  1.00 26.47           C  
ATOM    203  CB  SER A  28     -80.108 -15.613  12.479  1.00 26.47           C  
ATOM    204  O   SER A  28     -77.560 -16.948  13.628  1.00 26.47           O  
ATOM    205  OG  SER A  28     -79.844 -16.322  11.281  1.00 26.47           O  
ATOM    206  N   ALA A  29     -77.925 -15.477  15.266  1.00 33.85           N  
ATOM    207  CA  ALA A  29     -78.293 -16.252  16.448  1.00 33.85           C  
ATOM    208  C   ALA A  29     -78.060 -15.449  17.725  1.00 33.85           C  
ATOM    209  CB  ALA A  29     -77.504 -17.558  16.494  1.00 33.85           C  
ATOM    210  O   ALA A  29     -77.010 -14.825  17.891  1.00 33.85           O  
ATOM    211  N   SER A  30     -79.079 -14.750  18.350  1.00 26.67           N  
ATOM    212  CA  SER A  30     -79.921 -14.887  19.534  1.00 26.67           C  
ATOM    213  C   SER A  30     -79.081 -14.940  20.806  1.00 26.67           C  
ATOM    214  CB  SER A  30     -80.788 -16.143  19.433  1.00 26.67           C  
ATOM    215  O   SER A  30     -78.137 -15.727  20.900  1.00 26.67           O  
ATOM    216  OG  SER A  30     -81.630 -16.082  18.295  1.00 26.67           O  
ATOM    217  N   THR A  31     -79.014 -13.863  21.605  1.00 34.48           N  
ATOM    218  CA  THR A  31     -79.017 -13.949  23.061  1.00 34.48           C  
ATOM    219  C   THR A  31     -79.654 -12.705  23.675  1.00 34.48           C  
ATOM    220  CB  THR A  31     -77.591 -14.124  23.614  1.00 34.48           C  
ATOM    221  O   THR A  31     -79.317 -11.580  23.300  1.00 34.48           O  
ATOM    222  CG2 THR A  31     -77.613 -14.754  25.003  1.00 34.48           C  
ATOM    223  OG1 THR A  31     -76.843 -14.968  22.730  1.00 34.48           O  
ATOM    224  N   GLU A  32     -80.990 -12.631  23.926  1.00 27.16           N  
ATOM    225  CA  GLU A  32     -82.007 -12.365  24.939  1.00 27.16           C  
ATOM    226  C   GLU A  32     -81.371 -11.972  26.269  1.00 27.16           C  
ATOM    227  CB  GLU A  32     -82.911 -13.586  25.128  1.00 27.16           C  
ATOM    228  O   GLU A  32     -80.574 -12.727  26.830  1.00 27.16           O  
ATOM    229  CG  GLU A  32     -83.931 -13.774  24.015  1.00 27.16           C  
ATOM    230  CD  GLU A  32     -85.091 -14.674  24.411  1.00 27.16           C  
ATOM    231  OE1 GLU A  32     -86.102 -14.721  23.673  1.00 27.16           O  
ATOM    232  OE2 GLU A  32     -84.989 -15.338  25.467  1.00 27.16           O  
ATOM    233  N   HIS A  33     -81.279 -10.679  26.610  1.00 32.86           N  
ATOM    234  CA  HIS A  33     -81.217 -10.099  27.946  1.00 32.86           C  
ATOM    235  C   HIS A  33     -82.358  -9.113  28.173  1.00 32.86           C  
ATOM    236  CB  HIS A  33     -79.872  -9.404  28.167  1.00 32.86           C  
ATOM    237  O   HIS A  33     -82.611  -8.245  27.334  1.00 32.86           O  
ATOM    238  CG  HIS A  33     -79.011 -10.076  29.189  1.00 32.86           C  
ATOM    239  CD2 HIS A  33     -77.664 -10.129  29.320  1.00 32.86           C  
ATOM    240  ND1 HIS A  33     -79.530 -10.805  30.237  1.00 32.86           N  
ATOM    241  CE1 HIS A  33     -78.537 -11.278  30.971  1.00 32.86           C  
ATOM    242  NE2 HIS A  33     -77.395 -10.883  30.436  1.00 32.86           N  
ATOM    243  N   ILE A  34     -83.546  -9.528  28.820  1.00 29.15           N  
ATOM    244  CA  ILE A  34     -84.516  -9.169  29.849  1.00 29.15           C  
ATOM    245  C   ILE A  34     -84.013  -7.958  30.632  1.00 29.15           C  
ATOM    246  CB  ILE A  34     -84.787 -10.351  30.807  1.00 29.15           C  
ATOM    247  O   ILE A  34     -82.877  -7.948  31.111  1.00 29.15           O  
ATOM    248  CG1 ILE A  34     -85.381 -11.536  30.038  1.00 29.15           C  
ATOM    249  CG2 ILE A  34     -85.712  -9.919  31.949  1.00 29.15           C  
ATOM    250  CD1 ILE A  34     -85.692 -12.746  30.909  1.00 29.15           C  
ATOM    251  N   GLN A  35     -84.719  -6.819  30.614  1.00 26.04           N  
ATOM    252  CA  GLN A  35     -85.611  -5.916  31.333  1.00 26.04           C  
ATOM    253  C   GLN A  35     -85.128  -5.689  32.763  1.00 26.04           C  
ATOM    254  CB  GLN A  35     -87.039  -6.464  31.342  1.00 26.04           C  
ATOM    255  O   GLN A  35     -84.851  -6.646  33.489  1.00 26.04           O  
ATOM    256  CG  GLN A  35     -87.859  -6.063  30.124  1.00 26.04           C  
ATOM    257  CD  GLN A  35     -89.246  -6.677  30.122  1.00 26.04           C  
ATOM    258  NE2 GLN A  35     -89.941  -6.570  28.995  1.00 26.04           N  
ATOM    259  OE1 GLN A  35     -89.690  -7.245  31.126  1.00 26.04           O  
ATOM    260  N   THR A  36     -84.731  -4.370  33.049  1.00 32.27           N  
ATOM    261  CA  THR A  36     -85.023  -3.608  34.258  1.00 32.27           C  
ATOM    262  C   THR A  36     -84.872  -2.111  34.003  1.00 32.27           C  
ATOM    263  CB  THR A  36     -84.103  -4.029  35.419  1.00 32.27           C  
ATOM    264  O   THR A  36     -83.912  -1.679  33.361  1.00 32.27           O  
ATOM    265  CG2 THR A  36     -84.386  -5.464  35.852  1.00 32.27           C  
ATOM    266  OG1 THR A  36     -82.737  -3.929  34.999  1.00 32.27           O  
ATOM    267  N   ALA A  37     -85.917  -1.268  33.873  1.00 25.48           N  
ATOM    268  CA  ALA A  37     -86.687  -0.240  34.569  1.00 25.48           C  
ATOM    269  C   ALA A  37     -85.766   0.771  35.245  1.00 25.48           C  
ATOM    270  CB  ALA A  37     -87.618  -0.878  35.597  1.00 25.48           C  
ATOM    271  O   ALA A  37     -84.772   0.394  35.871  1.00 25.48           O  
ATOM    272  N   SER A  38     -85.928   2.145  34.896  1.00 27.47           N  
ATOM    273  CA  SER A  38     -86.317   3.347  35.626  1.00 27.47           C  
ATOM    274  C   SER A  38     -85.365   4.502  35.334  1.00 27.47           C  
ATOM    275  CB  SER A  38     -86.352   3.073  37.130  1.00 27.47           C  
ATOM    276  O   SER A  38     -84.149   4.312  35.272  1.00 27.47           O  
ATOM    277  OG  SER A  38     -85.070   2.696  37.603  1.00 27.47           O  
ATOM    278  N   SER A  39     -85.862   5.652  34.712  1.00 27.85           N  
ATOM    279  CA  SER A  39     -86.148   7.004  35.178  1.00 27.85           C  
ATOM    280  C   SER A  39     -85.211   8.021  34.534  1.00 27.85           C  
ATOM    281  CB  SER A  39     -86.031   7.083  36.701  1.00 27.85           C  
ATOM    282  O   SER A  39     -84.017   7.758  34.376  1.00 27.85           O  
ATOM    283  OG  SER A  39     -84.703   6.815  37.117  1.00 27.85           O  
ATOM    284  N   SER A  40     -85.745   8.968  33.692  1.00 28.44           N  
ATOM    285  CA  SER A  40     -85.946  10.407  33.824  1.00 28.44           C  
ATOM    286  C   SER A  40     -84.995  11.182  32.918  1.00 28.44           C  
ATOM    287  CB  SER A  40     -85.751  10.846  35.276  1.00 28.44           C  
ATOM    288  O   SER A  40     -83.820  10.829  32.794  1.00 28.44           O  
ATOM    289  OG  SER A  40     -84.427  10.581  35.708  1.00 28.44           O  
ATOM    290  N   SER A  41     -85.489  11.895  31.879  1.00 27.62           N  
ATOM    291  CA  SER A  41     -85.642  13.337  31.719  1.00 27.62           C  
ATOM    292  C   SER A  41     -84.577  13.905  30.786  1.00 27.62           C  
ATOM    293  CB  SER A  41     -85.569  14.039  33.076  1.00 27.62           C  
ATOM    294  O   SER A  41     -83.402  13.549  30.887  1.00 27.62           O  
ATOM    295  OG  SER A  41     -84.223  14.283  33.444  1.00 27.62           O  
ATOM    296  N   SER A  42     -84.944  14.359  29.563  1.00 30.56           N  
ATOM    297  CA  SER A  42     -84.920  15.749  29.119  1.00 30.56           C  
ATOM    298  C   SER A  42     -84.180  15.893  27.793  1.00 30.56           C  
ATOM    299  CB  SER A  42     -84.265  16.638  30.177  1.00 30.56           C  
ATOM    300  O   SER A  42     -83.108  15.313  27.608  1.00 30.56           O  
ATOM    301  OG  SER A  42     -84.943  16.526  31.417  1.00 30.56           O  
ATOM    302  N   LYS A  43     -84.930  16.062  26.615  1.00 28.79           N  
ATOM    303  CA  LYS A  43     -85.197  17.290  25.871  1.00 28.79           C  
ATOM    304  C   LYS A  43     -84.077  17.587  24.879  1.00 28.79           C  
ATOM    305  CB  LYS A  43     -85.376  18.469  26.829  1.00 28.79           C  
ATOM    306  O   LYS A  43     -82.899  17.580  25.245  1.00 28.79           O  
ATOM    307  CG  LYS A  43     -86.732  19.152  26.723  1.00 28.79           C  
ATOM    308  CD  LYS A  43     -86.935  20.167  27.840  1.00 28.79           C  
ATOM    309  CE  LYS A  43     -88.341  20.751  27.818  1.00 28.79           C  
ATOM    310  NZ  LYS A  43     -88.564  21.702  28.948  1.00 28.79           N  
ATOM    311  N   ARG A  44     -84.289  17.440  23.594  1.00 24.45           N  
ATOM    312  CA  ARG A  44     -84.563  18.397  22.526  1.00 24.45           C  
ATOM    313  C   ARG A  44     -83.284  19.094  22.074  1.00 24.45           C  
ATOM    314  CB  ARG A  44     -85.591  19.433  22.984  1.00 24.45           C  
ATOM    315  O   ARG A  44     -82.524  19.605  22.900  1.00 24.45           O  
ATOM    316  CG  ARG A  44     -87.021  19.099  22.588  1.00 24.45           C  
ATOM    317  CD  ARG A  44     -87.999  20.168  23.056  1.00 24.45           C  
ATOM    318  NE  ARG A  44     -88.756  20.730  21.941  1.00 24.45           N  
ATOM    319  NH1 ARG A  44     -89.403  22.638  23.073  1.00 24.45           N  
ATOM    320  NH2 ARG A  44     -90.062  22.308  20.902  1.00 24.45           N  
ATOM    321  CZ  ARG A  44     -89.405  21.891  21.975  1.00 24.45           C  
ATOM    322  N   LYS A  45     -82.843  18.895  20.774  1.00 33.09           N  
ATOM    323  CA  LYS A  45     -82.607  19.890  19.732  1.00 33.09           C  
ATOM    324  C   LYS A  45     -81.897  19.270  18.531  1.00 33.09           C  
ATOM    325  CB  LYS A  45     -81.786  21.058  20.280  1.00 33.09           C  
ATOM    326  O   LYS A  45     -80.861  18.620  18.683  1.00 33.09           O  
ATOM    327  CG  LYS A  45     -82.563  22.361  20.395  1.00 33.09           C  
ATOM    328  CD  LYS A  45     -81.708  23.471  20.993  1.00 33.09           C  
ATOM    329  CE  LYS A  45     -82.517  24.741  21.217  1.00 33.09           C  
ATOM    330  NZ  LYS A  45     -81.673  25.847  21.761  1.00 33.09           N  
ATOM    331  N   SER A  46     -82.564  18.802  17.504  1.00 26.34           N  
ATOM    332  CA  SER A  46     -82.500  18.910  16.051  1.00 26.34           C  
ATOM    333  C   SER A  46     -82.025  20.294  15.619  1.00 26.34           C  
ATOM    334  CB  SER A  46     -83.866  18.615  15.430  1.00 26.34           C  
ATOM    335  O   SER A  46     -82.333  21.293  16.273  1.00 26.34           O  
ATOM    336  OG  SER A  46     -84.880  19.381  16.057  1.00 26.34           O  
ATOM    337  N   PRO A  47     -81.655  20.565  14.241  1.00 48.51           N  
ATOM    338  CA  PRO A  47     -81.136  20.096  12.954  1.00 48.51           C  
ATOM    339  C   PRO A  47     -80.169  21.088  12.312  1.00 48.51           C  
ATOM    340  CB  PRO A  47     -82.398  19.934  12.103  1.00 48.51           C  
ATOM    341  O   PRO A  47     -79.885  22.141  12.888  1.00 48.51           O  
ATOM    342  CG  PRO A  47     -83.312  21.023  12.564  1.00 48.51           C  
ATOM    343  CD  PRO A  47     -82.680  21.710  13.741  1.00 48.51           C  
ATOM    344  N   PRO A  48     -79.660  21.006  10.853  1.00 42.46           N  
ATOM    345  CA  PRO A  48     -80.143  20.601   9.531  1.00 42.46           C  
ATOM    346  C   PRO A  48     -79.010  20.246   8.571  1.00 42.46           C  
ATOM    347  CB  PRO A  48     -80.907  21.835   9.043  1.00 42.46           C  
ATOM    348  O   PRO A  48     -77.836  20.434   8.900  1.00 42.46           O  
ATOM    349  CG  PRO A  48     -80.147  22.998   9.595  1.00 42.46           C  
ATOM    350  CD  PRO A  48     -79.065  22.476  10.496  1.00 42.46           C  
ATOM    351  N   ARG A  49     -79.154  19.380   7.478  1.00 25.85           N  
ATOM    352  CA  ARG A  49     -79.451  19.526   6.057  1.00 25.85           C  
ATOM    353  C   ARG A  49     -78.216  19.972   5.282  1.00 25.85           C  
ATOM    354  CB  ARG A  49     -80.591  20.525   5.846  1.00 25.85           C  
ATOM    355  O   ARG A  49     -77.557  20.944   5.660  1.00 25.85           O  
ATOM    356  CG  ARG A  49     -81.469  20.214   4.644  1.00 25.85           C  
ATOM    357  CD  ARG A  49     -82.695  21.114   4.593  1.00 25.85           C  
ATOM    358  NE  ARG A  49     -83.454  20.921   3.361  1.00 25.85           N  
ATOM    359  NH1 ARG A  49     -82.959  23.000   2.486  1.00 25.85           N  
ATOM    360  NH2 ARG A  49     -84.279  21.541   1.309  1.00 25.85           N  
ATOM    361  CZ  ARG A  49     -83.562  21.821   2.388  1.00 25.85           C  
ATOM    362  N   GLN A  50     -77.632  19.154   4.317  1.00 26.41           N  
ATOM    363  CA  GLN A  50     -77.522  19.205   2.863  1.00 26.41           C  
ATOM    364  C   GLN A  50     -76.061  19.202   2.422  1.00 26.41           C  
ATOM    365  CB  GLN A  50     -78.233  20.443   2.313  1.00 26.41           C  
ATOM    366  O   GLN A  50     -75.250  19.977   2.933  1.00 26.41           O  
ATOM    367  CG  GLN A  50     -79.744  20.289   2.210  1.00 26.41           C  
ATOM    368  CD  GLN A  50     -80.409  21.466   1.522  1.00 26.41           C  
ATOM    369  NE2 GLN A  50     -81.642  21.764   1.915  1.00 26.41           N  
ATOM    370  OE1 GLN A  50     -79.818  22.103   0.644  1.00 26.41           O  
ATOM    371  N   ALA A  51     -75.610  18.187   1.649  1.00 34.77           N  
ATOM    372  CA  ALA A  51     -75.138  18.295   0.271  1.00 34.77           C  
ATOM    373  C   ALA A  51     -74.264  17.101  -0.105  1.00 34.77           C  
ATOM    374  CB  ALA A  51     -74.367  19.598   0.073  1.00 34.77           C  
ATOM    375  O   ALA A  51     -73.358  16.727   0.644  1.00 34.77           O  
ATOM    376  N   SER A  52     -74.699  16.086  -0.786  1.00 25.46           N  
ATOM    377  CA  SER A  52     -74.534  15.431  -2.079  1.00 25.46           C  
ATOM    378  C   SER A  52     -73.349  16.010  -2.844  1.00 25.46           C  
ATOM    379  CB  SER A  52     -75.807  15.566  -2.916  1.00 25.46           C  
ATOM    380  O   SER A  52     -73.302  17.213  -3.110  1.00 25.46           O  
ATOM    381  OG  SER A  52     -76.933  15.093  -2.198  1.00 25.46           O  
ATOM    382  N   LEU A  53     -72.178  15.312  -2.925  1.00 39.16           N  
ATOM    383  CA  LEU A  53     -71.236  15.251  -4.037  1.00 39.16           C  
ATOM    384  C   LEU A  53     -70.529  13.900  -4.077  1.00 39.16           C  
ATOM    385  CB  LEU A  53     -70.204  16.377  -3.927  1.00 39.16           C  
ATOM    386  O   LEU A  53     -70.010  13.436  -3.059  1.00 39.16           O  
ATOM    387  CG  LEU A  53     -70.586  17.711  -4.570  1.00 39.16           C  
ATOM    388  CD1 LEU A  53     -70.892  18.749  -3.496  1.00 39.16           C  
ATOM    389  CD2 LEU A  53     -69.473  18.199  -5.491  1.00 39.16           C  
ATOM    390  N   LYS A  54     -70.851  12.873  -4.896  1.00 27.32           N  
ATOM    391  CA  LYS A  54     -70.463  12.122  -6.086  1.00 27.32           C  
ATOM    392  C   LYS A  54     -68.945  12.020  -6.201  1.00 27.32           C  
ATOM    393  CB  LYS A  54     -71.041  12.773  -7.344  1.00 27.32           C  
ATOM    394  O   LYS A  54     -68.239  13.024  -6.081  1.00 27.32           O  
ATOM    395  CG  LYS A  54     -72.505  12.445  -7.594  1.00 27.32           C  
ATOM    396  CD  LYS A  54     -72.966  12.946  -8.956  1.00 27.32           C  
ATOM    397  CE  LYS A  54     -74.464  12.749  -9.148  1.00 27.32           C  
ATOM    398  NZ  LYS A  54     -74.906  13.158 -10.515  1.00 27.32           N  
ATOM    399  N   LYS A  55     -68.295  10.789  -6.171  1.00 26.26           N  
ATOM    400  CA  LYS A  55     -67.593   9.886  -7.078  1.00 26.26           C  
ATOM    401  C   LYS A  55     -66.081   9.993  -6.900  1.00 26.26           C  
ATOM    402  CB  LYS A  55     -67.971  10.183  -8.530  1.00 26.26           C  
ATOM    403  O   LYS A  55     -65.526  11.094  -6.908  1.00 26.26           O  
ATOM    404  CG  LYS A  55     -68.292   8.943  -9.352  1.00 26.26           C  
ATOM    405  CD  LYS A  55     -68.823   9.309 -10.732  1.00 26.26           C  
ATOM    406  CE  LYS A  55     -69.284   8.078 -11.500  1.00 26.26           C  
ATOM    407  NZ  LYS A  55     -69.840   8.436 -12.839  1.00 26.26           N  
ATOM    408  N   SER A  56     -65.363   8.882  -6.467  1.00 33.11           N  
ATOM    409  CA  SER A  56     -64.250   8.202  -7.122  1.00 33.11           C  
ATOM    410  C   SER A  56     -63.479   7.328  -6.139  1.00 33.11           C  
ATOM    411  CB  SER A  56     -63.304   9.218  -7.764  1.00 33.11           C  
ATOM    412  O   SER A  56     -63.264   7.719  -4.990  1.00 33.11           O  
ATOM    413  OG  SER A  56     -62.658   9.999  -6.774  1.00 33.11           O  
ATOM    414  N   GLN A  57     -63.676   5.944  -6.039  1.00 29.89           N  
ATOM    415  CA  GLN A  57     -62.899   4.783  -6.461  1.00 29.89           C  
ATOM    416  C   GLN A  57     -61.764   4.496  -5.483  1.00 29.89           C  
ATOM    417  CB  GLN A  57     -62.339   4.995  -7.868  1.00 29.89           C  
ATOM    418  O   GLN A  57     -61.047   5.410  -5.069  1.00 29.89           O  
ATOM    419  CG  GLN A  57     -63.395   4.949  -8.964  1.00 29.89           C  
ATOM    420  CD  GLN A  57     -62.833   4.511 -10.303  1.00 29.89           C  
ATOM    421  NE2 GLN A  57     -63.717   4.203 -11.246  1.00 29.89           N  
ATOM    422  OE1 GLN A  57     -61.613   4.450 -10.490  1.00 29.89           O  
ATOM    423  N   SER A  58     -61.921   3.526  -4.518  1.00 30.15           N  
ATOM    424  CA  SER A  58     -61.273   2.264  -4.176  1.00 30.15           C  
ATOM    425  C   SER A  58     -59.980   2.498  -3.402  1.00 30.15           C  
ATOM    426  CB  SER A  58     -60.982   1.450  -5.437  1.00 30.15           C  
ATOM    427  O   SER A  58     -59.033   3.085  -3.930  1.00 30.15           O  
ATOM    428  OG  SER A  58     -60.013   2.100  -6.242  1.00 30.15           O  
ATOM    429  N   SER A  59     -59.996   2.915  -2.172  1.00 32.91           N  
ATOM    430  CA  SER A  59     -58.986   2.902  -1.118  1.00 32.91           C  
ATOM    431  C   SER A  59     -58.718   1.484  -0.626  1.00 32.91           C  
ATOM    432  CB  SER A  59     -59.422   3.783   0.053  1.00 32.91           C  
ATOM    433  O   SER A  59     -59.642   0.781  -0.210  1.00 32.91           O  
ATOM    434  OG  SER A  59     -58.298   4.226   0.795  1.00 32.91           O  
ATOM    435  N   GLN A  60     -58.180   0.554  -1.500  1.00 31.97           N  
ATOM    436  CA  GLN A  60     -57.307  -0.578  -1.209  1.00 31.97           C  
ATOM    437  C   GLN A  60     -56.571  -0.381   0.113  1.00 31.97           C  
ATOM    438  CB  GLN A  60     -56.303  -0.788  -2.343  1.00 31.97           C  
ATOM    439  O   GLN A  60     -55.911   0.640   0.315  1.00 31.97           O  
ATOM    440  CG  GLN A  60     -56.854  -1.591  -3.513  1.00 31.97           C  
ATOM    441  CD  GLN A  60     -55.804  -1.893  -4.566  1.00 31.97           C  
ATOM    442  NE2 GLN A  60     -55.985  -2.995  -5.286  1.00 31.97           N  
ATOM    443  OE1 GLN A  60     -54.838  -1.141  -4.731  1.00 31.97           O  
ATOM    444  N   ARG A  61     -57.201  -0.676   1.233  1.00 31.89           N  
ATOM    445  CA  ARG A  61     -56.913  -1.304   2.518  1.00 31.89           C  
ATOM    446  C   ARG A  61     -55.494  -1.863   2.549  1.00 31.89           C  
ATOM    447  CB  ARG A  61     -57.921  -2.416   2.813  1.00 31.89           C  
ATOM    448  O   ARG A  61     -55.135  -2.703   1.721  1.00 31.89           O  
ATOM    449  CG  ARG A  61     -58.825  -2.129   4.001  1.00 31.89           C  
ATOM    450  CD  ARG A  61     -59.925  -3.173   4.138  1.00 31.89           C  
ATOM    451  NE  ARG A  61     -59.990  -3.713   5.493  1.00 31.89           N  
ATOM    452  NH1 ARG A  61     -61.760  -5.134   5.064  1.00 31.89           N  
ATOM    453  NH2 ARG A  61     -60.831  -5.053   7.158  1.00 31.89           N  
ATOM    454  CZ  ARG A  61     -60.860  -4.632   5.902  1.00 31.89           C  
ATOM    455  N   VAL A  62     -54.425  -1.054   2.491  1.00 32.19           N  
ATOM    456  CA  VAL A  62     -53.051  -1.454   2.775  1.00 32.19           C  
ATOM    457  C   VAL A  62     -52.959  -2.015   4.192  1.00 32.19           C  
ATOM    458  CB  VAL A  62     -52.069  -0.274   2.604  1.00 32.19           C  
ATOM    459  O   VAL A  62     -53.441  -1.397   5.144  1.00 32.19           O  
ATOM    460  CG1 VAL A  62     -50.656  -0.784   2.326  1.00 32.19           C  
ATOM    461  CG2 VAL A  62     -52.537   0.650   1.482  1.00 32.19           C  
ATOM    462  N   SER A  63     -53.490  -3.227   4.439  1.00 32.71           N  
ATOM    463  CA  SER A  63     -53.090  -4.163   5.484  1.00 32.71           C  
ATOM    464  C   SER A  63     -51.789  -3.727   6.149  1.00 32.71           C  
ATOM    465  CB  SER A  63     -52.931  -5.572   4.910  1.00 32.71           C  
ATOM    466  O   SER A  63     -50.817  -3.396   5.466  1.00 32.71           O  
ATOM    467  OG  SER A  63     -51.670  -5.719   4.280  1.00 32.71           O  
ATOM    468  N   SER A  64     -51.791  -2.719   6.969  1.00 38.07           N  
ATOM    469  CA  SER A  64     -51.093  -2.407   8.212  1.00 38.07           C  
ATOM    470  C   SER A  64     -50.239  -3.582   8.677  1.00 38.07           C  
ATOM    471  CB  SER A  64     -52.090  -2.027   9.307  1.00 38.07           C  
ATOM    472  O   SER A  64     -50.750  -4.684   8.882  1.00 38.07           O  
ATOM    473  OG  SER A  64     -52.382  -3.142  10.131  1.00 38.07           O  
ATOM    474  N   GLN A  65     -49.288  -4.074   7.835  1.00 36.38           N  
ATOM    475  CA  GLN A  65     -48.268  -4.933   8.428  1.00 36.38           C  
ATOM    476  C   GLN A  65     -47.734  -4.337   9.727  1.00 36.38           C  
ATOM    477  CB  GLN A  65     -47.119  -5.161   7.444  1.00 36.38           C  
ATOM    478  O   GLN A  65     -47.293  -3.186   9.753  1.00 36.38           O  
ATOM    479  CG  GLN A  65     -47.485  -6.059   6.270  1.00 36.38           C  
ATOM    480  CD  GLN A  65     -46.313  -6.317   5.342  1.00 36.38           C  
ATOM    481  NE2 GLN A  65     -46.126  -7.576   4.959  1.00 36.38           N  
ATOM    482  OE1 GLN A  65     -45.582  -5.393   4.970  1.00 36.38           O  
ATOM    483  N   LYS A  66     -48.425  -4.253  10.800  1.00 34.31           N  
ATOM    484  CA  LYS A  66     -48.060  -4.392  12.206  1.00 34.31           C  
ATOM    485  C   LYS A  66     -46.562  -4.638  12.364  1.00 34.31           C  
ATOM    486  CB  LYS A  66     -48.849  -5.529  12.857  1.00 34.31           C  
ATOM    487  O   LYS A  66     -46.021  -5.588  11.793  1.00 34.31           O  
ATOM    488  CG  LYS A  66     -50.222  -5.117  13.366  1.00 34.31           C  
ATOM    489  CD  LYS A  66     -50.958  -6.289  14.002  1.00 34.31           C  
ATOM    490  CE  LYS A  66     -52.391  -5.923  14.362  1.00 34.31           C  
ATOM    491  NZ  LYS A  66     -53.160  -7.106  14.851  1.00 34.31           N  
ATOM    492  N   ALA A  67     -45.696  -3.638  12.196  1.00 42.85           N  
ATOM    493  CA  ALA A  67     -44.363  -3.445  12.763  1.00 42.85           C  
ATOM    494  C   ALA A  67     -44.268  -4.050  14.160  1.00 42.85           C  
ATOM    495  CB  ALA A  67     -44.013  -1.959  12.805  1.00 42.85           C  
ATOM    496  O   ALA A  67     -44.827  -3.509  15.117  1.00 42.85           O  
ATOM    497  N   SER A  68     -44.923  -5.275  14.350  1.00 41.46           N  
ATOM    498  CA  SER A  68     -44.851  -5.880  15.675  1.00 41.46           C  
ATOM    499  C   SER A  68     -43.540  -6.634  15.868  1.00 41.46           C  
ATOM    500  CB  SER A  68     -46.031  -6.827  15.897  1.00 41.46           C  
ATOM    501  O   SER A  68     -43.255  -7.589  15.143  1.00 41.46           O  
ATOM    502  OG  SER A  68     -45.875  -7.550  17.106  1.00 41.46           O  
ATOM    503  N   GLY A  69     -42.341  -6.059  15.903  1.00 42.54           N  
ATOM    504  CA  GLY A  69     -41.431  -6.874  16.693  1.00 42.54           C  
ATOM    505  C   GLY A  69     -40.215  -6.109  17.180  1.00 42.54           C  
ATOM    506  O   GLY A  69     -39.650  -5.298  16.444  1.00 42.54           O  
ATOM    507  N   TYR A  70     -40.349  -5.295  18.218  1.00 44.35           N  
ATOM    508  CA  TYR A  70     -39.343  -4.987  19.228  1.00 44.35           C  
ATOM    509  C   TYR A  70     -37.937  -5.183  18.674  1.00 44.35           C  
ATOM    510  CB  TYR A  70     -39.541  -5.861  20.470  1.00 44.35           C  
ATOM    511  O   TYR A  70     -37.603  -6.262  18.177  1.00 44.35           O  
ATOM    512  CG  TYR A  70     -38.643  -5.489  21.624  1.00 44.35           C  
ATOM    513  CD1 TYR A  70     -37.580  -6.308  21.998  1.00 44.35           C  
ATOM    514  CD2 TYR A  70     -38.855  -4.318  22.344  1.00 44.35           C  
ATOM    515  CE1 TYR A  70     -36.751  -5.970  23.062  1.00 44.35           C  
ATOM    516  CE2 TYR A  70     -38.033  -3.969  23.410  1.00 44.35           C  
ATOM    517  OH  TYR A  70     -36.167  -4.460  24.815  1.00 44.35           O  
ATOM    518  CZ  TYR A  70     -36.984  -4.800  23.761  1.00 44.35           C  
ATOM    519  N   VAL A  71     -37.291  -4.188  18.016  1.00 52.54           N  
ATOM    520  CA  VAL A  71     -35.928  -4.032  17.519  1.00 52.54           C  
ATOM    521  C   VAL A  71     -34.935  -4.248  18.658  1.00 52.54           C  
ATOM    522  CB  VAL A  71     -35.713  -2.642  16.879  1.00 52.54           C  
ATOM    523  O   VAL A  71     -34.845  -3.428  19.575  1.00 52.54           O  
ATOM    524  CG1 VAL A  71     -34.297  -2.520  16.318  1.00 52.54           C  
ATOM    525  CG2 VAL A  71     -36.748  -2.393  15.784  1.00 52.54           C  
ATOM    526  N   GLY A  72     -34.926  -5.448  19.411  1.00 43.87           N  
ATOM    527  CA  GLY A  72     -33.987  -5.898  20.427  1.00 43.87           C  
ATOM    528  C   GLY A  72     -32.992  -6.919  19.910  1.00 43.87           C  
ATOM    529  O   GLY A  72     -33.170  -7.473  18.824  1.00 43.87           O  
ATOM    530  N   PHE A  73     -31.708  -6.746  20.135  1.00 52.53           N  
ATOM    531  CA  PHE A  73     -30.502  -7.557  20.016  1.00 52.53           C  
ATOM    532  C   PHE A  73     -30.855  -9.024  19.803  1.00 52.53           C  
ATOM    533  CB  PHE A  73     -29.624  -7.404  21.262  1.00 52.53           C  
ATOM    534  O   PHE A  73     -30.022  -9.808  19.343  1.00 52.53           O  
ATOM    535  CG  PHE A  73     -28.956  -6.060  21.372  1.00 52.53           C  
ATOM    536  CD1 PHE A  73     -27.814  -5.773  20.635  1.00 52.53           C  
ATOM    537  CD2 PHE A  73     -29.471  -5.083  22.215  1.00 52.53           C  
ATOM    538  CE1 PHE A  73     -27.194  -4.530  20.735  1.00 52.53           C  
ATOM    539  CE2 PHE A  73     -28.857  -3.839  22.320  1.00 52.53           C  
ATOM    540  CZ  PHE A  73     -27.718  -3.564  21.580  1.00 52.53           C  
ATOM    541  N   ALA A  74     -32.158  -9.477  20.115  1.00 52.44           N  
ATOM    542  CA  ALA A  74     -32.530 -10.889  20.099  1.00 52.44           C  
ATOM    543  C   ALA A  74     -32.925 -11.337  18.695  1.00 52.44           C  
ATOM    544  CB  ALA A  74     -33.673 -11.149  21.078  1.00 52.44           C  
ATOM    545  O   ALA A  74     -32.709 -12.492  18.322  1.00 52.44           O  
ATOM    546  N   ASN A  75     -33.331 -10.443  17.745  1.00 54.91           N  
ATOM    547  CA  ASN A  75     -33.571 -10.767  16.343  1.00 54.91           C  
ATOM    548  C   ASN A  75     -32.353 -10.451  15.478  1.00 54.91           C  
ATOM    549  CB  ASN A  75     -34.800 -10.020  15.822  1.00 54.91           C  
ATOM    550  O   ASN A  75     -32.459 -10.379  14.253  1.00 54.91           O  
ATOM    551  CG  ASN A  75     -36.100 -10.590  16.355  1.00 54.91           C  
ATOM    552  ND2 ASN A  75     -37.139  -9.764  16.391  1.00 54.91           N  
ATOM    553  OD1 ASN A  75     -36.169 -11.762  16.732  1.00 54.91           O  
ATOM    554  N   LEU A  76     -31.113 -10.453  16.041  1.00 52.09           N  
ATOM    555  CA  LEU A  76     -29.814 -10.043  15.520  1.00 52.09           C  
ATOM    556  C   LEU A  76     -29.387 -10.933  14.358  1.00 52.09           C  
ATOM    557  CB  LEU A  76     -28.756 -10.085  16.626  1.00 52.09           C  
ATOM    558  O   LEU A  76     -28.880 -10.442  13.347  1.00 52.09           O  
ATOM    559  CG  LEU A  76     -28.356  -8.740  17.234  1.00 52.09           C  
ATOM    560  CD1 LEU A  76     -28.327  -8.834  18.756  1.00 52.09           C  
ATOM    561  CD2 LEU A  76     -27.001  -8.291  16.696  1.00 52.09           C  
ATOM    562  N   PRO A  77     -29.905 -12.307  14.499  1.00 55.87           N  
ATOM    563  CA  PRO A  77     -29.348 -12.991  13.330  1.00 55.87           C  
ATOM    564  C   PRO A  77     -30.069 -12.629  12.034  1.00 55.87           C  
ATOM    565  CB  PRO A  77     -29.538 -14.473  13.665  1.00 55.87           C  
ATOM    566  O   PRO A  77     -29.429 -12.461  10.992  1.00 55.87           O  
ATOM    567  CG  PRO A  77     -30.083 -14.483  15.056  1.00 55.87           C  
ATOM    568  CD  PRO A  77     -30.389 -13.069  15.459  1.00 55.87           C  
ATOM    569  N   SER A  78     -31.534 -12.545  12.112  1.00 58.31           N  
ATOM    570  CA  SER A  78     -32.257 -12.175  10.900  1.00 58.31           C  
ATOM    571  C   SER A  78     -32.080 -10.694  10.582  1.00 58.31           C  
ATOM    572  CB  SER A  78     -33.744 -12.501  11.042  1.00 58.31           C  
ATOM    573  O   SER A  78     -32.040 -10.305   9.413  1.00 58.31           O  
ATOM    574  OG  SER A  78     -34.346 -11.683  12.030  1.00 58.31           O  
ATOM    575  N   THR A  79     -31.918  -9.832  11.707  1.00 58.36           N  
ATOM    576  CA  THR A  79     -31.644  -8.412  11.517  1.00 58.36           C  
ATOM    577  C   THR A  79     -30.224  -8.201  10.998  1.00 58.36           C  
ATOM    578  CB  THR A  79     -31.837  -7.626  12.827  1.00 58.36           C  
ATOM    579  O   THR A  79     -29.987  -7.324  10.165  1.00 58.36           O  
ATOM    580  CG2 THR A  79     -33.264  -7.102  12.948  1.00 58.36           C  
ATOM    581  OG1 THR A  79     -31.559  -8.486  13.939  1.00 58.36           O  
ATOM    582  N   ILE A  80     -29.249  -9.141  11.479  1.00 61.37           N  
ATOM    583  CA  ILE A  80     -27.873  -9.064  10.999  1.00 61.37           C  
ATOM    584  C   ILE A  80     -27.828  -9.393   9.509  1.00 61.37           C  
ATOM    585  CB  ILE A  80     -26.946 -10.017  11.787  1.00 61.37           C  
ATOM    586  O   ILE A  80     -27.128  -8.728   8.741  1.00 61.37           O  
ATOM    587  CG1 ILE A  80     -26.862  -9.586  13.256  1.00 61.37           C  
ATOM    588  CG2 ILE A  80     -25.554 -10.065  11.150  1.00 61.37           C  
ATOM    589  CD1 ILE A  80     -26.143 -10.584  14.153  1.00 61.37           C  
ATOM    590  N   GLU A  81     -28.659 -10.534   9.226  1.00 64.57           N  
ATOM    591  CA  GLU A  81     -28.700 -10.867   7.806  1.00 64.57           C  
ATOM    592  C   GLU A  81     -29.325  -9.738   6.992  1.00 64.57           C  
ATOM    593  CB  GLU A  81     -29.473 -12.169   7.580  1.00 64.57           C  
ATOM    594  O   GLU A  81     -28.866  -9.433   5.889  1.00 64.57           O  
ATOM    595  CG  GLU A  81     -28.660 -13.424   7.860  1.00 64.57           C  
ATOM    596  CD  GLU A  81     -29.317 -14.693   7.341  1.00 64.57           C  
ATOM    597  OE1 GLU A  81     -28.693 -15.776   7.420  1.00 64.57           O  
ATOM    598  OE2 GLU A  81     -30.464 -14.604   6.850  1.00 64.57           O  
ATOM    599  N   HIS A  82     -30.418  -9.163   7.537  1.00 63.79           N  
ATOM    600  CA  HIS A  82     -31.080  -8.059   6.852  1.00 63.79           C  
ATOM    601  C   HIS A  82     -30.175  -6.833   6.779  1.00 63.79           C  
ATOM    602  CB  HIS A  82     -32.392  -7.702   7.555  1.00 63.79           C  
ATOM    603  O   HIS A  82     -30.137  -6.145   5.757  1.00 63.79           O  
ATOM    604  CG  HIS A  82     -33.505  -8.658   7.269  1.00 63.79           C  
ATOM    605  CD2 HIS A  82     -34.156  -9.532   8.073  1.00 63.79           C  
ATOM    606  ND1 HIS A  82     -34.070  -8.790   6.018  1.00 63.79           N  
ATOM    607  CE1 HIS A  82     -35.023  -9.706   6.067  1.00 63.79           C  
ATOM    608  NE2 HIS A  82     -35.095 -10.171   7.302  1.00 63.79           N  
ATOM    609  N   LEU A  83     -29.405  -6.610   7.937  1.00 66.02           N  
ATOM    610  CA  LEU A  83     -28.478  -5.484   7.928  1.00 66.02           C  
ATOM    611  C   LEU A  83     -27.344  -5.723   6.936  1.00 66.02           C  
ATOM    612  CB  LEU A  83     -27.905  -5.249   9.328  1.00 66.02           C  
ATOM    613  O   LEU A  83     -26.925  -4.801   6.233  1.00 66.02           O  
ATOM    614  CG  LEU A  83     -28.877  -4.699  10.374  1.00 66.02           C  
ATOM    615  CD1 LEU A  83     -28.187  -4.585  11.730  1.00 66.02           C  
ATOM    616  CD2 LEU A  83     -29.427  -3.347   9.933  1.00 66.02           C  
ATOM    617  N   TYR A  84     -26.916  -7.054   6.998  1.00 68.16           N  
ATOM    618  CA  TYR A  84     -25.901  -7.437   6.023  1.00 68.16           C  
ATOM    619  C   TYR A  84     -26.418  -7.260   4.600  1.00 68.16           C  
ATOM    620  CB  TYR A  84     -25.465  -8.889   6.243  1.00 68.16           C  
ATOM    621  O   TYR A  84     -25.715  -6.722   3.741  1.00 68.16           O  
ATOM    622  CG  TYR A  84     -24.310  -9.314   5.370  1.00 68.16           C  
ATOM    623  CD1 TYR A  84     -24.527 -10.023   4.190  1.00 68.16           C  
ATOM    624  CD2 TYR A  84     -22.999  -9.010   5.723  1.00 68.16           C  
ATOM    625  CE1 TYR A  84     -23.465 -10.419   3.383  1.00 68.16           C  
ATOM    626  CE2 TYR A  84     -21.930  -9.401   4.924  1.00 68.16           C  
ATOM    627  OH  TYR A  84     -21.118 -10.493   2.963  1.00 68.16           O  
ATOM    628  CZ  TYR A  84     -22.173 -10.103   3.758  1.00 68.16           C  
ATOM    629  N   SER A  85     -27.705  -7.786   4.395  1.00 66.78           N  
ATOM    630  CA  SER A  85     -28.315  -7.634   3.078  1.00 66.78           C  
ATOM    631  C   SER A  85     -28.574  -6.167   2.754  1.00 66.78           C  
ATOM    632  CB  SER A  85     -29.624  -8.421   2.999  1.00 66.78           C  
ATOM    633  O   SER A  85     -28.445  -5.748   1.602  1.00 66.78           O  
ATOM    634  OG  SER A  85     -30.545  -7.964   3.974  1.00 66.78           O  
ATOM    635  N   GLN A  86     -28.976  -5.446   3.778  1.00 69.04           N  
ATOM    636  CA  GLN A  86     -29.191  -4.013   3.603  1.00 69.04           C  
ATOM    637  C   GLN A  86     -27.891  -3.304   3.236  1.00 69.04           C  
ATOM    638  CB  GLN A  86     -29.783  -3.400   4.873  1.00 69.04           C  
ATOM    639  O   GLN A  86     -27.877  -2.435   2.361  1.00 69.04           O  
ATOM    640  CG  GLN A  86     -30.303  -1.981   4.686  1.00 69.04           C  
ATOM    641  CD  GLN A  86     -30.949  -1.423   5.940  1.00 69.04           C  
ATOM    642  NE2 GLN A  86     -31.195  -0.117   5.949  1.00 69.04           N  
ATOM    643  OE1 GLN A  86     -31.225  -2.159   6.893  1.00 69.04           O  
ATOM    644  N   ARG A  87     -26.839  -3.578   4.004  1.00 68.54           N  
ATOM    645  CA  ARG A  87     -25.529  -3.019   3.686  1.00 68.54           C  
ATOM    646  C   ARG A  87     -25.084  -3.425   2.285  1.00 68.54           C  
ATOM    647  CB  ARG A  87     -24.489  -3.466   4.716  1.00 68.54           C  
ATOM    648  O   ARG A  87     -24.537  -2.609   1.541  1.00 68.54           O  
ATOM    649  CG  ARG A  87     -23.123  -2.825   4.531  1.00 68.54           C  
ATOM    650  CD  ARG A  87     -22.139  -3.276   5.601  1.00 68.54           C  
ATOM    651  NE  ARG A  87     -21.289  -2.176   6.050  1.00 68.54           N  
ATOM    652  NH1 ARG A  87     -19.756  -3.527   7.128  1.00 68.54           N  
ATOM    653  NH2 ARG A  87     -19.480  -1.251   7.120  1.00 68.54           N  
ATOM    654  CZ  ARG A  87     -20.177  -2.321   6.765  1.00 68.54           C  
ATOM    655  N   ARG A  88     -25.295  -4.675   1.933  1.00 63.75           N  
ATOM    656  CA  ARG A  88     -24.949  -5.182   0.610  1.00 63.75           C  
ATOM    657  C   ARG A  88     -25.780  -4.501  -0.472  1.00 63.75           C  
ATOM    658  CB  ARG A  88     -25.147  -6.698   0.546  1.00 63.75           C  
ATOM    659  O   ARG A  88     -25.266  -4.176  -1.545  1.00 63.75           O  
ATOM    660  CG  ARG A  88     -23.976  -7.496   1.097  1.00 63.75           C  
ATOM    661  CD  ARG A  88     -24.057  -8.964   0.700  1.00 63.75           C  
ATOM    662  NE  ARG A  88     -23.248  -9.805   1.577  1.00 63.75           N  
ATOM    663  NH1 ARG A  88     -24.055 -11.804   0.748  1.00 63.75           N  
ATOM    664  NH2 ARG A  88     -22.488 -11.801   2.420  1.00 63.75           N  
ATOM    665  CZ  ARG A  88     -23.266 -11.135   1.580  1.00 63.75           C  
ATOM    666  N   ARG A  89     -27.077  -4.334  -0.187  1.00 64.83           N  
ATOM    667  CA  ARG A  89     -27.974  -3.674  -1.130  1.00 64.83           C  
ATOM    668  C   ARG A  89     -27.567  -2.220  -1.347  1.00 64.83           C  
ATOM    669  CB  ARG A  89     -29.421  -3.745  -0.636  1.00 64.83           C  
ATOM    670  O   ARG A  89     -27.589  -1.726  -2.477  1.00 64.83           O  
ATOM    671  CG  ARG A  89     -30.455  -3.467  -1.715  1.00 64.83           C  
ATOM    672  CD  ARG A  89     -31.874  -3.675  -1.203  1.00 64.83           C  
ATOM    673  NE  ARG A  89     -32.868  -3.224  -2.174  1.00 64.83           N  
ATOM    674  NH1 ARG A  89     -34.579  -4.532  -1.337  1.00 64.83           N  
ATOM    675  NH2 ARG A  89     -34.950  -3.166  -3.140  1.00 64.83           N  
ATOM    676  CZ  ARG A  89     -34.130  -3.642  -2.215  1.00 64.83           C  
ATOM    677  N   LYS A  90     -27.303  -1.589  -0.203  1.00 66.60           N  
ATOM    678  CA  LYS A  90     -26.876  -0.197  -0.297  1.00 66.60           C  
ATOM    679  C   LYS A  90     -25.557  -0.077  -1.056  1.00 66.60           C  
ATOM    680  CB  LYS A  90     -26.736   0.418   1.096  1.00 66.60           C  
ATOM    681  O   LYS A  90     -25.356   0.874  -1.815  1.00 66.60           O  
ATOM    682  CG  LYS A  90     -28.062   0.655   1.804  1.00 66.60           C  
ATOM    683  CD  LYS A  90     -27.864   1.363   3.138  1.00 66.60           C  
ATOM    684  CE  LYS A  90     -29.188   1.577   3.860  1.00 66.60           C  
ATOM    685  NZ  LYS A  90     -28.994   2.217   5.195  1.00 66.60           N  
ATOM    686  N   SER A  91     -24.658  -0.971  -0.710  1.00 64.78           N  
ATOM    687  CA  SER A  91     -23.373  -1.006  -1.399  1.00 64.78           C  
ATOM    688  C   SER A  91     -23.549  -1.312  -2.883  1.00 64.78           C  
ATOM    689  CB  SER A  91     -22.450  -2.046  -0.762  1.00 64.78           C  
ATOM    690  O   SER A  91     -22.793  -0.814  -3.719  1.00 64.78           O  
ATOM    691  OG  SER A  91     -22.094  -1.662   0.555  1.00 64.78           O  
ATOM    692  N   ARG A  92     -24.476  -2.092  -3.277  1.00 67.25           N  
ATOM    693  CA  ARG A  92     -24.760  -2.455  -4.662  1.00 67.25           C  
ATOM    694  C   ARG A  92     -25.255  -1.248  -5.453  1.00 67.25           C  
ATOM    695  CB  ARG A  92     -25.796  -3.580  -4.721  1.00 67.25           C  
ATOM    696  O   ARG A  92     -24.918  -1.090  -6.629  1.00 67.25           O  
ATOM    697  CG  ARG A  92     -25.237  -4.950  -4.371  1.00 67.25           C  
ATOM    698  CD  ARG A  92     -26.328  -6.010  -4.329  1.00 67.25           C  
ATOM    699  NE  ARG A  92     -26.731  -6.423  -5.671  1.00 67.25           N  
ATOM    700  NH1 ARG A  92     -28.684  -7.453  -4.992  1.00 67.25           N  
ATOM    701  NH2 ARG A  92     -28.110  -7.423  -7.211  1.00 67.25           N  
ATOM    702  CZ  ARG A  92     -27.841  -7.099  -5.955  1.00 67.25           C  
ATOM    703  N   LYS A  93     -26.037  -0.416  -4.758  1.00 69.02           N  
ATOM    704  CA  LYS A  93     -26.598   0.736  -5.458  1.00 69.02           C  
ATOM    705  C   LYS A  93     -25.549   1.828  -5.648  1.00 69.02           C  
ATOM    706  CB  LYS A  93     -27.802   1.292  -4.698  1.00 69.02           C  
ATOM    707  O   LYS A  93     -25.482   2.454  -6.707  1.00 69.02           O  
ATOM    708  CG  LYS A  93     -29.042   0.412  -4.773  1.00 69.02           C  
ATOM    709  CD  LYS A  93     -30.225   1.051  -4.056  1.00 69.02           C  
ATOM    710  CE  LYS A  93     -31.446   0.141  -4.072  1.00 69.02           C  
ATOM    711  NZ  LYS A  93     -32.594   0.743  -3.329  1.00 69.02           N  
ATOM    712  N   LYS A  94     -24.665   2.018  -4.582  1.00 70.04           N  
ATOM    713  CA  LYS A  94     -23.710   3.122  -4.575  1.00 70.04           C  
ATOM    714  C   LYS A  94     -22.422   2.740  -5.300  1.00 70.04           C  
ATOM    715  CB  LYS A  94     -23.396   3.550  -3.140  1.00 70.04           C  
ATOM    716  O   LYS A  94     -21.816   3.572  -5.978  1.00 70.04           O  
ATOM    717  CG  LYS A  94     -24.499   4.366  -2.483  1.00 70.04           C  
ATOM    718  CD  LYS A  94     -24.088   4.847  -1.097  1.00 70.04           C  
ATOM    719  CE  LYS A  94     -25.217   5.602  -0.408  1.00 70.04           C  
ATOM    720  NZ  LYS A  94     -24.837   6.030   0.971  1.00 70.04           N  
ATOM    721  N   GLY A  95     -22.173   1.474  -5.551  1.00 75.65           N  
ATOM    722  CA  GLY A  95     -20.909   1.045  -6.129  1.00 75.65           C  
ATOM    723  C   GLY A  95     -19.706   1.440  -5.293  1.00 75.65           C  
ATOM    724  O   GLY A  95     -19.833   2.209  -4.338  1.00 75.65           O  
ATOM    725  N   VAL A  96     -18.629   0.615  -5.410  1.00 82.68           N  
ATOM    726  CA  VAL A  96     -17.361   0.817  -4.717  1.00 82.68           C  
ATOM    727  C   VAL A  96     -16.373   1.525  -5.642  1.00 82.68           C  
ATOM    728  CB  VAL A  96     -16.764  -0.521  -4.224  1.00 82.68           C  
ATOM    729  O   VAL A  96     -16.211   1.136  -6.801  1.00 82.68           O  
ATOM    730  CG1 VAL A  96     -15.452  -0.284  -3.478  1.00 82.68           C  
ATOM    731  CG2 VAL A  96     -17.765  -1.254  -3.333  1.00 82.68           C  
ATOM    732  N   GLN A  97     -15.960   2.721  -5.198  1.00 88.86           N  
ATOM    733  CA  GLN A  97     -14.931   3.438  -5.944  1.00 88.86           C  
ATOM    734  C   GLN A  97     -13.541   3.136  -5.393  1.00 88.86           C  
ATOM    735  CB  GLN A  97     -15.194   4.944  -5.910  1.00 88.86           C  
ATOM    736  O   GLN A  97     -13.311   3.232  -4.186  1.00 88.86           O  
ATOM    737  CG  GLN A  97     -16.499   5.356  -6.578  1.00 88.86           C  
ATOM    738  CD  GLN A  97     -16.851   6.811  -6.332  1.00 88.86           C  
ATOM    739  NE2 GLN A  97     -18.085   7.060  -5.908  1.00 88.86           N  
ATOM    740  OE1 GLN A  97     -16.019   7.705  -6.520  1.00 88.86           O  
ATOM    741  N   PHE A  98     -12.703   2.811  -6.258  1.00 92.34           N  
ATOM    742  CA  PHE A  98     -11.335   2.478  -5.878  1.00 92.34           C  
ATOM    743  C   PHE A  98     -10.335   3.135  -6.823  1.00 92.34           C  
ATOM    744  CB  PHE A  98     -11.131   0.960  -5.872  1.00 92.34           C  
ATOM    745  O   PHE A  98     -10.362   2.890  -8.030  1.00 92.34           O  
ATOM    746  CG  PHE A  98      -9.829   0.525  -5.256  1.00 92.34           C  
ATOM    747  CD1 PHE A  98      -8.877  -0.148  -6.012  1.00 92.34           C  
ATOM    748  CD2 PHE A  98      -9.557   0.788  -3.920  1.00 92.34           C  
ATOM    749  CE1 PHE A  98      -7.671  -0.552  -5.445  1.00 92.34           C  
ATOM    750  CE2 PHE A  98      -8.354   0.387  -3.345  1.00 92.34           C  
ATOM    751  CZ  PHE A  98      -7.412  -0.284  -4.109  1.00 92.34           C  
ATOM    752  N   ASN A  99      -9.484   4.001  -6.245  1.00 93.76           N  
ATOM    753  CA  ASN A  99      -8.516   4.758  -7.032  1.00 93.76           C  
ATOM    754  C   ASN A  99      -7.086   4.307  -6.745  1.00 93.76           C  
ATOM    755  CB  ASN A  99      -8.662   6.257  -6.766  1.00 93.76           C  
ATOM    756  O   ASN A  99      -6.626   4.374  -5.604  1.00 93.76           O  
ATOM    757  CG  ASN A  99     -10.071   6.760  -7.018  1.00 93.76           C  
ATOM    758  ND2 ASN A  99     -10.601   7.534  -6.078  1.00 93.76           N  
ATOM    759  OD1 ASN A  99     -10.677   6.454  -8.048  1.00 93.76           O  
ATOM    760  N   ILE A 100      -6.392   3.859  -7.811  1.00 94.51           N  
ATOM    761  CA  ILE A 100      -5.010   3.402  -7.712  1.00 94.51           C  
ATOM    762  C   ILE A 100      -4.100   4.338  -8.503  1.00 94.51           C  
ATOM    763  CB  ILE A 100      -4.857   1.950  -8.218  1.00 94.51           C  
ATOM    764  O   ILE A 100      -4.375   4.646  -9.666  1.00 94.51           O  
ATOM    765  CG1 ILE A 100      -5.793   1.014  -7.445  1.00 94.51           C  
ATOM    766  CG2 ILE A 100      -3.402   1.489  -8.103  1.00 94.51           C  
ATOM    767  CD1 ILE A 100      -5.902  -0.383  -8.042  1.00 94.51           C  
ATOM    768  N   MET A 101      -3.099   4.781  -7.826  1.00 94.76           N  
ATOM    769  CA  MET A 101      -2.116   5.640  -8.480  1.00 94.76           C  
ATOM    770  C   MET A 101      -0.803   4.896  -8.698  1.00 94.76           C  
ATOM    771  CB  MET A 101      -1.869   6.903  -7.653  1.00 94.76           C  
ATOM    772  O   MET A 101      -0.305   4.227  -7.791  1.00 94.76           O  
ATOM    773  CG  MET A 101      -0.900   7.880  -8.299  1.00 94.76           C  
ATOM    774  SD  MET A 101      -0.699   9.421  -7.322  1.00 94.76           S  
ATOM    775  CE  MET A 101       0.614  10.234  -8.274  1.00 94.76           C  
ATOM    776  N   VAL A 102      -0.248   5.007  -9.923  1.00 94.28           N  
ATOM    777  CA  VAL A 102       1.019   4.361 -10.253  1.00 94.28           C  
ATOM    778  C   VAL A 102       2.106   5.419 -10.434  1.00 94.28           C  
ATOM    779  CB  VAL A 102       0.900   3.496 -11.527  1.00 94.28           C  
ATOM    780  O   VAL A 102       1.933   6.372 -11.197  1.00 94.28           O  
ATOM    781  CG1 VAL A 102       2.214   2.770 -11.811  1.00 94.28           C  
ATOM    782  CG2 VAL A 102      -0.246   2.496 -11.387  1.00 94.28           C  
ATOM    783  N   VAL A 103       3.198   5.251  -9.632  1.00 93.38           N  
ATOM    784  CA  VAL A 103       4.297   6.210  -9.675  1.00 93.38           C  
ATOM    785  C   VAL A 103       5.624   5.470  -9.825  1.00 93.38           C  
ATOM    786  CB  VAL A 103       4.323   7.100  -8.412  1.00 93.38           C  
ATOM    787  O   VAL A 103       5.817   4.403  -9.237  1.00 93.38           O  
ATOM    788  CG1 VAL A 103       5.501   8.072  -8.460  1.00 93.38           C  
ATOM    789  CG2 VAL A 103       3.005   7.859  -8.267  1.00 93.38           C  
ATOM    790  N   GLY A 104       6.530   6.070 -10.656  1.00 92.36           N  
ATOM    791  CA  GLY A 104       7.861   5.515 -10.840  1.00 92.36           C  
ATOM    792  C   GLY A 104       8.663   6.231 -11.910  1.00 92.36           C  
ATOM    793  O   GLY A 104       8.163   7.155 -12.554  1.00 92.36           O  
ATOM    794  N   GLU A 105       9.911   5.864 -11.993  1.00 91.16           N  
ATOM    795  CA  GLU A 105      10.784   6.388 -13.039  1.00 91.16           C  
ATOM    796  C   GLU A 105      10.258   6.032 -14.427  1.00 91.16           C  
ATOM    797  CB  GLU A 105      12.210   5.858 -12.865  1.00 91.16           C  
ATOM    798  O   GLU A 105       9.488   5.082 -14.579  1.00 91.16           O  
ATOM    799  CG  GLU A 105      12.926   6.408 -11.640  1.00 91.16           C  
ATOM    800  CD  GLU A 105      14.368   5.941 -11.528  1.00 91.16           C  
ATOM    801  OE1 GLU A 105      15.021   6.230 -10.500  1.00 91.16           O  
ATOM    802  OE2 GLU A 105      14.849   5.281 -12.476  1.00 91.16           O  
ATOM    803  N   SER A 106      10.684   6.830 -15.388  1.00 89.51           N  
ATOM    804  CA  SER A 106      10.262   6.575 -16.761  1.00 89.51           C  
ATOM    805  C   SER A 106      10.876   5.286 -17.297  1.00 89.51           C  
ATOM    806  CB  SER A 106      10.644   7.746 -17.667  1.00 89.51           C  
ATOM    807  O   SER A 106      12.022   4.959 -16.980  1.00 89.51           O  
ATOM    808  OG  SER A 106      10.253   7.496 -19.006  1.00 89.51           O  
ATOM    809  N   GLY A 107       9.986   4.446 -17.963  1.00 89.27           N  
ATOM    810  CA  GLY A 107      10.482   3.257 -18.637  1.00 89.27           C  
ATOM    811  C   GLY A 107      10.399   2.008 -17.781  1.00 89.27           C  
ATOM    812  O   GLY A 107      10.998   0.982 -18.111  1.00 89.27           O  
ATOM    813  N   LEU A 108       9.746   2.055 -16.642  1.00 91.11           N  
ATOM    814  CA  LEU A 108       9.640   0.899 -15.758  1.00 91.11           C  
ATOM    815  C   LEU A 108       8.439   0.037 -16.133  1.00 91.11           C  
ATOM    816  CB  LEU A 108       9.524   1.350 -14.299  1.00 91.11           C  
ATOM    817  O   LEU A 108       8.261  -1.056 -15.590  1.00 91.11           O  
ATOM    818  CG  LEU A 108      10.760   2.019 -13.696  1.00 91.11           C  
ATOM    819  CD1 LEU A 108      10.482   2.450 -12.260  1.00 91.11           C  
ATOM    820  CD2 LEU A 108      11.959   1.080 -13.756  1.00 91.11           C  
ATOM    821  N   GLY A 109       7.665   0.504 -17.108  1.00 90.21           N  
ATOM    822  CA  GLY A 109       6.517  -0.267 -17.558  1.00 90.21           C  
ATOM    823  C   GLY A 109       5.231   0.107 -16.847  1.00 90.21           C  
ATOM    824  O   GLY A 109       4.373  -0.748 -16.614  1.00 90.21           O  
ATOM    825  N   LYS A 110       4.988   1.294 -16.383  1.00 90.96           N  
ATOM    826  CA  LYS A 110       3.811   1.772 -15.665  1.00 90.96           C  
ATOM    827  C   LYS A 110       2.571   1.735 -16.554  1.00 90.96           C  
ATOM    828  CB  LYS A 110       4.039   3.192 -15.143  1.00 90.96           C  
ATOM    829  O   LYS A 110       1.546   1.164 -16.176  1.00 90.96           O  
ATOM    830  CG  LYS A 110       5.228   3.323 -14.203  1.00 90.96           C  
ATOM    831  CD  LYS A 110       5.416   4.760 -13.736  1.00 90.96           C  
ATOM    832  CE  LYS A 110       5.766   5.684 -14.895  1.00 90.96           C  
ATOM    833  NZ  LYS A 110       7.215   5.605 -15.249  1.00 90.96           N  
ATOM    834  N   THR A 111       2.751   2.320 -17.700  1.00 90.00           N  
ATOM    835  CA  THR A 111       1.628   2.331 -18.631  1.00 90.00           C  
ATOM    836  C   THR A 111       1.326   0.920 -19.129  1.00 90.00           C  
ATOM    837  CB  THR A 111       1.908   3.253 -19.832  1.00 90.00           C  
ATOM    838  O   THR A 111       0.160   0.544 -19.274  1.00 90.00           O  
ATOM    839  CG2 THR A 111       0.691   3.348 -20.747  1.00 90.00           C  
ATOM    840  OG1 THR A 111       2.237   4.563 -19.355  1.00 90.00           O  
ATOM    841  N   THR A 112       2.378   0.134 -19.267  1.00 90.74           N  
ATOM    842  CA  THR A 112       2.207  -1.257 -19.671  1.00 90.74           C  
ATOM    843  C   THR A 112       1.502  -2.056 -18.578  1.00 90.74           C  
ATOM    844  CB  THR A 112       3.560  -1.914 -19.999  1.00 90.74           C  
ATOM    845  O   THR A 112       0.661  -2.908 -18.869  1.00 90.74           O  
ATOM    846  CG2 THR A 112       3.370  -3.330 -20.535  1.00 90.74           C  
ATOM    847  OG1 THR A 112       4.239  -1.129 -20.987  1.00 90.74           O  
ATOM    848  N   PHE A 113       1.842  -1.729 -17.338  1.00 91.59           N  
ATOM    849  CA  PHE A 113       1.197  -2.394 -16.212  1.00 91.59           C  
ATOM    850  C   PHE A 113      -0.296  -2.089 -16.185  1.00 91.59           C  
ATOM    851  CB  PHE A 113       1.844  -1.965 -14.891  1.00 91.59           C  
ATOM    852  O   PHE A 113      -1.114  -2.985 -15.972  1.00 91.59           O  
ATOM    853  CG  PHE A 113       1.110  -2.448 -13.670  1.00 91.59           C  
ATOM    854  CD1 PHE A 113       0.323  -1.579 -12.925  1.00 91.59           C  
ATOM    855  CD2 PHE A 113       1.207  -3.774 -13.267  1.00 91.59           C  
ATOM    856  CE1 PHE A 113      -0.358  -2.024 -11.794  1.00 91.59           C  
ATOM    857  CE2 PHE A 113       0.530  -4.226 -12.138  1.00 91.59           C  
ATOM    858  CZ  PHE A 113      -0.251  -3.349 -11.402  1.00 91.59           C  
ATOM    859  N   ILE A 114      -0.613  -0.840 -16.417  1.00 90.63           N  
ATOM    860  CA  ILE A 114      -2.010  -0.420 -16.417  1.00 90.63           C  
ATOM    861  C   ILE A 114      -2.769  -1.151 -17.522  1.00 90.63           C  
ATOM    862  CB  ILE A 114      -2.140   1.109 -16.599  1.00 90.63           C  
ATOM    863  O   ILE A 114      -3.882  -1.635 -17.304  1.00 90.63           O  
ATOM    864  CG1 ILE A 114      -1.537   1.843 -15.396  1.00 90.63           C  
ATOM    865  CG2 ILE A 114      -3.605   1.506 -16.805  1.00 90.63           C  
ATOM    866  CD1 ILE A 114      -1.462   3.354 -15.567  1.00 90.63           C  
ATOM    867  N   ASN A 115      -2.179  -1.293 -18.625  1.00 88.31           N  
ATOM    868  CA  ASN A 115      -2.795  -1.998 -19.743  1.00 88.31           C  
ATOM    869  C   ASN A 115      -2.954  -3.487 -19.448  1.00 88.31           C  
ATOM    870  CB  ASN A 115      -1.979  -1.795 -21.021  1.00 88.31           C  
ATOM    871  O   ASN A 115      -3.955  -4.096 -19.829  1.00 88.31           O  
ATOM    872  CG  ASN A 115      -2.063  -0.376 -21.548  1.00 88.31           C  
ATOM    873  ND2 ASN A 115      -1.052   0.037 -22.303  1.00 88.31           N  
ATOM    874  OD1 ASN A 115      -3.028   0.344 -21.278  1.00 88.31           O  
ATOM    875  N   THR A 116      -1.964  -4.004 -18.709  1.00 87.41           N  
ATOM    876  CA  THR A 116      -1.985  -5.416 -18.346  1.00 87.41           C  
ATOM    877  C   THR A 116      -3.052  -5.687 -17.289  1.00 87.41           C  
ATOM    878  CB  THR A 116      -0.613  -5.880 -17.824  1.00 87.41           C  
ATOM    879  O   THR A 116      -3.721  -6.722 -17.326  1.00 87.41           O  
ATOM    880  CG2 THR A 116      -0.618  -7.373 -17.513  1.00 87.41           C  
ATOM    881  OG1 THR A 116       0.385  -5.614 -18.818  1.00 87.41           O  
ATOM    882  N   LEU A 117      -3.271  -4.790 -16.359  1.00 87.16           N  
ATOM    883  CA  LEU A 117      -4.251  -4.949 -15.290  1.00 87.16           C  
ATOM    884  C   LEU A 117      -5.668  -4.978 -15.852  1.00 87.16           C  
ATOM    885  CB  LEU A 117      -4.117  -3.816 -14.269  1.00 87.16           C  
ATOM    886  O   LEU A 117      -6.491  -5.794 -15.430  1.00 87.16           O  
ATOM    887  CG  LEU A 117      -5.037  -3.892 -13.049  1.00 87.16           C  
ATOM    888  CD1 LEU A 117      -4.746  -5.155 -12.244  1.00 87.16           C  
ATOM    889  CD2 LEU A 117      -4.876  -2.650 -12.180  1.00 87.16           C  
ATOM    890  N   PHE A 118      -5.948  -4.171 -16.991  1.00 82.40           N  
ATOM    891  CA  PHE A 118      -7.291  -4.081 -17.552  1.00 82.40           C  
ATOM    892  C   PHE A 118      -7.441  -5.013 -18.748  1.00 82.40           C  
ATOM    893  CB  PHE A 118      -7.606  -2.640 -17.967  1.00 82.40           C  
ATOM    894  O   PHE A 118      -8.536  -5.156 -19.297  1.00 82.40           O  
ATOM    895  CG  PHE A 118      -7.818  -1.707 -16.805  1.00 82.40           C  
ATOM    896  CD1 PHE A 118      -8.881  -1.894 -15.931  1.00 82.40           C  
ATOM    897  CD2 PHE A 118      -6.953  -0.642 -16.589  1.00 82.40           C  
ATOM    898  CE1 PHE A 118      -9.079  -1.032 -14.855  1.00 82.40           C  
ATOM    899  CE2 PHE A 118      -7.145   0.224 -15.516  1.00 82.40           C  
ATOM    900  CZ  PHE A 118      -8.209   0.028 -14.651  1.00 82.40           C  
ATOM    901  N   ASN A 119      -6.387  -5.722 -18.999  1.00 75.36           N  
ATOM    902  CA  ASN A 119      -6.423  -6.548 -20.201  1.00 75.36           C  
ATOM    903  C   ASN A 119      -6.859  -5.743 -21.422  1.00 75.36           C  
ATOM    904  CB  ASN A 119      -7.348  -7.750 -20.000  1.00 75.36           C  
ATOM    905  O   ASN A 119      -7.594  -6.246 -22.273  1.00 75.36           O  
ATOM    906  CG  ASN A 119      -6.710  -8.846 -19.170  1.00 75.36           C  
ATOM    907  ND2 ASN A 119      -7.221 -10.064 -19.302  1.00 75.36           N  
ATOM    908  OD1 ASN A 119      -5.765  -8.600 -18.415  1.00 75.36           O  
ATOM    909  N   SER A 120      -6.812  -4.442 -21.341  1.00 64.55           N  
ATOM    910  CA  SER A 120      -7.204  -3.536 -22.416  1.00 64.55           C  
ATOM    911  C   SER A 120      -6.136  -2.476 -22.663  1.00 64.55           C  
ATOM    912  CB  SER A 120      -8.537  -2.862 -22.088  1.00 64.55           C  
ATOM    913  O   SER A 120      -5.439  -2.061 -21.734  1.00 64.55           O  
ATOM    914  OG  SER A 120      -8.376  -1.904 -21.056  1.00 64.55           O  
ATOM    915  N   GLU A 121      -5.856  -2.253 -23.998  1.00 59.79           N  
ATOM    916  CA  GLU A 121      -4.888  -1.243 -24.416  1.00 59.79           C  
ATOM    917  C   GLU A 121      -5.427   0.166 -24.190  1.00 59.79           C  
ATOM    918  CB  GLU A 121      -4.514  -1.434 -25.888  1.00 59.79           C  
ATOM    919  O   GLU A 121      -6.142   0.706 -25.036  1.00 59.79           O  
ATOM    920  CG  GLU A 121      -3.689  -2.684 -26.157  1.00 59.79           C  
ATOM    921  CD  GLU A 121      -3.321  -2.856 -27.622  1.00 59.79           C  
ATOM    922  OE1 GLU A 121      -2.689  -3.879 -27.973  1.00 59.79           O  
ATOM    923  OE2 GLU A 121      -3.667  -1.962 -28.425  1.00 59.79           O  
ATOM    924  N   LEU A 122      -5.602   0.580 -22.969  1.00 57.27           N  
ATOM    925  CA  LEU A 122      -6.135   1.911 -22.698  1.00 57.27           C  
ATOM    926  C   LEU A 122      -5.158   2.990 -23.150  1.00 57.27           C  
ATOM    927  CB  LEU A 122      -6.439   2.073 -21.206  1.00 57.27           C  
ATOM    928  O   LEU A 122      -5.572   4.044 -23.639  1.00 57.27           O  
ATOM    929  CG  LEU A 122      -7.555   1.193 -20.641  1.00 57.27           C  
ATOM    930  CD1 LEU A 122      -7.625   1.334 -19.124  1.00 57.27           C  
ATOM    931  CD2 LEU A 122      -8.893   1.550 -21.279  1.00 57.27           C  
ATOM    932  N   PHE A 123      -3.851   2.661 -23.203  1.00 59.45           N  
ATOM    933  CA  PHE A 123      -2.853   3.613 -23.676  1.00 59.45           C  
ATOM    934  C   PHE A 123      -2.165   3.096 -24.933  1.00 59.45           C  
ATOM    935  CB  PHE A 123      -1.815   3.891 -22.585  1.00 59.45           C  
ATOM    936  O   PHE A 123      -1.592   2.004 -24.930  1.00 59.45           O  
ATOM    937  CG  PHE A 123      -2.380   4.570 -21.367  1.00 59.45           C  
ATOM    938  CD1 PHE A 123      -2.591   5.944 -21.355  1.00 59.45           C  
ATOM    939  CD2 PHE A 123      -2.701   3.835 -20.234  1.00 59.45           C  
ATOM    940  CE1 PHE A 123      -3.115   6.575 -20.229  1.00 59.45           C  
ATOM    941  CE2 PHE A 123      -3.225   4.458 -19.105  1.00 59.45           C  
ATOM    942  CZ  PHE A 123      -3.430   5.829 -19.104  1.00 59.45           C  
ATOM    943  N   PRO A 124      -2.565   3.474 -26.151  1.00 53.55           N  
ATOM    944  CA  PRO A 124      -1.973   2.951 -27.384  1.00 53.55           C  
ATOM    945  C   PRO A 124      -0.450   3.061 -27.401  1.00 53.55           C  
ATOM    946  CB  PRO A 124      -2.596   3.828 -28.474  1.00 53.55           C  
ATOM    947  O   PRO A 124       0.101   4.098 -27.024  1.00 53.55           O  
ATOM    948  CG  PRO A 124      -3.119   5.025 -27.748  1.00 53.55           C  
ATOM    949  CD  PRO A 124      -3.232   4.687 -26.289  1.00 53.55           C  
ATOM    950  N   ASN A 125       0.241   1.967 -26.988  1.00 46.82           N  
ATOM    951  CA  ASN A 125       1.674   1.868 -27.245  1.00 46.82           C  
ATOM    952  C   ASN A 125       1.972   1.800 -28.740  1.00 46.82           C  
ATOM    953  CB  ASN A 125       2.265   0.652 -26.530  1.00 46.82           C  
ATOM    954  O   ASN A 125       1.242   1.154 -29.494  1.00 46.82           O  
ATOM    955  CG  ASN A 125       2.228   0.787 -25.020  1.00 46.82           C  
ATOM    956  ND2 ASN A 125       2.461  -0.317 -24.320  1.00 46.82           N  
ATOM    957  OD1 ASN A 125       1.991   1.874 -24.487  1.00 46.82           O  
ATOM    958  N   ASN A 126       1.745   2.801 -29.528  1.00 38.37           N  
ATOM    959  CA  ASN A 126       2.172   2.774 -30.923  1.00 38.37           C  
ATOM    960  C   ASN A 126       2.976   1.516 -31.238  1.00 38.37           C  
ATOM    961  CB  ASN A 126       2.989   4.024 -31.259  1.00 38.37           C  
ATOM    962  O   ASN A 126       3.532   1.387 -32.330  1.00 38.37           O  
ATOM    963  CG  ASN A 126       2.270   4.951 -32.218  1.00 38.37           C  
ATOM    964  ND2 ASN A 126       3.028   5.796 -32.907  1.00 38.37           N  
ATOM    965  OD1 ASN A 126       1.042   4.910 -32.338  1.00 38.37           O  
ATOM    966  N   THR A 127       2.661   0.337 -30.659  1.00 38.72           N  
ATOM    967  CA  THR A 127       3.404  -0.741 -31.301  1.00 38.72           C  
ATOM    968  C   THR A 127       2.462  -1.670 -32.062  1.00 38.72           C  
ATOM    969  CB  THR A 127       4.210  -1.555 -30.271  1.00 38.72           C  
ATOM    970  O   THR A 127       1.559  -2.266 -31.471  1.00 38.72           O  
ATOM    971  CG2 THR A 127       5.271  -0.691 -29.597  1.00 38.72           C  
ATOM    972  OG1 THR A 127       3.320  -2.065 -29.272  1.00 38.72           O  
ATOM    973  N   HIS A 128       1.522  -1.206 -32.926  1.00 35.94           N  
ATOM    974  CA  HIS A 128       1.123  -2.147 -33.966  1.00 35.94           C  
ATOM    975  C   HIS A 128       0.471  -1.426 -35.141  1.00 35.94           C  
ATOM    976  CB  HIS A 128       0.167  -3.198 -33.399  1.00 35.94           C  
ATOM    977  O   HIS A 128      -0.680  -0.994 -35.049  1.00 35.94           O  
ATOM    978  CG  HIS A 128       0.859  -4.403 -32.847  1.00 35.94           C  
ATOM    979  CD2 HIS A 128       0.979  -4.856 -31.577  1.00 35.94           C  
ATOM    980  ND1 HIS A 128       1.538  -5.301 -33.643  1.00 35.94           N  
ATOM    981  CE1 HIS A 128       2.046  -6.257 -32.883  1.00 35.94           C  
ATOM    982  NE2 HIS A 128       1.721  -6.010 -31.626  1.00 35.94           N  
ATOM    983  N   THR A 129       1.022  -0.301 -35.748  1.00 30.29           N  
ATOM    984  CA  THR A 129       0.693  -0.089 -37.153  1.00 30.29           C  
ATOM    985  C   THR A 129       1.532  -0.997 -38.048  1.00 30.29           C  
ATOM    986  CB  THR A 129       0.907   1.380 -37.562  1.00 30.29           C  
ATOM    987  O   THR A 129       2.763  -0.953 -38.005  1.00 30.29           O  
ATOM    988  CG2 THR A 129       0.017   2.313 -36.748  1.00 30.29           C  
ATOM    989  OG1 THR A 129       2.279   1.735 -37.344  1.00 30.29           O  
ATOM    990  N   SER A 130       1.478  -2.281 -37.945  1.00 29.45           N  
ATOM    991  CA  SER A 130       1.615  -2.957 -39.231  1.00 29.45           C  
ATOM    992  C   SER A 130       1.394  -4.459 -39.092  1.00 29.45           C  
ATOM    993  CB  SER A 130       2.996  -2.690 -39.832  1.00 29.45           C  
ATOM    994  O   SER A 130       2.019  -5.109 -38.251  1.00 29.45           O  
ATOM    995  OG  SER A 130       4.017  -2.957 -38.886  1.00 29.45           O  
ATOM    996  N   LYS A 131       0.203  -5.000 -38.791  1.00 28.63           N  
ATOM    997  CA  LYS A 131      -0.026  -6.254 -39.503  1.00 28.63           C  
ATOM    998  C   LYS A 131      -1.203  -7.019 -38.905  1.00 28.63           C  
ATOM    999  CB  LYS A 131       1.232  -7.124 -39.477  1.00 28.63           C  
ATOM   1000  O   LYS A 131      -1.254  -7.242 -37.694  1.00 28.63           O  
ATOM   1001  CG  LYS A 131       2.170  -6.892 -40.652  1.00 28.63           C  
ATOM   1002  CD  LYS A 131       3.349  -7.857 -40.625  1.00 28.63           C  
ATOM   1003  CE  LYS A 131       4.368  -7.526 -41.707  1.00 28.63           C  
ATOM   1004  NZ  LYS A 131       5.541  -8.449 -41.664  1.00 28.63           N  
ATOM   1005  N   SER A 132      -2.388  -6.807 -39.304  1.00 27.54           N  
ATOM   1006  CA  SER A 132      -3.058  -8.000 -39.812  1.00 27.54           C  
ATOM   1007  C   SER A 132      -4.555  -7.765 -39.981  1.00 27.54           C  
ATOM   1008  CB  SER A 132      -2.822  -9.187 -38.876  1.00 27.54           C  
ATOM   1009  O   SER A 132      -5.202  -7.196 -39.099  1.00 27.54           O  
ATOM   1010  OG  SER A 132      -3.350  -8.923 -37.587  1.00 27.54           O  
ATOM   1011  N   THR A 133      -5.069  -7.348 -41.146  1.00 25.33           N  
ATOM   1012  CA  THR A 133      -6.013  -7.932 -42.093  1.00 25.33           C  
ATOM   1013  C   THR A 133      -7.296  -8.357 -41.385  1.00 25.33           C  
ATOM   1014  CB  THR A 133      -5.399  -9.142 -42.820  1.00 25.33           C  
ATOM   1015  O   THR A 133      -7.261  -9.177 -40.465  1.00 25.33           O  
ATOM   1016  CG2 THR A 133      -4.260  -8.713 -43.738  1.00 25.33           C  
ATOM   1017  OG1 THR A 133      -4.894 -10.069 -41.850  1.00 25.33           O  
ATOM   1018  N   PRO A 134      -8.441  -7.633 -41.389  1.00 29.86           N  
ATOM   1019  CA  PRO A 134      -9.685  -8.397 -41.267  1.00 29.86           C  
ATOM   1020  C   PRO A 134     -10.269  -8.794 -42.622  1.00 29.86           C  
ATOM   1021  CB  PRO A 134     -10.620  -7.434 -40.531  1.00 29.86           C  
ATOM   1022  O   PRO A 134     -10.358  -7.962 -43.527  1.00 29.86           O  
ATOM   1023  CG  PRO A 134      -9.914  -6.117 -40.563  1.00 29.86           C  
ATOM   1024  CD  PRO A 134      -8.636  -6.280 -41.335  1.00 29.86           C  
ATOM   1025  N   SER A 135      -9.827  -9.909 -43.333  1.00 26.13           N  
ATOM   1026  CA  SER A 135     -10.562 -10.848 -44.175  1.00 26.13           C  
ATOM   1027  C   SER A 135     -11.805 -11.372 -43.464  1.00 26.13           C  
ATOM   1028  CB  SER A 135      -9.665 -12.018 -44.582  1.00 26.13           C  
ATOM   1029  O   SER A 135     -11.728 -11.823 -42.319  1.00 26.13           O  
ATOM   1030  OG  SER A 135      -8.971 -12.534 -43.459  1.00 26.13           O  
ATOM   1031  N   ASP A 136     -13.024 -10.781 -43.556  1.00 27.99           N  
ATOM   1032  CA  ASP A 136     -14.314 -11.442 -43.721  1.00 27.99           C  
ATOM   1033  C   ASP A 136     -15.464 -10.450 -43.561  1.00 27.99           C  
ATOM   1034  CB  ASP A 136     -14.463 -12.587 -42.716  1.00 27.99           C  
ATOM   1035  O   ASP A 136     -15.510  -9.697 -42.586  1.00 27.99           O  
ATOM   1036  CG  ASP A 136     -13.538 -13.755 -43.007  1.00 27.99           C  
ATOM   1037  OD1 ASP A 136     -13.312 -14.074 -44.194  1.00 27.99           O  
ATOM   1038  OD2 ASP A 136     -13.032 -14.365 -42.040  1.00 27.99           O  
ATOM   1039  N   GLN A 137     -16.146  -9.991 -44.658  1.00 24.87           N  
ATOM   1040  CA  GLN A 137     -17.576 -10.230 -44.826  1.00 24.87           C  
ATOM   1041  C   GLN A 137     -18.383  -8.969 -44.530  1.00 24.87           C  
ATOM   1042  CB  GLN A 137     -18.039 -11.374 -43.922  1.00 24.87           C  
ATOM   1043  O   GLN A 137     -18.235  -8.368 -43.464  1.00 24.87           O  
ATOM   1044  CG  GLN A 137     -19.089 -12.274 -44.558  1.00 24.87           C  
ATOM   1045  CD  GLN A 137     -19.461 -13.455 -43.680  1.00 24.87           C  
ATOM   1046  NE2 GLN A 137     -20.366 -14.295 -44.169  1.00 24.87           N  
ATOM   1047  OE1 GLN A 137     -18.937 -13.610 -42.573  1.00 24.87           O  
ATOM   1048  N   GLU A 138     -18.923  -8.269 -45.553  1.00 25.77           N  
ATOM   1049  CA  GLU A 138     -20.337  -8.128 -45.888  1.00 25.77           C  
ATOM   1050  C   GLU A 138     -20.823  -6.703 -45.639  1.00 25.77           C  
ATOM   1051  CB  GLU A 138     -21.181  -9.121 -45.085  1.00 25.77           C  
ATOM   1052  O   GLU A 138     -20.557  -6.127 -44.582  1.00 25.77           O  
ATOM   1053  CG  GLU A 138     -21.740 -10.266 -45.916  1.00 25.77           C  
ATOM   1054  CD  GLU A 138     -22.517 -11.281 -45.093  1.00 25.77           C  
ATOM   1055  OE1 GLU A 138     -23.049 -12.254 -45.674  1.00 25.77           O  
ATOM   1056  OE2 GLU A 138     -22.595 -11.102 -43.857  1.00 25.77           O  
ATOM   1057  N   SER A 139     -21.119  -5.913 -46.744  1.00 23.50           N  
ATOM   1058  CA  SER A 139     -22.373  -5.353 -47.236  1.00 23.50           C  
ATOM   1059  C   SER A 139     -22.523  -3.891 -46.828  1.00 23.50           C  
ATOM   1060  CB  SER A 139     -23.562  -6.161 -46.715  1.00 23.50           C  
ATOM   1061  O   SER A 139     -22.356  -3.548 -45.655  1.00 23.50           O  
ATOM   1062  OG  SER A 139     -23.313  -6.633 -45.402  1.00 23.50           O  
ATOM   1063  N   ALA A 140     -22.274  -2.907 -47.754  1.00 26.16           N  
ATOM   1064  CA  ALA A 140     -23.185  -1.995 -48.442  1.00 26.16           C  
ATOM   1065  C   ALA A 140     -23.845  -1.033 -47.458  1.00 26.16           C  
ATOM   1066  CB  ALA A 140     -24.247  -2.781 -49.207  1.00 26.16           C  
ATOM   1067  O   ALA A 140     -24.362  -1.454 -46.421  1.00 26.16           O  
ATOM   1068  N   GLU A 141     -23.469   0.242 -47.481  1.00 29.18           N  
ATOM   1069  CA  GLU A 141     -24.334   1.404 -47.665  1.00 29.18           C  
ATOM   1070  C   GLU A 141     -23.778   2.627 -46.942  1.00 29.18           C  
ATOM   1071  CB  GLU A 141     -25.752   1.102 -47.172  1.00 29.18           C  
ATOM   1072  O   GLU A 141     -23.434   2.553 -45.760  1.00 29.18           O  
ATOM   1073  CG  GLU A 141     -26.525   0.148 -48.071  1.00 29.18           C  
ATOM   1074  CD  GLU A 141     -27.970  -0.046 -47.639  1.00 29.18           C  
ATOM   1075  OE1 GLU A 141     -28.730  -0.738 -48.354  1.00 29.18           O  
ATOM   1076  OE2 GLU A 141     -28.345   0.499 -46.577  1.00 29.18           O  
ATOM   1077  N   ASP A 142     -23.156   3.578 -47.661  1.00 26.01           N  
ATOM   1078  CA  ASP A 142     -23.608   4.909 -48.053  1.00 26.01           C  
ATOM   1079  C   ASP A 142     -23.425   5.909 -46.913  1.00 26.01           C  
ATOM   1080  CB  ASP A 142     -25.075   4.871 -48.488  1.00 26.01           C  
ATOM   1081  O   ASP A 142     -23.900   5.682 -45.799  1.00 26.01           O  
ATOM   1082  CG  ASP A 142     -25.454   6.025 -49.398  1.00 26.01           C  
ATOM   1083  OD1 ASP A 142     -24.575   6.548 -50.118  1.00 26.01           O  
ATOM   1084  OD2 ASP A 142     -26.640   6.418 -49.394  1.00 26.01           O  
ATOM   1085  N   ILE A 143     -22.401   6.818 -46.929  1.00 30.82           N  
ATOM   1086  CA  ILE A 143     -22.361   8.275 -46.994  1.00 30.82           C  
ATOM   1087  C   ILE A 143     -21.106   8.789 -46.294  1.00 30.82           C  
ATOM   1088  CB  ILE A 143     -23.623   8.904 -46.362  1.00 30.82           C  
ATOM   1089  O   ILE A 143     -20.875   8.488 -45.120  1.00 30.82           O  
ATOM   1090  CG1 ILE A 143     -24.883   8.420 -47.091  1.00 30.82           C  
ATOM   1091  CG2 ILE A 143     -23.533  10.433 -46.382  1.00 30.82           C  
ATOM   1092  CD1 ILE A 143     -26.180   8.981 -46.523  1.00 30.82           C  
ATOM   1093  N   GLY A 144     -20.067   9.215 -47.011  1.00 26.35           N  
ATOM   1094  CA  GLY A 144     -19.578  10.552 -47.312  1.00 26.35           C  
ATOM   1095  C   GLY A 144     -18.613  11.083 -46.268  1.00 26.35           C  
ATOM   1096  O   GLY A 144     -18.917  11.076 -45.073  1.00 26.35           O  
ATOM   1097  N   LYS A 145     -17.280  11.017 -46.530  1.00 24.75           N  
ATOM   1098  CA  LYS A 145     -16.389  12.168 -46.639  1.00 24.75           C  
ATOM   1099  C   LYS A 145     -15.364  12.179 -45.509  1.00 24.75           C  
ATOM   1100  CB  LYS A 145     -17.191  13.471 -46.632  1.00 24.75           C  
ATOM   1101  O   LYS A 145     -15.730  12.163 -44.332  1.00 24.75           O  
ATOM   1102  CG  LYS A 145     -17.216  14.190 -47.973  1.00 24.75           C  
ATOM   1103  CD  LYS A 145     -18.121  15.414 -47.934  1.00 24.75           C  
ATOM   1104  CE  LYS A 145     -18.274  16.042 -49.313  1.00 24.75           C  
ATOM   1105  NZ  LYS A 145     -19.118  17.273 -49.271  1.00 24.75           N  
ATOM   1106  N   ALA A 146     -14.123  11.771 -45.825  1.00 27.89           N  
ATOM   1107  CA  ALA A 146     -12.911  12.586 -45.843  1.00 27.89           C  
ATOM   1108  C   ALA A 146     -11.671  11.721 -46.045  1.00 27.89           C  
ATOM   1109  CB  ALA A 146     -12.791  13.390 -44.550  1.00 27.89           C  
ATOM   1110  O   ALA A 146     -11.388  10.832 -45.238  1.00 27.89           O  
ATOM   1111  N   LYS A 147     -11.379  11.297 -47.270  1.00 22.94           N  
ATOM   1112  CA  LYS A 147     -10.154  11.342 -48.063  1.00 22.94           C  
ATOM   1113  C   LYS A 147      -9.032  12.045 -47.304  1.00 22.94           C  
ATOM   1114  CB  LYS A 147     -10.404  12.046 -49.398  1.00 22.94           C  
ATOM   1115  O   LYS A 147      -9.182  13.196 -46.890  1.00 22.94           O  
ATOM   1116  CG  LYS A 147      -9.435  11.646 -50.500  1.00 22.94           C  
ATOM   1117  CD  LYS A 147      -9.786  12.313 -51.823  1.00 22.94           C  
ATOM   1118  CE  LYS A 147      -8.925  11.786 -52.963  1.00 22.94           C  
ATOM   1119  NZ  LYS A 147      -9.014  12.656 -54.173  1.00 22.94           N  
ATOM   1120  N   PRO A 148      -7.956  11.452 -46.848  1.00 30.58           N  
ATOM   1121  CA  PRO A 148      -6.611  11.865 -47.254  1.00 30.58           C  
ATOM   1122  C   PRO A 148      -5.920  10.834 -48.142  1.00 30.58           C  
ATOM   1123  CB  PRO A 148      -5.873  12.022 -45.922  1.00 30.58           C  
ATOM   1124  O   PRO A 148      -6.129   9.630 -47.974  1.00 30.58           O  
ATOM   1125  CG  PRO A 148      -6.567  11.084 -44.988  1.00 30.58           C  
ATOM   1126  CD  PRO A 148      -7.715  10.447 -45.717  1.00 30.58           C  
ATOM   1127  N   VAL A 149      -6.023  10.937 -49.523  1.00 24.06           N  
ATOM   1128  CA  VAL A 149      -5.196  11.018 -50.723  1.00 24.06           C  
ATOM   1129  C   VAL A 149      -3.944  10.163 -50.547  1.00 24.06           C  
ATOM   1130  CB  VAL A 149      -4.804  12.478 -51.045  1.00 24.06           C  
ATOM   1131  O   VAL A 149      -3.260  10.256 -49.525  1.00 24.06           O  
ATOM   1132  CG1 VAL A 149      -5.456  13.443 -50.056  1.00 24.06           C  
ATOM   1133  CG2 VAL A 149      -3.285  12.638 -51.030  1.00 24.06           C  
ATOM   1134  N   SER A 150      -4.005   8.933 -50.953  1.00 23.41           N  
ATOM   1135  CA  SER A 150      -3.180   8.097 -51.819  1.00 23.41           C  
ATOM   1136  C   SER A 150      -2.063   8.907 -52.468  1.00 23.41           C  
ATOM   1137  CB  SER A 150      -4.036   7.436 -52.900  1.00 23.41           C  
ATOM   1138  O   SER A 150      -2.323   9.906 -53.141  1.00 23.41           O  
ATOM   1139  OG  SER A 150      -5.039   6.620 -52.320  1.00 23.41           O  
ATOM   1140  N   PRO A 151      -0.848   8.896 -52.060  1.00 31.36           N  
ATOM   1141  CA  PRO A 151       0.100   8.919 -53.176  1.00 31.36           C  
ATOM   1142  C   PRO A 151       0.606   7.528 -53.550  1.00 31.36           C  
ATOM   1143  CB  PRO A 151       1.243   9.792 -52.650  1.00 31.36           C  
ATOM   1144  O   PRO A 151       0.737   6.660 -52.683  1.00 31.36           O  
ATOM   1145  CG  PRO A 151       1.124   9.719 -51.162  1.00 31.36           C  
ATOM   1146  CD  PRO A 151      -0.058   8.858 -50.819  1.00 31.36           C  
ATOM   1147  N   SER A 152       0.069   6.880 -54.637  1.00 26.55           N  
ATOM   1148  CA  SER A 152       0.461   6.231 -55.883  1.00 26.55           C  
ATOM   1149  C   SER A 152       1.974   6.052 -55.961  1.00 26.55           C  
ATOM   1150  CB  SER A 152      -0.028   7.038 -57.086  1.00 26.55           C  
ATOM   1151  O   SER A 152       2.730   6.934 -55.548  1.00 26.55           O  
ATOM   1152  OG  SER A 152      -1.435   6.941 -57.218  1.00 26.55           O  
ATOM   1153  N   PRO A 153       2.576   4.998 -56.665  1.00 36.08           N  
ATOM   1154  CA  PRO A 153       3.475   3.870 -56.917  1.00 36.08           C  
ATOM   1155  C   PRO A 153       4.764   4.288 -57.620  1.00 36.08           C  
ATOM   1156  CB  PRO A 153       2.641   2.947 -57.808  1.00 36.08           C  
ATOM   1157  O   PRO A 153       4.808   5.342 -58.261  1.00 36.08           O  
ATOM   1158  CG  PRO A 153       1.818   3.869 -58.649  1.00 36.08           C  
ATOM   1159  CD  PRO A 153       2.065   5.278 -58.193  1.00 36.08           C  
ATOM   1160  N   SER A 154       5.983   3.816 -57.274  1.00 25.52           N  
ATOM   1161  CA  SER A 154       7.003   3.400 -58.230  1.00 25.52           C  
ATOM   1162  C   SER A 154       8.343   3.164 -57.541  1.00 25.52           C  
ATOM   1163  CB  SER A 154       7.165   4.447 -59.332  1.00 25.52           C  
ATOM   1164  O   SER A 154       8.750   3.945 -56.679  1.00 25.52           O  
ATOM   1165  OG  SER A 154       7.709   5.647 -58.810  1.00 25.52           O  
ATOM   1166  N   HIS A 155       8.716   1.953 -57.124  1.00 28.84           N  
ATOM   1167  CA  HIS A 155       9.903   1.158 -57.419  1.00 28.84           C  
ATOM   1168  C   HIS A 155      11.174   1.985 -57.258  1.00 28.84           C  
ATOM   1169  CB  HIS A 155       9.826   0.586 -58.836  1.00 28.84           C  
ATOM   1170  O   HIS A 155      11.445   2.879 -58.063  1.00 28.84           O  
ATOM   1171  CG  HIS A 155       9.064  -0.698 -58.923  1.00 28.84           C  
ATOM   1172  CD2 HIS A 155       8.470  -1.309 -59.975  1.00 28.84           C  
ATOM   1173  ND1 HIS A 155       8.843  -1.508 -57.831  1.00 28.84           N  
ATOM   1174  CE1 HIS A 155       8.144  -2.566 -58.208  1.00 28.84           C  
ATOM   1175  NE2 HIS A 155       7.905  -2.469 -59.505  1.00 28.84           N  
ATOM   1176  N   GLY A 156      11.668   2.331 -56.174  1.00 24.85           N  
ATOM   1177  CA  GLY A 156      13.072   2.673 -56.012  1.00 24.85           C  
ATOM   1178  C   GLY A 156      13.596   2.397 -54.616  1.00 24.85           C  
ATOM   1179  O   GLY A 156      12.930   2.702 -53.625  1.00 24.85           O  
ATOM   1180  N   GLN A 157      13.896   1.211 -54.277  1.00 27.00           N  
ATOM   1181  CA  GLN A 157      14.918   0.732 -53.354  1.00 27.00           C  
ATOM   1182  C   GLN A 157      15.115   1.708 -52.197  1.00 27.00           C  
ATOM   1183  CB  GLN A 157      16.243   0.512 -54.086  1.00 27.00           C  
ATOM   1184  O   GLN A 157      15.489   2.863 -52.408  1.00 27.00           O  
ATOM   1185  CG  GLN A 157      16.911  -0.817 -53.763  1.00 27.00           C  
ATOM   1186  CD  GLN A 157      18.092  -1.116 -54.667  1.00 27.00           C  
ATOM   1187  NE2 GLN A 157      18.641  -2.320 -54.547  1.00 27.00           N  
ATOM   1188  OE1 GLN A 157      18.507  -0.272 -55.467  1.00 27.00           O  
ATOM   1189  N   PRO A 158      14.376   1.748 -51.179  1.00 35.39           N  
ATOM   1190  CA  PRO A 158      14.603   2.703 -50.092  1.00 35.39           C  
ATOM   1191  C   PRO A 158      15.759   2.296 -49.181  1.00 35.39           C  
ATOM   1192  CB  PRO A 158      13.276   2.691 -49.329  1.00 35.39           C  
ATOM   1193  O   PRO A 158      15.950   1.107 -48.914  1.00 35.39           O  
ATOM   1194  CG  PRO A 158      12.647   1.380 -49.677  1.00 35.39           C  
ATOM   1195  CD  PRO A 158      13.554   0.654 -50.629  1.00 35.39           C  
ATOM   1196  N   THR A 159      17.036   2.720 -49.489  1.00 27.17           N  
ATOM   1197  CA  THR A 159      18.197   3.329 -48.850  1.00 27.17           C  
ATOM   1198  C   THR A 159      17.947   3.537 -47.359  1.00 27.17           C  
ATOM   1199  CB  THR A 159      18.554   4.676 -49.506  1.00 27.17           C  
ATOM   1200  O   THR A 159      16.878   4.006 -46.964  1.00 27.17           O  
ATOM   1201  CG2 THR A 159      19.413   4.471 -50.750  1.00 27.17           C  
ATOM   1202  OG1 THR A 159      17.348   5.354 -49.878  1.00 27.17           O  
ATOM   1203  N   LEU A 160      18.169   2.512 -46.546  1.00 35.40           N  
ATOM   1204  CA  LEU A 160      18.815   2.324 -45.252  1.00 35.40           C  
ATOM   1205  C   LEU A 160      19.105   3.666 -44.589  1.00 35.40           C  
ATOM   1206  CB  LEU A 160      20.114   1.529 -45.411  1.00 35.40           C  
ATOM   1207  O   LEU A 160      19.447   3.718 -43.405  1.00 35.40           O  
ATOM   1208  CG  LEU A 160      19.976   0.007 -45.459  1.00 35.40           C  
ATOM   1209  CD1 LEU A 160      21.084  -0.600 -46.314  1.00 35.40           C  
ATOM   1210  CD2 LEU A 160      20.001  -0.577 -44.050  1.00 35.40           C  
ATOM   1211  N   ALA A 161      18.195   4.736 -44.700  1.00 36.16           N  
ATOM   1212  CA  ALA A 161      18.431   5.823 -43.755  1.00 36.16           C  
ATOM   1213  C   ALA A 161      17.116   6.439 -43.287  1.00 36.16           C  
ATOM   1214  CB  ALA A 161      19.321   6.892 -44.385  1.00 36.16           C  
ATOM   1215  O   ALA A 161      17.053   7.044 -42.214  1.00 36.16           O  
ATOM   1216  N   SER A 162      15.981   5.736 -43.478  1.00 31.69           N  
ATOM   1217  CA  SER A 162      14.804   6.265 -42.796  1.00 31.69           C  
ATOM   1218  C   SER A 162      14.040   5.161 -42.075  1.00 31.69           C  
ATOM   1219  CB  SER A 162      13.880   6.970 -43.790  1.00 31.69           C  
ATOM   1220  O   SER A 162      13.081   5.433 -41.350  1.00 31.69           O  
ATOM   1221  OG  SER A 162      13.362   6.050 -44.735  1.00 31.69           O  
ATOM   1222  N   GLN A 163      14.722   3.969 -41.917  1.00 33.90           N  
ATOM   1223  CA  GLN A 163      14.296   2.892 -41.030  1.00 33.90           C  
ATOM   1224  C   GLN A 163      15.047   2.943 -39.703  1.00 33.90           C  
ATOM   1225  CB  GLN A 163      14.504   1.532 -41.699  1.00 33.90           C  
ATOM   1226  O   GLN A 163      14.637   2.311 -38.727  1.00 33.90           O  
ATOM   1227  CG  GLN A 163      13.391   1.145 -42.664  1.00 33.90           C  
ATOM   1228  CD  GLN A 163      13.587  -0.235 -43.263  1.00 33.90           C  
ATOM   1229  NE2 GLN A 163      13.375  -0.350 -44.569  1.00 33.90           N  
ATOM   1230  OE1 GLN A 163      13.928  -1.190 -42.557  1.00 33.90           O  
ATOM   1231  N   ALA A 164      15.783   4.053 -39.476  1.00 30.99           N  
ATOM   1232  CA  ALA A 164      16.469   4.208 -38.196  1.00 30.99           C  
ATOM   1233  C   ALA A 164      15.778   5.254 -37.326  1.00 30.99           C  
ATOM   1234  CB  ALA A 164      17.931   4.587 -38.418  1.00 30.99           C  
ATOM   1235  O   ALA A 164      15.810   5.167 -36.096  1.00 30.99           O  
ATOM   1236  N   ALA A 165      14.622   5.818 -37.827  1.00 34.69           N  
ATOM   1237  CA  ALA A 165      13.975   6.709 -36.868  1.00 34.69           C  
ATOM   1238  C   ALA A 165      12.657   6.118 -36.374  1.00 34.69           C  
ATOM   1239  CB  ALA A 165      13.739   8.082 -37.492  1.00 34.69           C  
ATOM   1240  O   ALA A 165      12.117   6.556 -35.355  1.00 34.69           O  
ATOM   1241  N   ALA A 166      12.360   4.856 -36.816  1.00 39.71           N  
ATOM   1242  CA  ALA A 166      11.180   4.222 -36.235  1.00 39.71           C  
ATOM   1243  C   ALA A 166      11.574   3.190 -35.182  1.00 39.71           C  
ATOM   1244  CB  ALA A 166      10.335   3.570 -37.326  1.00 39.71           C  
ATOM   1245  O   ALA A 166      10.774   2.847 -34.309  1.00 39.71           O  
ATOM   1246  N   SER A 167      12.893   3.099 -34.867  1.00 31.99           N  
ATOM   1247  CA  SER A 167      13.421   2.175 -33.869  1.00 31.99           C  
ATOM   1248  C   SER A 167      13.867   2.915 -32.612  1.00 31.99           C  
ATOM   1249  CB  SER A 167      14.591   1.376 -34.443  1.00 31.99           C  
ATOM   1250  O   SER A 167      13.939   2.326 -31.532  1.00 31.99           O  
ATOM   1251  OG  SER A 167      15.690   2.225 -34.724  1.00 31.99           O  
ATOM   1252  N   LEU A 168      13.237   4.107 -32.275  1.00 38.10           N  
ATOM   1253  CA  LEU A 168      13.420   4.706 -30.957  1.00 38.10           C  
ATOM   1254  C   LEU A 168      12.187   5.504 -30.546  1.00 38.10           C  
ATOM   1255  CB  LEU A 168      14.655   5.611 -30.947  1.00 38.10           C  
ATOM   1256  O   LEU A 168      12.229   6.263 -29.575  1.00 38.10           O  
ATOM   1257  CG  LEU A 168      15.961   4.970 -30.475  1.00 38.10           C  
ATOM   1258  CD1 LEU A 168      16.893   4.733 -31.658  1.00 38.10           C  
ATOM   1259  CD2 LEU A 168      16.636   5.844 -29.423  1.00 38.10           C  
ATOM   1260  N   ALA A 169      10.951   5.215 -31.058  1.00 35.51           N  
ATOM   1261  CA  ALA A 169       9.845   6.085 -30.666  1.00 35.51           C  
ATOM   1262  C   ALA A 169       9.258   5.654 -29.325  1.00 35.51           C  
ATOM   1263  CB  ALA A 169       8.762   6.086 -31.742  1.00 35.51           C  
ATOM   1264  O   ALA A 169       8.834   4.507 -29.165  1.00 35.51           O  
ATOM   1265  N   GLN A 170      10.029   5.635 -28.249  1.00 39.07           N  
ATOM   1266  CA  GLN A 170       9.558   5.675 -26.869  1.00 39.07           C  
ATOM   1267  C   GLN A 170       8.060   5.959 -26.807  1.00 39.07           C  
ATOM   1268  CB  GLN A 170      10.326   6.729 -26.069  1.00 39.07           C  
ATOM   1269  O   GLN A 170       7.544   6.769 -27.579  1.00 39.07           O  
ATOM   1270  CG  GLN A 170      11.825   6.473 -25.994  1.00 39.07           C  
ATOM   1271  CD  GLN A 170      12.173   5.267 -25.142  1.00 39.07           C  
ATOM   1272  NE2 GLN A 170      13.466   5.017 -24.967  1.00 39.07           N  
ATOM   1273  OE1 GLN A 170      11.286   4.566 -24.644  1.00 39.07           O  
ATOM   1274  N   PRO A 171       7.139   4.930 -26.434  1.00 48.83           N  
ATOM   1275  CA  PRO A 171       5.736   5.265 -26.178  1.00 48.83           C  
ATOM   1276  C   PRO A 171       5.552   6.703 -25.696  1.00 48.83           C  
ATOM   1277  CB  PRO A 171       5.329   4.269 -25.090  1.00 48.83           C  
ATOM   1278  O   PRO A 171       6.481   7.295 -25.140  1.00 48.83           O  
ATOM   1279  CG  PRO A 171       6.619   3.808 -24.491  1.00 48.83           C  
ATOM   1280  CD  PRO A 171       7.725   4.087 -25.468  1.00 48.83           C  
ATOM   1281  N   PRO A 172       4.554   7.545 -26.354  1.00 52.84           N  
ATOM   1282  CA  PRO A 172       4.354   8.937 -25.944  1.00 52.84           C  
ATOM   1283  C   PRO A 172       4.525   9.139 -24.440  1.00 52.84           C  
ATOM   1284  CB  PRO A 172       2.913   9.227 -26.373  1.00 52.84           C  
ATOM   1285  O   PRO A 172       4.100   8.296 -23.647  1.00 52.84           O  
ATOM   1286  CG  PRO A 172       2.269   7.882 -26.482  1.00 52.84           C  
ATOM   1287  CD  PRO A 172       3.342   6.857 -26.715  1.00 52.84           C  
ATOM   1288  N   LYS A 173       5.647   9.576 -23.974  1.00 58.12           N  
ATOM   1289  CA  LYS A 173       5.968   9.994 -22.613  1.00 58.12           C  
ATOM   1290  C   LYS A 173       4.793  10.728 -21.972  1.00 58.12           C  
ATOM   1291  CB  LYS A 173       7.211  10.885 -22.604  1.00 58.12           C  
ATOM   1292  O   LYS A 173       4.157  11.570 -22.610  1.00 58.12           O  
ATOM   1293  CG  LYS A 173       8.491  10.166 -23.001  1.00 58.12           C  
ATOM   1294  CD  LYS A 173       9.703  11.083 -22.898  1.00 58.12           C  
ATOM   1295  CE  LYS A 173      10.977  10.380 -23.345  1.00 58.12           C  
ATOM   1296  NZ  LYS A 173      12.160  11.290 -23.290  1.00 58.12           N  
ATOM   1297  N   THR A 174       4.091  10.042 -21.076  1.00 61.39           N  
ATOM   1298  CA  THR A 174       2.987  10.628 -20.324  1.00 61.39           C  
ATOM   1299  C   THR A 174       3.407  11.950 -19.688  1.00 61.39           C  
ATOM   1300  CB  THR A 174       2.484   9.666 -19.231  1.00 61.39           C  
ATOM   1301  O   THR A 174       4.334  11.987 -18.876  1.00 61.39           O  
ATOM   1302  CG2 THR A 174       1.167  10.153 -18.634  1.00 61.39           C  
ATOM   1303  OG1 THR A 174       2.286   8.366 -19.801  1.00 61.39           O  
ATOM   1304  N   VAL A 175       3.013  13.145 -20.183  1.00 65.85           N  
ATOM   1305  CA  VAL A 175       3.427  14.469 -19.732  1.00 65.85           C  
ATOM   1306  C   VAL A 175       2.485  14.961 -18.636  1.00 65.85           C  
ATOM   1307  CB  VAL A 175       3.461  15.481 -20.899  1.00 65.85           C  
ATOM   1308  O   VAL A 175       2.919  15.602 -17.676  1.00 65.85           O  
ATOM   1309  CG1 VAL A 175       3.879  16.864 -20.402  1.00 65.85           C  
ATOM   1310  CG2 VAL A 175       4.406  14.997 -21.997  1.00 65.85           C  
ATOM   1311  N   GLU A 176       1.176  14.339 -18.722  1.00 75.79           N  
ATOM   1312  CA  GLU A 176       0.185  14.777 -17.743  1.00 75.79           C  
ATOM   1313  C   GLU A 176      -0.408  13.589 -16.990  1.00 75.79           C  
ATOM   1314  CB  GLU A 176      -0.928  15.577 -18.424  1.00 75.79           C  
ATOM   1315  O   GLU A 176      -0.351  12.454 -17.466  1.00 75.79           O  
ATOM   1316  CG  GLU A 176      -0.460  16.897 -19.019  1.00 75.79           C  
ATOM   1317  CD  GLU A 176      -1.581  17.694 -19.667  1.00 75.79           C  
ATOM   1318  OE1 GLU A 176      -1.328  18.827 -20.136  1.00 75.79           O  
ATOM   1319  OE2 GLU A 176      -2.722  17.182 -19.705  1.00 75.79           O  
ATOM   1320  N   ILE A 177      -0.731  13.896 -15.670  1.00 83.81           N  
ATOM   1321  CA  ILE A 177      -1.386  12.893 -14.836  1.00 83.81           C  
ATOM   1322  C   ILE A 177      -2.714  12.485 -15.469  1.00 83.81           C  
ATOM   1323  CB  ILE A 177      -1.613  13.414 -13.399  1.00 83.81           C  
ATOM   1324  O   ILE A 177      -3.584  13.328 -15.700  1.00 83.81           O  
ATOM   1325  CG1 ILE A 177      -0.282  13.836 -12.767  1.00 83.81           C  
ATOM   1326  CG2 ILE A 177      -2.312  12.352 -12.545  1.00 83.81           C  
ATOM   1327  CD1 ILE A 177      -0.433  14.600 -11.459  1.00 83.81           C  
ATOM   1328  N   THR A 178      -2.818  11.372 -16.124  1.00 83.85           N  
ATOM   1329  CA  THR A 178      -4.005  10.845 -16.787  1.00 83.85           C  
ATOM   1330  C   THR A 178      -4.703   9.812 -15.907  1.00 83.85           C  
ATOM   1331  CB  THR A 178      -3.652  10.210 -18.145  1.00 83.85           C  
ATOM   1332  O   THR A 178      -4.046   8.988 -15.268  1.00 83.85           O  
ATOM   1333  CG2 THR A 178      -4.910   9.855 -18.931  1.00 83.85           C  
ATOM   1334  OG1 THR A 178      -2.870  11.137 -18.909  1.00 83.85           O  
ATOM   1335  N   SER A 179      -6.044  10.060 -15.741  1.00 85.33           N  
ATOM   1336  CA  SER A 179      -6.864   9.134 -14.967  1.00 85.33           C  
ATOM   1337  C   SER A 179      -7.800   8.337 -15.870  1.00 85.33           C  
ATOM   1338  CB  SER A 179      -7.678   9.888 -13.915  1.00 85.33           C  
ATOM   1339  O   SER A 179      -8.355   8.877 -16.829  1.00 85.33           O  
ATOM   1340  OG  SER A 179      -8.552  10.821 -14.528  1.00 85.33           O  
ATOM   1341  N   THR A 180      -7.785   7.072 -15.809  1.00 85.36           N  
ATOM   1342  CA  THR A 180      -8.681   6.168 -16.521  1.00 85.36           C  
ATOM   1343  C   THR A 180      -9.604   5.442 -15.547  1.00 85.36           C  
ATOM   1344  CB  THR A 180      -7.892   5.138 -17.350  1.00 85.36           C  
ATOM   1345  O   THR A 180      -9.138   4.823 -14.587  1.00 85.36           O  
ATOM   1346  CG2 THR A 180      -8.827   4.278 -18.194  1.00 85.36           C  
ATOM   1347  OG1 THR A 180      -6.982   5.827 -18.217  1.00 85.36           O  
ATOM   1348  N   THR A 181     -10.825   5.644 -15.733  1.00 85.83           N  
ATOM   1349  CA  THR A 181     -11.817   5.002 -14.878  1.00 85.83           C  
ATOM   1350  C   THR A 181     -12.494   3.846 -15.609  1.00 85.83           C  
ATOM   1351  CB  THR A 181     -12.881   6.008 -14.404  1.00 85.83           C  
ATOM   1352  O   THR A 181     -12.932   3.999 -16.751  1.00 85.83           O  
ATOM   1353  CG2 THR A 181     -13.841   5.366 -13.408  1.00 85.83           C  
ATOM   1354  OG1 THR A 181     -12.233   7.121 -13.776  1.00 85.83           O  
ATOM   1355  N   VAL A 182     -12.432   2.671 -15.045  1.00 86.53           N  
ATOM   1356  CA  VAL A 182     -13.094   1.480 -15.568  1.00 86.53           C  
ATOM   1357  C   VAL A 182     -14.172   1.016 -14.591  1.00 86.53           C  
ATOM   1358  CB  VAL A 182     -12.085   0.339 -15.830  1.00 86.53           C  
ATOM   1359  O   VAL A 182     -13.941   0.966 -13.381  1.00 86.53           O  
ATOM   1360  CG1 VAL A 182     -12.798  -0.897 -16.375  1.00 86.53           C  
ATOM   1361  CG2 VAL A 182     -10.997   0.802 -16.797  1.00 86.53           C  
ATOM   1362  N   GLU A 183     -15.300   0.812 -15.074  1.00 85.66           N  
ATOM   1363  CA  GLU A 183     -16.414   0.329 -14.265  1.00 85.66           C  
ATOM   1364  C   GLU A 183     -16.580  -1.182 -14.400  1.00 85.66           C  
ATOM   1365  CB  GLU A 183     -17.713   1.037 -14.659  1.00 85.66           C  
ATOM   1366  O   GLU A 183     -16.753  -1.697 -15.507  1.00 85.66           O  
ATOM   1367  CG  GLU A 183     -17.738   2.517 -14.305  1.00 85.66           C  
ATOM   1368  CD  GLU A 183     -19.087   3.172 -14.557  1.00 85.66           C  
ATOM   1369  OE1 GLU A 183     -19.265   4.355 -14.191  1.00 85.66           O  
ATOM   1370  OE2 GLU A 183     -19.973   2.495 -15.125  1.00 85.66           O  
ATOM   1371  N   ILE A 184     -16.190  -1.883 -13.352  1.00 83.65           N  
ATOM   1372  CA  ILE A 184     -16.289  -3.338 -13.337  1.00 83.65           C  
ATOM   1373  C   ILE A 184     -17.495  -3.764 -12.503  1.00 83.65           C  
ATOM   1374  CB  ILE A 184     -15.000  -3.986 -12.784  1.00 83.65           C  
ATOM   1375  O   ILE A 184     -17.729  -3.227 -11.418  1.00 83.65           O  
ATOM   1376  CG1 ILE A 184     -13.782  -3.528 -13.595  1.00 83.65           C  
ATOM   1377  CG2 ILE A 184     -15.118  -5.513 -12.788  1.00 83.65           C  
ATOM   1378  CD1 ILE A 184     -12.448  -3.793 -12.911  1.00 83.65           C  
ATOM   1379  N   GLU A 185     -18.351  -4.567 -13.076  1.00 81.69           N  
ATOM   1380  CA  GLU A 185     -19.497  -5.123 -12.364  1.00 81.69           C  
ATOM   1381  C   GLU A 185     -19.307  -6.612 -12.090  1.00 81.69           C  
ATOM   1382  CB  GLU A 185     -20.786  -4.894 -13.157  1.00 81.69           C  
ATOM   1383  O   GLU A 185     -19.090  -7.396 -13.016  1.00 81.69           O  
ATOM   1384  CG  GLU A 185     -22.051  -5.261 -12.395  1.00 81.69           C  
ATOM   1385  CD  GLU A 185     -23.324  -5.004 -13.185  1.00 81.69           C  
ATOM   1386  OE1 GLU A 185     -24.421  -5.372 -12.706  1.00 81.69           O  
ATOM   1387  OE2 GLU A 185     -23.224  -4.430 -14.292  1.00 81.69           O  
ATOM   1388  N   GLU A 186     -19.125  -6.977 -10.748  1.00 76.26           N  
ATOM   1389  CA  GLU A 186     -19.044  -8.372 -10.328  1.00 76.26           C  
ATOM   1390  C   GLU A 186     -20.179  -8.728  -9.372  1.00 76.26           C  
ATOM   1391  CB  GLU A 186     -17.692  -8.657  -9.669  1.00 76.26           C  
ATOM   1392  O   GLU A 186     -20.352  -8.081  -8.337  1.00 76.26           O  
ATOM   1393  CG  GLU A 186     -16.520  -8.645 -10.639  1.00 76.26           C  
ATOM   1394  CD  GLU A 186     -15.193  -8.994  -9.982  1.00 76.26           C  
ATOM   1395  OE1 GLU A 186     -14.163  -9.055 -10.691  1.00 76.26           O  
ATOM   1396  OE2 GLU A 186     -15.185  -9.208  -8.750  1.00 76.26           O  
ATOM   1397  N   ASP A 187     -20.964  -9.782  -9.622  1.00 72.23           N  
ATOM   1398  CA  ASP A 187     -22.026 -10.332  -8.784  1.00 72.23           C  
ATOM   1399  C   ASP A 187     -22.982  -9.236  -8.319  1.00 72.23           C  
ATOM   1400  CB  ASP A 187     -21.433 -11.060  -7.576  1.00 72.23           C  
ATOM   1401  O   ASP A 187     -23.397  -9.218  -7.159  1.00 72.23           O  
ATOM   1402  CG  ASP A 187     -20.720 -12.348  -7.951  1.00 72.23           C  
ATOM   1403  OD1 ASP A 187     -21.107 -12.990  -8.951  1.00 72.23           O  
ATOM   1404  OD2 ASP A 187     -19.765 -12.725  -7.238  1.00 72.23           O  
ATOM   1405  N   GLY A 188     -23.230  -8.192  -9.090  1.00 73.70           N  
ATOM   1406  CA  GLY A 188     -24.204  -7.170  -8.746  1.00 73.70           C  
ATOM   1407  C   GLY A 188     -23.581  -5.942  -8.109  1.00 73.70           C  
ATOM   1408  O   GLY A 188     -24.274  -4.959  -7.834  1.00 73.70           O  
ATOM   1409  N   VAL A 189     -22.339  -6.007  -7.719  1.00 79.40           N  
ATOM   1410  CA  VAL A 189     -21.616  -4.874  -7.151  1.00 79.40           C  
ATOM   1411  C   VAL A 189     -20.850  -4.145  -8.253  1.00 79.40           C  
ATOM   1412  CB  VAL A 189     -20.647  -5.320  -6.034  1.00 79.40           C  
ATOM   1413  O   VAL A 189     -20.124  -4.769  -9.030  1.00 79.40           O  
ATOM   1414  CG1 VAL A 189     -19.908  -4.118  -5.448  1.00 79.40           C  
ATOM   1415  CG2 VAL A 189     -21.403  -6.072  -4.941  1.00 79.40           C  
ATOM   1416  N   ARG A 190     -21.142  -2.833  -8.394  1.00 84.50           N  
ATOM   1417  CA  ARG A 190     -20.462  -1.988  -9.371  1.00 84.50           C  
ATOM   1418  C   ARG A 190     -19.170  -1.417  -8.795  1.00 84.50           C  
ATOM   1419  CB  ARG A 190     -21.378  -0.853  -9.831  1.00 84.50           C  
ATOM   1420  O   ARG A 190     -19.190  -0.738  -7.766  1.00 84.50           O  
ATOM   1421  CG  ARG A 190     -22.621  -1.325 -10.568  1.00 84.50           C  
ATOM   1422  CD  ARG A 190     -23.547  -0.166 -10.912  1.00 84.50           C  
ATOM   1423  NE  ARG A 190     -22.937   0.745 -11.876  1.00 84.50           N  
ATOM   1424  NH1 ARG A 190     -24.435   2.465 -11.512  1.00 84.50           N  
ATOM   1425  NH2 ARG A 190     -22.741   2.718 -13.035  1.00 84.50           N  
ATOM   1426  CZ  ARG A 190     -23.373   1.974 -12.138  1.00 84.50           C  
ATOM   1427  N   LEU A 191     -18.053  -1.888  -9.257  1.00 86.02           N  
ATOM   1428  CA  LEU A 191     -16.760  -1.354  -8.841  1.00 86.02           C  
ATOM   1429  C   LEU A 191     -16.225  -0.363  -9.869  1.00 86.02           C  
ATOM   1430  CB  LEU A 191     -15.753  -2.488  -8.635  1.00 86.02           C  
ATOM   1431  O   LEU A 191     -16.065  -0.706 -11.043  1.00 86.02           O  
ATOM   1432  CG  LEU A 191     -14.325  -2.070  -8.278  1.00 86.02           C  
ATOM   1433  CD1 LEU A 191     -14.287  -1.450  -6.885  1.00 86.02           C  
ATOM   1434  CD2 LEU A 191     -13.381  -3.264  -8.365  1.00 86.02           C  
ATOM   1435  N   SER A 192     -16.145   0.911  -9.434  1.00 89.83           N  
ATOM   1436  CA  SER A 192     -15.502   1.928 -10.260  1.00 89.83           C  
ATOM   1437  C   SER A 192     -14.018   2.050  -9.932  1.00 89.83           C  
ATOM   1438  CB  SER A 192     -16.186   3.283 -10.072  1.00 89.83           C  
ATOM   1439  O   SER A 192     -13.649   2.603  -8.895  1.00 89.83           O  
ATOM   1440  OG  SER A 192     -15.630   4.253 -10.943  1.00 89.83           O  
ATOM   1441  N   LEU A 193     -13.218   1.437 -10.727  1.00 89.61           N  
ATOM   1442  CA  LEU A 193     -11.771   1.446 -10.535  1.00 89.61           C  
ATOM   1443  C   LEU A 193     -11.121   2.551 -11.361  1.00 89.61           C  
ATOM   1444  CB  LEU A 193     -11.172   0.089 -10.914  1.00 89.61           C  
ATOM   1445  O   LEU A 193     -11.270   2.588 -12.584  1.00 89.61           O  
ATOM   1446  CG  LEU A 193      -9.652  -0.038 -10.795  1.00 89.61           C  
ATOM   1447  CD1 LEU A 193      -9.215   0.174  -9.350  1.00 89.61           C  
ATOM   1448  CD2 LEU A 193      -9.187  -1.397 -11.307  1.00 89.61           C  
ATOM   1449  N   THR A 194     -10.513   3.518 -10.690  1.00 90.93           N  
ATOM   1450  CA  THR A 194      -9.809   4.615 -11.345  1.00 90.93           C  
ATOM   1451  C   THR A 194      -8.298   4.417 -11.256  1.00 90.93           C  
ATOM   1452  CB  THR A 194     -10.190   5.972 -10.725  1.00 90.93           C  
ATOM   1453  O   THR A 194      -7.746   4.300 -10.160  1.00 90.93           O  
ATOM   1454  CG2 THR A 194      -9.551   7.125 -11.492  1.00 90.93           C  
ATOM   1455  OG1 THR A 194     -11.614   6.122 -10.757  1.00 90.93           O  
ATOM   1456  N   LEU A 195      -7.653   4.279 -12.369  1.00 91.44           N  
ATOM   1457  CA  LEU A 195      -6.201   4.154 -12.434  1.00 91.44           C  
ATOM   1458  C   LEU A 195      -5.563   5.461 -12.894  1.00 91.44           C  
ATOM   1459  CB  LEU A 195      -5.803   3.018 -13.379  1.00 91.44           C  
ATOM   1460  O   LEU A 195      -5.875   5.961 -13.977  1.00 91.44           O  
ATOM   1461  CG  LEU A 195      -5.919   1.599 -12.819  1.00 91.44           C  
ATOM   1462  CD1 LEU A 195      -7.302   1.026 -13.109  1.00 91.44           C  
ATOM   1463  CD2 LEU A 195      -4.831   0.703 -13.402  1.00 91.44           C  
ATOM   1464  N   ILE A 196      -4.710   5.985 -12.017  1.00 92.29           N  
ATOM   1465  CA  ILE A 196      -4.062   7.267 -12.274  1.00 92.29           C  
ATOM   1466  C   ILE A 196      -2.622   7.036 -12.726  1.00 92.29           C  
ATOM   1467  CB  ILE A 196      -4.092   8.175 -11.024  1.00 92.29           C  
ATOM   1468  O   ILE A 196      -1.829   6.424 -12.006  1.00 92.29           O  
ATOM   1469  CG1 ILE A 196      -5.537   8.404 -10.565  1.00 92.29           C  
ATOM   1470  CG2 ILE A 196      -3.390   9.507 -11.307  1.00 92.29           C  
ATOM   1471  CD1 ILE A 196      -5.657   8.968  -9.156  1.00 92.29           C  
ATOM   1472  N   ASP A 197      -2.312   7.411 -13.986  1.00 91.41           N  
ATOM   1473  CA  ASP A 197      -0.964   7.314 -14.537  1.00 91.41           C  
ATOM   1474  C   ASP A 197      -0.210   8.632 -14.376  1.00 91.41           C  
ATOM   1475  CB  ASP A 197      -1.015   6.914 -16.013  1.00 91.41           C  
ATOM   1476  O   ASP A 197      -0.705   9.689 -14.772  1.00 91.41           O  
ATOM   1477  CG  ASP A 197       0.345   6.532 -16.571  1.00 91.41           C  
ATOM   1478  OD1 ASP A 197       1.285   6.299 -15.781  1.00 91.41           O  
ATOM   1479  OD2 ASP A 197       0.478   6.466 -17.812  1.00 91.41           O  
ATOM   1480  N   THR A 198       0.942   8.502 -13.687  1.00 88.38           N  
ATOM   1481  CA  THR A 198       1.786   9.670 -13.461  1.00 88.38           C  
ATOM   1482  C   THR A 198       2.974   9.673 -14.419  1.00 88.38           C  
ATOM   1483  CB  THR A 198       2.295   9.718 -12.008  1.00 88.38           C  
ATOM   1484  O   THR A 198       3.396   8.617 -14.895  1.00 88.38           O  
ATOM   1485  CG2 THR A 198       1.135   9.800 -11.021  1.00 88.38           C  
ATOM   1486  OG1 THR A 198       3.056   8.535 -11.735  1.00 88.38           O  
ATOM   1487  N   PRO A 199       3.322  10.923 -14.797  1.00 85.44           N  
ATOM   1488  CA  PRO A 199       4.533  10.990 -15.617  1.00 85.44           C  
ATOM   1489  C   PRO A 199       5.780  10.527 -14.867  1.00 85.44           C  
ATOM   1490  CB  PRO A 199       4.633  12.475 -15.977  1.00 85.44           C  
ATOM   1491  O   PRO A 199       5.815  10.568 -13.634  1.00 85.44           O  
ATOM   1492  CG  PRO A 199       3.911  13.184 -14.877  1.00 85.44           C  
ATOM   1493  CD  PRO A 199       2.812  12.292 -14.375  1.00 85.44           C  
ATOM   1494  N   GLY A 200       6.587   9.786 -15.604  1.00 80.88           N  
ATOM   1495  CA  GLY A 200       7.832   9.316 -15.017  1.00 80.88           C  
ATOM   1496  C   GLY A 200       8.713  10.440 -14.507  1.00 80.88           C  
ATOM   1497  O   GLY A 200       8.713  11.539 -15.065  1.00 80.88           O  
ATOM   1498  N   PHE A 201       9.245  10.197 -13.365  1.00 81.16           N  
ATOM   1499  CA  PHE A 201      10.192  11.133 -12.769  1.00 81.16           C  
ATOM   1500  C   PHE A 201      11.627  10.686 -13.023  1.00 81.16           C  
ATOM   1501  CB  PHE A 201       9.943  11.266 -11.263  1.00 81.16           C  
ATOM   1502  O   PHE A 201      11.865   9.550 -13.439  1.00 81.16           O  
ATOM   1503  CG  PHE A 201      10.115   9.979 -10.503  1.00 81.16           C  
ATOM   1504  CD1 PHE A 201       9.052   9.098 -10.350  1.00 81.16           C  
ATOM   1505  CD2 PHE A 201      11.342   9.649  -9.942  1.00 81.16           C  
ATOM   1506  CE1 PHE A 201       9.208   7.906  -9.647  1.00 81.16           C  
ATOM   1507  CE2 PHE A 201      11.506   8.460  -9.238  1.00 81.16           C  
ATOM   1508  CZ  PHE A 201      10.438   7.590  -9.091  1.00 81.16           C  
ATOM   1509  N   GLY A 202      12.499  11.552 -13.268  1.00 78.60           N  
ATOM   1510  CA  GLY A 202      13.912  11.275 -13.474  1.00 78.60           C  
ATOM   1511  C   GLY A 202      14.399  11.657 -14.859  1.00 78.60           C  
ATOM   1512  O   GLY A 202      15.511  11.297 -15.253  1.00 78.60           O  
ATOM   1513  N   ASP A 203      13.534  12.303 -15.672  1.00 77.96           N  
ATOM   1514  CA  ASP A 203      13.949  12.711 -17.011  1.00 77.96           C  
ATOM   1515  C   ASP A 203      14.607  14.089 -16.986  1.00 77.96           C  
ATOM   1516  CB  ASP A 203      12.752  12.717 -17.965  1.00 77.96           C  
ATOM   1517  O   ASP A 203      15.460  14.390 -17.823  1.00 77.96           O  
ATOM   1518  CG  ASP A 203      12.162  11.335 -18.184  1.00 77.96           C  
ATOM   1519  OD1 ASP A 203      12.857  10.327 -17.928  1.00 77.96           O  
ATOM   1520  OD2 ASP A 203      10.994  11.252 -18.621  1.00 77.96           O  
ATOM   1521  N   ASN A 204      14.241  14.743 -15.930  1.00 81.86           N  
ATOM   1522  CA  ASN A 204      14.763  16.101 -15.826  1.00 81.86           C  
ATOM   1523  C   ASN A 204      16.128  16.127 -15.143  1.00 81.86           C  
ATOM   1524  CB  ASN A 204      13.777  16.999 -15.075  1.00 81.86           C  
ATOM   1525  O   ASN A 204      16.501  15.175 -14.456  1.00 81.86           O  
ATOM   1526  CG  ASN A 204      12.461  17.164 -15.810  1.00 81.86           C  
ATOM   1527  ND2 ASN A 204      11.369  17.245 -15.060  1.00 81.86           N  
ATOM   1528  OD1 ASN A 204      12.427  17.217 -17.043  1.00 81.86           O  
ATOM   1529  N   VAL A 205      16.992  17.020 -15.583  1.00 82.13           N  
ATOM   1530  CA  VAL A 205      18.302  17.198 -14.966  1.00 82.13           C  
ATOM   1531  C   VAL A 205      18.136  17.547 -13.489  1.00 82.13           C  
ATOM   1532  CB  VAL A 205      19.123  18.295 -15.683  1.00 82.13           C  
ATOM   1533  O   VAL A 205      18.829  16.993 -12.632  1.00 82.13           O  
ATOM   1534  CG1 VAL A 205      20.446  18.538 -14.960  1.00 82.13           C  
ATOM   1535  CG2 VAL A 205      19.370  17.908 -17.140  1.00 82.13           C  
ATOM   1536  N   ASN A 206      17.140  18.400 -13.234  1.00 82.26           N  
ATOM   1537  CA  ASN A 206      16.770  18.718 -11.860  1.00 82.26           C  
ATOM   1538  C   ASN A 206      15.462  18.040 -11.460  1.00 82.26           C  
ATOM   1539  CB  ASN A 206      16.662  20.233 -11.670  1.00 82.26           C  
ATOM   1540  O   ASN A 206      14.396  18.391 -11.968  1.00 82.26           O  
ATOM   1541  CG  ASN A 206      16.522  20.630 -10.213  1.00 82.26           C  
ATOM   1542  ND2 ASN A 206      16.450  21.931  -9.958  1.00 82.26           N  
ATOM   1543  OD1 ASN A 206      16.479  19.775  -9.325  1.00 82.26           O  
ATOM   1544  N   ASN A 207      15.524  17.082 -10.585  1.00 82.99           N  
ATOM   1545  CA  ASN A 207      14.360  16.291 -10.198  1.00 82.99           C  
ATOM   1546  C   ASN A 207      13.828  16.710  -8.830  1.00 82.99           C  
ATOM   1547  CB  ASN A 207      14.701  14.799 -10.201  1.00 82.99           C  
ATOM   1548  O   ASN A 207      13.024  15.996  -8.227  1.00 82.99           O  
ATOM   1549  CG  ASN A 207      15.047  14.282 -11.583  1.00 82.99           C  
ATOM   1550  ND2 ASN A 207      16.126  13.515 -11.677  1.00 82.99           N  
ATOM   1551  OD1 ASN A 207      14.350  14.570 -12.560  1.00 82.99           O  
ATOM   1552  N   GLU A 208      14.251  17.838  -8.310  1.00 82.66           N  
ATOM   1553  CA  GLU A 208      13.834  18.261  -6.976  1.00 82.66           C  
ATOM   1554  C   GLU A 208      12.342  18.577  -6.938  1.00 82.66           C  
ATOM   1555  CB  GLU A 208      14.641  19.480  -6.521  1.00 82.66           C  
ATOM   1556  O   GLU A 208      11.665  18.283  -5.950  1.00 82.66           O  
ATOM   1557  CG  GLU A 208      16.083  19.161  -6.155  1.00 82.66           C  
ATOM   1558  CD  GLU A 208      16.869  20.378  -5.695  1.00 82.66           C  
ATOM   1559  OE1 GLU A 208      18.065  20.236  -5.354  1.00 82.66           O  
ATOM   1560  OE2 GLU A 208      16.284  21.484  -5.675  1.00 82.66           O  
ATOM   1561  N   GLU A 209      11.724  19.045  -8.112  1.00 81.43           N  
ATOM   1562  CA  GLU A 209      10.335  19.492  -8.148  1.00 81.43           C  
ATOM   1563  C   GLU A 209       9.443  18.470  -8.847  1.00 81.43           C  
ATOM   1564  CB  GLU A 209      10.225  20.850  -8.846  1.00 81.43           C  
ATOM   1565  O   GLU A 209       8.244  18.698  -9.018  1.00 81.43           O  
ATOM   1566  CG  GLU A 209      10.858  21.995  -8.067  1.00 81.43           C  
ATOM   1567  CD  GLU A 209      10.708  23.343  -8.754  1.00 81.43           C  
ATOM   1568  OE1 GLU A 209      11.136  24.369  -8.178  1.00 81.43           O  
ATOM   1569  OE2 GLU A 209      10.157  23.374  -9.877  1.00 81.43           O  
ATOM   1570  N   SER A 210      10.050  17.406  -9.294  1.00 82.55           N  
ATOM   1571  CA  SER A 210       9.297  16.450 -10.100  1.00 82.55           C  
ATOM   1572  C   SER A 210       8.222  15.754  -9.271  1.00 82.55           C  
ATOM   1573  CB  SER A 210      10.235  15.408 -10.711  1.00 82.55           C  
ATOM   1574  O   SER A 210       7.200  15.322  -9.808  1.00 82.55           O  
ATOM   1575  OG  SER A 210      10.954  14.723  -9.700  1.00 82.55           O  
ATOM   1576  N   PHE A 211       8.302  15.742  -7.930  1.00 84.76           N  
ATOM   1577  CA  PHE A 211       7.322  15.017  -7.130  1.00 84.76           C  
ATOM   1578  C   PHE A 211       6.180  15.934  -6.709  1.00 84.76           C  
ATOM   1579  CB  PHE A 211       7.985  14.402  -5.893  1.00 84.76           C  
ATOM   1580  O   PHE A 211       5.150  15.467  -6.220  1.00 84.76           O  
ATOM   1581  CG  PHE A 211       8.793  15.383  -5.087  1.00 84.76           C  
ATOM   1582  CD1 PHE A 211      10.151  15.551  -5.330  1.00 84.76           C  
ATOM   1583  CD2 PHE A 211       8.194  16.137  -4.087  1.00 84.76           C  
ATOM   1584  CE1 PHE A 211      10.902  16.458  -4.585  1.00 84.76           C  
ATOM   1585  CE2 PHE A 211       8.938  17.046  -3.339  1.00 84.76           C  
ATOM   1586  CZ  PHE A 211      10.292  17.204  -3.589  1.00 84.76           C  
ATOM   1587  N   GLN A 212       6.356  17.386  -6.795  1.00 89.42           N  
ATOM   1588  CA  GLN A 212       5.389  18.373  -6.326  1.00 89.42           C  
ATOM   1589  C   GLN A 212       4.052  18.217  -7.045  1.00 89.42           C  
ATOM   1590  CB  GLN A 212       5.930  19.790  -6.523  1.00 89.42           C  
ATOM   1591  O   GLN A 212       2.994  18.267  -6.415  1.00 89.42           O  
ATOM   1592  CG  GLN A 212       7.016  20.178  -5.529  1.00 89.42           C  
ATOM   1593  CD  GLN A 212       6.525  20.180  -4.094  1.00 89.42           C  
ATOM   1594  NE2 GLN A 212       7.452  20.062  -3.149  1.00 89.42           N  
ATOM   1595  OE1 GLN A 212       5.322  20.289  -3.835  1.00 89.42           O  
ATOM   1596  N   PRO A 213       4.042  17.975  -8.330  1.00 90.10           N  
ATOM   1597  CA  PRO A 213       2.758  17.831  -9.020  1.00 90.10           C  
ATOM   1598  C   PRO A 213       1.961  16.621  -8.536  1.00 90.10           C  
ATOM   1599  CB  PRO A 213       3.162  17.667 -10.487  1.00 90.10           C  
ATOM   1600  O   PRO A 213       0.731  16.679  -8.458  1.00 90.10           O  
ATOM   1601  CG  PRO A 213       4.521  18.283 -10.580  1.00 90.10           C  
ATOM   1602  CD  PRO A 213       5.215  18.108  -9.260  1.00 90.10           C  
ATOM   1603  N   ILE A 214       2.747  15.607  -8.182  1.00 91.79           N  
ATOM   1604  CA  ILE A 214       2.088  14.389  -7.725  1.00 91.79           C  
ATOM   1605  C   ILE A 214       1.506  14.610  -6.330  1.00 91.79           C  
ATOM   1606  CB  ILE A 214       3.061  13.189  -7.715  1.00 91.79           C  
ATOM   1607  O   ILE A 214       0.364  14.230  -6.060  1.00 91.79           O  
ATOM   1608  CG1 ILE A 214       3.572  12.904  -9.132  1.00 91.79           C  
ATOM   1609  CG2 ILE A 214       2.387  11.951  -7.116  1.00 91.79           C  
ATOM   1610  CD1 ILE A 214       4.717  11.903  -9.188  1.00 91.79           C  
ATOM   1611  N   VAL A 215       2.242  15.203  -5.441  1.00 92.48           N  
ATOM   1612  CA  VAL A 215       1.798  15.490  -4.081  1.00 92.48           C  
ATOM   1613  C   VAL A 215       0.629  16.472  -4.115  1.00 92.48           C  
ATOM   1614  CB  VAL A 215       2.947  16.059  -3.218  1.00 92.48           C  
ATOM   1615  O   VAL A 215      -0.356  16.299  -3.393  1.00 92.48           O  
ATOM   1616  CG1 VAL A 215       2.427  16.503  -1.852  1.00 92.48           C  
ATOM   1617  CG2 VAL A 215       4.058  15.023  -3.060  1.00 92.48           C  
ATOM   1618  N   ASP A 216       0.738  17.515  -4.965  1.00 92.63           N  
ATOM   1619  CA  ASP A 216      -0.324  18.503  -5.125  1.00 92.63           C  
ATOM   1620  C   ASP A 216      -1.612  17.849  -5.622  1.00 92.63           C  
ATOM   1621  CB  ASP A 216       0.111  19.607  -6.091  1.00 92.63           C  
ATOM   1622  O   ASP A 216      -2.706  18.211  -5.185  1.00 92.63           O  
ATOM   1623  CG  ASP A 216       1.172  20.523  -5.505  1.00 92.63           C  
ATOM   1624  OD1 ASP A 216       1.396  20.489  -4.276  1.00 92.63           O  
ATOM   1625  OD2 ASP A 216       1.787  21.288  -6.280  1.00 92.63           O  
ATOM   1626  N   TYR A 217      -1.439  16.916  -6.522  1.00 93.33           N  
ATOM   1627  CA  TYR A 217      -2.599  16.199  -7.041  1.00 93.33           C  
ATOM   1628  C   TYR A 217      -3.303  15.427  -5.932  1.00 93.33           C  
ATOM   1629  CB  TYR A 217      -2.182  15.242  -8.161  1.00 93.33           C  
ATOM   1630  O   TYR A 217      -4.530  15.471  -5.819  1.00 93.33           O  
ATOM   1631  CG  TYR A 217      -3.324  14.425  -8.717  1.00 93.33           C  
ATOM   1632  CD1 TYR A 217      -3.524  13.106  -8.313  1.00 93.33           C  
ATOM   1633  CD2 TYR A 217      -4.203  14.969  -9.646  1.00 93.33           C  
ATOM   1634  CE1 TYR A 217      -4.573  12.349  -8.824  1.00 93.33           C  
ATOM   1635  CE2 TYR A 217      -5.256  14.221 -10.164  1.00 93.33           C  
ATOM   1636  OH  TYR A 217      -6.472  12.170 -10.256  1.00 93.33           O  
ATOM   1637  CZ  TYR A 217      -5.432  12.914  -9.747  1.00 93.33           C  
ATOM   1638  N   ILE A 218      -2.538  14.719  -5.089  1.00 93.99           N  
ATOM   1639  CA  ILE A 218      -3.097  13.927  -3.999  1.00 93.99           C  
ATOM   1640  C   ILE A 218      -3.768  14.849  -2.983  1.00 93.99           C  
ATOM   1641  CB  ILE A 218      -2.011  13.070  -3.309  1.00 93.99           C  
ATOM   1642  O   ILE A 218      -4.879  14.572  -2.524  1.00 93.99           O  
ATOM   1643  CG1 ILE A 218      -1.449  12.032  -4.288  1.00 93.99           C  
ATOM   1644  CG2 ILE A 218      -2.573  12.393  -2.056  1.00 93.99           C  
ATOM   1645  CD1 ILE A 218      -0.231  11.283  -3.764  1.00 93.99           C  
ATOM   1646  N   GLU A 219      -3.123  15.924  -2.656  1.00 93.28           N  
ATOM   1647  CA  GLU A 219      -3.670  16.887  -1.705  1.00 93.28           C  
ATOM   1648  C   GLU A 219      -4.930  17.551  -2.254  1.00 93.28           C  
ATOM   1649  CB  GLU A 219      -2.626  17.951  -1.355  1.00 93.28           C  
ATOM   1650  O   GLU A 219      -5.868  17.829  -1.504  1.00 93.28           O  
ATOM   1651  CG  GLU A 219      -1.511  17.444  -0.451  1.00 93.28           C  
ATOM   1652  CD  GLU A 219      -0.479  18.509  -0.117  1.00 93.28           C  
ATOM   1653  OE1 GLU A 219       0.385  18.264   0.755  1.00 93.28           O  
ATOM   1654  OE2 GLU A 219      -0.535  19.597  -0.732  1.00 93.28           O  
ATOM   1655  N   SER A 220      -4.893  17.849  -3.523  1.00 93.64           N  
ATOM   1656  CA  SER A 220      -6.068  18.437  -4.157  1.00 93.64           C  
ATOM   1657  C   SER A 220      -7.275  17.511  -4.051  1.00 93.64           C  
ATOM   1658  CB  SER A 220      -5.784  18.751  -5.626  1.00 93.64           C  
ATOM   1659  O   SER A 220      -8.404  17.971  -3.870  1.00 93.64           O  
ATOM   1660  OG  SER A 220      -5.709  17.560  -6.390  1.00 93.64           O  
ATOM   1661  N   GLN A 221      -7.061  16.189  -4.205  1.00 92.12           N  
ATOM   1662  CA  GLN A 221      -8.138  15.214  -4.065  1.00 92.12           C  
ATOM   1663  C   GLN A 221      -8.676  15.189  -2.637  1.00 92.12           C  
ATOM   1664  CB  GLN A 221      -7.657  13.820  -4.470  1.00 92.12           C  
ATOM   1665  O   GLN A 221      -9.884  15.073  -2.425  1.00 92.12           O  
ATOM   1666  CG  GLN A 221      -7.183  13.728  -5.914  1.00 92.12           C  
ATOM   1667  CD  GLN A 221      -8.198  14.273  -6.901  1.00 92.12           C  
ATOM   1668  NE2 GLN A 221      -7.722  15.028  -7.885  1.00 92.12           N  
ATOM   1669  OE1 GLN A 221      -9.400  14.018  -6.780  1.00 92.12           O  
ATOM   1670  N   PHE A 222      -7.773  15.315  -1.651  1.00 92.89           N  
ATOM   1671  CA  PHE A 222      -8.183  15.379  -0.253  1.00 92.89           C  
ATOM   1672  C   PHE A 222      -8.965  16.657   0.024  1.00 92.89           C  
ATOM   1673  CB  PHE A 222      -6.964  15.298   0.671  1.00 92.89           C  
ATOM   1674  O   PHE A 222      -9.969  16.635   0.738  1.00 92.89           O  
ATOM   1675  CG  PHE A 222      -6.435  13.902   0.857  1.00 92.89           C  
ATOM   1676  CD1 PHE A 222      -7.263  12.800   0.681  1.00 92.89           C  
ATOM   1677  CD2 PHE A 222      -5.108  13.690   1.209  1.00 92.89           C  
ATOM   1678  CE1 PHE A 222      -6.776  11.506   0.853  1.00 92.89           C  
ATOM   1679  CE2 PHE A 222      -4.614  12.401   1.383  1.00 92.89           C  
ATOM   1680  CZ  PHE A 222      -5.450  11.310   1.205  1.00 92.89           C  
ATOM   1681  N   GLU A 223      -8.466  17.755  -0.520  1.00 92.11           N  
ATOM   1682  CA  GLU A 223      -9.119  19.050  -0.351  1.00 92.11           C  
ATOM   1683  C   GLU A 223     -10.525  19.041  -0.946  1.00 92.11           C  
ATOM   1684  CB  GLU A 223      -8.284  20.161  -0.993  1.00 92.11           C  
ATOM   1685  O   GLU A 223     -11.459  19.583  -0.352  1.00 92.11           O  
ATOM   1686  CG  GLU A 223      -8.881  21.551  -0.830  1.00 92.11           C  
ATOM   1687  CD  GLU A 223      -8.965  22.002   0.620  1.00 92.11           C  
ATOM   1688  OE1 GLU A 223      -9.903  22.755   0.968  1.00 92.11           O  
ATOM   1689  OE2 GLU A 223      -8.085  21.601   1.413  1.00 92.11           O  
ATOM   1690  N   GLN A 224     -10.647  18.448  -2.089  1.00 90.79           N  
ATOM   1691  CA  GLN A 224     -11.955  18.344  -2.727  1.00 90.79           C  
ATOM   1692  C   GLN A 224     -12.944  17.598  -1.836  1.00 90.79           C  
ATOM   1693  CB  GLN A 224     -11.839  17.646  -4.082  1.00 90.79           C  
ATOM   1694  O   GLN A 224     -14.106  17.993  -1.722  1.00 90.79           O  
ATOM   1695  CG  GLN A 224     -11.151  18.485  -5.150  1.00 90.79           C  
ATOM   1696  CD  GLN A 224     -11.055  17.773  -6.486  1.00 90.79           C  
ATOM   1697  NE2 GLN A 224     -10.112  18.198  -7.319  1.00 90.79           N  
ATOM   1698  OE1 GLN A 224     -11.822  16.847  -6.767  1.00 90.79           O  
ATOM   1699  N   TYR A 225     -12.429  16.546  -1.218  1.00 90.11           N  
ATOM   1700  CA  TYR A 225     -13.267  15.779  -0.304  1.00 90.11           C  
ATOM   1701  C   TYR A 225     -13.587  16.585   0.949  1.00 90.11           C  
ATOM   1702  CB  TYR A 225     -12.579  14.466   0.082  1.00 90.11           C  
ATOM   1703  O   TYR A 225     -14.711  16.539   1.454  1.00 90.11           O  
ATOM   1704  CG  TYR A 225     -13.435  13.560   0.933  1.00 90.11           C  
ATOM   1705  CD1 TYR A 225     -13.248  13.486   2.312  1.00 90.11           C  
ATOM   1706  CD2 TYR A 225     -14.430  12.775   0.361  1.00 90.11           C  
ATOM   1707  CE1 TYR A 225     -14.033  12.651   3.100  1.00 90.11           C  
ATOM   1708  CE2 TYR A 225     -15.221  11.936   1.140  1.00 90.11           C  
ATOM   1709  OH  TYR A 225     -15.796  11.053   3.282  1.00 90.11           O  
ATOM   1710  CZ  TYR A 225     -15.016  11.882   2.507  1.00 90.11           C  
ATOM   1711  N   LEU A 226     -12.641  17.273   1.481  1.00 90.52           N  
ATOM   1712  CA  LEU A 226     -12.819  18.110   2.663  1.00 90.52           C  
ATOM   1713  C   LEU A 226     -13.824  19.224   2.393  1.00 90.52           C  
ATOM   1714  CB  LEU A 226     -11.480  18.709   3.102  1.00 90.52           C  
ATOM   1715  O   LEU A 226     -14.656  19.536   3.248  1.00 90.52           O  
ATOM   1716  CG  LEU A 226     -11.505  19.568   4.368  1.00 90.52           C  
ATOM   1717  CD1 LEU A 226     -11.958  18.737   5.563  1.00 90.52           C  
ATOM   1718  CD2 LEU A 226     -10.132  20.180   4.625  1.00 90.52           C  
ATOM   1719  N   GLN A 227     -13.772  19.863   1.263  1.00 88.37           N  
ATOM   1720  CA  GLN A 227     -14.689  20.930   0.877  1.00 88.37           C  
ATOM   1721  C   GLN A 227     -16.127  20.423   0.812  1.00 88.37           C  
ATOM   1722  CB  GLN A 227     -14.282  21.528  -0.471  1.00 88.37           C  
ATOM   1723  O   GLN A 227     -17.056  21.121   1.224  1.00 88.37           O  
ATOM   1724  CG  GLN A 227     -13.004  22.355  -0.416  1.00 88.37           C  
ATOM   1725  CD  GLN A 227     -12.569  22.853  -1.781  1.00 88.37           C  
ATOM   1726  NE2 GLN A 227     -11.439  23.552  -1.825  1.00 88.37           N  
ATOM   1727  OE1 GLN A 227     -13.241  22.610  -2.789  1.00 88.37           O  
ATOM   1728  N   GLU A 228     -16.184  19.256   0.280  1.00 84.95           N  
ATOM   1729  CA  GLU A 228     -17.513  18.659   0.187  1.00 84.95           C  
ATOM   1730  C   GLU A 228     -18.056  18.305   1.569  1.00 84.95           C  
ATOM   1731  CB  GLU A 228     -17.481  17.413  -0.701  1.00 84.95           C  
ATOM   1732  O   GLU A 228     -19.256  18.433   1.821  1.00 84.95           O  
ATOM   1733  CG  GLU A 228     -18.852  16.799  -0.947  1.00 84.95           C  
ATOM   1734  CD  GLU A 228     -19.805  17.732  -1.676  1.00 84.95           C  
ATOM   1735  OE1 GLU A 228     -21.034  17.637  -1.456  1.00 84.95           O  
ATOM   1736  OE2 GLU A 228     -19.319  18.564  -2.475  1.00 84.95           O  
ATOM   1737  N   GLU A 229     -17.159  17.809   2.345  1.00 82.70           N  
ATOM   1738  CA  GLU A 229     -17.558  17.475   3.709  1.00 82.70           C  
ATOM   1739  C   GLU A 229     -17.940  18.726   4.494  1.00 82.70           C  
ATOM   1740  CB  GLU A 229     -16.434  16.725   4.429  1.00 82.70           C  
ATOM   1741  O   GLU A 229     -18.855  18.692   5.320  1.00 82.70           O  
ATOM   1742  CG  GLU A 229     -16.821  16.217   5.811  1.00 82.70           C  
ATOM   1743  CD  GLU A 229     -15.689  15.495   6.523  1.00 82.70           C  
ATOM   1744  OE1 GLU A 229     -15.900  15.003   7.655  1.00 82.70           O  
ATOM   1745  OE2 GLU A 229     -14.581  15.422   5.946  1.00 82.70           O  
ATOM   1746  N   SER A 230     -17.143  19.780   4.301  1.00 81.55           N  
ATOM   1747  CA  SER A 230     -17.411  21.037   4.991  1.00 81.55           C  
ATOM   1748  C   SER A 230     -18.723  21.656   4.522  1.00 81.55           C  
ATOM   1749  CB  SER A 230     -16.264  22.025   4.771  1.00 81.55           C  
ATOM   1750  O   SER A 230     -19.408  22.331   5.294  1.00 81.55           O  
ATOM   1751  OG  SER A 230     -15.058  21.527   5.322  1.00 81.55           O  
ATOM   1752  N   LYS A 231     -19.019  21.498   3.205  1.00 78.05           N  
ATOM   1753  CA  LYS A 231     -20.288  22.015   2.700  1.00 78.05           C  
ATOM   1754  C   LYS A 231     -21.470  21.355   3.406  1.00 78.05           C  
ATOM   1755  CB  LYS A 231     -20.393  21.799   1.190  1.00 78.05           C  
ATOM   1756  O   LYS A 231     -22.492  22.000   3.650  1.00 78.05           O  
ATOM   1757  CG  LYS A 231     -19.413  22.631   0.376  1.00 78.05           C  
ATOM   1758  CD  LYS A 231     -19.561  22.368  -1.117  1.00 78.05           C  
ATOM   1759  CE  LYS A 231     -18.510  23.118  -1.925  1.00 78.05           C  
ATOM   1760  NZ  LYS A 231     -18.544  22.736  -3.368  1.00 78.05           N  
ATOM   1761  N   VAL A 232     -21.206  20.043   3.750  1.00 60.70           N  
ATOM   1762  CA  VAL A 232     -22.280  19.266   4.361  1.00 60.70           C  
ATOM   1763  C   VAL A 232     -22.462  19.692   5.816  1.00 60.70           C  
ATOM   1764  CB  VAL A 232     -21.999  17.749   4.281  1.00 60.70           C  
ATOM   1765  O   VAL A 232     -23.591  19.819   6.296  1.00 60.70           O  
ATOM   1766  CG1 VAL A 232     -23.041  16.964   5.076  1.00 60.70           C  
ATOM   1767  CG2 VAL A 232     -21.974  17.288   2.825  1.00 60.70           C  
ATOM   1768  N   VAL A 233     -21.244  20.031   6.521  1.00 59.21           N  
ATOM   1769  CA  VAL A 233     -21.347  20.364   7.939  1.00 59.21           C  
ATOM   1770  C   VAL A 233     -21.886  21.783   8.099  1.00 59.21           C  
ATOM   1771  CB  VAL A 233     -19.984  20.227   8.653  1.00 59.21           C  
ATOM   1772  O   VAL A 233     -22.681  22.053   9.003  1.00 59.21           O  
ATOM   1773  CG1 VAL A 233     -20.085  20.697  10.104  1.00 59.21           C  
ATOM   1774  CG2 VAL A 233     -19.490  18.783   8.589  1.00 59.21           C  
ATOM   1775  N   GLU A 234     -21.560  22.731   7.137  1.00 56.46           N  
ATOM   1776  CA  GLU A 234     -22.064  24.095   7.259  1.00 56.46           C  
ATOM   1777  C   GLU A 234     -23.529  24.183   6.840  1.00 56.46           C  
ATOM   1778  CB  GLU A 234     -21.218  25.057   6.420  1.00 56.46           C  
ATOM   1779  O   GLU A 234     -24.288  24.989   7.381  1.00 56.46           O  
ATOM   1780  CG  GLU A 234     -21.240  26.494   6.923  1.00 56.46           C  
ATOM   1781  CD  GLU A 234     -19.974  27.266   6.589  1.00 56.46           C  
ATOM   1782  OE1 GLU A 234     -19.799  28.395   7.100  1.00 56.46           O  
ATOM   1783  OE2 GLU A 234     -19.150  26.737   5.809  1.00 56.46           O  
ATOM   1784  N   GLY A 235     -24.043  23.222   6.197  1.00 52.43           N  
ATOM   1785  CA  GLY A 235     -25.459  23.247   5.867  1.00 52.43           C  
ATOM   1786  C   GLY A 235     -26.304  22.395   6.795  1.00 52.43           C  
ATOM   1787  O   GLY A 235     -27.400  21.967   6.428  1.00 52.43           O  
ATOM   1788  N   ALA A 236     -25.944  22.051   8.076  1.00 50.49           N  
ATOM   1789  CA  ALA A 236     -26.719  21.474   9.171  1.00 50.49           C  
ATOM   1790  C   ALA A 236     -28.132  22.051   9.206  1.00 50.49           C  
ATOM   1791  CB  ALA A 236     -26.017  21.712  10.505  1.00 50.49           C  
ATOM   1792  O   ALA A 236     -29.019  21.497   9.860  1.00 50.49           O  
ATOM   1793  N   LEU A 237     -29.008  22.193   8.071  1.00 44.00           N  
ATOM   1794  CA  LEU A 237     -30.465  22.148   8.124  1.00 44.00           C  
ATOM   1795  C   LEU A 237     -31.042  21.635   6.809  1.00 44.00           C  
ATOM   1796  CB  LEU A 237     -31.033  23.534   8.439  1.00 44.00           C  
ATOM   1797  O   LEU A 237     -32.258  21.663   6.607  1.00 44.00           O  
ATOM   1798  CG  LEU A 237     -30.920  23.999   9.892  1.00 44.00           C  
ATOM   1799  CD1 LEU A 237     -31.282  25.476  10.005  1.00 44.00           C  
ATOM   1800  CD2 LEU A 237     -31.811  23.154  10.795  1.00 44.00           C  
ATOM   1801  N   VAL A 238     -30.607  20.510   6.170  1.00 43.94           N  
ATOM   1802  CA  VAL A 238     -31.446  19.748   5.251  1.00 43.94           C  
ATOM   1803  C   VAL A 238     -31.003  18.287   5.237  1.00 43.94           C  
ATOM   1804  CB  VAL A 238     -31.400  20.332   3.822  1.00 43.94           C  
ATOM   1805  O   VAL A 238     -29.807  17.995   5.163  1.00 43.94           O  
ATOM   1806  CG1 VAL A 238     -32.198  19.459   2.855  1.00 43.94           C  
ATOM   1807  CG2 VAL A 238     -31.931  21.765   3.815  1.00 43.94           C  
ATOM   1808  N   GLN A 239     -31.192  17.396   6.310  1.00 42.31           N  
ATOM   1809  CA  GLN A 239     -31.524  15.988   6.120  1.00 42.31           C  
ATOM   1810  C   GLN A 239     -30.283  15.172   5.769  1.00 42.31           C  
ATOM   1811  CB  GLN A 239     -32.584  15.828   5.029  1.00 42.31           C  
ATOM   1812  O   GLN A 239     -29.568  15.499   4.819  1.00 42.31           O  
ATOM   1813  CG  GLN A 239     -34.014  15.875   5.549  1.00 42.31           C  
ATOM   1814  CD  GLN A 239     -35.013  16.286   4.484  1.00 42.31           C  
ATOM   1815  NE2 GLN A 239     -35.916  17.195   4.836  1.00 42.31           N  
ATOM   1816  OE1 GLN A 239     -34.973  15.791   3.353  1.00 42.31           O  
ATOM   1817  N   GLN A 240     -29.381  14.874   6.663  1.00 42.90           N  
ATOM   1818  CA  GLN A 240     -28.760  13.582   6.934  1.00 42.90           C  
ATOM   1819  C   GLN A 240     -29.205  12.534   5.917  1.00 42.90           C  
ATOM   1820  CB  GLN A 240     -29.092  13.112   8.351  1.00 42.90           C  
ATOM   1821  O   GLN A 240     -28.504  11.546   5.690  1.00 42.90           O  
ATOM   1822  CG  GLN A 240     -28.129  13.628   9.411  1.00 42.90           C  
ATOM   1823  CD  GLN A 240     -28.349  12.986  10.768  1.00 42.90           C  
ATOM   1824  NE2 GLN A 240     -27.389  13.160  11.670  1.00 42.90           N  
ATOM   1825  OE1 GLN A 240     -29.374  12.338  11.003  1.00 42.90           O  
ATOM   1826  N   GLU A 241     -29.596  12.861   4.600  1.00 45.58           N  
ATOM   1827  CA  GLU A 241     -29.746  11.770   3.641  1.00 45.58           C  
ATOM   1828  C   GLU A 241     -29.481  12.249   2.216  1.00 45.58           C  
ATOM   1829  CB  GLU A 241     -31.144  11.156   3.739  1.00 45.58           C  
ATOM   1830  O   GLU A 241     -29.267  11.437   1.313  1.00 45.58           O  
ATOM   1831  CG  GLU A 241     -31.367  10.332   4.999  1.00 45.58           C  
ATOM   1832  CD  GLU A 241     -32.674   9.555   4.984  1.00 45.58           C  
ATOM   1833  OE1 GLU A 241     -32.946   8.806   5.950  1.00 45.58           O  
ATOM   1834  OE2 GLU A 241     -33.432   9.696   3.999  1.00 45.58           O  
ATOM   1835  N   LYS A 242     -28.303  12.953   1.886  1.00 45.41           N  
ATOM   1836  CA  LYS A 242     -27.926  12.746   0.491  1.00 45.41           C  
ATOM   1837  C   LYS A 242     -26.560  13.358   0.194  1.00 45.41           C  
ATOM   1838  CB  LYS A 242     -28.981  13.340  -0.444  1.00 45.41           C  
ATOM   1839  O   LYS A 242     -26.421  14.581   0.138  1.00 45.41           O  
ATOM   1840  CG  LYS A 242     -30.264  12.525  -0.528  1.00 45.41           C  
ATOM   1841  CD  LYS A 242     -31.249  13.134  -1.517  1.00 45.41           C  
ATOM   1842  CE  LYS A 242     -32.536  12.323  -1.596  1.00 45.41           C  
ATOM   1843  NZ  LYS A 242     -33.528  12.947  -2.522  1.00 45.41           N  
ATOM   1844  N   ARG A 243     -25.432  13.210   1.173  1.00 51.28           N  
ATOM   1845  CA  ARG A 243     -24.212  13.275   0.376  1.00 51.28           C  
ATOM   1846  C   ARG A 243     -24.533  13.462  -1.103  1.00 51.28           C  
ATOM   1847  CB  ARG A 243     -23.371  12.012   0.574  1.00 51.28           C  
ATOM   1848  O   ARG A 243     -25.510  12.904  -1.607  1.00 51.28           O  
ATOM   1849  CG  ARG A 243     -22.643  11.960   1.908  1.00 51.28           C  
ATOM   1850  CD  ARG A 243     -21.674  10.787   1.976  1.00 51.28           C  
ATOM   1851  NE  ARG A 243     -20.700  10.955   3.050  1.00 51.28           N  
ATOM   1852  NH1 ARG A 243     -20.542   8.702   3.538  1.00 51.28           N  
ATOM   1853  NH2 ARG A 243     -19.304  10.225   4.722  1.00 51.28           N  
ATOM   1854  CZ  ARG A 243     -20.184   9.960   3.767  1.00 51.28           C  
ATOM   1855  N   ASN A 244     -24.817  14.626  -1.639  1.00 54.56           N  
ATOM   1856  CA  ASN A 244     -24.946  14.543  -3.090  1.00 54.56           C  
ATOM   1857  C   ASN A 244     -24.626  13.141  -3.601  1.00 54.56           C  
ATOM   1858  CB  ASN A 244     -24.043  15.574  -3.770  1.00 54.56           C  
ATOM   1859  O   ASN A 244     -23.516  12.643  -3.408  1.00 54.56           O  
ATOM   1860  CG  ASN A 244     -24.804  16.802  -4.232  1.00 54.56           C  
ATOM   1861  ND2 ASN A 244     -24.109  17.712  -4.904  1.00 54.56           N  
ATOM   1862  OD1 ASN A 244     -26.006  16.931  -3.987  1.00 54.56           O  
ATOM   1863  N   PRO A 245     -25.543  12.272  -3.454  1.00 59.85           N  
ATOM   1864  CA  PRO A 245     -25.358  10.957  -4.073  1.00 59.85           C  
ATOM   1865  C   PRO A 245     -24.444  11.004  -5.295  1.00 59.85           C  
ATOM   1866  CB  PRO A 245     -26.779  10.551  -4.470  1.00 59.85           C  
ATOM   1867  O   PRO A 245     -23.814  10.000  -5.639  1.00 59.85           O  
ATOM   1868  CG  PRO A 245     -27.577  11.811  -4.376  1.00 59.85           C  
ATOM   1869  CD  PRO A 245     -26.788  12.818  -3.591  1.00 59.85           C  
ATOM   1870  N   LYS A 246     -24.154  12.240  -5.711  1.00 65.52           N  
ATOM   1871  CA  LYS A 246     -23.426  12.255  -6.976  1.00 65.52           C  
ATOM   1872  C   LYS A 246     -21.940  12.521  -6.752  1.00 65.52           C  
ATOM   1873  CB  LYS A 246     -24.010  13.309  -7.919  1.00 65.52           C  
ATOM   1874  O   LYS A 246     -21.159  12.552  -7.705  1.00 65.52           O  
ATOM   1875  CG  LYS A 246     -25.355  12.927  -8.517  1.00 65.52           C  
ATOM   1876  CD  LYS A 246     -25.883  14.012  -9.446  1.00 65.52           C  
ATOM   1877  CE  LYS A 246     -27.273  13.675  -9.969  1.00 65.52           C  
ATOM   1878  NZ  LYS A 246     -27.818  14.764 -10.834  1.00 65.52           N  
ATOM   1879  N   PHE A 247     -21.567  12.779  -5.394  1.00 75.60           N  
ATOM   1880  CA  PHE A 247     -20.151  13.098  -5.249  1.00 75.60           C  
ATOM   1881  C   PHE A 247     -19.303  11.833  -5.309  1.00 75.60           C  
ATOM   1882  CB  PHE A 247     -19.898  13.838  -3.932  1.00 75.60           C  
ATOM   1883  O   PHE A 247     -19.532  10.889  -4.550  1.00 75.60           O  
ATOM   1884  CG  PHE A 247     -18.460  14.227  -3.721  1.00 75.60           C  
ATOM   1885  CD1 PHE A 247     -17.641  13.487  -2.877  1.00 75.60           C  
ATOM   1886  CD2 PHE A 247     -17.926  15.334  -4.368  1.00 75.60           C  
ATOM   1887  CE1 PHE A 247     -16.309  13.845  -2.681  1.00 75.60           C  
ATOM   1888  CE2 PHE A 247     -16.596  15.698  -4.177  1.00 75.60           C  
ATOM   1889  CZ  PHE A 247     -15.790  14.953  -3.332  1.00 75.60           C  
ATOM   1890  N   LYS A 248     -18.529  11.713  -6.245  1.00 78.38           N  
ATOM   1891  CA  LYS A 248     -17.611  10.598  -6.452  1.00 78.38           C  
ATOM   1892  C   LYS A 248     -16.282  10.840  -5.742  1.00 78.38           C  
ATOM   1893  CB  LYS A 248     -17.372  10.369  -7.946  1.00 78.38           C  
ATOM   1894  O   LYS A 248     -15.645  11.877  -5.943  1.00 78.38           O  
ATOM   1895  CG  LYS A 248     -18.627  10.000  -8.723  1.00 78.38           C  
ATOM   1896  CD  LYS A 248     -18.329   9.799 -10.203  1.00 78.38           C  
ATOM   1897  CE  LYS A 248     -19.593   9.483 -10.992  1.00 78.38           C  
ATOM   1898  NZ  LYS A 248     -19.300   9.245 -12.437  1.00 78.38           N  
ATOM   1899  N   ASP A 249     -16.043  10.080  -4.766  1.00 86.18           N  
ATOM   1900  CA  ASP A 249     -14.788  10.136  -4.021  1.00 86.18           C  
ATOM   1901  C   ASP A 249     -13.595   9.859  -4.933  1.00 86.18           C  
ATOM   1902  CB  ASP A 249     -14.807   9.139  -2.861  1.00 86.18           C  
ATOM   1903  O   ASP A 249     -13.466   8.760  -5.478  1.00 86.18           O  
ATOM   1904  CG  ASP A 249     -13.600   9.269  -1.948  1.00 86.18           C  
ATOM   1905  OD1 ASP A 249     -12.661  10.022  -2.282  1.00 86.18           O  
ATOM   1906  OD2 ASP A 249     -13.588   8.609  -0.886  1.00 86.18           O  
ATOM   1907  N   ASN A 250     -12.716  10.872  -5.193  1.00 88.62           N  
ATOM   1908  CA  ASN A 250     -11.554  10.762  -6.068  1.00 88.62           C  
ATOM   1909  C   ASN A 250     -10.261  10.629  -5.269  1.00 88.62           C  
ATOM   1910  CB  ASN A 250     -11.475  11.967  -7.008  1.00 88.62           C  
ATOM   1911  O   ASN A 250      -9.173  10.876  -5.793  1.00 88.62           O  
ATOM   1912  CG  ASN A 250     -12.664  12.055  -7.945  1.00 88.62           C  
ATOM   1913  ND2 ASN A 250     -13.010  13.271  -8.350  1.00 88.62           N  
ATOM   1914  OD1 ASN A 250     -13.266  11.039  -8.301  1.00 88.62           O  
ATOM   1915  N   ARG A 251     -10.351  10.338  -4.011  1.00 92.64           N  
ATOM   1916  CA  ARG A 251      -9.155  10.163  -3.195  1.00 92.64           C  
ATOM   1917  C   ARG A 251      -8.389   8.910  -3.607  1.00 92.64           C  
ATOM   1918  CB  ARG A 251      -9.522  10.087  -1.711  1.00 92.64           C  
ATOM   1919  O   ARG A 251      -8.993   7.888  -3.940  1.00 92.64           O  
ATOM   1920  CG  ARG A 251     -10.137  11.365  -1.163  1.00 92.64           C  
ATOM   1921  CD  ARG A 251     -10.533  11.219   0.300  1.00 92.64           C  
ATOM   1922  NE  ARG A 251     -11.572  10.208   0.478  1.00 92.64           N  
ATOM   1923  NH1 ARG A 251     -11.581  10.328   2.785  1.00 92.64           N  
ATOM   1924  NH2 ARG A 251     -12.992   8.882   1.702  1.00 92.64           N  
ATOM   1925  CZ  ARG A 251     -12.046   9.808   1.655  1.00 92.64           C  
ATOM   1926  N   VAL A 252      -7.067   9.069  -3.530  1.00 94.55           N  
ATOM   1927  CA  VAL A 252      -6.211   7.949  -3.909  1.00 94.55           C  
ATOM   1928  C   VAL A 252      -6.091   6.972  -2.742  1.00 94.55           C  
ATOM   1929  CB  VAL A 252      -4.810   8.429  -4.349  1.00 94.55           C  
ATOM   1930  O   VAL A 252      -5.680   7.355  -1.643  1.00 94.55           O  
ATOM   1931  CG1 VAL A 252      -3.929   7.242  -4.736  1.00 94.55           C  
ATOM   1932  CG2 VAL A 252      -4.924   9.415  -5.510  1.00 94.55           C  
ATOM   1933  N   HIS A 253      -6.513   5.715  -2.979  1.00 94.11           N  
ATOM   1934  CA  HIS A 253      -6.528   4.701  -1.930  1.00 94.11           C  
ATOM   1935  C   HIS A 253      -5.181   3.994  -1.829  1.00 94.11           C  
ATOM   1936  CB  HIS A 253      -7.639   3.682  -2.186  1.00 94.11           C  
ATOM   1937  O   HIS A 253      -4.762   3.598  -0.739  1.00 94.11           O  
ATOM   1938  CG  HIS A 253      -9.003   4.289  -2.269  1.00 94.11           C  
ATOM   1939  CD2 HIS A 253      -9.873   4.657  -1.299  1.00 94.11           C  
ATOM   1940  ND1 HIS A 253      -9.616   4.580  -3.468  1.00 94.11           N  
ATOM   1941  CE1 HIS A 253     -10.807   5.103  -3.231  1.00 94.11           C  
ATOM   1942  NE2 HIS A 253     -10.988   5.161  -1.923  1.00 94.11           N  
ATOM   1943  N   CYS A 254      -4.562   3.837  -2.961  1.00 94.20           N  
ATOM   1944  CA  CYS A 254      -3.289   3.125  -2.985  1.00 94.20           C  
ATOM   1945  C   CYS A 254      -2.368   3.693  -4.058  1.00 94.20           C  
ATOM   1946  CB  CYS A 254      -3.514   1.634  -3.230  1.00 94.20           C  
ATOM   1947  O   CYS A 254      -2.823   4.063  -5.142  1.00 94.20           O  
ATOM   1948  SG  CYS A 254      -1.986   0.685  -3.395  1.00 94.20           S  
ATOM   1949  N   CYS A 255      -1.076   3.783  -3.682  1.00 95.17           N  
ATOM   1950  CA  CYS A 255      -0.058   4.229  -4.628  1.00 95.17           C  
ATOM   1951  C   CYS A 255       0.995   3.149  -4.845  1.00 95.17           C  
ATOM   1952  CB  CYS A 255       0.609   5.512  -4.132  1.00 95.17           C  
ATOM   1953  O   CYS A 255       1.693   2.759  -3.908  1.00 95.17           O  
ATOM   1954  SG  CYS A 255       1.911   6.124  -5.224  1.00 95.17           S  
ATOM   1955  N   LEU A 256       1.010   2.671  -6.099  1.00 95.69           N  
ATOM   1956  CA  LEU A 256       2.045   1.712  -6.470  1.00 95.69           C  
ATOM   1957  C   LEU A 256       3.333   2.428  -6.862  1.00 95.69           C  
ATOM   1958  CB  LEU A 256       1.567   0.828  -7.624  1.00 95.69           C  
ATOM   1959  O   LEU A 256       3.347   3.215  -7.812  1.00 95.69           O  
ATOM   1960  CG  LEU A 256       0.281   0.034  -7.383  1.00 95.69           C  
ATOM   1961  CD1 LEU A 256      -0.104  -0.744  -8.637  1.00 95.69           C  
ATOM   1962  CD2 LEU A 256       0.448  -0.906  -6.194  1.00 95.69           C  
ATOM   1963  N   TYR A 257       4.330   2.149  -6.054  1.00 95.31           N  
ATOM   1964  CA  TYR A 257       5.617   2.772  -6.346  1.00 95.31           C  
ATOM   1965  C   TYR A 257       6.533   1.808  -7.090  1.00 95.31           C  
ATOM   1966  CB  TYR A 257       6.292   3.241  -5.053  1.00 95.31           C  
ATOM   1967  O   TYR A 257       6.970   0.800  -6.530  1.00 95.31           O  
ATOM   1968  CG  TYR A 257       7.505   4.109  -5.283  1.00 95.31           C  
ATOM   1969  CD1 TYR A 257       8.788   3.569  -5.254  1.00 95.31           C  
ATOM   1970  CD2 TYR A 257       7.370   5.472  -5.527  1.00 95.31           C  
ATOM   1971  CE1 TYR A 257       9.909   4.366  -5.463  1.00 95.31           C  
ATOM   1972  CE2 TYR A 257       8.484   6.278  -5.738  1.00 95.31           C  
ATOM   1973  OH  TYR A 257      10.853   6.511  -5.912  1.00 95.31           O  
ATOM   1974  CZ  TYR A 257       9.747   5.717  -5.704  1.00 95.31           C  
ATOM   1975  N   PHE A 258       6.854   2.157  -8.386  1.00 95.34           N  
ATOM   1976  CA  PHE A 258       7.725   1.330  -9.213  1.00 95.34           C  
ATOM   1977  C   PHE A 258       9.189   1.675  -8.970  1.00 95.34           C  
ATOM   1978  CB  PHE A 258       7.383   1.504 -10.696  1.00 95.34           C  
ATOM   1979  O   PHE A 258       9.602   2.822  -9.157  1.00 95.34           O  
ATOM   1980  CG  PHE A 258       6.198   0.693 -11.145  1.00 95.34           C  
ATOM   1981  CD1 PHE A 258       6.367  -0.408 -11.975  1.00 95.34           C  
ATOM   1982  CD2 PHE A 258       4.915   1.032 -10.737  1.00 95.34           C  
ATOM   1983  CE1 PHE A 258       5.272  -1.161 -12.393  1.00 95.34           C  
ATOM   1984  CE2 PHE A 258       3.816   0.284 -11.150  1.00 95.34           C  
ATOM   1985  CZ  PHE A 258       3.996  -0.811 -11.979  1.00 95.34           C  
ATOM   1986  N   ILE A 259       9.872   0.661  -8.556  1.00 94.82           N  
ATOM   1987  CA  ILE A 259      11.300   0.819  -8.300  1.00 94.82           C  
ATOM   1988  C   ILE A 259      12.099   0.256  -9.473  1.00 94.82           C  
ATOM   1989  CB  ILE A 259      11.718   0.125  -6.984  1.00 94.82           C  
ATOM   1990  O   ILE A 259      11.740  -0.780 -10.037  1.00 94.82           O  
ATOM   1991  CG1 ILE A 259      10.941   0.713  -5.800  1.00 94.82           C  
ATOM   1992  CG2 ILE A 259      13.228   0.250  -6.764  1.00 94.82           C  
ATOM   1993  CD1 ILE A 259      11.018  -0.125  -4.532  1.00 94.82           C  
ATOM   1994  N   SER A 260      13.123   0.965  -9.852  1.00 93.50           N  
ATOM   1995  CA  SER A 260      13.997   0.527 -10.936  1.00 93.50           C  
ATOM   1996  C   SER A 260      14.791  -0.713 -10.538  1.00 93.50           C  
ATOM   1997  CB  SER A 260      14.955   1.649 -11.339  1.00 93.50           C  
ATOM   1998  O   SER A 260      15.273  -0.812  -9.408  1.00 93.50           O  
ATOM   1999  OG  SER A 260      16.286   1.330 -10.970  1.00 93.50           O  
ATOM   2000  N   PRO A 261      14.875  -1.764 -11.424  1.00 92.54           N  
ATOM   2001  CA  PRO A 261      15.596  -3.005 -11.132  1.00 92.54           C  
ATOM   2002  C   PRO A 261      17.113  -2.831 -11.177  1.00 92.54           C  
ATOM   2003  CB  PRO A 261      15.123  -3.956 -12.235  1.00 92.54           C  
ATOM   2004  O   PRO A 261      17.770  -3.345 -12.086  1.00 92.54           O  
ATOM   2005  CG  PRO A 261      14.853  -3.073 -13.410  1.00 92.54           C  
ATOM   2006  CD  PRO A 261      14.360  -1.746 -12.907  1.00 92.54           C  
ATOM   2007  N   THR A 262      17.776  -1.873 -10.378  1.00 90.02           N  
ATOM   2008  CA  THR A 262      19.198  -1.548 -10.404  1.00 90.02           C  
ATOM   2009  C   THR A 262      20.019  -2.659  -9.757  1.00 90.02           C  
ATOM   2010  CB  THR A 262      19.479  -0.214  -9.687  1.00 90.02           C  
ATOM   2011  O   THR A 262      21.160  -2.906 -10.153  1.00 90.02           O  
ATOM   2012  CG2 THR A 262      18.794   0.948 -10.398  1.00 90.02           C  
ATOM   2013  OG1 THR A 262      18.992  -0.291  -8.341  1.00 90.02           O  
ATOM   2014  N   GLY A 263      19.448  -3.555  -8.922  1.00 87.09           N  
ATOM   2015  CA  GLY A 263      20.162  -4.620  -8.235  1.00 87.09           C  
ATOM   2016  C   GLY A 263      20.855  -4.154  -6.969  1.00 87.09           C  
ATOM   2017  O   GLY A 263      21.338  -4.972  -6.183  1.00 87.09           O  
ATOM   2018  N   HIS A 264      21.038  -2.949  -6.626  1.00 88.56           N  
ATOM   2019  CA  HIS A 264      21.746  -2.447  -5.454  1.00 88.56           C  
ATOM   2020  C   HIS A 264      20.778  -2.141  -4.315  1.00 88.56           C  
ATOM   2021  CB  HIS A 264      22.550  -1.195  -5.809  1.00 88.56           C  
ATOM   2022  O   HIS A 264      20.590  -2.965  -3.417  1.00 88.56           O  
ATOM   2023  CG  HIS A 264      23.573  -1.422  -6.876  1.00 88.56           C  
ATOM   2024  CD2 HIS A 264      23.863  -0.716  -7.994  1.00 88.56           C  
ATOM   2025  ND1 HIS A 264      24.441  -2.492  -6.859  1.00 88.56           N  
ATOM   2026  CE1 HIS A 264      25.223  -2.433  -7.924  1.00 88.56           C  
ATOM   2027  NE2 HIS A 264      24.893  -1.365  -8.629  1.00 88.56           N  
ATOM   2028  N   GLY A 265      20.022  -1.162  -4.371  1.00 89.59           N  
ATOM   2029  CA  GLY A 265      19.078  -0.698  -3.368  1.00 89.59           C  
ATOM   2030  C   GLY A 265      18.202   0.441  -3.854  1.00 89.59           C  
ATOM   2031  O   GLY A 265      18.011   0.613  -5.060  1.00 89.59           O  
ATOM   2032  N   LEU A 266      17.676   1.089  -2.872  1.00 93.01           N  
ATOM   2033  CA  LEU A 266      16.787   2.204  -3.178  1.00 93.01           C  
ATOM   2034  C   LEU A 266      17.584   3.464  -3.499  1.00 93.01           C  
ATOM   2035  CB  LEU A 266      15.839   2.471  -2.005  1.00 93.01           C  
ATOM   2036  O   LEU A 266      18.553   3.783  -2.806  1.00 93.01           O  
ATOM   2037  CG  LEU A 266      14.612   3.332  -2.308  1.00 93.01           C  
ATOM   2038  CD1 LEU A 266      13.700   2.624  -3.305  1.00 93.01           C  
ATOM   2039  CD2 LEU A 266      13.857   3.659  -1.024  1.00 93.01           C  
ATOM   2040  N   LYS A 267      17.289   4.120  -4.580  1.00 92.03           N  
ATOM   2041  CA  LYS A 267      17.889   5.405  -4.927  1.00 92.03           C  
ATOM   2042  C   LYS A 267      17.491   6.485  -3.925  1.00 92.03           C  
ATOM   2043  CB  LYS A 267      17.479   5.824  -6.340  1.00 92.03           C  
ATOM   2044  O   LYS A 267      16.471   6.363  -3.245  1.00 92.03           O  
ATOM   2045  CG  LYS A 267      17.995   4.901  -7.434  1.00 92.03           C  
ATOM   2046  CD  LYS A 267      17.591   5.393  -8.817  1.00 92.03           C  
ATOM   2047  CE  LYS A 267      18.015   4.416  -9.905  1.00 92.03           C  
ATOM   2048  NZ  LYS A 267      17.701   4.935 -11.270  1.00 92.03           N  
ATOM   2049  N   GLU A 268      18.386   7.391  -3.758  1.00 90.84           N  
ATOM   2050  CA  GLU A 268      18.124   8.484  -2.826  1.00 90.84           C  
ATOM   2051  C   GLU A 268      16.868   9.256  -3.219  1.00 90.84           C  
ATOM   2052  CB  GLU A 268      19.324   9.433  -2.759  1.00 90.84           C  
ATOM   2053  O   GLU A 268      16.091   9.669  -2.355  1.00 90.84           O  
ATOM   2054  CG  GLU A 268      19.191  10.520  -1.703  1.00 90.84           C  
ATOM   2055  CD  GLU A 268      19.115   9.973  -0.286  1.00 90.84           C  
ATOM   2056  OE1 GLU A 268      18.522  10.641   0.591  1.00 90.84           O  
ATOM   2057  OE2 GLU A 268      19.653   8.869  -0.051  1.00 90.84           O  
ATOM   2058  N   LEU A 269      16.729   9.412  -4.491  1.00 90.29           N  
ATOM   2059  CA  LEU A 269      15.538  10.078  -5.007  1.00 90.29           C  
ATOM   2060  C   LEU A 269      14.275   9.331  -4.593  1.00 90.29           C  
ATOM   2061  CB  LEU A 269      15.603  10.187  -6.533  1.00 90.29           C  
ATOM   2062  O   LEU A 269      13.286   9.949  -4.193  1.00 90.29           O  
ATOM   2063  CG  LEU A 269      14.493  10.998  -7.203  1.00 90.29           C  
ATOM   2064  CD1 LEU A 269      14.595  12.467  -6.802  1.00 90.29           C  
ATOM   2065  CD2 LEU A 269      14.560  10.847  -8.718  1.00 90.29           C  
ATOM   2066  N   ASP A 270      14.326   8.050  -4.587  1.00 92.41           N  
ATOM   2067  CA  ASP A 270      13.195   7.201  -4.224  1.00 92.41           C  
ATOM   2068  C   ASP A 270      12.887   7.305  -2.732  1.00 92.41           C  
ATOM   2069  CB  ASP A 270      13.474   5.745  -4.603  1.00 92.41           C  
ATOM   2070  O   ASP A 270      11.720   7.346  -2.336  1.00 92.41           O  
ATOM   2071  CG  ASP A 270      13.451   5.507  -6.103  1.00 92.41           C  
ATOM   2072  OD1 ASP A 270      12.736   6.235  -6.825  1.00 92.41           O  
ATOM   2073  OD2 ASP A 270      14.152   4.582  -6.567  1.00 92.41           O  
ATOM   2074  N   ILE A 271      13.941   7.401  -1.946  1.00 93.01           N  
ATOM   2075  CA  ILE A 271      13.793   7.495  -0.497  1.00 93.01           C  
ATOM   2076  C   ILE A 271      13.070   8.790  -0.135  1.00 93.01           C  
ATOM   2077  CB  ILE A 271      15.162   7.428   0.216  1.00 93.01           C  
ATOM   2078  O   ILE A 271      12.141   8.784   0.676  1.00 93.01           O  
ATOM   2079  CG1 ILE A 271      15.815   6.060  -0.009  1.00 93.01           C  
ATOM   2080  CG2 ILE A 271      15.007   7.721   1.711  1.00 93.01           C  
ATOM   2081  CD1 ILE A 271      17.266   5.984   0.446  1.00 93.01           C  
ATOM   2082  N   GLU A 272      13.506   9.881  -0.720  1.00 91.64           N  
ATOM   2083  CA  GLU A 272      12.880  11.178  -0.479  1.00 91.64           C  
ATOM   2084  C   GLU A 272      11.428  11.186  -0.949  1.00 91.64           C  
ATOM   2085  CB  GLU A 272      13.665  12.292  -1.177  1.00 91.64           C  
ATOM   2086  O   GLU A 272      10.550  11.709  -0.260  1.00 91.64           O  
ATOM   2087  CG  GLU A 272      13.144  13.690  -0.879  1.00 91.64           C  
ATOM   2088  CD  GLU A 272      14.022  14.792  -1.452  1.00 91.64           C  
ATOM   2089  OE1 GLU A 272      13.702  15.986  -1.256  1.00 91.64           O  
ATOM   2090  OE2 GLU A 272      15.037  14.458  -2.102  1.00 91.64           O  
ATOM   2091  N   PHE A 273      11.195  10.593  -2.076  1.00 91.43           N  
ATOM   2092  CA  PHE A 273       9.853  10.545  -2.646  1.00 91.43           C  
ATOM   2093  C   PHE A 273       8.925   9.707  -1.775  1.00 91.43           C  
ATOM   2094  CB  PHE A 273       9.892   9.978  -4.068  1.00 91.43           C  
ATOM   2095  O   PHE A 273       7.810  10.130  -1.460  1.00 91.43           O  
ATOM   2096  CG  PHE A 273       8.669  10.301  -4.884  1.00 91.43           C  
ATOM   2097  CD1 PHE A 273       7.471   9.633  -4.661  1.00 91.43           C  
ATOM   2098  CD2 PHE A 273       8.717  11.274  -5.874  1.00 91.43           C  
ATOM   2099  CE1 PHE A 273       6.337   9.930  -5.414  1.00 91.43           C  
ATOM   2100  CE2 PHE A 273       7.589  11.576  -6.631  1.00 91.43           C  
ATOM   2101  CZ  PHE A 273       6.400  10.902  -6.400  1.00 91.43           C  
ATOM   2102  N   MET A 274       9.322   8.600  -1.297  1.00 93.49           N  
ATOM   2103  CA  MET A 274       8.521   7.689  -0.484  1.00 93.49           C  
ATOM   2104  C   MET A 274       8.250   8.285   0.893  1.00 93.49           C  
ATOM   2105  CB  MET A 274       9.223   6.337  -0.340  1.00 93.49           C  
ATOM   2106  O   MET A 274       7.174   8.085   1.460  1.00 93.49           O  
ATOM   2107  CG  MET A 274       9.196   5.495  -1.605  1.00 93.49           C  
ATOM   2108  SD  MET A 274      10.035   3.877  -1.391  1.00 93.49           S  
ATOM   2109  CE  MET A 274       8.841   3.038  -0.313  1.00 93.49           C  
ATOM   2110  N   LYS A 275       9.202   9.046   1.371  1.00 93.10           N  
ATOM   2111  CA  LYS A 275       9.041   9.693   2.670  1.00 93.10           C  
ATOM   2112  C   LYS A 275       7.955  10.764   2.620  1.00 93.10           C  
ATOM   2113  CB  LYS A 275      10.363  10.308   3.131  1.00 93.10           C  
ATOM   2114  O   LYS A 275       7.130  10.863   3.530  1.00 93.10           O  
ATOM   2115  CG  LYS A 275      11.360   9.295   3.674  1.00 93.10           C  
ATOM   2116  CD  LYS A 275      12.615   9.976   4.205  1.00 93.10           C  
ATOM   2117  CE  LYS A 275      13.607   8.965   4.765  1.00 93.10           C  
ATOM   2118  NZ  LYS A 275      14.845   9.627   5.275  1.00 93.10           N  
ATOM   2119  N   ARG A 276       7.951  11.494   1.615  1.00 91.01           N  
ATOM   2120  CA  ARG A 276       6.990  12.579   1.448  1.00 91.01           C  
ATOM   2121  C   ARG A 276       5.602  12.037   1.125  1.00 91.01           C  
ATOM   2122  CB  ARG A 276       7.447  13.538   0.346  1.00 91.01           C  
ATOM   2123  O   ARG A 276       4.597  12.551   1.621  1.00 91.01           O  
ATOM   2124  CG  ARG A 276       8.677  14.355   0.711  1.00 91.01           C  
ATOM   2125  CD  ARG A 276       9.006  15.386  -0.358  1.00 91.01           C  
ATOM   2126  NE  ARG A 276      10.290  16.034  -0.104  1.00 91.01           N  
ATOM   2127  NH1 ARG A 276      10.223  17.369  -1.988  1.00 91.01           N  
ATOM   2128  NH2 ARG A 276      12.012  17.485  -0.559  1.00 91.01           N  
ATOM   2129  CZ  ARG A 276      10.839  16.961  -0.885  1.00 91.01           C  
ATOM   2130  N   LEU A 277       5.517  10.967   0.338  1.00 92.60           N  
ATOM   2131  CA  LEU A 277       4.253  10.401  -0.121  1.00 92.60           C  
ATOM   2132  C   LEU A 277       3.595   9.577   0.981  1.00 92.60           C  
ATOM   2133  CB  LEU A 277       4.473   9.533  -1.362  1.00 92.60           C  
ATOM   2134  O   LEU A 277       2.367   9.481   1.041  1.00 92.60           O  
ATOM   2135  CG  LEU A 277       3.214   9.052  -2.085  1.00 92.60           C  
ATOM   2136  CD1 LEU A 277       2.404  10.243  -2.587  1.00 92.60           C  
ATOM   2137  CD2 LEU A 277       3.581   8.124  -3.238  1.00 92.60           C  
ATOM   2138  N   SER A 278       4.358   8.993   1.877  1.00 91.48           N  
ATOM   2139  CA  SER A 278       3.887   8.090   2.922  1.00 91.48           C  
ATOM   2140  C   SER A 278       2.930   8.799   3.874  1.00 91.48           C  
ATOM   2141  CB  SER A 278       5.067   7.516   3.707  1.00 91.48           C  
ATOM   2142  O   SER A 278       2.100   8.157   4.521  1.00 91.48           O  
ATOM   2143  OG  SER A 278       5.793   8.548   4.351  1.00 91.48           O  
ATOM   2144  N   LYS A 279       2.944  10.143   3.928  1.00 91.57           N  
ATOM   2145  CA  LYS A 279       2.112  10.922   4.840  1.00 91.57           C  
ATOM   2146  C   LYS A 279       0.673  11.003   4.337  1.00 91.57           C  
ATOM   2147  CB  LYS A 279       2.684  12.329   5.021  1.00 91.57           C  
ATOM   2148  O   LYS A 279      -0.262  11.122   5.132  1.00 91.57           O  
ATOM   2149  CG  LYS A 279       4.030  12.363   5.729  1.00 91.57           C  
ATOM   2150  CD  LYS A 279       4.539  13.789   5.894  1.00 91.57           C  
ATOM   2151  CE  LYS A 279       5.915  13.821   6.545  1.00 91.57           C  
ATOM   2152  NZ  LYS A 279       6.470  15.207   6.601  1.00 91.57           N  
ATOM   2153  N   ARG A 280       0.492  10.807   3.059  1.00 91.82           N  
ATOM   2154  CA  ARG A 280      -0.824  11.108   2.506  1.00 91.82           C  
ATOM   2155  C   ARG A 280      -1.422   9.886   1.818  1.00 91.82           C  
ATOM   2156  CB  ARG A 280      -0.738  12.275   1.520  1.00 91.82           C  
ATOM   2157  O   ARG A 280      -2.644   9.764   1.709  1.00 91.82           O  
ATOM   2158  CG  ARG A 280      -0.150  13.544   2.116  1.00 91.82           C  
ATOM   2159  CD  ARG A 280      -1.081  14.166   3.148  1.00 91.82           C  
ATOM   2160  NE  ARG A 280      -0.584  15.457   3.615  1.00 91.82           N  
ATOM   2161  NH1 ARG A 280      -2.419  15.919   4.939  1.00 91.82           N  
ATOM   2162  NH2 ARG A 280      -0.685  17.413   4.814  1.00 91.82           N  
ATOM   2163  CZ  ARG A 280      -1.230  16.260   4.455  1.00 91.82           C  
ATOM   2164  N   VAL A 281      -0.563   8.862   1.432  1.00 94.10           N  
ATOM   2165  CA  VAL A 281      -1.082   7.731   0.670  1.00 94.10           C  
ATOM   2166  C   VAL A 281      -0.443   6.436   1.166  1.00 94.10           C  
ATOM   2167  CB  VAL A 281      -0.831   7.903  -0.845  1.00 94.10           C  
ATOM   2168  O   VAL A 281       0.648   6.456   1.742  1.00 94.10           O  
ATOM   2169  CG1 VAL A 281      -1.270   6.656  -1.610  1.00 94.10           C  
ATOM   2170  CG2 VAL A 281      -1.560   9.139  -1.369  1.00 94.10           C  
ATOM   2171  N   ASN A 282      -1.201   5.351   0.969  1.00 94.45           N  
ATOM   2172  CA  ASN A 282      -0.661   4.018   1.214  1.00 94.45           C  
ATOM   2173  C   ASN A 282       0.274   3.577   0.092  1.00 94.45           C  
ATOM   2174  CB  ASN A 282      -1.794   3.004   1.390  1.00 94.45           C  
ATOM   2175  O   ASN A 282      -0.152   3.425  -1.054  1.00 94.45           O  
ATOM   2176  CG  ASN A 282      -2.720   3.357   2.537  1.00 94.45           C  
ATOM   2177  ND2 ASN A 282      -4.023   3.258   2.300  1.00 94.45           N  
ATOM   2178  OD1 ASN A 282      -2.269   3.717   3.628  1.00 94.45           O  
ATOM   2179  N   ILE A 283       1.536   3.386   0.452  1.00 95.91           N  
ATOM   2180  CA  ILE A 283       2.536   3.097  -0.570  1.00 95.91           C  
ATOM   2181  C   ILE A 283       2.791   1.593  -0.632  1.00 95.91           C  
ATOM   2182  CB  ILE A 283       3.856   3.854  -0.299  1.00 95.91           C  
ATOM   2183  O   ILE A 283       3.025   0.953   0.396  1.00 95.91           O  
ATOM   2184  CG1 ILE A 283       3.614   5.367  -0.298  1.00 95.91           C  
ATOM   2185  CG2 ILE A 283       4.920   3.470  -1.331  1.00 95.91           C  
ATOM   2186  CD1 ILE A 283       4.799   6.184   0.198  1.00 95.91           C  
ATOM   2187  N   ILE A 284       2.748   0.996  -1.873  1.00 95.31           N  
ATOM   2188  CA  ILE A 284       3.103  -0.392  -2.145  1.00 95.31           C  
ATOM   2189  C   ILE A 284       4.291  -0.443  -3.103  1.00 95.31           C  
ATOM   2190  CB  ILE A 284       1.908  -1.177  -2.732  1.00 95.31           C  
ATOM   2191  O   ILE A 284       4.159  -0.112  -4.284  1.00 95.31           O  
ATOM   2192  CG1 ILE A 284       0.727  -1.161  -1.754  1.00 95.31           C  
ATOM   2193  CG2 ILE A 284       2.319  -2.612  -3.072  1.00 95.31           C  
ATOM   2194  CD1 ILE A 284      -0.551  -1.767  -2.317  1.00 95.31           C  
ATOM   2195  N   PRO A 285       5.403  -0.843  -2.561  1.00 95.33           N  
ATOM   2196  CA  PRO A 285       6.598  -0.921  -3.405  1.00 95.33           C  
ATOM   2197  C   PRO A 285       6.539  -2.073  -4.406  1.00 95.33           C  
ATOM   2198  CB  PRO A 285       7.729  -1.133  -2.396  1.00 95.33           C  
ATOM   2199  O   PRO A 285       6.197  -3.199  -4.037  1.00 95.33           O  
ATOM   2200  CG  PRO A 285       7.070  -1.757  -1.209  1.00 95.33           C  
ATOM   2201  CD  PRO A 285       5.648  -1.279  -1.146  1.00 95.33           C  
ATOM   2202  N   VAL A 286       6.821  -1.719  -5.694  1.00 95.29           N  
ATOM   2203  CA  VAL A 286       6.816  -2.706  -6.769  1.00 95.29           C  
ATOM   2204  C   VAL A 286       8.112  -2.603  -7.571  1.00 95.29           C  
ATOM   2205  CB  VAL A 286       5.597  -2.525  -7.700  1.00 95.29           C  
ATOM   2206  O   VAL A 286       8.528  -1.506  -7.951  1.00 95.29           O  
ATOM   2207  CG1 VAL A 286       5.657  -3.510  -8.867  1.00 95.29           C  
ATOM   2208  CG2 VAL A 286       4.297  -2.700  -6.916  1.00 95.29           C  
ATOM   2209  N   ILE A 287       8.710  -3.733  -7.770  1.00 95.29           N  
ATOM   2210  CA  ILE A 287       9.894  -3.776  -8.621  1.00 95.29           C  
ATOM   2211  C   ILE A 287       9.476  -3.943 -10.080  1.00 95.29           C  
ATOM   2212  CB  ILE A 287      10.849  -4.917  -8.203  1.00 95.29           C  
ATOM   2213  O   ILE A 287       8.816  -4.922 -10.435  1.00 95.29           O  
ATOM   2214  CG1 ILE A 287      11.272  -4.750  -6.739  1.00 95.29           C  
ATOM   2215  CG2 ILE A 287      12.072  -4.962  -9.125  1.00 95.29           C  
ATOM   2216  CD1 ILE A 287      12.006  -5.955  -6.166  1.00 95.29           C  
ATOM   2217  N   GLY A 288       9.829  -2.963 -10.879  1.00 93.48           N  
ATOM   2218  CA  GLY A 288       9.505  -3.023 -12.295  1.00 93.48           C  
ATOM   2219  C   GLY A 288      10.522  -3.803 -13.107  1.00 93.48           C  
ATOM   2220  O   GLY A 288      11.625  -4.080 -12.630  1.00 93.48           O  
ATOM   2221  N   LYS A 289      10.110  -4.335 -14.252  1.00 92.53           N  
ATOM   2222  CA  LYS A 289      10.962  -5.081 -15.174  1.00 92.53           C  
ATOM   2223  C   LYS A 289      11.735  -6.176 -14.444  1.00 92.53           C  
ATOM   2224  CB  LYS A 289      11.934  -4.140 -15.887  1.00 92.53           C  
ATOM   2225  O   LYS A 289      12.956  -6.276 -14.578  1.00 92.53           O  
ATOM   2226  CG  LYS A 289      11.256  -3.104 -16.771  1.00 92.53           C  
ATOM   2227  CD  LYS A 289      12.273  -2.307 -17.579  1.00 92.53           C  
ATOM   2228  CE  LYS A 289      11.592  -1.329 -18.527  1.00 92.53           C  
ATOM   2229  NZ  LYS A 289      12.570  -0.683 -19.453  1.00 92.53           N  
ATOM   2230  N   ALA A 290      11.074  -6.993 -13.722  1.00 92.15           N  
ATOM   2231  CA  ALA A 290      11.693  -8.032 -12.904  1.00 92.15           C  
ATOM   2232  C   ALA A 290      12.384  -9.077 -13.776  1.00 92.15           C  
ATOM   2233  CB  ALA A 290      10.649  -8.697 -12.010  1.00 92.15           C  
ATOM   2234  O   ALA A 290      13.238  -9.827 -13.297  1.00 92.15           O  
ATOM   2235  N   ASP A 291      12.101  -9.108 -15.094  1.00 91.28           N  
ATOM   2236  CA  ASP A 291      12.718 -10.068 -16.004  1.00 91.28           C  
ATOM   2237  C   ASP A 291      14.195  -9.748 -16.222  1.00 91.28           C  
ATOM   2238  CB  ASP A 291      11.981 -10.088 -17.344  1.00 91.28           C  
ATOM   2239  O   ASP A 291      14.954 -10.591 -16.706  1.00 91.28           O  
ATOM   2240  CG  ASP A 291      11.875  -8.715 -17.984  1.00 91.28           C  
ATOM   2241  OD1 ASP A 291      11.646  -7.722 -17.261  1.00 91.28           O  
ATOM   2242  OD2 ASP A 291      12.020  -8.626 -19.222  1.00 91.28           O  
ATOM   2243  N   THR A 292      14.639  -8.526 -15.815  1.00 91.85           N  
ATOM   2244  CA  THR A 292      16.026  -8.117 -16.004  1.00 91.85           C  
ATOM   2245  C   THR A 292      16.910  -8.665 -14.887  1.00 91.85           C  
ATOM   2246  CB  THR A 292      16.154  -6.583 -16.058  1.00 91.85           C  
ATOM   2247  O   THR A 292      18.138  -8.615 -14.979  1.00 91.85           O  
ATOM   2248  CG2 THR A 292      15.277  -5.996 -17.159  1.00 91.85           C  
ATOM   2249  OG1 THR A 292      15.752  -6.032 -14.797  1.00 91.85           O  
ATOM   2250  N   LEU A 293      16.323  -9.191 -13.873  1.00 92.52           N  
ATOM   2251  CA  LEU A 293      17.055  -9.738 -12.736  1.00 92.52           C  
ATOM   2252  C   LEU A 293      16.893 -11.253 -12.664  1.00 92.52           C  
ATOM   2253  CB  LEU A 293      16.575  -9.099 -11.431  1.00 92.52           C  
ATOM   2254  O   LEU A 293      15.853 -11.790 -13.054  1.00 92.52           O  
ATOM   2255  CG  LEU A 293      16.740  -7.582 -11.318  1.00 92.52           C  
ATOM   2256  CD1 LEU A 293      15.930  -7.047 -10.142  1.00 92.52           C  
ATOM   2257  CD2 LEU A 293      18.212  -7.214 -11.172  1.00 92.52           C  
ATOM   2258  N   THR A 294      17.935 -11.892 -12.214  1.00 92.54           N  
ATOM   2259  CA  THR A 294      17.869 -13.326 -11.954  1.00 92.54           C  
ATOM   2260  C   THR A 294      17.129 -13.604 -10.648  1.00 92.54           C  
ATOM   2261  CB  THR A 294      19.277 -13.948 -11.892  1.00 92.54           C  
ATOM   2262  O   THR A 294      16.932 -12.699  -9.835  1.00 92.54           O  
ATOM   2263  CG2 THR A 294      20.048 -13.691 -13.182  1.00 92.54           C  
ATOM   2264  OG1 THR A 294      19.998 -13.374 -10.795  1.00 92.54           O  
ATOM   2265  N   VAL A 295      16.664 -14.774 -10.408  1.00 91.50           N  
ATOM   2266  CA  VAL A 295      15.871 -15.133  -9.236  1.00 91.50           C  
ATOM   2267  C   VAL A 295      16.680 -14.876  -7.967  1.00 91.50           C  
ATOM   2268  CB  VAL A 295      15.416 -16.608  -9.289  1.00 91.50           C  
ATOM   2269  O   VAL A 295      16.145 -14.381  -6.972  1.00 91.50           O  
ATOM   2270  CG1 VAL A 295      14.610 -16.969  -8.043  1.00 91.50           C  
ATOM   2271  CG2 VAL A 295      14.599 -16.869 -10.553  1.00 91.50           C  
ATOM   2272  N   ASP A 296      18.057 -15.193  -8.048  1.00 94.15           N  
ATOM   2273  CA  ASP A 296      18.941 -14.975  -6.907  1.00 94.15           C  
ATOM   2274  C   ASP A 296      19.146 -13.484  -6.649  1.00 94.15           C  
ATOM   2275  CB  ASP A 296      20.290 -15.660  -7.135  1.00 94.15           C  
ATOM   2276  O   ASP A 296      19.132 -13.040  -5.499  1.00 94.15           O  
ATOM   2277  CG  ASP A 296      20.187 -17.175  -7.170  1.00 94.15           C  
ATOM   2278  OD1 ASP A 296      19.275 -17.740  -6.528  1.00 94.15           O  
ATOM   2279  OD2 ASP A 296      21.028 -17.810  -7.843  1.00 94.15           O  
ATOM   2280  N   GLU A 297      19.267 -12.702  -7.734  1.00 94.49           N  
ATOM   2281  CA  GLU A 297      19.450 -11.258  -7.629  1.00 94.49           C  
ATOM   2282  C   GLU A 297      18.191 -10.578  -7.100  1.00 94.49           C  
ATOM   2283  CB  GLU A 297      19.837 -10.665  -8.987  1.00 94.49           C  
ATOM   2284  O   GLU A 297      18.273  -9.618  -6.331  1.00 94.49           O  
ATOM   2285  CG  GLU A 297      21.245 -11.028  -9.437  1.00 94.49           C  
ATOM   2286  CD  GLU A 297      21.558 -10.571 -10.853  1.00 94.49           C  
ATOM   2287  OE1 GLU A 297      22.744 -10.601 -11.252  1.00 94.49           O  
ATOM   2288  OE2 GLU A 297      20.609 -10.180 -11.569  1.00 94.49           O  
ATOM   2289  N   LEU A 298      17.149 -11.135  -7.492  1.00 92.97           N  
ATOM   2290  CA  LEU A 298      15.858 -10.597  -7.075  1.00 92.97           C  
ATOM   2291  C   LEU A 298      15.669 -10.746  -5.569  1.00 92.97           C  
ATOM   2292  CB  LEU A 298      14.719 -11.301  -7.817  1.00 92.97           C  
ATOM   2293  O   LEU A 298      15.218  -9.813  -4.901  1.00 92.97           O  
ATOM   2294  CG  LEU A 298      13.323 -10.701  -7.640  1.00 92.97           C  
ATOM   2295  CD1 LEU A 298      12.385 -11.214  -8.728  1.00 92.97           C  
ATOM   2296  CD2 LEU A 298      12.773 -11.025  -6.256  1.00 92.97           C  
ATOM   2297  N   LYS A 299      16.010 -11.905  -5.020  1.00 93.03           N  
ATOM   2298  CA  LYS A 299      15.893 -12.172  -3.590  1.00 93.03           C  
ATOM   2299  C   LYS A 299      16.776 -11.226  -2.780  1.00 93.03           C  
ATOM   2300  CB  LYS A 299      16.262 -13.624  -3.283  1.00 93.03           C  
ATOM   2301  O   LYS A 299      16.343 -10.684  -1.761  1.00 93.03           O  
ATOM   2302  CG  LYS A 299      15.984 -14.042  -1.846  1.00 93.03           C  
ATOM   2303  CD  LYS A 299      16.344 -15.503  -1.610  1.00 93.03           C  
ATOM   2304  CE  LYS A 299      16.139 -15.903  -0.155  1.00 93.03           C  
ATOM   2305  NZ  LYS A 299      16.502 -17.332   0.084  1.00 93.03           N  
ATOM   2306  N   GLU A 300      18.022 -11.050  -3.259  1.00 94.89           N  
ATOM   2307  CA  GLU A 300      18.953 -10.139  -2.601  1.00 94.89           C  
ATOM   2308  C   GLU A 300      18.465  -8.695  -2.687  1.00 94.89           C  
ATOM   2309  CB  GLU A 300      20.350 -10.260  -3.215  1.00 94.89           C  
ATOM   2310  O   GLU A 300      18.567  -7.941  -1.718  1.00 94.89           O  
ATOM   2311  CG  GLU A 300      21.034 -11.589  -2.929  1.00 94.89           C  
ATOM   2312  CD  GLU A 300      22.401 -11.713  -3.583  1.00 94.89           C  
ATOM   2313  OE1 GLU A 300      23.033 -12.788  -3.469  1.00 94.89           O  
ATOM   2314  OE2 GLU A 300      22.843 -10.728  -4.215  1.00 94.89           O  
ATOM   2315  N   PHE A 301      17.979  -8.412  -3.815  1.00 94.83           N  
ATOM   2316  CA  PHE A 301      17.492  -7.059  -4.054  1.00 94.83           C  
ATOM   2317  C   PHE A 301      16.295  -6.749  -3.163  1.00 94.83           C  
ATOM   2318  CB  PHE A 301      17.111  -6.875  -5.526  1.00 94.83           C  
ATOM   2319  O   PHE A 301      16.202  -5.659  -2.595  1.00 94.83           O  
ATOM   2320  CG  PHE A 301      16.733  -5.463  -5.884  1.00 94.83           C  
ATOM   2321  CD1 PHE A 301      15.552  -5.196  -6.566  1.00 94.83           C  
ATOM   2322  CD2 PHE A 301      17.559  -4.402  -5.537  1.00 94.83           C  
ATOM   2323  CE1 PHE A 301      15.199  -3.890  -6.898  1.00 94.83           C  
ATOM   2324  CE2 PHE A 301      17.213  -3.094  -5.865  1.00 94.83           C  
ATOM   2325  CZ  PHE A 301      16.034  -2.840  -6.547  1.00 94.83           C  
ATOM   2326  N   LYS A 302      15.395  -7.637  -2.959  1.00 94.11           N  
ATOM   2327  CA  LYS A 302      14.231  -7.491  -2.091  1.00 94.11           C  
ATOM   2328  C   LYS A 302      14.651  -7.234  -0.647  1.00 94.11           C  
ATOM   2329  CB  LYS A 302      13.346  -8.736  -2.165  1.00 94.11           C  
ATOM   2330  O   LYS A 302      14.072  -6.382   0.032  1.00 94.11           O  
ATOM   2331  CG  LYS A 302      12.560  -8.860  -3.463  1.00 94.11           C  
ATOM   2332  CD  LYS A 302      11.626 -10.063  -3.437  1.00 94.11           C  
ATOM   2333  CE  LYS A 302      10.828 -10.179  -4.729  1.00 94.11           C  
ATOM   2334  NZ  LYS A 302       9.863 -11.319  -4.683  1.00 94.11           N  
ATOM   2335  N   GLN A 303      15.623  -7.989  -0.232  1.00 93.78           N  
ATOM   2336  CA  GLN A 303      16.135  -7.838   1.126  1.00 93.78           C  
ATOM   2337  C   GLN A 303      16.779  -6.468   1.322  1.00 93.78           C  
ATOM   2338  CB  GLN A 303      17.144  -8.942   1.446  1.00 93.78           C  
ATOM   2339  O   GLN A 303      16.563  -5.815   2.345  1.00 93.78           O  
ATOM   2340  CG  GLN A 303      17.628  -8.934   2.889  1.00 93.78           C  
ATOM   2341  CD  GLN A 303      18.534 -10.108   3.211  1.00 93.78           C  
ATOM   2342  NE2 GLN A 303      18.576 -10.493   4.482  1.00 93.78           N  
ATOM   2343  OE1 GLN A 303      19.188 -10.666   2.325  1.00 93.78           O  
ATOM   2344  N   ARG A 304      17.460  -6.036   0.414  1.00 94.35           N  
ATOM   2345  CA  ARG A 304      18.145  -4.749   0.494  1.00 94.35           C  
ATOM   2346  C   ARG A 304      17.145  -3.598   0.525  1.00 94.35           C  
ATOM   2347  CB  ARG A 304      19.106  -4.577  -0.684  1.00 94.35           C  
ATOM   2348  O   ARG A 304      17.326  -2.632   1.270  1.00 94.35           O  
ATOM   2349  CG  ARG A 304      20.350  -5.447  -0.597  1.00 94.35           C  
ATOM   2350  CD  ARG A 304      21.296  -5.197  -1.763  1.00 94.35           C  
ATOM   2351  NE  ARG A 304      22.347  -6.208  -1.830  1.00 94.35           N  
ATOM   2352  NH1 ARG A 304      22.782  -5.903  -4.079  1.00 94.35           N  
ATOM   2353  NH2 ARG A 304      23.965  -7.457  -2.878  1.00 94.35           N  
ATOM   2354  CZ  ARG A 304      23.029  -6.520  -2.929  1.00 94.35           C  
ATOM   2355  N   ILE A 305      16.125  -3.698  -0.312  1.00 94.99           N  
ATOM   2356  CA  ILE A 305      15.095  -2.668  -0.372  1.00 94.99           C  
ATOM   2357  C   ILE A 305      14.375  -2.579   0.972  1.00 94.99           C  
ATOM   2358  CB  ILE A 305      14.082  -2.946  -1.505  1.00 94.99           C  
ATOM   2359  O   ILE A 305      14.140  -1.483   1.486  1.00 94.99           O  
ATOM   2360  CG1 ILE A 305      14.756  -2.795  -2.873  1.00 94.99           C  
ATOM   2361  CG2 ILE A 305      12.870  -2.018  -1.386  1.00 94.99           C  
ATOM   2362  CD1 ILE A 305      13.890  -3.241  -4.043  1.00 94.99           C  
ATOM   2363  N   MET A 306      14.081  -3.723   1.548  1.00 93.79           N  
ATOM   2364  CA  MET A 306      13.384  -3.761   2.830  1.00 93.79           C  
ATOM   2365  C   MET A 306      14.266  -3.210   3.945  1.00 93.79           C  
ATOM   2366  CB  MET A 306      12.950  -5.189   3.165  1.00 93.79           C  
ATOM   2367  O   MET A 306      13.774  -2.547   4.861  1.00 93.79           O  
ATOM   2368  CG  MET A 306      11.794  -5.694   2.316  1.00 93.79           C  
ATOM   2369  SD  MET A 306      10.290  -4.657   2.489  1.00 93.79           S  
ATOM   2370  CE  MET A 306       9.778  -5.115   4.169  1.00 93.79           C  
ATOM   2371  N   GLU A 307      15.580  -3.483   3.859  1.00 94.49           N  
ATOM   2372  CA  GLU A 307      16.527  -2.923   4.818  1.00 94.49           C  
ATOM   2373  C   GLU A 307      16.573  -1.401   4.724  1.00 94.49           C  
ATOM   2374  CB  GLU A 307      17.926  -3.505   4.596  1.00 94.49           C  
ATOM   2375  O   GLU A 307      16.615  -0.711   5.745  1.00 94.49           O  
ATOM   2376  CG  GLU A 307      18.050  -4.971   4.986  1.00 94.49           C  
ATOM   2377  CD  GLU A 307      19.405  -5.570   4.643  1.00 94.49           C  
ATOM   2378  OE1 GLU A 307      19.590  -6.795   4.823  1.00 94.49           O  
ATOM   2379  OE2 GLU A 307      20.289  -4.808   4.191  1.00 94.49           O  
ATOM   2380  N   ASP A 308      16.577  -0.919   3.509  1.00 94.74           N  
ATOM   2381  CA  ASP A 308      16.615   0.524   3.288  1.00 94.74           C  
ATOM   2382  C   ASP A 308      15.337   1.191   3.791  1.00 94.74           C  
ATOM   2383  CB  ASP A 308      16.821   0.834   1.804  1.00 94.74           C  
ATOM   2384  O   ASP A 308      15.387   2.266   4.392  1.00 94.74           O  
ATOM   2385  CG  ASP A 308      18.243   0.575   1.336  1.00 94.74           C  
ATOM   2386  OD1 ASP A 308      19.126   0.316   2.182  1.00 94.74           O  
ATOM   2387  OD2 ASP A 308      18.482   0.633   0.110  1.00 94.74           O  
ATOM   2388  N   ILE A 309      14.218   0.566   3.563  1.00 93.67           N  
ATOM   2389  CA  ILE A 309      12.930   1.096   3.996  1.00 93.67           C  
ATOM   2390  C   ILE A 309      12.880   1.150   5.521  1.00 93.67           C  
ATOM   2391  CB  ILE A 309      11.759   0.248   3.451  1.00 93.67           C  
ATOM   2392  O   ILE A 309      12.386   2.122   6.098  1.00 93.67           O  
ATOM   2393  CG1 ILE A 309      11.635   0.421   1.933  1.00 93.67           C  
ATOM   2394  CG2 ILE A 309      10.450   0.621   4.153  1.00 93.67           C  
ATOM   2395  CD1 ILE A 309      10.633  -0.522   1.282  1.00 93.67           C  
ATOM   2396  N   GLN A 310      13.439   0.145   6.126  1.00 93.75           N  
ATOM   2397  CA  GLN A 310      13.472   0.086   7.583  1.00 93.75           C  
ATOM   2398  C   GLN A 310      14.474   1.087   8.152  1.00 93.75           C  
ATOM   2399  CB  GLN A 310      13.816  -1.327   8.056  1.00 93.75           C  
ATOM   2400  O   GLN A 310      14.206   1.734   9.166  1.00 93.75           O  
ATOM   2401  CG  GLN A 310      12.704  -2.341   7.823  1.00 93.75           C  
ATOM   2402  CD  GLN A 310      13.131  -3.763   8.136  1.00 93.75           C  
ATOM   2403  NE2 GLN A 310      12.249  -4.720   7.869  1.00 93.75           N  
ATOM   2404  OE1 GLN A 310      14.245  -4.000   8.613  1.00 93.75           O  
ATOM   2405  N   HIS A 311      15.575   1.189   7.485  1.00 94.97           N  
ATOM   2406  CA  HIS A 311      16.631   2.096   7.923  1.00 94.97           C  
ATOM   2407  C   HIS A 311      16.166   3.547   7.873  1.00 94.97           C  
ATOM   2408  CB  HIS A 311      17.883   1.916   7.062  1.00 94.97           C  
ATOM   2409  O   HIS A 311      16.494   4.340   8.759  1.00 94.97           O  
ATOM   2410  CG  HIS A 311      19.089   2.615   7.604  1.00 94.97           C  
ATOM   2411  CD2 HIS A 311      20.103   2.165   8.379  1.00 94.97           C  
ATOM   2412  ND1 HIS A 311      19.349   3.946   7.362  1.00 94.97           N  
ATOM   2413  CE1 HIS A 311      20.475   4.285   7.966  1.00 94.97           C  
ATOM   2414  NE2 HIS A 311      20.953   3.223   8.590  1.00 94.97           N  
ATOM   2415  N   HIS A 312      15.367   3.935   6.896  1.00 93.80           N  
ATOM   2416  CA  HIS A 312      14.909   5.309   6.727  1.00 93.80           C  
ATOM   2417  C   HIS A 312      13.531   5.511   7.347  1.00 93.80           C  
ATOM   2418  CB  HIS A 312      14.878   5.685   5.244  1.00 93.80           C  
ATOM   2419  O   HIS A 312      12.960   6.601   7.260  1.00 93.80           O  
ATOM   2420  CG  HIS A 312      16.233   5.769   4.618  1.00 93.80           C  
ATOM   2421  CD2 HIS A 312      17.147   6.768   4.608  1.00 93.80           C  
ATOM   2422  ND1 HIS A 312      16.783   4.735   3.891  1.00 93.80           N  
ATOM   2423  CE1 HIS A 312      17.981   5.095   3.462  1.00 93.80           C  
ATOM   2424  NE2 HIS A 312      18.225   6.324   3.882  1.00 93.80           N  
ATOM   2425  N   ASN A 313      12.953   4.481   7.991  1.00 92.80           N  
ATOM   2426  CA  ASN A 313      11.677   4.510   8.699  1.00 92.80           C  
ATOM   2427  C   ASN A 313      10.559   5.058   7.818  1.00 92.80           C  
ATOM   2428  CB  ASN A 313      11.794   5.334   9.983  1.00 92.80           C  
ATOM   2429  O   ASN A 313       9.816   5.949   8.233  1.00 92.80           O  
ATOM   2430  CG  ASN A 313      12.657   4.661  11.033  1.00 92.80           C  
ATOM   2431  ND2 ASN A 313      13.468   5.449  11.728  1.00 92.80           N  
ATOM   2432  OD1 ASN A 313      12.595   3.442  11.217  1.00 92.80           O  
ATOM   2433  N   ILE A 314      10.483   4.576   6.607  1.00 92.87           N  
ATOM   2434  CA  ILE A 314       9.422   4.956   5.681  1.00 92.87           C  
ATOM   2435  C   ILE A 314       8.206   4.056   5.893  1.00 92.87           C  
ATOM   2436  CB  ILE A 314       9.898   4.878   4.213  1.00 92.87           C  
ATOM   2437  O   ILE A 314       8.307   2.831   5.787  1.00 92.87           O  
ATOM   2438  CG1 ILE A 314      11.139   5.753   4.007  1.00 92.87           C  
ATOM   2439  CG2 ILE A 314       8.773   5.288   3.258  1.00 92.87           C  
ATOM   2440  CD1 ILE A 314      11.861   5.503   2.690  1.00 92.87           C  
ATOM   2441  N   PRO A 315       7.054   4.733   6.279  1.00 91.21           N  
ATOM   2442  CA  PRO A 315       5.831   3.957   6.500  1.00 91.21           C  
ATOM   2443  C   PRO A 315       5.252   3.387   5.207  1.00 91.21           C  
ATOM   2444  CB  PRO A 315       4.875   4.977   7.123  1.00 91.21           C  
ATOM   2445  O   PRO A 315       4.946   4.140   4.279  1.00 91.21           O  
ATOM   2446  CG  PRO A 315       5.745   6.130   7.510  1.00 91.21           C  
ATOM   2447  CD  PRO A 315       6.967   6.119   6.638  1.00 91.21           C  
ATOM   2448  N   ILE A 316       5.424   2.171   5.022  1.00 92.27           N  
ATOM   2449  CA  ILE A 316       4.792   1.511   3.885  1.00 92.27           C  
ATOM   2450  C   ILE A 316       3.569   0.728   4.358  1.00 92.27           C  
ATOM   2451  CB  ILE A 316       5.779   0.574   3.154  1.00 92.27           C  
ATOM   2452  O   ILE A 316       3.352   0.570   5.561  1.00 92.27           O  
ATOM   2453  CG1 ILE A 316       6.259  -0.536   4.097  1.00 92.27           C  
ATOM   2454  CG2 ILE A 316       6.964   1.367   2.596  1.00 92.27           C  
ATOM   2455  CD1 ILE A 316       7.010  -1.660   3.398  1.00 92.27           C  
ATOM   2456  N   TYR A 317       2.652   0.446   3.451  1.00 90.64           N  
ATOM   2457  CA  TYR A 317       1.452  -0.312   3.787  1.00 90.64           C  
ATOM   2458  C   TYR A 317       1.813  -1.680   4.355  1.00 90.64           C  
ATOM   2459  CB  TYR A 317       0.558  -0.478   2.555  1.00 90.64           C  
ATOM   2460  O   TYR A 317       2.525  -2.457   3.714  1.00 90.64           O  
ATOM   2461  CG  TYR A 317      -0.685  -1.295   2.812  1.00 90.64           C  
ATOM   2462  CD1 TYR A 317      -0.803  -2.592   2.320  1.00 90.64           C  
ATOM   2463  CD2 TYR A 317      -1.743  -0.771   3.546  1.00 90.64           C  
ATOM   2464  CE1 TYR A 317      -1.947  -3.349   2.553  1.00 90.64           C  
ATOM   2465  CE2 TYR A 317      -2.892  -1.518   3.785  1.00 90.64           C  
ATOM   2466  OH  TYR A 317      -4.120  -3.547   3.519  1.00 90.64           O  
ATOM   2467  CZ  TYR A 317      -2.985  -2.804   3.285  1.00 90.64           C  
ATOM   2468  N   ASN A 318       1.366  -1.841   5.660  1.00 84.90           N  
ATOM   2469  CA  ASN A 318       1.600  -3.116   6.331  1.00 84.90           C  
ATOM   2470  C   ASN A 318       0.316  -3.932   6.447  1.00 84.90           C  
ATOM   2471  CB  ASN A 318       2.212  -2.889   7.715  1.00 84.90           C  
ATOM   2472  O   ASN A 318      -0.747  -3.386   6.744  1.00 84.90           O  
ATOM   2473  CG  ASN A 318       3.652  -2.422   7.648  1.00 84.90           C  
ATOM   2474  ND2 ASN A 318       4.215  -2.067   8.797  1.00 84.90           N  
ATOM   2475  OD1 ASN A 318       4.254  -2.380   6.572  1.00 84.90           O  
ATOM   2476  N   PHE A 319       0.338  -5.104   6.018  1.00 81.76           N  
ATOM   2477  CA  PHE A 319      -0.815  -5.994   6.089  1.00 81.76           C  
ATOM   2478  C   PHE A 319      -1.192  -6.278   7.538  1.00 81.76           C  
ATOM   2479  CB  PHE A 319      -0.528  -7.307   5.354  1.00 81.76           C  
ATOM   2480  O   PHE A 319      -0.319  -6.487   8.383  1.00 81.76           O  
ATOM   2481  CG  PHE A 319      -0.222  -7.130   3.892  1.00 81.76           C  
ATOM   2482  CD1 PHE A 319      -1.247  -6.997   2.964  1.00 81.76           C  
ATOM   2483  CD2 PHE A 319       1.093  -7.098   3.445  1.00 81.76           C  
ATOM   2484  CE1 PHE A 319      -0.966  -6.833   1.609  1.00 81.76           C  
ATOM   2485  CE2 PHE A 319       1.381  -6.935   2.093  1.00 81.76           C  
ATOM   2486  CZ  PHE A 319       0.350  -6.803   1.176  1.00 81.76           C  
ATOM   2487  N   PRO A 320      -2.452  -5.822   7.949  1.00 73.22           N  
ATOM   2488  CA  PRO A 320      -2.898  -6.047   9.326  1.00 73.22           C  
ATOM   2489  C   PRO A 320      -2.525  -7.432   9.849  1.00 73.22           C  
ATOM   2490  CB  PRO A 320      -4.418  -5.889   9.234  1.00 73.22           C  
ATOM   2491  O   PRO A 320      -2.568  -8.411   9.099  1.00 73.22           O  
ATOM   2492  CG  PRO A 320      -4.651  -5.179   7.940  1.00 73.22           C  
ATOM   2493  CD  PRO A 320      -3.480  -5.439   7.036  1.00 73.22           C  
ATOM   2494  N   GLU A 321      -1.690  -7.407  10.932  1.00 65.10           N  
ATOM   2495  CA  GLU A 321      -1.353  -8.591  11.717  1.00 65.10           C  
ATOM   2496  C   GLU A 321      -2.552  -9.077  12.525  1.00 65.10           C  
ATOM   2497  CB  GLU A 321      -0.173  -8.301  12.648  1.00 65.10           C  
ATOM   2498  O   GLU A 321      -3.271  -8.273  13.123  1.00 65.10           O  
ATOM   2499  CG  GLU A 321       1.142  -8.064  11.920  1.00 65.10           C  
ATOM   2500  CD  GLU A 321       2.313  -7.823  12.859  1.00 65.10           C  
ATOM   2501  OE1 GLU A 321       3.461  -7.690  12.376  1.00 65.10           O  
ATOM   2502  OE2 GLU A 321       2.081  -7.768  14.087  1.00 65.10           O  
ATOM   2503  N   ASP A 322      -3.319  -9.896  11.983  1.00 55.05           N  
ATOM   2504  CA  ASP A 322      -4.299 -10.429  12.923  1.00 55.05           C  
ATOM   2505  C   ASP A 322      -3.624 -10.922  14.200  1.00 55.05           C  
ATOM   2506  CB  ASP A 322      -5.098 -11.564  12.279  1.00 55.05           C  
ATOM   2507  O   ASP A 322      -2.784 -11.824  14.157  1.00 55.05           O  
ATOM   2508  CG  ASP A 322      -6.237 -11.067  11.405  1.00 55.05           C  
ATOM   2509  OD1 ASP A 322      -6.690  -9.917  11.591  1.00 55.05           O  
ATOM   2510  OD2 ASP A 322      -6.686 -11.833  10.526  1.00 55.05           O  
ATOM   2511  N   ASP A 323      -2.781 -10.076  14.827  1.00 47.03           N  
ATOM   2512  CA  ASP A 323      -2.303 -10.448  16.155  1.00 47.03           C  
ATOM   2513  C   ASP A 323      -3.386 -11.181  16.943  1.00 47.03           C  
ATOM   2514  CB  ASP A 323      -1.839  -9.210  16.925  1.00 47.03           C  
ATOM   2515  O   ASP A 323      -3.909 -10.654  17.927  1.00 47.03           O  
ATOM   2516  CG  ASP A 323      -0.583  -8.585  16.342  1.00 47.03           C  
ATOM   2517  OD1 ASP A 323       0.210  -9.302  15.694  1.00 47.03           O  
ATOM   2518  OD2 ASP A 323      -0.383  -7.367  16.536  1.00 47.03           O  
ATOM   2519  N   SER A 324      -4.204 -12.088  16.386  1.00 46.74           N  
ATOM   2520  CA  SER A 324      -4.651 -13.034  17.402  1.00 46.74           C  
ATOM   2521  C   SER A 324      -3.517 -13.400  18.354  1.00 46.74           C  
ATOM   2522  CB  SER A 324      -5.208 -14.300  16.749  1.00 46.74           C  
ATOM   2523  O   SER A 324      -2.466 -13.877  17.922  1.00 46.74           O  
ATOM   2524  OG  SER A 324      -4.184 -15.007  16.070  1.00 46.74           O  
ATOM   2525  N   ASP A 325      -2.673 -12.519  18.932  1.00 45.84           N  
ATOM   2526  CA  ASP A 325      -2.269 -12.803  20.306  1.00 45.84           C  
ATOM   2527  C   ASP A 325      -2.820 -14.148  20.773  1.00 45.84           C  
ATOM   2528  CB  ASP A 325      -2.736 -11.688  21.244  1.00 45.84           C  
ATOM   2529  O   ASP A 325      -3.130 -14.322  21.954  1.00 45.84           O  
ATOM   2530  CG  ASP A 325      -2.029 -10.368  20.996  1.00 45.84           C  
ATOM   2531  OD1 ASP A 325      -0.945 -10.365  20.373  1.00 45.84           O  
ATOM   2532  OD2 ASP A 325      -2.559  -9.322  21.428  1.00 45.84           O  
ATOM   2533  N   ASP A 326      -2.718 -15.217  20.021  1.00 45.53           N  
ATOM   2534  CA  ASP A 326      -2.558 -16.501  20.696  1.00 45.53           C  
ATOM   2535  C   ASP A 326      -1.280 -17.204  20.242  1.00 45.53           C  
ATOM   2536  CB  ASP A 326      -3.771 -17.397  20.440  1.00 45.53           C  
ATOM   2537  O   ASP A 326      -1.245 -18.432  20.137  1.00 45.53           O  
ATOM   2538  CG  ASP A 326      -5.031 -16.899  21.124  1.00 45.53           C  
ATOM   2539  OD1 ASP A 326      -4.935 -16.285  22.209  1.00 45.53           O  
ATOM   2540  OD2 ASP A 326      -6.132 -17.125  20.576  1.00 45.53           O  
ATOM   2541  N   ALA A 327      -0.308 -16.506  19.636  1.00 47.13           N  
ATOM   2542  CA  ALA A 327       0.978 -17.153  19.388  1.00 47.13           C  
ATOM   2543  C   ALA A 327       1.707 -17.443  20.697  1.00 47.13           C  
ATOM   2544  CB  ALA A 327       1.845 -16.284  18.481  1.00 47.13           C  
ATOM   2545  O   ALA A 327       2.406 -18.452  20.816  1.00 47.13           O  
ATOM   2546  N   GLU A 328       1.236 -16.830  21.814  1.00 46.87           N  
ATOM   2547  CA  GLU A 328       1.839 -17.399  23.015  1.00 46.87           C  
ATOM   2548  C   GLU A 328       0.908 -18.415  23.672  1.00 46.87           C  
ATOM   2549  CB  GLU A 328       2.198 -16.294  24.012  1.00 46.87           C  
ATOM   2550  O   GLU A 328       1.367 -19.360  24.316  1.00 46.87           O  
ATOM   2551  CG  GLU A 328       3.319 -15.380  23.539  1.00 46.87           C  
ATOM   2552  CD  GLU A 328       3.950 -14.573  24.663  1.00 46.87           C  
ATOM   2553  OE1 GLU A 328       4.951 -13.864  24.413  1.00 46.87           O  
ATOM   2554  OE2 GLU A 328       3.440 -14.652  25.803  1.00 46.87           O  
ATOM   2555  N   MET A 329      -0.275 -18.789  23.109  1.00 45.86           N  
ATOM   2556  CA  MET A 329      -1.115 -19.890  23.571  1.00 45.86           C  
ATOM   2557  C   MET A 329      -1.213 -20.982  22.511  1.00 45.86           C  
ATOM   2558  CB  MET A 329      -2.513 -19.386  23.932  1.00 45.86           C  
ATOM   2559  O   MET A 329      -1.558 -22.124  22.820  1.00 45.86           O  
ATOM   2560  CG  MET A 329      -3.371 -20.417  24.647  1.00 45.86           C  
ATOM   2561  SD  MET A 329      -5.016 -19.755  25.123  1.00 45.86           S  
ATOM   2562  CE  MET A 329      -4.673 -19.242  26.829  1.00 45.86           C  
ATOM   2563  N   LYS A 330      -0.650 -20.853  21.323  1.00 46.50           N  
ATOM   2564  CA  LYS A 330      -0.738 -21.900  20.309  1.00 46.50           C  
ATOM   2565  C   LYS A 330       0.396 -22.910  20.461  1.00 46.50           C  
ATOM   2566  CB  LYS A 330      -0.713 -21.291  18.906  1.00 46.50           C  
ATOM   2567  O   LYS A 330       0.256 -24.070  20.070  1.00 46.50           O  
ATOM   2568  CG  LYS A 330      -1.934 -21.628  18.063  1.00 46.50           C  
ATOM   2569  CD  LYS A 330      -1.848 -21.000  16.678  1.00 46.50           C  
ATOM   2570  CE  LYS A 330      -3.081 -21.317  15.842  1.00 46.50           C  
ATOM   2571  NZ  LYS A 330      -3.041 -20.632  14.515  1.00 46.50           N  
ATOM   2572  N   GLU A 331       1.409 -22.488  21.341  1.00 45.46           N  
ATOM   2573  CA  GLU A 331       2.314 -23.618  21.531  1.00 45.46           C  
ATOM   2574  C   GLU A 331       1.746 -24.618  22.533  1.00 45.46           C  
ATOM   2575  CB  GLU A 331       3.690 -23.133  21.995  1.00 45.46           C  
ATOM   2576  O   GLU A 331       1.927 -25.828  22.382  1.00 45.46           O  
ATOM   2577  CG  GLU A 331       4.844 -23.662  21.155  1.00 45.46           C  
ATOM   2578  CD  GLU A 331       6.209 -23.247  21.682  1.00 45.46           C  
ATOM   2579  OE1 GLU A 331       7.236 -23.668  21.103  1.00 45.46           O  
ATOM   2580  OE2 GLU A 331       6.251 -22.496  22.682  1.00 45.46           O  
ATOM   2581  N   SER A 332       0.510 -24.230  23.163  1.00 45.90           N  
ATOM   2582  CA  SER A 332      -0.037 -25.282  24.014  1.00 45.90           C  
ATOM   2583  C   SER A 332      -1.389 -25.764  23.496  1.00 45.90           C  
ATOM   2584  CB  SER A 332      -0.180 -24.787  25.453  1.00 45.90           C  
ATOM   2585  O   SER A 332      -1.887 -26.807  23.924  1.00 45.90           O  
ATOM   2586  OG  SER A 332      -0.900 -23.567  25.497  1.00 45.90           O  
ATOM   2587  N   ALA A 333      -1.955 -25.401  22.320  1.00 44.66           N  
ATOM   2588  CA  ALA A 333      -3.243 -25.993  21.967  1.00 44.66           C  
ATOM   2589  C   ALA A 333      -3.130 -26.838  20.701  1.00 44.66           C  
ATOM   2590  CB  ALA A 333      -4.296 -24.903  21.783  1.00 44.66           C  
ATOM   2591  O   ALA A 333      -3.955 -26.719  19.792  1.00 44.66           O  
ATOM   2592  N   SER A 334      -1.922 -27.342  20.276  1.00 41.28           N  
ATOM   2593  CA  SER A 334      -1.939 -28.506  19.398  1.00 41.28           C  
ATOM   2594  C   SER A 334      -2.727 -29.655  20.017  1.00 41.28           C  
ATOM   2595  CB  SER A 334      -0.513 -28.964  19.087  1.00 41.28           C  
ATOM   2596  O   SER A 334      -2.947 -30.683  19.373  1.00 41.28           O  
ATOM   2597  OG  SER A 334       0.133 -29.429  20.260  1.00 41.28           O  
ATOM   2598  N   ALA A 335      -4.045 -29.458  20.498  1.00 42.39           N  
ATOM   2599  CA  ALA A 335      -4.823 -30.684  20.659  1.00 42.39           C  
ATOM   2600  C   ALA A 335      -6.320 -30.393  20.611  1.00 42.39           C  
ATOM   2601  CB  ALA A 335      -4.460 -31.376  21.970  1.00 42.39           C  
ATOM   2602  O   ALA A 335      -6.841 -29.645  21.442  1.00 42.39           O  
ATOM   2603  N   MET A 336      -7.001 -29.995  19.450  1.00 38.38           N  
ATOM   2604  CA  MET A 336      -8.400 -30.389  19.307  1.00 38.38           C  
ATOM   2605  C   MET A 336      -9.050 -29.669  18.130  1.00 38.38           C  
ATOM   2606  CB  MET A 336      -9.176 -30.096  20.592  1.00 38.38           C  
ATOM   2607  O   MET A 336      -9.012 -28.440  18.051  1.00 38.38           O  
ATOM   2608  CG  MET A 336      -9.020 -31.166  21.660  1.00 38.38           C  
ATOM   2609  SD  MET A 336     -10.341 -32.438  21.577  1.00 38.38           S  
ATOM   2610  CE  MET A 336     -10.499 -32.850  23.337  1.00 38.38           C  
ATOM   2611  N   ASP A 337      -9.013 -30.201  16.962  1.00 38.26           N  
ATOM   2612  CA  ASP A 337      -9.984 -30.719  16.003  1.00 38.26           C  
ATOM   2613  C   ASP A 337     -11.032 -29.664  15.657  1.00 38.26           C  
ATOM   2614  CB  ASP A 337     -10.663 -31.975  16.552  1.00 38.26           C  
ATOM   2615  O   ASP A 337     -11.620 -29.050  16.550  1.00 38.26           O  
ATOM   2616  CG  ASP A 337      -9.886 -33.246  16.259  1.00 38.26           C  
ATOM   2617  OD1 ASP A 337      -8.984 -33.224  15.395  1.00 38.26           O  
ATOM   2618  OD2 ASP A 337     -10.181 -34.281  16.897  1.00 38.26           O  
ATOM   2619  N   ASP A 338     -11.014 -28.958  14.439  1.00 39.92           N  
ATOM   2620  CA  ASP A 338     -11.950 -29.002  13.319  1.00 39.92           C  
ATOM   2621  C   ASP A 338     -12.982 -27.881  13.422  1.00 39.92           C  
ATOM   2622  CB  ASP A 338     -12.652 -30.360  13.258  1.00 39.92           C  
ATOM   2623  O   ASP A 338     -13.696 -27.778  14.421  1.00 39.92           O  
ATOM   2624  CG  ASP A 338     -11.884 -31.389  12.447  1.00 39.92           C  
ATOM   2625  OD1 ASP A 338     -10.988 -31.004  11.665  1.00 39.92           O  
ATOM   2626  OD2 ASP A 338     -12.179 -32.595  12.589  1.00 39.92           O  
ATOM   2627  N   GLU A 339     -12.765 -26.586  13.021  1.00 43.96           N  
ATOM   2628  CA  GLU A 339     -13.800 -25.864  12.287  1.00 43.96           C  
ATOM   2629  C   GLU A 339     -13.665 -24.357  12.481  1.00 43.96           C  
ATOM   2630  CB  GLU A 339     -15.192 -26.329  12.723  1.00 43.96           C  
ATOM   2631  O   GLU A 339     -14.104 -23.815  13.498  1.00 43.96           O  
ATOM   2632  CG  GLU A 339     -16.295 -25.979  11.734  1.00 43.96           C  
ATOM   2633  CD  GLU A 339     -17.649 -26.556  12.117  1.00 43.96           C  
ATOM   2634  OE1 GLU A 339     -18.645 -26.288  11.407  1.00 43.96           O  
ATOM   2635  OE2 GLU A 339     -17.714 -27.280  13.135  1.00 43.96           O  
ATOM   2636  N   GLU A 340     -12.538 -23.717  12.108  1.00 45.00           N  
ATOM   2637  CA  GLU A 340     -12.544 -22.274  11.886  1.00 45.00           C  
ATOM   2638  C   GLU A 340     -11.663 -21.896  10.699  1.00 45.00           C  
ATOM   2639  CB  GLU A 340     -12.079 -21.535  13.143  1.00 45.00           C  
ATOM   2640  O   GLU A 340     -10.556 -21.384  10.878  1.00 45.00           O  
ATOM   2641  CG  GLU A 340     -13.125 -20.597  13.727  1.00 45.00           C  
ATOM   2642  CD  GLU A 340     -12.619 -19.802  14.920  1.00 45.00           C  
ATOM   2643  OE1 GLU A 340     -13.388 -18.984  15.475  1.00 45.00           O  
ATOM   2644  OE2 GLU A 340     -11.444 -19.998  15.303  1.00 45.00           O  
ATOM   2645  N   THR A 341     -11.703 -22.443   9.577  1.00 48.56           N  
ATOM   2646  CA  THR A 341     -11.197 -22.492   8.210  1.00 48.56           C  
ATOM   2647  C   THR A 341     -11.350 -21.135   7.528  1.00 48.56           C  
ATOM   2648  CB  THR A 341     -11.922 -23.569   7.383  1.00 48.56           C  
ATOM   2649  O   THR A 341     -10.486 -20.724   6.750  1.00 48.56           O  
ATOM   2650  CG2 THR A 341     -11.000 -24.164   6.325  1.00 48.56           C  
ATOM   2651  OG1 THR A 341     -12.366 -24.615   8.257  1.00 48.56           O  
ATOM   2652  N   ALA A 342     -12.098 -20.019   8.118  1.00 48.11           N  
ATOM   2653  CA  ALA A 342     -12.208 -18.837   7.268  1.00 48.11           C  
ATOM   2654  C   ALA A 342     -11.304 -17.715   7.769  1.00 48.11           C  
ATOM   2655  CB  ALA A 342     -13.657 -18.360   7.204  1.00 48.11           C  
ATOM   2656  O   ALA A 342     -10.735 -16.965   6.972  1.00 48.11           O  
ATOM   2657  N   SER A 343     -10.985 -17.727   9.069  1.00 51.52           N  
ATOM   2658  CA  SER A 343     -10.101 -16.670   9.549  1.00 51.52           C  
ATOM   2659  C   SER A 343      -8.636 -17.076   9.427  1.00 51.52           C  
ATOM   2660  CB  SER A 343     -10.422 -16.322  11.004  1.00 51.52           C  
ATOM   2661  O   SER A 343      -7.768 -16.229   9.206  1.00 51.52           O  
ATOM   2662  OG  SER A 343      -9.914 -17.312  11.882  1.00 51.52           O  
ATOM   2663  N   GLU A 344      -8.386 -18.399   9.327  1.00 55.60           N  
ATOM   2664  CA  GLU A 344      -7.018 -18.879   9.162  1.00 55.60           C  
ATOM   2665  C   GLU A 344      -6.539 -18.697   7.724  1.00 55.60           C  
ATOM   2666  CB  GLU A 344      -6.910 -20.350   9.570  1.00 55.60           C  
ATOM   2667  O   GLU A 344      -5.362 -18.416   7.487  1.00 55.60           O  
ATOM   2668  CG  GLU A 344      -7.005 -20.581  11.071  1.00 55.60           C  
ATOM   2669  CD  GLU A 344      -6.876 -22.044  11.463  1.00 55.60           C  
ATOM   2670  OE1 GLU A 344      -7.033 -22.368  12.662  1.00 55.60           O  
ATOM   2671  OE2 GLU A 344      -6.615 -22.874  10.563  1.00 55.60           O  
ATOM   2672  N   THR A 345      -7.556 -18.789   6.760  1.00 61.19           N  
ATOM   2673  CA  THR A 345      -7.141 -18.658   5.367  1.00 61.19           C  
ATOM   2674  C   THR A 345      -6.700 -17.229   5.066  1.00 61.19           C  
ATOM   2675  CB  THR A 345      -8.275 -19.062   4.406  1.00 61.19           C  
ATOM   2676  O   THR A 345      -5.719 -17.014   4.352  1.00 61.19           O  
ATOM   2677  CG2 THR A 345      -7.752 -19.244   2.985  1.00 61.19           C  
ATOM   2678  OG1 THR A 345      -8.854 -20.295   4.851  1.00 61.19           O  
ATOM   2679  N   GLY A 346      -7.366 -16.213   5.638  1.00 63.55           N  
ATOM   2680  CA  GLY A 346      -6.978 -14.831   5.405  1.00 63.55           C  
ATOM   2681  C   GLY A 346      -5.646 -14.471   6.036  1.00 63.55           C  
ATOM   2682  O   GLY A 346      -4.850 -13.740   5.444  1.00 63.55           O  
ATOM   2683  N   THR A 347      -5.400 -15.177   7.211  1.00 72.71           N  
ATOM   2684  CA  THR A 347      -4.162 -14.919   7.938  1.00 72.71           C  
ATOM   2685  C   THR A 347      -2.963 -15.481   7.179  1.00 72.71           C  
ATOM   2686  CB  THR A 347      -4.208 -15.524   9.353  1.00 72.71           C  
ATOM   2687  O   THR A 347      -1.919 -14.831   7.088  1.00 72.71           O  
ATOM   2688  CG2 THR A 347      -2.994 -15.098  10.173  1.00 72.71           C  
ATOM   2689  OG1 THR A 347      -5.398 -15.083  10.017  1.00 72.71           O  
ATOM   2690  N   GLN A 348      -3.170 -16.679   6.679  1.00 78.84           N  
ATOM   2691  CA  GLN A 348      -2.082 -17.301   5.934  1.00 78.84           C  
ATOM   2692  C   GLN A 348      -1.778 -16.528   4.654  1.00 78.84           C  
ATOM   2693  CB  GLN A 348      -2.421 -18.755   5.601  1.00 78.84           C  
ATOM   2694  O   GLN A 348      -0.613 -16.332   4.302  1.00 78.84           O  
ATOM   2695  CG  GLN A 348      -1.277 -19.520   4.948  1.00 78.84           C  
ATOM   2696  CD  GLN A 348      -0.106 -19.739   5.887  1.00 78.84           C  
ATOM   2697  NE2 GLN A 348       0.973 -20.312   5.366  1.00 78.84           N  
ATOM   2698  OE1 GLN A 348      -0.171 -19.396   7.072  1.00 78.84           O  
ATOM   2699  N   GLU A 349      -2.780 -16.028   4.047  1.00 80.75           N  
ATOM   2700  CA  GLU A 349      -2.612 -15.272   2.809  1.00 80.75           C  
ATOM   2701  C   GLU A 349      -1.903 -13.945   3.064  1.00 80.75           C  
ATOM   2702  CB  GLU A 349      -3.968 -15.024   2.143  1.00 80.75           C  
ATOM   2703  O   GLU A 349      -1.034 -13.541   2.290  1.00 80.75           O  
ATOM   2704  CG  GLU A 349      -4.650 -16.291   1.646  1.00 80.75           C  
ATOM   2705  CD  GLU A 349      -6.029 -16.039   1.057  1.00 80.75           C  
ATOM   2706  OE1 GLU A 349      -6.677 -17.004   0.593  1.00 80.75           O  
ATOM   2707  OE2 GLU A 349      -6.464 -14.865   1.057  1.00 80.75           O  
ATOM   2708  N   ASN A 350      -2.261 -13.335   4.188  1.00 85.31           N  
ATOM   2709  CA  ASN A 350      -1.651 -12.064   4.561  1.00 85.31           C  
ATOM   2710  C   ASN A 350      -0.167 -12.226   4.876  1.00 85.31           C  
ATOM   2711  CB  ASN A 350      -2.383 -11.447   5.755  1.00 85.31           C  
ATOM   2712  O   ASN A 350       0.646 -11.373   4.514  1.00 85.31           O  
ATOM   2713  CG  ASN A 350      -3.743 -10.892   5.383  1.00 85.31           C  
ATOM   2714  ND2 ASN A 350      -4.610 -10.731   6.375  1.00 85.31           N  
ATOM   2715  OD1 ASN A 350      -4.013 -10.611   4.212  1.00 85.31           O  
ATOM   2716  N   GLN A 351       0.128 -13.335   5.467  1.00 85.35           N  
ATOM   2717  CA  GLN A 351       1.521 -13.636   5.781  1.00 85.35           C  
ATOM   2718  C   GLN A 351       2.331 -13.878   4.511  1.00 85.35           C  
ATOM   2719  CB  GLN A 351       1.614 -14.853   6.703  1.00 85.35           C  
ATOM   2720  O   GLN A 351       3.480 -13.442   4.408  1.00 85.35           O  
ATOM   2721  CG  GLN A 351       1.160 -14.579   8.130  1.00 85.35           C  
ATOM   2722  CD  GLN A 351       1.161 -15.825   8.996  1.00 85.35           C  
ATOM   2723  NE2 GLN A 351       0.610 -15.711  10.199  1.00 85.35           N  
ATOM   2724  OE1 GLN A 351       1.653 -16.881   8.586  1.00 85.35           O  
ATOM   2725  N   GLU A 352       1.722 -14.563   3.590  1.00 87.50           N  
ATOM   2726  CA  GLU A 352       2.374 -14.828   2.311  1.00 87.50           C  
ATOM   2727  C   GLU A 352       2.605 -13.537   1.531  1.00 87.50           C  
ATOM   2728  CB  GLU A 352       1.542 -15.806   1.476  1.00 87.50           C  
ATOM   2729  O   GLU A 352       3.663 -13.353   0.925  1.00 87.50           O  
ATOM   2730  CG  GLU A 352       1.501 -17.218   2.042  1.00 87.50           C  
ATOM   2731  CD  GLU A 352       0.630 -18.164   1.232  1.00 87.50           C  
ATOM   2732  OE1 GLU A 352       0.467 -19.337   1.637  1.00 87.50           O  
ATOM   2733  OE2 GLU A 352       0.106 -17.729   0.182  1.00 87.50           O  
ATOM   2734  N   LEU A 353       1.744 -12.664   1.619  1.00 87.43           N  
ATOM   2735  CA  LEU A 353       1.826 -11.397   0.902  1.00 87.43           C  
ATOM   2736  C   LEU A 353       2.915 -10.508   1.492  1.00 87.43           C  
ATOM   2737  CB  LEU A 353       0.480 -10.669   0.941  1.00 87.43           C  
ATOM   2738  O   LEU A 353       3.623  -9.814   0.758  1.00 87.43           O  
ATOM   2739  CG  LEU A 353      -0.653 -11.295   0.125  1.00 87.43           C  
ATOM   2740  CD1 LEU A 353      -1.955 -10.535   0.358  1.00 87.43           C  
ATOM   2741  CD2 LEU A 353      -0.297 -11.314  -1.357  1.00 87.43           C  
ATOM   2742  N   ARG A 354       3.123 -10.624   2.761  1.00 87.72           N  
ATOM   2743  CA  ARG A 354       4.164  -9.850   3.429  1.00 87.72           C  
ATOM   2744  C   ARG A 354       5.552 -10.327   3.015  1.00 87.72           C  
ATOM   2745  CB  ARG A 354       4.010  -9.942   4.949  1.00 87.72           C  
ATOM   2746  O   ARG A 354       6.489  -9.530   2.932  1.00 87.72           O  
ATOM   2747  CG  ARG A 354       2.800  -9.199   5.492  1.00 87.72           C  
ATOM   2748  CD  ARG A 354       2.675  -9.352   7.001  1.00 87.72           C  
ATOM   2749  NE  ARG A 354       3.651  -8.530   7.710  1.00 87.72           N  
ATOM   2750  NH1 ARG A 354       3.084  -9.302   9.812  1.00 87.72           N  
ATOM   2751  NH2 ARG A 354       4.740  -7.737   9.570  1.00 87.72           N  
ATOM   2752  CZ  ARG A 354       3.823  -8.525   9.029  1.00 87.72           C  
ATOM   2753  N   SER A 355       5.581 -11.643   2.832  1.00 88.29           N  
ATOM   2754  CA  SER A 355       6.863 -12.229   2.456  1.00 88.29           C  
ATOM   2755  C   SER A 355       7.231 -11.877   1.018  1.00 88.29           C  
ATOM   2756  CB  SER A 355       6.830 -13.748   2.625  1.00 88.29           C  
ATOM   2757  O   SER A 355       8.410 -11.861   0.660  1.00 88.29           O  
ATOM   2758  OG  SER A 355       5.917 -14.336   1.714  1.00 88.29           O  
ATOM   2759  N   LEU A 356       6.210 -11.475   0.285  1.00 88.21           N  
ATOM   2760  CA  LEU A 356       6.444 -11.220  -1.132  1.00 88.21           C  
ATOM   2761  C   LEU A 356       6.781  -9.752  -1.372  1.00 88.21           C  
ATOM   2762  CB  LEU A 356       5.217 -11.615  -1.958  1.00 88.21           C  
ATOM   2763  O   LEU A 356       7.192  -9.377  -2.473  1.00 88.21           O  
ATOM   2764  CG  LEU A 356       4.927 -13.113  -2.066  1.00 88.21           C  
ATOM   2765  CD1 LEU A 356       3.605 -13.345  -2.791  1.00 88.21           C  
ATOM   2766  CD2 LEU A 356       6.068 -13.828  -2.782  1.00 88.21           C  
ATOM   2767  N   LEU A 357       6.747  -8.899  -0.347  1.00 91.12           N  
ATOM   2768  CA  LEU A 357       7.072  -7.481  -0.454  1.00 91.12           C  
ATOM   2769  C   LEU A 357       8.582  -7.270  -0.489  1.00 91.12           C  
ATOM   2770  CB  LEU A 357       6.463  -6.702   0.715  1.00 91.12           C  
ATOM   2771  O   LEU A 357       9.318  -7.891   0.281  1.00 91.12           O  
ATOM   2772  CG  LEU A 357       4.959  -6.433   0.640  1.00 91.12           C  
ATOM   2773  CD1 LEU A 357       4.468  -5.802   1.939  1.00 91.12           C  
ATOM   2774  CD2 LEU A 357       4.634  -5.538  -0.551  1.00 91.12           C  
ATOM   2775  N   PRO A 358       8.941  -6.438  -1.445  1.00 93.71           N  
ATOM   2776  CA  PRO A 358       8.256  -5.736  -2.532  1.00 93.71           C  
ATOM   2777  C   PRO A 358       7.854  -6.666  -3.674  1.00 93.71           C  
ATOM   2778  CB  PRO A 358       9.294  -4.713  -3.001  1.00 93.71           C  
ATOM   2779  O   PRO A 358       8.486  -7.705  -3.882  1.00 93.71           O  
ATOM   2780  CG  PRO A 358      10.613  -5.308  -2.627  1.00 93.71           C  
ATOM   2781  CD  PRO A 358      10.416  -6.186  -1.424  1.00 93.71           C  
ATOM   2782  N   PHE A 359       6.708  -6.299  -4.436  1.00 94.62           N  
ATOM   2783  CA  PHE A 359       6.215  -7.147  -5.515  1.00 94.62           C  
ATOM   2784  C   PHE A 359       7.075  -6.988  -6.763  1.00 94.62           C  
ATOM   2785  CB  PHE A 359       4.755  -6.814  -5.837  1.00 94.62           C  
ATOM   2786  O   PHE A 359       7.414  -5.868  -7.152  1.00 94.62           O  
ATOM   2787  CG  PHE A 359       3.794  -7.166  -4.734  1.00 94.62           C  
ATOM   2788  CD1 PHE A 359       3.425  -8.487  -4.510  1.00 94.62           C  
ATOM   2789  CD2 PHE A 359       3.260  -6.176  -3.920  1.00 94.62           C  
ATOM   2790  CE1 PHE A 359       2.536  -8.816  -3.489  1.00 94.62           C  
ATOM   2791  CE2 PHE A 359       2.371  -6.497  -2.898  1.00 94.62           C  
ATOM   2792  CZ  PHE A 359       2.010  -7.817  -2.684  1.00 94.62           C  
ATOM   2793  N   ALA A 360       7.439  -8.094  -7.267  1.00 94.60           N  
ATOM   2794  CA  ALA A 360       8.180  -8.128  -8.525  1.00 94.60           C  
ATOM   2795  C   ALA A 360       7.254  -8.433  -9.699  1.00 94.60           C  
ATOM   2796  CB  ALA A 360       9.302  -9.160  -8.453  1.00 94.60           C  
ATOM   2797  O   ALA A 360       6.723  -9.541  -9.807  1.00 94.60           O  
ATOM   2798  N   ILE A 361       7.163  -7.412 -10.614  1.00 94.20           N  
ATOM   2799  CA  ILE A 361       6.140  -7.563 -11.644  1.00 94.20           C  
ATOM   2800  C   ILE A 361       6.770  -7.396 -13.025  1.00 94.20           C  
ATOM   2801  CB  ILE A 361       4.992  -6.547 -11.452  1.00 94.20           C  
ATOM   2802  O   ILE A 361       7.800  -6.734 -13.168  1.00 94.20           O  
ATOM   2803  CG1 ILE A 361       5.523  -5.113 -11.559  1.00 94.20           C  
ATOM   2804  CG2 ILE A 361       4.290  -6.773 -10.109  1.00 94.20           C  
ATOM   2805  CD1 ILE A 361       4.435  -4.059 -11.709  1.00 94.20           C  
ATOM   2806  N   ILE A 362       6.103  -8.072 -13.897  1.00 92.34           N  
ATOM   2807  CA  ILE A 362       6.436  -7.983 -15.315  1.00 92.34           C  
ATOM   2808  C   ILE A 362       5.178  -7.667 -16.121  1.00 92.34           C  
ATOM   2809  CB  ILE A 362       7.086  -9.289 -15.825  1.00 92.34           C  
ATOM   2810  O   ILE A 362       4.152  -8.333 -15.968  1.00 92.34           O  
ATOM   2811  CG1 ILE A 362       8.351  -9.606 -15.019  1.00 92.34           C  
ATOM   2812  CG2 ILE A 362       7.401  -9.186 -17.321  1.00 92.34           C  
ATOM   2813  CD1 ILE A 362       8.851 -11.034 -15.188  1.00 92.34           C  
ATOM   2814  N   GLY A 363       5.179  -6.585 -16.890  1.00 87.37           N  
ATOM   2815  CA  GLY A 363       4.056  -6.238 -17.748  1.00 87.37           C  
ATOM   2816  C   GLY A 363       4.335  -6.475 -19.220  1.00 87.37           C  
ATOM   2817  O   GLY A 363       5.478  -6.357 -19.668  1.00 87.37           O  
ATOM   2818  N   SER A 364       3.278  -6.987 -19.970  1.00 85.58           N  
ATOM   2819  CA  SER A 364       3.417  -7.176 -21.410  1.00 85.58           C  
ATOM   2820  C   SER A 364       2.126  -6.821 -22.141  1.00 85.58           C  
ATOM   2821  CB  SER A 364       3.811  -8.620 -21.726  1.00 85.58           C  
ATOM   2822  O   SER A 364       1.031  -7.093 -21.645  1.00 85.58           O  
ATOM   2823  OG  SER A 364       3.935  -8.812 -23.124  1.00 85.58           O  
ATOM   2824  N   ASP A 365       2.264  -6.154 -23.270  1.00 81.00           N  
ATOM   2825  CA  ASP A 365       1.126  -5.863 -24.137  1.00 81.00           C  
ATOM   2826  C   ASP A 365       0.947  -6.951 -25.193  1.00 81.00           C  
ATOM   2827  CB  ASP A 365       1.299  -4.500 -24.811  1.00 81.00           C  
ATOM   2828  O   ASP A 365      -0.115  -7.057 -25.810  1.00 81.00           O  
ATOM   2829  CG  ASP A 365       1.189  -3.339 -23.838  1.00 81.00           C  
ATOM   2830  OD1 ASP A 365       0.520  -3.482 -22.791  1.00 81.00           O  
ATOM   2831  OD2 ASP A 365       1.774  -2.271 -24.121  1.00 81.00           O  
ATOM   2832  N   GLU A 366       1.898  -7.861 -25.267  1.00 79.73           N  
ATOM   2833  CA  GLU A 366       1.911  -8.877 -26.316  1.00 79.73           C  
ATOM   2834  C   GLU A 366       1.321 -10.193 -25.818  1.00 79.73           C  
ATOM   2835  CB  GLU A 366       3.335  -9.100 -26.830  1.00 79.73           C  
ATOM   2836  O   GLU A 366       1.555 -10.591 -24.675  1.00 79.73           O  
ATOM   2837  CG  GLU A 366       3.956  -7.870 -27.476  1.00 79.73           C  
ATOM   2838  CD  GLU A 366       5.370  -8.108 -27.984  1.00 79.73           C  
ATOM   2839  OE1 GLU A 366       5.956  -7.190 -28.601  1.00 79.73           O  
ATOM   2840  OE2 GLU A 366       5.895  -9.223 -27.764  1.00 79.73           O  
ATOM   2841  N   GLU A 367       0.337 -10.674 -26.570  1.00 78.01           N  
ATOM   2842  CA  GLU A 367      -0.255 -11.977 -26.287  1.00 78.01           C  
ATOM   2843  C   GLU A 367       0.465 -13.088 -27.047  1.00 78.01           C  
ATOM   2844  CB  GLU A 367      -1.745 -11.980 -26.638  1.00 78.01           C  
ATOM   2845  O   GLU A 367       0.717 -12.963 -28.247  1.00 78.01           O  
ATOM   2846  CG  GLU A 367      -2.577 -11.022 -25.797  1.00 78.01           C  
ATOM   2847  CD  GLU A 367      -4.060 -11.066 -26.130  1.00 78.01           C  
ATOM   2848  OE1 GLU A 367      -4.867 -10.465 -25.385  1.00 78.01           O  
ATOM   2849  OE2 GLU A 367      -4.418 -11.707 -27.143  1.00 78.01           O  
ATOM   2850  N   VAL A 368       1.187 -13.946 -26.290  1.00 74.84           N  
ATOM   2851  CA  VAL A 368       1.886 -15.061 -26.919  1.00 74.84           C  
ATOM   2852  C   VAL A 368       1.066 -16.340 -26.762  1.00 74.84           C  
ATOM   2853  CB  VAL A 368       3.298 -15.256 -26.320  1.00 74.84           C  
ATOM   2854  O   VAL A 368       0.408 -16.541 -25.738  1.00 74.84           O  
ATOM   2855  CG1 VAL A 368       4.014 -16.425 -26.995  1.00 74.84           C  
ATOM   2856  CG2 VAL A 368       4.116 -13.974 -26.456  1.00 74.84           C  
ATOM   2857  N   GLN A 369       0.802 -17.027 -27.869  1.00 66.38           N  
ATOM   2858  CA  GLN A 369       0.176 -18.344 -27.913  1.00 66.38           C  
ATOM   2859  C   GLN A 369       1.171 -19.439 -27.537  1.00 66.38           C  
ATOM   2860  CB  GLN A 369      -0.403 -18.617 -29.302  1.00 66.38           C  
ATOM   2861  O   GLN A 369       2.294 -19.465 -28.044  1.00 66.38           O  
ATOM   2862  CG  GLN A 369      -1.438 -19.734 -29.328  1.00 66.38           C  
ATOM   2863  CD  GLN A 369      -2.257 -19.745 -30.605  1.00 66.38           C  
ATOM   2864  NE2 GLN A 369      -3.404 -20.415 -30.568  1.00 66.38           N  
ATOM   2865  OE1 GLN A 369      -1.863 -19.156 -31.617  1.00 66.38           O  
ATOM   2866  N   ASP A 370       1.147 -19.888 -26.280  1.00 55.42           N  
ATOM   2867  CA  ASP A 370       1.990 -20.991 -25.828  1.00 55.42           C  
ATOM   2868  C   ASP A 370       2.173 -22.030 -26.932  1.00 55.42           C  
ATOM   2869  CB  ASP A 370       1.394 -21.648 -24.582  1.00 55.42           C  
ATOM   2870  O   ASP A 370       1.193 -22.556 -27.465  1.00 55.42           O  
ATOM   2871  CG  ASP A 370       1.548 -20.798 -23.333  1.00 55.42           C  
ATOM   2872  OD1 ASP A 370       2.519 -20.016 -23.243  1.00 55.42           O  
ATOM   2873  OD2 ASP A 370       0.693 -20.914 -22.428  1.00 55.42           O  
ATOM   2874  N   GLU A 371       3.120 -21.898 -27.837  1.00 57.99           N  
ATOM   2875  CA  GLU A 371       3.369 -22.975 -28.789  1.00 57.99           C  
ATOM   2876  C   GLU A 371       4.301 -24.029 -28.198  1.00 57.99           C  
ATOM   2877  CB  GLU A 371       3.958 -22.420 -30.088  1.00 57.99           C  
ATOM   2878  O   GLU A 371       4.537 -25.072 -28.813  1.00 57.99           O  
ATOM   2879  CG  GLU A 371       5.090 -21.425 -29.874  1.00 57.99           C  
ATOM   2880  CD  GLU A 371       5.374 -20.567 -31.096  1.00 57.99           C  
ATOM   2881  OE1 GLU A 371       6.314 -19.741 -31.053  1.00 57.99           O  
ATOM   2882  OE2 GLU A 371       4.651 -20.722 -32.105  1.00 57.99           O  
ATOM   2883  N   ASN A 372       4.690 -24.132 -26.836  1.00 48.80           N  
ATOM   2884  CA  ASN A 372       5.443 -25.319 -26.444  1.00 48.80           C  
ATOM   2885  C   ASN A 372       4.517 -26.459 -26.031  1.00 48.80           C  
ATOM   2886  CB  ASN A 372       6.416 -24.988 -25.311  1.00 48.80           C  
ATOM   2887  O   ASN A 372       3.700 -26.303 -25.123  1.00 48.80           O  
ATOM   2888  CG  ASN A 372       7.864 -25.212 -25.700  1.00 48.80           C  
ATOM   2889  ND2 ASN A 372       8.782 -24.694 -24.893  1.00 48.80           N  
ATOM   2890  OD1 ASN A 372       8.155 -25.845 -26.718  1.00 48.80           O  
ATOM   2891  N   PRO A 373       4.108 -27.475 -26.931  1.00 48.49           N  
ATOM   2892  CA  PRO A 373       3.384 -28.721 -26.667  1.00 48.49           C  
ATOM   2893  C   PRO A 373       4.132 -29.647 -25.711  1.00 48.49           C  
ATOM   2894  CB  PRO A 373       3.256 -29.355 -28.054  1.00 48.49           C  
ATOM   2895  O   PRO A 373       3.647 -30.736 -25.394  1.00 48.49           O  
ATOM   2896  CG  PRO A 373       4.191 -28.573 -28.919  1.00 48.49           C  
ATOM   2897  CD  PRO A 373       4.842 -27.512 -28.080  1.00 48.49           C  
ATOM   2898  N   VAL A 374       4.942 -29.252 -24.594  1.00 45.33           N  
ATOM   2899  CA  VAL A 374       5.325 -30.374 -23.744  1.00 45.33           C  
ATOM   2900  C   VAL A 374       4.536 -30.325 -22.437  1.00 45.33           C  
ATOM   2901  CB  VAL A 374       6.842 -30.373 -23.452  1.00 45.33           C  
ATOM   2902  O   VAL A 374       4.431 -31.330 -21.730  1.00 45.33           O  
ATOM   2903  CG1 VAL A 374       7.229 -31.582 -22.603  1.00 45.33           C  
ATOM   2904  CG2 VAL A 374       7.636 -30.355 -24.756  1.00 45.33           C  
ATOM   2905  N   ALA A 375       3.448 -29.580 -22.337  1.00 42.60           N  
ATOM   2906  CA  ALA A 375       2.520 -29.790 -21.229  1.00 42.60           C  
ATOM   2907  C   ALA A 375       1.075 -29.813 -21.720  1.00 42.60           C  
ATOM   2908  CB  ALA A 375       2.702 -28.705 -20.170  1.00 42.60           C  
ATOM   2909  O   ALA A 375       0.244 -29.026 -21.260  1.00 42.60           O  
ATOM   2910  N   ALA A 376       0.791 -30.204 -22.967  1.00 41.95           N  
ATOM   2911  CA  ALA A 376      -0.516 -30.561 -23.511  1.00 41.95           C  
ATOM   2912  C   ALA A 376      -1.166 -31.674 -22.694  1.00 41.95           C  
ATOM   2913  CB  ALA A 376      -0.387 -30.984 -24.972  1.00 41.95           C  
ATOM   2914  O   ALA A 376      -1.563 -32.705 -23.242  1.00 41.95           O  
ATOM   2915  N   LEU A 377      -1.174 -31.602 -21.387  1.00 43.50           N  
ATOM   2916  CA  LEU A 377      -2.229 -32.313 -20.673  1.00 43.50           C  
ATOM   2917  C   LEU A 377      -3.405 -31.388 -20.380  1.00 43.50           C  
ATOM   2918  CB  LEU A 377      -1.690 -32.903 -19.367  1.00 43.50           C  
ATOM   2919  O   LEU A 377      -3.211 -30.240 -19.973  1.00 43.50           O  
ATOM   2920  CG  LEU A 377      -0.736 -34.090 -19.503  1.00 43.50           C  
ATOM   2921  CD1 LEU A 377       0.236 -34.126 -18.328  1.00 43.50           C  
ATOM   2922  CD2 LEU A 377      -1.517 -35.396 -19.597  1.00 43.50           C  
ATOM   2923  N   GLU A 378      -4.254 -30.954 -21.372  1.00 42.47           N  
ATOM   2924  CA  GLU A 378      -5.686 -30.674 -21.410  1.00 42.47           C  
ATOM   2925  C   GLU A 378      -6.029 -29.441 -20.578  1.00 42.47           C  
ATOM   2926  CB  GLU A 378      -6.484 -31.882 -20.913  1.00 42.47           C  
ATOM   2927  O   GLU A 378      -5.921 -29.464 -19.351  1.00 42.47           O  
ATOM   2928  CG  GLU A 378      -7.527 -32.379 -21.903  1.00 42.47           C  
ATOM   2929  CD  GLU A 378      -8.251 -33.631 -21.434  1.00 42.47           C  
ATOM   2930  OE1 GLU A 378      -9.167 -34.105 -22.144  1.00 42.47           O  
ATOM   2931  OE2 GLU A 378      -7.901 -34.141 -20.347  1.00 42.47           O  
ATOM   2932  N   VAL A 379      -5.579 -28.136 -20.962  1.00 44.59           N  
ATOM   2933  CA  VAL A 379      -6.407 -27.037 -20.476  1.00 44.59           C  
ATOM   2934  C   VAL A 379      -6.399 -25.897 -21.492  1.00 44.59           C  
ATOM   2935  CB  VAL A 379      -5.924 -26.528 -19.100  1.00 44.59           C  
ATOM   2936  O   VAL A 379      -5.342 -25.522 -22.006  1.00 44.59           O  
ATOM   2937  CG1 VAL A 379      -6.811 -25.386 -18.605  1.00 44.59           C  
ATOM   2938  CG2 VAL A 379      -5.903 -27.670 -18.086  1.00 44.59           C  
ATOM   2939  N   ASP A 380      -7.061 -25.990 -22.672  1.00 47.32           N  
ATOM   2940  CA  ASP A 380      -7.745 -24.923 -23.396  1.00 47.32           C  
ATOM   2941  C   ASP A 380      -6.789 -23.775 -23.715  1.00 47.32           C  
ATOM   2942  CB  ASP A 380      -8.938 -24.405 -22.589  1.00 47.32           C  
ATOM   2943  O   ASP A 380      -6.227 -23.158 -22.808  1.00 47.32           O  
ATOM   2944  CG  ASP A 380      -9.879 -23.541 -23.410  1.00 47.32           C  
ATOM   2945  OD1 ASP A 380     -10.101 -23.844 -24.603  1.00 47.32           O  
ATOM   2946  OD2 ASP A 380     -10.401 -22.547 -22.861  1.00 47.32           O  
ATOM   2947  N   GLY A 381      -5.709 -23.928 -24.528  1.00 52.83           N  
ATOM   2948  CA  GLY A 381      -5.014 -23.046 -25.452  1.00 52.83           C  
ATOM   2949  C   GLY A 381      -5.337 -21.580 -25.233  1.00 52.83           C  
ATOM   2950  O   GLY A 381      -5.637 -20.856 -26.184  1.00 52.83           O  
ATOM   2951  N   GLY A 382      -5.374 -21.093 -24.057  1.00 63.96           N  
ATOM   2952  CA  GLY A 382      -5.691 -19.713 -23.729  1.00 63.96           C  
ATOM   2953  C   GLY A 382      -4.544 -18.757 -23.996  1.00 63.96           C  
ATOM   2954  O   GLY A 382      -3.376 -19.140 -23.904  1.00 63.96           O  
ATOM   2955  N   LYS A 383      -4.581 -17.880 -25.063  1.00 72.07           N  
ATOM   2956  CA  LYS A 383      -3.689 -16.750 -25.305  1.00 72.07           C  
ATOM   2957  C   LYS A 383      -3.305 -16.063 -23.997  1.00 72.07           C  
ATOM   2958  CB  LYS A 383      -4.343 -15.744 -26.253  1.00 72.07           C  
ATOM   2959  O   LYS A 383      -4.176 -15.669 -23.218  1.00 72.07           O  
ATOM   2960  CG  LYS A 383      -4.586 -16.282 -27.655  1.00 72.07           C  
ATOM   2961  CD  LYS A 383      -5.232 -15.234 -28.552  1.00 72.07           C  
ATOM   2962  CE  LYS A 383      -5.564 -15.800 -29.926  1.00 72.07           C  
ATOM   2963  NZ  LYS A 383      -6.140 -14.760 -30.830  1.00 72.07           N  
ATOM   2964  N   VAL A 384      -2.161 -16.345 -23.515  1.00 79.96           N  
ATOM   2965  CA  VAL A 384      -1.692 -15.726 -22.280  1.00 79.96           C  
ATOM   2966  C   VAL A 384      -0.729 -14.586 -22.607  1.00 79.96           C  
ATOM   2967  CB  VAL A 384      -1.005 -16.755 -21.354  1.00 79.96           C  
ATOM   2968  O   VAL A 384      -0.093 -14.587 -23.663  1.00 79.96           O  
ATOM   2969  CG1 VAL A 384      -2.015 -17.783 -20.847  1.00 79.96           C  
ATOM   2970  CG2 VAL A 384       0.145 -17.446 -22.085  1.00 79.96           C  
ATOM   2971  N   ARG A 385      -0.811 -13.529 -21.885  1.00 82.95           N  
ATOM   2972  CA  ARG A 385       0.065 -12.368 -22.006  1.00 82.95           C  
ATOM   2973  C   ARG A 385       1.459 -12.676 -21.469  1.00 82.95           C  
ATOM   2974  CB  ARG A 385      -0.528 -11.168 -21.265  1.00 82.95           C  
ATOM   2975  O   ARG A 385       1.601 -13.216 -20.370  1.00 82.95           O  
ATOM   2976  CG  ARG A 385      -1.802 -10.625 -21.893  1.00 82.95           C  
ATOM   2977  CD  ARG A 385      -2.281  -9.361 -21.193  1.00 82.95           C  
ATOM   2978  NE  ARG A 385      -3.470  -8.807 -21.835  1.00 82.95           N  
ATOM   2979  NH1 ARG A 385      -3.842  -7.194 -20.223  1.00 82.95           N  
ATOM   2980  NH2 ARG A 385      -5.249  -7.367 -22.025  1.00 82.95           N  
ATOM   2981  CZ  ARG A 385      -4.184  -7.791 -21.360  1.00 82.95           C  
ATOM   2982  N   GLY A 386       2.383 -12.489 -22.366  1.00 86.95           N  
ATOM   2983  CA  GLY A 386       3.764 -12.723 -21.977  1.00 86.95           C  
ATOM   2984  C   GLY A 386       4.767 -12.135 -22.952  1.00 86.95           C  
ATOM   2985  O   GLY A 386       4.387 -11.620 -24.006  1.00 86.95           O  
ATOM   2986  N   ARG A 387       6.001 -12.052 -22.459  1.00 87.42           N  
ATOM   2987  CA  ARG A 387       7.113 -11.576 -23.275  1.00 87.42           C  
ATOM   2988  C   ARG A 387       7.885 -12.742 -23.882  1.00 87.42           C  
ATOM   2989  CB  ARG A 387       8.054 -10.701 -22.443  1.00 87.42           C  
ATOM   2990  O   ARG A 387       8.205 -13.710 -23.189  1.00 87.42           O  
ATOM   2991  CG  ARG A 387       7.422  -9.406 -21.958  1.00 87.42           C  
ATOM   2992  CD  ARG A 387       8.439  -8.505 -21.271  1.00 87.42           C  
ATOM   2993  NE  ARG A 387       8.682  -7.286 -22.035  1.00 87.42           N  
ATOM   2994  NH1 ARG A 387      10.389  -6.527 -20.676  1.00 87.42           N  
ATOM   2995  NH2 ARG A 387       9.740  -5.301 -22.501  1.00 87.42           N  
ATOM   2996  CZ  ARG A 387       9.603  -6.374 -21.736  1.00 87.42           C  
ATOM   2997  N   GLN A 388       8.048 -12.650 -25.222  1.00 87.92           N  
ATOM   2998  CA  GLN A 388       8.784 -13.690 -25.933  1.00 87.92           C  
ATOM   2999  C   GLN A 388      10.232 -13.273 -26.173  1.00 87.92           C  
ATOM   3000  CB  GLN A 388       8.104 -14.014 -27.265  1.00 87.92           C  
ATOM   3001  O   GLN A 388      10.492 -12.210 -26.742  1.00 87.92           O  
ATOM   3002  CG  GLN A 388       8.783 -15.131 -28.046  1.00 87.92           C  
ATOM   3003  CD  GLN A 388       8.625 -16.488 -27.387  1.00 87.92           C  
ATOM   3004  NE2 GLN A 388       9.687 -17.286 -27.411  1.00 87.92           N  
ATOM   3005  OE1 GLN A 388       7.557 -16.816 -26.859  1.00 87.92           O  
ATOM   3006  N   TYR A 389      11.075 -14.008 -25.524  1.00 88.20           N  
ATOM   3007  CA  TYR A 389      12.506 -13.878 -25.776  1.00 88.20           C  
ATOM   3008  C   TYR A 389      13.005 -15.002 -26.677  1.00 88.20           C  
ATOM   3009  CB  TYR A 389      13.287 -13.880 -24.459  1.00 88.20           C  
ATOM   3010  O   TYR A 389      12.350 -16.038 -26.809  1.00 88.20           O  
ATOM   3011  CG  TYR A 389      12.911 -12.751 -23.529  1.00 88.20           C  
ATOM   3012  CD1 TYR A 389      13.412 -11.466 -23.724  1.00 88.20           C  
ATOM   3013  CD2 TYR A 389      12.055 -12.967 -22.455  1.00 88.20           C  
ATOM   3014  CE1 TYR A 389      13.070 -10.423 -22.869  1.00 88.20           C  
ATOM   3015  CE2 TYR A 389      11.706 -11.932 -21.593  1.00 88.20           C  
ATOM   3016  OH  TYR A 389      11.876  -9.637 -20.959  1.00 88.20           O  
ATOM   3017  CZ  TYR A 389      12.218 -10.666 -21.809  1.00 88.20           C  
ATOM   3018  N   PRO A 390      14.134 -14.780 -27.376  1.00 89.23           N  
ATOM   3019  CA  PRO A 390      14.657 -15.839 -28.242  1.00 89.23           C  
ATOM   3020  C   PRO A 390      14.861 -17.160 -27.503  1.00 89.23           C  
ATOM   3021  CB  PRO A 390      15.994 -15.271 -28.724  1.00 89.23           C  
ATOM   3022  O   PRO A 390      14.722 -18.232 -28.098  1.00 89.23           O  
ATOM   3023  CG  PRO A 390      15.836 -13.788 -28.629  1.00 89.23           C  
ATOM   3024  CD  PRO A 390      14.969 -13.476 -27.443  1.00 89.23           C  
ATOM   3025  N   TRP A 391      15.099 -17.175 -26.145  1.00 87.83           N  
ATOM   3026  CA  TRP A 391      15.406 -18.372 -25.370  1.00 87.83           C  
ATOM   3027  C   TRP A 391      14.172 -18.870 -24.625  1.00 87.83           C  
ATOM   3028  CB  TRP A 391      16.539 -18.095 -24.378  1.00 87.83           C  
ATOM   3029  O   TRP A 391      14.200 -19.939 -24.010  1.00 87.83           O  
ATOM   3030  CG  TRP A 391      16.336 -16.860 -23.551  1.00 87.83           C  
ATOM   3031  CD1 TRP A 391      15.617 -16.752 -22.394  1.00 87.83           C  
ATOM   3032  CD2 TRP A 391      16.856 -15.555 -23.824  1.00 87.83           C  
ATOM   3033  CE2 TRP A 391      16.413 -14.704 -22.788  1.00 87.83           C  
ATOM   3034  CE3 TRP A 391      17.656 -15.023 -24.844  1.00 87.83           C  
ATOM   3035  NE1 TRP A 391      15.659 -15.458 -21.929  1.00 87.83           N  
ATOM   3036  CH2 TRP A 391      17.526 -12.852 -23.754  1.00 87.83           C  
ATOM   3037  CZ2 TRP A 391      16.743 -13.347 -22.743  1.00 87.83           C  
ATOM   3038  CZ3 TRP A 391      17.983 -13.673 -24.798  1.00 87.83           C  
ATOM   3039  N   GLY A 392      13.146 -18.121 -24.527  1.00 87.39           N  
ATOM   3040  CA  GLY A 392      11.974 -18.572 -23.794  1.00 87.39           C  
ATOM   3041  C   GLY A 392      10.888 -17.517 -23.698  1.00 87.39           C  
ATOM   3042  O   GLY A 392      11.044 -16.409 -24.214  1.00 87.39           O  
ATOM   3043  N   VAL A 393       9.765 -17.973 -23.204  1.00 86.94           N  
ATOM   3044  CA  VAL A 393       8.609 -17.097 -23.044  1.00 86.94           C  
ATOM   3045  C   VAL A 393       8.344 -16.856 -21.560  1.00 86.94           C  
ATOM   3046  CB  VAL A 393       7.352 -17.687 -23.721  1.00 86.94           C  
ATOM   3047  O   VAL A 393       8.412 -17.785 -20.752  1.00 86.94           O  
ATOM   3048  CG1 VAL A 393       6.152 -16.761 -23.532  1.00 86.94           C  
ATOM   3049  CG2 VAL A 393       7.612 -17.934 -25.206  1.00 86.94           C  
ATOM   3050  N   VAL A 394       8.212 -15.584 -21.241  1.00 88.83           N  
ATOM   3051  CA  VAL A 394       7.871 -15.205 -19.873  1.00 88.83           C  
ATOM   3052  C   VAL A 394       6.387 -14.853 -19.789  1.00 88.83           C  
ATOM   3053  CB  VAL A 394       8.729 -14.017 -19.383  1.00 88.83           C  
ATOM   3054  O   VAL A 394       5.934 -13.892 -20.416  1.00 88.83           O  
ATOM   3055  CG1 VAL A 394       8.363 -13.643 -17.947  1.00 88.83           C  
ATOM   3056  CG2 VAL A 394      10.215 -14.353 -19.489  1.00 88.83           C  
ATOM   3057  N   GLU A 395       5.724 -15.677 -19.038  1.00 89.93           N  
ATOM   3058  CA  GLU A 395       4.289 -15.481 -18.852  1.00 89.93           C  
ATOM   3059  C   GLU A 395       4.007 -14.541 -17.684  1.00 89.93           C  
ATOM   3060  CB  GLU A 395       3.588 -16.824 -18.628  1.00 89.93           C  
ATOM   3061  O   GLU A 395       4.525 -14.738 -16.583  1.00 89.93           O  
ATOM   3062  CG  GLU A 395       3.682 -17.773 -19.814  1.00 89.93           C  
ATOM   3063  CD  GLU A 395       3.025 -19.120 -19.558  1.00 89.93           C  
ATOM   3064  OE1 GLU A 395       3.203 -20.047 -20.380  1.00 89.93           O  
ATOM   3065  OE2 GLU A 395       2.327 -19.248 -18.528  1.00 89.93           O  
ATOM   3066  N   VAL A 396       3.193 -13.557 -17.883  1.00 89.89           N  
ATOM   3067  CA  VAL A 396       2.914 -12.516 -16.899  1.00 89.89           C  
ATOM   3068  C   VAL A 396       2.016 -13.073 -15.797  1.00 89.89           C  
ATOM   3069  CB  VAL A 396       2.254 -11.280 -17.551  1.00 89.89           C  
ATOM   3070  O   VAL A 396       2.197 -12.755 -14.619  1.00 89.89           O  
ATOM   3071  CG1 VAL A 396       1.834 -10.268 -16.487  1.00 89.89           C  
ATOM   3072  CG2 VAL A 396       3.205 -10.637 -18.559  1.00 89.89           C  
ATOM   3073  N   GLU A 397       1.081 -14.002 -16.042  1.00 88.03           N  
ATOM   3074  CA  GLU A 397       0.094 -14.504 -15.090  1.00 88.03           C  
ATOM   3075  C   GLU A 397       0.621 -15.723 -14.340  1.00 88.03           C  
ATOM   3076  CB  GLU A 397      -1.215 -14.851 -15.805  1.00 88.03           C  
ATOM   3077  O   GLU A 397       0.027 -16.154 -13.349  1.00 88.03           O  
ATOM   3078  CG  GLU A 397      -1.976 -13.637 -16.318  1.00 88.03           C  
ATOM   3079  CD  GLU A 397      -3.401 -13.958 -16.741  1.00 88.03           C  
ATOM   3080  OE1 GLU A 397      -4.177 -13.016 -17.020  1.00 88.03           O  
ATOM   3081  OE2 GLU A 397      -3.744 -15.160 -16.792  1.00 88.03           O  
ATOM   3082  N   ASN A 398       1.717 -16.187 -14.774  1.00 88.52           N  
ATOM   3083  CA  ASN A 398       2.326 -17.320 -14.086  1.00 88.52           C  
ATOM   3084  C   ASN A 398       3.012 -16.887 -12.793  1.00 88.52           C  
ATOM   3085  CB  ASN A 398       3.322 -18.033 -15.002  1.00 88.52           C  
ATOM   3086  O   ASN A 398       3.898 -16.031 -12.811  1.00 88.52           O  
ATOM   3087  CG  ASN A 398       3.788 -19.360 -14.438  1.00 88.52           C  
ATOM   3088  ND2 ASN A 398       4.348 -20.206 -15.295  1.00 88.52           N  
ATOM   3089  OD1 ASN A 398       3.645 -19.625 -13.241  1.00 88.52           O  
ATOM   3090  N   PRO A 399       2.560 -17.363 -11.533  1.00 88.32           N  
ATOM   3091  CA  PRO A 399       3.093 -16.992 -10.220  1.00 88.32           C  
ATOM   3092  C   PRO A 399       4.569 -17.351 -10.060  1.00 88.32           C  
ATOM   3093  CB  PRO A 399       2.227 -17.797  -9.248  1.00 88.32           C  
ATOM   3094  O   PRO A 399       5.244 -16.822  -9.174  1.00 88.32           O  
ATOM   3095  CG  PRO A 399       1.690 -18.929 -10.062  1.00 88.32           C  
ATOM   3096  CD  PRO A 399       1.556 -18.472 -11.486  1.00 88.32           C  
ATOM   3097  N   GLU A 400       5.112 -18.333 -10.919  1.00 87.55           N  
ATOM   3098  CA  GLU A 400       6.516 -18.721 -10.826  1.00 87.55           C  
ATOM   3099  C   GLU A 400       7.423 -17.671 -11.462  1.00 87.55           C  
ATOM   3100  CB  GLU A 400       6.743 -20.082 -11.489  1.00 87.55           C  
ATOM   3101  O   GLU A 400       8.582 -17.525 -11.070  1.00 87.55           O  
ATOM   3102  CG  GLU A 400       6.048 -21.235 -10.780  1.00 87.55           C  
ATOM   3103  CD  GLU A 400       6.390 -22.595 -11.368  1.00 87.55           C  
ATOM   3104  OE1 GLU A 400       6.025 -23.628 -10.761  1.00 87.55           O  
ATOM   3105  OE2 GLU A 400       7.029 -22.628 -12.443  1.00 87.55           O  
ATOM   3106  N   HIS A 401       6.884 -16.857 -12.395  1.00 86.35           N  
ATOM   3107  CA  HIS A 401       7.671 -15.875 -13.132  1.00 86.35           C  
ATOM   3108  C   HIS A 401       7.464 -14.471 -12.573  1.00 86.35           C  
ATOM   3109  CB  HIS A 401       7.311 -15.906 -14.618  1.00 86.35           C  
ATOM   3110  O   HIS A 401       8.407 -13.679 -12.506  1.00 86.35           O  
ATOM   3111  CG  HIS A 401       7.722 -17.168 -15.308  1.00 86.35           C  
ATOM   3112  CD2 HIS A 401       6.991 -18.217 -15.753  1.00 86.35           C  
ATOM   3113  ND1 HIS A 401       9.035 -17.457 -15.610  1.00 86.35           N  
ATOM   3114  CE1 HIS A 401       9.094 -18.633 -16.213  1.00 86.35           C  
ATOM   3115  NE2 HIS A 401       7.867 -19.115 -16.311  1.00 86.35           N  
ATOM   3116  N   CYS A 402       6.171 -14.232 -12.173  1.00 89.28           N  
ATOM   3117  CA  CYS A 402       5.827 -12.874 -11.765  1.00 89.28           C  
ATOM   3118  C   CYS A 402       4.791 -12.886 -10.648  1.00 89.28           C  
ATOM   3119  CB  CYS A 402       5.298 -12.075 -12.956  1.00 89.28           C  
ATOM   3120  O   CYS A 402       4.023 -13.841 -10.517  1.00 89.28           O  
ATOM   3121  SG  CYS A 402       4.924 -10.351 -12.567  1.00 89.28           S  
ATOM   3122  N   ASP A 403       4.902 -11.875  -9.775  1.00 92.92           N  
ATOM   3123  CA  ASP A 403       3.969 -11.717  -8.664  1.00 92.92           C  
ATOM   3124  C   ASP A 403       2.755 -10.889  -9.080  1.00 92.92           C  
ATOM   3125  CB  ASP A 403       4.664 -11.065  -7.467  1.00 92.92           C  
ATOM   3126  O   ASP A 403       2.033 -10.365  -8.229  1.00 92.92           O  
ATOM   3127  CG  ASP A 403       5.809 -11.900  -6.920  1.00 92.92           C  
ATOM   3128  OD1 ASP A 403       5.796 -13.138  -7.089  1.00 92.92           O  
ATOM   3129  OD2 ASP A 403       6.731 -11.314  -6.312  1.00 92.92           O  
ATOM   3130  N   PHE A 404       2.536 -10.766 -10.336  1.00 92.77           N  
ATOM   3131  CA  PHE A 404       1.452  -9.946 -10.863  1.00 92.77           C  
ATOM   3132  C   PHE A 404       0.098 -10.492 -10.426  1.00 92.77           C  
ATOM   3133  CB  PHE A 404       1.522  -9.878 -12.392  1.00 92.77           C  
ATOM   3134  O   PHE A 404      -0.779  -9.732 -10.009  1.00 92.77           O  
ATOM   3135  CG  PHE A 404       0.386  -9.114 -13.018  1.00 92.77           C  
ATOM   3136  CD1 PHE A 404      -0.671  -9.783 -13.621  1.00 92.77           C  
ATOM   3137  CD2 PHE A 404       0.376  -7.725 -13.003  1.00 92.77           C  
ATOM   3138  CE1 PHE A 404      -1.724  -9.079 -14.202  1.00 92.77           C  
ATOM   3139  CE2 PHE A 404      -0.672  -7.014 -13.581  1.00 92.77           C  
ATOM   3140  CZ  PHE A 404      -1.720  -7.693 -14.180  1.00 92.77           C  
ATOM   3141  N   ALA A 405      -0.113 -11.819 -10.549  1.00 90.59           N  
ATOM   3142  CA  ALA A 405      -1.371 -12.457 -10.171  1.00 90.59           C  
ATOM   3143  C   ALA A 405      -1.693 -12.207  -8.700  1.00 90.59           C  
ATOM   3144  CB  ALA A 405      -1.313 -13.956 -10.452  1.00 90.59           C  
ATOM   3145  O   ALA A 405      -2.834 -11.895  -8.352  1.00 90.59           O  
ATOM   3146  N   LYS A 406      -0.615 -12.292  -7.930  1.00 91.53           N  
ATOM   3147  CA  LYS A 406      -0.775 -12.061  -6.497  1.00 91.53           C  
ATOM   3148  C   LYS A 406      -1.074 -10.593  -6.207  1.00 91.53           C  
ATOM   3149  CB  LYS A 406       0.479 -12.500  -5.739  1.00 91.53           C  
ATOM   3150  O   LYS A 406      -1.891 -10.281  -5.338  1.00 91.53           O  
ATOM   3151  CG  LYS A 406       0.724 -14.001  -5.764  1.00 91.53           C  
ATOM   3152  CD  LYS A 406       1.941 -14.383  -4.932  1.00 91.53           C  
ATOM   3153  CE  LYS A 406       2.230 -15.876  -5.014  1.00 91.53           C  
ATOM   3154  NZ  LYS A 406       3.425 -16.255  -4.203  1.00 91.53           N  
ATOM   3155  N   LEU A 407      -0.390  -9.734  -6.910  1.00 92.88           N  
ATOM   3156  CA  LEU A 407      -0.619  -8.302  -6.746  1.00 92.88           C  
ATOM   3157  C   LEU A 407      -2.036  -7.927  -7.167  1.00 92.88           C  
ATOM   3158  CB  LEU A 407       0.398  -7.500  -7.563  1.00 92.88           C  
ATOM   3159  O   LEU A 407      -2.718  -7.175  -6.466  1.00 92.88           O  
ATOM   3160  CG  LEU A 407       0.271  -5.977  -7.495  1.00 92.88           C  
ATOM   3161  CD1 LEU A 407       0.489  -5.490  -6.066  1.00 92.88           C  
ATOM   3162  CD2 LEU A 407       1.261  -5.315  -8.448  1.00 92.88           C  
ATOM   3163  N   ARG A 408      -2.525  -8.450  -8.253  1.00 90.82           N  
ATOM   3164  CA  ARG A 408      -3.879  -8.212  -8.744  1.00 90.82           C  
ATOM   3165  C   ARG A 408      -4.918  -8.689  -7.735  1.00 90.82           C  
ATOM   3166  CB  ARG A 408      -4.094  -8.910 -10.088  1.00 90.82           C  
ATOM   3167  O   ARG A 408      -5.874  -7.970  -7.434  1.00 90.82           O  
ATOM   3168  CG  ARG A 408      -5.478  -8.696 -10.679  1.00 90.82           C  
ATOM   3169  CD  ARG A 408      -5.646  -9.427 -12.004  1.00 90.82           C  
ATOM   3170  NE  ARG A 408      -5.749 -10.871 -11.812  1.00 90.82           N  
ATOM   3171  NH1 ARG A 408      -6.083 -11.352 -14.047  1.00 90.82           N  
ATOM   3172  NH2 ARG A 408      -6.031 -13.044 -12.502  1.00 90.82           N  
ATOM   3173  CZ  ARG A 408      -5.954 -11.752 -12.788  1.00 90.82           C  
ATOM   3174  N   ASN A 409      -4.726  -9.881  -7.229  1.00 90.27           N  
ATOM   3175  CA  ASN A 409      -5.631 -10.439  -6.229  1.00 90.27           C  
ATOM   3176  C   ASN A 409      -5.617  -9.620  -4.942  1.00 90.27           C  
ATOM   3177  CB  ASN A 409      -5.273 -11.897  -5.935  1.00 90.27           C  
ATOM   3178  O   ASN A 409      -6.664  -9.390  -4.336  1.00 90.27           O  
ATOM   3179  CG  ASN A 409      -5.647 -12.831  -7.069  1.00 90.27           C  
ATOM   3180  ND2 ASN A 409      -5.210 -14.081  -6.977  1.00 90.27           N  
ATOM   3181  OD1 ASN A 409      -6.324 -12.431  -8.021  1.00 90.27           O  
ATOM   3182  N   MET A 410      -4.467  -9.146  -4.559  1.00 90.59           N  
ATOM   3183  CA  MET A 410      -4.326  -8.331  -3.356  1.00 90.59           C  
ATOM   3184  C   MET A 410      -5.033  -6.990  -3.522  1.00 90.59           C  
ATOM   3185  CB  MET A 410      -2.850  -8.107  -3.026  1.00 90.59           C  
ATOM   3186  O   MET A 410      -5.741  -6.540  -2.619  1.00 90.59           O  
ATOM   3187  CG  MET A 410      -2.619  -7.180  -1.844  1.00 90.59           C  
ATOM   3188  SD  MET A 410      -0.942  -6.435  -1.852  1.00 90.59           S  
ATOM   3189  CE  MET A 410      -1.187  -5.108  -3.065  1.00 90.59           C  
ATOM   3190  N   LEU A 411      -4.925  -6.353  -4.706  1.00 90.86           N  
ATOM   3191  CA  LEU A 411      -5.456  -5.019  -4.959  1.00 90.86           C  
ATOM   3192  C   LEU A 411      -6.969  -5.061  -5.146  1.00 90.86           C  
ATOM   3193  CB  LEU A 411      -4.795  -4.405  -6.196  1.00 90.86           C  
ATOM   3194  O   LEU A 411      -7.689  -4.216  -4.610  1.00 90.86           O  
ATOM   3195  CG  LEU A 411      -3.336  -3.971  -6.041  1.00 90.86           C  
ATOM   3196  CD1 LEU A 411      -2.764  -3.544  -7.388  1.00 90.86           C  
ATOM   3197  CD2 LEU A 411      -3.220  -2.842  -5.022  1.00 90.86           C  
ATOM   3198  N   LEU A 412      -7.529  -6.084  -5.816  1.00 88.35           N  
ATOM   3199  CA  LEU A 412      -8.924  -6.068  -6.244  1.00 88.35           C  
ATOM   3200  C   LEU A 412      -9.774  -6.974  -5.360  1.00 88.35           C  
ATOM   3201  CB  LEU A 412      -9.042  -6.505  -7.706  1.00 88.35           C  
ATOM   3202  O   LEU A 412     -10.985  -6.771  -5.238  1.00 88.35           O  
ATOM   3203  CG  LEU A 412      -8.346  -5.616  -8.738  1.00 88.35           C  
ATOM   3204  CD1 LEU A 412      -8.470  -6.224 -10.131  1.00 88.35           C  
ATOM   3205  CD2 LEU A 412      -8.929  -4.207  -8.710  1.00 88.35           C  
ATOM   3206  N   SER A 413      -9.168  -7.882  -4.623  1.00 86.10           N  
ATOM   3207  CA  SER A 413     -10.006  -8.870  -3.951  1.00 86.10           C  
ATOM   3208  C   SER A 413      -9.795  -8.837  -2.441  1.00 86.10           C  
ATOM   3209  CB  SER A 413      -9.715 -10.273  -4.485  1.00 86.10           C  
ATOM   3210  O   SER A 413     -10.721  -8.532  -1.686  1.00 86.10           O  
ATOM   3211  OG  SER A 413     -10.498 -11.241  -3.809  1.00 86.10           O  
ATOM   3212  N   SER A 414      -8.586  -8.944  -1.913  1.00 85.45           N  
ATOM   3213  CA  SER A 414      -8.331  -9.208  -0.501  1.00 85.45           C  
ATOM   3214  C   SER A 414      -8.244  -7.911   0.297  1.00 85.45           C  
ATOM   3215  CB  SER A 414      -7.039 -10.008  -0.330  1.00 85.45           C  
ATOM   3216  O   SER A 414      -9.003  -7.709   1.248  1.00 85.45           O  
ATOM   3217  OG  SER A 414      -6.764 -10.233   1.042  1.00 85.45           O  
ATOM   3218  N   HIS A 415      -7.479  -6.880  -0.124  1.00 89.72           N  
ATOM   3219  CA  HIS A 415      -7.111  -5.752   0.724  1.00 89.72           C  
ATOM   3220  C   HIS A 415      -7.708  -4.450   0.200  1.00 89.72           C  
ATOM   3221  CB  HIS A 415      -5.589  -5.629   0.823  1.00 89.72           C  
ATOM   3222  O   HIS A 415      -7.268  -3.363   0.581  1.00 89.72           O  
ATOM   3223  CG  HIS A 415      -4.937  -6.792   1.501  1.00 89.72           C  
ATOM   3224  CD2 HIS A 415      -4.225  -7.828   0.999  1.00 89.72           C  
ATOM   3225  ND1 HIS A 415      -4.982  -6.979   2.865  1.00 89.72           N  
ATOM   3226  CE1 HIS A 415      -4.324  -8.084   3.174  1.00 89.72           C  
ATOM   3227  NE2 HIS A 415      -3.855  -8.618   2.060  1.00 89.72           N  
ATOM   3228  N   MET A 416      -8.690  -4.523  -0.703  1.00 89.16           N  
ATOM   3229  CA  MET A 416      -9.309  -3.313  -1.235  1.00 89.16           C  
ATOM   3230  C   MET A 416     -10.022  -2.537  -0.132  1.00 89.16           C  
ATOM   3231  CB  MET A 416     -10.295  -3.659  -2.352  1.00 89.16           C  
ATOM   3232  O   MET A 416      -9.854  -1.322  -0.015  1.00 89.16           O  
ATOM   3233  CG  MET A 416     -10.956  -2.445  -2.984  1.00 89.16           C  
ATOM   3234  SD  MET A 416     -12.076  -2.894  -4.367  1.00 89.16           S  
ATOM   3235  CE  MET A 416     -13.410  -3.710  -3.446  1.00 89.16           C  
ATOM   3236  N   GLN A 417     -10.718  -3.202   0.650  1.00 89.47           N  
ATOM   3237  CA  GLN A 417     -11.478  -2.594   1.737  1.00 89.47           C  
ATOM   3238  C   GLN A 417     -10.550  -2.033   2.811  1.00 89.47           C  
ATOM   3239  CB  GLN A 417     -12.440  -3.610   2.354  1.00 89.47           C  
ATOM   3240  O   GLN A 417     -10.768  -0.928   3.312  1.00 89.47           O  
ATOM   3241  CG  GLN A 417     -13.331  -3.030   3.445  1.00 89.47           C  
ATOM   3242  CD  GLN A 417     -14.268  -1.955   2.927  1.00 89.47           C  
ATOM   3243  NE2 GLN A 417     -14.943  -1.266   3.841  1.00 89.47           N  
ATOM   3244  OE1 GLN A 417     -14.384  -1.744   1.715  1.00 89.47           O  
ATOM   3245  N   ASP A 418      -9.556  -2.748   3.110  1.00 91.24           N  
ATOM   3246  CA  ASP A 418      -8.594  -2.308   4.115  1.00 91.24           C  
ATOM   3247  C   ASP A 418      -7.885  -1.029   3.674  1.00 91.24           C  
ATOM   3248  CB  ASP A 418      -7.568  -3.408   4.395  1.00 91.24           C  
ATOM   3249  O   ASP A 418      -7.711  -0.104   4.470  1.00 91.24           O  
ATOM   3250  CG  ASP A 418      -6.648  -3.080   5.558  1.00 91.24           C  
ATOM   3251  OD1 ASP A 418      -7.061  -2.332   6.470  1.00 91.24           O  
ATOM   3252  OD2 ASP A 418      -5.498  -3.571   5.560  1.00 91.24           O  
ATOM   3253  N   LEU A 419      -7.498  -0.981   2.441  1.00 92.88           N  
ATOM   3254  CA  LEU A 419      -6.839   0.203   1.901  1.00 92.88           C  
ATOM   3255  C   LEU A 419      -7.769   1.411   1.947  1.00 92.88           C  
ATOM   3256  CB  LEU A 419      -6.380  -0.047   0.462  1.00 92.88           C  
ATOM   3257  O   LEU A 419      -7.337   2.520   2.270  1.00 92.88           O  
ATOM   3258  CG  LEU A 419      -5.202  -1.006   0.284  1.00 92.88           C  
ATOM   3259  CD1 LEU A 419      -5.055  -1.398  -1.183  1.00 92.88           C  
ATOM   3260  CD2 LEU A 419      -3.915  -0.377   0.806  1.00 92.88           C  
ATOM   3261  N   LYS A 420      -8.982   1.163   1.677  1.00 91.45           N  
ATOM   3262  CA  LYS A 420      -9.973   2.233   1.746  1.00 91.45           C  
ATOM   3263  C   LYS A 420     -10.161   2.717   3.181  1.00 91.45           C  
ATOM   3264  CB  LYS A 420     -11.311   1.764   1.171  1.00 91.45           C  
ATOM   3265  O   LYS A 420     -10.227   3.922   3.431  1.00 91.45           O  
ATOM   3266  CG  LYS A 420     -11.369   1.772  -0.349  1.00 91.45           C  
ATOM   3267  CD  LYS A 420     -12.772   1.468  -0.857  1.00 91.45           C  
ATOM   3268  CE  LYS A 420     -12.859   1.594  -2.372  1.00 91.45           C  
ATOM   3269  NZ  LYS A 420     -14.225   1.264  -2.878  1.00 91.45           N  
ATOM   3270  N   GLU A 421     -10.248   1.877   4.086  1.00 91.77           N  
ATOM   3271  CA  GLU A 421     -10.447   2.206   5.495  1.00 91.77           C  
ATOM   3272  C   GLU A 421      -9.250   2.969   6.057  1.00 91.77           C  
ATOM   3273  CB  GLU A 421     -10.693   0.937   6.314  1.00 91.77           C  
ATOM   3274  O   GLU A 421      -9.419   3.951   6.783  1.00 91.77           O  
ATOM   3275  CG  GLU A 421     -12.068   0.322   6.096  1.00 91.77           C  
ATOM   3276  CD  GLU A 421     -12.284  -0.959   6.887  1.00 91.77           C  
ATOM   3277  OE1 GLU A 421     -13.366  -1.576   6.758  1.00 91.77           O  
ATOM   3278  OE2 GLU A 421     -11.365  -1.348   7.641  1.00 91.77           O  
ATOM   3279  N   THR A 422      -8.091   2.428   5.764  1.00 92.52           N  
ATOM   3280  CA  THR A 422      -6.877   3.081   6.243  1.00 92.52           C  
ATOM   3281  C   THR A 422      -6.773   4.500   5.692  1.00 92.52           C  
ATOM   3282  CB  THR A 422      -5.621   2.282   5.851  1.00 92.52           C  
ATOM   3283  O   THR A 422      -6.378   5.422   6.408  1.00 92.52           O  
ATOM   3284  CG2 THR A 422      -4.359   2.930   6.412  1.00 92.52           C  
ATOM   3285  OG1 THR A 422      -5.729   0.949   6.365  1.00 92.52           O  
ATOM   3286  N   THR A 423      -7.137   4.660   4.464  1.00 92.55           N  
ATOM   3287  CA  THR A 423      -7.086   5.978   3.840  1.00 92.55           C  
ATOM   3288  C   THR A 423      -8.058   6.937   4.520  1.00 92.55           C  
ATOM   3289  CB  THR A 423      -7.408   5.896   2.337  1.00 92.55           C  
ATOM   3290  O   THR A 423      -7.712   8.088   4.796  1.00 92.55           O  
ATOM   3291  CG2 THR A 423      -7.307   7.268   1.677  1.00 92.55           C  
ATOM   3292  OG1 THR A 423      -6.483   5.004   1.703  1.00 92.55           O  
ATOM   3293  N   HIS A 424      -9.236   6.478   4.823  1.00 92.19           N  
ATOM   3294  CA  HIS A 424     -10.272   7.307   5.429  1.00 92.19           C  
ATOM   3295  C   HIS A 424      -9.966   7.586   6.897  1.00 92.19           C  
ATOM   3296  CB  HIS A 424     -11.640   6.635   5.297  1.00 92.19           C  
ATOM   3297  O   HIS A 424     -10.066   8.729   7.349  1.00 92.19           O  
ATOM   3298  CG  HIS A 424     -12.766   7.456   5.841  1.00 92.19           C  
ATOM   3299  CD2 HIS A 424     -13.539   7.288   6.940  1.00 92.19           C  
ATOM   3300  ND1 HIS A 424     -13.211   8.607   5.228  1.00 92.19           N  
ATOM   3301  CE1 HIS A 424     -14.212   9.114   5.929  1.00 92.19           C  
ATOM   3302  NE2 HIS A 424     -14.430   8.332   6.973  1.00 92.19           N  
ATOM   3303  N   ASP A 425      -9.574   6.558   7.710  1.00 92.15           N  
ATOM   3304  CA  ASP A 425      -9.458   6.628   9.163  1.00 92.15           C  
ATOM   3305  C   ASP A 425      -8.127   7.250   9.579  1.00 92.15           C  
ATOM   3306  CB  ASP A 425      -9.604   5.235   9.780  1.00 92.15           C  
ATOM   3307  O   ASP A 425      -8.075   8.044  10.520  1.00 92.15           O  
ATOM   3308  CG  ASP A 425     -11.006   4.669   9.641  1.00 92.15           C  
ATOM   3309  OD1 ASP A 425     -11.956   5.444   9.400  1.00 92.15           O  
ATOM   3310  OD2 ASP A 425     -11.163   3.436   9.778  1.00 92.15           O  
ATOM   3311  N   VAL A 426      -7.128   6.891   8.848  1.00 92.46           N  
ATOM   3312  CA  VAL A 426      -5.802   7.298   9.303  1.00 92.46           C  
ATOM   3313  C   VAL A 426      -5.308   8.476   8.466  1.00 92.46           C  
ATOM   3314  CB  VAL A 426      -4.793   6.130   9.229  1.00 92.46           C  
ATOM   3315  O   VAL A 426      -5.077   9.566   8.994  1.00 92.46           O  
ATOM   3316  CG1 VAL A 426      -3.404   6.589   9.668  1.00 92.46           C  
ATOM   3317  CG2 VAL A 426      -5.269   4.959  10.086  1.00 92.46           C  
ATOM   3318  N   LEU A 427      -5.217   8.347   7.178  1.00 93.43           N  
ATOM   3319  CA  LEU A 427      -4.561   9.316   6.306  1.00 93.43           C  
ATOM   3320  C   LEU A 427      -5.407  10.577   6.163  1.00 93.43           C  
ATOM   3321  CB  LEU A 427      -4.297   8.705   4.928  1.00 93.43           C  
ATOM   3322  O   LEU A 427      -4.891  11.692   6.278  1.00 93.43           O  
ATOM   3323  CG  LEU A 427      -3.344   7.510   4.887  1.00 93.43           C  
ATOM   3324  CD1 LEU A 427      -3.293   6.921   3.481  1.00 93.43           C  
ATOM   3325  CD2 LEU A 427      -1.950   7.922   5.351  1.00 93.43           C  
ATOM   3326  N   TYR A 428      -6.670  10.425   5.907  1.00 93.57           N  
ATOM   3327  CA  TYR A 428      -7.560  11.565   5.720  1.00 93.57           C  
ATOM   3328  C   TYR A 428      -7.771  12.313   7.031  1.00 93.57           C  
ATOM   3329  CB  TYR A 428      -8.909  11.107   5.158  1.00 93.57           C  
ATOM   3330  O   TYR A 428      -7.753  13.546   7.059  1.00 93.57           O  
ATOM   3331  CG  TYR A 428      -9.945  12.203   5.097  1.00 93.57           C  
ATOM   3332  CD1 TYR A 428     -11.080  12.162   5.905  1.00 93.57           C  
ATOM   3333  CD2 TYR A 428      -9.793  13.282   4.233  1.00 93.57           C  
ATOM   3334  CE1 TYR A 428     -12.038  13.168   5.851  1.00 93.57           C  
ATOM   3335  CE2 TYR A 428     -10.745  14.294   4.171  1.00 93.57           C  
ATOM   3336  OH  TYR A 428     -12.807  15.228   4.926  1.00 93.57           O  
ATOM   3337  CZ  TYR A 428     -11.862  14.229   4.983  1.00 93.57           C  
ATOM   3338  N   GLU A 429      -7.968  11.578   8.123  1.00 91.98           N  
ATOM   3339  CA  GLU A 429      -8.142  12.186   9.439  1.00 91.98           C  
ATOM   3340  C   GLU A 429      -6.911  12.993   9.841  1.00 91.98           C  
ATOM   3341  CB  GLU A 429      -8.435  11.114  10.492  1.00 91.98           C  
ATOM   3342  O   GLU A 429      -7.033  14.076  10.417  1.00 91.98           O  
ATOM   3343  CG  GLU A 429      -9.812  10.481  10.358  1.00 91.98           C  
ATOM   3344  CD  GLU A 429     -10.949  11.457  10.614  1.00 91.98           C  
ATOM   3345  OE1 GLU A 429     -12.068  11.235  10.098  1.00 91.98           O  
ATOM   3346  OE2 GLU A 429     -10.719  12.454  11.335  1.00 91.98           O  
ATOM   3347  N   ASN A 430      -5.749  12.423   9.527  1.00 92.51           N  
ATOM   3348  CA  ASN A 430      -4.520  13.160   9.800  1.00 92.51           C  
ATOM   3349  C   ASN A 430      -4.449  14.451   8.989  1.00 92.51           C  
ATOM   3350  CB  ASN A 430      -3.296  12.287   9.515  1.00 92.51           C  
ATOM   3351  O   ASN A 430      -4.029  15.490   9.503  1.00 92.51           O  
ATOM   3352  CG  ASN A 430      -3.135  11.162  10.518  1.00 92.51           C  
ATOM   3353  ND2 ASN A 430      -2.313  10.176  10.176  1.00 92.51           N  
ATOM   3354  OD1 ASN A 430      -3.745  11.178  11.590  1.00 92.51           O  
ATOM   3355  N   TYR A 431      -4.797  14.366   7.719  1.00 92.70           N  
ATOM   3356  CA  TYR A 431      -4.814  15.542   6.856  1.00 92.70           C  
ATOM   3357  C   TYR A 431      -5.846  16.555   7.336  1.00 92.70           C  
ATOM   3358  CB  TYR A 431      -5.109  15.141   5.407  1.00 92.70           C  
ATOM   3359  O   TYR A 431      -5.571  17.756   7.380  1.00 92.70           O  
ATOM   3360  CG  TYR A 431      -5.246  16.316   4.469  1.00 92.70           C  
ATOM   3361  CD1 TYR A 431      -6.501  16.774   4.074  1.00 92.70           C  
ATOM   3362  CD2 TYR A 431      -4.122  16.969   3.975  1.00 92.70           C  
ATOM   3363  CE1 TYR A 431      -6.632  17.855   3.208  1.00 92.70           C  
ATOM   3364  CE2 TYR A 431      -4.242  18.050   3.108  1.00 92.70           C  
ATOM   3365  OH  TYR A 431      -5.623  19.556   1.874  1.00 92.70           O  
ATOM   3366  CZ  TYR A 431      -5.499  18.486   2.732  1.00 92.70           C  
ATOM   3367  N   ARG A 432      -7.012  16.109   7.693  1.00 92.11           N  
ATOM   3368  CA  ARG A 432      -8.103  16.955   8.165  1.00 92.11           C  
ATOM   3369  C   ARG A 432      -7.697  17.724   9.417  1.00 92.11           C  
ATOM   3370  CB  ARG A 432      -9.352  16.117   8.446  1.00 92.11           C  
ATOM   3371  O   ARG A 432      -7.965  18.922   9.531  1.00 92.11           O  
ATOM   3372  CG  ARG A 432     -10.568  16.937   8.846  1.00 92.11           C  
ATOM   3373  CD  ARG A 432     -11.780  16.056   9.113  1.00 92.11           C  
ATOM   3374  NE  ARG A 432     -12.896  16.825   9.658  1.00 92.11           N  
ATOM   3375  NH1 ARG A 432     -14.261  14.993   9.999  1.00 92.11           N  
ATOM   3376  NH2 ARG A 432     -14.997  17.094  10.545  1.00 92.11           N  
ATOM   3377  CZ  ARG A 432     -14.049  16.302  10.066  1.00 92.11           C  
ATOM   3378  N   THR A 433      -7.172  17.022  10.337  1.00 91.06           N  
ATOM   3379  CA  THR A 433      -6.715  17.645  11.575  1.00 91.06           C  
ATOM   3380  C   THR A 433      -5.644  18.693  11.289  1.00 91.06           C  
ATOM   3381  CB  THR A 433      -6.162  16.595  12.556  1.00 91.06           C  
ATOM   3382  O   THR A 433      -5.637  19.763  11.902  1.00 91.06           O  
ATOM   3383  CG2 THR A 433      -5.803  17.230  13.896  1.00 91.06           C  
ATOM   3384  OG1 THR A 433      -7.151  15.581  12.770  1.00 91.06           O  
ATOM   3385  N   GLU A 434      -4.739  18.438  10.354  1.00 91.66           N  
ATOM   3386  CA  GLU A 434      -3.676  19.365   9.979  1.00 91.66           C  
ATOM   3387  C   GLU A 434      -4.244  20.620   9.322  1.00 91.66           C  
ATOM   3388  CB  GLU A 434      -2.676  18.686   9.040  1.00 91.66           C  
ATOM   3389  O   GLU A 434      -3.804  21.734   9.615  1.00 91.66           O  
ATOM   3390  CG  GLU A 434      -1.460  19.541   8.712  1.00 91.66           C  
ATOM   3391  CD  GLU A 434      -0.537  18.904   7.687  1.00 91.66           C  
ATOM   3392  OE1 GLU A 434       0.328  19.613   7.124  1.00 91.66           O  
ATOM   3393  OE2 GLU A 434      -0.680  17.685   7.442  1.00 91.66           O  
ATOM   3394  N   LYS A 435      -5.187  20.417   8.424  1.00 88.74           N  
ATOM   3395  CA  LYS A 435      -5.781  21.544   7.711  1.00 88.74           C  
ATOM   3396  C   LYS A 435      -6.602  22.420   8.653  1.00 88.74           C  
ATOM   3397  CB  LYS A 435      -6.657  21.049   6.558  1.00 88.74           C  
ATOM   3398  O   LYS A 435      -6.587  23.647   8.540  1.00 88.74           O  
ATOM   3399  CG  LYS A 435      -5.876  20.653   5.314  1.00 88.74           C  
ATOM   3400  CD  LYS A 435      -5.211  21.859   4.663  1.00 88.74           C  
ATOM   3401  CE  LYS A 435      -4.460  21.469   3.397  1.00 88.74           C  
ATOM   3402  NZ  LYS A 435      -3.766  22.640   2.782  1.00 88.74           N  
ATOM   3403  N   LEU A 436      -7.406  21.798   9.583  1.00 85.72           N  
ATOM   3404  CA  LEU A 436      -8.226  22.531  10.542  1.00 85.72           C  
ATOM   3405  C   LEU A 436      -7.353  23.269  11.551  1.00 85.72           C  
ATOM   3406  CB  LEU A 436      -9.176  21.578  11.272  1.00 85.72           C  
ATOM   3407  O   LEU A 436      -7.707  24.360  12.004  1.00 85.72           O  
ATOM   3408  CG  LEU A 436     -10.318  20.991  10.441  1.00 85.72           C  
ATOM   3409  CD1 LEU A 436     -11.105  19.976  11.264  1.00 85.72           C  
ATOM   3410  CD2 LEU A 436     -11.233  22.098   9.930  1.00 85.72           C  
ATOM   3411  N   SER A 437      -6.250  22.623  11.848  1.00 89.19           N  
ATOM   3412  CA  SER A 437      -5.322  23.282  12.762  1.00 89.19           C  
ATOM   3413  C   SER A 437      -4.638  24.470  12.094  1.00 89.19           C  
ATOM   3414  CB  SER A 437      -4.269  22.292  13.262  1.00 89.19           C  
ATOM   3415  O   SER A 437      -4.336  25.468  12.751  1.00 89.19           O  
ATOM   3416  OG  SER A 437      -3.426  21.876  12.202  1.00 89.19           O  
ATOM   3417  N   SER A 438      -4.337  24.279  10.765  1.00 86.65           N  
ATOM   3418  CA  SER A 438      -3.708  25.353  10.004  1.00 86.65           C  
ATOM   3419  C   SER A 438      -4.677  26.507   9.770  1.00 86.65           C  
ATOM   3420  CB  SER A 438      -3.193  24.829   8.662  1.00 86.65           C  
ATOM   3421  O   SER A 438      -4.265  27.666   9.698  1.00 86.65           O  
ATOM   3422  OG  SER A 438      -4.271  24.466   7.817  1.00 86.65           O  
ATOM   3423  N   MET A 439      -5.966  26.235   9.502  1.00 77.47           N  
ATOM   3424  CA  MET A 439      -6.989  27.250   9.265  1.00 77.47           C  
ATOM   3425  C   MET A 439      -7.323  27.998  10.551  1.00 77.47           C  
ATOM   3426  CB  MET A 439      -8.254  26.614   8.686  1.00 77.47           C  
ATOM   3427  O   MET A 439      -7.979  29.040  10.516  1.00 77.47           O  
ATOM   3428  CG  MET A 439      -8.094  26.121   7.257  1.00 77.47           C  
ATOM   3429  SD  MET A 439      -9.565  25.197   6.664  1.00 77.47           S  
ATOM   3430  CE  MET A 439      -9.155  25.041   4.903  1.00 77.47           C  
ATOM   3431  N   GLY A 440      -6.590  27.841  11.688  1.00 61.90           N  
ATOM   3432  CA  GLY A 440      -6.460  28.876  12.700  1.00 61.90           C  
ATOM   3433  C   GLY A 440      -7.734  29.096  13.495  1.00 61.90           C  
ATOM   3434  O   GLY A 440      -8.142  30.237  13.722  1.00 61.90           O  
ATOM   3435  N   LEU A 441      -8.418  28.072  14.062  1.00 56.21           N  
ATOM   3436  CA  LEU A 441      -9.283  28.357  15.201  1.00 56.21           C  
ATOM   3437  C   LEU A 441      -8.483  28.378  16.499  1.00 56.21           C  
ATOM   3438  CB  LEU A 441     -10.404  27.319  15.296  1.00 56.21           C  
ATOM   3439  O   LEU A 441      -8.510  27.413  17.266  1.00 56.21           O  
ATOM   3440  CG  LEU A 441     -11.773  27.749  14.767  1.00 56.21           C  
ATOM   3441  CD1 LEU A 441     -11.772  27.759  13.242  1.00 56.21           C  
ATOM   3442  CD2 LEU A 441     -12.866  26.828  15.299  1.00 56.21           C  
ATOM   3443  N   THR A 442      -7.216  28.778  16.533  1.00 45.08           N  
ATOM   3444  CA  THR A 442      -6.529  29.042  17.793  1.00 45.08           C  
ATOM   3445  C   THR A 442      -6.309  30.539  17.985  1.00 45.08           C  
ATOM   3446  CB  THR A 442      -5.176  28.309  17.856  1.00 45.08           C  
ATOM   3447  O   THR A 442      -5.781  31.213  17.098  1.00 45.08           O  
ATOM   3448  CG2 THR A 442      -5.366  26.797  17.795  1.00 45.08           C  
ATOM   3449  OG1 THR A 442      -4.363  28.722  16.751  1.00 45.08           O  
ATOM   3450  N   ASN A 443      -7.294  31.497  17.805  1.00 45.97           N  
ATOM   3451  CA  ASN A 443      -7.109  32.747  18.536  1.00 45.97           C  
ATOM   3452  C   ASN A 443      -8.386  33.582  18.551  1.00 45.97           C  
ATOM   3453  CB  ASN A 443      -5.954  33.553  17.938  1.00 45.97           C  
ATOM   3454  O   ASN A 443      -8.375  34.734  18.988  1.00 45.97           O  
ATOM   3455  CG  ASN A 443      -4.596  33.050  18.387  1.00 45.97           C  
ATOM   3456  ND2 ASN A 443      -3.540  33.555  17.761  1.00 45.97           N  
ATOM   3457  OD1 ASN A 443      -4.498  32.213  19.289  1.00 45.97           O  
ATOM   3458  N   THR A 444      -9.537  33.148  19.063  1.00 40.78           N  
ATOM   3459  CA  THR A 444     -10.389  34.203  19.602  1.00 40.78           C  
ATOM   3460  C   THR A 444     -11.540  33.609  20.408  1.00 40.78           C  
ATOM   3461  CB  THR A 444     -10.950  35.095  18.480  1.00 40.78           C  
ATOM   3462  O   THR A 444     -12.420  32.949  19.850  1.00 40.78           O  
ATOM   3463  CG2 THR A 444      -9.832  35.840  17.758  1.00 40.78           C  
ATOM   3464  OG1 THR A 444     -11.653  34.279  17.534  1.00 40.78           O  
ATOM   3465  N   VAL A 445     -11.351  32.631  21.261  1.00 39.13           N  
ATOM   3466  CA  VAL A 445     -12.456  32.632  22.214  1.00 39.13           C  
ATOM   3467  C   VAL A 445     -11.918  32.833  23.629  1.00 39.13           C  
ATOM   3468  CB  VAL A 445     -13.274  31.323  22.136  1.00 39.13           C  
ATOM   3469  O   VAL A 445     -11.313  31.925  24.205  1.00 39.13           O  
ATOM   3470  CG1 VAL A 445     -14.108  31.284  20.857  1.00 39.13           C  
ATOM   3471  CG2 VAL A 445     -12.348  30.111  22.212  1.00 39.13           C  
ATOM   3472  N   SER A 446     -10.928  33.691  23.890  1.00 34.75           N  
ATOM   3473  CA  SER A 446     -10.911  34.223  25.249  1.00 34.75           C  
ATOM   3474  C   SER A 446     -12.182  35.009  25.550  1.00 34.75           C  
ATOM   3475  CB  SER A 446      -9.688  35.117  25.460  1.00 34.75           C  
ATOM   3476  O   SER A 446     -12.645  35.794  24.720  1.00 34.75           O  
ATOM   3477  OG  SER A 446      -8.491  34.367  25.337  1.00 34.75           O  
ATOM   3478  N   PRO A 447     -13.125  34.470  26.362  1.00 35.70           N  
ATOM   3479  CA  PRO A 447     -14.434  34.942  26.821  1.00 35.70           C  
ATOM   3480  C   PRO A 447     -14.387  36.361  27.381  1.00 35.70           C  
ATOM   3481  CB  PRO A 447     -14.809  33.936  27.912  1.00 35.70           C  
ATOM   3482  O   PRO A 447     -13.356  36.786  27.911  1.00 35.70           O  
ATOM   3483  CG  PRO A 447     -13.504  33.511  28.504  1.00 35.70           C  
ATOM   3484  CD  PRO A 447     -12.394  34.163  27.731  1.00 35.70           C  
ATOM   3485  N   MET A 448     -14.763  37.317  26.589  1.00 28.92           N  
ATOM   3486  CA  MET A 448     -15.746  38.358  26.875  1.00 28.92           C  
ATOM   3487  C   MET A 448     -15.687  38.775  28.340  1.00 28.92           C  
ATOM   3488  CB  MET A 448     -17.156  37.877  26.524  1.00 28.92           C  
ATOM   3489  O   MET A 448     -15.969  37.971  29.231  1.00 28.92           O  
ATOM   3490  CG  MET A 448     -18.118  39.002  26.179  1.00 28.92           C  
ATOM   3491  SD  MET A 448     -18.940  38.752  24.558  1.00 28.92           S  
ATOM   3492  CE  MET A 448     -20.234  37.572  25.033  1.00 28.92           C  
ATOM   3493  N   SER A 449     -14.616  39.388  28.782  1.00 28.88           N  
ATOM   3494  CA  SER A 449     -14.780  40.337  29.878  1.00 28.88           C  
ATOM   3495  C   SER A 449     -14.694  41.776  29.380  1.00 28.88           C  
ATOM   3496  CB  SER A 449     -13.723  40.099  30.957  1.00 28.88           C  
ATOM   3497  O   SER A 449     -13.843  42.102  28.550  1.00 28.88           O  
ATOM   3498  OG  SER A 449     -12.642  41.004  30.810  1.00 28.88           O  
ATOM   3499  N   THR A 450     -15.793  42.439  29.023  1.00 29.52           N  
ATOM   3500  CA  THR A 450     -16.422  43.683  29.452  1.00 29.52           C  
ATOM   3501  C   THR A 450     -15.407  44.597  30.133  1.00 29.52           C  
ATOM   3502  CB  THR A 450     -17.598  43.413  30.410  1.00 29.52           C  
ATOM   3503  O   THR A 450     -14.712  44.178  31.061  1.00 29.52           O  
ATOM   3504  CG2 THR A 450     -18.761  42.750  29.680  1.00 29.52           C  
ATOM   3505  OG1 THR A 450     -17.157  42.551  31.466  1.00 29.52           O  
ATOM   3506  N   SER A 451     -14.700  45.429  29.422  1.00 29.01           N  
ATOM   3507  CA  SER A 451     -14.414  46.773  29.914  1.00 29.01           C  
ATOM   3508  C   SER A 451     -13.518  47.537  28.946  1.00 29.01           C  
ATOM   3509  CB  SER A 451     -13.754  46.710  31.292  1.00 29.01           C  
ATOM   3510  O   SER A 451     -12.577  46.972  28.385  1.00 29.01           O  
ATOM   3511  OG  SER A 451     -12.521  46.015  31.228  1.00 29.01           O  
ATOM   3512  N   LYS A 452     -14.055  48.384  28.031  1.00 26.69           N  
ATOM   3513  CA  LYS A 452     -13.869  49.830  27.953  1.00 26.69           C  
ATOM   3514  C   LYS A 452     -12.460  50.179  27.482  1.00 26.69           C  
ATOM   3515  CB  LYS A 452     -14.145  50.482  29.309  1.00 26.69           C  
ATOM   3516  O   LYS A 452     -11.476  49.660  28.014  1.00 26.69           O  
ATOM   3517  CG  LYS A 452     -14.974  51.755  29.226  1.00 26.69           C  
ATOM   3518  CD  LYS A 452     -15.316  52.290  30.611  1.00 26.69           C  
ATOM   3519  CE  LYS A 452     -16.261  53.481  30.533  1.00 26.69           C  
ATOM   3520  NZ  LYS A 452     -16.741  53.897  31.885  1.00 26.69           N  
ATOM   3521  N   ALA A 453     -12.295  50.682  26.238  1.00 26.32           N  
ATOM   3522  CA  ALA A 453     -11.860  51.989  25.754  1.00 26.32           C  
ATOM   3523  C   ALA A 453     -10.409  52.263  26.141  1.00 26.32           C  
ATOM   3524  CB  ALA A 453     -12.769  53.088  26.299  1.00 26.32           C  
ATOM   3525  O   ALA A 453     -10.010  52.026  27.283  1.00 26.32           O  
ATOM   3526  N   LYS A 454      -9.466  52.241  25.183  1.00 26.86           N  
ATOM   3527  CA  LYS A 454      -8.456  53.269  24.950  1.00 26.86           C  
ATOM   3528  C   LYS A 454      -7.226  52.686  24.259  1.00 26.86           C  
ATOM   3529  CB  LYS A 454      -8.051  53.932  26.268  1.00 26.86           C  
ATOM   3530  O   LYS A 454      -6.696  51.659  24.687  1.00 26.86           O  
ATOM   3531  CG  LYS A 454      -8.757  55.252  26.538  1.00 26.86           C  
ATOM   3532  CD  LYS A 454      -8.279  55.885  27.839  1.00 26.86           C  
ATOM   3533  CE  LYS A 454      -9.114  57.103  28.209  1.00 26.86           C  
ATOM   3534  NZ  LYS A 454      -8.793  57.599  29.581  1.00 26.86           N  
ATOM   3535  N   SER A 455      -7.015  52.933  22.949  1.00 23.68           N  
ATOM   3536  CA  SER A 455      -6.099  53.801  22.217  1.00 23.68           C  
ATOM   3537  C   SER A 455      -4.741  53.880  22.907  1.00 23.68           C  
ATOM   3538  CB  SER A 455      -6.690  55.205  22.073  1.00 23.68           C  
ATOM   3539  O   SER A 455      -4.668  54.031  24.128  1.00 23.68           O  
ATOM   3540  OG  SER A 455      -5.823  56.175  22.635  1.00 23.68           O  
ATOM   3541  N   GLY A 456      -3.615  53.400  22.308  1.00 25.11           N  
ATOM   3542  CA  GLY A 456      -2.368  54.086  22.008  1.00 25.11           C  
ATOM   3543  C   GLY A 456      -1.161  53.445  22.666  1.00 25.11           C  
ATOM   3544  O   GLY A 456      -1.229  53.020  23.821  1.00 25.11           O  
ATOM   3545  N   ARG A 457      -0.184  52.939  21.944  1.00 26.32           N  
ATOM   3546  CA  ARG A 457       1.188  53.430  21.876  1.00 26.32           C  
ATOM   3547  C   ARG A 457       2.177  52.351  22.305  1.00 26.32           C  
ATOM   3548  CB  ARG A 457       1.359  54.674  22.750  1.00 26.32           C  
ATOM   3549  O   ARG A 457       2.012  51.733  23.359  1.00 26.32           O  
ATOM   3550  CG  ARG A 457       2.658  55.426  22.505  1.00 26.32           C  
ATOM   3551  CD  ARG A 457       2.681  56.763  23.232  1.00 26.32           C  
ATOM   3552  NE  ARG A 457       3.935  57.478  23.005  1.00 26.32           N  
ATOM   3553  NH1 ARG A 457       3.093  59.553  23.572  1.00 26.32           N  
ATOM   3554  NH2 ARG A 457       5.285  59.334  22.938  1.00 26.32           N  
ATOM   3555  CZ  ARG A 457       4.102  58.787  23.172  1.00 26.32           C  
ATOM   3556  N   SER A 458       3.010  51.861  21.414  1.00 24.35           N  
ATOM   3557  CA  SER A 458       4.425  51.850  21.060  1.00 24.35           C  
ATOM   3558  C   SER A 458       5.306  51.806  22.304  1.00 24.35           C  
ATOM   3559  CB  SER A 458       4.778  53.077  20.218  1.00 24.35           C  
ATOM   3560  O   SER A 458       5.017  52.474  23.299  1.00 24.35           O  
ATOM   3561  OG  SER A 458       4.611  54.267  20.970  1.00 24.35           O  
ATOM   3562  N   THR A 459       6.225  50.790  22.487  1.00 29.23           N  
ATOM   3563  CA  THR A 459       7.644  50.811  22.827  1.00 29.23           C  
ATOM   3564  C   THR A 459       8.158  49.399  23.089  1.00 29.23           C  
ATOM   3565  CB  THR A 459       7.909  51.695  24.060  1.00 29.23           C  
ATOM   3566  O   THR A 459       7.539  48.635  23.832  1.00 29.23           O  
ATOM   3567  CG2 THR A 459       9.365  52.147  24.109  1.00 29.23           C  
ATOM   3568  OG1 THR A 459       7.063  52.850  24.004  1.00 29.23           O  
ATOM   3569  N   SER A 460       8.919  48.787  22.195  1.00 26.81           N  
ATOM   3570  CA  SER A 460      10.279  48.280  22.044  1.00 26.81           C  
ATOM   3571  C   SER A 460      10.919  48.003  23.400  1.00 26.81           C  
ATOM   3572  CB  SER A 460      11.137  49.272  21.258  1.00 26.81           C  
ATOM   3573  O   SER A 460      10.797  48.808  24.326  1.00 26.81           O  
ATOM   3574  OG  SER A 460      11.209  50.518  21.931  1.00 26.81           O  
ATOM   3575  N   GLN A 461      11.301  46.768  23.734  1.00 26.37           N  
ATOM   3576  CA  GLN A 461      12.551  46.290  24.314  1.00 26.37           C  
ATOM   3577  C   GLN A 461      12.440  44.826  24.729  1.00 26.37           C  
ATOM   3578  CB  GLN A 461      12.948  47.148  25.516  1.00 26.37           C  
ATOM   3579  O   GLN A 461      11.470  44.431  25.379  1.00 26.37           O  
ATOM   3580  CG  GLN A 461      13.884  48.297  25.169  1.00 26.37           C  
ATOM   3581  CD  GLN A 461      14.327  49.082  26.390  1.00 26.37           C  
ATOM   3582  NE2 GLN A 461      14.775  50.314  26.172  1.00 26.37           N  
ATOM   3583  OE1 GLN A 461      14.267  48.586  27.519  1.00 26.37           O  
ATOM   3584  N   ALA A 462      12.976  43.816  23.891  1.00 24.82           N  
ATOM   3585  CA  ALA A 462      14.136  42.941  24.036  1.00 24.82           C  
ATOM   3586  C   ALA A 462      14.079  42.169  25.352  1.00 24.82           C  
ATOM   3587  CB  ALA A 462      15.428  43.750  23.953  1.00 24.82           C  
ATOM   3588  O   ALA A 462      14.144  42.763  26.430  1.00 24.82           O  
ATOM   3589  N   ALA A 463      13.524  40.941  25.391  1.00 27.05           N  
ATOM   3590  CA  ALA A 463      14.023  39.765  26.098  1.00 27.05           C  
ATOM   3591  C   ALA A 463      13.332  38.496  25.609  1.00 27.05           C  
ATOM   3592  CB  ALA A 463      13.827  39.926  27.604  1.00 27.05           C  
ATOM   3593  O   ALA A 463      12.112  38.358  25.733  1.00 27.05           O  
ATOM   3594  N   ALA A 464      13.630  38.041  24.405  1.00 29.29           N  
ATOM   3595  CA  ALA A 464      13.859  36.692  23.892  1.00 29.29           C  
ATOM   3596  C   ALA A 464      14.879  35.947  24.748  1.00 29.29           C  
ATOM   3597  CB  ALA A 464      14.326  36.748  22.440  1.00 29.29           C  
ATOM   3598  O   ALA A 464      15.947  36.480  25.058  1.00 29.29           O  
ATOM   3599  N   GLN A 465      14.425  35.119  25.713  1.00 28.12           N  
ATOM   3600  CA  GLN A 465      14.836  33.721  25.650  1.00 28.12           C  
ATOM   3601  C   GLN A 465      15.267  33.211  27.022  1.00 28.12           C  
ATOM   3602  CB  GLN A 465      15.973  33.539  24.642  1.00 28.12           C  
ATOM   3603  O   GLN A 465      16.138  33.803  27.665  1.00 28.12           O  
ATOM   3604  CG  GLN A 465      15.636  32.592  23.499  1.00 28.12           C  
ATOM   3605  CD  GLN A 465      16.607  32.703  22.339  1.00 28.12           C  
ATOM   3606  NE2 GLN A 465      16.879  31.579  21.684  1.00 28.12           N  
ATOM   3607  OE1 GLN A 465      17.109  33.789  22.034  1.00 28.12           O  
ATOM   3608  N   GLU A 466      14.307  32.867  27.931  1.00 31.21           N  
ATOM   3609  CA  GLU A 466      14.566  31.675  28.734  1.00 31.21           C  
ATOM   3610  C   GLU A 466      13.498  31.490  29.808  1.00 31.21           C  
ATOM   3611  CB  GLU A 466      15.952  31.750  29.378  1.00 31.21           C  
ATOM   3612  O   GLU A 466      13.298  32.369  30.649  1.00 31.21           O  
ATOM   3613  CG  GLU A 466      16.717  30.435  29.349  1.00 31.21           C  
ATOM   3614  CD  GLU A 466      18.079  30.518  30.018  1.00 31.21           C  
ATOM   3615  OE1 GLU A 466      18.775  29.481  30.110  1.00 31.21           O  
ATOM   3616  OE2 GLU A 466      18.454  31.629  30.455  1.00 31.21           O  
ATOM   3617  N   ASP A 467      12.284  31.237  29.450  1.00 33.59           N  
ATOM   3618  CA  ASP A 467      11.417  30.594  30.432  1.00 33.59           C  
ATOM   3619  C   ASP A 467      10.033  30.319  29.847  1.00 33.59           C  
ATOM   3620  CB  ASP A 467      11.294  31.459  31.688  1.00 33.59           C  
ATOM   3621  O   ASP A 467       9.020  30.738  30.410  1.00 33.59           O  
ATOM   3622  CG  ASP A 467      11.186  30.641  32.963  1.00 33.59           C  
ATOM   3623  OD1 ASP A 467      11.399  29.410  32.918  1.00 33.59           O  
ATOM   3624  OD2 ASP A 467      10.883  31.233  34.021  1.00 33.59           O  
ATOM   3625  N   THR A 468      10.025  29.789  28.533  1.00 34.59           N  
ATOM   3626  CA  THR A 468       8.812  29.185  27.992  1.00 34.59           C  
ATOM   3627  C   THR A 468       8.928  27.663  27.974  1.00 34.59           C  
ATOM   3628  CB  THR A 468       8.520  29.697  26.570  1.00 34.59           C  
ATOM   3629  O   THR A 468       8.448  27.010  27.046  1.00 34.59           O  
ATOM   3630  CG2 THR A 468       8.183  31.184  26.579  1.00 34.59           C  
ATOM   3631  OG1 THR A 468       9.673  29.485  25.746  1.00 34.59           O  
ATOM   3632  N   LEU A 469       9.539  27.033  29.061  1.00 32.71           N  
ATOM   3633  CA  LEU A 469       9.277  25.610  29.248  1.00 32.71           C  
ATOM   3634  C   LEU A 469       8.679  25.343  30.625  1.00 32.71           C  
ATOM   3635  CB  LEU A 469      10.565  24.800  29.072  1.00 32.71           C  
ATOM   3636  O   LEU A 469       8.127  24.268  30.870  1.00 32.71           O  
ATOM   3637  CG  LEU A 469      10.393  23.318  28.735  1.00 32.71           C  
ATOM   3638  CD1 LEU A 469       9.961  23.152  27.281  1.00 32.71           C  
ATOM   3639  CD2 LEU A 469      11.684  22.554  29.005  1.00 32.71           C  
ATOM   3640  N   ALA A 470       8.113  26.361  31.343  1.00 37.73           N  
ATOM   3641  CA  ALA A 470       7.381  25.989  32.551  1.00 37.73           C  
ATOM   3642  C   ALA A 470       6.025  26.686  32.607  1.00 37.73           C  
ATOM   3643  CB  ALA A 470       8.201  26.326  33.794  1.00 37.73           C  
ATOM   3644  O   ALA A 470       5.217  26.415  33.499  1.00 37.73           O  
ATOM   3645  N   LYS A 471       5.485  27.014  31.398  1.00 36.78           N  
ATOM   3646  CA  LYS A 471       4.076  27.395  31.434  1.00 36.78           C  
ATOM   3647  C   LYS A 471       3.263  26.589  30.424  1.00 36.78           C  
ATOM   3648  CB  LYS A 471       3.917  28.891  31.159  1.00 36.78           C  
ATOM   3649  O   LYS A 471       2.048  26.764  30.316  1.00 36.78           O  
ATOM   3650  CG  LYS A 471       4.177  29.773  32.371  1.00 36.78           C  
ATOM   3651  CD  LYS A 471       4.030  31.250  32.029  1.00 36.78           C  
ATOM   3652  CE  LYS A 471       4.228  32.131  33.255  1.00 36.78           C  
ATOM   3653  NZ  LYS A 471       4.182  33.583  32.907  1.00 36.78           N  
ATOM   3654  N   MET A 472       3.558  25.264  30.144  1.00 36.57           N  
ATOM   3655  CA  MET A 472       2.662  24.373  29.414  1.00 36.57           C  
ATOM   3656  C   MET A 472       2.181  23.233  30.306  1.00 36.57           C  
ATOM   3657  CB  MET A 472       3.357  23.809  28.173  1.00 36.57           C  
ATOM   3658  O   MET A 472       1.403  22.383  29.869  1.00 36.57           O  
ATOM   3659  CG  MET A 472       2.837  24.383  26.865  1.00 36.57           C  
ATOM   3660  SD  MET A 472       3.921  23.979  25.440  1.00 36.57           S  
ATOM   3661  CE  MET A 472       3.722  22.177  25.388  1.00 36.57           C  
ATOM   3662  N   ALA A 473       1.998  23.443  31.666  1.00 43.10           N  
ATOM   3663  CA  ALA A 473       1.336  22.386  32.425  1.00 43.10           C  
ATOM   3664  C   ALA A 473       0.121  22.926  33.174  1.00 43.10           C  
ATOM   3665  CB  ALA A 473       2.315  21.740  33.403  1.00 43.10           C  
ATOM   3666  O   ALA A 473      -0.726  22.157  33.634  1.00 43.10           O  
ATOM   3667  N   PRO A 474      -0.559  23.958  32.715  1.00 37.33           N  
ATOM   3668  CA  PRO A 474      -1.967  23.637  32.958  1.00 37.33           C  
ATOM   3669  C   PRO A 474      -2.886  24.134  31.844  1.00 37.33           C  
ATOM   3670  CB  PRO A 474      -2.269  24.354  34.276  1.00 37.33           C  
ATOM   3671  O   PRO A 474      -4.011  24.563  32.113  1.00 37.33           O  
ATOM   3672  CG  PRO A 474      -1.447  25.601  34.230  1.00 37.33           C  
ATOM   3673  CD  PRO A 474      -0.580  25.556  33.004  1.00 37.33           C  
ATOM   3674  N   LYS A 475      -2.657  23.747  30.572  1.00 38.30           N  
ATOM   3675  CA  LYS A 475      -3.752  23.798  29.608  1.00 38.30           C  
ATOM   3676  C   LYS A 475      -4.307  22.403  29.331  1.00 38.30           C  
ATOM   3677  CB  LYS A 475      -3.289  24.447  28.303  1.00 38.30           C  
ATOM   3678  O   LYS A 475      -5.482  22.254  28.988  1.00 38.30           O  
ATOM   3679  CG  LYS A 475      -3.117  25.956  28.389  1.00 38.30           C  
ATOM   3680  CD  LYS A 475      -3.043  26.590  27.006  1.00 38.30           C  
ATOM   3681  CE  LYS A 475      -3.002  28.110  27.088  1.00 38.30           C  
ATOM   3682  NZ  LYS A 475      -2.770  28.731  25.749  1.00 38.30           N  
ATOM   3683  N   ARG A 476      -3.685  21.357  29.966  1.00 40.22           N  
ATOM   3684  CA  ARG A 476      -4.230  20.004  29.916  1.00 40.22           C  
ATOM   3685  C   ARG A 476      -5.118  19.726  31.124  1.00 40.22           C  
ATOM   3686  CB  ARG A 476      -3.101  18.972  29.848  1.00 40.22           C  
ATOM   3687  O   ARG A 476      -6.097  18.983  31.023  1.00 40.22           O  
ATOM   3688  CG  ARG A 476      -2.517  18.790  28.456  1.00 40.22           C  
ATOM   3689  CD  ARG A 476      -1.460  17.694  28.427  1.00 40.22           C  
ATOM   3690  NE  ARG A 476      -1.207  17.226  27.067  1.00 40.22           N  
ATOM   3691  NH1 ARG A 476       0.824  16.243  27.563  1.00 40.22           N  
ATOM   3692  NH2 ARG A 476       0.001  16.169  25.425  1.00 40.22           N  
ATOM   3693  CZ  ARG A 476      -0.128  16.547  26.688  1.00 40.22           C  
ATOM   3694  N   ALA A 477      -5.106  20.684  32.095  1.00 47.75           N  
ATOM   3695  CA  ALA A 477      -5.952  20.458  33.264  1.00 47.75           C  
ATOM   3696  C   ALA A 477      -7.313  21.126  33.093  1.00 47.75           C  
ATOM   3697  CB  ALA A 477      -5.264  20.974  34.526  1.00 47.75           C  
ATOM   3698  O   ALA A 477      -8.332  20.598  33.547  1.00 47.75           O  
ATOM   3699  N   SER A 478      -7.369  22.091  32.113  1.00 48.82           N  
ATOM   3700  CA  SER A 478      -8.688  22.696  31.961  1.00 48.82           C  
ATOM   3701  C   SER A 478      -9.526  21.942  30.934  1.00 48.82           C  
ATOM   3702  CB  SER A 478      -8.561  24.163  31.550  1.00 48.82           C  
ATOM   3703  O   SER A 478     -10.741  21.807  31.095  1.00 48.82           O  
ATOM   3704  OG  SER A 478      -8.097  24.273  30.215  1.00 48.82           O  
ATOM   3705  N   HIS A 479      -8.838  21.230  29.957  1.00 46.81           N  
ATOM   3706  CA  HIS A 479      -9.598  20.365  29.061  1.00 46.81           C  
ATOM   3707  C   HIS A 479      -9.924  19.032  29.728  1.00 46.81           C  
ATOM   3708  CB  HIS A 479      -8.825  20.127  27.762  1.00 46.81           C  
ATOM   3709  O   HIS A 479     -11.006  18.479  29.522  1.00 46.81           O  
ATOM   3710  CG  HIS A 479      -9.661  20.277  26.531  1.00 46.81           C  
ATOM   3711  CD2 HIS A 479      -9.888  21.348  25.735  1.00 46.81           C  
ATOM   3712  ND1 HIS A 479     -10.387  19.236  25.994  1.00 46.81           N  
ATOM   3713  CE1 HIS A 479     -11.025  19.662  24.917  1.00 46.81           C  
ATOM   3714  NE2 HIS A 479     -10.739  20.940  24.738  1.00 46.81           N  
ATOM   3715  N   ALA A 480      -9.040  18.591  30.728  1.00 49.30           N  
ATOM   3716  CA  ALA A 480      -9.317  17.380  31.496  1.00 49.30           C  
ATOM   3717  C   ALA A 480     -10.432  17.617  32.511  1.00 49.30           C  
ATOM   3718  CB  ALA A 480      -8.053  16.897  32.203  1.00 49.30           C  
ATOM   3719  O   ALA A 480     -11.286  16.751  32.717  1.00 49.30           O  
ATOM   3720  N   LEU A 481     -10.534  18.906  33.014  1.00 54.02           N  
ATOM   3721  CA  LEU A 481     -11.633  19.226  33.918  1.00 54.02           C  
ATOM   3722  C   LEU A 481     -12.931  19.432  33.144  1.00 54.02           C  
ATOM   3723  CB  LEU A 481     -11.307  20.480  34.734  1.00 54.02           C  
ATOM   3724  O   LEU A 481     -14.006  19.053  33.614  1.00 54.02           O  
ATOM   3725  CG  LEU A 481     -10.508  20.263  36.020  1.00 54.02           C  
ATOM   3726  CD1 LEU A 481      -9.702  21.513  36.360  1.00 54.02           C  
ATOM   3727  CD2 LEU A 481     -11.437  19.891  37.170  1.00 54.02           C  
ATOM   3728  N   ALA A 482     -12.792  19.943  31.847  1.00 51.94           N  
ATOM   3729  CA  ALA A 482     -13.990  20.076  31.022  1.00 51.94           C  
ATOM   3730  C   ALA A 482     -14.451  18.717  30.502  1.00 51.94           C  
ATOM   3731  CB  ALA A 482     -13.730  21.027  29.857  1.00 51.94           C  
ATOM   3732  O   ALA A 482     -15.652  18.444  30.443  1.00 51.94           O  
ATOM   3733  N   ALA A 483     -13.479  17.772  30.271  1.00 61.54           N  
ATOM   3734  CA  ALA A 483     -13.819  16.404  29.887  1.00 61.54           C  
ATOM   3735  C   ALA A 483     -14.377  15.624  31.073  1.00 61.54           C  
ATOM   3736  CB  ALA A 483     -12.596  15.692  29.314  1.00 61.54           C  
ATOM   3737  O   ALA A 483     -15.338  14.864  30.928  1.00 61.54           O  
ATOM   3738  N   HIS A 484     -13.876  15.889  32.310  1.00 65.02           N  
ATOM   3739  CA  HIS A 484     -14.423  15.272  33.513  1.00 65.02           C  
ATOM   3740  C   HIS A 484     -15.785  15.860  33.864  1.00 65.02           C  
ATOM   3741  CB  HIS A 484     -13.459  15.442  34.689  1.00 65.02           C  
ATOM   3742  O   HIS A 484     -16.689  15.135  34.286  1.00 65.02           O  
ATOM   3743  CG  HIS A 484     -13.679  14.458  35.793  1.00 65.02           C  
ATOM   3744  CD2 HIS A 484     -13.210  13.201  35.970  1.00 65.02           C  
ATOM   3745  ND1 HIS A 484     -14.474  14.731  36.885  1.00 65.02           N  
ATOM   3746  CE1 HIS A 484     -14.482  13.681  37.689  1.00 65.02           C  
ATOM   3747  NE2 HIS A 484     -13.723  12.739  37.157  1.00 65.02           N  
ATOM   3748  N   ALA A 485     -15.951  17.203  33.580  1.00 68.75           N  
ATOM   3749  CA  ALA A 485     -17.245  17.829  33.840  1.00 68.75           C  
ATOM   3750  C   ALA A 485     -18.302  17.333  32.857  1.00 68.75           C  
ATOM   3751  CB  ALA A 485     -17.125  19.349  33.766  1.00 68.75           C  
ATOM   3752  O   ALA A 485     -19.448  17.087  33.240  1.00 68.75           O  
ATOM   3753  N   LEU A 486     -17.889  17.067  31.562  1.00 66.07           N  
ATOM   3754  CA  LEU A 486     -18.829  16.506  30.598  1.00 66.07           C  
ATOM   3755  C   LEU A 486     -19.112  15.039  30.904  1.00 66.07           C  
ATOM   3756  CB  LEU A 486     -18.284  16.647  29.174  1.00 66.07           C  
ATOM   3757  O   LEU A 486     -20.250  14.582  30.776  1.00 66.07           O  
ATOM   3758  CG  LEU A 486     -18.501  18.000  28.496  1.00 66.07           C  
ATOM   3759  CD1 LEU A 486     -17.526  18.174  27.336  1.00 66.07           C  
ATOM   3760  CD2 LEU A 486     -19.941  18.133  28.014  1.00 66.07           C  
ATOM   3761  N   ALA A 487     -18.077  14.321  31.410  1.00 72.48           N  
ATOM   3762  CA  ALA A 487     -18.267  12.934  31.825  1.00 72.48           C  
ATOM   3763  C   ALA A 487     -19.123  12.850  33.085  1.00 72.48           C  
ATOM   3764  CB  ALA A 487     -16.918  12.258  32.056  1.00 72.48           C  
ATOM   3765  O   ALA A 487     -19.968  11.962  33.212  1.00 72.48           O  
ATOM   3766  N   ALA A 488     -18.931  13.859  34.000  1.00 81.01           N  
ATOM   3767  CA  ALA A 488     -19.742  13.920  35.214  1.00 81.01           C  
ATOM   3768  C   ALA A 488     -21.193  14.260  34.888  1.00 81.01           C  
ATOM   3769  CB  ALA A 488     -19.165  14.944  36.188  1.00 81.01           C  
ATOM   3770  O   ALA A 488     -22.117  13.691  35.474  1.00 81.01           O  
ATOM   3771  N   LYS A 489     -21.401  15.165  33.885  1.00 80.55           N  
ATOM   3772  CA  LYS A 489     -22.760  15.473  33.450  1.00 80.55           C  
ATOM   3773  C   LYS A 489     -23.388  14.284  32.728  1.00 80.55           C  
ATOM   3774  CB  LYS A 489     -22.767  16.702  32.539  1.00 80.55           C  
ATOM   3775  O   LYS A 489     -24.574  13.997  32.909  1.00 80.55           O  
ATOM   3776  CG  LYS A 489     -22.789  18.027  33.287  1.00 80.55           C  
ATOM   3777  CD  LYS A 489     -22.912  19.206  32.332  1.00 80.55           C  
ATOM   3778  CE  LYS A 489     -22.824  20.536  33.069  1.00 80.55           C  
ATOM   3779  NZ  LYS A 489     -22.793  21.692  32.125  1.00 80.55           N  
ATOM   3780  N   ALA A 490     -22.563  13.504  31.952  1.00 77.67           N  
ATOM   3781  CA  ALA A 490     -23.042  12.305  31.267  1.00 77.67           C  
ATOM   3782  C   ALA A 490     -23.390  11.206  32.266  1.00 77.67           C  
ATOM   3783  CB  ALA A 490     -21.995  11.805  30.274  1.00 77.67           C  
ATOM   3784  O   ALA A 490     -24.386  10.497  32.097  1.00 77.67           O  
ATOM   3785  N   GLN A 491     -22.638  11.138  33.427  1.00 78.69           N  
ATOM   3786  CA  GLN A 491     -22.932  10.161  34.470  1.00 78.69           C  
ATOM   3787  C   GLN A 491     -24.180  10.554  35.255  1.00 78.69           C  
ATOM   3788  CB  GLN A 491     -21.741  10.011  35.417  1.00 78.69           C  
ATOM   3789  O   GLN A 491     -24.998   9.699  35.601  1.00 78.69           O  
ATOM   3790  CG  GLN A 491     -20.591   9.200  34.836  1.00 78.69           C  
ATOM   3791  CD  GLN A 491     -19.421   9.070  35.793  1.00 78.69           C  
ATOM   3792  NE2 GLN A 491     -18.588   8.058  35.578  1.00 78.69           N  
ATOM   3793  OE1 GLN A 491     -19.267   9.874  36.719  1.00 78.69           O  
ATOM   3794  N   LYS A 492     -24.331  11.876  35.473  1.00 86.88           N  
ATOM   3795  CA  LYS A 492     -25.524  12.362  36.160  1.00 86.88           C  
ATOM   3796  C   LYS A 492     -26.772  12.153  35.308  1.00 86.88           C  
ATOM   3797  CB  LYS A 492     -25.373  13.842  36.515  1.00 86.88           C  
ATOM   3798  O   LYS A 492     -27.824  11.768  35.823  1.00 86.88           O  
ATOM   3799  CG  LYS A 492     -24.487  14.101  37.725  1.00 86.88           C  
ATOM   3800  CD  LYS A 492     -24.493  15.573  38.116  1.00 86.88           C  
ATOM   3801  CE  LYS A 492     -23.618  15.832  39.335  1.00 86.88           C  
ATOM   3802  NZ  LYS A 492     -23.621  17.274  39.724  1.00 86.88           N  
ATOM   3803  N   GLN A 493     -26.643  12.361  33.994  1.00 84.30           N  
ATOM   3804  CA  GLN A 493     -27.763  12.134  33.087  1.00 84.30           C  
ATOM   3805  C   GLN A 493     -28.093  10.648  32.981  1.00 84.30           C  
ATOM   3806  CB  GLN A 493     -27.456  12.704  31.701  1.00 84.30           C  
ATOM   3807  O   GLN A 493     -29.265  10.267  32.946  1.00 84.30           O  
ATOM   3808  CG  GLN A 493     -27.573  14.220  31.619  1.00 84.30           C  
ATOM   3809  CD  GLN A 493     -27.413  14.745  30.205  1.00 84.30           C  
ATOM   3810  NE2 GLN A 493     -27.981  15.917  29.941  1.00 84.30           N  
ATOM   3811  OE1 GLN A 493     -26.784  14.104  29.358  1.00 84.30           O  
ATOM   3812  N   ALA A 494     -27.014   9.774  32.983  1.00 81.79           N  
ATOM   3813  CA  ALA A 494     -27.202   8.325  32.962  1.00 81.79           C  
ATOM   3814  C   ALA A 494     -27.815   7.833  34.269  1.00 81.79           C  
ATOM   3815  CB  ALA A 494     -25.873   7.620  32.703  1.00 81.79           C  
ATOM   3816  O   ALA A 494     -28.681   6.955  34.264  1.00 81.79           O  
ATOM   3817  N   GLU A 495     -27.384   8.468  35.403  1.00 86.87           N  
ATOM   3818  CA  GLU A 495     -27.953   8.129  36.704  1.00 86.87           C  
ATOM   3819  C   GLU A 495     -29.400   8.602  36.813  1.00 86.87           C  
ATOM   3820  CB  GLU A 495     -27.115   8.734  37.833  1.00 86.87           C  
ATOM   3821  O   GLU A 495     -30.244   7.909  37.384  1.00 86.87           O  
ATOM   3822  CG  GLU A 495     -26.076   7.782  38.406  1.00 86.87           C  
ATOM   3823  CD  GLU A 495     -24.960   8.492  39.156  1.00 86.87           C  
ATOM   3824  OE1 GLU A 495     -23.948   7.839  39.498  1.00 86.87           O  
ATOM   3825  OE2 GLU A 495     -25.101   9.710  39.405  1.00 86.87           O  
ATOM   3826  N   GLU A 496     -29.608   9.804  36.220  1.00 90.47           N  
ATOM   3827  CA  GLU A 496     -30.971  10.327  36.221  1.00 90.47           C  
ATOM   3828  C   GLU A 496     -31.896   9.458  35.373  1.00 90.47           C  
ATOM   3829  CB  GLU A 496     -30.994  11.771  35.714  1.00 90.47           C  
ATOM   3830  O   GLU A 496     -33.037   9.195  35.759  1.00 90.47           O  
ATOM   3831  CG  GLU A 496     -32.284  12.513  36.031  1.00 90.47           C  
ATOM   3832  CD  GLU A 496     -32.288  13.950  35.533  1.00 90.47           C  
ATOM   3833  OE1 GLU A 496     -33.361  14.594  35.547  1.00 90.47           O  
ATOM   3834  OE2 GLU A 496     -31.209  14.434  35.126  1.00 90.47           O  
ATOM   3835  N   MET A 497     -31.409   8.914  34.149  1.00 80.66           N  
ATOM   3836  CA  MET A 497     -32.192   8.022  33.297  1.00 80.66           C  
ATOM   3837  C   MET A 497     -32.412   6.675  33.977  1.00 80.66           C  
ATOM   3838  CB  MET A 497     -31.499   7.821  31.948  1.00 80.66           C  
ATOM   3839  O   MET A 497     -33.494   6.094  33.878  1.00 80.66           O  
ATOM   3840  CG  MET A 497     -31.477   9.068  31.079  1.00 80.66           C  
ATOM   3841  SD  MET A 497     -33.160   9.635  30.619  1.00 80.66           S  
ATOM   3842  CE  MET A 497     -33.668   8.277  29.527  1.00 80.66           C  
ATOM   3843  N   SER A 498     -31.394   6.231  34.708  1.00 87.84           N  
ATOM   3844  CA  SER A 498     -31.495   4.967  35.431  1.00 87.84           C  
ATOM   3845  C   SER A 498     -32.434   5.087  36.626  1.00 87.84           C  
ATOM   3846  CB  SER A 498     -30.114   4.507  35.900  1.00 87.84           C  
ATOM   3847  O   SER A 498     -33.231   4.185  36.889  1.00 87.84           O  
ATOM   3848  OG  SER A 498     -30.229   3.475  36.865  1.00 87.84           O  
ATOM   3849  N   GLN A 499     -32.400   6.237  37.345  1.00 87.01           N  
ATOM   3850  CA  GLN A 499     -33.307   6.483  38.461  1.00 87.01           C  
ATOM   3851  C   GLN A 499     -34.748   6.626  37.979  1.00 87.01           C  
ATOM   3852  CB  GLN A 499     -32.885   7.736  39.230  1.00 87.01           C  
ATOM   3853  O   GLN A 499     -35.675   6.132  38.622  1.00 87.01           O  
ATOM   3854  CG  GLN A 499     -31.670   7.528  40.125  1.00 87.01           C  
ATOM   3855  CD  GLN A 499     -31.287   8.778  40.895  1.00 87.01           C  
ATOM   3856  NE2 GLN A 499     -30.047   8.826  41.368  1.00 87.01           N  
ATOM   3857  OE1 GLN A 499     -32.099   9.693  41.062  1.00 87.01           O  
ATOM   3858  N   LYS A 500     -34.892   7.278  36.778  1.00 88.75           N  
ATOM   3859  CA  LYS A 500     -36.226   7.395  36.197  1.00 88.75           C  
ATOM   3860  C   LYS A 500     -36.768   6.029  35.786  1.00 88.75           C  
ATOM   3861  CB  LYS A 500     -36.205   8.335  34.991  1.00 88.75           C  
ATOM   3862  O   LYS A 500     -37.959   5.755  35.946  1.00 88.75           O  
ATOM   3863  CG  LYS A 500     -36.257   9.812  35.356  1.00 88.75           C  
ATOM   3864  CD  LYS A 500     -36.306  10.693  34.114  1.00 88.75           C  
ATOM   3865  CE  LYS A 500     -36.319  12.172  34.478  1.00 88.75           C  
ATOM   3866  NZ  LYS A 500     -36.371  13.040  33.264  1.00 88.75           N  
ATOM   3867  N   GLN A 501     -35.901   5.156  35.319  1.00 83.58           N  
ATOM   3868  CA  GLN A 501     -36.291   3.799  34.950  1.00 83.58           C  
ATOM   3869  C   GLN A 501     -36.650   2.976  36.184  1.00 83.58           C  
ATOM   3870  CB  GLN A 501     -35.171   3.112  34.168  1.00 83.58           C  
ATOM   3871  O   GLN A 501     -37.625   2.222  36.171  1.00 83.58           O  
ATOM   3872  CG  GLN A 501     -35.215   3.377  32.669  1.00 83.58           C  
ATOM   3873  CD  GLN A 501     -34.134   2.632  31.909  1.00 83.58           C  
ATOM   3874  NE2 GLN A 501     -34.046   2.882  30.607  1.00 83.58           N  
ATOM   3875  OE1 GLN A 501     -33.385   1.839  32.487  1.00 83.58           O  
ATOM   3876  N   GLN A 502     -35.840   3.132  37.293  1.00 79.80           N  
ATOM   3877  CA  GLN A 502     -36.138   2.415  38.529  1.00 79.80           C  
ATOM   3878  C   GLN A 502     -37.434   2.919  39.158  1.00 79.80           C  
ATOM   3879  CB  GLN A 502     -34.983   2.555  39.522  1.00 79.80           C  
ATOM   3880  O   GLN A 502     -38.199   2.137  39.726  1.00 79.80           O  
ATOM   3881  CG  GLN A 502     -33.802   1.641  39.224  1.00 79.80           C  
ATOM   3882  CD  GLN A 502     -32.647   1.842  40.187  1.00 79.80           C  
ATOM   3883  NE2 GLN A 502     -31.444   1.483  39.753  1.00 79.80           N  
ATOM   3884  OE1 GLN A 502     -32.834   2.318  41.311  1.00 79.80           O  
ATOM   3885  N   GLN A 503     -37.710   4.261  39.013  1.00 80.75           N  
ATOM   3886  CA  GLN A 503     -38.958   4.827  39.513  1.00 80.75           C  
ATOM   3887  C   GLN A 503     -40.151   4.331  38.701  1.00 80.75           C  
ATOM   3888  CB  GLN A 503     -38.904   6.356  39.485  1.00 80.75           C  
ATOM   3889  O   GLN A 503     -41.209   4.033  39.260  1.00 80.75           O  
ATOM   3890  CG  GLN A 503     -39.658   7.019  40.630  1.00 80.75           C  
ATOM   3891  CD  GLN A 503     -39.384   8.508  40.728  1.00 80.75           C  
ATOM   3892  NE2 GLN A 503     -40.078   9.179  41.641  1.00 80.75           N  
ATOM   3893  OE1 GLN A 503     -38.555   9.050  39.990  1.00 80.75           O  
ATOM   3894  N   LYS A 504     -39.929   4.137  37.374  1.00 85.65           N  
ATOM   3895  CA  LYS A 504     -40.994   3.627  36.515  1.00 85.65           C  
ATOM   3896  C   LYS A 504     -41.281   2.157  36.809  1.00 85.65           C  
ATOM   3897  CB  LYS A 504     -40.627   3.804  35.041  1.00 85.65           C  
ATOM   3898  O   LYS A 504     -42.438   1.730  36.798  1.00 85.65           O  
ATOM   3899  CG  LYS A 504     -40.930   5.190  34.490  1.00 85.65           C  
ATOM   3900  CD  LYS A 504     -40.628   5.277  33.000  1.00 85.65           C  
ATOM   3901  CE  LYS A 504     -40.870   6.681  32.461  1.00 85.65           C  
ATOM   3902  NZ  LYS A 504     -40.576   6.771  30.999  1.00 85.65           N  
ATOM   3903  N   VAL A 505     -40.213   1.399  37.065  1.00 86.56           N  
ATOM   3904  CA  VAL A 505     -40.385  -0.011  37.398  1.00 86.56           C  
ATOM   3905  C   VAL A 505     -41.055  -0.142  38.763  1.00 86.56           C  
ATOM   3906  CB  VAL A 505     -39.035  -0.764  37.392  1.00 86.56           C  
ATOM   3907  O   VAL A 505     -41.933  -0.988  38.952  1.00 86.56           O  
ATOM   3908  CG1 VAL A 505     -39.204  -2.179  37.941  1.00 86.56           C  
ATOM   3909  CG2 VAL A 505     -38.452  -0.801  35.981  1.00 86.56           C  
ATOM   3910  N   LYS A 506     -40.650   0.712  39.711  1.00 81.45           N  
ATOM   3911  CA  LYS A 506     -41.249   0.685  41.042  1.00 81.45           C  
ATOM   3912  C   LYS A 506     -42.708   1.128  40.998  1.00 81.45           C  
ATOM   3913  CB  LYS A 506     -40.460   1.575  42.003  1.00 81.45           C  
ATOM   3914  O   LYS A 506     -43.551   0.579  41.712  1.00 81.45           O  
ATOM   3915  CG  LYS A 506     -39.125   0.988  42.438  1.00 81.45           C  
ATOM   3916  CD  LYS A 506     -38.420   1.886  43.446  1.00 81.45           C  
ATOM   3917  CE  LYS A 506     -37.062   1.324  43.843  1.00 81.45           C  
ATOM   3918  NZ  LYS A 506     -36.356   2.215  44.812  1.00 81.45           N  
ATOM   3919  N   GLU A 507     -43.008   2.158  40.188  1.00 79.91           N  
ATOM   3920  CA  GLU A 507     -44.388   2.603  40.021  1.00 79.91           C  
ATOM   3921  C   GLU A 507     -45.240   1.526  39.355  1.00 79.91           C  
ATOM   3922  CB  GLU A 507     -44.441   3.896  39.203  1.00 79.91           C  
ATOM   3923  O   GLU A 507     -46.396   1.322  39.730  1.00 79.91           O  
ATOM   3924  CG  GLU A 507     -45.697   4.722  39.438  1.00 79.91           C  
ATOM   3925  CD  GLU A 507     -45.728   6.010  38.630  1.00 79.91           C  
ATOM   3926  OE1 GLU A 507     -46.786   6.677  38.593  1.00 79.91           O  
ATOM   3927  OE2 GLU A 507     -44.686   6.353  38.027  1.00 79.91           O  
ATOM   3928  N   LYS A 508     -44.603   0.862  38.348  1.00 80.09           N  
ATOM   3929  CA  LYS A 508     -45.317  -0.226  37.686  1.00 80.09           C  
ATOM   3930  C   LYS A 508     -45.488  -1.420  38.620  1.00 80.09           C  
ATOM   3931  CB  LYS A 508     -44.582  -0.655  36.415  1.00 80.09           C  
ATOM   3932  O   LYS A 508     -46.535  -2.070  38.620  1.00 80.09           O  
ATOM   3933  CG  LYS A 508     -45.496  -1.194  35.324  1.00 80.09           C  
ATOM   3934  CD  LYS A 508     -44.780  -1.267  33.981  1.00 80.09           C  
ATOM   3935  CE  LYS A 508     -45.694  -1.802  32.888  1.00 80.09           C  
ATOM   3936  NZ  LYS A 508     -44.989  -1.898  31.574  1.00 80.09           N  
ATOM   3937  N   ALA A 509     -44.388  -1.687  39.385  1.00 75.67           N  
ATOM   3938  CA  ALA A 509     -44.490  -2.769  40.361  1.00 75.67           C  
ATOM   3939  C   ALA A 509     -45.490  -2.424  41.461  1.00 75.67           C  
ATOM   3940  CB  ALA A 509     -43.121  -3.071  40.965  1.00 75.67           C  
ATOM   3941  O   ALA A 509     -46.226  -3.293  41.934  1.00 75.67           O  
ATOM   3942  N   ALA A 510     -45.521  -1.123  41.897  1.00 70.78           N  
ATOM   3943  CA  ALA A 510     -46.461  -0.675  42.922  1.00 70.78           C  
ATOM   3944  C   ALA A 510     -47.889  -0.655  42.385  1.00 70.78           C  
ATOM   3945  CB  ALA A 510     -46.069   0.709  43.434  1.00 70.78           C  
ATOM   3946  O   ALA A 510     -48.838  -0.941  43.119  1.00 70.78           O  
ATOM   3947  N   SER A 511     -47.983  -0.351  41.040  1.00 59.36           N  
ATOM   3948  CA  SER A 511     -49.311  -0.397  40.437  1.00 59.36           C  
ATOM   3949  C   SER A 511     -49.790  -1.835  40.265  1.00 59.36           C  
ATOM   3950  CB  SER A 511     -49.310   0.314  39.083  1.00 59.36           C  
ATOM   3951  O   SER A 511     -50.988  -2.110  40.353  1.00 59.36           O  
ATOM   3952  OG  SER A 511     -50.634   0.604  38.667  1.00 59.36           O  
ATOM   3953  N   LEU A 512     -48.728  -2.731  40.146  1.00 59.05           N  
ATOM   3954  CA  LEU A 512     -49.062  -4.144  40.008  1.00 59.05           C  
ATOM   3955  C   LEU A 512     -49.305  -4.781  41.372  1.00 59.05           C  
ATOM   3956  CB  LEU A 512     -47.943  -4.890  39.275  1.00 59.05           C  
ATOM   3957  O   LEU A 512     -50.131  -5.688  41.500  1.00 59.05           O  
ATOM   3958  CG  LEU A 512     -48.267  -5.379  37.863  1.00 59.05           C  
ATOM   3959  CD1 LEU A 512     -47.030  -5.291  36.975  1.00 59.05           C  
ATOM   3960  CD2 LEU A 512     -48.803  -6.806  37.901  1.00 59.05           C  
ATOM   3961  N   GLU A 513     -48.761  -4.158  42.470  1.00 59.60           N  
ATOM   3962  CA  GLU A 513     -48.977  -4.687  43.813  1.00 59.60           C  
ATOM   3963  C   GLU A 513     -50.230  -4.089  44.447  1.00 59.60           C  
ATOM   3964  CB  GLU A 513     -47.759  -4.416  44.700  1.00 59.60           C  
ATOM   3965  O   GLU A 513     -50.923  -4.759  45.215  1.00 59.60           O  
ATOM   3966  CG  GLU A 513     -46.723  -5.531  44.678  1.00 59.60           C  
ATOM   3967  CD  GLU A 513     -45.616  -5.341  45.703  1.00 59.60           C  
ATOM   3968  OE1 GLU A 513     -44.738  -6.227  45.819  1.00 59.60           O  
ATOM   3969  OE2 GLU A 513     -45.627  -4.299  46.395  1.00 59.60           O  
ATOM   3970  N   SER A 514     -50.720  -2.939  43.975  1.00 52.50           N  
ATOM   3971  CA  SER A 514     -51.981  -2.379  44.450  1.00 52.50           C  
ATOM   3972  C   SER A 514     -53.165  -2.944  43.673  1.00 52.50           C  
ATOM   3973  CB  SER A 514     -51.967  -0.854  44.335  1.00 52.50           C  
ATOM   3974  O   SER A 514     -54.289  -2.971  44.178  1.00 52.50           O  
ATOM   3975  OG  SER A 514     -51.821  -0.452  42.984  1.00 52.50           O  
ATOM   3976  N   SER A 515     -52.809  -3.814  42.686  1.00 48.33           N  
ATOM   3977  CA  SER A 515     -53.884  -4.523  41.998  1.00 48.33           C  
ATOM   3978  C   SER A 515     -53.893  -6.003  42.364  1.00 48.33           C  
ATOM   3979  CB  SER A 515     -53.748  -4.364  40.483  1.00 48.33           C  
ATOM   3980  O   SER A 515     -54.826  -6.729  42.015  1.00 48.33           O  
ATOM   3981  OG  SER A 515     -52.739  -5.220  39.977  1.00 48.33           O  
ATOM   3982  N   GLU A 516     -53.304  -6.273  43.564  1.00 41.04           N  
ATOM   3983  CA  GLU A 516     -53.434  -7.674  43.950  1.00 41.04           C  
ATOM   3984  C   GLU A 516     -53.881  -7.807  45.403  1.00 41.04           C  
ATOM   3985  CB  GLU A 516     -52.112  -8.416  43.737  1.00 41.04           C  
ATOM   3986  O   GLU A 516     -53.137  -7.455  46.322  1.00 41.04           O  
ATOM   3987  CG  GLU A 516     -51.846  -8.794  42.287  1.00 41.04           C  
ATOM   3988  CD  GLU A 516     -50.561  -9.585  42.100  1.00 41.04           C  
ATOM   3989  OE1 GLU A 516     -50.306 -10.071  40.974  1.00 41.04           O  
ATOM   3990  OE2 GLU A 516     -49.804  -9.721  43.087  1.00 41.04           O  
ATOM   3991  N   GLU A 517     -55.012  -7.212  45.754  1.00 38.52           N  
ATOM   3992  CA  GLU A 517     -55.767  -7.552  46.957  1.00 38.52           C  
ATOM   3993  C   GLU A 517     -57.257  -7.685  46.654  1.00 38.52           C  
ATOM   3994  CB  GLU A 517     -55.543  -6.502  48.048  1.00 38.52           C  
ATOM   3995  O   GLU A 517     -57.871  -6.760  46.119  1.00 38.52           O  
ATOM   3996  CG  GLU A 517     -54.351  -6.794  48.947  1.00 38.52           C  
ATOM   3997  CD  GLU A 517     -54.152  -5.752  50.037  1.00 38.52           C  
ATOM   3998  OE1 GLU A 517     -53.202  -5.888  50.840  1.00 38.52           O  
ATOM   3999  OE2 GLU A 517     -54.954  -4.794  50.089  1.00 38.52           O  
ATOM   4000  N   GLU A 518     -57.699  -8.877  46.175  1.00 39.36           N  
ATOM   4001  CA  GLU A 518     -58.923  -9.537  46.619  1.00 39.36           C  
ATOM   4002  C   GLU A 518     -59.024 -10.951  46.054  1.00 39.36           C  
ATOM   4003  CB  GLU A 518     -60.152  -8.719  46.213  1.00 39.36           C  
ATOM   4004  O   GLU A 518     -58.836 -11.160  44.853  1.00 39.36           O  
ATOM   4005  CG  GLU A 518     -60.497  -7.602  47.188  1.00 39.36           C  
ATOM   4006  CD  GLU A 518     -61.961  -7.196  47.141  1.00 39.36           C  
ATOM   4007  OE1 GLU A 518     -62.418  -6.466  48.051  1.00 39.36           O  
ATOM   4008  OE2 GLU A 518     -62.658  -7.611  46.188  1.00 39.36           O  
ATOM   4009  N   PRO A 519     -59.037 -11.994  46.825  1.00 38.84           N  
ATOM   4010  CA  PRO A 519     -59.278 -13.436  46.741  1.00 38.84           C  
ATOM   4011  C   PRO A 519     -60.763 -13.784  46.676  1.00 38.84           C  
ATOM   4012  CB  PRO A 519     -58.647 -13.974  48.028  1.00 38.84           C  
ATOM   4013  O   PRO A 519     -61.604 -13.004  47.129  1.00 38.84           O  
ATOM   4014  CG  PRO A 519     -58.897 -12.911  49.049  1.00 38.84           C  
ATOM   4015  CD  PRO A 519     -59.512 -11.726  48.362  1.00 38.84           C  
ATOM   4016  N   MET A 520     -61.314 -14.118  45.444  1.00 34.70           N  
ATOM   4017  CA  MET A 520     -62.380 -15.107  45.305  1.00 34.70           C  
ATOM   4018  C   MET A 520     -62.787 -15.266  43.844  1.00 34.70           C  
ATOM   4019  CB  MET A 520     -63.594 -14.711  46.146  1.00 34.70           C  
ATOM   4020  O   MET A 520     -63.191 -14.298  43.198  1.00 34.70           O  
ATOM   4021  CG  MET A 520     -63.428 -14.990  47.631  1.00 34.70           C  
ATOM   4022  SD  MET A 520     -63.600 -16.771  48.036  1.00 34.70           S  
ATOM   4023  CE  MET A 520     -65.401 -16.956  47.911  1.00 34.70           C  
ATOM   4024  N   ALA A 521     -62.010 -16.022  43.079  1.00 37.73           N  
ATOM   4025  CA  ALA A 521     -62.879 -16.741  42.151  1.00 37.73           C  
ATOM   4026  C   ALA A 521     -62.120 -17.860  41.444  1.00 37.73           C  
ATOM   4027  CB  ALA A 521     -63.477 -15.779  41.127  1.00 37.73           C  
ATOM   4028  O   ALA A 521     -61.286 -17.599  40.574  1.00 37.73           O  
ATOM   4029  N   SER A 522     -61.523 -18.767  42.189  1.00 45.56           N  
ATOM   4030  CA  SER A 522     -61.154 -20.170  42.031  1.00 45.56           C  
ATOM   4031  C   SER A 522     -62.333 -20.999  41.532  1.00 45.56           C  
ATOM   4032  CB  SER A 522     -60.641 -20.742  43.353  1.00 45.56           C  
ATOM   4033  O   SER A 522     -62.149 -22.111  41.034  1.00 45.56           O  
ATOM   4034  OG  SER A 522     -60.158 -22.062  43.176  1.00 45.56           O  
ATOM   4035  N   GLN A 523     -63.153 -20.426  40.596  1.00 48.96           N  
ATOM   4036  CA  GLN A 523     -64.106 -21.320  39.948  1.00 48.96           C  
ATOM   4037  C   GLN A 523     -64.210 -21.027  38.455  1.00 48.96           C  
ATOM   4038  CB  GLN A 523     -65.484 -21.202  40.603  1.00 48.96           C  
ATOM   4039  O   GLN A 523     -64.359 -21.944  37.645  1.00 48.96           O  
ATOM   4040  CG  GLN A 523     -65.759 -22.271  41.653  1.00 48.96           C  
ATOM   4041  CD  GLN A 523     -67.111 -22.102  42.321  1.00 48.96           C  
ATOM   4042  NE2 GLN A 523     -67.481 -23.063  43.161  1.00 48.96           N  
ATOM   4043  OE1 GLN A 523     -67.817 -21.117  42.084  1.00 48.96           O  
ATOM   4044  N   LYS A 524     -63.432 -19.964  37.978  1.00 49.75           N  
ATOM   4045  CA  LYS A 524     -63.508 -19.603  36.565  1.00 49.75           C  
ATOM   4046  C   LYS A 524     -62.268 -20.073  35.810  1.00 49.75           C  
ATOM   4047  CB  LYS A 524     -63.678 -18.092  36.404  1.00 49.75           C  
ATOM   4048  O   LYS A 524     -62.352 -20.444  34.637  1.00 49.75           O  
ATOM   4049  CG  LYS A 524     -65.124 -17.623  36.454  1.00 49.75           C  
ATOM   4050  CD  LYS A 524     -65.235 -16.124  36.202  1.00 49.75           C  
ATOM   4051  CE  LYS A 524     -66.676 -15.644  36.308  1.00 49.75           C  
ATOM   4052  NZ  LYS A 524     -66.789 -14.175  36.062  1.00 49.75           N  
ATOM   4053  N   ALA A 525     -61.234 -20.526  36.567  1.00 52.58           N  
ATOM   4054  CA  ALA A 525     -60.001 -21.057  35.990  1.00 52.58           C  
ATOM   4055  C   ALA A 525     -60.121 -22.555  35.725  1.00 52.58           C  
ATOM   4056  CB  ALA A 525     -58.818 -20.776  36.913  1.00 52.58           C  
ATOM   4057  O   ALA A 525     -59.587 -23.062  34.735  1.00 52.58           O  
ATOM   4058  N   ARG A 526     -61.194 -23.141  36.356  1.00 54.09           N  
ATOM   4059  CA  ARG A 526     -61.447 -24.554  36.096  1.00 54.09           C  
ATOM   4060  C   ARG A 526     -62.400 -24.732  34.919  1.00 54.09           C  
ATOM   4061  CB  ARG A 526     -62.020 -25.236  37.341  1.00 54.09           C  
ATOM   4062  O   ARG A 526     -62.230 -25.647  34.109  1.00 54.09           O  
ATOM   4063  CG  ARG A 526     -60.982 -25.969  38.175  1.00 54.09           C  
ATOM   4064  CD  ARG A 526     -61.605 -26.634  39.394  1.00 54.09           C  
ATOM   4065  NE  ARG A 526     -60.617 -27.388  40.161  1.00 54.09           N  
ATOM   4066  NH1 ARG A 526     -62.090 -28.031  41.820  1.00 54.09           N  
ATOM   4067  NH2 ARG A 526     -59.896 -28.689  41.911  1.00 54.09           N  
ATOM   4068  CZ  ARG A 526     -60.870 -28.035  41.295  1.00 54.09           C  
ATOM   4069  N   GLU A 527     -63.082 -23.607  34.559  1.00 58.57           N  
ATOM   4070  CA  GLU A 527     -63.981 -23.718  33.414  1.00 58.57           C  
ATOM   4071  C   GLU A 527     -63.266 -23.357  32.115  1.00 58.57           C  
ATOM   4072  CB  GLU A 527     -65.208 -22.823  33.605  1.00 58.57           C  
ATOM   4073  O   GLU A 527     -63.517 -23.966  31.073  1.00 58.57           O  
ATOM   4074  CG  GLU A 527     -66.480 -23.587  33.945  1.00 58.57           C  
ATOM   4075  CD  GLU A 527     -67.669 -22.680  34.219  1.00 58.57           C  
ATOM   4076  OE1 GLU A 527     -68.773 -23.197  34.506  1.00 58.57           O  
ATOM   4077  OE2 GLU A 527     -67.496 -21.443  34.147  1.00 58.57           O  
ATOM   4078  N   MET A 528     -62.091 -22.613  32.239  1.00 61.23           N  
ATOM   4079  CA  MET A 528     -61.312 -22.235  31.064  1.00 61.23           C  
ATOM   4080  C   MET A 528     -60.343 -23.346  30.673  1.00 61.23           C  
ATOM   4081  CB  MET A 528     -60.545 -20.937  31.321  1.00 61.23           C  
ATOM   4082  O   MET A 528     -60.125 -23.596  29.487  1.00 61.23           O  
ATOM   4083  CG  MET A 528     -60.729 -19.890  30.234  1.00 61.23           C  
ATOM   4084  SD  MET A 528     -59.275 -18.782  30.073  1.00 61.23           S  
ATOM   4085  CE  MET A 528     -59.765 -17.445  31.198  1.00 61.23           C  
ATOM   4086  N   LYS A 529     -60.021 -24.141  31.695  1.00 64.70           N  
ATOM   4087  CA  LYS A 529     -59.160 -25.293  31.446  1.00 64.70           C  
ATOM   4088  C   LYS A 529     -59.946 -26.442  30.820  1.00 64.70           C  
ATOM   4089  CB  LYS A 529     -58.496 -25.758  32.743  1.00 64.70           C  
ATOM   4090  O   LYS A 529     -59.447 -27.128  29.926  1.00 64.70           O  
ATOM   4091  CG  LYS A 529     -57.177 -26.488  32.536  1.00 64.70           C  
ATOM   4092  CD  LYS A 529     -56.547 -26.892  33.863  1.00 64.70           C  
ATOM   4093  CE  LYS A 529     -55.256 -27.671  33.656  1.00 64.70           C  
ATOM   4094  NZ  LYS A 529     -54.618 -28.042  34.955  1.00 64.70           N  
ATOM   4095  N   GLU A 530     -61.286 -26.485  31.053  1.00 63.15           N  
ATOM   4096  CA  GLU A 530     -62.138 -27.519  30.475  1.00 63.15           C  
ATOM   4097  C   GLU A 530     -62.583 -27.143  29.065  1.00 63.15           C  
ATOM   4098  CB  GLU A 530     -63.360 -27.768  31.363  1.00 63.15           C  
ATOM   4099  O   GLU A 530     -62.682 -28.005  28.189  1.00 63.15           O  
ATOM   4100  CG  GLU A 530     -64.090 -29.067  31.055  1.00 63.15           C  
ATOM   4101  CD  GLU A 530     -65.205 -29.378  32.041  1.00 63.15           C  
ATOM   4102  OE1 GLU A 530     -65.901 -30.403  31.867  1.00 63.15           O  
ATOM   4103  OE2 GLU A 530     -65.384 -28.588  32.995  1.00 63.15           O  
ATOM   4104  N   GLN A 531     -62.556 -25.795  28.777  1.00 58.13           N  
ATOM   4105  CA  GLN A 531     -62.893 -25.358  27.427  1.00 58.13           C  
ATOM   4106  C   GLN A 531     -61.683 -25.446  26.501  1.00 58.13           C  
ATOM   4107  CB  GLN A 531     -63.437 -23.928  27.445  1.00 58.13           C  
ATOM   4108  O   GLN A 531     -61.822 -25.755  25.316  1.00 58.13           O  
ATOM   4109  CG  GLN A 531     -64.855 -23.817  27.988  1.00 58.13           C  
ATOM   4110  CD  GLN A 531     -65.367 -22.388  28.004  1.00 58.13           C  
ATOM   4111  NE2 GLN A 531     -66.500 -22.172  28.663  1.00 58.13           N  
ATOM   4112  OE1 GLN A 531     -64.748 -21.487  27.431  1.00 58.13           O  
ATOM   4113  N   LEU A 532     -60.484 -25.433  27.152  1.00 59.16           N  
ATOM   4114  CA  LEU A 532     -59.259 -25.566  26.372  1.00 59.16           C  
ATOM   4115  C   LEU A 532     -58.958 -27.032  26.079  1.00 59.16           C  
ATOM   4116  CB  LEU A 532     -58.080 -24.929  27.111  1.00 59.16           C  
ATOM   4117  O   LEU A 532     -58.490 -27.368  24.988  1.00 59.16           O  
ATOM   4118  CG  LEU A 532     -57.148 -24.052  26.273  1.00 59.16           C  
ATOM   4119  CD1 LEU A 532     -56.699 -22.836  27.076  1.00 59.16           C  
ATOM   4120  CD2 LEU A 532     -55.944 -24.857  25.794  1.00 59.16           C  
ATOM   4121  N   LEU A 533     -59.446 -27.905  26.966  1.00 60.69           N  
ATOM   4122  CA  LEU A 533     -59.239 -29.333  26.752  1.00 60.69           C  
ATOM   4123  C   LEU A 533     -60.261 -29.890  25.767  1.00 60.69           C  
ATOM   4124  CB  LEU A 533     -59.326 -30.092  28.079  1.00 60.69           C  
ATOM   4125  O   LEU A 533     -59.940 -30.765  24.960  1.00 60.69           O  
ATOM   4126  CG  LEU A 533     -58.027 -30.719  28.588  1.00 60.69           C  
ATOM   4127  CD1 LEU A 533     -57.891 -30.509  30.092  1.00 60.69           C  
ATOM   4128  CD2 LEU A 533     -57.979 -32.204  28.243  1.00 60.69           C  
ATOM   4129  N   ALA A 534     -61.404 -29.213  25.612  1.00 59.72           N  
ATOM   4130  CA  ALA A 534     -62.392 -29.628  24.619  1.00 59.72           C  
ATOM   4131  C   ALA A 534     -62.035 -29.094  23.234  1.00 59.72           C  
ATOM   4132  CB  ALA A 534     -63.786 -29.155  25.025  1.00 59.72           C  
ATOM   4133  O   ALA A 534     -62.277 -29.760  22.224  1.00 59.72           O  
ATOM   4134  N   ALA A 535     -61.193 -28.048  23.238  1.00 56.79           N  
ATOM   4135  CA  ALA A 535     -60.704 -27.517  21.969  1.00 56.79           C  
ATOM   4136  C   ALA A 535     -59.471 -28.280  21.494  1.00 56.79           C  
ATOM   4137  CB  ALA A 535     -60.386 -26.029  22.102  1.00 56.79           C  
ATOM   4138  O   ALA A 535     -59.257 -28.438  20.289  1.00 56.79           O  
ATOM   4139  N   LYS A 536     -58.927 -29.039  22.438  1.00 58.90           N  
ATOM   4140  CA  LYS A 536     -57.754 -29.842  22.108  1.00 58.90           C  
ATOM   4141  C   LYS A 536     -58.158 -31.185  21.507  1.00 58.90           C  
ATOM   4142  CB  LYS A 536     -56.887 -30.063  23.349  1.00 58.90           C  
ATOM   4143  O   LYS A 536     -57.478 -31.704  20.620  1.00 58.90           O  
ATOM   4144  CG  LYS A 536     -55.719 -29.096  23.468  1.00 58.90           C  
ATOM   4145  CD  LYS A 536     -54.858 -29.407  24.685  1.00 58.90           C  
ATOM   4146  CE  LYS A 536     -53.685 -28.443  24.802  1.00 58.90           C  
ATOM   4147  NZ  LYS A 536     -52.928 -28.644  26.074  1.00 58.90           N  
ATOM   4148  N   SER A 537     -59.372 -31.612  21.736  1.00 56.34           N  
ATOM   4149  CA  SER A 537     -59.847 -32.896  21.232  1.00 56.34           C  
ATOM   4150  C   SER A 537     -60.509 -32.743  19.867  1.00 56.34           C  
ATOM   4151  CB  SER A 537     -60.831 -33.528  22.217  1.00 56.34           C  
ATOM   4152  O   SER A 537     -60.403 -33.630  19.017  1.00 56.34           O  
ATOM   4153  OG  SER A 537     -62.141 -33.026  22.012  1.00 56.34           O  
ATOM   4154  N   GLU A 538     -60.855 -31.515  19.462  1.00 54.46           N  
ATOM   4155  CA  GLU A 538     -61.381 -31.279  18.121  1.00 54.46           C  
ATOM   4156  C   GLU A 538     -60.268 -30.889  17.152  1.00 54.46           C  
ATOM   4157  CB  GLU A 538     -62.458 -30.191  18.149  1.00 54.46           C  
ATOM   4158  O   GLU A 538     -60.334 -31.207  15.963  1.00 54.46           O  
ATOM   4159  CG  GLU A 538     -63.770 -30.640  18.776  1.00 54.46           C  
ATOM   4160  CD  GLU A 538     -64.862 -29.586  18.702  1.00 54.46           C  
ATOM   4161  OE1 GLU A 538     -66.010 -29.871  19.112  1.00 54.46           O  
ATOM   4162  OE2 GLU A 538     -64.568 -28.465  18.230  1.00 54.46           O  
ATOM   4163  N   ARG A 539     -59.116 -30.706  17.750  1.00 51.74           N  
ATOM   4164  CA  ARG A 539     -57.952 -30.391  16.928  1.00 51.74           C  
ATOM   4165  C   ARG A 539     -57.101 -31.633  16.685  1.00 51.74           C  
ATOM   4166  CB  ARG A 539     -57.108 -29.299  17.588  1.00 51.74           C  
ATOM   4167  O   ARG A 539     -56.495 -31.778  15.621  1.00 51.74           O  
ATOM   4168  CG  ARG A 539     -57.194 -27.949  16.893  1.00 51.74           C  
ATOM   4169  CD  ARG A 539     -56.290 -26.917  17.552  1.00 51.74           C  
ATOM   4170  NE  ARG A 539     -56.389 -25.616  16.896  1.00 51.74           N  
ATOM   4171  NH1 ARG A 539     -54.854 -24.573  18.271  1.00 51.74           N  
ATOM   4172  NH2 ARG A 539     -55.873 -23.400  16.585  1.00 51.74           N  
ATOM   4173  CZ  ARG A 539     -55.705 -24.533  17.252  1.00 51.74           C  
ATOM   4174  N   GLU A 540     -57.464 -32.695  17.406  1.00 53.17           N  
ATOM   4175  CA  GLU A 540     -56.736 -33.951  17.258  1.00 53.17           C  
ATOM   4176  C   GLU A 540     -57.371 -34.836  16.189  1.00 53.17           C  
ATOM   4177  CB  GLU A 540     -56.677 -34.699  18.593  1.00 53.17           C  
ATOM   4178  O   GLU A 540     -56.673 -35.570  15.488  1.00 53.17           O  
ATOM   4179  CG  GLU A 540     -55.522 -34.272  19.486  1.00 53.17           C  
ATOM   4180  CD  GLU A 540     -55.409 -35.099  20.757  1.00 53.17           C  
ATOM   4181  OE1 GLU A 540     -54.439 -34.904  21.525  1.00 53.17           O  
ATOM   4182  OE2 GLU A 540     -56.297 -35.950  20.987  1.00 53.17           O  
ATOM   4183  N   GLU A 541     -58.450 -34.417  15.546  1.00 53.28           N  
ATOM   4184  CA  GLU A 541     -59.035 -35.176  14.445  1.00 53.28           C  
ATOM   4185  C   GLU A 541     -58.717 -34.532  13.099  1.00 53.28           C  
ATOM   4186  CB  GLU A 541     -60.551 -35.300  14.623  1.00 53.28           C  
ATOM   4187  O   GLU A 541     -58.511 -35.230  12.104  1.00 53.28           O  
ATOM   4188  CG  GLU A 541     -61.124 -36.617  14.119  1.00 53.28           C  
ATOM   4189  CD  GLU A 541     -62.614 -36.763  14.382  1.00 53.28           C  
ATOM   4190  OE1 GLU A 541     -63.197 -37.805  14.007  1.00 53.28           O  
ATOM   4191  OE2 GLU A 541     -63.203 -35.827  14.967  1.00 53.28           O  
ATOM   4192  N   SER A 542     -58.152 -33.319  13.137  1.00 52.16           N  
ATOM   4193  CA  SER A 542     -57.637 -32.705  11.918  1.00 52.16           C  
ATOM   4194  C   SER A 542     -56.113 -32.752  11.877  1.00 52.16           C  
ATOM   4195  CB  SER A 542     -58.114 -31.256  11.804  1.00 52.16           C  
ATOM   4196  O   SER A 542     -55.509 -32.548  10.822  1.00 52.16           O  
ATOM   4197  OG  SER A 542     -57.492 -30.444  12.786  1.00 52.16           O  
ATOM   4198  N   ALA A 543     -55.488 -33.432  12.952  1.00 50.62           N  
ATOM   4199  CA  ALA A 543     -54.044 -33.548  13.135  1.00 50.62           C  
ATOM   4200  C   ALA A 543     -53.527 -34.880  12.599  1.00 50.62           C  
ATOM   4201  CB  ALA A 543     -53.680 -33.394  14.610  1.00 50.62           C  
ATOM   4202  O   ALA A 543     -52.402 -34.962  12.101  1.00 50.62           O  
ATOM   4203  N   ALA A 544     -54.459 -35.732  11.989  1.00 50.75           N  
ATOM   4204  CA  ALA A 544     -53.894 -36.978  11.478  1.00 50.75           C  
ATOM   4205  C   ALA A 544     -53.856 -36.977   9.952  1.00 50.75           C  
ATOM   4206  CB  ALA A 544     -54.696 -38.174  11.986  1.00 50.75           C  
ATOM   4207  O   ALA A 544     -52.938 -37.537   9.348  1.00 50.75           O  
ATOM   4208  N   ALA A 545     -54.392 -35.940   9.321  1.00 50.72           N  
ATOM   4209  CA  ALA A 545     -54.258 -35.844   7.869  1.00 50.72           C  
ATOM   4210  C   ALA A 545     -53.275 -34.743   7.481  1.00 50.72           C  
ATOM   4211  CB  ALA A 545     -55.618 -35.591   7.224  1.00 50.72           C  
ATOM   4212  O   ALA A 545     -52.542 -34.875   6.498  1.00 50.72           O  
ATOM   4213  N   GLU A 546     -52.726 -33.983   8.482  1.00 51.02           N  
ATOM   4214  CA  GLU A 546     -51.652 -33.004   8.347  1.00 51.02           C  
ATOM   4215  C   GLU A 546     -50.321 -33.576   8.827  1.00 51.02           C  
ATOM   4216  CB  GLU A 546     -51.986 -31.727   9.123  1.00 51.02           C  
ATOM   4217  O   GLU A 546     -49.256 -33.144   8.380  1.00 51.02           O  
ATOM   4218  CG  GLU A 546     -51.687 -30.446   8.357  1.00 51.02           C  
ATOM   4219  CD  GLU A 546     -52.237 -29.201   9.034  1.00 51.02           C  
ATOM   4220  OE1 GLU A 546     -52.090 -28.091   8.474  1.00 51.02           O  
ATOM   4221  OE2 GLU A 546     -52.818 -29.336  10.134  1.00 51.02           O  
ATOM   4222  N   SER A 547     -50.302 -34.830   9.432  1.00 50.12           N  
ATOM   4223  CA  SER A 547     -49.186 -35.535  10.054  1.00 50.12           C  
ATOM   4224  C   SER A 547     -48.362 -36.291   9.016  1.00 50.12           C  
ATOM   4225  CB  SER A 547     -49.693 -36.507  11.120  1.00 50.12           C  
ATOM   4226  O   SER A 547     -47.135 -36.349   9.113  1.00 50.12           O  
ATOM   4227  OG  SER A 547     -48.763 -37.556  11.328  1.00 50.12           O  
ATOM   4228  N   ALA A 548     -48.826 -36.362   7.731  1.00 49.49           N  
ATOM   4229  CA  ALA A 548     -47.998 -37.067   6.756  1.00 49.49           C  
ATOM   4230  C   ALA A 548     -47.380 -36.095   5.756  1.00 49.49           C  
ATOM   4231  CB  ALA A 548     -48.821 -38.125   6.026  1.00 49.49           C  
ATOM   4232  O   ALA A 548     -46.240 -36.281   5.323  1.00 49.49           O  
ATOM   4233  N   ALA A 549     -47.857 -34.816   5.659  1.00 50.53           N  
ATOM   4234  CA  ALA A 549     -47.290 -33.724   4.873  1.00 50.53           C  
ATOM   4235  C   ALA A 549     -46.433 -32.809   5.743  1.00 50.53           C  
ATOM   4236  CB  ALA A 549     -48.400 -32.923   4.196  1.00 50.53           C  
ATOM   4237  O   ALA A 549     -45.424 -32.269   5.281  1.00 50.53           O  
ATOM   4238  N   GLN A 550     -46.448 -32.936   7.119  1.00 49.33           N  
ATOM   4239  CA  GLN A 550     -45.728 -32.254   8.189  1.00 49.33           C  
ATOM   4240  C   GLN A 550     -44.456 -33.007   8.564  1.00 49.33           C  
ATOM   4241  CB  GLN A 550     -46.624 -32.090   9.419  1.00 49.33           C  
ATOM   4242  O   GLN A 550     -43.460 -32.397   8.958  1.00 49.33           O  
ATOM   4243  CG  GLN A 550     -47.379 -30.769   9.459  1.00 49.33           C  
ATOM   4244  CD  GLN A 550     -48.240 -30.622  10.699  1.00 49.33           C  
ATOM   4245  NE2 GLN A 550     -48.514 -29.381  11.087  1.00 49.33           N  
ATOM   4246  OE1 GLN A 550     -48.657 -31.616  11.303  1.00 49.33           O  
ATOM   4247  N   LYS A 551     -44.289 -34.282   8.041  1.00 52.68           N  
ATOM   4248  CA  LYS A 551     -43.100 -35.046   8.407  1.00 52.68           C  
ATOM   4249  C   LYS A 551     -41.934 -34.728   7.476  1.00 52.68           C  
ATOM   4250  CB  LYS A 551     -43.397 -36.546   8.381  1.00 52.68           C  
ATOM   4251  O   LYS A 551     -40.783 -34.662   7.914  1.00 52.68           O  
ATOM   4252  CG  LYS A 551     -43.828 -37.115   9.725  1.00 52.68           C  
ATOM   4253  CD  LYS A 551     -44.088 -38.614   9.639  1.00 52.68           C  
ATOM   4254  CE  LYS A 551     -44.653 -39.159  10.944  1.00 52.68           C  
ATOM   4255  NZ  LYS A 551     -44.877 -40.634  10.877  1.00 52.68           N  
ATOM   4256  N   SER A 552     -42.163 -34.135   6.274  1.00 52.61           N  
ATOM   4257  CA  SER A 552     -41.077 -33.751   5.378  1.00 52.61           C  
ATOM   4258  C   SER A 552     -40.754 -32.266   5.506  1.00 52.61           C  
ATOM   4259  CB  SER A 552     -41.435 -34.081   3.929  1.00 52.61           C  
ATOM   4260  O   SER A 552     -39.589 -31.870   5.429  1.00 52.61           O  
ATOM   4261  OG  SER A 552     -42.382 -33.156   3.422  1.00 52.61           O  
ATOM   4262  N   LYS A 553     -41.708 -31.478   6.004  1.00 54.10           N  
ATOM   4263  CA  LYS A 553     -41.490 -30.089   6.398  1.00 54.10           C  
ATOM   4264  C   LYS A 553     -41.042 -29.994   7.854  1.00 54.10           C  
ATOM   4265  CB  LYS A 553     -42.761 -29.265   6.187  1.00 54.10           C  
ATOM   4266  O   LYS A 553     -40.265 -29.107   8.214  1.00 54.10           O  
ATOM   4267  CG  LYS A 553     -43.071 -28.969   4.727  1.00 54.10           C  
ATOM   4268  CD  LYS A 553     -44.271 -28.041   4.587  1.00 54.10           C  
ATOM   4269  CE  LYS A 553     -44.595 -27.762   3.125  1.00 54.10           C  
ATOM   4270  NZ  LYS A 553     -45.782 -26.867   2.983  1.00 54.10           N  
ATOM   4271  N   GLY A 554     -41.241 -31.049   8.673  1.00 54.94           N  
ATOM   4272  CA  GLY A 554     -40.850 -31.127  10.072  1.00 54.94           C  
ATOM   4273  C   GLY A 554     -39.379 -31.444  10.264  1.00 54.94           C  
ATOM   4274  O   GLY A 554     -38.736 -30.906  11.168  1.00 54.94           O  
ATOM   4275  N   ALA A 555     -38.898 -32.236   9.281  1.00 61.92           N  
ATOM   4276  CA  ALA A 555     -37.487 -32.585   9.420  1.00 61.92           C  
ATOM   4277  C   ALA A 555     -36.592 -31.397   9.082  1.00 61.92           C  
ATOM   4278  CB  ALA A 555     -37.143 -33.776   8.528  1.00 61.92           C  
ATOM   4279  O   ALA A 555     -35.574 -31.171   9.741  1.00 61.92           O  
ATOM   4280  N   ALA A 556     -37.039 -30.587   8.087  1.00 63.79           N  
ATOM   4281  CA  ALA A 556     -36.282 -29.384   7.752  1.00 63.79           C  
ATOM   4282  C   ALA A 556     -36.475 -28.302   8.810  1.00 63.79           C  
ATOM   4283  CB  ALA A 556     -36.695 -28.861   6.378  1.00 63.79           C  
ATOM   4284  O   ALA A 556     -35.529 -27.591   9.159  1.00 63.79           O  
ATOM   4285  N   ARG A 557     -37.641 -28.211   9.430  1.00 69.47           N  
ATOM   4286  CA  ARG A 557     -37.945 -27.270  10.503  1.00 69.47           C  
ATOM   4287  C   ARG A 557     -37.229 -27.660  11.792  1.00 69.47           C  
ATOM   4288  CB  ARG A 557     -39.454 -27.197  10.744  1.00 69.47           C  
ATOM   4289  O   ARG A 557     -36.738 -26.796  12.521  1.00 69.47           O  
ATOM   4290  CG  ARG A 557     -40.102 -25.926  10.216  1.00 69.47           C  
ATOM   4291  CD  ARG A 557     -41.604 -25.914  10.464  1.00 69.47           C  
ATOM   4292  NE  ARG A 557     -42.214 -24.666  10.013  1.00 69.47           N  
ATOM   4293  NH1 ARG A 557     -44.334 -25.191  10.765  1.00 69.47           N  
ATOM   4294  NH2 ARG A 557     -43.947 -23.189   9.718  1.00 69.47           N  
ATOM   4295  CZ  ARG A 557     -43.497 -24.352  10.166  1.00 69.47           C  
ATOM   4296  N   GLN A 558     -37.062 -28.997  12.024  1.00 74.08           N  
ATOM   4297  CA  GLN A 558     -36.370 -29.481  13.214  1.00 74.08           C  
ATOM   4298  C   GLN A 558     -34.876 -29.175  13.143  1.00 74.08           C  
ATOM   4299  CB  GLN A 558     -36.591 -30.984  13.390  1.00 74.08           C  
ATOM   4300  O   GLN A 558     -34.268 -28.791  14.144  1.00 74.08           O  
ATOM   4301  CG  GLN A 558     -36.784 -31.411  14.839  1.00 74.08           C  
ATOM   4302  CD  GLN A 558     -37.055 -32.897  14.981  1.00 74.08           C  
ATOM   4303  NE2 GLN A 558     -37.295 -33.341  16.210  1.00 74.08           N  
ATOM   4304  OE1 GLN A 558     -37.049 -33.640  13.994  1.00 74.08           O  
ATOM   4305  N   SER A 559     -34.348 -29.329  11.937  1.00 78.20           N  
ATOM   4306  CA  SER A 559     -32.939 -29.001  11.745  1.00 78.20           C  
ATOM   4307  C   SER A 559     -32.695 -27.503  11.895  1.00 78.20           C  
ATOM   4308  CB  SER A 559     -32.463 -29.468  10.368  1.00 78.20           C  
ATOM   4309  O   SER A 559     -31.706 -27.088  12.502  1.00 78.20           O  
ATOM   4310  OG  SER A 559     -31.168 -28.966  10.087  1.00 78.20           O  
ATOM   4311  N   GLN A 560     -33.635 -26.706  11.415  1.00 75.27           N  
ATOM   4312  CA  GLN A 560     -33.542 -25.256  11.551  1.00 75.27           C  
ATOM   4313  C   GLN A 560     -33.723 -24.827  13.004  1.00 75.27           C  
ATOM   4314  CB  GLN A 560     -34.581 -24.565  10.666  1.00 75.27           C  
ATOM   4315  O   GLN A 560     -33.010 -23.946  13.490  1.00 75.27           O  
ATOM   4316  CG  GLN A 560     -34.143 -24.400   9.217  1.00 75.27           C  
ATOM   4317  CD  GLN A 560     -35.191 -23.715   8.361  1.00 75.27           C  
ATOM   4318  NE2 GLN A 560     -34.880 -23.521   7.084  1.00 75.27           N  
ATOM   4319  OE1 GLN A 560     -36.272 -23.363   8.843  1.00 75.27           O  
ATOM   4320  N   ARG A 561     -34.570 -25.478  13.761  1.00 83.04           N  
ATOM   4321  CA  ARG A 561     -34.798 -25.179  15.171  1.00 83.04           C  
ATOM   4322  C   ARG A 561     -33.588 -25.565  16.015  1.00 83.04           C  
ATOM   4323  CB  ARG A 561     -36.045 -25.906  15.680  1.00 83.04           C  
ATOM   4324  O   ARG A 561     -33.239 -24.864  16.967  1.00 83.04           O  
ATOM   4325  CG  ARG A 561     -37.353 -25.267  15.239  1.00 83.04           C  
ATOM   4326  CD  ARG A 561     -38.558 -25.987  15.827  1.00 83.04           C  
ATOM   4327  NE  ARG A 561     -39.808 -25.312  15.487  1.00 83.04           N  
ATOM   4328  NH1 ARG A 561     -41.099 -26.501  16.989  1.00 83.04           N  
ATOM   4329  NH2 ARG A 561     -42.060 -24.898  15.661  1.00 83.04           N  
ATOM   4330  CZ  ARG A 561     -40.986 -25.572  16.046  1.00 83.04           C  
ATOM   4331  N   ARG A 562     -32.982 -26.749  15.612  1.00 84.28           N  
ATOM   4332  CA  ARG A 562     -31.768 -27.176  16.301  1.00 84.28           C  
ATOM   4333  C   ARG A 562     -30.634 -26.180  16.081  1.00 84.28           C  
ATOM   4334  CB  ARG A 562     -31.343 -28.568  15.829  1.00 84.28           C  
ATOM   4335  O   ARG A 562     -29.894 -25.858  17.012  1.00 84.28           O  
ATOM   4336  CG  ARG A 562     -32.033 -29.705  16.565  1.00 84.28           C  
ATOM   4337  CD  ARG A 562     -31.520 -31.064  16.111  1.00 84.28           C  
ATOM   4338  NE  ARG A 562     -32.198 -32.156  16.804  1.00 84.28           N  
ATOM   4339  NH1 ARG A 562     -30.949 -33.832  15.821  1.00 84.28           N  
ATOM   4340  NH2 ARG A 562     -32.591 -34.356  17.331  1.00 84.28           N  
ATOM   4341  CZ  ARG A 562     -31.911 -33.446  16.651  1.00 84.28           C  
ATOM   4342  N   GLN A 563     -30.556 -25.677  14.859  1.00 82.59           N  
ATOM   4343  CA  GLN A 563     -29.535 -24.686  14.536  1.00 82.59           C  
ATOM   4344  C   GLN A 563     -29.804 -23.366  15.254  1.00 82.59           C  
ATOM   4345  CB  GLN A 563     -29.467 -24.458  13.025  1.00 82.59           C  
ATOM   4346  O   GLN A 563     -28.878 -22.728  15.758  1.00 82.59           O  
ATOM   4347  CG  GLN A 563     -28.837 -25.612  12.257  1.00 82.59           C  
ATOM   4348  CD  GLN A 563     -28.707 -25.327  10.772  1.00 82.59           C  
ATOM   4349  NE2 GLN A 563     -27.961 -26.172  10.070  1.00 82.59           N  
ATOM   4350  OE1 GLN A 563     -29.273 -24.355  10.261  1.00 82.59           O  
ATOM   4351  N   GLU A 564     -31.024 -23.048  15.401  1.00 86.15           N  
ATOM   4352  CA  GLU A 564     -31.420 -21.824  16.092  1.00 86.15           C  
ATOM   4353  C   GLU A 564     -31.189 -21.940  17.596  1.00 86.15           C  
ATOM   4354  CB  GLU A 564     -32.888 -21.498  15.809  1.00 86.15           C  
ATOM   4355  O   GLU A 564     -30.743 -20.986  18.236  1.00 86.15           O  
ATOM   4356  CG  GLU A 564     -33.109 -20.728  14.515  1.00 86.15           C  
ATOM   4357  CD  GLU A 564     -34.575 -20.452  14.223  1.00 86.15           C  
ATOM   4358  OE1 GLU A 564     -34.884 -19.880  13.153  1.00 86.15           O  
ATOM   4359  OE2 GLU A 564     -35.422 -20.810  15.072  1.00 86.15           O  
ATOM   4360  N   ARG A 565     -31.462 -23.106  18.161  1.00 88.92           N  
ATOM   4361  CA  ARG A 565     -31.216 -23.360  19.577  1.00 88.92           C  
ATOM   4362  C   ARG A 565     -29.723 -23.326  19.888  1.00 88.92           C  
ATOM   4363  CB  ARG A 565     -31.807 -24.709  19.992  1.00 88.92           C  
ATOM   4364  O   ARG A 565     -29.312 -22.796  20.922  1.00 88.92           O  
ATOM   4365  CG  ARG A 565     -33.291 -24.656  20.320  1.00 88.92           C  
ATOM   4366  CD  ARG A 565     -33.765 -25.937  20.992  1.00 88.92           C  
ATOM   4367  NE  ARG A 565     -34.391 -26.847  20.037  1.00 88.92           N  
ATOM   4368  NH1 ARG A 565     -34.917 -28.461  21.604  1.00 88.92           N  
ATOM   4369  NH2 ARG A 565     -35.467 -28.774  19.401  1.00 88.92           N  
ATOM   4370  CZ  ARG A 565     -34.923 -28.026  20.349  1.00 88.92           C  
ATOM   4371  N   GLU A 566     -28.959 -23.855  18.960  1.00 91.76           N  
ATOM   4372  CA  GLU A 566     -27.507 -23.836  19.116  1.00 91.76           C  
ATOM   4373  C   GLU A 566     -26.965 -22.411  19.062  1.00 91.76           C  
ATOM   4374  CB  GLU A 566     -26.840 -24.695  18.039  1.00 91.76           C  
ATOM   4375  O   GLU A 566     -26.065 -22.055  19.825  1.00 91.76           O  
ATOM   4376  CG  GLU A 566     -26.829 -26.183  18.358  1.00 91.76           C  
ATOM   4377  CD  GLU A 566     -26.177 -27.025  17.273  1.00 91.76           C  
ATOM   4378  OE1 GLU A 566     -26.117 -28.267  17.422  1.00 91.76           O  
ATOM   4379  OE2 GLU A 566     -25.723 -26.438  16.266  1.00 91.76           O  
ATOM   4380  N   LEU A 567     -27.520 -21.655  18.172  1.00 90.04           N  
ATOM   4381  CA  LEU A 567     -27.115 -20.259  18.052  1.00 90.04           C  
ATOM   4382  C   LEU A 567     -27.539 -19.463  19.281  1.00 90.04           C  
ATOM   4383  CB  LEU A 567     -27.717 -19.633  16.791  1.00 90.04           C  
ATOM   4384  O   LEU A 567     -26.774 -18.637  19.785  1.00 90.04           O  
ATOM   4385  CG  LEU A 567     -26.927 -18.484  16.162  1.00 90.04           C  
ATOM   4386  CD1 LEU A 567     -27.243 -18.376  14.674  1.00 90.04           C  
ATOM   4387  CD2 LEU A 567     -27.232 -17.171  16.875  1.00 90.04           C  
ATOM   4388  N   GLU A 568     -28.681 -19.812  19.825  1.00 89.11           N  
ATOM   4389  CA  GLU A 568     -29.178 -19.161  21.034  1.00 89.11           C  
ATOM   4390  C   GLU A 568     -28.321 -19.516  22.245  1.00 89.11           C  
ATOM   4391  CB  GLU A 568     -30.637 -19.547  21.291  1.00 89.11           C  
ATOM   4392  O   GLU A 568     -28.022 -18.655  23.074  1.00 89.11           O  
ATOM   4393  CG  GLU A 568     -31.641 -18.718  20.503  1.00 89.11           C  
ATOM   4394  CD  GLU A 568     -33.081 -19.158  20.714  1.00 89.11           C  
ATOM   4395  OE1 GLU A 568     -33.989 -18.602  20.055  1.00 89.11           O  
ATOM   4396  OE2 GLU A 568     -33.303 -20.067  21.545  1.00 89.11           O  
ATOM   4397  N   GLU A 569     -27.994 -20.699  22.295  1.00 92.43           N  
ATOM   4398  CA  GLU A 569     -27.126 -21.154  23.377  1.00 92.43           C  
ATOM   4399  C   GLU A 569     -25.750 -20.498  23.295  1.00 92.43           C  
ATOM   4400  CB  GLU A 569     -26.984 -22.678  23.348  1.00 92.43           C  
ATOM   4401  O   GLU A 569     -25.172 -20.126  24.318  1.00 92.43           O  
ATOM   4402  CG  GLU A 569     -28.123 -23.415  24.037  1.00 92.43           C  
ATOM   4403  CD  GLU A 569     -27.999 -24.928  23.949  1.00 92.43           C  
ATOM   4404  OE1 GLU A 569     -28.928 -25.640  24.394  1.00 92.43           O  
ATOM   4405  OE2 GLU A 569     -26.964 -25.405  23.433  1.00 92.43           O  
ATOM   4406  N   LYS A 570     -25.261 -20.334  22.138  1.00 92.99           N  
ATOM   4407  CA  LYS A 570     -23.980 -19.665  21.931  1.00 92.99           C  
ATOM   4408  C   LYS A 570     -24.062 -18.190  22.315  1.00 92.99           C  
ATOM   4409  CB  LYS A 570     -23.532 -19.803  20.475  1.00 92.99           C  
ATOM   4410  O   LYS A 570     -23.129 -17.646  22.909  1.00 92.99           O  
ATOM   4411  CG  LYS A 570     -22.963 -21.172  20.129  1.00 92.99           C  
ATOM   4412  CD  LYS A 570     -22.442 -21.215  18.699  1.00 92.99           C  
ATOM   4413  CE  LYS A 570     -21.877 -22.586  18.351  1.00 92.99           C  
ATOM   4414  NZ  LYS A 570     -21.388 -22.641  16.940  1.00 92.99           N  
ATOM   4415  N   GLN A 571     -25.160 -17.620  22.012  1.00 90.73           N  
ATOM   4416  CA  GLN A 571     -25.376 -16.218  22.352  1.00 90.73           C  
ATOM   4417  C   GLN A 571     -25.488 -16.029  23.862  1.00 90.73           C  
ATOM   4418  CB  GLN A 571     -26.632 -15.684  21.661  1.00 90.73           C  
ATOM   4419  O   GLN A 571     -24.921 -15.086  24.418  1.00 90.73           O  
ATOM   4420  CG  GLN A 571     -26.430 -15.352  20.189  1.00 90.73           C  
ATOM   4421  CD  GLN A 571     -27.663 -14.739  19.551  1.00 90.73           C  
ATOM   4422  NE2 GLN A 571     -27.544 -14.347  18.287  1.00 90.73           N  
ATOM   4423  OE1 GLN A 571     -28.714 -14.620  20.189  1.00 90.73           O  
ATOM   4424  N   THR A 572     -26.225 -16.948  24.502  1.00 92.51           N  
ATOM   4425  CA  THR A 572     -26.363 -16.912  25.954  1.00 92.51           C  
ATOM   4426  C   THR A 572     -25.014 -17.137  26.631  1.00 92.51           C  
ATOM   4427  CB  THR A 572     -27.369 -17.970  26.446  1.00 92.51           C  
ATOM   4428  O   THR A 572     -24.698 -16.486  27.629  1.00 92.51           O  
ATOM   4429  CG2 THR A 572     -28.770 -17.685  25.914  1.00 92.51           C  
ATOM   4430  OG1 THR A 572     -26.953 -19.264  25.993  1.00 92.51           O  
ATOM   4431  N   GLN A 573     -24.210 -17.991  26.051  1.00 93.55           N  
ATOM   4432  CA  GLN A 573     -22.879 -18.254  26.587  1.00 93.55           C  
ATOM   4433  C   GLN A 573     -21.977 -17.031  26.447  1.00 93.55           C  
ATOM   4434  CB  GLN A 573     -22.245 -19.456  25.885  1.00 93.55           C  
ATOM   4435  O   GLN A 573     -21.229 -16.696  27.368  1.00 93.55           O  
ATOM   4436  CG  GLN A 573     -20.997 -19.986  26.579  1.00 93.55           C  
ATOM   4437  CD  GLN A 573     -20.500 -21.288  25.979  1.00 93.55           C  
ATOM   4438  NE2 GLN A 573     -19.531 -21.913  26.640  1.00 93.55           N  
ATOM   4439  OE1 GLN A 573     -20.982 -21.728  24.931  1.00 93.55           O  
ATOM   4440  N   LEU A 574     -22.032 -16.403  25.296  1.00 94.75           N  
ATOM   4441  CA  LEU A 574     -21.261 -15.188  25.054  1.00 94.75           C  
ATOM   4442  C   LEU A 574     -21.704 -14.067  25.988  1.00 94.75           C  
ATOM   4443  CB  LEU A 574     -21.408 -14.741  23.597  1.00 94.75           C  
ATOM   4444  O   LEU A 574     -20.870 -13.348  26.542  1.00 94.75           O  
ATOM   4445  CG  LEU A 574     -20.390 -13.715  23.096  1.00 94.75           C  
ATOM   4446  CD1 LEU A 574     -19.633 -14.264  21.891  1.00 94.75           C  
ATOM   4447  CD2 LEU A 574     -21.082 -12.402  22.748  1.00 94.75           C  
ATOM   4448  N   GLN A 575     -23.003 -13.958  26.233  1.00 92.44           N  
ATOM   4449  CA  GLN A 575     -23.541 -12.954  27.146  1.00 92.44           C  
ATOM   4450  C   GLN A 575     -23.107 -13.228  28.583  1.00 92.44           C  
ATOM   4451  CB  GLN A 575     -25.067 -12.910  27.058  1.00 92.44           C  
ATOM   4452  O   GLN A 575     -22.743 -12.305  29.314  1.00 92.44           O  
ATOM   4453  CG  GLN A 575     -25.678 -11.622  27.593  1.00 92.44           C  
ATOM   4454  CD  GLN A 575     -27.142 -11.469  27.226  1.00 92.44           C  
ATOM   4455  NE2 GLN A 575     -27.733 -10.340  27.600  1.00 92.44           N  
ATOM   4456  OE1 GLN A 575     -27.737 -12.359  26.610  1.00 92.44           O  
ATOM   4457  N   ARG A 576     -23.136 -14.482  28.939  1.00 93.14           N  
ATOM   4458  CA  ARG A 576     -22.682 -14.867  30.272  1.00 93.14           C  
ATOM   4459  C   ARG A 576     -21.200 -14.559  30.455  1.00 93.14           C  
ATOM   4460  CB  ARG A 576     -22.944 -16.354  30.521  1.00 93.14           C  
ATOM   4461  O   ARG A 576     -20.783 -14.100  31.520  1.00 93.14           O  
ATOM   4462  CG  ARG A 576     -24.372 -16.667  30.936  1.00 93.14           C  
ATOM   4463  CD  ARG A 576     -24.554 -18.143  31.263  1.00 93.14           C  
ATOM   4464  NE  ARG A 576     -25.965 -18.496  31.396  1.00 93.14           N  
ATOM   4465  NH1 ARG A 576     -25.854 -20.322  29.986  1.00 93.14           N  
ATOM   4466  NH2 ARG A 576     -27.840 -19.753  30.978  1.00 93.14           N  
ATOM   4467  CZ  ARG A 576     -26.550 -19.523  30.786  1.00 93.14           C  
ATOM   4468  N   GLU A 577     -20.411 -14.795  29.418  1.00 94.74           N  
ATOM   4469  CA  GLU A 577     -18.983 -14.498  29.468  1.00 94.74           C  
ATOM   4470  C   GLU A 577     -18.734 -12.996  29.573  1.00 94.74           C  
ATOM   4471  CB  GLU A 577     -18.272 -15.064  28.236  1.00 94.74           C  
ATOM   4472  O   GLU A 577     -17.856 -12.557  30.320  1.00 94.74           O  
ATOM   4473  CG  GLU A 577     -16.766 -15.203  28.404  1.00 94.74           C  
ATOM   4474  CD  GLU A 577     -16.092 -15.890  27.228  1.00 94.74           C  
ATOM   4475  OE1 GLU A 577     -14.842 -15.965  27.203  1.00 94.74           O  
ATOM   4476  OE2 GLU A 577     -16.819 -16.357  26.323  1.00 94.74           O  
ATOM   4477  N   LEU A 578     -19.485 -12.220  28.811  1.00 95.09           N  
ATOM   4478  CA  LEU A 578     -19.359 -10.768  28.867  1.00 95.09           C  
ATOM   4479  C   LEU A 578     -19.761 -10.240  30.240  1.00 95.09           C  
ATOM   4480  CB  LEU A 578     -20.219 -10.113  27.784  1.00 95.09           C  
ATOM   4481  O   LEU A 578     -19.100  -9.355  30.788  1.00 95.09           O  
ATOM   4482  CG  LEU A 578     -19.605  -8.911  27.064  1.00 95.09           C  
ATOM   4483  CD1 LEU A 578     -20.159  -8.800  25.648  1.00 95.09           C  
ATOM   4484  CD2 LEU A 578     -19.864  -7.629  27.848  1.00 95.09           C  
ATOM   4485  N   GLN A 579     -20.816 -10.837  30.829  1.00 92.85           N  
ATOM   4486  CA  GLN A 579     -21.264 -10.446  32.161  1.00 92.85           C  
ATOM   4487  C   GLN A 579     -20.248 -10.853  33.225  1.00 92.85           C  
ATOM   4488  CB  GLN A 579     -22.627 -11.066  32.473  1.00 92.85           C  
ATOM   4489  O   GLN A 579     -19.988 -10.098  34.164  1.00 92.85           O  
ATOM   4490  CG  GLN A 579     -23.787 -10.395  31.751  1.00 92.85           C  
ATOM   4491  CD  GLN A 579     -25.138 -10.940  32.177  1.00 92.85           C  
ATOM   4492  NE2 GLN A 579     -26.192 -10.167  31.935  1.00 92.85           N  
ATOM   4493  OE1 GLN A 579     -25.234 -12.046  32.719  1.00 92.85           O  
ATOM   4494  N   ALA A 580     -19.692 -11.990  33.042  1.00 94.51           N  
ATOM   4495  CA  ALA A 580     -18.670 -12.458  33.975  1.00 94.51           C  
ATOM   4496  C   ALA A 580     -17.423 -11.580  33.908  1.00 94.51           C  
ATOM   4497  CB  ALA A 580     -18.308 -13.912  33.682  1.00 94.51           C  
ATOM   4498  O   ALA A 580     -16.832 -11.252  34.940  1.00 94.51           O  
ATOM   4499  N   LYS A 581     -17.055 -11.161  32.687  1.00 95.15           N  
ATOM   4500  CA  LYS A 581     -15.897 -10.288  32.515  1.00 95.15           C  
ATOM   4501  C   LYS A 581     -16.163  -8.901  33.092  1.00 95.15           C  
ATOM   4502  CB  LYS A 581     -15.522 -10.178  31.036  1.00 95.15           C  
ATOM   4503  O   LYS A 581     -15.278  -8.295  33.700  1.00 95.15           O  
ATOM   4504  CG  LYS A 581     -14.744 -11.372  30.504  1.00 95.15           C  
ATOM   4505  CD  LYS A 581     -14.342 -11.173  29.048  1.00 95.15           C  
ATOM   4506  CE  LYS A 581     -13.596 -12.383  28.503  1.00 95.15           C  
ATOM   4507  NZ  LYS A 581     -13.284 -12.233  27.050  1.00 95.15           N  
ATOM   4508  N   SER A 582     -17.327  -8.415  32.855  1.00 93.79           N  
ATOM   4509  CA  SER A 582     -17.708  -7.119  33.407  1.00 93.79           C  
ATOM   4510  C   SER A 582     -17.716  -7.148  34.932  1.00 93.79           C  
ATOM   4511  CB  SER A 582     -19.085  -6.701  32.890  1.00 93.79           C  
ATOM   4512  O   SER A 582     -17.284  -6.191  35.578  1.00 93.79           O  
ATOM   4513  OG  SER A 582     -20.096  -7.548  33.408  1.00 93.79           O  
ATOM   4514  N   ALA A 583     -18.227  -8.269  35.502  1.00 93.74           N  
ATOM   4515  CA  ALA A 583     -18.249  -8.428  36.954  1.00 93.74           C  
ATOM   4516  C   ALA A 583     -16.833  -8.509  37.518  1.00 93.74           C  
ATOM   4517  CB  ALA A 583     -19.044  -9.673  37.340  1.00 93.74           C  
ATOM   4518  O   ALA A 583     -16.548  -7.947  38.578  1.00 93.74           O  
ATOM   4519  N   GLU A 584     -15.946  -9.171  36.822  1.00 94.82           N  
ATOM   4520  CA  GLU A 584     -14.548  -9.256  37.232  1.00 94.82           C  
ATOM   4521  C   GLU A 584     -13.878  -7.885  37.197  1.00 94.82           C  
ATOM   4522  CB  GLU A 584     -13.784 -10.237  36.339  1.00 94.82           C  
ATOM   4523  O   GLU A 584     -13.108  -7.541  38.097  1.00 94.82           O  
ATOM   4524  CG  GLU A 584     -12.526 -10.802  36.982  1.00 94.82           C  
ATOM   4525  CD  GLU A 584     -11.836 -11.854  36.128  1.00 94.82           C  
ATOM   4526  OE1 GLU A 584     -10.736 -12.318  36.507  1.00 94.82           O  
ATOM   4527  OE2 GLU A 584     -12.399 -12.216  35.071  1.00 94.82           O  
ATOM   4528  N   LEU A 585     -14.120  -7.150  36.160  1.00 95.35           N  
ATOM   4529  CA  LEU A 585     -13.560  -5.809  36.026  1.00 95.35           C  
ATOM   4530  C   LEU A 585     -14.067  -4.895  37.137  1.00 95.35           C  
ATOM   4531  CB  LEU A 585     -13.913  -5.215  34.660  1.00 95.35           C  
ATOM   4532  O   LEU A 585     -13.298  -4.114  37.702  1.00 95.35           O  
ATOM   4533  CG  LEU A 585     -12.847  -5.342  33.570  1.00 95.35           C  
ATOM   4534  CD1 LEU A 585     -13.413  -4.907  32.222  1.00 95.35           C  
ATOM   4535  CD2 LEU A 585     -11.615  -4.519  33.929  1.00 95.35           C  
ATOM   4536  N   GLN A 586     -15.339  -5.046  37.519  1.00 93.66           N  
ATOM   4537  CA  GLN A 586     -15.920  -4.249  38.594  1.00 93.66           C  
ATOM   4538  C   GLN A 586     -15.298  -4.606  39.941  1.00 93.66           C  
ATOM   4539  CB  GLN A 586     -17.436  -4.445  38.649  1.00 93.66           C  
ATOM   4540  O   GLN A 586     -15.018  -3.723  40.755  1.00 93.66           O  
ATOM   4541  CG  GLN A 586     -18.189  -3.725  37.538  1.00 93.66           C  
ATOM   4542  CD  GLN A 586     -19.689  -3.942  37.609  1.00 93.66           C  
ATOM   4543  NE2 GLN A 586     -20.442  -3.117  36.891  1.00 93.66           N  
ATOM   4544  OE1 GLN A 586     -20.166  -4.845  38.304  1.00 93.66           O  
ATOM   4545  N   GLN A 587     -15.026  -5.896  40.133  1.00 92.44           N  
ATOM   4546  CA  GLN A 587     -14.386  -6.339  41.367  1.00 92.44           C  
ATOM   4547  C   GLN A 587     -12.950  -5.831  41.456  1.00 92.44           C  
ATOM   4548  CB  GLN A 587     -14.410  -7.865  41.467  1.00 92.44           C  
ATOM   4549  O   GLN A 587     -12.498  -5.417  42.525  1.00 92.44           O  
ATOM   4550  CG  GLN A 587     -15.750  -8.432  41.917  1.00 92.44           C  
ATOM   4551  CD  GLN A 587     -15.707  -9.931  42.146  1.00 92.44           C  
ATOM   4552  NE2 GLN A 587     -16.781 -10.477  42.705  1.00 92.44           N  
ATOM   4553  OE1 GLN A 587     -14.716 -10.593  41.822  1.00 92.44           O  
ATOM   4554  N   LYS A 588     -12.270  -5.816  40.337  1.00 95.87           N  
ATOM   4555  CA  LYS A 588     -10.906  -5.296  40.300  1.00 95.87           C  
ATOM   4556  C   LYS A 588     -10.882  -3.795  40.576  1.00 95.87           C  
ATOM   4557  CB  LYS A 588     -10.256  -5.591  38.947  1.00 95.87           C  
ATOM   4558  O   LYS A 588      -9.982  -3.299  41.257  1.00 95.87           O  
ATOM   4559  CG  LYS A 588      -9.826  -7.039  38.770  1.00 95.87           C  
ATOM   4560  CD  LYS A 588      -9.097  -7.248  37.449  1.00 95.87           C  
ATOM   4561  CE  LYS A 588      -8.664  -8.697  37.271  1.00 95.87           C  
ATOM   4562  NZ  LYS A 588      -8.042  -8.929  35.933  1.00 95.87           N  
ATOM   4563  N   LEU A 589     -11.834  -3.095  39.992  1.00 96.89           N  
ATOM   4564  CA  LEU A 589     -11.935  -1.658  40.223  1.00 96.89           C  
ATOM   4565  C   LEU A 589     -12.232  -1.363  41.689  1.00 96.89           C  
ATOM   4566  CB  LEU A 589     -13.023  -1.048  39.336  1.00 96.89           C  
ATOM   4567  O   LEU A 589     -11.631  -0.462  42.279  1.00 96.89           O  
ATOM   4568  CG  LEU A 589     -13.180   0.472  39.405  1.00 96.89           C  
ATOM   4569  CD1 LEU A 589     -11.959   1.159  38.804  1.00 96.89           C  
ATOM   4570  CD2 LEU A 589     -14.453   0.911  38.689  1.00 96.89           C  
ATOM   4571  N   LEU A 590     -13.155  -2.192  42.280  1.00 95.55           N  
ATOM   4572  CA  LEU A 590     -13.478  -2.011  43.691  1.00 95.55           C  
ATOM   4573  C   LEU A 590     -12.278  -2.346  44.571  1.00 95.55           C  
ATOM   4574  CB  LEU A 590     -14.673  -2.884  44.084  1.00 95.55           C  
ATOM   4575  O   LEU A 590     -12.007  -1.647  45.550  1.00 95.55           O  
ATOM   4576  CG  LEU A 590     -16.050  -2.390  43.639  1.00 95.55           C  
ATOM   4577  CD1 LEU A 590     -17.122  -3.411  44.000  1.00 95.55           C  
ATOM   4578  CD2 LEU A 590     -16.360  -1.035  44.267  1.00 95.55           C  
ATOM   4579  N   ALA A 591     -11.606  -3.432  44.243  1.00 94.92           N  
ATOM   4580  CA  ALA A 591     -10.401  -3.806  44.979  1.00 94.92           C  
ATOM   4581  C   ALA A 591      -9.337  -2.717  44.881  1.00 94.92           C  
ATOM   4582  CB  ALA A 591      -9.850  -5.132  44.460  1.00 94.92           C  
ATOM   4583  O   ALA A 591      -8.655  -2.416  45.863  1.00 94.92           O  
ATOM   4584  N   GLU A 592      -9.192  -2.144  43.719  1.00 95.74           N  
ATOM   4585  CA  GLU A 592      -8.236  -1.058  43.524  1.00 95.74           C  
ATOM   4586  C   GLU A 592      -8.636   0.179  44.324  1.00 95.74           C  
ATOM   4587  CB  GLU A 592      -8.115  -0.707  42.039  1.00 95.74           C  
ATOM   4588  O   GLU A 592      -7.781   0.859  44.895  1.00 95.74           O  
ATOM   4589  CG  GLU A 592      -6.930   0.190  41.713  1.00 95.74           C  
ATOM   4590  CD  GLU A 592      -6.760   0.443  40.224  1.00 95.74           C  
ATOM   4591  OE1 GLU A 592      -5.833   1.190  39.837  1.00 95.74           O  
ATOM   4592  OE2 GLU A 592      -7.562  -0.110  39.437  1.00 95.74           O  
ATOM   4593  N   GLN A 593      -9.897   0.479  44.343  1.00 94.43           N  
ATOM   4594  CA  GLN A 593     -10.397   1.599  45.134  1.00 94.43           C  
ATOM   4595  C   GLN A 593     -10.133   1.384  46.621  1.00 94.43           C  
ATOM   4596  CB  GLN A 593     -11.893   1.803  44.890  1.00 94.43           C  
ATOM   4597  O   GLN A 593      -9.764   2.320  47.333  1.00 94.43           O  
ATOM   4598  CG  GLN A 593     -12.214   2.474  43.562  1.00 94.43           C  
ATOM   4599  CD  GLN A 593     -13.699   2.719  43.372  1.00 94.43           C  
ATOM   4600  NE2 GLN A 593     -14.048   3.478  42.338  1.00 94.43           N  
ATOM   4601  OE1 GLN A 593     -14.527   2.230  44.147  1.00 94.43           O  
ATOM   4602  N   GLU A 594     -10.273   0.153  47.075  1.00 94.72           N  
ATOM   4603  CA  GLU A 594     -10.019  -0.171  48.475  1.00 94.72           C  
ATOM   4604  C   GLU A 594      -8.536  -0.043  48.812  1.00 94.72           C  
ATOM   4605  CB  GLU A 594     -10.511  -1.584  48.798  1.00 94.72           C  
ATOM   4606  O   GLU A 594      -8.178   0.414  49.899  1.00 94.72           O  
ATOM   4607  CG  GLU A 594     -12.021  -1.688  48.959  1.00 94.72           C  
ATOM   4608  CD  GLU A 594     -12.495  -3.096  49.283  1.00 94.72           C  
ATOM   4609  OE1 GLU A 594     -13.703  -3.283  49.551  1.00 94.72           O  
ATOM   4610  OE2 GLU A 594     -11.650  -4.019  49.270  1.00 94.72           O  
ATOM   4611  N   LYS A 595      -7.696  -0.425  47.897  1.00 95.56           N  
ATOM   4612  CA  LYS A 595      -6.256  -0.264  48.076  1.00 95.56           C  
ATOM   4613  C   LYS A 595      -5.875   1.210  48.179  1.00 95.56           C  
ATOM   4614  CB  LYS A 595      -5.495  -0.922  46.923  1.00 95.56           C  
ATOM   4615  O   LYS A 595      -5.053   1.587  49.016  1.00 95.56           O  
ATOM   4616  CG  LYS A 595      -4.012  -1.127  47.196  1.00 95.56           C  
ATOM   4617  CD  LYS A 595      -3.321  -1.826  46.033  1.00 95.56           C  
ATOM   4618  CE  LYS A 595      -1.814  -1.902  46.241  1.00 95.56           C  
ATOM   4619  NZ  LYS A 595      -1.124  -2.519  45.070  1.00 95.56           N  
ATOM   4620  N   LEU A 596      -6.452   1.971  47.304  1.00 95.90           N  
ATOM   4621  CA  LEU A 596      -6.165   3.402  47.317  1.00 95.90           C  
ATOM   4622  C   LEU A 596      -6.675   4.046  48.602  1.00 95.90           C  
ATOM   4623  CB  LEU A 596      -6.796   4.087  46.103  1.00 95.90           C  
ATOM   4624  O   LEU A 596      -6.003   4.903  49.180  1.00 95.90           O  
ATOM   4625  CG  LEU A 596      -6.073   3.901  44.768  1.00 95.90           C  
ATOM   4626  CD1 LEU A 596      -6.906   4.481  43.629  1.00 95.90           C  
ATOM   4627  CD2 LEU A 596      -4.694   4.549  44.811  1.00 95.90           C  
ATOM   4628  N   GLN A 597      -7.805   3.583  49.093  1.00 94.24           N  
ATOM   4629  CA  GLN A 597      -8.363   4.102  50.338  1.00 94.24           C  
ATOM   4630  C   GLN A 597      -7.508   3.696  51.535  1.00 94.24           C  
ATOM   4631  CB  GLN A 597      -9.799   3.612  50.528  1.00 94.24           C  
ATOM   4632  O   GLN A 597      -7.308   4.488  52.458  1.00 94.24           O  
ATOM   4633  CG  GLN A 597     -10.820   4.352  49.674  1.00 94.24           C  
ATOM   4634  CD  GLN A 597     -12.236   3.849  49.884  1.00 94.24           C  
ATOM   4635  NE2 GLN A 597     -13.211   4.595  49.377  1.00 94.24           N  
ATOM   4636  OE1 GLN A 597     -12.451   2.798  50.497  1.00 94.24           O  
ATOM   4637  N   ALA A 598      -7.027   2.486  51.505  1.00 94.22           N  
ATOM   4638  CA  ALA A 598      -6.127   2.018  52.555  1.00 94.22           C  
ATOM   4639  C   ALA A 598      -4.827   2.818  52.561  1.00 94.22           C  
ATOM   4640  CB  ALA A 598      -5.831   0.531  52.379  1.00 94.22           C  
ATOM   4641  O   ALA A 598      -4.296   3.144  53.625  1.00 94.22           O  
ATOM   4642  N   GLU A 599      -4.318   3.147  51.390  1.00 95.03           N  
ATOM   4643  CA  GLU A 599      -3.110   3.960  51.275  1.00 95.03           C  
ATOM   4644  C   GLU A 599      -3.336   5.365  51.825  1.00 95.03           C  
ATOM   4645  CB  GLU A 599      -2.649   4.033  49.817  1.00 95.03           C  
ATOM   4646  O   GLU A 599      -2.459   5.927  52.484  1.00 95.03           O  
ATOM   4647  CG  GLU A 599      -1.871   2.810  49.355  1.00 95.03           C  
ATOM   4648  CD  GLU A 599      -1.391   2.911  47.916  1.00 95.03           C  
ATOM   4649  OE1 GLU A 599      -0.704   1.981  47.438  1.00 95.03           O  
ATOM   4650  OE2 GLU A 599      -1.704   3.931  47.262  1.00 95.03           O  
ATOM   4651  N   LEU A 600      -4.516   5.881  51.508  1.00 94.48           N  
ATOM   4652  CA  LEU A 600      -4.862   7.200  52.025  1.00 94.48           C  
ATOM   4653  C   LEU A 600      -4.961   7.179  53.546  1.00 94.48           C  
ATOM   4654  CB  LEU A 600      -6.185   7.681  51.422  1.00 94.48           C  
ATOM   4655  O   LEU A 600      -4.529   8.122  54.214  1.00 94.48           O  
ATOM   4656  CG  LEU A 600      -6.128   8.191  49.981  1.00 94.48           C  
ATOM   4657  CD1 LEU A 600      -7.535   8.461  49.459  1.00 94.48           C  
ATOM   4658  CD2 LEU A 600      -5.268   9.447  49.892  1.00 94.48           C  
ATOM   4659  N   ARG A 601      -5.545   6.121  54.093  1.00 92.96           N  
ATOM   4660  CA  ARG A 601      -5.650   5.981  55.541  1.00 92.96           C  
ATOM   4661  C   ARG A 601      -4.271   5.870  56.183  1.00 92.96           C  
ATOM   4662  CB  ARG A 601      -6.496   4.758  55.903  1.00 92.96           C  
ATOM   4663  O   ARG A 601      -4.028   6.442  57.248  1.00 92.96           O  
ATOM   4664  CG  ARG A 601      -7.995   4.995  55.806  1.00 92.96           C  
ATOM   4665  CD  ARG A 601      -8.789   3.818  56.355  1.00 92.96           C  
ATOM   4666  NE  ARG A 601     -10.193   3.886  55.963  1.00 92.96           N  
ATOM   4667  NH1 ARG A 601     -10.219   1.818  54.933  1.00 92.96           N  
ATOM   4668  NH2 ARG A 601     -12.120   3.099  54.991  1.00 92.96           N  
ATOM   4669  CZ  ARG A 601     -10.841   2.934  55.297  1.00 92.96           C  
ATOM   4670  N   ASN A 602      -3.363   5.166  55.540  1.00 94.67           N  
ATOM   4671  CA  ASN A 602      -1.998   5.047  56.042  1.00 94.67           C  
ATOM   4672  C   ASN A 602      -1.271   6.389  56.013  1.00 94.67           C  
ATOM   4673  CB  ASN A 602      -1.220   4.004  55.237  1.00 94.67           C  
ATOM   4674  O   ASN A 602      -0.554   6.731  56.954  1.00 94.67           O  
ATOM   4675  CG  ASN A 602      -0.012   3.473  55.984  1.00 94.67           C  
ATOM   4676  ND2 ASN A 602       0.857   2.760  55.277  1.00 94.67           N  
ATOM   4677  OD1 ASN A 602       0.138   3.700  57.188  1.00 94.67           O  
ATOM   4678  N   LEU A 603      -1.456   7.116  54.970  1.00 94.05           N  
ATOM   4679  CA  LEU A 603      -0.826   8.426  54.845  1.00 94.05           C  
ATOM   4680  C   LEU A 603      -1.361   9.389  55.900  1.00 94.05           C  
ATOM   4681  CB  LEU A 603      -1.060   9.001  53.446  1.00 94.05           C  
ATOM   4682  O   LEU A 603      -0.601  10.170  56.476  1.00 94.05           O  
ATOM   4683  CG  LEU A 603      -0.152   8.472  52.335  1.00 94.05           C  
ATOM   4684  CD1 LEU A 603      -0.597   9.016  50.982  1.00 94.05           C  
ATOM   4685  CD2 LEU A 603       1.302   8.838  52.612  1.00 94.05           C  
ATOM   4686  N   GLU A 604      -2.666   9.274  56.139  1.00 93.87           N  
ATOM   4687  CA  GLU A 604      -3.278  10.119  57.160  1.00 93.87           C  
ATOM   4688  C   GLU A 604      -2.761   9.765  58.552  1.00 93.87           C  
ATOM   4689  CB  GLU A 604      -4.803   9.995  57.119  1.00 93.87           C  
ATOM   4690  O   GLU A 604      -2.551  10.648  59.385  1.00 93.87           O  
ATOM   4691  CG  GLU A 604      -5.448  10.723  55.948  1.00 93.87           C  
ATOM   4692  CD  GLU A 604      -6.957  10.546  55.889  1.00 93.87           C  
ATOM   4693  OE1 GLU A 604      -7.606  11.166  55.016  1.00 93.87           O  
ATOM   4694  OE2 GLU A 604      -7.493   9.783  56.723  1.00 93.87           O  
ATOM   4695  N   ALA A 605      -2.610   8.483  58.811  1.00 92.83           N  
ATOM   4696  CA  ALA A 605      -2.052   8.035  60.084  1.00 92.83           C  
ATOM   4697  C   ALA A 605      -0.616   8.523  60.256  1.00 92.83           C  
ATOM   4698  CB  ALA A 605      -2.109   6.513  60.184  1.00 92.83           C  
ATOM   4699  O   ALA A 605      -0.208   8.895  61.358  1.00 92.83           O  
ATOM   4700  N   GLN A 606       0.151   8.545  59.167  1.00 92.11           N  
ATOM   4701  CA  GLN A 606       1.524   9.039  59.203  1.00 92.11           C  
ATOM   4702  C   GLN A 606       1.563  10.536  59.493  1.00 92.11           C  
ATOM   4703  CB  GLN A 606       2.237   8.741  57.883  1.00 92.11           C  
ATOM   4704  O   GLN A 606       2.416  11.005  60.250  1.00 92.11           O  
ATOM   4705  CG  GLN A 606       2.653   7.285  57.724  1.00 92.11           C  
ATOM   4706  CD  GLN A 606       3.426   7.032  56.443  1.00 92.11           C  
ATOM   4707  NE2 GLN A 606       3.893   5.801  56.266  1.00 92.11           N  
ATOM   4708  OE1 GLN A 606       3.601   7.935  55.620  1.00 92.11           O  
ATOM   4709  N   LEU A 607       0.641  11.217  58.832  1.00 92.80           N  
ATOM   4710  CA  LEU A 607       0.556  12.657  59.051  1.00 92.80           C  
ATOM   4711  C   LEU A 607       0.168  12.966  60.493  1.00 92.80           C  
ATOM   4712  CB  LEU A 607      -0.456  13.288  58.092  1.00 92.80           C  
ATOM   4713  O   LEU A 607       0.700  13.900  61.098  1.00 92.80           O  
ATOM   4714  CG  LEU A 607      -0.172  14.725  57.654  1.00 92.80           C  
ATOM   4715  CD1 LEU A 607      -0.404  14.879  56.155  1.00 92.80           C  
ATOM   4716  CD2 LEU A 607      -1.040  15.704  58.438  1.00 92.80           C  
ATOM   4717  N   ALA A 608      -0.723  12.182  61.081  1.00 91.09           N  
ATOM   4718  CA  ALA A 608      -1.140  12.361  62.469  1.00 91.09           C  
ATOM   4719  C   ALA A 608       0.018  12.099  63.428  1.00 91.09           C  
ATOM   4720  CB  ALA A 608      -2.315  11.442  62.795  1.00 91.09           C  
ATOM   4721  O   ALA A 608       0.170  12.798  64.433  1.00 91.09           O  
ATOM   4722  N   LYS A 609       0.811  11.092  63.136  1.00 91.49           N  
ATOM   4723  CA  LYS A 609       1.987  10.798  63.950  1.00 91.49           C  
ATOM   4724  C   LYS A 609       3.012  11.925  63.862  1.00 91.49           C  
ATOM   4725  CB  LYS A 609       2.623   9.476  63.516  1.00 91.49           C  
ATOM   4726  O   LYS A 609       3.643  12.276  64.862  1.00 91.49           O  
ATOM   4727  CG  LYS A 609       1.934   8.243  64.081  1.00 91.49           C  
ATOM   4728  CD  LYS A 609       2.624   6.962  63.632  1.00 91.49           C  
ATOM   4729  CE  LYS A 609       1.820   5.727  64.018  1.00 91.49           C  
ATOM   4730  NZ  LYS A 609       2.441   4.475  63.491  1.00 91.49           N  
ATOM   4731  N   GLN A 610       3.190  12.482  62.670  1.00 87.30           N  
ATOM   4732  CA  GLN A 610       4.122  13.587  62.472  1.00 87.30           C  
ATOM   4733  C   GLN A 610       3.679  14.825  63.246  1.00 87.30           C  
ATOM   4734  CB  GLN A 610       4.255  13.917  60.985  1.00 87.30           C  
ATOM   4735  O   GLN A 610       4.508  15.530  63.826  1.00 87.30           O  
ATOM   4736  CG  GLN A 610       5.091  12.912  60.204  1.00 87.30           C  
ATOM   4737  CD  GLN A 610       5.373  13.361  58.782  1.00 87.30           C  
ATOM   4738  NE2 GLN A 610       6.217  12.613  58.080  1.00 87.30           N  
ATOM   4739  OE1 GLN A 610       4.835  14.372  58.318  1.00 87.30           O  
ATOM   4740  N   GLN A 611       2.372  15.044  63.267  1.00 88.69           N  
ATOM   4741  CA  GLN A 611       1.839  16.203  63.976  1.00 88.69           C  
ATOM   4742  C   GLN A 611       1.985  16.039  65.486  1.00 88.69           C  
ATOM   4743  CB  GLN A 611       0.370  16.426  63.613  1.00 88.69           C  
ATOM   4744  O   GLN A 611       2.248  17.010  66.199  1.00 88.69           O  
ATOM   4745  CG  GLN A 611       0.157  16.912  62.185  1.00 88.69           C  
ATOM   4746  CD  GLN A 611      -1.301  17.193  61.873  1.00 88.69           C  
ATOM   4747  NE2 GLN A 611      -1.544  17.954  60.811  1.00 88.69           N  
ATOM   4748  OE1 GLN A 611      -2.202  16.730  62.579  1.00 88.69           O  
ATOM   4749  N   SER A 612       1.781  14.834  66.000  1.00 88.93           N  
ATOM   4750  CA  SER A 612       1.956  14.549  67.421  1.00 88.93           C  
ATOM   4751  C   SER A 612       3.416  14.690  67.837  1.00 88.93           C  
ATOM   4752  CB  SER A 612       1.457  13.142  67.752  1.00 88.93           C  
ATOM   4753  O   SER A 612       3.713  15.223  68.909  1.00 88.93           O  
ATOM   4754  OG  SER A 612       1.796  12.788  69.081  1.00 88.93           O  
ATOM   4755  N   ASN A 613       4.359  14.185  66.993  1.00 87.17           N  
ATOM   4756  CA  ASN A 613       5.782  14.332  67.277  1.00 87.17           C  
ATOM   4757  C   ASN A 613       6.210  15.797  67.258  1.00 87.17           C  
ATOM   4758  CB  ASN A 613       6.615  13.524  66.279  1.00 87.17           C  
ATOM   4759  O   ASN A 613       7.051  16.213  68.057  1.00 87.17           O  
ATOM   4760  CG  ASN A 613       6.549  12.031  66.537  1.00 87.17           C  
ATOM   4761  ND2 ASN A 613       6.952  11.240  65.550  1.00 87.17           N  
ATOM   4762  OD1 ASN A 613       6.138  11.593  67.615  1.00 87.17           O  
ATOM   4763  N   LYS A 614       5.657  16.537  66.306  1.00 86.54           N  
ATOM   4764  CA  LYS A 614       5.942  17.967  66.244  1.00 86.54           C  
ATOM   4765  C   LYS A 614       5.418  18.686  67.483  1.00 86.54           C  
ATOM   4766  CB  LYS A 614       5.332  18.582  64.984  1.00 86.54           C  
ATOM   4767  O   LYS A 614       6.082  19.577  68.018  1.00 86.54           O  
ATOM   4768  CG  LYS A 614       5.827  19.989  64.680  1.00 86.54           C  
ATOM   4769  CD  LYS A 614       5.250  20.514  63.371  1.00 86.54           C  
ATOM   4770  CE  LYS A 614       5.691  21.946  63.099  1.00 86.54           C  
ATOM   4771  NZ  LYS A 614       5.117  22.469  61.824  1.00 86.54           N  
ATOM   4772  N   ALA A 615       4.197  18.322  67.955  1.00 83.11           N  
ATOM   4773  CA  ALA A 615       3.609  18.915  69.154  1.00 83.11           C  
ATOM   4774  C   ALA A 615       4.430  18.574  70.394  1.00 83.11           C  
ATOM   4775  CB  ALA A 615       2.167  18.445  69.328  1.00 83.11           C  
ATOM   4776  O   ALA A 615       4.594  19.409  71.287  1.00 83.11           O  
ATOM   4777  N   GLN A 616       4.962  17.325  70.483  1.00 82.22           N  
ATOM   4778  CA  GLN A 616       5.785  16.912  71.615  1.00 82.22           C  
ATOM   4779  C   GLN A 616       7.138  17.616  71.598  1.00 82.22           C  
ATOM   4780  CB  GLN A 616       5.983  15.395  71.610  1.00 82.22           C  
ATOM   4781  O   GLN A 616       7.672  17.971  72.651  1.00 82.22           O  
ATOM   4782  CG  GLN A 616       4.770  14.615  72.100  1.00 82.22           C  
ATOM   4783  CD  GLN A 616       5.013  13.118  72.142  1.00 82.22           C  
ATOM   4784  NE2 GLN A 616       4.186  12.404  72.897  1.00 82.22           N  
ATOM   4785  OE1 GLN A 616       5.936  12.607  71.499  1.00 82.22           O  
ATOM   4786  N   LYS A 617       7.711  17.833  70.422  1.00 80.00           N  
ATOM   4787  CA  LYS A 617       8.977  18.551  70.300  1.00 80.00           C  
ATOM   4788  C   LYS A 617       8.812  20.023  70.667  1.00 80.00           C  
ATOM   4789  CB  LYS A 617       9.531  18.424  68.880  1.00 80.00           C  
ATOM   4790  O   LYS A 617       9.687  20.610  71.307  1.00 80.00           O  
ATOM   4791  CG  LYS A 617      10.550  17.307  68.711  1.00 80.00           C  
ATOM   4792  CD  LYS A 617      11.125  17.284  67.301  1.00 80.00           C  
ATOM   4793  CE  LYS A 617      12.040  16.085  67.089  1.00 80.00           C  
ATOM   4794  NZ  LYS A 617      12.603  16.055  65.705  1.00 80.00           N  
ATOM   4795  N   GLU A 618       7.638  20.584  70.269  1.00 77.80           N  
ATOM   4796  CA  GLU A 618       7.378  21.981  70.602  1.00 77.80           C  
ATOM   4797  C   GLU A 618       7.099  22.150  72.093  1.00 77.80           C  
ATOM   4798  CB  GLU A 618       6.202  22.520  69.783  1.00 77.80           C  
ATOM   4799  O   GLU A 618       7.457  23.170  72.685  1.00 77.80           O  
ATOM   4800  CG  GLU A 618       6.527  22.742  68.313  1.00 77.80           C  
ATOM   4801  CD  GLU A 618       5.347  23.266  67.510  1.00 77.80           C  
ATOM   4802  OE1 GLU A 618       5.508  23.530  66.297  1.00 77.80           O  
ATOM   4803  OE2 GLU A 618       4.254  23.415  68.099  1.00 77.80           O  
ATOM   4804  N   ALA A 619       6.474  21.128  72.703  1.00 76.02           N  
ATOM   4805  CA  ALA A 619       6.231  21.182  74.143  1.00 76.02           C  
ATOM   4806  C   ALA A 619       7.530  21.008  74.925  1.00 76.02           C  
ATOM   4807  CB  ALA A 619       5.219  20.115  74.553  1.00 76.02           C  
ATOM   4808  O   ALA A 619       7.707  21.606  75.988  1.00 76.02           O  
ATOM   4809  N   SER A 620       8.454  20.195  74.396  1.00 72.69           N  
ATOM   4810  CA  SER A 620       9.725  20.008  75.087  1.00 72.69           C  
ATOM   4811  C   SER A 620      10.647  21.206  74.883  1.00 72.69           C  
ATOM   4812  CB  SER A 620      10.418  18.734  74.603  1.00 72.69           C  
ATOM   4813  O   SER A 620      11.446  21.537  75.761  1.00 72.69           O  
ATOM   4814  OG  SER A 620      10.793  18.852  73.241  1.00 72.69           O  
ATOM   4815  N   ASN A 621      10.488  21.888  73.749  1.00 65.74           N  
ATOM   4816  CA  ASN A 621      11.306  23.072  73.510  1.00 65.74           C  
ATOM   4817  C   ASN A 621      10.799  24.273  74.303  1.00 65.74           C  
ATOM   4818  CB  ASN A 621      11.348  23.402  72.016  1.00 65.74           C  
ATOM   4819  O   ASN A 621      11.589  25.111  74.742  1.00 65.74           O  
ATOM   4820  CG  ASN A 621      12.762  23.477  71.475  1.00 65.74           C  
ATOM   4821  ND2 ASN A 621      12.892  23.825  70.200  1.00 65.74           N  
ATOM   4822  OD1 ASN A 621      13.730  23.222  72.196  1.00 65.74           O  
ATOM   4823  N   LEU A 622       9.484  24.209  74.693  1.00 59.57           N  
ATOM   4824  CA  LEU A 622       8.933  25.292  75.500  1.00 59.57           C  
ATOM   4825  C   LEU A 622       9.061  24.982  76.988  1.00 59.57           C  
ATOM   4826  CB  LEU A 622       7.464  25.534  75.142  1.00 59.57           C  
ATOM   4827  O   LEU A 622       9.089  25.894  77.817  1.00 59.57           O  
ATOM   4828  CG  LEU A 622       7.195  26.179  73.782  1.00 59.57           C  
ATOM   4829  CD1 LEU A 622       5.721  26.044  73.413  1.00 59.57           C  
ATOM   4830  CD2 LEU A 622       7.616  27.645  73.793  1.00 59.57           C  
ATOM   4831  N   GLY A 623       9.497  23.759  77.388  1.00 52.34           N  
ATOM   4832  CA  GLY A 623       9.656  23.439  78.798  1.00 52.34           C  
ATOM   4833  C   GLY A 623      11.107  23.399  79.240  1.00 52.34           C  
ATOM   4834  O   GLY A 623      11.399  23.477  80.435  1.00 52.34           O  
ATOM   4835  N   ALA A 624      12.083  23.811  78.375  1.00 46.83           N  
ATOM   4836  CA  ALA A 624      13.436  23.946  78.909  1.00 46.83           C  
ATOM   4837  C   ALA A 624      13.829  25.414  79.042  1.00 46.83           C  
ATOM   4838  CB  ALA A 624      14.435  23.210  78.019  1.00 46.83           C  
ATOM   4839  O   ALA A 624      14.860  25.736  79.638  1.00 46.83           O  
ATOM   4840  N   SER A 625      12.849  26.323  79.288  1.00 39.50           N  
ATOM   4841  CA  SER A 625      13.162  27.633  79.849  1.00 39.50           C  
ATOM   4842  C   SER A 625      12.170  28.019  80.941  1.00 39.50           C  
ATOM   4843  CB  SER A 625      13.165  28.699  78.752  1.00 39.50           C  
ATOM   4844  O   SER A 625      10.956  27.939  80.740  1.00 39.50           O  
ATOM   4845  OG  SER A 625      11.868  28.861  78.204  1.00 39.50           O  
ATOM   4846  N   SER A 626      12.018  27.257  82.016  1.00 40.75           N  
ATOM   4847  CA  SER A 626      11.602  27.978  83.215  1.00 40.75           C  
ATOM   4848  C   SER A 626      11.423  27.030  84.396  1.00 40.75           C  
ATOM   4849  CB  SER A 626      10.300  28.737  82.958  1.00 40.75           C  
ATOM   4850  O   SER A 626      10.656  26.068  84.316  1.00 40.75           O  
ATOM   4851  OG  SER A 626       9.198  27.847  82.918  1.00 40.75           O  
ATOM   4852  N   SER A 627      12.534  26.471  85.056  1.00 32.36           N  
ATOM   4853  CA  SER A 627      12.905  26.394  86.465  1.00 32.36           C  
ATOM   4854  C   SER A 627      12.430  27.625  87.229  1.00 32.36           C  
ATOM   4855  CB  SER A 627      14.419  26.244  86.614  1.00 32.36           C  
ATOM   4856  O   SER A 627      12.596  28.754  86.763  1.00 32.36           O  
ATOM   4857  OG  SER A 627      15.100  27.168  85.783  1.00 32.36           O  
ATOM   4858  N   LYS A 628      11.247  27.601  87.729  1.00 31.69           N  
ATOM   4859  CA  LYS A 628      10.968  28.179  89.041  1.00 31.69           C  
ATOM   4860  C   LYS A 628       9.466  28.256  89.299  1.00 31.69           C  
ATOM   4861  CB  LYS A 628      11.593  29.570  89.158  1.00 31.69           C  
ATOM   4862  O   LYS A 628       8.706  28.711  88.442  1.00 31.69           O  
ATOM   4863  CG  LYS A 628      13.030  29.563  89.656  1.00 31.69           C  
ATOM   4864  CD  LYS A 628      13.591  30.975  89.766  1.00 31.69           C  
ATOM   4865  CE  LYS A 628      15.036  30.969  90.245  1.00 31.69           C  
ATOM   4866  NZ  LYS A 628      15.681  32.306  90.081  1.00 31.69           N  
ATOM   4867  N   SER A 629       8.857  27.394  90.148  1.00 30.58           N  
ATOM   4868  CA  SER A 629       8.179  27.625  91.420  1.00 30.58           C  
ATOM   4869  C   SER A 629       6.671  27.751  91.228  1.00 30.58           C  
ATOM   4870  CB  SER A 629       8.722  28.884  92.097  1.00 30.58           C  
ATOM   4871  O   SER A 629       6.212  28.360  90.259  1.00 30.58           O  
ATOM   4872  OG  SER A 629       8.479  30.029  91.298  1.00 30.58           O  
ATOM   4873  N   ASN A 630       5.866  26.764  91.748  1.00 29.66           N  
ATOM   4874  CA  ASN A 630       4.844  26.838  92.787  1.00 29.66           C  
ATOM   4875  C   ASN A 630       3.511  26.276  92.303  1.00 29.66           C  
ATOM   4876  CB  ASN A 630       4.670  28.281  93.266  1.00 29.66           C  
ATOM   4877  O   ASN A 630       3.061  26.593  91.201  1.00 29.66           O  
ATOM   4878  CG  ASN A 630       5.730  28.696  94.267  1.00 29.66           C  
ATOM   4879  ND2 ASN A 630       5.790  29.989  94.565  1.00 29.66           N  
ATOM   4880  OD1 ASN A 630       6.489  27.863  94.767  1.00 29.66           O  
ATOM   4881  N   SER A 631       3.101  25.115  92.811  1.00 28.65           N  
ATOM   4882  CA  SER A 631       2.096  24.664  93.768  1.00 28.65           C  
ATOM   4883  C   SER A 631       0.802  25.457  93.626  1.00 28.65           C  
ATOM   4884  CB  SER A 631       2.625  24.787  95.198  1.00 28.65           C  
ATOM   4885  O   SER A 631       0.831  26.677  93.451  1.00 28.65           O  
ATOM   4886  OG  SER A 631       2.653  26.143  95.609  1.00 28.65           O  
ATOM   4887  N   SER A 632      -0.272  24.798  93.188  1.00 29.82           N  
ATOM   4888  CA  SER A 632      -1.552  24.523  93.833  1.00 29.82           C  
ATOM   4889  C   SER A 632      -2.654  25.422  93.282  1.00 29.82           C  
ATOM   4890  CB  SER A 632      -1.441  24.708  95.347  1.00 29.82           C  
ATOM   4891  O   SER A 632      -2.428  26.608  93.034  1.00 29.82           O  
ATOM   4892  OG  SER A 632      -1.213  26.068  95.672  1.00 29.82           O  
ATOM   4893  N   THR A 633      -3.666  24.851  92.619  1.00 30.20           N  
ATOM   4894  CA  THR A 633      -5.088  24.918  92.938  1.00 30.20           C  
ATOM   4895  C   THR A 633      -5.906  25.258  91.696  1.00 30.20           C  
ATOM   4896  CB  THR A 633      -5.364  25.959  94.039  1.00 30.20           C  
ATOM   4897  O   THR A 633      -5.533  26.144  90.924  1.00 30.20           O  
ATOM   4898  CG2 THR A 633      -6.558  25.551  94.895  1.00 30.20           C  
ATOM   4899  OG1 THR A 633      -4.208  26.079  94.877  1.00 30.20           O  
ATOM   4900  N   ALA A 634      -6.849  24.367  91.267  1.00 31.30           N  
ATOM   4901  CA  ALA A 634      -8.252  24.770  91.221  1.00 31.30           C  
ATOM   4902  C   ALA A 634      -8.943  24.214  89.979  1.00 31.30           C  
ATOM   4903  CB  ALA A 634      -8.370  26.292  91.254  1.00 31.30           C  
ATOM   4904  O   ALA A 634      -8.433  24.349  88.865  1.00 31.30           O  
ATOM   4905  N   ARG A 635      -9.731  23.158  90.141  1.00 28.05           N  
ATOM   4906  CA  ARG A 635     -11.177  22.976  90.216  1.00 28.05           C  
ATOM   4907  C   ARG A 635     -11.903  23.997  89.346  1.00 28.05           C  
ATOM   4908  CB  ARG A 635     -11.658  23.086  91.665  1.00 28.05           C  
ATOM   4909  O   ARG A 635     -11.642  25.198  89.440  1.00 28.05           O  
ATOM   4910  CG  ARG A 635     -12.672  22.024  92.059  1.00 28.05           C  
ATOM   4911  CD  ARG A 635     -12.954  22.040  93.555  1.00 28.05           C  
ATOM   4912  NE  ARG A 635     -13.983  21.071  93.920  1.00 28.05           N  
ATOM   4913  NH1 ARG A 635     -14.324  21.923  96.040  1.00 28.05           N  
ATOM   4914  NH2 ARG A 635     -15.531  20.112  95.319  1.00 28.05           N  
ATOM   4915  CZ  ARG A 635     -14.610  21.037  95.092  1.00 28.05           C  
ATOM   4916  N   GLN A 636     -12.705  23.502  88.294  1.00 30.13           N  
ATOM   4917  CA  GLN A 636     -14.099  23.873  88.074  1.00 30.13           C  
ATOM   4918  C   GLN A 636     -14.477  23.743  86.601  1.00 30.13           C  
ATOM   4919  CB  GLN A 636     -14.357  25.301  88.558  1.00 30.13           C  
ATOM   4920  O   GLN A 636     -13.752  24.219  85.724  1.00 30.13           O  
ATOM   4921  CG  GLN A 636     -14.861  25.382  89.993  1.00 30.13           C  
ATOM   4922  CD  GLN A 636     -15.252  26.790  90.399  1.00 30.13           C  
ATOM   4923  NE2 GLN A 636     -15.914  26.915  91.544  1.00 30.13           N  
ATOM   4924  OE1 GLN A 636     -14.962  27.758  89.689  1.00 30.13           O  
ATOM   4925  N   LYS A 637     -15.312  22.779  86.301  1.00 27.53           N  
ATOM   4926  CA  LYS A 637     -16.661  22.485  85.824  1.00 27.53           C  
ATOM   4927  C   LYS A 637     -17.450  23.768  85.583  1.00 27.53           C  
ATOM   4928  CB  LYS A 637     -17.401  21.593  86.822  1.00 27.53           C  
ATOM   4929  O   LYS A 637     -17.474  24.658  86.435  1.00 27.53           O  
ATOM   4930  CG  LYS A 637     -17.011  20.125  86.749  1.00 27.53           C  
ATOM   4931  CD  LYS A 637     -17.929  19.259  87.602  1.00 27.53           C  
ATOM   4932  CE  LYS A 637     -17.530  17.790  87.541  1.00 27.53           C  
ATOM   4933  NZ  LYS A 637     -18.371  16.950  88.444  1.00 27.53           N  
ATOM   4934  N   ALA A 638     -17.904  24.063  84.278  1.00 32.59           N  
ATOM   4935  CA  ALA A 638     -19.102  24.817  83.918  1.00 32.59           C  
ATOM   4936  C   ALA A 638     -19.269  24.890  82.403  1.00 32.59           C  
ATOM   4937  CB  ALA A 638     -19.045  26.222  84.512  1.00 32.59           C
[truncated: 71,281 more chars]
