# Supplementary material for: The evolutionary origins and ancestral features of septins
Source: Front Cell Dev Biol. 2024 Jun 26;12:1406966. doi: 10.3389/fcell.2024.1406966 (PMC11238149; doi:10.3389/fcell.2024.1406966)
Supplement: Supplementary file 1 [file DataSheet3.zip › Delic_Shuman_Supp_File6/AncGroup5_200_954_98a30.result/AncGroup5_200_954_98a30_unrelaxed_rank_2_model_2.pdb]

MODEL     1                                                                     
ATOM      1  N   ALA A   1      59.801 -16.393 -37.548  1.00 36.41           N  
ATOM      2  CA  ALA A   1      59.675 -15.291 -38.498  1.00 36.41           C  
ATOM      3  C   ALA A   1      58.932 -14.112 -37.876  1.00 36.41           C  
ATOM      4  CB  ALA A   1      58.960 -15.758 -39.764  1.00 36.41           C  
ATOM      5  O   ALA A   1      57.771 -14.240 -37.481  1.00 36.41           O  
ATOM      6  N   SER A   2      59.584 -13.406 -36.899  1.00 34.78           N  
ATOM      7  CA  SER A   2      60.242 -12.109 -36.789  1.00 34.78           C  
ATOM      8  C   SER A   2      59.244 -11.010 -36.442  1.00 34.78           C  
ATOM      9  CB  SER A   2      60.963 -11.761 -38.093  1.00 34.78           C  
ATOM     10  O   SER A   2      58.188 -10.903 -37.068  1.00 34.78           O  
ATOM     11  OG  SER A   2      62.235 -11.194 -37.828  1.00 34.78           O  
ATOM     12  N   SER A   3      59.240 -10.440 -35.178  1.00 34.06           N  
ATOM     13  CA  SER A   3      59.881  -9.225 -34.684  1.00 34.06           C  
ATOM     14  C   SER A   3      58.943  -8.027 -34.779  1.00 34.06           C  
ATOM     15  CB  SER A   3      61.165  -8.942 -35.464  1.00 34.06           C  
ATOM     16  O   SER A   3      58.295  -7.820 -35.807  1.00 34.06           O  
ATOM     17  OG  SER A   3      61.141  -9.588 -36.725  1.00 34.06           O  
ATOM     18  N   GLN A   4      58.472  -7.515 -33.625  1.00 38.44           N  
ATOM     19  CA  GLN A   4      58.388  -6.125 -33.188  1.00 38.44           C  
ATOM     20  C   GLN A   4      59.124  -5.200 -34.152  1.00 38.44           C  
ATOM     21  CB  GLN A   4      58.955  -5.971 -31.776  1.00 38.44           C  
ATOM     22  O   GLN A   4      60.139  -5.585 -34.738  1.00 38.44           O  
ATOM     23  CG  GLN A   4      57.894  -5.962 -30.684  1.00 38.44           C  
ATOM     24  CD  GLN A   4      58.462  -5.636 -29.316  1.00 38.44           C  
ATOM     25  NE2 GLN A   4      57.585  -5.499 -28.327  1.00 38.44           N  
ATOM     26  OE1 GLN A   4      59.679  -5.510 -29.148  1.00 38.44           O  
ATOM     27  N   PRO A   5      58.742  -3.856 -33.997  1.00 51.02           N  
ATOM     28  CA  PRO A   5      59.187  -2.813 -33.070  1.00 51.02           C  
ATOM     29  C   PRO A   5      58.434  -1.498 -33.256  1.00 51.02           C  
ATOM     30  CB  PRO A   5      60.670  -2.646 -33.413  1.00 51.02           C  
ATOM     31  O   PRO A   5      57.686  -1.342 -34.225  1.00 51.02           O  
ATOM     32  CG  PRO A   5      60.749  -2.879 -34.887  1.00 51.02           C  
ATOM     33  CD  PRO A   5      59.397  -3.311 -35.376  1.00 51.02           C  
ATOM     34  N   GLN A   6      58.137  -0.793 -32.082  1.00 32.57           N  
ATOM     35  CA  GLN A   6      58.274   0.610 -31.704  1.00 32.57           C  
ATOM     36  C   GLN A   6      59.302   1.317 -32.582  1.00 32.57           C  
ATOM     37  CB  GLN A   6      58.668   0.733 -30.231  1.00 32.57           C  
ATOM     38  O   GLN A   6      60.291   0.712 -33.001  1.00 32.57           O  
ATOM     39  CG  GLN A   6      57.538   0.410 -29.263  1.00 32.57           C  
ATOM     40  CD  GLN A   6      57.629   1.198 -27.970  1.00 32.57           C  
ATOM     41  NE2 GLN A   6      56.492   1.390 -27.311  1.00 32.57           N  
ATOM     42  OE1 GLN A   6      58.714   1.630 -27.566  1.00 32.57           O  
ATOM     43  N   PRO A   7      59.192   2.721 -32.592  1.00 47.37           N  
ATOM     44  CA  PRO A   7      60.221   3.604 -32.039  1.00 47.37           C  
ATOM     45  C   PRO A   7      59.659   4.945 -31.572  1.00 47.37           C  
ATOM     46  CB  PRO A   7      61.188   3.796 -33.210  1.00 47.37           C  
ATOM     47  O   PRO A   7      58.514   5.281 -31.883  1.00 47.37           O  
ATOM     48  CG  PRO A   7      60.321   3.786 -34.427  1.00 47.37           C  
ATOM     49  CD  PRO A   7      58.919   3.442 -34.012  1.00 47.37           C  
ATOM     50  N   ALA A   8      60.194   5.476 -30.380  1.00 29.32           N  
ATOM     51  CA  ALA A   8      60.765   6.642 -29.712  1.00 29.32           C  
ATOM     52  C   ALA A   8      61.789   7.338 -30.603  1.00 29.32           C  
ATOM     53  CB  ALA A   8      61.406   6.235 -28.387  1.00 29.32           C  
ATOM     54  O   ALA A   8      62.586   6.680 -31.276  1.00 29.32           O  
ATOM     55  N   SER A   9      61.808   8.707 -30.796  1.00 31.27           N  
ATOM     56  CA  SER A   9      62.439   9.933 -30.320  1.00 31.27           C  
ATOM     57  C   SER A   9      63.102  10.694 -31.464  1.00 31.27           C  
ATOM     58  CB  SER A   9      63.474   9.618 -29.239  1.00 31.27           C  
ATOM     59  O   SER A   9      63.713  10.088 -32.347  1.00 31.27           O  
ATOM     60  OG  SER A   9      62.964   9.920 -27.952  1.00 31.27           O  
ATOM     61  N   GLN A  10      62.981  12.026 -31.510  1.00 29.04           N  
ATOM     62  CA  GLN A  10      64.027  13.040 -31.423  1.00 29.04           C  
ATOM     63  C   GLN A  10      63.509  14.404 -31.871  1.00 29.04           C  
ATOM     64  CB  GLN A  10      65.238  12.636 -32.265  1.00 29.04           C  
ATOM     65  O   GLN A  10      62.916  14.527 -32.944  1.00 29.04           O  
ATOM     66  CG  GLN A  10      66.392  12.067 -31.449  1.00 29.04           C  
ATOM     67  CD  GLN A  10      67.590  11.701 -32.304  1.00 29.04           C  
ATOM     68  NE2 GLN A  10      68.651  11.222 -31.664  1.00 29.04           N  
ATOM     69  OE1 GLN A  10      67.563  11.846 -33.530  1.00 29.04           O  
ATOM     70  N   ARG A  11      63.603  15.456 -31.011  1.00 26.97           N  
ATOM     71  CA  ARG A  11      64.415  16.579 -30.553  1.00 26.97           C  
ATOM     72  C   ARG A  11      64.714  17.541 -31.697  1.00 26.97           C  
ATOM     73  CB  ARG A  11      65.722  16.080 -29.932  1.00 26.97           C  
ATOM     74  O   ARG A  11      65.060  17.114 -32.801  1.00 26.97           O  
ATOM     75  CG  ARG A  11      65.790  16.246 -28.423  1.00 26.97           C  
ATOM     76  CD  ARG A  11      67.146  15.831 -27.870  1.00 26.97           C  
ATOM     77  NE  ARG A  11      67.325  16.275 -26.491  1.00 26.97           N  
ATOM     78  NH1 ARG A  11      69.594  16.663 -26.692  1.00 26.97           N  
ATOM     79  NH2 ARG A  11      68.534  17.046 -24.697  1.00 26.97           N  
ATOM     80  CZ  ARG A  11      68.484  16.660 -25.963  1.00 26.97           C  
ATOM     81  N   GLN A  12      64.476  18.877 -31.484  1.00 28.88           N  
ATOM     82  CA  GLN A  12      65.401  20.000 -31.378  1.00 28.88           C  
ATOM     83  C   GLN A  12      64.672  21.330 -31.543  1.00 28.88           C  
ATOM     84  CB  GLN A  12      66.514  19.880 -32.420  1.00 28.88           C  
ATOM     85  O   GLN A  12      63.869  21.495 -32.465  1.00 28.88           O  
ATOM     86  CG  GLN A  12      67.628  18.920 -32.022  1.00 28.88           C  
ATOM     87  CD  GLN A  12      68.811  18.969 -32.971  1.00 28.88           C  
ATOM     88  NE2 GLN A  12      69.920  18.357 -32.567  1.00 28.88           N  
ATOM     89  OE1 GLN A  12      68.730  19.551 -34.057  1.00 28.88           O  
ATOM     90  N   SER A  13      64.808  22.275 -30.539  1.00 27.90           N  
ATOM     91  CA  SER A  13      65.540  23.398 -29.963  1.00 27.90           C  
ATOM     92  C   SER A  13      65.578  24.583 -30.922  1.00 27.90           C  
ATOM     93  CB  SER A  13      66.966  22.979 -29.601  1.00 27.90           C  
ATOM     94  O   SER A  13      65.713  24.403 -32.134  1.00 27.90           O  
ATOM     95  OG  SER A  13      67.663  22.522 -30.747  1.00 27.90           O  
ATOM     96  N   SER A  14      65.269  25.823 -30.436  1.00 28.74           N  
ATOM     97  CA  SER A  14      66.163  26.952 -30.199  1.00 28.74           C  
ATOM     98  C   SER A  14      65.412  28.277 -30.274  1.00 28.74           C  
ATOM     99  CB  SER A  14      67.311  26.949 -31.209  1.00 28.74           C  
ATOM    100  O   SER A  14      64.580  28.475 -31.162  1.00 28.74           O  
ATOM    101  OG  SER A  14      66.820  26.778 -32.528  1.00 28.74           O  
ATOM    102  N   HIS A  15      65.529  29.121 -29.187  1.00 31.50           N  
ATOM    103  CA  HIS A  15      66.358  30.249 -28.778  1.00 31.50           C  
ATOM    104  C   HIS A  15      65.547  31.540 -28.731  1.00 31.50           C  
ATOM    105  CB  HIS A  15      67.548  30.411 -29.725  1.00 31.50           C  
ATOM    106  O   HIS A  15      64.819  31.856 -29.674  1.00 31.50           O  
ATOM    107  CG  HIS A  15      68.762  29.648 -29.299  1.00 31.50           C  
ATOM    108  CD2 HIS A  15      70.013  29.608 -29.815  1.00 31.50           C  
ATOM    109  ND1 HIS A  15      68.764  28.798 -28.214  1.00 31.50           N  
ATOM    110  CE1 HIS A  15      69.967  28.266 -28.081  1.00 31.50           C  
ATOM    111  NE2 HIS A  15      70.744  28.741 -29.040  1.00 31.50           N  
ATOM    112  N   GLN A  16      65.567  32.250 -27.570  1.00 28.45           N  
ATOM    113  CA  GLN A  16      66.234  33.328 -26.848  1.00 28.45           C  
ATOM    114  C   GLN A  16      65.861  34.690 -27.425  1.00 28.45           C  
ATOM    115  CB  GLN A  16      67.752  33.140 -26.884  1.00 28.45           C  
ATOM    116  O   GLN A  16      65.895  34.885 -28.642  1.00 28.45           O  
ATOM    117  CG  GLN A  16      68.344  32.661 -25.566  1.00 28.45           C  
ATOM    118  CD  GLN A  16      69.851  32.494 -25.626  1.00 28.45           C  
ATOM    119  NE2 GLN A  16      70.422  31.891 -24.589  1.00 28.45           N  
ATOM    120  OE1 GLN A  16      70.496  32.903 -26.596  1.00 28.45           O  
ATOM    121  N   ASN A  17      65.381  35.624 -26.597  1.00 28.58           N  
ATOM    122  CA  ASN A  17      65.971  36.837 -26.043  1.00 28.58           C  
ATOM    123  C   ASN A  17      64.954  37.972 -25.966  1.00 28.58           C  
ATOM    124  CB  ASN A  17      67.186  37.268 -26.867  1.00 28.58           C  
ATOM    125  O   ASN A  17      64.316  38.308 -26.965  1.00 28.58           O  
ATOM    126  CG  ASN A  17      68.500  36.962 -26.176  1.00 28.58           C  
ATOM    127  ND2 ASN A  17      69.606  37.302 -26.826  1.00 28.58           N  
ATOM    128  OD1 ASN A  17      68.521  36.422 -25.066  1.00 28.58           O  
ATOM    129  N   GLN A  18      64.644  38.442 -24.784  1.00 28.13           N  
ATOM    130  CA  GLN A  18      64.472  39.664 -24.006  1.00 28.13           C  
ATOM    131  C   GLN A  18      64.947  40.886 -24.788  1.00 28.13           C  
ATOM    132  CB  GLN A  18      65.223  39.566 -22.678  1.00 28.13           C  
ATOM    133  O   GLN A  18      65.866  40.788 -25.604  1.00 28.13           O  
ATOM    134  CG  GLN A  18      64.467  38.802 -21.599  1.00 28.13           C  
ATOM    135  CD  GLN A  18      64.924  39.160 -20.197  1.00 28.13           C  
ATOM    136  NE2 GLN A  18      64.249  38.608 -19.194  1.00 28.13           N  
ATOM    137  OE1 GLN A  18      65.877  39.924 -20.016  1.00 28.13           O  
ATOM    138  N   PRO A  19      64.533  42.146 -24.257  1.00 43.55           N  
ATOM    139  CA  PRO A  19      64.790  42.922 -23.041  1.00 43.55           C  
ATOM    140  C   PRO A  19      63.710  43.967 -22.769  1.00 43.55           C  
ATOM    141  CB  PRO A  19      66.137  43.591 -23.328  1.00 43.55           C  
ATOM    142  O   PRO A  19      62.870  44.232 -23.633  1.00 43.55           O  
ATOM    143  CG  PRO A  19      66.119  43.872 -24.796  1.00 43.55           C  
ATOM    144  CD  PRO A  19      64.878  43.263 -25.383  1.00 43.55           C  
ATOM    145  N   ASN A  20      63.483  44.261 -21.430  1.00 30.94           N  
ATOM    146  CA  ASN A  20      63.586  45.144 -20.273  1.00 30.94           C  
ATOM    147  C   ASN A  20      62.860  46.465 -20.510  1.00 30.94           C  
ATOM    148  CB  ASN A  20      65.053  45.400 -19.921  1.00 30.94           C  
ATOM    149  O   ASN A  20      63.013  47.081 -21.567  1.00 30.94           O  
ATOM    150  CG  ASN A  20      65.622  44.348 -18.989  1.00 30.94           C  
ATOM    151  ND2 ASN A  20      66.940  44.345 -18.832  1.00 30.94           N  
ATOM    152  OD1 ASN A  20      64.882  43.545 -18.414  1.00 30.94           O  
ATOM    153  N   SER A  21      62.126  46.968 -19.462  1.00 33.42           N  
ATOM    154  CA  SER A  21      62.263  47.868 -18.322  1.00 33.42           C  
ATOM    155  C   SER A  21      60.935  48.537 -17.983  1.00 33.42           C  
ATOM    156  CB  SER A  21      63.322  48.934 -18.603  1.00 33.42           C  
ATOM    157  O   SER A  21      60.231  49.018 -18.873  1.00 33.42           O  
ATOM    158  OG  SER A  21      62.968  49.709 -19.736  1.00 33.42           O  
ATOM    159  N   ASP A  22      60.523  48.477 -16.653  1.00 31.16           N  
ATOM    160  CA  ASP A  22      60.596  49.105 -15.337  1.00 31.16           C  
ATOM    161  C   ASP A  22      59.295  49.829 -15.001  1.00 31.16           C  
ATOM    162  CB  ASP A  22      61.773  50.080 -15.272  1.00 31.16           C  
ATOM    163  O   ASP A  22      58.767  50.581 -15.824  1.00 31.16           O  
ATOM    164  CG  ASP A  22      63.104  49.388 -15.035  1.00 31.16           C  
ATOM    165  OD1 ASP A  22      63.115  48.237 -14.546  1.00 31.16           O  
ATOM    166  OD2 ASP A  22      64.152  49.999 -15.337  1.00 31.16           O  
ATOM    167  N   SER A  23      58.830  49.614 -13.746  1.00 32.22           N  
ATOM    168  CA  SER A  23      58.882  50.218 -12.419  1.00 32.22           C  
ATOM    169  C   SER A  23      57.502  50.252 -11.771  1.00 32.22           C  
ATOM    170  CB  SER A  23      59.453  51.635 -12.496  1.00 32.22           C  
ATOM    171  O   SER A  23      56.518  50.621 -12.415  1.00 32.22           O  
ATOM    172  OG  SER A  23      58.797  52.387 -13.503  1.00 32.22           O  
ATOM    173  N   ASN A  24      57.446  49.666 -10.511  1.00 30.20           N  
ATOM    174  CA  ASN A  24      57.530  50.059  -9.109  1.00 30.20           C  
ATOM    175  C   ASN A  24      56.233  49.755  -8.363  1.00 30.20           C  
ATOM    176  CB  ASN A  24      57.877  51.544  -8.987  1.00 30.20           C  
ATOM    177  O   ASN A  24      55.154  50.167  -8.793  1.00 30.20           O  
ATOM    178  CG  ASN A  24      59.369  51.788  -8.872  1.00 30.20           C  
ATOM    179  ND2 ASN A  24      59.763  53.055  -8.863  1.00 30.20           N  
ATOM    180  OD1 ASN A  24      60.160  50.844  -8.792  1.00 30.20           O  
ATOM    181  N   SER A  25      56.378  48.923  -7.282  1.00 31.11           N  
ATOM    182  CA  SER A  25      56.647  48.775  -5.855  1.00 31.11           C  
ATOM    183  C   SER A  25      55.355  48.781  -5.046  1.00 31.11           C  
ATOM    184  CB  SER A  25      57.570  49.892  -5.365  1.00 31.11           C  
ATOM    185  O   SER A  25      54.445  49.565  -5.324  1.00 31.11           O  
ATOM    186  OG  SER A  25      56.935  51.154  -5.473  1.00 31.11           O  
ATOM    187  N   SER A  26      55.223  47.726  -4.182  1.00 29.95           N  
ATOM    188  CA  SER A  26      55.533  47.454  -2.782  1.00 29.95           C  
ATOM    189  C   SER A  26      54.430  46.636  -2.120  1.00 29.95           C  
ATOM    190  CB  SER A  26      55.740  48.761  -2.015  1.00 29.95           C  
ATOM    191  O   SER A  26      53.245  46.936  -2.280  1.00 29.95           O  
ATOM    192  OG  SER A  26      54.595  49.589  -2.115  1.00 29.95           O  
ATOM    193  N   THR A  27      54.822  45.387  -1.608  1.00 28.38           N  
ATOM    194  CA  THR A  27      55.459  44.714  -0.481  1.00 28.38           C  
ATOM    195  C   THR A  27      54.452  43.847   0.270  1.00 28.38           C  
ATOM    196  CB  THR A  27      56.092  45.728   0.490  1.00 28.38           C  
ATOM    197  O   THR A  27      53.362  44.309   0.615  1.00 28.38           O  
ATOM    198  CG2 THR A  27      57.462  45.254   0.964  1.00 28.38           C  
ATOM    199  OG1 THR A  27      56.238  46.989  -0.174  1.00 28.38           O  
ATOM    200  N   SER A  28      54.581  42.495   0.376  1.00 29.12           N  
ATOM    201  CA  SER A  28      54.854  41.114   0.763  1.00 29.12           C  
ATOM    202  C   SER A  28      54.892  40.962   2.280  1.00 29.12           C  
ATOM    203  CB  SER A  28      56.177  40.640   0.161  1.00 29.12           C  
ATOM    204  O   SER A  28      55.402  41.837   2.984  1.00 29.12           O  
ATOM    205  OG  SER A  28      57.229  41.529   0.495  1.00 29.12           O  
ATOM    206  N   ALA A  29      54.275  39.975   2.836  1.00 29.70           N  
ATOM    207  CA  ALA A  29      54.203  38.641   3.427  1.00 29.70           C  
ATOM    208  C   ALA A  29      55.411  38.371   4.319  1.00 29.70           C  
ATOM    209  CB  ALA A  29      54.104  37.579   2.335  1.00 29.70           C  
ATOM    210  O   ALA A  29      56.539  38.732   3.974  1.00 29.70           O  
ATOM    211  N   SER A  30      55.289  37.784   5.516  1.00 27.78           N  
ATOM    212  CA  SER A  30      55.412  36.472   6.142  1.00 27.78           C  
ATOM    213  C   SER A  30      56.531  36.456   7.178  1.00 27.78           C  
ATOM    214  CB  SER A  30      55.667  35.396   5.086  1.00 27.78           C  
ATOM    215  O   SER A  30      57.570  37.092   6.987  1.00 27.78           O  
ATOM    216  OG  SER A  30      54.601  35.342   4.154  1.00 27.78           O  
ATOM    217  N   THR A  31      56.399  35.814   8.348  1.00 29.27           N  
ATOM    218  CA  THR A  31      56.750  34.620   9.108  1.00 29.27           C  
ATOM    219  C   THR A  31      57.942  34.891  10.021  1.00 29.27           C  
ATOM    220  CB  THR A  31      57.073  33.438   8.175  1.00 29.27           C  
ATOM    221  O   THR A  31      58.912  35.533   9.611  1.00 29.27           O  
ATOM    222  CG2 THR A  31      56.851  32.104   8.880  1.00 29.27           C  
ATOM    223  OG1 THR A  31      56.225  33.503   7.021  1.00 29.27           O  
ATOM    224  N   GLU A  32      57.962  34.442  11.331  1.00 29.25           N  
ATOM    225  CA  GLU A  32      58.567  33.406  12.163  1.00 29.25           C  
ATOM    226  C   GLU A  32      59.200  34.005  13.416  1.00 29.25           C  
ATOM    227  CB  GLU A  32      59.614  32.621  11.369  1.00 29.25           C  
ATOM    228  O   GLU A  32      59.878  35.032  13.346  1.00 29.25           O  
ATOM    229  CG  GLU A  32      59.028  31.516  10.503  1.00 29.25           C  
ATOM    230  CD  GLU A  32      60.052  30.471  10.088  1.00 29.25           C  
ATOM    231  OE1 GLU A  32      59.652  29.385   9.611  1.00 29.25           O  
ATOM    232  OE2 GLU A  32      61.264  30.741  10.243  1.00 29.25           O  
ATOM    233  N   HIS A  33      58.988  33.391  14.653  1.00 28.99           N  
ATOM    234  CA  HIS A  33      59.513  32.466  15.652  1.00 28.99           C  
ATOM    235  C   HIS A  33      60.465  33.172  16.611  1.00 28.99           C  
ATOM    236  CB  HIS A  33      60.224  31.293  14.974  1.00 28.99           C  
ATOM    237  O   HIS A  33      61.317  33.954  16.183  1.00 28.99           O  
ATOM    238  CG  HIS A  33      59.434  30.023  14.988  1.00 28.99           C  
ATOM    239  CD2 HIS A  33      59.277  29.063  14.047  1.00 28.99           C  
ATOM    240  ND1 HIS A  33      58.683  29.626  16.073  1.00 28.99           N  
ATOM    241  CE1 HIS A  33      58.097  28.473  15.797  1.00 28.99           C  
ATOM    242  NE2 HIS A  33      58.441  28.110  14.574  1.00 28.99           N  
ATOM    243  N   ILE A  34      60.387  32.965  17.941  1.00 28.89           N  
ATOM    244  CA  ILE A  34      60.811  32.361  19.199  1.00 28.89           C  
ATOM    245  C   ILE A  34      61.951  33.177  19.804  1.00 28.89           C  
ATOM    246  CB  ILE A  34      61.250  30.892  19.002  1.00 28.89           C  
ATOM    247  O   ILE A  34      62.925  33.499  19.119  1.00 28.89           O  
ATOM    248  CG1 ILE A  34      60.075  30.048  18.495  1.00 28.89           C  
ATOM    249  CG2 ILE A  34      61.816  30.318  20.304  1.00 28.89           C  
ATOM    250  CD1 ILE A  34      60.415  28.580  18.280  1.00 28.89           C  
ATOM    251  N   GLN A  35      61.870  33.507  21.160  1.00 29.02           N  
ATOM    252  CA  GLN A  35      62.744  33.295  22.309  1.00 29.02           C  
ATOM    253  C   GLN A  35      62.300  34.138  23.501  1.00 29.02           C  
ATOM    254  CB  GLN A  35      64.194  33.618  21.948  1.00 29.02           C  
ATOM    255  O   GLN A  35      62.040  35.335  23.359  1.00 29.02           O  
ATOM    256  CG  GLN A  35      64.964  32.436  21.376  1.00 29.02           C  
ATOM    257  CD  GLN A  35      66.389  32.791  20.997  1.00 29.02           C  
ATOM    258  NE2 GLN A  35      67.116  31.823  20.448  1.00 29.02           N  
ATOM    259  OE1 GLN A  35      66.834  33.926  21.195  1.00 29.02           O  
ATOM    260  N   THR A  36      61.942  33.510  24.640  1.00 26.60           N  
ATOM    261  CA  THR A  36      62.104  33.327  26.078  1.00 26.60           C  
ATOM    262  C   THR A  36      63.200  34.240  26.619  1.00 26.60           C  
ATOM    263  CB  THR A  36      62.436  31.863  26.420  1.00 26.60           C  
ATOM    264  O   THR A  36      64.237  34.422  25.978  1.00 26.60           O  
ATOM    265  CG2 THR A  36      61.277  30.938  26.063  1.00 26.60           C  
ATOM    266  OG1 THR A  36      63.599  31.458  25.686  1.00 26.60           O  
ATOM    267  N   ALA A  37      62.884  34.954  27.770  1.00 27.16           N  
ATOM    268  CA  ALA A  37      63.438  35.079  29.116  1.00 27.16           C  
ATOM    269  C   ALA A  37      62.886  36.313  29.824  1.00 27.16           C  
ATOM    270  CB  ALA A  37      64.962  35.139  29.061  1.00 27.16           C  
ATOM    271  O   ALA A  37      62.835  37.399  29.243  1.00 27.16           O  
ATOM    272  N   SER A  38      62.207  36.115  31.014  1.00 27.56           N  
ATOM    273  CA  SER A  38      62.290  36.167  32.470  1.00 27.56           C  
ATOM    274  C   SER A  38      62.247  37.605  32.976  1.00 27.56           C  
ATOM    275  CB  SER A  38      63.567  35.483  32.959  1.00 27.56           C  
ATOM    276  O   SER A  38      62.893  38.487  32.407  1.00 27.56           O  
ATOM    277  OG  SER A  38      64.711  36.061  32.353  1.00 27.56           O  
ATOM    278  N   SER A  39      61.312  37.859  33.950  1.00 29.17           N  
ATOM    279  CA  SER A  39      61.164  38.029  35.392  1.00 29.17           C  
ATOM    280  C   SER A  39      60.839  39.477  35.746  1.00 29.17           C  
ATOM    281  CB  SER A  39      62.436  37.591  36.118  1.00 29.17           C  
ATOM    282  O   SER A  39      61.434  40.405  35.195  1.00 29.17           O  
ATOM    283  OG  SER A  39      63.547  38.366  35.699  1.00 29.17           O  
ATOM    284  N   SER A  40      59.717  39.644  36.534  1.00 29.93           N  
ATOM    285  CA  SER A  40      59.336  39.817  37.932  1.00 29.93           C  
ATOM    286  C   SER A  40      58.765  41.209  38.181  1.00 29.93           C  
ATOM    287  CB  SER A  40      60.536  39.578  38.849  1.00 29.93           C  
ATOM    288  O   SER A  40      59.298  42.203  37.682  1.00 29.93           O  
ATOM    289  OG  SER A  40      61.582  40.488  38.556  1.00 29.93           O  
ATOM    290  N   SER A  41      57.524  41.232  38.796  1.00 31.04           N  
ATOM    291  CA  SER A  41      57.039  41.351  40.167  1.00 31.04           C  
ATOM    292  C   SER A  41      56.060  42.511  40.308  1.00 31.04           C  
ATOM    293  CB  SER A  41      58.208  41.540  41.135  1.00 31.04           C  
ATOM    294  O   SER A  41      56.302  43.602  39.788  1.00 31.04           O  
ATOM    295  OG  SER A  41      59.042  42.607  40.715  1.00 31.04           O  
ATOM    296  N   SER A  42      54.853  42.181  40.833  1.00 30.98           N  
ATOM    297  CA  SER A  42      54.235  42.064  42.149  1.00 30.98           C  
ATOM    298  C   SER A  42      52.887  42.777  42.193  1.00 30.98           C  
ATOM    299  CB  SER A  42      55.157  42.633  43.228  1.00 30.98           C  
ATOM    300  O   SER A  42      52.757  43.900  41.701  1.00 30.98           O  
ATOM    301  OG  SER A  42      56.394  41.942  43.248  1.00 30.98           O  
ATOM    302  N   LYS A  43      51.861  41.982  42.577  1.00 28.33           N  
ATOM    303  CA  LYS A  43      51.213  41.813  43.875  1.00 28.33           C  
ATOM    304  C   LYS A  43      49.711  41.598  43.715  1.00 28.33           C  
ATOM    305  CB  LYS A  43      51.478  43.025  44.769  1.00 28.33           C  
ATOM    306  O   LYS A  43      49.036  42.378  43.040  1.00 28.33           O  
ATOM    307  CG  LYS A  43      52.483  42.766  45.881  1.00 28.33           C  
ATOM    308  CD  LYS A  43      52.805  44.040  46.652  1.00 28.33           C  
ATOM    309  CE  LYS A  43      53.905  43.811  47.679  1.00 28.33           C  
ATOM    310  NZ  LYS A  43      54.254  45.068  48.407  1.00 28.33           N  
ATOM    311  N   ARG A  44      49.240  40.386  44.132  1.00 28.08           N  
ATOM    312  CA  ARG A  44      48.660  39.622  45.232  1.00 28.08           C  
ATOM    313  C   ARG A  44      47.139  39.574  45.123  1.00 28.08           C  
ATOM    314  CB  ARG A  44      49.070  40.221  46.579  1.00 28.08           C  
ATOM    315  O   ARG A  44      46.498  40.595  44.866  1.00 28.08           O  
ATOM    316  CG  ARG A  44      50.349  39.632  47.151  1.00 28.08           C  
ATOM    317  CD  ARG A  44      50.663  40.197  48.530  1.00 28.08           C  
ATOM    318  NE  ARG A  44      51.181  39.170  49.428  1.00 28.08           N  
ATOM    319  NH1 ARG A  44      50.225  40.061  51.333  1.00 28.08           N  
ATOM    320  NH2 ARG A  44      51.481  38.148  51.463  1.00 28.08           N  
ATOM    321  CZ  ARG A  44      50.961  39.128  50.739  1.00 28.08           C  
ATOM    322  N   LYS A  45      46.516  38.326  45.082  1.00 29.14           N  
ATOM    323  CA  LYS A  45      45.933  37.189  45.789  1.00 29.14           C  
ATOM    324  C   LYS A  45      44.418  37.331  45.903  1.00 29.14           C  
ATOM    325  CB  LYS A  45      46.552  37.047  47.180  1.00 29.14           C  
ATOM    326  O   LYS A  45      43.918  38.364  46.353  1.00 29.14           O  
ATOM    327  CG  LYS A  45      47.539  35.896  47.304  1.00 29.14           C  
ATOM    328  CD  LYS A  45      48.166  35.843  48.691  1.00 29.14           C  
ATOM    329  CE  LYS A  45      49.201  34.731  48.797  1.00 29.14           C  
ATOM    330  NZ  LYS A  45      49.772  34.635  50.173  1.00 29.14           N  
ATOM    331  N   SER A  46      43.642  36.418  45.341  1.00 29.09           N  
ATOM    332  CA  SER A  46      42.393  35.668  45.427  1.00 29.09           C  
ATOM    333  C   SER A  46      41.877  35.615  46.861  1.00 29.09           C  
ATOM    334  CB  SER A  46      42.581  34.249  44.890  1.00 29.09           C  
ATOM    335  O   SER A  46      42.658  35.698  47.811  1.00 29.09           O  
ATOM    336  OG  SER A  46      43.909  33.802  45.106  1.00 29.09           O  
ATOM    337  N   PRO A  47      40.615  35.129  47.114  1.00 41.24           N  
ATOM    338  CA  PRO A  47      39.837  33.980  46.646  1.00 41.24           C  
ATOM    339  C   PRO A  47      38.331  34.193  46.780  1.00 41.24           C  
ATOM    340  CB  PRO A  47      40.309  32.841  47.553  1.00 41.24           C  
ATOM    341  O   PRO A  47      37.888  35.288  47.136  1.00 41.24           O  
ATOM    342  CG  PRO A  47      40.577  33.489  48.873  1.00 41.24           C  
ATOM    343  CD  PRO A  47      40.419  34.975  48.715  1.00 41.24           C  
ATOM    344  N   PRO A  48      37.424  33.102  46.529  1.00 48.18           N  
ATOM    345  CA  PRO A  48      36.342  32.447  45.791  1.00 48.18           C  
ATOM    346  C   PRO A  48      35.088  32.245  46.639  1.00 48.18           C  
ATOM    347  CB  PRO A  48      36.953  31.102  45.391  1.00 48.18           C  
ATOM    348  O   PRO A  48      35.042  32.678  47.793  1.00 48.18           O  
ATOM    349  CG  PRO A  48      37.841  30.730  46.534  1.00 48.18           C  
ATOM    350  CD  PRO A  48      37.884  31.880  47.498  1.00 48.18           C  
ATOM    351  N   ARG A  49      33.832  32.161  46.081  1.00 27.88           N  
ATOM    352  CA  ARG A  49      32.654  31.300  46.104  1.00 27.88           C  
ATOM    353  C   ARG A  49      31.690  31.721  47.208  1.00 27.88           C  
ATOM    354  CB  ARG A  49      33.060  29.837  46.294  1.00 27.88           C  
ATOM    355  O   ARG A  49      32.107  31.982  48.338  1.00 27.88           O  
ATOM    356  CG  ARG A  49      32.537  28.907  45.211  1.00 27.88           C  
ATOM    357  CD  ARG A  49      33.022  27.479  45.411  1.00 27.88           C  
ATOM    358  NE  ARG A  49      32.385  26.556  44.476  1.00 27.88           N  
ATOM    359  NH1 ARG A  49      31.671  25.076  46.100  1.00 27.88           N  
ATOM    360  NH2 ARG A  49      31.212  24.670  43.891  1.00 27.88           N  
ATOM    361  CZ  ARG A  49      31.758  25.436  44.824  1.00 27.88           C  
ATOM    362  N   GLN A  50      30.357  31.868  46.986  1.00 27.73           N  
ATOM    363  CA  GLN A  50      29.119  31.280  47.486  1.00 27.73           C  
ATOM    364  C   GLN A  50      28.036  32.342  47.658  1.00 27.73           C  
ATOM    365  CB  GLN A  50      29.364  30.560  48.813  1.00 27.73           C  
ATOM    366  O   GLN A  50      28.305  33.434  48.162  1.00 27.73           O  
ATOM    367  CG  GLN A  50      29.954  29.165  48.657  1.00 27.73           C  
ATOM    368  CD  GLN A  50      30.049  28.417  49.973  1.00 27.73           C  
ATOM    369  NE2 GLN A  50      30.804  27.324  49.981  1.00 27.73           N  
ATOM    370  OE1 GLN A  50      29.450  28.819  50.976  1.00 27.73           O  
ATOM    371  N   ALA A  51      26.841  32.122  47.092  1.00 29.90           N  
ATOM    372  CA  ALA A  51      25.433  31.881  47.398  1.00 29.90           C  
ATOM    373  C   ALA A  51      24.967  32.755  48.559  1.00 29.90           C  
ATOM    374  CB  ALA A  51      25.203  30.406  47.720  1.00 29.90           C  
ATOM    375  O   ALA A  51      25.669  32.888  49.564  1.00 29.90           O  
ATOM    376  N   SER A  52      23.957  33.603  48.334  1.00 28.33           N  
ATOM    377  CA  SER A  52      22.773  33.776  49.168  1.00 28.33           C  
ATOM    378  C   SER A  52      21.891  34.907  48.649  1.00 28.33           C  
ATOM    379  CB  SER A  52      23.174  34.056  50.617  1.00 28.33           C  
ATOM    380  O   SER A  52      22.395  35.927  48.176  1.00 28.33           O  
ATOM    381  OG  SER A  52      24.550  34.387  50.703  1.00 28.33           O  
ATOM    382  N   LEU A  53      20.612  34.610  48.377  1.00 32.04           N  
ATOM    383  CA  LEU A  53      19.253  34.902  48.818  1.00 32.04           C  
ATOM    384  C   LEU A  53      19.061  36.400  49.034  1.00 32.04           C  
ATOM    385  CB  LEU A  53      18.934  34.144  50.109  1.00 32.04           C  
ATOM    386  O   LEU A  53      19.872  37.043  49.705  1.00 32.04           O  
ATOM    387  CG  LEU A  53      18.447  32.703  49.947  1.00 32.04           C  
ATOM    388  CD1 LEU A  53      19.219  31.775  50.879  1.00 32.04           C  
ATOM    389  CD2 LEU A  53      16.948  32.611  50.213  1.00 32.04           C  
ATOM    390  N   LYS A  54      18.166  37.017  48.206  1.00 28.32           N  
ATOM    391  CA  LYS A  54      17.203  37.978  48.734  1.00 28.32           C  
ATOM    392  C   LYS A  54      16.235  38.441  47.649  1.00 28.32           C  
ATOM    393  CB  LYS A  54      17.925  39.183  49.340  1.00 28.32           C  
ATOM    394  O   LYS A  54      16.655  38.791  46.544  1.00 28.32           O  
ATOM    395  CG  LYS A  54      18.450  38.945  50.748  1.00 28.32           C  
ATOM    396  CD  LYS A  54      19.054  40.212  51.341  1.00 28.32           C  
ATOM    397  CE  LYS A  54      19.702  39.945  52.693  1.00 28.32           C  
ATOM    398  NZ  LYS A  54      20.176  41.205  53.339  1.00 28.32           N  
ATOM    399  N   LYS A  55      14.921  38.056  47.735  1.00 29.38           N  
ATOM    400  CA  LYS A  55      13.578  38.623  47.814  1.00 29.38           C  
ATOM    401  C   LYS A  55      13.620  40.147  47.755  1.00 29.38           C  
ATOM    402  CB  LYS A  55      12.876  38.167  49.094  1.00 29.38           C  
ATOM    403  O   LYS A  55      14.381  40.781  48.489  1.00 29.38           O  
ATOM    404  CG  LYS A  55      11.464  37.646  48.874  1.00 29.38           C  
ATOM    405  CD  LYS A  55      10.897  37.016  50.140  1.00 29.38           C  
ATOM    406  CE  LYS A  55       9.545  36.364  49.884  1.00 29.38           C  
ATOM    407  NZ  LYS A  55       8.993  35.730  51.119  1.00 29.38           N  
ATOM    408  N   SER A  56      12.974  40.701  46.699  1.00 30.84           N  
ATOM    409  CA  SER A  56      12.148  41.895  46.849  1.00 30.84           C  
ATOM    410  C   SER A  56      11.399  42.216  45.560  1.00 30.84           C  
ATOM    411  CB  SER A  56      13.007  43.092  47.260  1.00 30.84           C  
ATOM    412  O   SER A  56      11.977  42.169  44.472  1.00 30.84           O  
ATOM    413  OG  SER A  56      14.024  43.335  46.304  1.00 30.84           O  
ATOM    414  N   GLN A  57      10.059  41.952  45.504  1.00 31.71           N  
ATOM    415  CA  GLN A  57       8.759  42.593  45.335  1.00 31.71           C  
ATOM    416  C   GLN A  57       8.914  44.083  45.045  1.00 31.71           C  
ATOM    417  CB  GLN A  57       7.893  42.388  46.580  1.00 31.71           C  
ATOM    418  O   GLN A  57       9.698  44.771  45.703  1.00 31.71           O  
ATOM    419  CG  GLN A  57       7.293  40.992  46.688  1.00 31.71           C  
ATOM    420  CD  GLN A  57       6.106  40.935  47.631  1.00 31.71           C  
ATOM    421  NE2 GLN A  57       5.414  39.802  47.645  1.00 31.71           N  
ATOM    422  OE1 GLN A  57       5.815  41.902  48.343  1.00 31.71           O  
ATOM    423  N   SER A  58       8.412  44.494  43.870  1.00 30.64           N  
ATOM    424  CA  SER A  58       7.273  45.380  43.652  1.00 30.64           C  
ATOM    425  C   SER A  58       7.479  46.252  42.418  1.00 30.64           C  
ATOM    426  CB  SER A  58       7.039  46.263  44.878  1.00 30.64           C  
ATOM    427  O   SER A  58       8.571  46.782  42.201  1.00 30.64           O  
ATOM    428  OG  SER A  58       8.106  47.180  45.049  1.00 30.64           O  
ATOM    429  N   SER A  59       6.536  46.100  41.420  1.00 28.29           N  
ATOM    430  CA  SER A  59       5.380  46.839  40.924  1.00 28.29           C  
ATOM    431  C   SER A  59       5.690  47.523  39.596  1.00 28.29           C  
ATOM    432  CB  SER A  59       4.928  47.880  41.950  1.00 28.29           C  
ATOM    433  O   SER A  59       6.738  48.155  39.447  1.00 28.29           O  
ATOM    434  OG  SER A  59       3.749  47.455  42.611  1.00 28.29           O  
ATOM    435  N   GLN A  60       5.062  46.984  38.437  1.00 32.11           N  
ATOM    436  CA  GLN A  60       4.361  47.942  37.588  1.00 32.11           C  
ATOM    437  C   GLN A  60       3.668  47.241  36.423  1.00 32.11           C  
ATOM    438  CB  GLN A  60       5.329  49.003  37.062  1.00 32.11           C  
ATOM    439  O   GLN A  60       4.276  46.418  35.736  1.00 32.11           O  
ATOM    440  CG  GLN A  60       5.228  50.340  37.783  1.00 32.11           C  
ATOM    441  CD  GLN A  60       6.206  51.370  37.250  1.00 32.11           C  
ATOM    442  NE2 GLN A  60       5.999  52.630  37.617  1.00 32.11           N  
ATOM    443  OE1 GLN A  60       7.140  51.036  36.513  1.00 32.11           O  
ATOM    444  N   ARG A  61       2.267  47.126  36.441  1.00 28.61           N  
ATOM    445  CA  ARG A  61       1.104  47.787  35.858  1.00 28.61           C  
ATOM    446  C   ARG A  61       0.765  47.196  34.494  1.00 28.61           C  
ATOM    447  CB  ARG A  61       1.348  49.293  35.732  1.00 28.61           C  
ATOM    448  O   ARG A  61       1.596  47.205  33.584  1.00 28.61           O  
ATOM    449  CG  ARG A  61       0.442  50.139  36.611  1.00 28.61           C  
ATOM    450  CD  ARG A  61       0.762  51.623  36.487  1.00 28.61           C  
ATOM    451  NE  ARG A  61      -0.449  52.438  36.500  1.00 28.61           N  
ATOM    452  NH1 ARG A  61       0.659  54.457  36.318  1.00 28.61           N  
ATOM    453  NH2 ARG A  61      -1.629  54.408  36.441  1.00 28.61           N  
ATOM    454  CZ  ARG A  61      -0.470  53.766  36.420  1.00 28.61           C  
ATOM    455  N   VAL A  62      -0.208  46.262  34.401  1.00 30.14           N  
ATOM    456  CA  VAL A  62      -1.175  45.662  33.487  1.00 30.14           C  
ATOM    457  C   VAL A  62      -2.180  46.718  33.032  1.00 30.14           C  
ATOM    458  CB  VAL A  62      -1.912  44.473  34.142  1.00 30.14           C  
ATOM    459  O   VAL A  62      -2.800  47.391  33.858  1.00 30.14           O  
ATOM    460  CG1 VAL A  62      -2.650  43.649  33.088  1.00 30.14           C  
ATOM    461  CG2 VAL A  62      -0.929  43.597  34.917  1.00 30.14           C  
ATOM    462  N   SER A  63      -1.894  47.410  31.913  1.00 32.50           N  
ATOM    463  CA  SER A  63      -2.822  48.165  31.077  1.00 32.50           C  
ATOM    464  C   SER A  63      -3.740  47.236  30.290  1.00 32.50           C  
ATOM    465  CB  SER A  63      -2.057  49.074  30.114  1.00 32.50           C  
ATOM    466  O   SER A  63      -3.269  46.335  29.592  1.00 32.50           O  
ATOM    467  OG  SER A  63      -1.481  48.321  29.061  1.00 32.50           O  
ATOM    468  N   SER A  64      -4.971  46.997  30.760  1.00 32.60           N  
ATOM    469  CA  SER A  64      -6.369  46.781  30.402  1.00 32.60           C  
ATOM    470  C   SER A  64      -6.799  47.706  29.268  1.00 32.60           C  
ATOM    471  CB  SER A  64      -7.274  46.997  31.617  1.00 32.60           C  
ATOM    472  O   SER A  64      -6.698  48.929  29.386  1.00 32.60           O  
ATOM    473  OG  SER A  64      -7.095  48.296  32.153  1.00 32.60           O  
ATOM    474  N   GLN A  65      -6.655  47.249  28.034  1.00 37.40           N  
ATOM    475  CA  GLN A  65      -7.347  47.851  26.899  1.00 37.40           C  
ATOM    476  C   GLN A  65      -8.599  47.058  26.535  1.00 37.40           C  
ATOM    477  CB  GLN A  65      -6.416  47.946  25.690  1.00 37.40           C  
ATOM    478  O   GLN A  65      -8.546  45.835  26.394  1.00 37.40           O  
ATOM    479  CG  GLN A  65      -5.568  49.211  25.665  1.00 37.40           C  
ATOM    480  CD  GLN A  65      -4.692  49.306  24.430  1.00 37.40           C  
ATOM    481  NE2 GLN A  65      -4.511  50.521  23.923  1.00 37.40           N  
ATOM    482  OE1 GLN A  65      -4.181  48.296  23.936  1.00 37.40           O  
ATOM    483  N   LYS A  66      -9.809  47.513  26.886  1.00 31.49           N  
ATOM    484  CA  LYS A  66     -11.204  47.799  26.565  1.00 31.49           C  
ATOM    485  C   LYS A  66     -11.476  47.608  25.076  1.00 31.49           C  
ATOM    486  CB  LYS A  66     -11.572  49.223  26.986  1.00 31.49           C  
ATOM    487  O   LYS A  66     -10.780  48.179  24.234  1.00 31.49           O  
ATOM    488  CG  LYS A  66     -12.142  49.324  28.393  1.00 31.49           C  
ATOM    489  CD  LYS A  66     -12.478  50.764  28.758  1.00 31.49           C  
ATOM    490  CE  LYS A  66     -12.861  50.896  30.226  1.00 31.49           C  
ATOM    491  NZ  LYS A  66     -13.216  52.302  30.582  1.00 31.49           N  
ATOM    492  N   ALA A  67     -12.083  46.467  24.652  1.00 34.84           N  
ATOM    493  CA  ALA A  67     -12.954  45.901  23.625  1.00 34.84           C  
ATOM    494  C   ALA A  67     -14.226  46.729  23.468  1.00 34.84           C  
ATOM    495  CB  ALA A  67     -13.304  44.454  23.962  1.00 34.84           C  
ATOM    496  O   ALA A  67     -14.937  46.979  24.444  1.00 34.84           O  
ATOM    497  N   SER A  68     -14.093  47.646  22.558  1.00 33.46           N  
ATOM    498  CA  SER A  68     -15.302  48.155  21.919  1.00 33.46           C  
ATOM    499  C   SER A  68     -15.237  47.994  20.404  1.00 33.46           C  
ATOM    500  CB  SER A  68     -15.517  49.627  22.274  1.00 33.46           C  
ATOM    501  O   SER A  68     -14.227  48.329  19.782  1.00 33.46           O  
ATOM    502  OG  SER A  68     -16.538  50.195  21.472  1.00 33.46           O  
ATOM    503  N   GLY A  69     -15.962  46.993  19.831  1.00 29.75           N  
ATOM    504  CA  GLY A  69     -16.717  47.368  18.647  1.00 29.75           C  
ATOM    505  C   GLY A  69     -17.083  46.184  17.772  1.00 29.75           C  
ATOM    506  O   GLY A  69     -16.293  45.251  17.619  1.00 29.75           O  
ATOM    507  N   TYR A  70     -18.283  45.538  17.934  1.00 35.77           N  
ATOM    508  CA  TYR A  70     -19.315  45.259  16.942  1.00 35.77           C  
ATOM    509  C   TYR A  70     -19.064  43.924  16.253  1.00 35.77           C  
ATOM    510  CB  TYR A  70     -19.377  46.381  15.900  1.00 35.77           C  
ATOM    511  O   TYR A  70     -17.995  43.707  15.676  1.00 35.77           O  
ATOM    512  CG  TYR A  70     -20.617  46.344  15.041  1.00 35.77           C  
ATOM    513  CD1 TYR A  70     -20.563  45.891  13.725  1.00 35.77           C  
ATOM    514  CD2 TYR A  70     -21.845  46.763  15.543  1.00 35.77           C  
ATOM    515  CE1 TYR A  70     -21.703  45.857  12.929  1.00 35.77           C  
ATOM    516  CE2 TYR A  70     -22.991  46.734  14.755  1.00 35.77           C  
ATOM    517  OH  TYR A  70     -24.042  46.248  12.668  1.00 35.77           O  
ATOM    518  CZ  TYR A  70     -22.911  46.279  13.452  1.00 35.77           C  
ATOM    519  N   VAL A  71     -19.492  42.736  16.753  1.00 41.83           N  
ATOM    520  CA  VAL A  71     -19.648  41.338  16.368  1.00 41.83           C  
ATOM    521  C   VAL A  71     -20.777  41.205  15.348  1.00 41.83           C  
ATOM    522  CB  VAL A  71     -19.930  40.439  17.593  1.00 41.83           C  
ATOM    523  O   VAL A  71     -21.941  41.458  15.665  1.00 41.83           O  
ATOM    524  CG1 VAL A  71     -19.895  38.963  17.200  1.00 41.83           C  
ATOM    525  CG2 VAL A  71     -18.922  40.723  18.705  1.00 41.83           C  
ATOM    526  N   GLY A  72     -20.517  41.526  14.002  1.00 34.45           N  
ATOM    527  CA  GLY A  72     -21.342  41.042  12.907  1.00 34.45           C  
ATOM    528  C   GLY A  72     -20.532  40.495  11.746  1.00 34.45           C  
ATOM    529  O   GLY A  72     -19.346  40.801  11.612  1.00 34.45           O  
ATOM    530  N   PHE A  73     -20.720  39.231  11.318  1.00 39.93           N  
ATOM    531  CA  PHE A  73     -20.685  38.292  10.204  1.00 39.93           C  
ATOM    532  C   PHE A  73     -20.120  38.955   8.954  1.00 39.93           C  
ATOM    533  CB  PHE A  73     -22.087  37.742   9.918  1.00 39.93           C  
ATOM    534  O   PHE A  73     -20.329  38.471   7.839  1.00 39.93           O  
ATOM    535  CG  PHE A  73     -22.530  36.678  10.885  1.00 39.93           C  
ATOM    536  CD1 PHE A  73     -22.130  35.357  10.719  1.00 39.93           C  
ATOM    537  CD2 PHE A  73     -23.347  36.998  11.962  1.00 39.93           C  
ATOM    538  CE1 PHE A  73     -22.538  34.370  11.612  1.00 39.93           C  
ATOM    539  CE2 PHE A  73     -23.759  36.016  12.859  1.00 39.93           C  
ATOM    540  CZ  PHE A  73     -23.355  34.703  12.682  1.00 39.93           C  
ATOM    541  N   ALA A  74     -19.296  40.004   9.009  1.00 41.26           N  
ATOM    542  CA  ALA A  74     -18.785  40.698   7.830  1.00 41.26           C  
ATOM    543  C   ALA A  74     -17.261  40.637   7.775  1.00 41.26           C  
ATOM    544  CB  ALA A  74     -19.256  42.150   7.821  1.00 41.26           C  
ATOM    545  O   ALA A  74     -16.660  40.903   6.732  1.00 41.26           O  
ATOM    546  N   ASN A  75     -16.593  39.695   8.528  1.00 40.50           N  
ATOM    547  CA  ASN A  75     -15.161  39.509   8.318  1.00 40.50           C  
ATOM    548  C   ASN A  75     -14.812  38.040   8.102  1.00 40.50           C  
ATOM    549  CB  ASN A  75     -14.367  40.077   9.496  1.00 40.50           C  
ATOM    550  O   ASN A  75     -13.780  37.566   8.580  1.00 40.50           O  
ATOM    551  CG  ASN A  75     -14.018  41.541   9.314  1.00 40.50           C  
ATOM    552  ND2 ASN A  75     -13.252  42.088  10.250  1.00 40.50           N  
ATOM    553  OD1 ASN A  75     -14.434  42.174   8.341  1.00 40.50           O  
ATOM    554  N   LEU A  76     -15.517  37.217   7.421  1.00 44.23           N  
ATOM    555  CA  LEU A  76     -15.404  35.781   7.192  1.00 44.23           C  
ATOM    556  C   LEU A  76     -14.454  35.488   6.036  1.00 44.23           C  
ATOM    557  CB  LEU A  76     -16.780  35.174   6.903  1.00 44.23           C  
ATOM    558  O   LEU A  76     -13.826  34.427   5.996  1.00 44.23           O  
ATOM    559  CG  LEU A  76     -17.680  34.928   8.115  1.00 44.23           C  
ATOM    560  CD1 LEU A  76     -19.145  34.901   7.691  1.00 44.23           C  
ATOM    561  CD2 LEU A  76     -17.296  33.627   8.811  1.00 44.23           C  
ATOM    562  N   PRO A  77     -13.801  36.499   5.320  1.00 46.11           N  
ATOM    563  CA  PRO A  77     -12.840  35.885   4.402  1.00 46.11           C  
ATOM    564  C   PRO A  77     -11.404  35.953   4.918  1.00 46.11           C  
ATOM    565  CB  PRO A  77     -12.999  36.709   3.121  1.00 46.11           C  
ATOM    566  O   PRO A  77     -10.605  35.052   4.652  1.00 46.11           O  
ATOM    567  CG  PRO A  77     -14.055  37.716   3.444  1.00 46.11           C  
ATOM    568  CD  PRO A  77     -14.365  37.629   4.911  1.00 46.11           C  
ATOM    569  N   SER A  78     -11.060  36.700   6.139  1.00 44.73           N  
ATOM    570  CA  SER A  78      -9.698  36.863   6.637  1.00 44.73           C  
ATOM    571  C   SER A  78      -9.452  35.999   7.869  1.00 44.73           C  
ATOM    572  CB  SER A  78      -9.420  38.329   6.969  1.00 44.73           C  
ATOM    573  O   SER A  78      -8.325  35.566   8.116  1.00 44.73           O  
ATOM    574  OG  SER A  78      -9.445  38.541   8.370  1.00 44.73           O  
ATOM    575  N   THR A  79     -10.453  35.408   8.585  1.00 47.55           N  
ATOM    576  CA  THR A  79     -10.387  34.511   9.733  1.00 47.55           C  
ATOM    577  C   THR A  79     -10.308  33.056   9.279  1.00 47.55           C  
ATOM    578  CB  THR A  79     -11.603  34.697  10.659  1.00 47.55           C  
ATOM    579  O   THR A  79      -9.607  32.247   9.890  1.00 47.55           O  
ATOM    580  CG2 THR A  79     -11.451  35.945  11.523  1.00 47.55           C  
ATOM    581  OG1 THR A  79     -12.788  34.823   9.862  1.00 47.55           O  
ATOM    582  N   ILE A  80     -10.839  32.722   8.031  1.00 51.76           N  
ATOM    583  CA  ILE A  80     -10.699  31.398   7.433  1.00 51.76           C  
ATOM    584  C   ILE A  80      -9.289  31.235   6.868  1.00 51.76           C  
ATOM    585  CB  ILE A  80     -11.750  31.164   6.326  1.00 51.76           C  
ATOM    586  O   ILE A  80      -8.687  30.165   6.986  1.00 51.76           O  
ATOM    587  CG1 ILE A  80     -13.163  31.174   6.921  1.00 51.76           C  
ATOM    588  CG2 ILE A  80     -11.476  29.849   5.590  1.00 51.76           C  
ATOM    589  CD1 ILE A  80     -14.273  31.077   5.882  1.00 51.76           C  
ATOM    590  N   GLU A  81      -8.725  32.389   6.320  1.00 46.74           N  
ATOM    591  CA  GLU A  81      -7.340  32.375   5.859  1.00 46.74           C  
ATOM    592  C   GLU A  81      -6.368  32.346   7.035  1.00 46.74           C  
ATOM    593  CB  GLU A  81      -7.057  33.590   4.972  1.00 46.74           C  
ATOM    594  O   GLU A  81      -5.340  31.668   6.980  1.00 46.74           O  
ATOM    595  CG  GLU A  81      -5.834  33.427   4.080  1.00 46.74           C  
ATOM    596  CD  GLU A  81      -5.643  34.582   3.109  1.00 46.74           C  
ATOM    597  OE1 GLU A  81      -4.669  34.558   2.322  1.00 46.74           O  
ATOM    598  OE2 GLU A  81      -6.473  35.518   3.135  1.00 46.74           O  
ATOM    599  N   HIS A  82      -6.676  32.998   8.125  1.00 41.94           N  
ATOM    600  CA  HIS A  82      -5.877  33.032   9.345  1.00 41.94           C  
ATOM    601  C   HIS A  82      -6.039  31.744  10.145  1.00 41.94           C  
ATOM    602  CB  HIS A  82      -6.264  34.236  10.205  1.00 41.94           C  
ATOM    603  O   HIS A  82      -5.073  31.243  10.725  1.00 41.94           O  
ATOM    604  CG  HIS A  82      -5.199  35.283  10.284  1.00 41.94           C  
ATOM    605  CD2 HIS A  82      -4.631  36.048   9.322  1.00 41.94           C  
ATOM    606  ND1 HIS A  82      -4.593  35.640  11.469  1.00 41.94           N  
ATOM    607  CE1 HIS A  82      -3.696  36.583  11.232  1.00 41.94           C  
ATOM    608  NE2 HIS A  82      -3.700  36.848   9.937  1.00 41.94           N  
ATOM    609  N   LEU A  83      -7.183  31.040  10.011  1.00 46.49           N  
ATOM    610  CA  LEU A  83      -7.414  29.722  10.593  1.00 46.49           C  
ATOM    611  C   LEU A  83      -6.703  28.640   9.785  1.00 46.49           C  
ATOM    612  CB  LEU A  83      -8.913  29.421  10.662  1.00 46.49           C  
ATOM    613  O   LEU A  83      -6.134  27.707  10.356  1.00 46.49           O  
ATOM    614  CG  LEU A  83      -9.712  30.196  11.712  1.00 46.49           C  
ATOM    615  CD1 LEU A  83     -11.202  29.907  11.563  1.00 46.49           C  
ATOM    616  CD2 LEU A  83      -9.231  29.845  13.116  1.00 46.49           C  
ATOM    617  N   TYR A  84      -6.743  28.846   8.403  1.00 48.58           N  
ATOM    618  CA  TYR A  84      -6.018  27.957   7.504  1.00 48.58           C  
ATOM    619  C   TYR A  84      -4.512  28.101   7.691  1.00 48.58           C  
ATOM    620  CB  TYR A  84      -6.393  28.243   6.046  1.00 48.58           C  
ATOM    621  O   TYR A  84      -3.783  27.107   7.696  1.00 48.58           O  
ATOM    622  CG  TYR A  84      -7.370  27.250   5.465  1.00 48.58           C  
ATOM    623  CD1 TYR A  84      -6.933  26.031   4.953  1.00 48.58           C  
ATOM    624  CD2 TYR A  84      -8.732  27.530   5.425  1.00 48.58           C  
ATOM    625  CE1 TYR A  84      -7.830  25.114   4.414  1.00 48.58           C  
ATOM    626  CE2 TYR A  84      -9.638  26.621   4.889  1.00 48.58           C  
ATOM    627  OH  TYR A  84     -10.071  24.514   3.855  1.00 48.58           O  
ATOM    628  CZ  TYR A  84      -9.178  25.417   4.387  1.00 48.58           C  
ATOM    629  N   SER A  85      -4.073  29.402   7.923  1.00 46.49           N  
ATOM    630  CA  SER A  85      -2.681  29.757   8.180  1.00 46.49           C  
ATOM    631  C   SER A  85      -2.270  29.389   9.602  1.00 46.49           C  
ATOM    632  CB  SER A  85      -2.458  31.252   7.946  1.00 46.49           C  
ATOM    633  O   SER A  85      -1.134  28.973   9.837  1.00 46.49           O  
ATOM    634  OG  SER A  85      -3.284  32.024   8.801  1.00 46.49           O  
ATOM    635  N   GLN A  86      -3.199  29.407  10.533  1.00 42.28           N  
ATOM    636  CA  GLN A  86      -3.026  28.994  11.922  1.00 42.28           C  
ATOM    637  C   GLN A  86      -3.004  27.473  12.045  1.00 42.28           C  
ATOM    638  CB  GLN A  86      -4.138  29.575  12.797  1.00 42.28           C  
ATOM    639  O   GLN A  86      -2.221  26.919  12.820  1.00 42.28           O  
ATOM    640  CG  GLN A  86      -3.775  29.665  14.273  1.00 42.28           C  
ATOM    641  CD  GLN A  86      -4.821  30.399  15.091  1.00 42.28           C  
ATOM    642  NE2 GLN A  86      -4.688  30.342  16.412  1.00 42.28           N  
ATOM    643  OE1 GLN A  86      -5.740  31.014  14.540  1.00 42.28           O  
ATOM    644  N   ARG A  87      -3.848  26.661  11.286  1.00 48.79           N  
ATOM    645  CA  ARG A  87      -3.810  25.208  11.165  1.00 48.79           C  
ATOM    646  C   ARG A  87      -2.533  24.749  10.469  1.00 48.79           C  
ATOM    647  CB  ARG A  87      -5.034  24.699  10.402  1.00 48.79           C  
ATOM    648  O   ARG A  87      -1.941  23.737  10.850  1.00 48.79           O  
ATOM    649  CG  ARG A  87      -5.165  23.184  10.386  1.00 48.79           C  
ATOM    650  CD  ARG A  87      -6.546  22.743   9.923  1.00 48.79           C  
ATOM    651  NE  ARG A  87      -7.002  21.557  10.643  1.00 48.79           N  
ATOM    652  NH1 ARG A  87      -9.241  21.877  10.171  1.00 48.79           N  
ATOM    653  NH2 ARG A  87      -8.575  20.076  11.423  1.00 48.79           N  
ATOM    654  CZ  ARG A  87      -8.272  21.173  10.744  1.00 48.79           C  
ATOM    655  N   ARG A  88      -2.057  25.507   9.515  1.00 49.26           N  
ATOM    656  CA  ARG A  88      -0.826  25.267   8.768  1.00 49.26           C  
ATOM    657  C   ARG A  88       0.400  25.593   9.613  1.00 49.26           C  
ATOM    658  CB  ARG A  88      -0.810  26.092   7.480  1.00 49.26           C  
ATOM    659  O   ARG A  88       1.422  24.910   9.523  1.00 49.26           O  
ATOM    660  CG  ARG A  88      -1.441  25.387   6.289  1.00 49.26           C  
ATOM    661  CD  ARG A  88      -0.976  25.986   4.969  1.00 49.26           C  
ATOM    662  NE  ARG A  88      -1.976  25.815   3.918  1.00 49.26           N  
ATOM    663  NH1 ARG A  88      -0.771  26.944   2.302  1.00 49.26           N  
ATOM    664  NH2 ARG A  88      -2.826  26.062   1.799  1.00 49.26           N  
ATOM    665  CZ  ARG A  88      -1.855  26.274   2.675  1.00 49.26           C  
ATOM    666  N   ARG A  89       0.311  26.618  10.451  1.00 50.11           N  
ATOM    667  CA  ARG A  89       1.375  27.043  11.355  1.00 50.11           C  
ATOM    668  C   ARG A  89       1.488  26.102  12.549  1.00 50.11           C  
ATOM    669  CB  ARG A  89       1.132  28.475  11.837  1.00 50.11           C  
ATOM    670  O   ARG A  89       2.593  25.785  12.994  1.00 50.11           O  
ATOM    671  CG  ARG A  89       1.711  29.541  10.921  1.00 50.11           C  
ATOM    672  CD  ARG A  89       1.446  30.944  11.449  1.00 50.11           C  
ATOM    673  NE  ARG A  89       1.908  31.967  10.516  1.00 50.11           N  
ATOM    674  NH1 ARG A  89      -0.106  33.096  10.435  1.00 50.11           N  
ATOM    675  NH2 ARG A  89       1.681  33.842   9.209  1.00 50.11           N  
ATOM    676  CZ  ARG A  89       1.160  32.966  10.055  1.00 50.11           C  
ATOM    677  N   LYS A  90       0.288  25.584  13.098  1.00 49.28           N  
ATOM    678  CA  LYS A  90       0.234  24.592  14.168  1.00 49.28           C  
ATOM    679  C   LYS A  90       0.712  23.228  13.679  1.00 49.28           C  
ATOM    680  CB  LYS A  90      -1.186  24.480  14.725  1.00 49.28           C  
ATOM    681  O   LYS A  90       1.326  22.472  14.435  1.00 49.28           O  
ATOM    682  CG  LYS A  90      -1.605  25.659  15.592  1.00 49.28           C  
ATOM    683  CD  LYS A  90      -2.984  25.441  16.202  1.00 49.28           C  
ATOM    684  CE  LYS A  90      -3.422  26.637  17.037  1.00 49.28           C  
ATOM    685  NZ  LYS A  90      -4.808  26.464  17.568  1.00 49.28           N  
ATOM    686  N   SER A  91       0.449  22.928  12.386  1.00 49.46           N  
ATOM    687  CA  SER A  91       0.910  21.724  11.702  1.00 49.46           C  
ATOM    688  C   SER A  91       2.400  21.802  11.389  1.00 49.46           C  
ATOM    689  CB  SER A  91       0.120  21.505  10.411  1.00 49.46           C  
ATOM    690  O   SER A  91       3.087  20.779  11.356  1.00 49.46           O  
ATOM    691  OG  SER A  91      -1.105  20.844  10.677  1.00 49.46           O  
ATOM    692  N   ARG A  92       2.978  23.031  11.248  1.00 51.03           N  
ATOM    693  CA  ARG A  92       4.388  23.272  10.959  1.00 51.03           C  
ATOM    694  C   ARG A  92       5.245  23.069  12.204  1.00 51.03           C  
ATOM    695  CB  ARG A  92       4.590  24.686  10.409  1.00 51.03           C  
ATOM    696  O   ARG A  92       6.389  22.620  12.110  1.00 51.03           O  
ATOM    697  CG  ARG A  92       4.203  24.839   8.947  1.00 51.03           C  
ATOM    698  CD  ARG A  92       4.237  26.295   8.504  1.00 51.03           C  
ATOM    699  NE  ARG A  92       5.594  26.834   8.529  1.00 51.03           N  
ATOM    700  NH1 ARG A  92       4.971  28.925   9.287  1.00 51.03           N  
ATOM    701  NH2 ARG A  92       7.179  28.457   8.886  1.00 51.03           N  
ATOM    702  CZ  ARG A  92       5.912  28.071   8.900  1.00 51.03           C  
ATOM    703  N   LYS A  93       4.564  23.244  13.434  1.00 53.44           N  
ATOM    704  CA  LYS A  93       5.273  23.144  14.707  1.00 53.44           C  
ATOM    705  C   LYS A  93       5.203  21.726  15.265  1.00 53.44           C  
ATOM    706  CB  LYS A  93       4.698  24.135  15.720  1.00 53.44           C  
ATOM    707  O   LYS A  93       6.170  21.235  15.850  1.00 53.44           O  
ATOM    708  CG  LYS A  93       5.179  25.566  15.529  1.00 53.44           C  
ATOM    709  CD  LYS A  93       4.610  26.494  16.595  1.00 53.44           C  
ATOM    710  CE  LYS A  93       5.023  27.940  16.355  1.00 53.44           C  
ATOM    711  NZ  LYS A  93       4.399  28.866  17.347  1.00 53.44           N  
ATOM    712  N   LYS A  94       4.196  20.851  14.768  1.00 56.78           N  
ATOM    713  CA  LYS A  94       3.894  19.516  15.275  1.00 56.78           C  
ATOM    714  C   LYS A  94       4.252  18.444  14.249  1.00 56.78           C  
ATOM    715  CB  LYS A  94       2.417  19.406  15.653  1.00 56.78           C  
ATOM    716  O   LYS A  94       4.619  17.325  14.614  1.00 56.78           O  
ATOM    717  CG  LYS A  94       2.124  19.737  17.109  1.00 56.78           C  
ATOM    718  CD  LYS A  94       0.653  19.527  17.446  1.00 56.78           C  
ATOM    719  CE  LYS A  94       0.333  19.983  18.863  1.00 56.78           C  
ATOM    720  NZ  LYS A  94      -1.114  19.803  19.189  1.00 56.78           N  
ATOM    721  N   GLY A  95       5.209  18.657  13.341  1.00 65.88           N  
ATOM    722  CA  GLY A  95       5.733  17.681  12.399  1.00 65.88           C  
ATOM    723  C   GLY A  95       4.725  16.611  12.025  1.00 65.88           C  
ATOM    724  O   GLY A  95       3.714  16.437  12.709  1.00 65.88           O  
ATOM    725  N   VAL A  96       4.565  16.199  10.727  1.00 77.44           N  
ATOM    726  CA  VAL A  96       3.680  15.185  10.165  1.00 77.44           C  
ATOM    727  C   VAL A  96       4.313  13.804  10.320  1.00 77.44           C  
ATOM    728  CB  VAL A  96       3.368  15.464   8.677  1.00 77.44           C  
ATOM    729  O   VAL A  96       5.488  13.612   9.997  1.00 77.44           O  
ATOM    730  CG1 VAL A  96       2.423  14.404   8.115  1.00 77.44           C  
ATOM    731  CG2 VAL A  96       2.771  16.860   8.511  1.00 77.44           C  
ATOM    732  N   GLN A  97       3.568  12.909  11.054  1.00 84.98           N  
ATOM    733  CA  GLN A  97       4.021  11.529  11.183  1.00 84.98           C  
ATOM    734  C   GLN A  97       3.361  10.633  10.139  1.00 84.98           C  
ATOM    735  CB  GLN A  97       3.733  10.997  12.588  1.00 84.98           C  
ATOM    736  O   GLN A  97       2.137  10.645   9.988  1.00 84.98           O  
ATOM    737  CG  GLN A  97       4.456  11.756  13.693  1.00 84.98           C  
ATOM    738  CD  GLN A  97       4.013  11.335  15.081  1.00 84.98           C  
ATOM    739  NE2 GLN A  97       4.030  12.276  16.020  1.00 84.98           N  
ATOM    740  OE1 GLN A  97       3.657  10.174  15.309  1.00 84.98           O  
ATOM    741  N   PHE A  98       4.151   9.934   9.534  1.00 89.43           N  
ATOM    742  CA  PHE A  98       3.669   9.019   8.506  1.00 89.43           C  
ATOM    743  C   PHE A  98       4.347   7.660   8.629  1.00 89.43           C  
ATOM    744  CB  PHE A  98       3.912   9.602   7.110  1.00 89.43           C  
ATOM    745  O   PHE A  98       5.576   7.567   8.583  1.00 89.43           O  
ATOM    746  CG  PHE A  98       3.236   8.834   6.006  1.00 89.43           C  
ATOM    747  CD1 PHE A  98       3.986   8.169   5.044  1.00 89.43           C  
ATOM    748  CD2 PHE A  98       1.851   8.778   5.930  1.00 89.43           C  
ATOM    749  CE1 PHE A  98       3.363   7.457   4.021  1.00 89.43           C  
ATOM    750  CE2 PHE A  98       1.221   8.069   4.911  1.00 89.43           C  
ATOM    751  CZ  PHE A  98       1.979   7.411   3.957  1.00 89.43           C  
ATOM    752  N   ASN A  99       3.503   6.611   8.851  1.00 91.35           N  
ATOM    753  CA  ASN A  99       4.021   5.264   9.065  1.00 91.35           C  
ATOM    754  C   ASN A  99       3.672   4.338   7.903  1.00 91.35           C  
ATOM    755  CB  ASN A  99       3.491   4.689  10.380  1.00 91.35           C  
ATOM    756  O   ASN A  99       2.499   4.174   7.565  1.00 91.35           O  
ATOM    757  CG  ASN A  99       3.835   5.554  11.577  1.00 91.35           C  
ATOM    758  ND2 ASN A  99       2.917   5.637  12.532  1.00 91.35           N  
ATOM    759  OD1 ASN A  99       4.917   6.144  11.642  1.00 91.35           O  
ATOM    760  N   ILE A 100       4.708   3.721   7.275  1.00 92.46           N  
ATOM    761  CA  ILE A 100       4.540   2.803   6.154  1.00 92.46           C  
ATOM    762  C   ILE A 100       5.052   1.417   6.540  1.00 92.46           C  
ATOM    763  CB  ILE A 100       5.271   3.312   4.891  1.00 92.46           C  
ATOM    764  O   ILE A 100       6.170   1.280   7.044  1.00 92.46           O  
ATOM    765  CG1 ILE A 100       4.777   4.714   4.517  1.00 92.46           C  
ATOM    766  CG2 ILE A 100       5.081   2.335   3.727  1.00 92.46           C  
ATOM    767  CD1 ILE A 100       5.614   5.400   3.446  1.00 92.46           C  
ATOM    768  N   MET A 101       4.165   0.483   6.306  1.00 92.43           N  
ATOM    769  CA  MET A 101       4.547  -0.902   6.566  1.00 92.43           C  
ATOM    770  C   MET A 101       4.787  -1.656   5.262  1.00 92.43           C  
ATOM    771  CB  MET A 101       3.469  -1.612   7.389  1.00 92.43           C  
ATOM    772  O   MET A 101       3.984  -1.565   4.331  1.00 92.43           O  
ATOM    773  CG  MET A 101       3.823  -3.043   7.758  1.00 92.43           C  
ATOM    774  SD  MET A 101       2.594  -3.801   8.890  1.00 92.43           S  
ATOM    775  CE  MET A 101       1.441  -4.510   7.681  1.00 92.43           C  
ATOM    776  N   VAL A 102       5.923  -2.394   5.204  1.00 91.94           N  
ATOM    777  CA  VAL A 102       6.255  -3.183   4.022  1.00 91.94           C  
ATOM    778  C   VAL A 102       6.143  -4.671   4.345  1.00 91.94           C  
ATOM    779  CB  VAL A 102       7.673  -2.856   3.502  1.00 91.94           C  
ATOM    780  O   VAL A 102       6.751  -5.152   5.304  1.00 91.94           O  
ATOM    781  CG1 VAL A 102       7.959  -3.611   2.204  1.00 91.94           C  
ATOM    782  CG2 VAL A 102       7.831  -1.351   3.295  1.00 91.94           C  
ATOM    783  N   VAL A 103       5.269  -5.340   3.513  1.00 90.37           N  
ATOM    784  CA  VAL A 103       5.019  -6.756   3.761  1.00 90.37           C  
ATOM    785  C   VAL A 103       5.208  -7.549   2.469  1.00 90.37           C  
ATOM    786  CB  VAL A 103       3.601  -6.991   4.328  1.00 90.37           C  
ATOM    787  O   VAL A 103       4.786  -7.109   1.397  1.00 90.37           O  
ATOM    788  CG1 VAL A 103       3.357  -8.479   4.574  1.00 90.37           C  
ATOM    789  CG2 VAL A 103       3.403  -6.194   5.616  1.00 90.37           C  
ATOM    790  N   GLY A 104       5.846  -8.745   2.546  1.00 88.76           N  
ATOM    791  CA  GLY A 104       6.021  -9.638   1.413  1.00 88.76           C  
ATOM    792  C   GLY A 104       6.957 -10.796   1.704  1.00 88.76           C  
ATOM    793  O   GLY A 104       7.534 -10.876   2.790  1.00 88.76           O  
ATOM    794  N   GLU A 105       6.922 -11.767   0.746  1.00 87.00           N  
ATOM    795  CA  GLU A 105       7.829 -12.906   0.845  1.00 87.00           C  
ATOM    796  C   GLU A 105       9.286 -12.451   0.864  1.00 87.00           C  
ATOM    797  CB  GLU A 105       7.597 -13.880  -0.313  1.00 87.00           C  
ATOM    798  O   GLU A 105       9.612 -11.375   0.359  1.00 87.00           O  
ATOM    799  CG  GLU A 105       8.372 -15.184  -0.184  1.00 87.00           C  
ATOM    800  CD  GLU A 105       8.124 -16.145  -1.336  1.00 87.00           C  
ATOM    801  OE1 GLU A 105       8.811 -17.189  -1.414  1.00 87.00           O  
ATOM    802  OE2 GLU A 105       7.236 -15.852  -2.167  1.00 87.00           O  
ATOM    803  N   SER A 106      10.123 -13.256   1.484  1.00 85.98           N  
ATOM    804  CA  SER A 106      11.544 -12.929   1.529  1.00 85.98           C  
ATOM    805  C   SER A 106      12.165 -12.971   0.137  1.00 85.98           C  
ATOM    806  CB  SER A 106      12.287 -13.891   2.457  1.00 85.98           C  
ATOM    807  O   SER A 106      11.784 -13.799  -0.694  1.00 85.98           O  
ATOM    808  OG  SER A 106      13.661 -13.551   2.539  1.00 85.98           O  
ATOM    809  N   GLY A 107      13.011 -11.949  -0.130  1.00 84.61           N  
ATOM    810  CA  GLY A 107      13.763 -11.958  -1.374  1.00 84.61           C  
ATOM    811  C   GLY A 107      13.100 -11.155  -2.478  1.00 84.61           C  
ATOM    812  O   GLY A 107      13.477 -11.266  -3.646  1.00 84.61           O  
ATOM    813  N   LEU A 108      12.082 -10.401  -2.164  1.00 88.55           N  
ATOM    814  CA  LEU A 108      11.364  -9.613  -3.160  1.00 88.55           C  
ATOM    815  C   LEU A 108      11.922  -8.195  -3.237  1.00 88.55           C  
ATOM    816  CB  LEU A 108       9.869  -9.568  -2.833  1.00 88.55           C  
ATOM    817  O   LEU A 108      11.517  -7.410  -4.097  1.00 88.55           O  
ATOM    818  CG  LEU A 108       9.112 -10.893  -2.937  1.00 88.55           C  
ATOM    819  CD1 LEU A 108       7.658 -10.707  -2.519  1.00 88.55           C  
ATOM    820  CD2 LEU A 108       9.200 -11.449  -4.354  1.00 88.55           C  
ATOM    821  N   GLY A 109      12.921  -7.938  -2.364  1.00 86.60           N  
ATOM    822  CA  GLY A 109      13.583  -6.647  -2.456  1.00 86.60           C  
ATOM    823  C   GLY A 109      12.983  -5.602  -1.534  1.00 86.60           C  
ATOM    824  O   GLY A 109      12.985  -4.411  -1.852  1.00 86.60           O  
ATOM    825  N   LYS A 110      12.316  -5.917  -0.415  1.00 88.57           N  
ATOM    826  CA  LYS A 110      11.680  -5.026   0.551  1.00 88.57           C  
ATOM    827  C   LYS A 110      12.705  -4.111   1.214  1.00 88.57           C  
ATOM    828  CB  LYS A 110      10.933  -5.833   1.614  1.00 88.57           C  
ATOM    829  O   LYS A 110      12.533  -2.891   1.236  1.00 88.57           O  
ATOM    830  CG  LYS A 110       9.836  -6.727   1.055  1.00 88.57           C  
ATOM    831  CD  LYS A 110       9.082  -7.448   2.166  1.00 88.57           C  
ATOM    832  CE  LYS A 110       9.986  -8.412   2.922  1.00 88.57           C  
ATOM    833  NZ  LYS A 110      10.280  -9.639   2.122  1.00 88.57           N  
ATOM    834  N   THR A 111      13.774  -4.720   1.690  1.00 85.32           N  
ATOM    835  CA  THR A 111      14.817  -3.936   2.341  1.00 85.32           C  
ATOM    836  C   THR A 111      15.514  -3.023   1.335  1.00 85.32           C  
ATOM    837  CB  THR A 111      15.858  -4.844   3.020  1.00 85.32           C  
ATOM    838  O   THR A 111      15.812  -1.866   1.641  1.00 85.32           O  
ATOM    839  CG2 THR A 111      16.890  -4.022   3.786  1.00 85.32           C  
ATOM    840  OG1 THR A 111      15.192  -5.725   3.933  1.00 85.32           O  
ATOM    841  N   THR A 112      15.682  -3.583   0.173  1.00 87.37           N  
ATOM    842  CA  THR A 112      16.299  -2.795  -0.887  1.00 87.37           C  
ATOM    843  C   THR A 112      15.411  -1.615  -1.271  1.00 87.37           C  
ATOM    844  CB  THR A 112      16.580  -3.657  -2.132  1.00 87.37           C  
ATOM    845  O   THR A 112      15.906  -0.517  -1.531  1.00 87.37           O  
ATOM    846  CG2 THR A 112      17.333  -2.861  -3.193  1.00 87.37           C  
ATOM    847  OG1 THR A 112      17.368  -4.792  -1.753  1.00 87.37           O  
ATOM    848  N   PHE A 113      14.130  -1.869  -1.297  1.00 88.28           N  
ATOM    849  CA  PHE A 113      13.183  -0.801  -1.593  1.00 88.28           C  
ATOM    850  C   PHE A 113      13.301   0.327  -0.575  1.00 88.28           C  
ATOM    851  CB  PHE A 113      11.750  -1.342  -1.614  1.00 88.28           C  
ATOM    852  O   PHE A 113      13.324   1.503  -0.943  1.00 88.28           O  
ATOM    853  CG  PHE A 113      10.698  -0.271  -1.725  1.00 88.28           C  
ATOM    854  CD1 PHE A 113       9.996   0.153  -0.604  1.00 88.28           C  
ATOM    855  CD2 PHE A 113      10.412   0.312  -2.953  1.00 88.28           C  
ATOM    856  CE1 PHE A 113       9.022   1.144  -0.705  1.00 88.28           C  
ATOM    857  CE2 PHE A 113       9.441   1.303  -3.061  1.00 88.28           C  
ATOM    858  CZ  PHE A 113       8.746   1.717  -1.936  1.00 88.28           C  
ATOM    859  N   ILE A 114      13.395  -0.066   0.679  1.00 87.33           N  
ATOM    860  CA  ILE A 114      13.478   0.916   1.755  1.00 87.33           C  
ATOM    861  C   ILE A 114      14.753   1.743   1.602  1.00 87.33           C  
ATOM    862  CB  ILE A 114      13.441   0.239   3.143  1.00 87.33           C  
ATOM    863  O   ILE A 114      14.728   2.967   1.749  1.00 87.33           O  
ATOM    864  CG1 ILE A 114      12.088  -0.445   3.368  1.00 87.33           C  
ATOM    865  CG2 ILE A 114      13.732   1.257   4.249  1.00 87.33           C  
ATOM    866  CD1 ILE A 114      12.026  -1.295   4.630  1.00 87.33           C  
ATOM    867  N   ASN A 115      15.788   1.100   1.260  1.00 84.30           N  
ATOM    868  CA  ASN A 115      17.063   1.777   1.053  1.00 84.30           C  
ATOM    869  C   ASN A 115      17.006   2.730  -0.138  1.00 84.30           C  
ATOM    870  CB  ASN A 115      18.188   0.758   0.864  1.00 84.30           C  
ATOM    871  O   ASN A 115      17.554   3.832  -0.084  1.00 84.30           O  
ATOM    872  CG  ASN A 115      18.539   0.030   2.147  1.00 84.30           C  
ATOM    873  ND2 ASN A 115      19.128  -1.153   2.016  1.00 84.30           N  
ATOM    874  OD1 ASN A 115      18.281   0.526   3.247  1.00 84.30           O  
ATOM    875  N   THR A 116      16.278   2.277  -1.161  1.00 83.60           N  
ATOM    876  CA  THR A 116      16.133   3.078  -2.371  1.00 83.60           C  
ATOM    877  C   THR A 116      15.243   4.291  -2.115  1.00 83.60           C  
ATOM    878  CB  THR A 116      15.549   2.245  -3.527  1.00 83.60           C  
ATOM    879  O   THR A 116      15.499   5.378  -2.638  1.00 83.60           O  
ATOM    880  CG2 THR A 116      15.438   3.073  -4.802  1.00 83.60           C  
ATOM    881  OG1 THR A 116      16.400   1.119  -3.774  1.00 83.60           O  
ATOM    882  N   LEU A 117      14.242   4.166  -1.295  1.00 82.62           N  
ATOM    883  CA  LEU A 117      13.316   5.248  -0.977  1.00 82.62           C  
ATOM    884  C   LEU A 117      14.029   6.373  -0.236  1.00 82.62           C  
ATOM    885  CB  LEU A 117      12.149   4.725  -0.136  1.00 82.62           C  
ATOM    886  O   LEU A 117      13.797   7.551  -0.515  1.00 82.62           O  
ATOM    887  CG  LEU A 117      11.022   5.718   0.151  1.00 82.62           C  
ATOM    888  CD1 LEU A 117      10.323   6.114  -1.145  1.00 82.62           C  
ATOM    889  CD2 LEU A 117      10.026   5.125   1.142  1.00 82.62           C  
ATOM    890  N   PHE A 118      15.178   6.073   0.531  1.00 75.17           N  
ATOM    891  CA  PHE A 118      15.826   7.066   1.379  1.00 75.17           C  
ATOM    892  C   PHE A 118      17.197   7.438   0.826  1.00 75.17           C  
ATOM    893  CB  PHE A 118      15.962   6.544   2.813  1.00 75.17           C  
ATOM    894  O   PHE A 118      17.867   8.326   1.358  1.00 75.17           O  
ATOM    895  CG  PHE A 118      14.651   6.423   3.541  1.00 75.17           C  
ATOM    896  CD1 PHE A 118      13.961   7.557   3.953  1.00 75.17           C  
ATOM    897  CD2 PHE A 118      14.108   5.174   3.815  1.00 75.17           C  
ATOM    898  CE1 PHE A 118      12.747   7.448   4.628  1.00 75.17           C  
ATOM    899  CE2 PHE A 118      12.895   5.057   4.488  1.00 75.17           C  
ATOM    900  CZ  PHE A 118      12.217   6.195   4.895  1.00 75.17           C  
ATOM    901  N   ASN A 119      17.381   6.881  -0.379  1.00 70.11           N  
ATOM    902  CA  ASN A 119      18.694   7.130  -0.963  1.00 70.11           C  
ATOM    903  C   ASN A 119      19.806   6.973   0.070  1.00 70.11           C  
ATOM    904  CB  ASN A 119      18.747   8.523  -1.593  1.00 70.11           C  
ATOM    905  O   ASN A 119      20.747   7.769   0.102  1.00 70.11           O  
ATOM    906  CG  ASN A 119      19.576   8.561  -2.861  1.00 70.11           C  
ATOM    907  ND2 ASN A 119      20.021   9.752  -3.244  1.00 70.11           N  
ATOM    908  OD1 ASN A 119      19.815   7.528  -3.492  1.00 70.11           O  
ATOM    909  N   SER A 120      19.525   6.242   1.159  1.00 57.76           N  
ATOM    910  CA  SER A 120      20.469   5.972   2.238  1.00 57.76           C  
ATOM    911  C   SER A 120      20.453   4.498   2.630  1.00 57.76           C  
ATOM    912  CB  SER A 120      20.151   6.836   3.458  1.00 57.76           C  
ATOM    913  O   SER A 120      19.445   3.812   2.446  1.00 57.76           O  
ATOM    914  OG  SER A 120      21.049   6.558   4.519  1.00 57.76           O  
ATOM    915  N   GLU A 121      21.684   3.900   2.950  1.00 55.24           N  
ATOM    916  CA  GLU A 121      21.857   2.520   3.392  1.00 55.24           C  
ATOM    917  C   GLU A 121      21.344   2.328   4.817  1.00 55.24           C  
ATOM    918  CB  GLU A 121      23.329   2.107   3.304  1.00 55.24           C  
ATOM    919  O   GLU A 121      22.104   2.455   5.778  1.00 55.24           O  
ATOM    920  CG  GLU A 121      23.818   1.876   1.881  1.00 55.24           C  
ATOM    921  CD  GLU A 121      25.293   1.513   1.805  1.00 55.24           C  
ATOM    922  OE1 GLU A 121      25.834   1.405   0.682  1.00 55.24           O  
ATOM    923  OE2 GLU A 121      25.911   1.335   2.878  1.00 55.24           O  
ATOM    924  N   LEU A 122      20.121   2.532   5.143  1.00 52.67           N  
ATOM    925  CA  LEU A 122      19.531   2.428   6.473  1.00 52.67           C  
ATOM    926  C   LEU A 122      19.584   0.991   6.981  1.00 52.67           C  
ATOM    927  CB  LEU A 122      18.082   2.922   6.457  1.00 52.67           C  
ATOM    928  O   LEU A 122      19.793   0.757   8.174  1.00 52.67           O  
ATOM    929  CG  LEU A 122      17.877   4.415   6.195  1.00 52.67           C  
ATOM    930  CD1 LEU A 122      16.390   4.738   6.104  1.00 52.67           C  
ATOM    931  CD2 LEU A 122      18.545   5.246   7.285  1.00 52.67           C  
ATOM    932  N   PHE A 123      19.865  -0.064   5.984  1.00 53.60           N  
ATOM    933  CA  PHE A 123      20.098  -1.459   6.340  1.00 53.60           C  
ATOM    934  C   PHE A 123      21.322  -2.006   5.615  1.00 53.60           C  
ATOM    935  CB  PHE A 123      18.868  -2.312   6.010  1.00 53.60           C  
ATOM    936  O   PHE A 123      21.450  -1.853   4.398  1.00 53.60           O  
ATOM    937  CG  PHE A 123      17.647  -1.952   6.813  1.00 53.60           C  
ATOM    938  CD1 PHE A 123      17.487  -2.425   8.109  1.00 53.60           C  
ATOM    939  CD2 PHE A 123      16.659  -1.141   6.270  1.00 53.60           C  
ATOM    940  CE1 PHE A 123      16.358  -2.094   8.855  1.00 53.60           C  
ATOM    941  CE2 PHE A 123      15.528  -0.806   7.009  1.00 53.60           C  
ATOM    942  CZ  PHE A 123      15.379  -1.284   8.301  1.00 53.60           C  
ATOM    943  N   PRO A 124      22.478  -2.210   6.291  1.00 45.82           N  
ATOM    944  CA  PRO A 124      23.667  -2.680   5.576  1.00 45.82           C  
ATOM    945  C   PRO A 124      23.435  -4.004   4.851  1.00 45.82           C  
ATOM    946  CB  PRO A 124      24.706  -2.842   6.689  1.00 45.82           C  
ATOM    947  O   PRO A 124      22.812  -4.914   5.404  1.00 45.82           O  
ATOM    948  CG  PRO A 124      23.922  -2.760   7.958  1.00 45.82           C  
ATOM    949  CD  PRO A 124      22.541  -2.268   7.635  1.00 45.82           C  
ATOM    950  N   ASN A 125      23.291  -3.988   3.492  1.00 44.65           N  
ATOM    951  CA  ASN A 125      23.407  -5.171   2.646  1.00 44.65           C  
ATOM    952  C   ASN A 125      24.863  -5.587   2.459  1.00 44.65           C  
ATOM    953  CB  ASN A 125      22.746  -4.925   1.287  1.00 44.65           C  
ATOM    954  O   ASN A 125      25.739  -4.737   2.290  1.00 44.65           O  
ATOM    955  CG  ASN A 125      21.242  -4.768   1.389  1.00 44.65           C  
ATOM    956  ND2 ASN A 125      20.617  -4.324   0.305  1.00 44.65           N  
ATOM    957  OD1 ASN A 125      20.646  -5.044   2.434  1.00 44.65           O  
ATOM    958  N   ASN A 126      25.457  -6.274   3.416  1.00 38.52           N  
ATOM    959  CA  ASN A 126      26.807  -6.813   3.290  1.00 38.52           C  
ATOM    960  C   ASN A 126      27.092  -7.284   1.867  1.00 38.52           C  
ATOM    961  CB  ASN A 126      27.022  -7.959   4.282  1.00 38.52           C  
ATOM    962  O   ASN A 126      27.271  -8.479   1.628  1.00 38.52           O  
ATOM    963  CG  ASN A 126      27.567  -7.483   5.614  1.00 38.52           C  
ATOM    964  ND2 ASN A 126      27.709  -8.405   6.559  1.00 38.52           N  
ATOM    965  OD1 ASN A 126      27.857  -6.297   5.793  1.00 38.52           O  
ATOM    966  N   THR A 127      26.911  -6.450   0.855  1.00 38.86           N  
ATOM    967  CA  THR A 127      27.570  -6.905  -0.364  1.00 38.86           C  
ATOM    968  C   THR A 127      28.551  -5.853  -0.873  1.00 38.86           C  
ATOM    969  CB  THR A 127      26.544  -7.229  -1.466  1.00 38.86           C  
ATOM    970  O   THR A 127      28.149  -4.747  -1.240  1.00 38.86           O  
ATOM    971  CG2 THR A 127      25.625  -8.370  -1.043  1.00 38.86           C  
ATOM    972  OG1 THR A 127      25.752  -6.065  -1.731  1.00 38.86           O  
ATOM    973  N   HIS A 128      29.791  -5.655  -0.158  1.00 40.21           N  
ATOM    974  CA  HIS A 128      31.047  -5.485  -0.879  1.00 40.21           C  
ATOM    975  C   HIS A 128      32.189  -5.154   0.075  1.00 40.21           C  
ATOM    976  CB  HIS A 128      30.913  -4.389  -1.938  1.00 40.21           C  
ATOM    977  O   HIS A 128      32.096  -4.204   0.856  1.00 40.21           O  
ATOM    978  CG  HIS A 128      30.205  -4.835  -3.177  1.00 40.21           C  
ATOM    979  CD2 HIS A 128      28.950  -4.591  -3.621  1.00 40.21           C  
ATOM    980  ND1 HIS A 128      30.801  -5.639  -4.125  1.00 40.21           N  
ATOM    981  CE1 HIS A 128      29.939  -5.870  -5.102  1.00 40.21           C  
ATOM    982  NE2 HIS A 128      28.809  -5.245  -4.820  1.00 40.21           N  
ATOM    983  N   THR A 129      32.890  -6.200   0.667  1.00 32.87           N  
ATOM    984  CA  THR A 129      34.334  -6.395   0.730  1.00 32.87           C  
ATOM    985  C   THR A 129      34.948  -6.346  -0.666  1.00 32.87           C  
ATOM    986  CB  THR A 129      34.689  -7.733   1.403  1.00 32.87           C  
ATOM    987  O   THR A 129      34.410  -6.933  -1.607  1.00 32.87           O  
ATOM    988  CG2 THR A 129      33.929  -7.909   2.714  1.00 32.87           C  
ATOM    989  OG1 THR A 129      34.351  -8.810   0.520  1.00 32.87           O  
ATOM    990  N   SER A 130      35.664  -5.220  -1.092  1.00 33.29           N  
ATOM    991  CA  SER A 130      37.076  -5.043  -1.414  1.00 33.29           C  
ATOM    992  C   SER A 130      37.254  -4.207  -2.677  1.00 33.29           C  
ATOM    993  CB  SER A 130      37.761  -6.399  -1.589  1.00 33.29           C  
ATOM    994  O   SER A 130      36.560  -4.423  -3.673  1.00 33.29           O  
ATOM    995  OG  SER A 130      37.032  -7.218  -2.486  1.00 33.29           O  
ATOM    996  N   LYS A 131      37.879  -2.989  -2.636  1.00 37.56           N  
ATOM    997  CA  LYS A 131      39.255  -2.547  -2.837  1.00 37.56           C  
ATOM    998  C   LYS A 131      39.316  -1.357  -3.791  1.00 37.56           C  
ATOM    999  CB  LYS A 131      40.115  -3.692  -3.374  1.00 37.56           C  
ATOM   1000  O   LYS A 131      38.748  -1.401  -4.884  1.00 37.56           O  
ATOM   1001  CG  LYS A 131      40.825  -4.493  -2.292  1.00 37.56           C  
ATOM   1002  CD  LYS A 131      41.653  -5.624  -2.886  1.00 37.56           C  
ATOM   1003  CE  LYS A 131      42.229  -6.526  -1.802  1.00 37.56           C  
ATOM   1004  NZ  LYS A 131      43.003  -7.664  -2.382  1.00 37.56           N  
ATOM   1005  N   SER A 132      39.873  -0.183  -3.282  1.00 31.96           N  
ATOM   1006  CA  SER A 132      41.169   0.322  -3.722  1.00 31.96           C  
ATOM   1007  C   SER A 132      41.578   1.561  -2.932  1.00 31.96           C  
ATOM   1008  CB  SER A 132      41.139   0.647  -5.216  1.00 31.96           C  
ATOM   1009  O   SER A 132      40.820   2.530  -2.851  1.00 31.96           O  
ATOM   1010  OG  SER A 132      40.141   1.612  -5.501  1.00 31.96           O  
ATOM   1011  N   THR A 133      42.622   1.377  -1.978  1.00 31.89           N  
ATOM   1012  CA  THR A 133      43.993   1.588  -1.524  1.00 31.89           C  
ATOM   1013  C   THR A 133      44.117   2.912  -0.776  1.00 31.89           C  
ATOM   1014  CB  THR A 133      44.981   1.568  -2.705  1.00 31.89           C  
ATOM   1015  O   THR A 133      43.537   3.920  -1.186  1.00 31.89           O  
ATOM   1016  CG2 THR A 133      45.104   0.167  -3.296  1.00 31.89           C  
ATOM   1017  OG1 THR A 133      44.520   2.465  -3.722  1.00 31.89           O  
ATOM   1018  N   PRO A 134      45.114   2.907   0.205  1.00 43.02           N  
ATOM   1019  CA  PRO A 134      45.692   3.463   1.431  1.00 43.02           C  
ATOM   1020  C   PRO A 134      46.904   4.352   1.161  1.00 43.02           C  
ATOM   1021  CB  PRO A 134      46.094   2.219   2.228  1.00 43.02           C  
ATOM   1022  O   PRO A 134      47.514   4.263   0.092  1.00 43.02           O  
ATOM   1023  CG  PRO A 134      46.520   1.226   1.195  1.00 43.02           C  
ATOM   1024  CD  PRO A 134      46.277   1.817  -0.164  1.00 43.02           C  
ATOM   1025  N   SER A 135      46.840   5.650   1.601  1.00 30.79           N  
ATOM   1026  CA  SER A 135      48.117   6.293   1.894  1.00 30.79           C  
ATOM   1027  C   SER A 135      47.986   7.280   3.049  1.00 30.79           C  
ATOM   1028  CB  SER A 135      48.652   7.013   0.656  1.00 30.79           C  
ATOM   1029  O   SER A 135      47.087   8.123   3.053  1.00 30.79           O  
ATOM   1030  OG  SER A 135      47.612   7.708  -0.011  1.00 30.79           O  
ATOM   1031  N   ASP A 136      48.482   6.968   4.273  1.00 32.80           N  
ATOM   1032  CA  ASP A 136      49.639   7.243   5.120  1.00 32.80           C  
ATOM   1033  C   ASP A 136      49.429   8.512   5.943  1.00 32.80           C  
ATOM   1034  CB  ASP A 136      50.906   7.370   4.272  1.00 32.80           C  
ATOM   1035  O   ASP A 136      49.084   9.562   5.396  1.00 32.80           O  
ATOM   1036  CG  ASP A 136      51.363   6.046   3.686  1.00 32.80           C  
ATOM   1037  OD1 ASP A 136      51.141   4.990   4.318  1.00 32.80           O  
ATOM   1038  OD2 ASP A 136      51.953   6.058   2.584  1.00 32.80           O  
ATOM   1039  N   GLN A 137      49.316   8.373   7.276  1.00 30.14           N  
ATOM   1040  CA  GLN A 137      50.308   8.854   8.231  1.00 30.14           C  
ATOM   1041  C   GLN A 137      49.677   9.117   9.595  1.00 30.14           C  
ATOM   1042  CB  GLN A 137      50.982  10.125   7.711  1.00 30.14           C  
ATOM   1043  O   GLN A 137      48.719   9.886   9.704  1.00 30.14           O  
ATOM   1044  CG  GLN A 137      52.439   9.930   7.313  1.00 30.14           C  
ATOM   1045  CD  GLN A 137      53.097  11.215   6.845  1.00 30.14           C  
ATOM   1046  NE2 GLN A 137      54.381  11.137   6.514  1.00 30.14           N  
ATOM   1047  OE1 GLN A 137      52.456  12.268   6.781  1.00 30.14           O  
ATOM   1048  N   GLU A 138      49.934   8.231  10.614  1.00 30.50           N  
ATOM   1049  CA  GLU A 138      50.753   8.089  11.814  1.00 30.50           C  
ATOM   1050  C   GLU A 138      50.381   9.135  12.862  1.00 30.50           C  
ATOM   1051  CB  GLU A 138      52.240   8.198  11.467  1.00 30.50           C  
ATOM   1052  O   GLU A 138      50.320  10.329  12.562  1.00 30.50           O  
ATOM   1053  CG  GLU A 138      52.892   6.865  11.132  1.00 30.50           C  
ATOM   1054  CD  GLU A 138      54.382   6.980  10.851  1.00 30.50           C  
ATOM   1055  OE1 GLU A 138      55.059   5.934  10.727  1.00 30.50           O  
ATOM   1056  OE2 GLU A 138      54.877   8.126  10.756  1.00 30.50           O  
ATOM   1057  N   SER A 139      49.932   8.649  14.026  1.00 30.21           N  
ATOM   1058  CA  SER A 139      50.570   8.792  15.330  1.00 30.21           C  
ATOM   1059  C   SER A 139      49.693   8.223  16.440  1.00 30.21           C  
ATOM   1060  CB  SER A 139      50.880  10.262  15.618  1.00 30.21           C  
ATOM   1061  O   SER A 139      48.530   8.606  16.578  1.00 30.21           O  
ATOM   1062  OG  SER A 139      49.786  11.087  15.254  1.00 30.21           O  
ATOM   1063  N   ALA A 140      50.091   7.041  16.953  1.00 31.83           N  
ATOM   1064  CA  ALA A 140      50.636   6.375  18.133  1.00 31.83           C  
ATOM   1065  C   ALA A 140      50.470   7.243  19.377  1.00 31.83           C  
ATOM   1066  CB  ALA A 140      52.108   6.032  17.919  1.00 31.83           C  
ATOM   1067  O   ALA A 140      50.731   8.447  19.341  1.00 31.83           O  
ATOM   1068  N   GLU A 141      49.825   6.680  20.424  1.00 33.27           N  
ATOM   1069  CA  GLU A 141      50.318   6.143  21.688  1.00 33.27           C  
ATOM   1070  C   GLU A 141      49.267   6.265  22.788  1.00 33.27           C  
ATOM   1071  CB  GLU A 141      51.606   6.855  22.110  1.00 33.27           C  
ATOM   1072  O   GLU A 141      48.680   7.332  22.976  1.00 33.27           O  
ATOM   1073  CG  GLU A 141      52.786   6.592  21.186  1.00 33.27           C  
ATOM   1074  CD  GLU A 141      54.117   7.038  21.770  1.00 33.27           C  
ATOM   1075  OE1 GLU A 141      55.174   6.729  21.176  1.00 33.27           O  
ATOM   1076  OE2 GLU A 141      54.101   7.702  22.831  1.00 33.27           O  
ATOM   1077  N   ASP A 142      48.959   5.104  23.446  1.00 29.28           N  
ATOM   1078  CA  ASP A 142      49.442   4.593  24.725  1.00 29.28           C  
ATOM   1079  C   ASP A 142      48.284   4.337  25.687  1.00 29.28           C  
ATOM   1080  CB  ASP A 142      50.440   5.570  25.351  1.00 29.28           C  
ATOM   1081  O   ASP A 142      47.447   5.215  25.906  1.00 29.28           O  
ATOM   1082  CG  ASP A 142      51.333   4.919  26.393  1.00 29.28           C  
ATOM   1083  OD1 ASP A 142      51.615   3.706  26.283  1.00 29.28           O  
ATOM   1084  OD2 ASP A 142      51.756   5.625  27.334  1.00 29.28           O  
ATOM   1085  N   ILE A 143      48.082   2.995  26.198  1.00 32.17           N  
ATOM   1086  CA  ILE A 143      48.427   2.141  27.328  1.00 32.17           C  
ATOM   1087  C   ILE A 143      47.154   1.594  27.970  1.00 32.17           C  
ATOM   1088  CB  ILE A 143      49.271   2.902  28.375  1.00 32.17           C  
ATOM   1089  O   ILE A 143      46.262   2.359  28.345  1.00 32.17           O  
ATOM   1090  CG1 ILE A 143      50.520   3.502  27.721  1.00 32.17           C  
ATOM   1091  CG2 ILE A 143      49.650   1.979  29.537  1.00 32.17           C  
ATOM   1092  CD1 ILE A 143      51.445   4.220  28.694  1.00 32.17           C  
ATOM   1093  N   GLY A 144      47.003   0.216  27.970  1.00 29.54           N  
ATOM   1094  CA  GLY A 144      47.214  -0.681  29.095  1.00 29.54           C  
ATOM   1095  C   GLY A 144      46.374  -1.942  29.017  1.00 29.54           C  
ATOM   1096  O   GLY A 144      45.155  -1.873  28.849  1.00 29.54           O  
ATOM   1097  N   LYS A 145      46.965  -3.158  28.678  1.00 29.58           N  
ATOM   1098  CA  LYS A 145      47.550  -4.325  29.332  1.00 29.58           C  
ATOM   1099  C   LYS A 145      46.466  -5.257  29.866  1.00 29.58           C  
ATOM   1100  CB  LYS A 145      48.478  -3.895  30.469  1.00 29.58           C  
ATOM   1101  O   LYS A 145      45.569  -4.823  30.591  1.00 29.58           O  
ATOM   1102  CG  LYS A 145      49.958  -4.016  30.139  1.00 29.58           C  
ATOM   1103  CD  LYS A 145      50.829  -3.505  31.280  1.00 29.58           C  
ATOM   1104  CE  LYS A 145      52.304  -3.500  30.900  1.00 29.58           C  
ATOM   1105  NZ  LYS A 145      53.173  -3.146  32.062  1.00 29.58           N  
ATOM   1106  N   ALA A 146      46.388  -6.493  29.290  1.00 30.09           N  
ATOM   1107  CA  ALA A 146      46.756  -7.779  29.875  1.00 30.09           C  
ATOM   1108  C   ALA A 146      45.976  -8.920  29.227  1.00 30.09           C  
ATOM   1109  CB  ALA A 146      46.517  -7.766  31.383  1.00 30.09           C  
ATOM   1110  O   ALA A 146      44.745  -8.879  29.158  1.00 30.09           O  
ATOM   1111  N   LYS A 147      46.637  -9.695  28.351  1.00 28.18           N  
ATOM   1112  CA  LYS A 147      46.740 -11.113  28.018  1.00 28.18           C  
ATOM   1113  C   LYS A 147      47.004 -11.953  29.265  1.00 28.18           C  
ATOM   1114  CB  LYS A 147      47.846 -11.344  26.988  1.00 28.18           C  
ATOM   1115  O   LYS A 147      47.699 -11.510  30.182  1.00 28.18           O  
ATOM   1116  CG  LYS A 147      47.381 -12.068  25.732  1.00 28.18           C  
ATOM   1117  CD  LYS A 147      48.546 -12.370  24.798  1.00 28.18           C  
ATOM   1118  CE  LYS A 147      48.071 -13.014  23.502  1.00 28.18           C  
ATOM   1119  NZ  LYS A 147      49.216 -13.482  22.665  1.00 28.18           N  
ATOM   1120  N   PRO A 148      46.799 -13.420  29.190  1.00 40.41           N  
ATOM   1121  CA  PRO A 148      47.485 -14.395  28.338  1.00 40.41           C  
ATOM   1122  C   PRO A 148      46.799 -15.759  28.331  1.00 40.41           C  
ATOM   1123  CB  PRO A 148      48.880 -14.488  28.962  1.00 40.41           C  
ATOM   1124  O   PRO A 148      45.839 -15.974  29.075  1.00 40.41           O  
ATOM   1125  CG  PRO A 148      48.653 -14.331  30.431  1.00 40.41           C  
ATOM   1126  CD  PRO A 148      47.206 -13.999  30.657  1.00 40.41           C  
ATOM   1127  N   VAL A 149      46.635 -16.486  27.171  1.00 29.67           N  
ATOM   1128  CA  VAL A 149      47.444 -17.664  26.879  1.00 29.67           C  
ATOM   1129  C   VAL A 149      46.584 -18.728  26.200  1.00 29.67           C  
ATOM   1130  CB  VAL A 149      48.092 -18.239  28.159  1.00 29.67           C  
ATOM   1131  O   VAL A 149      45.528 -19.102  26.715  1.00 29.67           O  
ATOM   1132  CG1 VAL A 149      48.622 -19.650  27.908  1.00 29.67           C  
ATOM   1133  CG2 VAL A 149      49.212 -17.323  28.647  1.00 29.67           C  
ATOM   1134  N   SER A 150      46.725 -18.931  24.901  1.00 29.18           N  
ATOM   1135  CA  SER A 150      46.743 -20.073  23.993  1.00 29.18           C  
ATOM   1136  C   SER A 150      47.521 -21.241  24.590  1.00 29.18           C  
ATOM   1137  CB  SER A 150      47.352 -19.679  22.647  1.00 29.18           C  
ATOM   1138  O   SER A 150      48.501 -21.038  25.309  1.00 29.18           O  
ATOM   1139  OG  SER A 150      46.474 -18.831  21.926  1.00 29.18           O  
ATOM   1140  N   PRO A 151      47.294 -22.530  24.124  1.00 39.45           N  
ATOM   1141  CA  PRO A 151      48.317 -23.118  23.255  1.00 39.45           C  
ATOM   1142  C   PRO A 151      47.722 -23.843  22.050  1.00 39.45           C  
ATOM   1143  CB  PRO A 151      49.044 -24.099  24.179  1.00 39.45           C  
ATOM   1144  O   PRO A 151      46.584 -24.317  22.111  1.00 39.45           O  
ATOM   1145  CG  PRO A 151      47.987 -24.603  25.107  1.00 39.45           C  
ATOM   1146  CD  PRO A 151      46.716 -23.850  24.838  1.00 39.45           C  
ATOM   1147  N   SER A 152      48.090 -23.500  20.772  1.00 27.10           N  
ATOM   1148  CA  SER A 152      48.310 -24.082  19.452  1.00 27.10           C  
ATOM   1149  C   SER A 152      49.072 -25.400  19.549  1.00 27.10           C  
ATOM   1150  CB  SER A 152      49.074 -23.107  18.556  1.00 27.10           C  
ATOM   1151  O   SER A 152      49.953 -25.552  20.398  1.00 27.10           O  
ATOM   1152  OG  SER A 152      48.500 -23.058  17.261  1.00 27.10           O  
ATOM   1153  N   PRO A 153      49.272 -26.424  18.337  1.00 51.08           N  
ATOM   1154  CA  PRO A 153      49.005 -26.627  16.911  1.00 51.08           C  
ATOM   1155  C   PRO A 153      49.337 -28.042  16.444  1.00 51.08           C  
ATOM   1156  CB  PRO A 153      49.916 -25.601  16.233  1.00 51.08           C  
ATOM   1157  O   PRO A 153      49.820 -28.859  17.232  1.00 51.08           O  
ATOM   1158  CG  PRO A 153      51.136 -25.544  17.095  1.00 51.08           C  
ATOM   1159  CD  PRO A 153      50.898 -26.388  18.314  1.00 51.08           C  
ATOM   1160  N   SER A 154      48.471 -28.628  15.492  1.00 27.72           N  
ATOM   1161  CA  SER A 154      49.207 -29.362  14.468  1.00 27.72           C  
ATOM   1162  C   SER A 154      48.285 -29.810  13.339  1.00 27.72           C  
ATOM   1163  CB  SER A 154      49.906 -30.578  15.078  1.00 27.72           C  
ATOM   1164  O   SER A 154      47.187 -30.313  13.589  1.00 27.72           O  
ATOM   1165  OG  SER A 154      48.971 -31.426  15.722  1.00 27.72           O  
ATOM   1166  N   HIS A 155      48.337 -29.252  12.037  1.00 30.94           N  
ATOM   1167  CA  HIS A 155      48.863 -29.613  10.725  1.00 30.94           C  
ATOM   1168  C   HIS A 155      47.738 -29.965   9.758  1.00 30.94           C  
ATOM   1169  CB  HIS A 155      49.839 -30.785  10.844  1.00 30.94           C  
ATOM   1170  O   HIS A 155      47.002 -30.929   9.980  1.00 30.94           O  
ATOM   1171  CG  HIS A 155      51.255 -30.365  11.082  1.00 30.94           C  
ATOM   1172  CD2 HIS A 155      52.417 -31.050  10.967  1.00 30.94           C  
ATOM   1173  ND1 HIS A 155      51.595 -29.095  11.494  1.00 30.94           N  
ATOM   1174  CE1 HIS A 155      52.909 -29.017  11.622  1.00 30.94           C  
ATOM   1175  NE2 HIS A 155      53.431 -30.190  11.308  1.00 30.94           N  
ATOM   1176  N   GLY A 156      47.202 -29.084   8.980  1.00 27.73           N  
ATOM   1177  CA  GLY A 156      46.968 -29.445   7.590  1.00 27.73           C  
ATOM   1178  C   GLY A 156      46.262 -28.357   6.803  1.00 27.73           C  
ATOM   1179  O   GLY A 156      45.433 -27.627   7.349  1.00 27.73           O  
ATOM   1180  N   GLN A 157      46.900 -27.428   6.183  1.00 29.62           N  
ATOM   1181  CA  GLN A 157      46.804 -26.832   4.855  1.00 29.62           C  
ATOM   1182  C   GLN A 157      45.463 -26.129   4.663  1.00 29.62           C  
ATOM   1183  CB  GLN A 157      46.998 -27.895   3.773  1.00 29.62           C  
ATOM   1184  O   GLN A 157      44.407 -26.714   4.916  1.00 29.62           O  
ATOM   1185  CG  GLN A 157      48.447 -28.073   3.339  1.00 29.62           C  
ATOM   1186  CD  GLN A 157      48.577 -28.756   1.991  1.00 29.62           C  
ATOM   1187  NE2 GLN A 157      49.796 -28.804   1.465  1.00 29.62           N  
ATOM   1188  OE1 GLN A 157      47.589 -29.238   1.427  1.00 29.62           O  
ATOM   1189  N   PRO A 158      45.309 -24.801   4.615  1.00 34.21           N  
ATOM   1190  CA  PRO A 158      43.998 -24.259   4.249  1.00 34.21           C  
ATOM   1191  C   PRO A 158      43.740 -24.307   2.745  1.00 34.21           C  
ATOM   1192  CB  PRO A 158      44.062 -22.813   4.746  1.00 34.21           C  
ATOM   1193  O   PRO A 158      44.657 -24.086   1.950  1.00 34.21           O  
ATOM   1194  CG  PRO A 158      45.521 -22.495   4.808  1.00 34.21           C  
ATOM   1195  CD  PRO A 158      46.295 -23.735   4.463  1.00 34.21           C  
ATOM   1196  N   THR A 159      43.078 -25.354   2.195  1.00 34.27           N  
ATOM   1197  CA  THR A 159      42.401 -25.530   0.915  1.00 34.27           C  
ATOM   1198  C   THR A 159      41.355 -24.440   0.702  1.00 34.27           C  
ATOM   1199  CB  THR A 159      41.732 -26.913   0.822  1.00 34.27           C  
ATOM   1200  O   THR A 159      40.727 -23.980   1.659  1.00 34.27           O  
ATOM   1201  CG2 THR A 159      42.468 -27.816  -0.162  1.00 34.27           C  
ATOM   1202  OG1 THR A 159      41.739 -27.529   2.116  1.00 34.27           O  
ATOM   1203  N   LEU A 160      41.545 -23.415  -0.150  1.00 39.44           N  
ATOM   1204  CA  LEU A 160      40.822 -22.634  -1.147  1.00 39.44           C  
ATOM   1205  C   LEU A 160      39.343 -23.006  -1.160  1.00 39.44           C  
ATOM   1206  CB  LEU A 160      41.427 -22.847  -2.537  1.00 39.44           C  
ATOM   1207  O   LEU A 160      38.613 -22.630  -2.080  1.00 39.44           O  
ATOM   1208  CG  LEU A 160      42.816 -22.252  -2.770  1.00 39.44           C  
ATOM   1209  CD1 LEU A 160      43.407 -22.779  -4.073  1.00 39.44           C  
ATOM   1210  CD2 LEU A 160      42.750 -20.728  -2.785  1.00 39.44           C  
ATOM   1211  N   ALA A 161      38.699 -23.514  -0.064  1.00 38.66           N  
ATOM   1212  CA  ALA A 161      37.269 -23.792   0.034  1.00 38.66           C  
ATOM   1213  C   ALA A 161      36.628 -22.984   1.158  1.00 38.66           C  
ATOM   1214  CB  ALA A 161      37.031 -25.284   0.254  1.00 38.66           C  
ATOM   1215  O   ALA A 161      35.401 -22.892   1.245  1.00 38.66           O  
ATOM   1216  N   SER A 162      37.338 -22.042   1.781  1.00 37.10           N  
ATOM   1217  CA  SER A 162      36.692 -21.240   2.815  1.00 37.10           C  
ATOM   1218  C   SER A 162      36.603 -19.774   2.402  1.00 37.10           C  
ATOM   1219  CB  SER A 162      37.449 -21.360   4.138  1.00 37.10           C  
ATOM   1220  O   SER A 162      36.037 -18.953   3.127  1.00 37.10           O  
ATOM   1221  OG  SER A 162      38.346 -20.276   4.305  1.00 37.10           O  
ATOM   1222  N   GLN A 163      36.738 -19.497   1.096  1.00 34.74           N  
ATOM   1223  CA  GLN A 163      36.465 -18.186   0.516  1.00 34.74           C  
ATOM   1224  C   GLN A 163      35.337 -18.262  -0.509  1.00 34.74           C  
ATOM   1225  CB  GLN A 163      37.726 -17.612  -0.132  1.00 34.74           C  
ATOM   1226  O   GLN A 163      34.834 -17.232  -0.963  1.00 34.74           O  
ATOM   1227  CG  GLN A 163      38.680 -16.953   0.855  1.00 34.74           C  
ATOM   1228  CD  GLN A 163      39.912 -16.375   0.184  1.00 34.74           C  
ATOM   1229  NE2 GLN A 163      41.072 -16.577   0.800  1.00 34.74           N  
ATOM   1230  OE1 GLN A 163      39.822 -15.752  -0.878  1.00 34.74           O  
ATOM   1231  N   ALA A 164      34.612 -19.407  -0.646  1.00 32.27           N  
ATOM   1232  CA  ALA A 164      33.408 -19.562  -1.458  1.00 32.27           C  
ATOM   1233  C   ALA A 164      32.163 -19.661  -0.581  1.00 32.27           C  
ATOM   1234  CB  ALA A 164      33.524 -20.793  -2.353  1.00 32.27           C  
ATOM   1235  O   ALA A 164      31.039 -19.519  -1.068  1.00 32.27           O  
ATOM   1236  N   ALA A 165      32.320 -19.495   0.753  1.00 35.20           N  
ATOM   1237  CA  ALA A 165      31.099 -19.479   1.554  1.00 35.20           C  
ATOM   1238  C   ALA A 165      30.789 -18.071   2.054  1.00 35.20           C  
ATOM   1239  CB  ALA A 165      31.223 -20.443   2.732  1.00 35.20           C  
ATOM   1240  O   ALA A 165      29.712 -17.823   2.601  1.00 35.20           O  
ATOM   1241  N   ALA A 166      31.577 -17.059   1.597  1.00 34.95           N  
ATOM   1242  CA  ALA A 166      31.313 -15.666   1.950  1.00 34.95           C  
ATOM   1243  C   ALA A 166      30.781 -14.888   0.750  1.00 34.95           C  
ATOM   1244  CB  ALA A 166      32.579 -15.005   2.491  1.00 34.95           C  
ATOM   1245  O   ALA A 166      30.315 -13.755   0.895  1.00 34.95           O  
ATOM   1246  N   SER A 167      30.337 -15.563  -0.360  1.00 32.34           N  
ATOM   1247  CA  SER A 167      29.724 -14.987  -1.553  1.00 32.34           C  
ATOM   1248  C   SER A 167      28.352 -15.595  -1.819  1.00 32.34           C  
ATOM   1249  CB  SER A 167      30.627 -15.190  -2.770  1.00 32.34           C  
ATOM   1250  O   SER A 167      27.638 -15.159  -2.724  1.00 32.34           O  
ATOM   1251  OG  SER A 167      30.325 -16.413  -3.421  1.00 32.34           O  
ATOM   1252  N   LEU A 168      27.679 -16.152  -0.746  1.00 37.11           N  
ATOM   1253  CA  LEU A 168      26.263 -16.504  -0.752  1.00 37.11           C  
ATOM   1254  C   LEU A 168      25.565 -15.969   0.493  1.00 37.11           C  
ATOM   1255  CB  LEU A 168      26.089 -18.023  -0.837  1.00 37.11           C  
ATOM   1256  O   LEU A 168      24.428 -16.348   0.784  1.00 37.11           O  
ATOM   1257  CG  LEU A 168      26.097 -18.629  -2.241  1.00 37.11           C  
ATOM   1258  CD1 LEU A 168      26.865 -19.947  -2.244  1.00 37.11           C  
ATOM   1259  CD2 LEU A 168      24.672 -18.834  -2.744  1.00 37.11           C  
ATOM   1260  N   ALA A 169      26.107 -14.944   1.145  1.00 33.39           N  
ATOM   1261  CA  ALA A 169      25.419 -14.539   2.369  1.00 33.39           C  
ATOM   1262  C   ALA A 169      24.295 -13.552   2.065  1.00 33.39           C  
ATOM   1263  CB  ALA A 169      26.408 -13.926   3.357  1.00 33.39           C  
ATOM   1264  O   ALA A 169      24.505 -12.559   1.364  1.00 33.39           O  
ATOM   1265  N   GLN A 170      23.143 -14.095   1.643  1.00 43.85           N  
ATOM   1266  CA  GLN A 170      21.807 -13.526   1.783  1.00 43.85           C  
ATOM   1267  C   GLN A 170      21.761 -12.502   2.913  1.00 43.85           C  
ATOM   1268  CB  GLN A 170      20.777 -14.628   2.031  1.00 43.85           C  
ATOM   1269  O   GLN A 170      22.469 -12.641   3.913  1.00 43.85           O  
ATOM   1270  CG  GLN A 170      20.578 -15.563   0.845  1.00 43.85           C  
ATOM   1271  CD  GLN A 170      19.114 -15.799   0.523  1.00 43.85           C  
ATOM   1272  NE2 GLN A 170      18.851 -16.410  -0.627  1.00 43.85           N  
ATOM   1273  OE1 GLN A 170      18.227 -15.437   1.303  1.00 43.85           O  
ATOM   1274  N   PRO A 171      21.367 -11.180   2.596  1.00 47.86           N  
ATOM   1275  CA  PRO A 171      21.128 -10.229   3.684  1.00 47.86           C  
ATOM   1276  C   PRO A 171      20.494 -10.883   4.910  1.00 47.86           C  
ATOM   1277  CB  PRO A 171      20.178  -9.206   3.057  1.00 47.86           C  
ATOM   1278  O   PRO A 171      19.837 -11.921   4.790  1.00 47.86           O  
ATOM   1279  CG  PRO A 171      19.576  -9.912   1.885  1.00 47.86           C  
ATOM   1280  CD  PRO A 171      20.484 -11.042   1.492  1.00 47.86           C  
ATOM   1281  N   PRO A 172      21.123 -10.602   6.221  1.00 47.03           N  
ATOM   1282  CA  PRO A 172      20.498 -11.196   7.405  1.00 47.03           C  
ATOM   1283  C   PRO A 172      18.973 -11.151   7.352  1.00 47.03           C  
ATOM   1284  CB  PRO A 172      21.030 -10.335   8.554  1.00 47.03           C  
ATOM   1285  O   PRO A 172      18.396 -10.161   6.894  1.00 47.03           O  
ATOM   1286  CG  PRO A 172      21.453  -9.055   7.908  1.00 47.03           C  
ATOM   1287  CD  PRO A 172      21.744  -9.325   6.460  1.00 47.03           C  
ATOM   1288  N   LYS A 173      18.330 -12.267   7.152  1.00 53.43           N  
ATOM   1289  CA  LYS A 173      16.884 -12.453   7.216  1.00 53.43           C  
ATOM   1290  C   LYS A 173      16.289 -11.729   8.421  1.00 53.43           C  
ATOM   1291  CB  LYS A 173      16.536 -13.941   7.275  1.00 53.43           C  
ATOM   1292  O   LYS A 173      16.864 -11.752   9.511  1.00 53.43           O  
ATOM   1293  CG  LYS A 173      16.791 -14.689   5.974  1.00 53.43           C  
ATOM   1294  CD  LYS A 173      16.380 -16.152   6.080  1.00 53.43           C  
ATOM   1295  CE  LYS A 173      16.719 -16.922   4.811  1.00 53.43           C  
ATOM   1296  NZ  LYS A 173      16.396 -18.374   4.941  1.00 53.43           N  
ATOM   1297  N   THR A 174      15.523 -10.677   8.103  1.00 57.05           N  
ATOM   1298  CA  THR A 174      14.837  -9.973   9.181  1.00 57.05           C  
ATOM   1299  C   THR A 174      13.953 -10.930   9.976  1.00 57.05           C  
ATOM   1300  CB  THR A 174      13.984  -8.813   8.637  1.00 57.05           C  
ATOM   1301  O   THR A 174      13.097 -11.610   9.406  1.00 57.05           O  
ATOM   1302  CG2 THR A 174      13.529  -7.889   9.762  1.00 57.05           C  
ATOM   1303  OG1 THR A 174      14.758  -8.058   7.697  1.00 57.05           O  
ATOM   1304  N   VAL A 175      14.270 -11.290  11.179  1.00 57.17           N  
ATOM   1305  CA  VAL A 175      13.625 -12.272  12.044  1.00 57.17           C  
ATOM   1306  C   VAL A 175      12.569 -11.587  12.908  1.00 57.17           C  
ATOM   1307  CB  VAL A 175      14.652 -13.004  12.937  1.00 57.17           C  
ATOM   1308  O   VAL A 175      11.540 -12.184  13.232  1.00 57.17           O  
ATOM   1309  CG1 VAL A 175      13.958 -14.032  13.828  1.00 57.17           C  
ATOM   1310  CG2 VAL A 175      15.724 -13.672  12.078  1.00 57.17           C  
ATOM   1311  N   GLU A 176      12.676 -10.096  12.944  1.00 67.71           N  
ATOM   1312  CA  GLU A 176      11.746  -9.346  13.782  1.00 67.71           C  
ATOM   1313  C   GLU A 176      11.269  -8.079  13.079  1.00 67.71           C  
ATOM   1314  CB  GLU A 176      12.394  -8.992  15.123  1.00 67.71           C  
ATOM   1315  O   GLU A 176      11.942  -7.570  12.180  1.00 67.71           O  
ATOM   1316  CG  GLU A 176      12.645 -10.195  16.021  1.00 67.71           C  
ATOM   1317  CD  GLU A 176      13.224  -9.821  17.377  1.00 67.71           C  
ATOM   1318  OE1 GLU A 176      13.406 -10.720  18.228  1.00 67.71           O  
ATOM   1319  OE2 GLU A 176      13.496  -8.618  17.589  1.00 67.71           O  
ATOM   1320  N   ILE A 177       9.899  -7.692  13.370  1.00 78.87           N  
ATOM   1321  CA  ILE A 177       9.348  -6.448  12.844  1.00 78.87           C  
ATOM   1322  C   ILE A 177      10.185  -5.267  13.332  1.00 78.87           C  
ATOM   1323  CB  ILE A 177       7.871  -6.264  13.257  1.00 78.87           C  
ATOM   1324  O   ILE A 177      10.372  -5.086  14.537  1.00 78.87           O  
ATOM   1325  CG1 ILE A 177       7.024  -7.434  12.744  1.00 78.87           C  
ATOM   1326  CG2 ILE A 177       7.328  -4.928  12.742  1.00 78.87           C  
ATOM   1327  CD1 ILE A 177       5.605  -7.461  13.296  1.00 78.87           C  
ATOM   1328  N   THR A 178      11.007  -4.641  12.453  1.00 77.82           N  
ATOM   1329  CA  THR A 178      11.862  -3.502  12.768  1.00 77.82           C  
ATOM   1330  C   THR A 178      11.272  -2.211  12.208  1.00 77.82           C  
ATOM   1331  CB  THR A 178      13.285  -3.702  12.215  1.00 77.82           C  
ATOM   1332  O   THR A 178      10.722  -2.201  11.105  1.00 77.82           O  
ATOM   1333  CG2 THR A 178      14.027  -4.790  12.985  1.00 77.82           C  
ATOM   1334  OG1 THR A 178      13.207  -4.079  10.835  1.00 77.82           O  
ATOM   1335  N   SER A 179      11.196  -1.165  13.125  1.00 80.60           N  
ATOM   1336  CA  SER A 179      10.696   0.146  12.724  1.00 80.60           C  
ATOM   1337  C   SER A 179      11.827   1.165  12.636  1.00 80.60           C  
ATOM   1338  CB  SER A 179       9.632   0.638  13.706  1.00 80.60           C  
ATOM   1339  O   SER A 179      12.701   1.208  13.504  1.00 80.60           O  
ATOM   1340  OG  SER A 179      10.162   0.730  15.018  1.00 80.60           O  
ATOM   1341  N   THR A 180      12.004   1.760  11.509  1.00 81.07           N  
ATOM   1342  CA  THR A 180      12.981   2.821  11.290  1.00 81.07           C  
ATOM   1343  C   THR A 180      12.284   4.158  11.055  1.00 81.07           C  
ATOM   1344  CB  THR A 180      13.897   2.500  10.095  1.00 81.07           C  
ATOM   1345  O   THR A 180      11.382   4.255  10.220  1.00 81.07           O  
ATOM   1346  CG2 THR A 180      15.009   3.535   9.961  1.00 81.07           C  
ATOM   1347  OG1 THR A 180      14.484   1.206  10.285  1.00 81.07           O  
ATOM   1348  N   THR A 181      12.622   5.081  11.893  1.00 82.55           N  
ATOM   1349  CA  THR A 181      12.030   6.410  11.787  1.00 82.55           C  
ATOM   1350  C   THR A 181      13.035   7.405  11.214  1.00 82.55           C  
ATOM   1351  CB  THR A 181      11.532   6.910  13.156  1.00 82.55           C  
ATOM   1352  O   THR A 181      14.188   7.452  11.650  1.00 82.55           O  
ATOM   1353  CG2 THR A 181      10.798   8.240  13.021  1.00 82.55           C  
ATOM   1354  OG1 THR A 181      10.639   5.939  13.716  1.00 82.55           O  
ATOM   1355  N   VAL A 182      12.599   8.057  10.159  1.00 81.46           N  
ATOM   1356  CA  VAL A 182      13.418   9.088   9.531  1.00 81.46           C  
ATOM   1357  C   VAL A 182      12.685  10.427   9.571  1.00 81.46           C  
ATOM   1358  CB  VAL A 182      13.775   8.720   8.073  1.00 81.46           C  
ATOM   1359  O   VAL A 182      11.489  10.496   9.279  1.00 81.46           O  
ATOM   1360  CG1 VAL A 182      14.632   9.811   7.435  1.00 81.46           C  
ATOM   1361  CG2 VAL A 182      14.495   7.374   8.024  1.00 81.46           C  
ATOM   1362  N   GLU A 183      13.388  11.409   9.987  1.00 81.66           N  
ATOM   1363  CA  GLU A 183      12.824  12.754  10.048  1.00 81.66           C  
ATOM   1364  C   GLU A 183      13.264  13.592   8.851  1.00 81.66           C  
ATOM   1365  CB  GLU A 183      13.226  13.448  11.352  1.00 81.66           C  
ATOM   1366  O   GLU A 183      14.461  13.724   8.585  1.00 81.66           O  
ATOM   1367  CG  GLU A 183      12.630  12.809  12.598  1.00 81.66           C  
ATOM   1368  CD  GLU A 183      12.996  13.539  13.880  1.00 81.66           C  
ATOM   1369  OE1 GLU A 183      12.503  13.148  14.963  1.00 81.66           O  
ATOM   1370  OE2 GLU A 183      13.781  14.510  13.802  1.00 81.66           O  
ATOM   1371  N   ILE A 184      12.285  13.839   8.020  1.00 78.64           N  
ATOM   1372  CA  ILE A 184      12.574  14.637   6.833  1.00 78.64           C  
ATOM   1373  C   ILE A 184      11.981  16.035   6.994  1.00 78.64           C  
ATOM   1374  CB  ILE A 184      12.025  13.965   5.554  1.00 78.64           C  
ATOM   1375  O   ILE A 184      10.845  16.185   7.450  1.00 78.64           O  
ATOM   1376  CG1 ILE A 184      12.575  12.541   5.420  1.00 78.64           C  
ATOM   1377  CG2 ILE A 184      12.364  14.802   4.317  1.00 78.64           C  
ATOM   1378  CD1 ILE A 184      11.800  11.667   4.444  1.00 78.64           C  
ATOM   1379  N   GLU A 185      12.819  17.066   6.749  1.00 76.44           N  
ATOM   1380  CA  GLU A 185      12.359  18.450   6.805  1.00 76.44           C  
ATOM   1381  C   GLU A 185      12.257  19.055   5.407  1.00 76.44           C  
ATOM   1382  CB  GLU A 185      13.295  19.293   7.675  1.00 76.44           C  
ATOM   1383  O   GLU A 185      13.228  19.045   4.649  1.00 76.44           O  
ATOM   1384  CG  GLU A 185      12.734  20.660   8.037  1.00 76.44           C  
ATOM   1385  CD  GLU A 185      13.644  21.458   8.956  1.00 76.44           C  
ATOM   1386  OE1 GLU A 185      13.359  22.652   9.205  1.00 76.44           O  
ATOM   1387  OE2 GLU A 185      14.650  20.886   9.431  1.00 76.44           O  
ATOM   1388  N   GLU A 186      10.968  19.276   4.930  1.00 68.37           N  
ATOM   1389  CA  GLU A 186      10.768  19.935   3.643  1.00 68.37           C  
ATOM   1390  C   GLU A 186      10.002  21.244   3.807  1.00 68.37           C  
ATOM   1391  CB  GLU A 186      10.026  19.009   2.675  1.00 68.37           C  
ATOM   1392  O   GLU A 186       8.899  21.260   4.358  1.00 68.37           O  
ATOM   1393  CG  GLU A 186      10.922  17.982   1.999  1.00 68.37           C  
ATOM   1394  CD  GLU A 186      10.196  17.146   0.957  1.00 68.37           C  
ATOM   1395  OE1 GLU A 186      10.849  16.325   0.274  1.00 68.37           O  
ATOM   1396  OE2 GLU A 186       8.963  17.314   0.822  1.00 68.37           O  
ATOM   1397  N   ASP A 187      10.562  22.399   3.372  1.00 64.36           N  
ATOM   1398  CA  ASP A 187       9.909  23.702   3.300  1.00 64.36           C  
ATOM   1399  C   ASP A 187       9.384  24.131   4.668  1.00 64.36           C  
ATOM   1400  CB  ASP A 187       8.767  23.674   2.283  1.00 64.36           C  
ATOM   1401  O   ASP A 187       8.263  24.632   4.779  1.00 64.36           O  
ATOM   1402  CG  ASP A 187       9.249  23.509   0.852  1.00 64.36           C  
ATOM   1403  OD1 ASP A 187      10.338  24.021   0.513  1.00 64.36           O  
ATOM   1404  OD2 ASP A 187       8.533  22.863   0.057  1.00 64.36           O  
ATOM   1405  N   GLY A 188      10.103  23.778   5.843  1.00 65.31           N  
ATOM   1406  CA  GLY A 188       9.744  24.260   7.168  1.00 65.31           C  
ATOM   1407  C   GLY A 188       8.778  23.343   7.894  1.00 65.31           C  
ATOM   1408  O   GLY A 188       8.409  23.605   9.041  1.00 65.31           O  
ATOM   1409  N   VAL A 189       8.322  22.188   7.248  1.00 72.68           N  
ATOM   1410  CA  VAL A 189       7.485  21.136   7.816  1.00 72.68           C  
ATOM   1411  C   VAL A 189       8.326  19.886   8.066  1.00 72.68           C  
ATOM   1412  CB  VAL A 189       6.292  20.800   6.894  1.00 72.68           C  
ATOM   1413  O   VAL A 189       9.041  19.423   7.175  1.00 72.68           O  
ATOM   1414  CG1 VAL A 189       5.424  19.705   7.511  1.00 72.68           C  
ATOM   1415  CG2 VAL A 189       5.461  22.053   6.620  1.00 72.68           C  
ATOM   1416  N   ARG A 190       8.387  19.448   9.359  1.00 77.15           N  
ATOM   1417  CA  ARG A 190       9.125  18.249   9.745  1.00 77.15           C  
ATOM   1418  C   ARG A 190       8.276  16.997   9.551  1.00 77.15           C  
ATOM   1419  CB  ARG A 190       9.587  18.348  11.201  1.00 77.15           C  
ATOM   1420  O   ARG A 190       7.167  16.904  10.081  1.00 77.15           O  
ATOM   1421  CG  ARG A 190      10.592  19.460  11.454  1.00 77.15           C  
ATOM   1422  CD  ARG A 190      11.031  19.503  12.911  1.00 77.15           C  
ATOM   1423  NE  ARG A 190      12.105  20.470  13.122  1.00 77.15           N  
ATOM   1424  NH1 ARG A 190      12.533  19.829  15.300  1.00 77.15           N  
ATOM   1425  NH2 ARG A 190      13.752  21.514  14.336  1.00 77.15           N  
ATOM   1426  CZ  ARG A 190      12.794  20.602  14.252  1.00 77.15           C  
ATOM   1427  N   LEU A 191       8.633  16.170   8.581  1.00 81.24           N  
ATOM   1428  CA  LEU A 191       7.969  14.888   8.371  1.00 81.24           C  
ATOM   1429  C   LEU A 191       8.740  13.759   9.048  1.00 81.24           C  
ATOM   1430  CB  LEU A 191       7.825  14.597   6.874  1.00 81.24           C  
ATOM   1431  O   LEU A 191       9.941  13.597   8.819  1.00 81.24           O  
ATOM   1432  CG  LEU A 191       7.206  13.250   6.502  1.00 81.24           C  
ATOM   1433  CD1 LEU A 191       5.715  13.244   6.826  1.00 81.24           C  
ATOM   1434  CD2 LEU A 191       7.438  12.944   5.026  1.00 81.24           C  
ATOM   1435  N   SER A 192       8.065  13.110  10.048  1.00 85.66           N  
ATOM   1436  CA  SER A 192       8.610  11.903  10.659  1.00 85.66           C  
ATOM   1437  C   SER A 192       8.069  10.648   9.982  1.00 85.66           C  
ATOM   1438  CB  SER A 192       8.287  11.865  12.153  1.00 85.66           C  
ATOM   1439  O   SER A 192       6.909  10.281  10.179  1.00 85.66           O  
ATOM   1440  OG  SER A 192       8.939  10.774  12.782  1.00 85.66           O  
ATOM   1441  N   LEU A 193       8.805  10.083   9.084  1.00 85.38           N  
ATOM   1442  CA  LEU A 193       8.413   8.885   8.348  1.00 85.38           C  
ATOM   1443  C   LEU A 193       8.932   7.629   9.039  1.00 85.38           C  
ATOM   1444  CB  LEU A 193       8.935   8.944   6.910  1.00 85.38           C  
ATOM   1445  O   LEU A 193      10.135   7.497   9.275  1.00 85.38           O  
ATOM   1446  CG  LEU A 193       8.580   7.759   6.011  1.00 85.38           C  
ATOM   1447  CD1 LEU A 193       7.073   7.696   5.788  1.00 85.38           C  
ATOM   1448  CD2 LEU A 193       9.319   7.856   4.681  1.00 85.38           C  
ATOM   1449  N   THR A 194       8.026   6.799   9.506  1.00 88.38           N  
ATOM   1450  CA  THR A 194       8.381   5.529  10.130  1.00 88.38           C  
ATOM   1451  C   THR A 194       8.153   4.370   9.165  1.00 88.38           C  
ATOM   1452  CB  THR A 194       7.572   5.295  11.419  1.00 88.38           C  
ATOM   1453  O   THR A 194       7.037   4.168   8.682  1.00 88.38           O  
ATOM   1454  CG2 THR A 194       8.024   4.023  12.129  1.00 88.38           C  
ATOM   1455  OG1 THR A 194       7.753   6.410  12.300  1.00 88.38           O  
ATOM   1456  N   LEU A 195       9.226   3.682   8.809  1.00 87.53           N  
ATOM   1457  CA  LEU A 195       9.143   2.510   7.944  1.00 87.53           C  
ATOM   1458  C   LEU A 195       9.234   1.225   8.761  1.00 87.53           C  
ATOM   1459  CB  LEU A 195      10.255   2.539   6.893  1.00 87.53           C  
ATOM   1460  O   LEU A 195      10.196   1.024   9.505  1.00 87.53           O  
ATOM   1461  CG  LEU A 195      10.104   1.571   5.718  1.00 87.53           C  
ATOM   1462  CD1 LEU A 195       9.182   2.165   4.658  1.00 87.53           C  
ATOM   1463  CD2 LEU A 195      11.466   1.236   5.122  1.00 87.53           C  
ATOM   1464  N   ILE A 196       8.174   0.463   8.626  1.00 88.29           N  
ATOM   1465  CA  ILE A 196       8.087  -0.782   9.383  1.00 88.29           C  
ATOM   1466  C   ILE A 196       8.393  -1.965   8.467  1.00 88.29           C  
ATOM   1467  CB  ILE A 196       6.696  -0.952  10.032  1.00 88.29           C  
ATOM   1468  O   ILE A 196       7.679  -2.202   7.490  1.00 88.29           O  
ATOM   1469  CG1 ILE A 196       6.381   0.241  10.942  1.00 88.29           C  
ATOM   1470  CG2 ILE A 196       6.621  -2.269  10.811  1.00 88.29           C  
ATOM   1471  CD1 ILE A 196       4.904   0.387  11.283  1.00 88.29           C  
ATOM   1472  N   ASP A 197       9.531  -2.534   8.719  1.00 85.45           N  
ATOM   1473  CA  ASP A 197       9.932  -3.722   7.972  1.00 85.45           C  
ATOM   1474  C   ASP A 197       9.496  -4.996   8.692  1.00 85.45           C  
ATOM   1475  CB  ASP A 197      11.446  -3.733   7.753  1.00 85.45           C  
ATOM   1476  O   ASP A 197       9.723  -5.144   9.895  1.00 85.45           O  
ATOM   1477  CG  ASP A 197      11.895  -4.799   6.769  1.00 85.45           C  
ATOM   1478  OD1 ASP A 197      11.050  -5.329   6.016  1.00 85.45           O  
ATOM   1479  OD2 ASP A 197      13.105  -5.113   6.749  1.00 85.45           O  
ATOM   1480  N   THR A 198       8.785  -5.890   7.894  1.00 82.50           N  
ATOM   1481  CA  THR A 198       8.308  -7.151   8.450  1.00 82.50           C  
ATOM   1482  C   THR A 198       9.123  -8.323   7.908  1.00 82.50           C  
ATOM   1483  CB  THR A 198       6.817  -7.372   8.137  1.00 82.50           C  
ATOM   1484  O   THR A 198       9.729  -8.223   6.839  1.00 82.50           O  
ATOM   1485  CG2 THR A 198       5.959  -6.263   8.737  1.00 82.50           C  
ATOM   1486  OG1 THR A 198       6.630  -7.389   6.716  1.00 82.50           O  
ATOM   1487  N   PRO A 199       9.406  -9.246   8.782  1.00 75.00           N  
ATOM   1488  CA  PRO A 199      10.071 -10.436   8.246  1.00 75.00           C  
ATOM   1489  C   PRO A 199       9.296 -11.079   7.099  1.00 75.00           C  
ATOM   1490  CB  PRO A 199      10.140 -11.375   9.453  1.00 75.00           C  
ATOM   1491  O   PRO A 199       8.102 -10.817   6.932  1.00 75.00           O  
ATOM   1492  CG  PRO A 199       9.033 -10.924  10.351  1.00 75.00           C  
ATOM   1493  CD  PRO A 199       8.756  -9.475  10.075  1.00 75.00           C  
ATOM   1494  N   GLY A 200      10.162 -11.595   6.107  1.00 65.40           N  
ATOM   1495  CA  GLY A 200       9.564 -12.264   4.963  1.00 65.40           C  
ATOM   1496  C   GLY A 200       8.558 -13.330   5.354  1.00 65.40           C  
ATOM   1497  O   GLY A 200       8.827 -14.152   6.232  1.00 65.40           O  
ATOM   1498  N   PHE A 201       7.263 -13.077   5.000  1.00 67.12           N  
ATOM   1499  CA  PHE A 201       6.177 -14.028   5.209  1.00 67.12           C  
ATOM   1500  C   PHE A 201       6.127 -15.049   4.079  1.00 67.12           C  
ATOM   1501  CB  PHE A 201       4.834 -13.298   5.316  1.00 67.12           C  
ATOM   1502  O   PHE A 201       6.483 -14.741   2.940  1.00 67.12           O  
ATOM   1503  CG  PHE A 201       4.246 -12.910   3.987  1.00 67.12           C  
ATOM   1504  CD1 PHE A 201       4.506 -11.662   3.433  1.00 67.12           C  
ATOM   1505  CD2 PHE A 201       3.434 -13.794   3.289  1.00 67.12           C  
ATOM   1506  CE1 PHE A 201       3.962 -11.300   2.203  1.00 67.12           C  
ATOM   1507  CE2 PHE A 201       2.887 -13.440   2.059  1.00 67.12           C  
ATOM   1508  CZ  PHE A 201       3.152 -12.192   1.518  1.00 67.12           C  
ATOM   1509  N   GLY A 202       6.225 -16.361   4.365  1.00 60.44           N  
ATOM   1510  CA  GLY A 202       6.159 -17.387   3.337  1.00 60.44           C  
ATOM   1511  C   GLY A 202       7.454 -18.163   3.185  1.00 60.44           C  
ATOM   1512  O   GLY A 202       7.640 -18.884   2.203  1.00 60.44           O  
ATOM   1513  N   ASP A 203       8.487 -18.029   4.172  1.00 66.07           N  
ATOM   1514  CA  ASP A 203       9.760 -18.742   4.165  1.00 66.07           C  
ATOM   1515  C   ASP A 203       9.654 -20.062   4.926  1.00 66.07           C  
ATOM   1516  CB  ASP A 203      10.865 -17.874   4.770  1.00 66.07           C  
ATOM   1517  O   ASP A 203      10.354 -21.026   4.608  1.00 66.07           O  
ATOM   1518  CG  ASP A 203      11.252 -16.704   3.882  1.00 66.07           C  
ATOM   1519  OD1 ASP A 203      10.914 -16.713   2.679  1.00 66.07           O  
ATOM   1520  OD2 ASP A 203      11.904 -15.766   4.390  1.00 66.07           O  
ATOM   1521  N   ASN A 204       8.534 -20.119   5.722  1.00 64.72           N  
ATOM   1522  CA  ASN A 204       8.369 -21.300   6.563  1.00 64.72           C  
ATOM   1523  C   ASN A 204       7.452 -22.330   5.910  1.00 64.72           C  
ATOM   1524  CB  ASN A 204       7.830 -20.907   7.940  1.00 64.72           C  
ATOM   1525  O   ASN A 204       6.687 -22.000   5.003  1.00 64.72           O  
ATOM   1526  CG  ASN A 204       8.861 -20.187   8.787  1.00 64.72           C  
ATOM   1527  ND2 ASN A 204       8.398 -19.476   9.808  1.00 64.72           N  
ATOM   1528  OD1 ASN A 204      10.064 -20.269   8.526  1.00 64.72           O  
ATOM   1529  N   VAL A 205       7.735 -23.625   6.028  1.00 65.57           N  
ATOM   1530  CA  VAL A 205       6.997 -24.756   5.476  1.00 65.57           C  
ATOM   1531  C   VAL A 205       5.531 -24.670   5.894  1.00 65.57           C  
ATOM   1532  CB  VAL A 205       7.602 -26.104   5.928  1.00 65.57           C  
ATOM   1533  O   VAL A 205       4.632 -24.884   5.077  1.00 65.57           O  
ATOM   1534  CG1 VAL A 205       6.777 -27.273   5.393  1.00 65.57           C  
ATOM   1535  CG2 VAL A 205       9.055 -26.217   5.470  1.00 65.57           C  
ATOM   1536  N   ASN A 206       5.316 -24.035   7.108  1.00 68.88           N  
ATOM   1537  CA  ASN A 206       3.965 -23.730   7.566  1.00 68.88           C  
ATOM   1538  C   ASN A 206       3.739 -22.225   7.682  1.00 68.88           C  
ATOM   1539  CB  ASN A 206       3.686 -24.413   8.906  1.00 68.88           C  
ATOM   1540  O   ASN A 206       4.323 -21.570   8.547  1.00 68.88           O  
ATOM   1541  CG  ASN A 206       2.206 -24.485   9.227  1.00 68.88           C  
ATOM   1542  ND2 ASN A 206       1.874 -25.091  10.361  1.00 68.88           N  
ATOM   1543  OD1 ASN A 206       1.368 -24.002   8.462  1.00 68.88           O  
ATOM   1544  N   ASN A 207       2.953 -21.647   6.774  1.00 69.83           N  
ATOM   1545  CA  ASN A 207       2.774 -20.201   6.688  1.00 69.83           C  
ATOM   1546  C   ASN A 207       1.349 -19.791   7.047  1.00 69.83           C  
ATOM   1547  CB  ASN A 207       3.136 -19.698   5.290  1.00 69.83           C  
ATOM   1548  O   ASN A 207       0.960 -18.639   6.843  1.00 69.83           O  
ATOM   1549  CG  ASN A 207       4.599 -19.909   4.953  1.00 69.83           C  
ATOM   1550  ND2 ASN A 207       4.870 -20.323   3.721  1.00 69.83           N  
ATOM   1551  OD1 ASN A 207       5.478 -19.703   5.794  1.00 69.83           O  
ATOM   1552  N   GLU A 208       0.606 -20.716   7.640  1.00 70.30           N  
ATOM   1553  CA  GLU A 208      -0.791 -20.448   7.968  1.00 70.30           C  
ATOM   1554  C   GLU A 208      -0.907 -19.416   9.087  1.00 70.30           C  
ATOM   1555  CB  GLU A 208      -1.507 -21.740   8.369  1.00 70.30           C  
ATOM   1556  O   GLU A 208      -1.812 -18.579   9.076  1.00 70.30           O  
ATOM   1557  CG  GLU A 208      -1.913 -22.610   7.188  1.00 70.30           C  
ATOM   1558  CD  GLU A 208      -2.643 -23.878   7.600  1.00 70.30           C  
ATOM   1559  OE1 GLU A 208      -2.986 -24.696   6.716  1.00 70.30           O  
ATOM   1560  OE2 GLU A 208      -2.874 -24.056   8.817  1.00 70.30           O  
ATOM   1561  N   GLU A 209       0.174 -19.304  10.002  1.00 69.22           N  
ATOM   1562  CA  GLU A 209       0.096 -18.388  11.136  1.00 69.22           C  
ATOM   1563  C   GLU A 209       1.087 -17.237  10.985  1.00 69.22           C  
ATOM   1564  CB  GLU A 209       0.351 -19.133  12.448  1.00 69.22           C  
ATOM   1565  O   GLU A 209       1.363 -16.518  11.947  1.00 69.22           O  
ATOM   1566  CG  GLU A 209      -0.772 -20.078  12.847  1.00 69.22           C  
ATOM   1567  CD  GLU A 209      -0.538 -20.757  14.188  1.00 69.22           C  
ATOM   1568  OE1 GLU A 209      -1.416 -21.526  14.640  1.00 69.22           O  
ATOM   1569  OE2 GLU A 209       0.531 -20.516  14.791  1.00 69.22           O  
ATOM   1570  N   SER A 210       1.714 -17.184   9.832  1.00 73.59           N  
ATOM   1571  CA  SER A 210       2.750 -16.176   9.631  1.00 73.59           C  
ATOM   1572  C   SER A 210       2.148 -14.780   9.516  1.00 73.59           C  
ATOM   1573  CB  SER A 210       3.569 -16.492   8.378  1.00 73.59           C  
ATOM   1574  O   SER A 210       2.817 -13.785   9.803  1.00 73.59           O  
ATOM   1575  OG  SER A 210       4.153 -17.780   8.471  1.00 73.59           O  
ATOM   1576  N   PHE A 211       0.864 -14.651   9.369  1.00 79.80           N  
ATOM   1577  CA  PHE A 211       0.225 -13.352   9.190  1.00 79.80           C  
ATOM   1578  C   PHE A 211      -0.210 -12.773  10.531  1.00 79.80           C  
ATOM   1579  CB  PHE A 211      -0.982 -13.470   8.253  1.00 79.80           C  
ATOM   1580  O   PHE A 211      -0.455 -11.570  10.643  1.00 79.80           O  
ATOM   1581  CG  PHE A 211      -2.014 -14.463   8.715  1.00 79.80           C  
ATOM   1582  CD1 PHE A 211      -1.959 -15.788   8.300  1.00 79.80           C  
ATOM   1583  CD2 PHE A 211      -3.040 -14.071   9.564  1.00 79.80           C  
ATOM   1584  CE1 PHE A 211      -2.913 -16.710   8.725  1.00 79.80           C  
ATOM   1585  CE2 PHE A 211      -3.997 -14.986   9.994  1.00 79.80           C  
ATOM   1586  CZ  PHE A 211      -3.932 -16.305   9.572  1.00 79.80           C  
ATOM   1587  N   GLN A 212      -0.361 -13.621  11.609  1.00 85.50           N  
ATOM   1588  CA  GLN A 212      -0.890 -13.228  12.910  1.00 85.50           C  
ATOM   1589  C   GLN A 212       0.007 -12.189  13.577  1.00 85.50           C  
ATOM   1590  CB  GLN A 212      -1.044 -14.449  13.819  1.00 85.50           C  
ATOM   1591  O   GLN A 212      -0.483 -11.203  14.132  1.00 85.50           O  
ATOM   1592  CG  GLN A 212      -1.918 -14.199  15.041  1.00 85.50           C  
ATOM   1593  CD  GLN A 212      -3.351 -13.861  14.679  1.00 85.50           C  
ATOM   1594  NE2 GLN A 212      -3.963 -12.968  15.449  1.00 85.50           N  
ATOM   1595  OE1 GLN A 212      -3.905 -14.397  13.714  1.00 85.50           O  
ATOM   1596  N   PRO A 213       1.263 -12.357  13.512  1.00 86.43           N  
ATOM   1597  CA  PRO A 213       2.130 -11.376  14.167  1.00 86.43           C  
ATOM   1598  C   PRO A 213       2.023  -9.985  13.546  1.00 86.43           C  
ATOM   1599  CB  PRO A 213       3.533 -11.956  13.968  1.00 86.43           C  
ATOM   1600  O   PRO A 213       2.099  -8.980  14.257  1.00 86.43           O  
ATOM   1601  CG  PRO A 213       3.386 -12.932  12.845  1.00 86.43           C  
ATOM   1602  CD  PRO A 213       1.962 -13.407  12.809  1.00 86.43           C  
ATOM   1603  N   ILE A 214       1.781  -9.978  12.256  1.00 88.34           N  
ATOM   1604  CA  ILE A 214       1.656  -8.701  11.563  1.00 88.34           C  
ATOM   1605  C   ILE A 214       0.337  -8.033  11.944  1.00 88.34           C  
ATOM   1606  CB  ILE A 214       1.743  -8.880  10.030  1.00 88.34           C  
ATOM   1607  O   ILE A 214       0.303  -6.836  12.238  1.00 88.34           O  
ATOM   1608  CG1 ILE A 214       3.102  -9.469   9.637  1.00 88.34           C  
ATOM   1609  CG2 ILE A 214       1.496  -7.548   9.316  1.00 88.34           C  
ATOM   1610  CD1 ILE A 214       3.186  -9.917   8.184  1.00 88.34           C  
ATOM   1611  N   VAL A 215      -0.682  -8.764  11.922  1.00 89.41           N  
ATOM   1612  CA  VAL A 215      -1.995  -8.246  12.295  1.00 89.41           C  
ATOM   1613  C   VAL A 215      -1.977  -7.793  13.753  1.00 89.41           C  
ATOM   1614  CB  VAL A 215      -3.103  -9.301  12.078  1.00 89.41           C  
ATOM   1615  O   VAL A 215      -2.508  -6.731  14.086  1.00 89.41           O  
ATOM   1616  CG1 VAL A 215      -4.436  -8.805  12.635  1.00 89.41           C  
ATOM   1617  CG2 VAL A 215      -3.233  -9.640  10.594  1.00 89.41           C  
ATOM   1618  N   ASP A 216      -1.365  -8.604  14.606  1.00 89.58           N  
ATOM   1619  CA  ASP A 216      -1.253  -8.280  16.025  1.00 89.58           C  
ATOM   1620  C   ASP A 216      -0.476  -6.983  16.234  1.00 89.58           C  
ATOM   1621  CB  ASP A 216      -0.580  -9.425  16.785  1.00 89.58           C  
ATOM   1622  O   ASP A 216      -0.816  -6.182  17.107  1.00 89.58           O  
ATOM   1623  CG  ASP A 216      -1.467 -10.649  16.923  1.00 89.58           C  
ATOM   1624  OD1 ASP A 216      -2.689 -10.547  16.678  1.00 89.58           O  
ATOM   1625  OD2 ASP A 216      -0.941 -11.725  17.282  1.00 89.58           O  
ATOM   1626  N   TYR A 217       0.525  -6.855  15.460  1.00 90.57           N  
ATOM   1627  CA  TYR A 217       1.314  -5.631  15.548  1.00 90.57           C  
ATOM   1628  C   TYR A 217       0.462  -4.409  15.225  1.00 90.57           C  
ATOM   1629  CB  TYR A 217       2.514  -5.696  14.599  1.00 90.57           C  
ATOM   1630  O   TYR A 217       0.507  -3.407  15.942  1.00 90.57           O  
ATOM   1631  CG  TYR A 217       3.339  -4.432  14.576  1.00 90.57           C  
ATOM   1632  CD1 TYR A 217       3.173  -3.487  13.566  1.00 90.57           C  
ATOM   1633  CD2 TYR A 217       4.286  -4.181  15.562  1.00 90.57           C  
ATOM   1634  CE1 TYR A 217       3.931  -2.322  13.539  1.00 90.57           C  
ATOM   1635  CE2 TYR A 217       5.051  -3.019  15.546  1.00 90.57           C  
ATOM   1636  OH  TYR A 217       5.620  -0.945  14.511  1.00 90.57           O  
ATOM   1637  CZ  TYR A 217       4.866  -2.097  14.532  1.00 90.57           C  
ATOM   1638  N   ILE A 218      -0.305  -4.459  14.137  1.00 91.67           N  
ATOM   1639  CA  ILE A 218      -1.158  -3.349  13.727  1.00 91.67           C  
ATOM   1640  C   ILE A 218      -2.211  -3.083  14.800  1.00 91.67           C  
ATOM   1641  CB  ILE A 218      -1.838  -3.631  12.368  1.00 91.67           C  
ATOM   1642  O   ILE A 218      -2.457  -1.931  15.165  1.00 91.67           O  
ATOM   1643  CG1 ILE A 218      -0.786  -3.761  11.261  1.00 91.67           C  
ATOM   1644  CG2 ILE A 218      -2.851  -2.532  12.033  1.00 91.67           C  
ATOM   1645  CD1 ILE A 218      -1.347  -4.229   9.925  1.00 91.67           C  
ATOM   1646  N   GLU A 219      -2.817  -4.142  15.294  1.00 91.48           N  
ATOM   1647  CA  GLU A 219      -3.838  -4.006  16.329  1.00 91.48           C  
ATOM   1648  C   GLU A 219      -3.251  -3.420  17.610  1.00 91.48           C  
ATOM   1649  CB  GLU A 219      -4.490  -5.360  16.622  1.00 91.48           C  
ATOM   1650  O   GLU A 219      -3.905  -2.629  18.293  1.00 91.48           O  
ATOM   1651  CG  GLU A 219      -5.438  -5.835  15.530  1.00 91.48           C  
ATOM   1652  CD  GLU A 219      -6.092  -7.171  15.842  1.00 91.48           C  
ATOM   1653  OE1 GLU A 219      -7.025  -7.577  15.112  1.00 91.48           O  
ATOM   1654  OE2 GLU A 219      -5.669  -7.818  16.827  1.00 91.48           O  
ATOM   1655  N   SER A 220      -2.059  -3.854  17.954  1.00 91.11           N  
ATOM   1656  CA  SER A 220      -1.386  -3.316  19.133  1.00 91.11           C  
ATOM   1657  C   SER A 220      -1.184  -1.809  19.013  1.00 91.11           C  
ATOM   1658  CB  SER A 220      -0.037  -4.005  19.342  1.00 91.11           C  
ATOM   1659  O   SER A 220      -1.328  -1.078  19.996  1.00 91.11           O  
ATOM   1660  OG  SER A 220       0.891  -3.606  18.347  1.00 91.11           O  
ATOM   1661  N   GLN A 221      -0.826  -1.378  17.777  1.00 90.41           N  
ATOM   1662  CA  GLN A 221      -0.658   0.053  17.542  1.00 90.41           C  
ATOM   1663  C   GLN A 221      -1.981   0.796  17.701  1.00 90.41           C  
ATOM   1664  CB  GLN A 221      -0.078   0.304  16.150  1.00 90.41           C  
ATOM   1665  O   GLN A 221      -2.019   1.895  18.259  1.00 90.41           O  
ATOM   1666  CG  GLN A 221       1.314  -0.280  15.948  1.00 90.41           C  
ATOM   1667  CD  GLN A 221       2.308   0.200  16.988  1.00 90.41           C  
ATOM   1668  NE2 GLN A 221       2.913  -0.739  17.708  1.00 90.41           N  
ATOM   1669  OE1 GLN A 221       2.532   1.405  17.143  1.00 90.41           O  
ATOM   1670  N   PHE A 222      -3.067   0.221  17.216  1.00 91.20           N  
ATOM   1671  CA  PHE A 222      -4.390   0.812  17.371  1.00 91.20           C  
ATOM   1672  C   PHE A 222      -4.789   0.870  18.841  1.00 91.20           C  
ATOM   1673  CB  PHE A 222      -5.431   0.020  16.575  1.00 91.20           C  
ATOM   1674  O   PHE A 222      -5.355   1.865  19.298  1.00 91.20           O  
ATOM   1675  CG  PHE A 222      -5.420   0.314  15.099  1.00 91.20           C  
ATOM   1676  CD1 PHE A 222      -4.824   1.471  14.611  1.00 91.20           C  
ATOM   1677  CD2 PHE A 222      -6.007  -0.566  14.199  1.00 91.20           C  
ATOM   1678  CE1 PHE A 222      -4.812   1.746  13.246  1.00 91.20           C  
ATOM   1679  CE2 PHE A 222      -5.999  -0.298  12.833  1.00 91.20           C  
ATOM   1680  CZ  PHE A 222      -5.402   0.859  12.359  1.00 91.20           C  
ATOM   1681  N   GLU A 223      -4.510  -0.179  19.547  1.00 90.06           N  
ATOM   1682  CA  GLU A 223      -4.841  -0.265  20.966  1.00 90.06           C  
ATOM   1683  C   GLU A 223      -4.099   0.797  21.771  1.00 90.06           C  
ATOM   1684  CB  GLU A 223      -4.518  -1.659  21.510  1.00 90.06           C  
ATOM   1685  O   GLU A 223      -4.673   1.417  22.669  1.00 90.06           O  
ATOM   1686  CG  GLU A 223      -4.963  -1.876  22.949  1.00 90.06           C  
ATOM   1687  CD  GLU A 223      -6.474  -1.859  23.119  1.00 90.06           C  
ATOM   1688  OE1 GLU A 223      -6.957  -1.486  24.212  1.00 90.06           O  
ATOM   1689  OE2 GLU A 223      -7.179  -2.223  22.152  1.00 90.06           O  
ATOM   1690  N   GLN A 224      -2.881   0.949  21.479  1.00 88.34           N  
ATOM   1691  CA  GLN A 224      -2.080   1.967  22.149  1.00 88.34           C  
ATOM   1692  C   GLN A 224      -2.681   3.356  21.955  1.00 88.34           C  
ATOM   1693  CB  GLN A 224      -0.639   1.942  21.636  1.00 88.34           C  
ATOM   1694  O   GLN A 224      -2.725   4.156  22.892  1.00 88.34           O  
ATOM   1695  CG  GLN A 224       0.167   0.747  22.125  1.00 88.34           C  
ATOM   1696  CD  GLN A 224       1.592   0.746  21.602  1.00 88.34           C  
ATOM   1697  NE2 GLN A 224       2.320  -0.333  21.868  1.00 88.34           N  
ATOM   1698  OE1 GLN A 224       2.033   1.706  20.964  1.00 88.34           O  
ATOM   1699  N   TYR A 225      -3.108   3.525  20.744  1.00 87.50           N  
ATOM   1700  CA  TYR A 225      -3.744   4.802  20.441  1.00 87.50           C  
ATOM   1701  C   TYR A 225      -5.072   4.938  21.175  1.00 87.50           C  
ATOM   1702  CB  TYR A 225      -3.965   4.948  18.932  1.00 87.50           C  
ATOM   1703  O   TYR A 225      -5.396   6.009  21.692  1.00 87.50           O  
ATOM   1704  CG  TYR A 225      -4.545   6.282  18.530  1.00 87.50           C  
ATOM   1705  CD1 TYR A 225      -5.895   6.409  18.212  1.00 87.50           C  
ATOM   1706  CD2 TYR A 225      -3.745   7.417  18.466  1.00 87.50           C  
ATOM   1707  CE1 TYR A 225      -6.434   7.636  17.838  1.00 87.50           C  
ATOM   1708  CE2 TYR A 225      -4.273   8.649  18.094  1.00 87.50           C  
ATOM   1709  OH  TYR A 225      -6.144   9.965  17.414  1.00 87.50           O  
ATOM   1710  CZ  TYR A 225      -5.616   8.748  17.783  1.00 87.50           C  
ATOM   1711  N   LEU A 226      -5.854   3.901  21.179  1.00 87.42           N  
ATOM   1712  CA  LEU A 226      -7.142   3.883  21.863  1.00 87.42           C  
ATOM   1713  C   LEU A 226      -6.968   4.134  23.357  1.00 87.42           C  
ATOM   1714  CB  LEU A 226      -7.851   2.545  21.636  1.00 87.42           C  
ATOM   1715  O   LEU A 226      -7.758   4.859  23.965  1.00 87.42           O  
ATOM   1716  CG  LEU A 226      -9.259   2.417  22.220  1.00 87.42           C  
ATOM   1717  CD1 LEU A 226     -10.190   3.448  21.591  1.00 87.42           C  
ATOM   1718  CD2 LEU A 226      -9.797   1.005  22.013  1.00 87.42           C  
ATOM   1719  N   GLN A 227      -6.021   3.549  23.978  1.00 85.66           N  
ATOM   1720  CA  GLN A 227      -5.730   3.712  25.399  1.00 85.66           C  
ATOM   1721  C   GLN A 227      -5.408   5.166  25.731  1.00 85.66           C  
ATOM   1722  CB  GLN A 227      -4.569   2.809  25.817  1.00 85.66           C  
ATOM   1723  O   GLN A 227      -5.849   5.686  26.758  1.00 85.66           O  
ATOM   1724  CG  GLN A 227      -4.931   1.331  25.879  1.00 85.66           C  
ATOM   1725  CD  GLN A 227      -3.725   0.441  26.118  1.00 85.66           C  
ATOM   1726  NE2 GLN A 227      -3.894  -0.858  25.896  1.00 85.66           N  
ATOM   1727  OE1 GLN A 227      -2.651   0.917  26.499  1.00 85.66           O  
ATOM   1728  N   GLU A 228      -4.632   5.698  24.860  1.00 81.66           N  
ATOM   1729  CA  GLU A 228      -4.257   7.097  25.047  1.00 81.66           C  
ATOM   1730  C   GLU A 228      -5.459   8.019  24.866  1.00 81.66           C  
ATOM   1731  CB  GLU A 228      -3.142   7.490  24.074  1.00 81.66           C  
ATOM   1732  O   GLU A 228      -5.582   9.031  25.560  1.00 81.66           O  
ATOM   1733  CG  GLU A 228      -2.524   8.850  24.364  1.00 81.66           C  
ATOM   1734  CD  GLU A 228      -1.749   8.890  25.672  1.00 81.66           C  
ATOM   1735  OE1 GLU A 228      -1.702   9.963  26.316  1.00 81.66           O  
ATOM   1736  OE2 GLU A 228      -1.184   7.842  26.054  1.00 81.66           O  
ATOM   1737  N   GLU A 229      -6.250   7.660  23.902  1.00 79.22           N  
ATOM   1738  CA  GLU A 229      -7.470   8.429  23.680  1.00 79.22           C  
ATOM   1739  C   GLU A 229      -8.419   8.316  24.871  1.00 79.22           C  
ATOM   1740  CB  GLU A 229      -8.173   7.966  22.402  1.00 79.22           C  
ATOM   1741  O   GLU A 229      -9.112   9.276  25.213  1.00 79.22           O  
ATOM   1742  CG  GLU A 229      -9.306   8.880  21.957  1.00 79.22           C  
ATOM   1743  CD  GLU A 229     -10.076   8.343  20.761  1.00 79.22           C  
ATOM   1744  OE1 GLU A 229     -11.074   8.977  20.347  1.00 79.22           O  
ATOM   1745  OE2 GLU A 229      -9.680   7.280  20.235  1.00 79.22           O  
ATOM   1746  N   SER A 230      -8.530   7.128  25.418  1.00 73.21           N  
ATOM   1747  CA  SER A 230      -9.404   6.860  26.556  1.00 73.21           C  
ATOM   1748  C   SER A 230      -8.900   7.557  27.816  1.00 73.21           C  
ATOM   1749  CB  SER A 230      -9.514   5.356  26.805  1.00 73.21           C  
ATOM   1750  O   SER A 230      -9.692   7.928  28.685  1.00 73.21           O  
ATOM   1751  OG  SER A 230     -10.118   4.706  25.700  1.00 73.21           O  
ATOM   1752  N   LYS A 231      -7.546   7.672  27.996  1.00 69.35           N  
ATOM   1753  CA  LYS A 231      -6.948   8.363  29.134  1.00 69.35           C  
ATOM   1754  C   LYS A 231      -7.299   9.848  29.122  1.00 69.35           C  
ATOM   1755  CB  LYS A 231      -5.429   8.183  29.134  1.00 69.35           C  
ATOM   1756  O   LYS A 231      -7.429  10.469  30.179  1.00 69.35           O  
ATOM   1757  CG  LYS A 231      -4.973   6.766  29.449  1.00 69.35           C  
ATOM   1758  CD  LYS A 231      -3.454   6.652  29.441  1.00 69.35           C  
ATOM   1759  CE  LYS A 231      -2.999   5.213  29.642  1.00 69.35           C  
ATOM   1760  NZ  LYS A 231      -1.516   5.080  29.526  1.00 69.35           N  
ATOM   1761  N   VAL A 232      -7.501  10.332  27.984  1.00 55.76           N  
ATOM   1762  CA  VAL A 232      -7.798  11.746  27.780  1.00 55.76           C  
ATOM   1763  C   VAL A 232      -9.262  12.020  28.117  1.00 55.76           C  
ATOM   1764  CB  VAL A 232      -7.493  12.187  26.331  1.00 55.76           C  
ATOM   1765  O   VAL A 232      -9.591  13.067  28.680  1.00 55.76           O  
ATOM   1766  CG1 VAL A 232      -7.996  13.607  26.082  1.00 55.76           C  
ATOM   1767  CG2 VAL A 232      -5.995  12.089  26.048  1.00 55.76           C  
ATOM   1768  N   VAL A 233     -10.205  11.043  28.013  1.00 53.88           N  
ATOM   1769  CA  VAL A 233     -11.625  11.241  28.282  1.00 53.88           C  
ATOM   1770  C   VAL A 233     -11.899  11.066  29.774  1.00 53.88           C  
ATOM   1771  CB  VAL A 233     -12.500  10.266  27.462  1.00 53.88           C  
ATOM   1772  O   VAL A 233     -12.711  11.792  30.352  1.00 53.88           O  
ATOM   1773  CG1 VAL A 233     -13.966  10.376  27.877  1.00 53.88           C  
ATOM   1774  CG2 VAL A 233     -12.343  10.538  25.967  1.00 53.88           C  
ATOM   1775  N   GLU A 234     -11.048  10.316  30.570  1.00 53.50           N  
ATOM   1776  CA  GLU A 234     -11.238  10.127  32.005  1.00 53.50           C  
ATOM   1777  C   GLU A 234     -10.507  11.202  32.805  1.00 53.50           C  
ATOM   1778  CB  GLU A 234     -10.759   8.737  32.433  1.00 53.50           C  
ATOM   1779  O   GLU A 234     -10.954  11.590  33.887  1.00 53.50           O  
ATOM   1780  CG  GLU A 234     -11.823   7.656  32.310  1.00 53.50           C  
ATOM   1781  CD  GLU A 234     -11.391   6.321  32.895  1.00 53.50           C  
ATOM   1782  OE1 GLU A 234     -12.201   5.366  32.890  1.00 53.50           O  
ATOM   1783  OE2 GLU A 234     -10.234   6.229  33.363  1.00 53.50           O  
ATOM   1784  N   GLY A 235      -9.583  12.012  32.159  1.00 48.89           N  
ATOM   1785  CA  GLY A 235      -8.868  13.138  32.739  1.00 48.89           C  
ATOM   1786  C   GLY A 235      -9.382  14.482  32.260  1.00 48.89           C  
ATOM   1787  O   GLY A 235      -8.812  15.524  32.590  1.00 48.89           O  
ATOM   1788  N   ALA A 236     -10.535  14.537  31.462  1.00 47.94           N  
ATOM   1789  CA  ALA A 236     -11.110  15.709  30.809  1.00 47.94           C  
ATOM   1790  C   ALA A 236     -11.994  16.496  31.773  1.00 47.94           C  
ATOM   1791  CB  ALA A 236     -11.911  15.293  29.577  1.00 47.94           C  
ATOM   1792  O   ALA A 236     -13.007  17.070  31.368  1.00 47.94           O  
ATOM   1793  N   LEU A 237     -11.677  16.548  33.116  1.00 49.03           N  
ATOM   1794  CA  LEU A 237     -11.969  17.789  33.825  1.00 49.03           C  
ATOM   1795  C   LEU A 237     -10.684  18.541  34.154  1.00 49.03           C  
ATOM   1796  CB  LEU A 237     -12.748  17.500  35.111  1.00 49.03           C  
ATOM   1797  O   LEU A 237     -10.713  19.749  34.404  1.00 49.03           O  
ATOM   1798  CG  LEU A 237     -14.255  17.291  34.958  1.00 49.03           C  
ATOM   1799  CD1 LEU A 237     -14.846  16.730  36.247  1.00 49.03           C  
ATOM   1800  CD2 LEU A 237     -14.941  18.597  34.573  1.00 49.03           C  
ATOM   1801  N   VAL A 238      -9.599  18.450  33.435  1.00 45.03           N  
ATOM   1802  CA  VAL A 238      -8.528  19.419  33.643  1.00 45.03           C  
ATOM   1803  C   VAL A 238      -7.534  19.347  32.487  1.00 45.03           C  
ATOM   1804  CB  VAL A 238      -7.802  19.182  34.986  1.00 45.03           C  
ATOM   1805  O   VAL A 238      -7.101  18.259  32.099  1.00 45.03           O  
ATOM   1806  CG1 VAL A 238      -6.606  20.122  35.127  1.00 45.03           C  
ATOM   1807  CG2 VAL A 238      -8.769  19.365  36.155  1.00 45.03           C  
ATOM   1808  N   GLN A 239      -7.885  19.755  31.264  1.00 42.12           N  
ATOM   1809  CA  GLN A 239      -6.887  20.440  30.449  1.00 42.12           C  
ATOM   1810  C   GLN A 239      -6.891  19.915  29.016  1.00 42.12           C  
ATOM   1811  CB  GLN A 239      -5.494  20.283  31.061  1.00 42.12           C  
ATOM   1812  O   GLN A 239      -6.498  18.773  28.767  1.00 42.12           O  
ATOM   1813  CG  GLN A 239      -4.857  21.600  31.485  1.00 42.12           C  
ATOM   1814  CD  GLN A 239      -4.154  21.507  32.827  1.00 42.12           C  
ATOM   1815  NE2 GLN A 239      -4.027  22.639  33.510  1.00 42.12           N  
ATOM   1816  OE1 GLN A 239      -3.730  20.425  33.247  1.00 42.12           O  
ATOM   1817  N   GLN A 240      -7.920  20.012  28.236  1.00 44.62           N  
ATOM   1818  CA  GLN A 240      -8.013  20.039  26.780  1.00 44.62           C  
ATOM   1819  C   GLN A 240      -6.907  20.898  26.174  1.00 44.62           C  
ATOM   1820  CB  GLN A 240      -9.382  20.557  26.339  1.00 44.62           C  
ATOM   1821  O   GLN A 240      -6.585  20.761  24.992  1.00 44.62           O  
ATOM   1822  CG  GLN A 240     -10.421  19.461  26.142  1.00 44.62           C  
ATOM   1823  CD  GLN A 240     -11.689  19.967  25.481  1.00 44.62           C  
ATOM   1824  NE2 GLN A 240     -12.507  19.045  24.984  1.00 44.62           N  
ATOM   1825  OE1 GLN A 240     -11.933  21.176  25.418  1.00 44.62           O  
ATOM   1826  N   GLU A 241      -5.780  21.278  26.977  1.00 45.83           N  
ATOM   1827  CA  GLU A 241      -4.702  22.073  26.399  1.00 45.83           C  
ATOM   1828  C   GLU A 241      -3.336  21.495  26.758  1.00 45.83           C  
ATOM   1829  CB  GLU A 241      -4.796  23.528  26.866  1.00 45.83           C  
ATOM   1830  O   GLU A 241      -2.312  21.934  26.229  1.00 45.83           O  
ATOM   1831  CG  GLU A 241      -5.734  24.384  26.026  1.00 45.83           C  
ATOM   1832  CD  GLU A 241      -5.883  25.803  26.552  1.00 45.83           C  
ATOM   1833  OE1 GLU A 241      -6.606  26.610  25.924  1.00 45.83           O  
ATOM   1834  OE2 GLU A 241      -5.273  26.110  27.600  1.00 45.83           O  
ATOM   1835  N   LYS A 242      -3.275  20.199  27.040  1.00 45.96           N  
ATOM   1836  CA  LYS A 242      -1.901  19.708  27.098  1.00 45.96           C  
ATOM   1837  C   LYS A 242      -1.821  18.250  26.654  1.00 45.96           C  
ATOM   1838  CB  LYS A 242      -1.336  19.857  28.511  1.00 45.96           C  
ATOM   1839  O   LYS A 242      -2.260  17.351  27.374  1.00 45.96           O  
ATOM   1840  CG  LYS A 242      -0.714  21.218  28.788  1.00 45.96           C  
ATOM   1841  CD  LYS A 242      -0.181  21.309  30.212  1.00 45.96           C  
ATOM   1842  CE  LYS A 242       0.406  22.684  30.503  1.00 45.96           C  
ATOM   1843  NZ  LYS A 242       0.906  22.787  31.907  1.00 45.96           N  
ATOM   1844  N   ARG A 243      -2.481  17.868  25.475  1.00 51.69           N  
ATOM   1845  CA  ARG A 243      -1.983  16.694  24.765  1.00 51.69           C  
ATOM   1846  C   ARG A 243      -0.547  16.378  25.168  1.00 51.69           C  
ATOM   1847  CB  ARG A 243      -2.069  16.905  23.252  1.00 51.69           C  
ATOM   1848  O   ARG A 243       0.238  17.285  25.450  1.00 51.69           O  
ATOM   1849  CG  ARG A 243      -3.478  16.792  22.692  1.00 51.69           C  
ATOM   1850  CD  ARG A 243      -3.489  16.869  21.172  1.00 51.69           C  
ATOM   1851  NE  ARG A 243      -4.849  16.850  20.641  1.00 51.69           N  
ATOM   1852  NH1 ARG A 243      -4.297  17.833  18.625  1.00 51.69           N  
ATOM   1853  NH2 ARG A 243      -6.469  17.241  19.061  1.00 51.69           N  
ATOM   1854  CZ  ARG A 243      -5.202  17.308  19.443  1.00 51.69           C  
ATOM   1855  N   ASN A 244      -0.186  15.600  26.168  1.00 47.52           N  
ATOM   1856  CA  ASN A 244       1.209  15.176  26.218  1.00 47.52           C  
ATOM   1857  C   ASN A 244       1.936  15.487  24.913  1.00 47.52           C  
ATOM   1858  CB  ASN A 244       1.305  13.683  26.537  1.00 47.52           C  
ATOM   1859  O   ASN A 244       1.528  15.027  23.845  1.00 47.52           O  
ATOM   1860  CG  ASN A 244       2.590  13.320  27.255  1.00 47.52           C  
ATOM   1861  ND2 ASN A 244       2.955  12.045  27.208  1.00 47.52           N  
ATOM   1862  OD1 ASN A 244       3.248  14.179  27.847  1.00 47.52           O  
ATOM   1863  N   PRO A 245       2.490  16.632  24.721  1.00 53.07           N  
ATOM   1864  CA  PRO A 245       3.331  16.991  23.577  1.00 53.07           C  
ATOM   1865  C   PRO A 245       4.274  15.864  23.161  1.00 53.07           C  
ATOM   1866  CB  PRO A 245       4.118  18.202  24.084  1.00 53.07           C  
ATOM   1867  O   PRO A 245       4.851  15.908  22.072  1.00 53.07           O  
ATOM   1868  CG  PRO A 245       3.942  18.178  25.568  1.00 53.07           C  
ATOM   1869  CD  PRO A 245       2.799  17.262  25.898  1.00 53.07           C  
ATOM   1870  N   LYS A 246       4.221  14.700  23.943  1.00 54.77           N  
ATOM   1871  CA  LYS A 246       5.216  13.675  23.644  1.00 54.77           C  
ATOM   1872  C   LYS A 246       4.565  12.441  23.025  1.00 54.77           C  
ATOM   1873  CB  LYS A 246       5.982  13.285  24.909  1.00 54.77           C  
ATOM   1874  O   LYS A 246       5.243  11.449  22.748  1.00 54.77           O  
ATOM   1875  CG  LYS A 246       7.069  14.274  25.304  1.00 54.77           C  
ATOM   1876  CD  LYS A 246       7.782  13.840  26.578  1.00 54.77           C  
ATOM   1877  CE  LYS A 246       8.834  14.856  27.004  1.00 54.77           C  
ATOM   1878  NZ  LYS A 246       9.414  14.525  28.340  1.00 54.77           N  
ATOM   1879  N   PHE A 247       3.150  12.478  22.883  1.00 65.46           N  
ATOM   1880  CA  PHE A 247       2.589  11.229  22.382  1.00 65.46           C  
ATOM   1881  C   PHE A 247       2.672  11.170  20.861  1.00 65.46           C  
ATOM   1882  CB  PHE A 247       1.134  11.071  22.835  1.00 65.46           C  
ATOM   1883  O   PHE A 247       2.196  12.075  20.172  1.00 65.46           O  
ATOM   1884  CG  PHE A 247       0.490   9.792  22.372  1.00 65.46           C  
ATOM   1885  CD1 PHE A 247      -0.379   9.787  21.288  1.00 65.46           C  
ATOM   1886  CD2 PHE A 247       0.754   8.593  23.023  1.00 65.46           C  
ATOM   1887  CE1 PHE A 247      -0.977   8.605  20.858  1.00 65.46           C  
ATOM   1888  CE2 PHE A 247       0.160   7.408  22.599  1.00 65.46           C  
ATOM   1889  CZ  PHE A 247      -0.706   7.416  21.517  1.00 65.46           C  
ATOM   1890  N   LYS A 248       3.423  10.269  20.339  1.00 69.18           N  
ATOM   1891  CA  LYS A 248       3.658  10.048  18.915  1.00 69.18           C  
ATOM   1892  C   LYS A 248       2.685   9.017  18.351  1.00 69.18           C  
ATOM   1893  CB  LYS A 248       5.099   9.598  18.671  1.00 69.18           C  
ATOM   1894  O   LYS A 248       2.462   7.968  18.959  1.00 69.18           O  
ATOM   1895  CG  LYS A 248       6.146  10.624  19.079  1.00 69.18           C  
ATOM   1896  CD  LYS A 248       7.558  10.112  18.828  1.00 69.18           C  
ATOM   1897  CE  LYS A 248       8.608  11.119  19.280  1.00 69.18           C  
ATOM   1898  NZ  LYS A 248       9.994  10.637  19.001  1.00 69.18           N  
ATOM   1899  N   ASP A 249       1.881   9.433  17.409  1.00 79.43           N  
ATOM   1900  CA  ASP A 249       0.947   8.563  16.699  1.00 79.43           C  
ATOM   1901  C   ASP A 249       1.687   7.450  15.961  1.00 79.43           C  
ATOM   1902  CB  ASP A 249       0.100   9.374  15.716  1.00 79.43           C  
ATOM   1903  O   ASP A 249       2.464   7.717  15.042  1.00 79.43           O  
ATOM   1904  CG  ASP A 249      -1.031   8.568  15.103  1.00 79.43           C  
ATOM   1905  OD1 ASP A 249      -1.055   7.329  15.266  1.00 79.43           O  
ATOM   1906  OD2 ASP A 249      -1.904   9.176  14.447  1.00 79.43           O  
ATOM   1907  N   ASN A 250       1.534   6.151  16.427  1.00 83.52           N  
ATOM   1908  CA  ASN A 250       2.220   5.007  15.835  1.00 83.52           C  
ATOM   1909  C   ASN A 250       1.286   4.193  14.944  1.00 83.52           C  
ATOM   1910  CB  ASN A 250       2.821   4.119  16.926  1.00 83.52           C  
ATOM   1911  O   ASN A 250       1.565   3.032  14.642  1.00 83.52           O  
ATOM   1912  CG  ASN A 250       3.931   4.807  17.694  1.00 83.52           C  
ATOM   1913  ND2 ASN A 250       3.996   4.556  18.997  1.00 83.52           N  
ATOM   1914  OD1 ASN A 250       4.724   5.560  17.122  1.00 83.52           O  
ATOM   1915  N   ARG A 251       0.196   4.716  14.531  1.00 90.25           N  
ATOM   1916  CA  ARG A 251      -0.721   4.000  13.650  1.00 90.25           C  
ATOM   1917  C   ARG A 251      -0.113   3.810  12.265  1.00 90.25           C  
ATOM   1918  CB  ARG A 251      -2.053   4.746  13.541  1.00 90.25           C  
ATOM   1919  O   ARG A 251       0.538   4.714  11.737  1.00 90.25           O  
ATOM   1920  CG  ARG A 251      -2.818   4.836  14.851  1.00 90.25           C  
ATOM   1921  CD  ARG A 251      -4.089   5.661  14.707  1.00 90.25           C  
ATOM   1922  NE  ARG A 251      -3.793   7.075  14.497  1.00 90.25           N  
ATOM   1923  NH1 ARG A 251      -6.003   7.726  14.322  1.00 90.25           N  
ATOM   1924  NH2 ARG A 251      -4.328   9.280  14.137  1.00 90.25           N  
ATOM   1925  CZ  ARG A 251      -4.708   8.024  14.319  1.00 90.25           C  
ATOM   1926  N   VAL A 252      -0.385   2.638  11.768  1.00 92.04           N  
ATOM   1927  CA  VAL A 252       0.115   2.339  10.430  1.00 92.04           C  
ATOM   1928  C   VAL A 252      -0.839   2.910   9.383  1.00 92.04           C  
ATOM   1929  CB  VAL A 252       0.292   0.819  10.217  1.00 92.04           C  
ATOM   1930  O   VAL A 252      -2.031   2.595   9.383  1.00 92.04           O  
ATOM   1931  CG1 VAL A 252       0.828   0.530   8.816  1.00 92.04           C  
ATOM   1932  CG2 VAL A 252       1.222   0.237  11.280  1.00 92.04           C  
ATOM   1933  N   HIS A 253      -0.282   3.756   8.470  1.00 91.89           N  
ATOM   1934  CA  HIS A 253      -1.112   4.469   7.507  1.00 91.89           C  
ATOM   1935  C   HIS A 253      -1.230   3.694   6.199  1.00 91.89           C  
ATOM   1936  CB  HIS A 253      -0.545   5.865   7.240  1.00 91.89           C  
ATOM   1937  O   HIS A 253      -2.281   3.712   5.554  1.00 91.89           O  
ATOM   1938  CG  HIS A 253      -0.347   6.679   8.479  1.00 91.89           C  
ATOM   1939  CD2 HIS A 253      -1.241   7.208   9.347  1.00 91.89           C  
ATOM   1940  ND1 HIS A 253       0.900   7.036   8.943  1.00 91.89           N  
ATOM   1941  CE1 HIS A 253       0.764   7.751  10.048  1.00 91.89           C  
ATOM   1942  NE2 HIS A 253      -0.525   7.870  10.315  1.00 91.89           N  
ATOM   1943  N   CYS A 254      -0.187   3.061   5.792  1.00 92.79           N  
ATOM   1944  CA  CYS A 254      -0.192   2.334   4.528  1.00 92.79           C  
ATOM   1945  C   CYS A 254       0.675   1.083   4.615  1.00 92.79           C  
ATOM   1946  CB  CYS A 254       0.302   3.229   3.392  1.00 92.79           C  
ATOM   1947  O   CYS A 254       1.700   1.080   5.300  1.00 92.79           O  
ATOM   1948  SG  CYS A 254       0.514   2.362   1.822  1.00 92.79           S  
ATOM   1949  N   CYS A 255       0.131   0.015   3.924  1.00 93.53           N  
ATOM   1950  CA  CYS A 255       0.891  -1.226   3.823  1.00 93.53           C  
ATOM   1951  C   CYS A 255       1.209  -1.553   2.369  1.00 93.53           C  
ATOM   1952  CB  CYS A 255       0.118  -2.381   4.457  1.00 93.53           C  
ATOM   1953  O   CYS A 255       0.302  -1.697   1.547  1.00 93.53           O  
ATOM   1954  SG  CYS A 255       0.972  -3.970   4.359  1.00 93.53           S  
ATOM   1955  N   LEU A 256       2.533  -1.561   2.104  1.00 94.01           N  
ATOM   1956  CA  LEU A 256       2.969  -1.997   0.782  1.00 94.01           C  
ATOM   1957  C   LEU A 256       3.131  -3.513   0.736  1.00 94.01           C  
ATOM   1958  CB  LEU A 256       4.289  -1.320   0.403  1.00 94.01           C  
ATOM   1959  O   LEU A 256       3.959  -4.076   1.456  1.00 94.01           O  
ATOM   1960  CG  LEU A 256       4.287   0.209   0.392  1.00 94.01           C  
ATOM   1961  CD1 LEU A 256       5.696   0.739   0.146  1.00 94.01           C  
ATOM   1962  CD2 LEU A 256       3.321   0.736  -0.664  1.00 94.01           C  
ATOM   1963  N   TYR A 257       2.216  -4.061  -0.081  1.00 93.26           N  
ATOM   1964  CA  TYR A 257       2.265  -5.515  -0.188  1.00 93.26           C  
ATOM   1965  C   TYR A 257       3.039  -5.944  -1.428  1.00 93.26           C  
ATOM   1966  CB  TYR A 257       0.849  -6.099  -0.227  1.00 93.26           C  
ATOM   1967  O   TYR A 257       2.617  -5.675  -2.555  1.00 93.26           O  
ATOM   1968  CG  TYR A 257       0.812  -7.606  -0.139  1.00 93.26           C  
ATOM   1969  CD1 TYR A 257       0.629  -8.385  -1.280  1.00 93.26           C  
ATOM   1970  CD2 TYR A 257       0.959  -8.253   1.083  1.00 93.26           C  
ATOM   1971  CE1 TYR A 257       0.592  -9.773  -1.204  1.00 93.26           C  
ATOM   1972  CE2 TYR A 257       0.924  -9.640   1.171  1.00 93.26           C  
ATOM   1973  OH  TYR A 257       0.705 -11.765   0.105  1.00 93.26           O  
ATOM   1974  CZ  TYR A 257       0.741 -10.391   0.024  1.00 93.26           C  
ATOM   1975  N   PHE A 258       4.236  -6.661  -1.175  1.00 93.28           N  
ATOM   1976  CA  PHE A 258       5.072  -7.124  -2.276  1.00 93.28           C  
ATOM   1977  C   PHE A 258       4.614  -8.493  -2.765  1.00 93.28           C  
ATOM   1978  CB  PHE A 258       6.542  -7.184  -1.848  1.00 93.28           C  
ATOM   1979  O   PHE A 258       4.553  -9.447  -1.987  1.00 93.28           O  
ATOM   1980  CG  PHE A 258       7.239  -5.851  -1.882  1.00 93.28           C  
ATOM   1981  CD1 PHE A 258       8.188  -5.572  -2.858  1.00 93.28           C  
ATOM   1982  CD2 PHE A 258       6.946  -4.877  -0.937  1.00 93.28           C  
ATOM   1983  CE1 PHE A 258       8.835  -4.339  -2.892  1.00 93.28           C  
ATOM   1984  CE2 PHE A 258       7.588  -3.642  -0.964  1.00 93.28           C  
ATOM   1985  CZ  PHE A 258       8.533  -3.376  -1.942  1.00 93.28           C  
ATOM   1986  N   ILE A 259       4.292  -8.471  -4.047  1.00 92.55           N  
ATOM   1987  CA  ILE A 259       3.849  -9.706  -4.684  1.00 92.55           C  
ATOM   1988  C   ILE A 259       4.999 -10.316  -5.481  1.00 92.55           C  
ATOM   1989  CB  ILE A 259       2.629  -9.464  -5.601  1.00 92.55           C  
ATOM   1990  O   ILE A 259       5.728  -9.604  -6.175  1.00 92.55           O  
ATOM   1991  CG1 ILE A 259       1.468  -8.864  -4.799  1.00 92.55           C  
ATOM   1992  CG2 ILE A 259       2.205 -10.764  -6.291  1.00 92.55           C  
ATOM   1993  CD1 ILE A 259       0.357  -8.282  -5.661  1.00 92.55           C  
ATOM   1994  N   SER A 260       5.178 -11.591  -5.285  1.00 90.92           N  
ATOM   1995  CA  SER A 260       6.227 -12.302  -6.010  1.00 90.92           C  
ATOM   1996  C   SER A 260       5.954 -12.310  -7.510  1.00 90.92           C  
ATOM   1997  CB  SER A 260       6.354 -13.737  -5.498  1.00 90.92           C  
ATOM   1998  O   SER A 260       4.814 -12.504  -7.938  1.00 90.92           O  
ATOM   1999  OG  SER A 260       5.146 -14.451  -5.697  1.00 90.92           O  
ATOM   2000  N   PRO A 261       7.041 -12.065  -8.312  1.00 90.27           N  
ATOM   2001  CA  PRO A 261       6.892 -12.022  -9.768  1.00 90.27           C  
ATOM   2002  C   PRO A 261       6.800 -13.413 -10.393  1.00 90.27           C  
ATOM   2003  CB  PRO A 261       8.158 -11.298 -10.231  1.00 90.27           C  
ATOM   2004  O   PRO A 261       7.786 -13.914 -10.939  1.00 90.27           O  
ATOM   2005  CG  PRO A 261       9.195 -11.653  -9.214  1.00 90.27           C  
ATOM   2006  CD  PRO A 261       8.519 -11.824  -7.884  1.00 90.27           C  
ATOM   2007  N   THR A 262       5.840 -14.305 -10.125  1.00 86.11           N  
ATOM   2008  CA  THR A 262       5.693 -15.685 -10.575  1.00 86.11           C  
ATOM   2009  C   THR A 262       5.154 -15.733 -12.002  1.00 86.11           C  
ATOM   2010  CB  THR A 262       4.760 -16.481  -9.644  1.00 86.11           C  
ATOM   2011  O   THR A 262       5.484 -16.643 -12.765  1.00 86.11           O  
ATOM   2012  CG2 THR A 262       5.415 -16.726  -8.288  1.00 86.11           C  
ATOM   2013  OG1 THR A 262       3.547 -15.744  -9.449  1.00 86.11           O  
ATOM   2014  N   GLY A 263       4.659 -14.502 -12.520  1.00 81.22           N  
ATOM   2015  CA  GLY A 263       4.103 -14.471 -13.863  1.00 81.22           C  
ATOM   2016  C   GLY A 263       2.714 -15.074 -13.948  1.00 81.22           C  
ATOM   2017  O   GLY A 263       2.047 -14.969 -14.979  1.00 81.22           O  
ATOM   2018  N   HIS A 264       2.291 -15.742 -12.896  1.00 86.05           N  
ATOM   2019  CA  HIS A 264       0.908 -16.201 -12.825  1.00 86.05           C  
ATOM   2020  C   HIS A 264       0.030 -15.192 -12.091  1.00 86.05           C  
ATOM   2021  CB  HIS A 264       0.831 -17.564 -12.135  1.00 86.05           C  
ATOM   2022  O   HIS A 264       0.229 -13.982 -12.218  1.00 86.05           O  
ATOM   2023  CG  HIS A 264       1.615 -18.632 -12.829  1.00 86.05           C  
ATOM   2024  CD2 HIS A 264       2.545 -19.497 -12.361  1.00 86.05           C  
ATOM   2025  ND1 HIS A 264       1.479 -18.901 -14.173  1.00 86.05           N  
ATOM   2026  CE1 HIS A 264       2.294 -19.888 -14.504  1.00 86.05           C  
ATOM   2027  NE2 HIS A 264       2.953 -20.268 -13.422  1.00 86.05           N  
ATOM   2028  N   GLY A 265      -0.979 -15.515 -11.363  1.00 88.71           N  
ATOM   2029  CA  GLY A 265      -1.863 -14.711 -10.534  1.00 88.71           C  
ATOM   2030  C   GLY A 265      -1.448 -14.680  -9.076  1.00 88.71           C  
ATOM   2031  O   GLY A 265      -0.295 -14.967  -8.746  1.00 88.71           O  
ATOM   2032  N   LEU A 266      -2.313 -14.218  -8.268  1.00 90.92           N  
ATOM   2033  CA  LEU A 266      -2.077 -14.105  -6.833  1.00 90.92           C  
ATOM   2034  C   LEU A 266      -2.062 -15.480  -6.175  1.00 90.92           C  
ATOM   2035  CB  LEU A 266      -3.147 -13.226  -6.181  1.00 90.92           C  
ATOM   2036  O   LEU A 266      -2.886 -16.338  -6.500  1.00 90.92           O  
ATOM   2037  CG  LEU A 266      -3.015 -11.718  -6.404  1.00 90.92           C  
ATOM   2038  CD1 LEU A 266      -4.266 -10.998  -5.913  1.00 90.92           C  
ATOM   2039  CD2 LEU A 266      -1.772 -11.181  -5.702  1.00 90.92           C  
ATOM   2040  N   LYS A 267      -1.094 -15.732  -5.326  1.00 89.33           N  
ATOM   2041  CA  LYS A 267      -1.043 -16.956  -4.532  1.00 89.33           C  
ATOM   2042  C   LYS A 267      -2.188 -17.006  -3.524  1.00 89.33           C  
ATOM   2043  CB  LYS A 267       0.299 -17.071  -3.807  1.00 89.33           C  
ATOM   2044  O   LYS A 267      -2.723 -15.966  -3.133  1.00 89.33           O  
ATOM   2045  CG  LYS A 267       1.491 -17.248  -4.736  1.00 89.33           C  
ATOM   2046  CD  LYS A 267       2.792 -17.381  -3.956  1.00 89.33           C  
ATOM   2047  CE  LYS A 267       3.994 -17.485  -4.885  1.00 89.33           C  
ATOM   2048  NZ  LYS A 267       5.273 -17.610  -4.124  1.00 89.33           N  
ATOM   2049  N   GLU A 268      -2.608 -18.190  -3.249  1.00 87.37           N  
ATOM   2050  CA  GLU A 268      -3.708 -18.365  -2.306  1.00 87.37           C  
ATOM   2051  C   GLU A 268      -3.367 -17.768  -0.943  1.00 87.37           C  
ATOM   2052  CB  GLU A 268      -4.059 -19.847  -2.157  1.00 87.37           C  
ATOM   2053  O   GLU A 268      -4.217 -17.147  -0.302  1.00 87.37           O  
ATOM   2054  CG  GLU A 268      -4.800 -20.427  -3.354  1.00 87.37           C  
ATOM   2055  CD  GLU A 268      -5.071 -21.918  -3.227  1.00 87.37           C  
ATOM   2056  OE1 GLU A 268      -5.551 -22.532  -4.206  1.00 87.37           O  
ATOM   2057  OE2 GLU A 268      -4.801 -22.475  -2.140  1.00 87.37           O  
ATOM   2058  N   LEU A 269      -2.167 -17.977  -0.629  1.00 86.72           N  
ATOM   2059  CA  LEU A 269      -1.700 -17.409   0.631  1.00 86.72           C  
ATOM   2060  C   LEU A 269      -1.796 -15.887   0.610  1.00 86.72           C  
ATOM   2061  CB  LEU A 269      -0.257 -17.837   0.910  1.00 86.72           C  
ATOM   2062  O   LEU A 269      -2.182 -15.272   1.607  1.00 86.72           O  
ATOM   2063  CG  LEU A 269      -0.052 -19.290   1.342  1.00 86.72           C  
ATOM   2064  CD1 LEU A 269       1.436 -19.607   1.450  1.00 86.72           C  
ATOM   2065  CD2 LEU A 269      -0.758 -19.558   2.667  1.00 86.72           C  
ATOM   2066  N   ASP A 270      -1.486 -15.270  -0.460  1.00 89.51           N  
ATOM   2067  CA  ASP A 270      -1.539 -13.820  -0.621  1.00 89.51           C  
ATOM   2068  C   ASP A 270      -2.978 -13.313  -0.550  1.00 89.51           C  
ATOM   2069  CB  ASP A 270      -0.899 -13.403  -1.946  1.00 89.51           C  
ATOM   2070  O   ASP A 270      -3.247 -12.278   0.065  1.00 89.51           O  
ATOM   2071  CG  ASP A 270       0.612 -13.553  -1.948  1.00 89.51           C  
ATOM   2072  OD1 ASP A 270       1.227 -13.544  -0.860  1.00 89.51           O  
ATOM   2073  OD2 ASP A 270       1.193 -13.677  -3.048  1.00 89.51           O  
ATOM   2074  N   ILE A 271      -3.872 -14.084  -1.100  1.00 90.54           N  
ATOM   2075  CA  ILE A 271      -5.281 -13.706  -1.116  1.00 90.54           C  
ATOM   2076  C   ILE A 271      -5.826 -13.685   0.310  1.00 90.54           C  
ATOM   2077  CB  ILE A 271      -6.114 -14.668  -1.994  1.00 90.54           C  
ATOM   2078  O   ILE A 271      -6.499 -12.732   0.710  1.00 90.54           O  
ATOM   2079  CG1 ILE A 271      -5.686 -14.557  -3.462  1.00 90.54           C  
ATOM   2080  CG2 ILE A 271      -7.611 -14.382  -1.837  1.00 90.54           C  
ATOM   2081  CD1 ILE A 271      -6.271 -15.637  -4.361  1.00 90.54           C  
ATOM   2082  N   GLU A 272      -5.505 -14.702   1.000  1.00 87.92           N  
ATOM   2083  CA  GLU A 272      -5.958 -14.796   2.384  1.00 87.92           C  
ATOM   2084  C   GLU A 272      -5.351 -13.688   3.240  1.00 87.92           C  
ATOM   2085  CB  GLU A 272      -5.609 -16.166   2.972  1.00 87.92           C  
ATOM   2086  O   GLU A 272      -6.043 -13.079   4.058  1.00 87.92           O  
ATOM   2087  CG  GLU A 272      -6.218 -16.421   4.343  1.00 87.92           C  
ATOM   2088  CD  GLU A 272      -5.968 -17.829   4.858  1.00 87.92           C  
ATOM   2089  OE1 GLU A 272      -6.408 -18.149   5.986  1.00 87.92           O  
ATOM   2090  OE2 GLU A 272      -5.327 -18.618   4.129  1.00 87.92           O  
ATOM   2091  N   PHE A 273      -4.147 -13.436   3.029  1.00 87.94           N  
ATOM   2092  CA  PHE A 273      -3.435 -12.425   3.801  1.00 87.94           C  
ATOM   2093  C   PHE A 273      -3.981 -11.033   3.505  1.00 87.94           C  
ATOM   2094  CB  PHE A 273      -1.934 -12.475   3.498  1.00 87.94           C  
ATOM   2095  O   PHE A 273      -4.239 -10.253   4.424  1.00 87.94           O  
ATOM   2096  CG  PHE A 273      -1.099 -11.634   4.427  1.00 87.94           C  
ATOM   2097  CD1 PHE A 273      -0.672 -10.368   4.045  1.00 87.94           C  
ATOM   2098  CD2 PHE A 273      -0.742 -12.110   5.681  1.00 87.94           C  
ATOM   2099  CE1 PHE A 273       0.101  -9.588   4.902  1.00 87.94           C  
ATOM   2100  CE2 PHE A 273       0.029 -11.336   6.543  1.00 87.94           C  
ATOM   2101  CZ  PHE A 273       0.451 -10.076   6.152  1.00 87.94           C  
ATOM   2102  N   MET A 274      -4.162 -10.697   2.298  1.00 90.88           N  
ATOM   2103  CA  MET A 274      -4.647  -9.384   1.883  1.00 90.88           C  
ATOM   2104  C   MET A 274      -6.082  -9.161   2.350  1.00 90.88           C  
ATOM   2105  CB  MET A 274      -4.563  -9.234   0.363  1.00 90.88           C  
ATOM   2106  O   MET A 274      -6.451  -8.047   2.725  1.00 90.88           O  
ATOM   2107  CG  MET A 274      -3.142  -9.102  -0.162  1.00 90.88           C  
ATOM   2108  SD  MET A 274      -3.079  -8.966  -1.990  1.00 90.88           S  
ATOM   2109  CE  MET A 274      -3.822  -7.326  -2.215  1.00 90.88           C  
ATOM   2110  N   LYS A 275      -6.826 -10.208   2.391  1.00 90.70           N  
ATOM   2111  CA  LYS A 275      -8.211 -10.127   2.847  1.00 90.70           C  
ATOM   2112  C   LYS A 275      -8.282  -9.791   4.334  1.00 90.70           C  
ATOM   2113  CB  LYS A 275      -8.944 -11.441   2.571  1.00 90.70           C  
ATOM   2114  O   LYS A 275      -9.091  -8.959   4.749  1.00 90.70           O  
ATOM   2115  CG  LYS A 275      -9.412 -11.598   1.132  1.00 90.70           C  
ATOM   2116  CD  LYS A 275     -10.228 -12.871   0.946  1.00 90.70           C  
ATOM   2117  CE  LYS A 275     -10.699 -13.029  -0.494  1.00 90.70           C  
ATOM   2118  NZ  LYS A 275     -11.472 -14.291  -0.689  1.00 90.70           N  
ATOM   2119  N   ARG A 276      -7.472 -10.339   5.014  1.00 87.94           N  
ATOM   2120  CA  ARG A 276      -7.462 -10.148   6.461  1.00 87.94           C  
ATOM   2121  C   ARG A 276      -6.855  -8.799   6.831  1.00 87.94           C  
ATOM   2122  CB  ARG A 276      -6.690 -11.276   7.147  1.00 87.94           C  
ATOM   2123  O   ARG A 276      -7.339  -8.123   7.742  1.00 87.94           O  
ATOM   2124  CG  ARG A 276      -7.422 -12.609   7.153  1.00 87.94           C  
ATOM   2125  CD  ARG A 276      -6.664 -13.665   7.946  1.00 87.94           C  
ATOM   2126  NE  ARG A 276      -7.254 -14.990   7.780  1.00 87.94           N  
ATOM   2127  NH1 ARG A 276      -5.233 -16.105   7.685  1.00 87.94           N  
ATOM   2128  NH2 ARG A 276      -7.200 -17.270   7.514  1.00 87.94           N  
ATOM   2129  CZ  ARG A 276      -6.561 -16.119   7.660  1.00 87.94           C  
ATOM   2130  N   LEU A 277      -5.872  -8.413   6.100  1.00 90.13           N  
ATOM   2131  CA  LEU A 277      -5.137  -7.187   6.394  1.00 90.13           C  
ATOM   2132  C   LEU A 277      -5.920  -5.961   5.938  1.00 90.13           C  
ATOM   2133  CB  LEU A 277      -3.763  -7.211   5.717  1.00 90.13           C  
ATOM   2134  O   LEU A 277      -5.796  -4.885   6.529  1.00 90.13           O  
ATOM   2135  CG  LEU A 277      -2.779  -6.119   6.143  1.00 90.13           C  
ATOM   2136  CD1 LEU A 277      -2.479  -6.229   7.634  1.00 90.13           C  
ATOM   2137  CD2 LEU A 277      -1.495  -6.209   5.325  1.00 90.13           C  
ATOM   2138  N   SER A 278      -6.706  -6.148   4.903  1.00 90.06           N  
ATOM   2139  CA  SER A 278      -7.447  -5.050   4.291  1.00 90.06           C  
ATOM   2140  C   SER A 278      -8.413  -4.414   5.285  1.00 90.06           C  
ATOM   2141  CB  SER A 278      -8.215  -5.540   3.063  1.00 90.06           C  
ATOM   2142  O   SER A 278      -8.795  -3.252   5.130  1.00 90.06           O  
ATOM   2143  OG  SER A 278      -9.233  -6.452   3.437  1.00 90.06           O  
ATOM   2144  N   LYS A 279      -8.803  -5.066   6.398  1.00 89.57           N  
ATOM   2145  CA  LYS A 279      -9.743  -4.560   7.394  1.00 89.57           C  
ATOM   2146  C   LYS A 279      -9.073  -3.547   8.318  1.00 89.57           C  
ATOM   2147  CB  LYS A 279     -10.328  -5.711   8.214  1.00 89.57           C  
ATOM   2148  O   LYS A 279      -9.740  -2.675   8.880  1.00 89.57           O  
ATOM   2149  CG  LYS A 279     -11.229  -6.643   7.417  1.00 89.57           C  
ATOM   2150  CD  LYS A 279     -11.788  -7.760   8.289  1.00 89.57           C  
ATOM   2151  CE  LYS A 279     -12.630  -8.735   7.478  1.00 89.57           C  
ATOM   2152  NZ  LYS A 279     -13.109  -9.879   8.310  1.00 89.57           N  
ATOM   2153  N   ARG A 280      -7.800  -3.636   8.346  1.00 89.29           N  
ATOM   2154  CA  ARG A 280      -7.125  -2.859   9.382  1.00 89.29           C  
ATOM   2155  C   ARG A 280      -6.173  -1.838   8.768  1.00 89.29           C  
ATOM   2156  CB  ARG A 280      -6.362  -3.782  10.334  1.00 89.29           C  
ATOM   2157  O   ARG A 280      -5.879  -0.809   9.380  1.00 89.29           O  
ATOM   2158  CG  ARG A 280      -7.237  -4.815  11.025  1.00 89.29           C  
ATOM   2159  CD  ARG A 280      -8.159  -4.176  12.055  1.00 89.29           C  
ATOM   2160  NE  ARG A 280      -8.876  -5.181  12.834  1.00 89.29           N  
ATOM   2161  NH1 ARG A 280      -8.218  -4.356  14.889  1.00 89.29           N  
ATOM   2162  NH2 ARG A 280      -9.574  -6.201  14.770  1.00 89.29           N  
ATOM   2163  CZ  ARG A 280      -8.888  -5.244  14.162  1.00 89.29           C  
ATOM   2164  N   VAL A 281      -5.726  -2.025   7.481  1.00 92.37           N  
ATOM   2165  CA  VAL A 281      -4.741  -1.121   6.897  1.00 92.37           C  
ATOM   2166  C   VAL A 281      -5.041  -0.918   5.414  1.00 92.37           C  
ATOM   2167  CB  VAL A 281      -3.302  -1.654   7.081  1.00 92.37           C  
ATOM   2168  O   VAL A 281      -5.682  -1.761   4.782  1.00 92.37           O  
ATOM   2169  CG1 VAL A 281      -2.305  -0.798   6.303  1.00 92.37           C  
ATOM   2170  CG2 VAL A 281      -2.934  -1.694   8.563  1.00 92.37           C  
ATOM   2171  N   ASN A 282      -4.582   0.226   4.915  1.00 92.85           N  
ATOM   2172  CA  ASN A 282      -4.638   0.492   3.482  1.00 92.85           C  
ATOM   2173  C   ASN A 282      -3.563  -0.282   2.725  1.00 92.85           C  
ATOM   2174  CB  ASN A 282      -4.504   1.992   3.209  1.00 92.85           C  
ATOM   2175  O   ASN A 282      -2.370  -0.043   2.916  1.00 92.85           O  
ATOM   2176  CG  ASN A 282      -5.588   2.808   3.886  1.00 92.85           C  
ATOM   2177  ND2 ASN A 282      -5.206   3.946   4.454  1.00 92.85           N  
ATOM   2178  OD1 ASN A 282      -6.758   2.419   3.899  1.00 92.85           O  
ATOM   2179  N   ILE A 283      -4.038  -1.146   1.813  1.00 93.72           N  
ATOM   2180  CA  ILE A 283      -3.095  -2.027   1.133  1.00 93.72           C  
ATOM   2181  C   ILE A 283      -2.805  -1.491  -0.267  1.00 93.72           C  
ATOM   2182  CB  ILE A 283      -3.631  -3.474   1.053  1.00 93.72           C  
ATOM   2183  O   ILE A 283      -3.728  -1.176  -1.021  1.00 93.72           O  
ATOM   2184  CG1 ILE A 283      -3.858  -4.038   2.460  1.00 93.72           C  
ATOM   2185  CG2 ILE A 283      -2.672  -4.362   0.254  1.00 93.72           C  
ATOM   2186  CD1 ILE A 283      -4.578  -5.380   2.480  1.00 93.72           C  
ATOM   2187  N   ILE A 284      -1.482  -1.399  -0.596  1.00 93.80           N  
ATOM   2188  CA  ILE A 284      -1.012  -1.050  -1.932  1.00 93.80           C  
ATOM   2189  C   ILE A 284      -0.200  -2.206  -2.512  1.00 93.80           C  
ATOM   2190  CB  ILE A 284      -0.165   0.243  -1.913  1.00 93.80           C  
ATOM   2191  O   ILE A 284       0.907  -2.489  -2.048  1.00 93.80           O  
ATOM   2192  CG1 ILE A 284      -0.976   1.404  -1.326  1.00 93.80           C  
ATOM   2193  CG2 ILE A 284       0.335   0.581  -3.320  1.00 93.80           C  
ATOM   2194  CD1 ILE A 284      -0.157   2.659  -1.060  1.00 93.80           C  
ATOM   2195  N   PRO A 285      -0.817  -2.830  -3.534  1.00 93.46           N  
ATOM   2196  CA  PRO A 285      -0.104  -3.961  -4.132  1.00 93.46           C  
ATOM   2197  C   PRO A 285       1.084  -3.524  -4.986  1.00 93.46           C  
ATOM   2198  CB  PRO A 285      -1.175  -4.637  -4.992  1.00 93.46           C  
ATOM   2199  O   PRO A 285       0.947  -2.642  -5.836  1.00 93.46           O  
ATOM   2200  CG  PRO A 285      -2.142  -3.548  -5.325  1.00 93.46           C  
ATOM   2201  CD  PRO A 285      -2.138  -2.548  -4.205  1.00 93.46           C  
ATOM   2202  N   VAL A 286       2.257  -4.223  -4.676  1.00 93.53           N  
ATOM   2203  CA  VAL A 286       3.481  -3.917  -5.410  1.00 93.53           C  
ATOM   2204  C   VAL A 286       4.126  -5.210  -5.902  1.00 93.53           C  
ATOM   2205  CB  VAL A 286       4.479  -3.120  -4.540  1.00 93.53           C  
ATOM   2206  O   VAL A 286       4.248  -6.177  -5.147  1.00 93.53           O  
ATOM   2207  CG1 VAL A 286       5.762  -2.832  -5.318  1.00 93.53           C  
ATOM   2208  CG2 VAL A 286       3.843  -1.820  -4.053  1.00 93.53           C  
ATOM   2209  N   ILE A 287       4.472  -5.144  -7.201  1.00 93.77           N  
ATOM   2210  CA  ILE A 287       5.200  -6.280  -7.756  1.00 93.77           C  
ATOM   2211  C   ILE A 287       6.702  -6.066  -7.581  1.00 93.77           C  
ATOM   2212  CB  ILE A 287       4.860  -6.496  -9.247  1.00 93.77           C  
ATOM   2213  O   ILE A 287       7.249  -5.059  -8.037  1.00 93.77           O  
ATOM   2214  CG1 ILE A 287       3.350  -6.693  -9.428  1.00 93.77           C  
ATOM   2215  CG2 ILE A 287       5.639  -7.688  -9.812  1.00 93.77           C  
ATOM   2216  CD1 ILE A 287       2.889  -6.653 -10.878  1.00 93.77           C  
ATOM   2217  N   GLY A 288       7.336  -7.007  -6.834  1.00 91.37           N  
ATOM   2218  CA  GLY A 288       8.775  -6.924  -6.640  1.00 91.37           C  
ATOM   2219  C   GLY A 288       9.567  -7.573  -7.759  1.00 91.37           C  
ATOM   2220  O   GLY A 288       9.012  -8.322  -8.566  1.00 91.37           O  
ATOM   2221  N   LYS A 289      10.852  -7.121  -7.895  1.00 89.67           N  
ATOM   2222  CA  LYS A 289      11.774  -7.661  -8.890  1.00 89.67           C  
ATOM   2223  C   LYS A 289      11.151  -7.647 -10.282  1.00 89.67           C  
ATOM   2224  CB  LYS A 289      12.192  -9.085  -8.517  1.00 89.67           C  
ATOM   2225  O   LYS A 289      11.109  -8.675 -10.960  1.00 89.67           O  
ATOM   2226  CG  LYS A 289      12.999  -9.177  -7.231  1.00 89.67           C  
ATOM   2227  CD  LYS A 289      13.560 -10.577  -7.022  1.00 89.67           C  
ATOM   2228  CE  LYS A 289      14.415 -10.656  -5.764  1.00 89.67           C  
ATOM   2229  NZ  LYS A 289      15.036 -12.004  -5.600  1.00 89.67           N  
ATOM   2230  N   ALA A 290      10.615  -6.603 -10.696  1.00 89.47           N  
ATOM   2231  CA  ALA A 290       9.923  -6.458 -11.974  1.00 89.47           C  
ATOM   2232  C   ALA A 290      10.875  -6.697 -13.143  1.00 89.47           C  
ATOM   2233  CB  ALA A 290       9.290  -5.072 -12.082  1.00 89.47           C  
ATOM   2234  O   ALA A 290      10.437  -6.987 -14.259  1.00 89.47           O  
ATOM   2235  N   ASP A 291      12.171  -6.672 -12.862  1.00 88.32           N  
ATOM   2236  CA  ASP A 291      13.160  -6.884 -13.915  1.00 88.32           C  
ATOM   2237  C   ASP A 291      13.219  -8.353 -14.326  1.00 88.32           C  
ATOM   2238  CB  ASP A 291      14.541  -6.409 -13.458  1.00 88.32           C  
ATOM   2239  O   ASP A 291      13.792  -8.690 -15.364  1.00 88.32           O  
ATOM   2240  CG  ASP A 291      14.970  -7.019 -12.135  1.00 88.32           C  
ATOM   2241  OD1 ASP A 291      14.108  -7.238 -11.256  1.00 88.32           O  
ATOM   2242  OD2 ASP A 291      16.181  -7.280 -11.968  1.00 88.32           O  
ATOM   2243  N   THR A 292      12.538  -9.243 -13.620  1.00 88.91           N  
ATOM   2244  CA  THR A 292      12.537 -10.670 -13.925  1.00 88.91           C  
ATOM   2245  C   THR A 292      11.481 -10.998 -14.976  1.00 88.91           C  
ATOM   2246  CB  THR A 292      12.285 -11.511 -12.660  1.00 88.91           C  
ATOM   2247  O   THR A 292      11.488 -12.088 -15.551  1.00 88.91           O  
ATOM   2248  CG2 THR A 292      13.342 -11.235 -11.596  1.00 88.91           C  
ATOM   2249  OG1 THR A 292      10.993 -11.189 -12.129  1.00 88.91           O  
ATOM   2250  N   LEU A 293      10.649 -10.066 -15.257  1.00 88.68           N  
ATOM   2251  CA  LEU A 293       9.572 -10.258 -16.223  1.00 88.68           C  
ATOM   2252  C   LEU A 293       9.763  -9.355 -17.437  1.00 88.68           C  
ATOM   2253  CB  LEU A 293       8.214  -9.979 -15.573  1.00 88.68           C  
ATOM   2254  O   LEU A 293      10.327  -8.264 -17.322  1.00 88.68           O  
ATOM   2255  CG  LEU A 293       7.845 -10.849 -14.371  1.00 88.68           C  
ATOM   2256  CD1 LEU A 293       6.640 -10.264 -13.642  1.00 88.68           C  
ATOM   2257  CD2 LEU A 293       7.565 -12.282 -14.813  1.00 88.68           C  
ATOM   2258  N   THR A 294       9.377  -9.868 -18.625  1.00 89.66           N  
ATOM   2259  CA  THR A 294       9.366  -9.044 -19.829  1.00 89.66           C  
ATOM   2260  C   THR A 294       8.222  -8.034 -19.782  1.00 89.66           C  
ATOM   2261  CB  THR A 294       9.239  -9.909 -21.097  1.00 89.66           C  
ATOM   2262  O   THR A 294       7.306  -8.164 -18.968  1.00 89.66           O  
ATOM   2263  CG2 THR A 294      10.374 -10.923 -21.186  1.00 89.66           C  
ATOM   2264  OG1 THR A 294       7.989 -10.609 -21.068  1.00 89.66           O  
ATOM   2265  N   VAL A 295       8.216  -7.046 -20.567  1.00 88.47           N  
ATOM   2266  CA  VAL A 295       7.217  -5.983 -20.569  1.00 88.47           C  
ATOM   2267  C   VAL A 295       5.837  -6.570 -20.859  1.00 88.47           C  
ATOM   2268  CB  VAL A 295       7.557  -4.886 -21.603  1.00 88.47           C  
ATOM   2269  O   VAL A 295       4.847  -6.182 -20.235  1.00 88.47           O  
ATOM   2270  CG1 VAL A 295       6.482  -3.800 -21.612  1.00 88.47           C  
ATOM   2271  CG2 VAL A 295       8.928  -4.281 -21.307  1.00 88.47           C  
ATOM   2272  N   ASP A 296       5.829  -7.599 -21.780  1.00 91.86           N  
ATOM   2273  CA  ASP A 296       4.567  -8.242 -22.136  1.00 91.86           C  
ATOM   2274  C   ASP A 296       4.054  -9.115 -20.993  1.00 91.86           C  
ATOM   2275  CB  ASP A 296       4.732  -9.080 -23.405  1.00 91.86           C  
ATOM   2276  O   ASP A 296       2.858  -9.116 -20.695  1.00 91.86           O  
ATOM   2277  CG  ASP A 296       5.006  -8.239 -24.640  1.00 91.86           C  
ATOM   2278  OD1 ASP A 296       4.587  -7.062 -24.682  1.00 91.86           O  
ATOM   2279  OD2 ASP A 296       5.645  -8.759 -25.580  1.00 91.86           O  
ATOM   2280  N   GLU A 297       4.970  -9.788 -20.356  1.00 92.24           N  
ATOM   2281  CA  GLU A 297       4.613 -10.644 -19.229  1.00 92.24           C  
ATOM   2282  C   GLU A 297       4.112  -9.819 -18.047  1.00 92.24           C  
ATOM   2283  CB  GLU A 297       5.808 -11.500 -18.804  1.00 92.24           C  
ATOM   2284  O   GLU A 297       3.171 -10.218 -17.358  1.00 92.24           O  
ATOM   2285  CG  GLU A 297       6.158 -12.602 -19.794  1.00 92.24           C  
ATOM   2286  CD  GLU A 297       7.429 -13.354 -19.430  1.00 92.24           C  
ATOM   2287  OE1 GLU A 297       7.690 -14.425 -20.023  1.00 92.24           O  
ATOM   2288  OE2 GLU A 297       8.168 -12.868 -18.545  1.00 92.24           O  
ATOM   2289  N   LEU A 298       4.686  -8.744 -17.879  1.00 90.64           N  
ATOM   2290  CA  LEU A 298       4.318  -7.851 -16.786  1.00 90.64           C  
ATOM   2291  C   LEU A 298       2.896  -7.331 -16.965  1.00 90.64           C  
ATOM   2292  CB  LEU A 298       5.297  -6.676 -16.701  1.00 90.64           C  
ATOM   2293  O   LEU A 298       2.121  -7.289 -16.006  1.00 90.64           O  
ATOM   2294  CG  LEU A 298       5.112  -5.725 -15.518  1.00 90.64           C  
ATOM   2295  CD1 LEU A 298       5.552  -6.399 -14.223  1.00 90.64           C  
ATOM   2296  CD2 LEU A 298       5.889  -4.432 -15.745  1.00 90.64           C  
ATOM   2297  N   LYS A 299       2.597  -6.981 -18.223  1.00 91.00           N  
ATOM   2298  CA  LYS A 299       1.260  -6.478 -18.526  1.00 91.00           C  
ATOM   2299  C   LYS A 299       0.199  -7.541 -18.259  1.00 91.00           C  
ATOM   2300  CB  LYS A 299       1.179  -6.009 -19.979  1.00 91.00           C  
ATOM   2301  O   LYS A 299      -0.848  -7.250 -17.678  1.00 91.00           O  
ATOM   2302  CG  LYS A 299      -0.087  -5.231 -20.309  1.00 91.00           C  
ATOM   2303  CD  LYS A 299      -0.078  -4.733 -21.749  1.00 91.00           C  
ATOM   2304  CE  LYS A 299      -1.374  -4.016 -22.101  1.00 91.00           C  
ATOM   2305  NZ  LYS A 299      -1.375  -3.536 -23.516  1.00 91.00           N  
ATOM   2306  N   GLU A 300       0.484  -8.718 -18.691  1.00 93.14           N  
ATOM   2307  CA  GLU A 300      -0.436  -9.830 -18.465  1.00 93.14           C  
ATOM   2308  C   GLU A 300      -0.569 -10.143 -16.977  1.00 93.14           C  
ATOM   2309  CB  GLU A 300       0.029 -11.075 -19.225  1.00 93.14           C  
ATOM   2310  O   GLU A 300      -1.668 -10.418 -16.492  1.00 93.14           O  
ATOM   2311  CG  GLU A 300      -0.157 -10.980 -20.732  1.00 93.14           C  
ATOM   2312  CD  GLU A 300       0.349 -12.205 -21.477  1.00 93.14           C  
ATOM   2313  OE1 GLU A 300       0.330 -12.205 -22.729  1.00 93.14           O  
ATOM   2314  OE2 GLU A 300       0.768 -13.173 -20.804  1.00 93.14           O  
ATOM   2315  N   PHE A 301       0.518 -10.107 -16.384  1.00 93.18           N  
ATOM   2316  CA  PHE A 301       0.557 -10.399 -14.956  1.00 93.18           C  
ATOM   2317  C   PHE A 301      -0.231  -9.359 -14.169  1.00 93.18           C  
ATOM   2318  CB  PHE A 301       2.005 -10.450 -14.456  1.00 93.18           C  
ATOM   2319  O   PHE A 301      -0.988  -9.704 -13.259  1.00 93.18           O  
ATOM   2320  CG  PHE A 301       2.138 -10.907 -13.028  1.00 93.18           C  
ATOM   2321  CD1 PHE A 301       2.804 -10.126 -12.093  1.00 93.18           C  
ATOM   2322  CD2 PHE A 301       1.596 -12.120 -12.622  1.00 93.18           C  
ATOM   2323  CE1 PHE A 301       2.929 -10.547 -10.771  1.00 93.18           C  
ATOM   2324  CE2 PHE A 301       1.717 -12.547 -11.303  1.00 93.18           C  
ATOM   2325  CZ  PHE A 301       2.384 -11.759 -10.379  1.00 93.18           C  
ATOM   2326  N   LYS A 302      -0.159  -8.113 -14.468  1.00 92.17           N  
ATOM   2327  CA  LYS A 302      -0.905  -7.031 -13.834  1.00 92.17           C  
ATOM   2328  C   LYS A 302      -2.409  -7.230 -13.996  1.00 92.17           C  
ATOM   2329  CB  LYS A 302      -0.490  -5.679 -14.416  1.00 92.17           C  
ATOM   2330  O   LYS A 302      -3.173  -7.032 -13.049  1.00 92.17           O  
ATOM   2331  CG  LYS A 302       0.886  -5.208 -13.968  1.00 92.17           C  
ATOM   2332  CD  LYS A 302       1.197  -3.812 -14.491  1.00 92.17           C  
ATOM   2333  CE  LYS A 302       2.552  -3.319 -14.001  1.00 92.17           C  
ATOM   2334  NZ  LYS A 302       2.848  -1.938 -14.488  1.00 92.17           N  
ATOM   2335  N   GLN A 303      -2.742  -7.625 -15.199  1.00 92.43           N  
ATOM   2336  CA  GLN A 303      -4.153  -7.857 -15.492  1.00 92.43           C  
ATOM   2337  C   GLN A 303      -4.695  -9.036 -14.688  1.00 92.43           C  
ATOM   2338  CB  GLN A 303      -4.357  -8.104 -16.988  1.00 92.43           C  
ATOM   2339  O   GLN A 303      -5.796  -8.964 -14.138  1.00 92.43           O  
ATOM   2340  CG  GLN A 303      -5.819  -8.152 -17.409  1.00 92.43           C  
ATOM   2341  CD  GLN A 303      -5.994  -8.332 -18.905  1.00 92.43           C  
ATOM   2342  NE2 GLN A 303      -7.194  -8.050 -19.401  1.00 92.43           N  
ATOM   2343  OE1 GLN A 303      -5.057  -8.721 -19.610  1.00 92.43           O  
ATOM   2344  N   ARG A 304      -3.996  -9.990 -14.597  1.00 92.87           N  
ATOM   2345  CA  ARG A 304      -4.413 -11.190 -13.879  1.00 92.87           C  
ATOM   2346  C   ARG A 304      -4.560 -10.913 -12.387  1.00 92.87           C  
ATOM   2347  CB  ARG A 304      -3.413 -12.327 -14.105  1.00 92.87           C  
ATOM   2348  O   ARG A 304      -5.504 -11.388 -11.751  1.00 92.87           O  
ATOM   2349  CG  ARG A 304      -3.484 -12.942 -15.493  1.00 92.87           C  
ATOM   2350  CD  ARG A 304      -2.542 -14.131 -15.631  1.00 92.87           C  
ATOM   2351  NE  ARG A 304      -2.399 -14.546 -17.024  1.00 92.87           N  
ATOM   2352  NH1 ARG A 304      -0.535 -15.861 -16.656  1.00 92.87           N  
ATOM   2353  NH2 ARG A 304      -1.411 -15.670 -18.766  1.00 92.87           N  
ATOM   2354  CZ  ARG A 304      -1.449 -15.358 -17.479  1.00 92.87           C  
ATOM   2355  N   ILE A 305      -3.611 -10.177 -11.841  1.00 93.45           N  
ATOM   2356  CA  ILE A 305      -3.644  -9.828 -10.424  1.00 93.45           C  
ATOM   2357  C   ILE A 305      -4.884  -8.988 -10.129  1.00 93.45           C  
ATOM   2358  CB  ILE A 305      -2.368  -9.068 -10.000  1.00 93.45           C  
ATOM   2359  O   ILE A 305      -5.577  -9.220  -9.135  1.00 93.45           O  
ATOM   2360  CG1 ILE A 305      -1.149  -9.995 -10.061  1.00 93.45           C  
ATOM   2361  CG2 ILE A 305      -2.535  -8.474  -8.598  1.00 93.45           C  
ATOM   2362  CD1 ILE A 305       0.180  -9.287  -9.834  1.00 93.45           C  
ATOM   2363  N   MET A 306      -5.156  -8.084 -10.985  1.00 91.51           N  
ATOM   2364  CA  MET A 306      -6.311  -7.212 -10.796  1.00 91.51           C  
ATOM   2365  C   MET A 306      -7.612  -8.003 -10.892  1.00 91.51           C  
ATOM   2366  CB  MET A 306      -6.308  -6.084 -11.830  1.00 91.51           C  
ATOM   2367  O   MET A 306      -8.562  -7.734 -10.156  1.00 91.51           O  
ATOM   2368  CG  MET A 306      -5.257  -5.017 -11.570  1.00 91.51           C  
ATOM   2369  SD  MET A 306      -5.473  -4.198  -9.942  1.00 91.51           S  
ATOM   2370  CE  MET A 306      -6.971  -3.227 -10.269  1.00 91.51           C  
ATOM   2371  N   GLU A 307      -7.632  -8.984 -11.815  1.00 92.70           N  
ATOM   2372  CA  GLU A 307      -8.791  -9.863 -11.937  1.00 92.70           C  
ATOM   2373  C   GLU A 307      -8.999 -10.683 -10.668  1.00 92.70           C  
ATOM   2374  CB  GLU A 307      -8.638 -10.791 -13.145  1.00 92.70           C  
ATOM   2375  O   GLU A 307     -10.129 -10.843 -10.203  1.00 92.70           O  
ATOM   2376  CG  GLU A 307      -8.784 -10.086 -14.485  1.00 92.70           C  
ATOM   2377  CD  GLU A 307      -8.496 -10.990 -15.673  1.00 92.70           C  
ATOM   2378  OE1 GLU A 307      -8.492 -10.497 -16.824  1.00 92.70           O  
ATOM   2379  OE2 GLU A 307      -8.274 -12.201 -15.452  1.00 92.70           O  
ATOM   2380  N   ASP A 308      -7.918 -11.127 -10.151  1.00 93.15           N  
ATOM   2381  CA  ASP A 308      -7.978 -11.925  -8.930  1.00 93.15           C  
ATOM   2382  C   ASP A 308      -8.449 -11.084  -7.746  1.00 93.15           C  
ATOM   2383  CB  ASP A 308      -6.612 -12.543  -8.625  1.00 93.15           C  
ATOM   2384  O   ASP A 308      -9.241 -11.548  -6.923  1.00 93.15           O  
ATOM   2385  CG  ASP A 308      -6.267 -13.702  -9.544  1.00 93.15           C  
ATOM   2386  OD1 ASP A 308      -7.154 -14.179 -10.284  1.00 93.15           O  
ATOM   2387  OD2 ASP A 308      -5.098 -14.144  -9.526  1.00 93.15           O  
ATOM   2388  N   ILE A 309      -7.990  -9.915  -7.665  1.00 91.70           N  
ATOM   2389  CA  ILE A 309      -8.358  -9.009  -6.583  1.00 91.70           C  
ATOM   2390  C   ILE A 309      -9.851  -8.697  -6.656  1.00 91.70           C  
ATOM   2391  CB  ILE A 309      -7.534  -7.703  -6.634  1.00 91.70           C  
ATOM   2392  O   ILE A 309     -10.534  -8.659  -5.630  1.00 91.70           O  
ATOM   2393  CG1 ILE A 309      -6.069  -7.980  -6.278  1.00 91.70           C  
ATOM   2394  CG2 ILE A 309      -8.135  -6.648  -5.700  1.00 91.70           C  
ATOM   2395  CD1 ILE A 309      -5.148  -6.784  -6.473  1.00 91.70           C  
ATOM   2396  N   GLN A 310     -10.327  -8.583  -7.873  1.00 91.24           N  
ATOM   2397  CA  GLN A 310     -11.741  -8.287  -8.074  1.00 91.24           C  
ATOM   2398  C   GLN A 310     -12.606  -9.511  -7.786  1.00 91.24           C  
ATOM   2399  CB  GLN A 310     -11.989  -7.792  -9.500  1.00 91.24           C  
ATOM   2400  O   GLN A 310     -13.669  -9.396  -7.174  1.00 91.24           O  
ATOM   2401  CG  GLN A 310     -11.420  -6.408  -9.779  1.00 91.24           C  
ATOM   2402  CD  GLN A 310     -11.608  -5.975 -11.220  1.00 91.24           C  
ATOM   2403  NE2 GLN A 310     -11.059  -4.816 -11.568  1.00 91.24           N  
ATOM   2404  OE1 GLN A 310     -12.242  -6.676 -12.015  1.00 91.24           O  
ATOM   2405  N   HIS A 311     -12.111 -10.600  -8.222  1.00 93.04           N  
ATOM   2406  CA  HIS A 311     -12.837 -11.852  -8.043  1.00 93.04           C  
ATOM   2407  C   HIS A 311     -13.000 -12.188  -6.564  1.00 93.04           C  
ATOM   2408  CB  HIS A 311     -12.120 -12.995  -8.765  1.00 93.04           C  
ATOM   2409  O   HIS A 311     -14.061 -12.654  -6.142  1.00 93.04           O  
ATOM   2410  CG  HIS A 311     -12.863 -14.292  -8.722  1.00 93.04           C  
ATOM   2411  CD2 HIS A 311     -13.846 -14.780  -9.515  1.00 93.04           C  
ATOM   2412  ND1 HIS A 311     -12.621 -15.257  -7.768  1.00 93.04           N  
ATOM   2413  CE1 HIS A 311     -13.424 -16.286  -7.978  1.00 93.04           C  
ATOM   2414  NE2 HIS A 311     -14.178 -16.022  -9.032  1.00 93.04           N  
ATOM   2415  N   HIS A 312     -11.990 -11.914  -5.774  1.00 90.79           N  
ATOM   2416  CA  HIS A 312     -11.983 -12.269  -4.359  1.00 90.79           C  
ATOM   2417  C   HIS A 312     -12.426 -11.095  -3.493  1.00 90.79           C  
ATOM   2418  CB  HIS A 312     -10.591 -12.741  -3.933  1.00 90.79           C  
ATOM   2419  O   HIS A 312     -12.517 -11.219  -2.270  1.00 90.79           O  
ATOM   2420  CG  HIS A 312     -10.220 -14.084  -4.476  1.00 90.79           C  
ATOM   2421  CD2 HIS A 312      -9.373 -14.436  -5.472  1.00 90.79           C  
ATOM   2422  ND1 HIS A 312     -10.748 -15.257  -3.985  1.00 90.79           N  
ATOM   2423  CE1 HIS A 312     -10.240 -16.277  -4.657  1.00 90.79           C  
ATOM   2424  NE2 HIS A 312      -9.403 -15.806  -5.565  1.00 90.79           N  
ATOM   2425  N   ASN A 313     -12.797  -9.945  -4.132  1.00 89.71           N  
ATOM   2426  CA  ASN A 313     -13.322  -8.746  -3.488  1.00 89.71           C  
ATOM   2427  C   ASN A 313     -12.404  -8.264  -2.369  1.00 89.71           C  
ATOM   2428  CB  ASN A 313     -14.731  -8.998  -2.948  1.00 89.71           C  
ATOM   2429  O   ASN A 313     -12.861  -7.999  -1.255  1.00 89.71           O  
ATOM   2430  CG  ASN A 313     -15.757  -9.170  -4.050  1.00 89.71           C  
ATOM   2431  ND2 ASN A 313     -16.637 -10.152  -3.894  1.00 89.71           N  
ATOM   2432  OD1 ASN A 313     -15.758  -8.427  -5.035  1.00 89.71           O  
ATOM   2433  N   ILE A 314     -11.176  -8.176  -2.669  1.00 89.81           N  
ATOM   2434  CA  ILE A 314     -10.199  -7.650  -1.722  1.00 89.81           C  
ATOM   2435  C   ILE A 314     -10.158  -6.127  -1.815  1.00 89.81           C  
ATOM   2436  CB  ILE A 314      -8.794  -8.241  -1.972  1.00 89.81           C  
ATOM   2437  O   ILE A 314      -9.938  -5.571  -2.894  1.00 89.81           O  
ATOM   2438  CG1 ILE A 314      -8.840  -9.772  -1.911  1.00 89.81           C  
ATOM   2439  CG2 ILE A 314      -7.786  -7.683  -0.964  1.00 89.81           C  
ATOM   2440  CD1 ILE A 314      -7.574 -10.450  -2.417  1.00 89.81           C  
ATOM   2441  N   PRO A 315     -10.484  -5.473  -0.636  1.00 85.58           N  
ATOM   2442  CA  PRO A 315     -10.490  -4.009  -0.629  1.00 85.58           C  
ATOM   2443  C   PRO A 315      -9.085  -3.413  -0.685  1.00 85.58           C  
ATOM   2444  CB  PRO A 315     -11.177  -3.665   0.695  1.00 85.58           C  
ATOM   2445  O   PRO A 315      -8.292  -3.604   0.240  1.00 85.58           O  
ATOM   2446  CG  PRO A 315     -10.973  -4.870   1.555  1.00 85.58           C  
ATOM   2447  CD  PRO A 315     -10.762  -6.061   0.665  1.00 85.58           C  
ATOM   2448  N   ILE A 316      -8.678  -2.993  -1.855  1.00 88.29           N  
ATOM   2449  CA  ILE A 316      -7.396  -2.311  -1.992  1.00 88.29           C  
ATOM   2450  C   ILE A 316      -7.618  -0.801  -2.052  1.00 88.29           C  
ATOM   2451  CB  ILE A 316      -6.632  -2.790  -3.247  1.00 88.29           C  
ATOM   2452  O   ILE A 316      -8.744  -0.341  -2.258  1.00 88.29           O  
ATOM   2453  CG1 ILE A 316      -7.444  -2.492  -4.513  1.00 88.29           C  
ATOM   2454  CG2 ILE A 316      -6.307  -4.283  -3.144  1.00 88.29           C  
ATOM   2455  CD1 ILE A 316      -6.675  -2.713  -5.808  1.00 88.29           C  
ATOM   2456  N   TYR A 317      -6.587  -0.103  -1.675  1.00 85.01           N  
ATOM   2457  CA  TYR A 317      -6.688   1.351  -1.719  1.00 85.01           C  
ATOM   2458  C   TYR A 317      -6.999   1.834  -3.131  1.00 85.01           C  
ATOM   2459  CB  TYR A 317      -5.391   1.996  -1.220  1.00 85.01           C  
ATOM   2460  O   TYR A 317      -6.244   1.562  -4.067  1.00 85.01           O  
ATOM   2461  CG  TYR A 317      -5.433   3.505  -1.198  1.00 85.01           C  
ATOM   2462  CD1 TYR A 317      -4.752   4.254  -2.156  1.00 85.01           C  
ATOM   2463  CD2 TYR A 317      -6.150   4.184  -0.220  1.00 85.01           C  
ATOM   2464  CE1 TYR A 317      -4.786   5.644  -2.139  1.00 85.01           C  
ATOM   2465  CE2 TYR A 317      -6.191   5.574  -0.193  1.00 85.01           C  
ATOM   2466  OH  TYR A 317      -5.544   7.671  -1.133  1.00 85.01           O  
ATOM   2467  CZ  TYR A 317      -5.507   6.294  -1.155  1.00 85.01           C  
ATOM   2468  N   ASN A 318      -8.303   2.409  -3.164  1.00 76.45           N  
ATOM   2469  CA  ASN A 318      -8.739   2.943  -4.450  1.00 76.45           C  
ATOM   2470  C   ASN A 318      -8.699   4.468  -4.468  1.00 76.45           C  
ATOM   2471  CB  ASN A 318     -10.146   2.445  -4.788  1.00 76.45           C  
ATOM   2472  O   ASN A 318      -9.031   5.113  -3.472  1.00 76.45           O  
ATOM   2473  CG  ASN A 318     -10.433   2.469  -6.277  1.00 76.45           C  
ATOM   2474  ND2 ASN A 318     -11.710   2.427  -6.635  1.00 76.45           N  
ATOM   2475  OD1 ASN A 318      -9.513   2.523  -7.097  1.00 76.45           O  
ATOM   2476  N   PHE A 319      -7.956   5.012  -5.335  1.00 75.76           N  
ATOM   2477  CA  PHE A 319      -7.830   6.459  -5.471  1.00 75.76           C  
ATOM   2478  C   PHE A 319      -9.191   7.101  -5.709  1.00 75.76           C  
ATOM   2479  CB  PHE A 319      -6.876   6.810  -6.617  1.00 75.76           C  
ATOM   2480  O   PHE A 319      -9.970   6.627  -6.539  1.00 75.76           O  
ATOM   2481  CG  PHE A 319      -5.480   6.278  -6.430  1.00 75.76           C  
ATOM   2482  CD1 PHE A 319      -4.560   6.962  -5.646  1.00 75.76           C  
ATOM   2483  CD2 PHE A 319      -5.090   5.093  -7.039  1.00 75.76           C  
ATOM   2484  CE1 PHE A 319      -3.268   6.472  -5.471  1.00 75.76           C  
ATOM   2485  CE2 PHE A 319      -3.800   4.597  -6.869  1.00 75.76           C  
ATOM   2486  CZ  PHE A 319      -2.891   5.288  -6.085  1.00 75.76           C  
ATOM   2487  N   PRO A 320      -9.754   7.805  -4.660  1.00 65.90           N  
ATOM   2488  CA  PRO A 320     -11.084   8.402  -4.799  1.00 65.90           C  
ATOM   2489  C   PRO A 320     -11.300   9.051  -6.164  1.00 65.90           C  
ATOM   2490  CB  PRO A 320     -11.118   9.450  -3.684  1.00 65.90           C  
ATOM   2491  O   PRO A 320     -10.369   9.630  -6.731  1.00 65.90           O  
ATOM   2492  CG  PRO A 320      -9.929   9.142  -2.833  1.00 65.90           C  
ATOM   2493  CD  PRO A 320      -8.998   8.261  -3.616  1.00 65.90           C  
ATOM   2494  N   GLU A 321     -12.379   8.597  -6.976  1.00 55.95           N  
ATOM   2495  CA  GLU A 321     -12.894   9.209  -8.197  1.00 55.95           C  
ATOM   2496  C   GLU A 321     -13.634  10.509  -7.894  1.00 55.95           C  
ATOM   2497  CB  GLU A 321     -13.818   8.238  -8.937  1.00 55.95           C  
ATOM   2498  O   GLU A 321     -14.394  10.585  -6.927  1.00 55.95           O  
ATOM   2499  CG  GLU A 321     -13.085   7.098  -9.628  1.00 55.95           C  
ATOM   2500  CD  GLU A 321     -14.003   6.203 -10.446  1.00 55.95           C  
ATOM   2501  OE1 GLU A 321     -13.506   5.257 -11.098  1.00 55.95           O  
ATOM   2502  OE2 GLU A 321     -15.230   6.451 -10.436  1.00 55.95           O  
ATOM   2503  N   ASP A 322     -13.004  11.545  -7.814  1.00 50.51           N  
ATOM   2504  CA  ASP A 322     -13.877  12.715  -7.807  1.00 50.51           C  
ATOM   2505  C   ASP A 322     -15.024  12.551  -8.803  1.00 50.51           C  
ATOM   2506  CB  ASP A 322     -13.080  13.982  -8.128  1.00 50.51           C  
ATOM   2507  O   ASP A 322     -14.798  12.490 -10.013  1.00 50.51           O  
ATOM   2508  CG  ASP A 322     -12.502  14.647  -6.891  1.00 50.51           C  
ATOM   2509  OD1 ASP A 322     -12.990  14.382  -5.771  1.00 50.51           O  
ATOM   2510  OD2 ASP A 322     -11.551  15.445  -7.039  1.00 50.51           O  
ATOM   2511  N   ASP A 323     -15.752  11.461  -8.816  1.00 47.53           N  
ATOM   2512  CA  ASP A 323     -16.988  11.492  -9.591  1.00 47.53           C  
ATOM   2513  C   ASP A 323     -17.775  12.772  -9.320  1.00 47.53           C  
ATOM   2514  CB  ASP A 323     -17.850  10.267  -9.276  1.00 47.53           C  
ATOM   2515  O   ASP A 323     -18.411  12.906  -8.272  1.00 47.53           O  
ATOM   2516  CG  ASP A 323     -17.277   8.978  -9.837  1.00 47.53           C  
ATOM   2517  OD1 ASP A 323     -16.509   9.030 -10.822  1.00 47.53           O  
ATOM   2518  OD2 ASP A 323     -17.599   7.900  -9.292  1.00 47.53           O  
ATOM   2519  N   SER A 324     -17.261  13.939  -9.301  1.00 44.48           N  
ATOM   2520  CA  SER A 324     -18.181  15.024  -9.628  1.00 44.48           C  
ATOM   2521  C   SER A 324     -19.202  14.586 -10.673  1.00 44.48           C  
ATOM   2522  CB  SER A 324     -17.413  16.245 -10.134  1.00 44.48           C  
ATOM   2523  O   SER A 324     -18.839  14.265 -11.806  1.00 44.48           O  
ATOM   2524  OG  SER A 324     -16.448  15.867 -11.100  1.00 44.48           O  
ATOM   2525  N   ASP A 325     -19.956  13.478 -10.597  1.00 47.78           N  
ATOM   2526  CA  ASP A 325     -21.315  13.464 -11.130  1.00 47.78           C  
ATOM   2527  C   ASP A 325     -21.824  14.883 -11.373  1.00 47.78           C  
ATOM   2528  CB  ASP A 325     -22.257  12.724 -10.178  1.00 47.78           C  
ATOM   2529  O   ASP A 325     -23.030  15.102 -11.506  1.00 47.78           O  
ATOM   2530  CG  ASP A 325     -21.991  11.230 -10.124  1.00 47.78           C  
ATOM   2531  OD1 ASP A 325     -21.399  10.681 -11.078  1.00 47.78           O  
ATOM   2532  OD2 ASP A 325     -22.380  10.595  -9.119  1.00 47.78           O  
ATOM   2533  N   ASP A 326     -21.041  15.891 -11.607  1.00 50.22           N  
ATOM   2534  CA  ASP A 326     -21.572  17.088 -12.252  1.00 50.22           C  
ATOM   2535  C   ASP A 326     -21.025  17.235 -13.670  1.00 50.22           C  
ATOM   2536  CB  ASP A 326     -21.239  18.333 -11.428  1.00 50.22           C  
ATOM   2537  O   ASP A 326     -19.918  17.742 -13.865  1.00 50.22           O  
ATOM   2538  CG  ASP A 326     -22.054  18.434 -10.150  1.00 50.22           C  
ATOM   2539  OD1 ASP A 326     -23.203  17.943 -10.119  1.00 50.22           O  
ATOM   2540  OD2 ASP A 326     -21.544  19.013  -9.167  1.00 50.22           O  
ATOM   2541  N   ALA A 327     -20.764  16.197 -14.437  1.00 52.86           N  
ATOM   2542  CA  ALA A 327     -20.550  16.251 -15.881  1.00 52.86           C  
ATOM   2543  C   ALA A 327     -21.524  17.221 -16.543  1.00 52.86           C  
ATOM   2544  CB  ALA A 327     -20.692  14.859 -16.493  1.00 52.86           C  
ATOM   2545  O   ALA A 327     -21.281  17.691 -17.657  1.00 52.86           O  
ATOM   2546  N   GLU A 328     -22.492  17.888 -15.807  1.00 53.63           N  
ATOM   2547  CA  GLU A 328     -23.310  18.911 -16.453  1.00 53.63           C  
ATOM   2548  C   GLU A 328     -22.823  20.313 -16.098  1.00 53.63           C  
ATOM   2549  CB  GLU A 328     -24.781  18.750 -16.059  1.00 53.63           C  
ATOM   2550  O   GLU A 328     -23.180  21.287 -16.764  1.00 53.63           O  
ATOM   2551  CG  GLU A 328     -25.458  17.543 -16.693  1.00 53.63           C  
ATOM   2552  CD  GLU A 328     -26.970  17.549 -16.530  1.00 53.63           C  
ATOM   2553  OE1 GLU A 328     -27.644  16.655 -17.088  1.00 53.63           O  
ATOM   2554  OE2 GLU A 328     -27.484  18.457 -15.838  1.00 53.63           O  
ATOM   2555  N   MET A 329     -21.703  20.483 -15.346  1.00 53.50           N  
ATOM   2556  CA  MET A 329     -21.199  21.813 -15.016  1.00 53.50           C  
ATOM   2557  C   MET A 329     -19.808  22.029 -15.603  1.00 53.50           C  
ATOM   2558  CB  MET A 329     -21.163  22.014 -13.500  1.00 53.50           C  
ATOM   2559  O   MET A 329     -18.807  21.936 -14.890  1.00 53.50           O  
ATOM   2560  CG  MET A 329     -20.959  23.460 -13.078  1.00 53.50           C  
ATOM   2561  SD  MET A 329     -20.809  23.646 -11.258  1.00 53.50           S  
ATOM   2562  CE  MET A 329     -21.796  25.148 -11.009  1.00 53.50           C  
ATOM   2563  N   LYS A 330     -19.264  21.120 -16.462  1.00 51.41           N  
ATOM   2564  CA  LYS A 330     -17.946  21.265 -17.074  1.00 51.41           C  
ATOM   2565  C   LYS A 330     -18.054  21.844 -18.482  1.00 51.41           C  
ATOM   2566  CB  LYS A 330     -17.222  19.919 -17.114  1.00 51.41           C  
ATOM   2567  O   LYS A 330     -17.133  22.510 -18.957  1.00 51.41           O  
ATOM   2568  CG  LYS A 330     -15.722  20.016 -16.879  1.00 51.41           C  
ATOM   2569  CD  LYS A 330     -15.063  18.642 -16.898  1.00 51.41           C  
ATOM   2570  CE  LYS A 330     -13.566  18.736 -16.635  1.00 51.41           C  
ATOM   2571  NZ  LYS A 330     -12.926  17.387 -16.593  1.00 51.41           N  
ATOM   2572  N   GLU A 331     -19.354  21.993 -18.991  1.00 51.79           N  
ATOM   2573  CA  GLU A 331     -19.416  22.605 -20.315  1.00 51.79           C  
ATOM   2574  C   GLU A 331     -19.796  24.080 -20.224  1.00 51.79           C  
ATOM   2575  CB  GLU A 331     -20.412  21.859 -21.206  1.00 51.79           C  
ATOM   2576  O   GLU A 331     -19.464  24.868 -21.112  1.00 51.79           O  
ATOM   2577  CG  GLU A 331     -19.820  21.381 -22.524  1.00 51.79           C  
ATOM   2578  CD  GLU A 331     -20.861  20.829 -23.485  1.00 51.79           C  
ATOM   2579  OE1 GLU A 331     -20.493  20.416 -24.608  1.00 51.79           O  
ATOM   2580  OE2 GLU A 331     -22.055  20.811 -23.111  1.00 51.79           O  
ATOM   2581  N   SER A 332     -20.119  24.605 -18.956  1.00 48.97           N  
ATOM   2582  CA  SER A 332     -20.404  26.035 -18.894  1.00 48.97           C  
ATOM   2583  C   SER A 332     -19.272  26.795 -18.211  1.00 48.97           C  
ATOM   2584  CB  SER A 332     -21.718  26.289 -18.154  1.00 48.97           C  
ATOM   2585  O   SER A 332     -19.302  28.025 -18.131  1.00 48.97           O  
ATOM   2586  OG  SER A 332     -21.620  25.881 -16.800  1.00 48.97           O  
ATOM   2587  N   ALA A 333     -18.166  26.117 -17.796  1.00 50.95           N  
ATOM   2588  CA  ALA A 333     -17.023  26.786 -17.179  1.00 50.95           C  
ATOM   2589  C   ALA A 333     -15.867  26.921 -18.166  1.00 50.95           C  
ATOM   2590  CB  ALA A 333     -16.570  26.026 -15.935  1.00 50.95           C  
ATOM   2591  O   ALA A 333     -14.805  27.444 -17.821  1.00 50.95           O  
ATOM   2592  N   SER A 334     -16.062  26.575 -19.536  1.00 49.13           N  
ATOM   2593  CA  SER A 334     -15.008  26.830 -20.511  1.00 49.13           C  
ATOM   2594  C   SER A 334     -15.118  28.236 -21.090  1.00 49.13           C  
ATOM   2595  CB  SER A 334     -15.060  25.799 -21.640  1.00 49.13           C  
ATOM   2596  O   SER A 334     -14.275  28.653 -21.887  1.00 49.13           O  
ATOM   2597  OG  SER A 334     -16.273  25.911 -22.366  1.00 49.13           O  
ATOM   2598  N   ALA A 335     -15.836  29.205 -20.324  1.00 49.80           N  
ATOM   2599  CA  ALA A 335     -15.657  30.565 -20.825  1.00 49.80           C  
ATOM   2600  C   ALA A 335     -15.292  31.523 -19.694  1.00 49.80           C  
ATOM   2601  CB  ALA A 335     -16.922  31.042 -21.535  1.00 49.80           C  
ATOM   2602  O   ALA A 335     -15.194  32.734 -19.905  1.00 49.80           O  
ATOM   2603  N   MET A 336     -14.447  31.230 -18.740  1.00 45.79           N  
ATOM   2604  CA  MET A 336     -13.907  32.338 -17.958  1.00 45.79           C  
ATOM   2605  C   MET A 336     -12.510  32.009 -17.441  1.00 45.79           C  
ATOM   2606  CB  MET A 336     -14.832  32.672 -16.786  1.00 45.79           C  
ATOM   2607  O   MET A 336     -12.301  30.961 -16.828  1.00 45.79           O  
ATOM   2608  CG  MET A 336     -15.826  33.783 -17.088  1.00 45.79           C  
ATOM   2609  SD  MET A 336     -15.749  35.146 -15.862  1.00 45.79           S  
ATOM   2610  CE  MET A 336     -16.483  36.491 -16.834  1.00 45.79           C  
ATOM   2611  N   ASP A 337     -11.438  32.113 -18.253  1.00 53.00           N  
ATOM   2612  CA  ASP A 337     -10.050  32.561 -18.179  1.00 53.00           C  
ATOM   2613  C   ASP A 337      -9.786  33.320 -16.881  1.00 53.00           C  
ATOM   2614  CB  ASP A 337      -9.706  33.440 -19.383  1.00 53.00           C  
ATOM   2615  O   ASP A 337     -10.479  34.292 -16.572  1.00 53.00           O  
ATOM   2616  CG  ASP A 337      -8.780  32.754 -20.372  1.00 53.00           C  
ATOM   2617  OD1 ASP A 337      -8.300  31.636 -20.085  1.00 53.00           O  
ATOM   2618  OD2 ASP A 337      -8.525  33.339 -21.448  1.00 53.00           O  
ATOM   2619  N   ASP A 338      -9.451  32.591 -15.690  1.00 53.99           N  
ATOM   2620  CA  ASP A 338      -8.342  32.972 -14.821  1.00 53.99           C  
ATOM   2621  C   ASP A 338      -8.648  32.639 -13.363  1.00 53.99           C  
ATOM   2622  CB  ASP A 338      -8.033  34.463 -14.967  1.00 53.99           C  
ATOM   2623  O   ASP A 338      -9.660  33.085 -12.818  1.00 53.99           O  
ATOM   2624  CG  ASP A 338      -6.650  34.730 -15.535  1.00 53.99           C  
ATOM   2625  OD1 ASP A 338      -5.876  33.768 -15.731  1.00 53.99           O  
ATOM   2626  OD2 ASP A 338      -6.331  35.912 -15.786  1.00 53.99           O  
ATOM   2627  N   GLU A 339      -8.481  31.372 -12.954  1.00 54.49           N  
ATOM   2628  CA  GLU A 339      -7.861  31.038 -11.676  1.00 54.49           C  
ATOM   2629  C   GLU A 339      -8.546  29.840 -11.026  1.00 54.49           C  
ATOM   2630  CB  GLU A 339      -7.896  32.241 -10.730  1.00 54.49           C  
ATOM   2631  O   GLU A 339      -9.633  29.971 -10.460  1.00 54.49           O  
ATOM   2632  CG  GLU A 339      -6.874  32.170  -9.605  1.00 54.49           C  
ATOM   2633  CD  GLU A 339      -6.707  33.485  -8.862  1.00 54.49           C  
ATOM   2634  OE1 GLU A 339      -5.925  33.535  -7.885  1.00 54.49           O  
ATOM   2635  OE2 GLU A 339      -7.364  34.473  -9.258  1.00 54.49           O  
ATOM   2636  N   GLU A 340      -8.416  28.599 -11.560  1.00 49.92           N  
ATOM   2637  CA  GLU A 340      -8.518  27.428 -10.694  1.00 49.92           C  
ATOM   2638  C   GLU A 340      -7.978  26.180 -11.388  1.00 49.92           C  
ATOM   2639  CB  GLU A 340      -9.969  27.203 -10.262  1.00 49.92           C  
ATOM   2640  O   GLU A 340      -8.633  25.622 -12.271  1.00 49.92           O  
ATOM   2641  CG  GLU A 340     -10.135  26.960  -8.769  1.00 49.92           C  
ATOM   2642  CD  GLU A 340     -11.487  26.368  -8.404  1.00 49.92           C  
ATOM   2643  OE1 GLU A 340     -11.710  26.054  -7.213  1.00 49.92           O  
ATOM   2644  OE2 GLU A 340     -12.329  26.216  -9.317  1.00 49.92           O  
ATOM   2645  N   THR A 341      -6.819  25.961 -11.774  1.00 48.66           N  
ATOM   2646  CA  THR A 341      -5.885  24.971 -12.298  1.00 48.66           C  
ATOM   2647  C   THR A 341      -5.445  24.008 -11.198  1.00 48.66           C  
ATOM   2648  CB  THR A 341      -4.648  25.643 -12.921  1.00 48.66           C  
ATOM   2649  O   THR A 341      -4.788  23.002 -11.473  1.00 48.66           O  
ATOM   2650  CG2 THR A 341      -4.487  25.251 -14.386  1.00 48.66           C  
ATOM   2651  OG1 THR A 341      -4.789  27.067 -12.832  1.00 48.66           O  
ATOM   2652  N   ALA A 342      -6.064  23.863  -9.973  1.00 49.22           N  
ATOM   2653  CA  ALA A 342      -5.518  22.908  -9.012  1.00 49.22           C  
ATOM   2654  C   ALA A 342      -6.475  21.740  -8.795  1.00 49.22           C  
ATOM   2655  CB  ALA A 342      -5.221  23.602  -7.684  1.00 49.22           C  
ATOM   2656  O   ALA A 342      -6.046  20.628  -8.478  1.00 49.22           O  
ATOM   2657  N   SER A 343      -7.708  21.741  -9.340  1.00 50.03           N  
ATOM   2658  CA  SER A 343      -8.645  20.650  -9.095  1.00 50.03           C  
ATOM   2659  C   SER A 343      -8.807  19.772 -10.331  1.00 50.03           C  
ATOM   2660  CB  SER A 343     -10.007  21.199  -8.667  1.00 50.03           C  
ATOM   2661  O   SER A 343      -8.983  18.557 -10.216  1.00 50.03           O  
ATOM   2662  OG  SER A 343     -10.941  20.147  -8.495  1.00 50.03           O  
ATOM   2663  N   GLU A 344      -8.309  20.149 -11.571  1.00 52.00           N  
ATOM   2664  CA  GLU A 344      -8.298  19.359 -12.798  1.00 52.00           C  
ATOM   2665  C   GLU A 344      -7.026  18.522 -12.904  1.00 52.00           C  
ATOM   2666  CB  GLU A 344      -8.434  20.266 -14.024  1.00 52.00           C  
ATOM   2667  O   GLU A 344      -7.055  17.402 -13.419  1.00 52.00           O  
ATOM   2668  CG  GLU A 344      -9.848  20.775 -14.258  1.00 52.00           C  
ATOM   2669  CD  GLU A 344      -9.991  21.585 -15.537  1.00 52.00           C  
ATOM   2670  OE1 GLU A 344     -11.121  22.014 -15.861  1.00 52.00           O  
ATOM   2671  OE2 GLU A 344      -8.963  21.791 -16.221  1.00 52.00           O  
ATOM   2672  N   THR A 345      -5.891  18.849 -12.213  1.00 53.33           N  
ATOM   2673  CA  THR A 345      -4.617  18.140 -12.247  1.00 53.33           C  
ATOM   2674  C   THR A 345      -4.618  16.977 -11.258  1.00 53.33           C  
ATOM   2675  CB  THR A 345      -3.443  19.085 -11.931  1.00 53.33           C  
ATOM   2676  O   THR A 345      -4.011  15.936 -11.516  1.00 53.33           O  
ATOM   2677  CG2 THR A 345      -3.220  20.083 -13.062  1.00 53.33           C  
ATOM   2678  OG1 THR A 345      -3.727  19.803 -10.724  1.00 53.33           O  
ATOM   2679  N   GLY A 346      -5.382  17.022 -10.175  1.00 59.03           N  
ATOM   2680  CA  GLY A 346      -5.448  15.972  -9.171  1.00 59.03           C  
ATOM   2681  C   GLY A 346      -6.259  14.770  -9.616  1.00 59.03           C  
ATOM   2682  O   GLY A 346      -5.892  13.627  -9.333  1.00 59.03           O  
ATOM   2683  N   THR A 347      -7.264  14.972 -10.548  1.00 65.44           N  
ATOM   2684  CA  THR A 347      -8.141  13.930 -11.071  1.00 65.44           C  
ATOM   2685  C   THR A 347      -7.449  13.152 -12.187  1.00 65.44           C  
ATOM   2686  CB  THR A 347      -9.461  14.523 -11.598  1.00 65.44           C  
ATOM   2687  O   THR A 347      -7.597  11.932 -12.284  1.00 65.44           O  
ATOM   2688  CG2 THR A 347     -10.527  13.442 -11.750  1.00 65.44           C  
ATOM   2689  OG1 THR A 347      -9.932  15.516 -10.679  1.00 65.44           O  
ATOM   2690  N   GLN A 348      -6.624  13.871 -12.960  1.00 71.65           N  
ATOM   2691  CA  GLN A 348      -5.870  13.213 -14.022  1.00 71.65           C  
ATOM   2692  C   GLN A 348      -4.727  12.380 -13.450  1.00 71.65           C  
ATOM   2693  CB  GLN A 348      -5.325  14.244 -15.011  1.00 71.65           C  
ATOM   2694  O   GLN A 348      -4.468  11.268 -13.915  1.00 71.65           O  
ATOM   2695  CG  GLN A 348      -4.789  13.635 -16.300  1.00 71.65           C  
ATOM   2696  CD  GLN A 348      -4.386  14.683 -17.321  1.00 71.65           C  
ATOM   2697  NE2 GLN A 348      -3.776  14.241 -18.415  1.00 71.65           N  
ATOM   2698  OE1 GLN A 348      -4.622  15.880 -17.128  1.00 71.65           O  
ATOM   2699  N   GLU A 349      -4.098  12.810 -12.455  1.00 72.50           N  
ATOM   2700  CA  GLU A 349      -3.021  12.096 -11.776  1.00 72.50           C  
ATOM   2701  C   GLU A 349      -3.545  10.850 -11.068  1.00 72.50           C  
ATOM   2702  CB  GLU A 349      -2.317  13.013 -10.773  1.00 72.50           C  
ATOM   2703  O   GLU A 349      -2.907   9.795 -11.102  1.00 72.50           O  
ATOM   2704  CG  GLU A 349      -1.494  14.117 -11.422  1.00 72.50           C  
ATOM   2705  CD  GLU A 349      -0.861  15.064 -10.415  1.00 72.50           C  
ATOM   2706  OE1 GLU A 349      -0.183  16.029 -10.833  1.00 72.50           O  
ATOM   2707  OE2 GLU A 349      -1.045  14.839  -9.198  1.00 72.50           O  
ATOM   2708  N   ASN A 350      -4.715  10.955 -10.545  1.00 79.14           N  
ATOM   2709  CA  ASN A 350      -5.350   9.836  -9.858  1.00 79.14           C  
ATOM   2710  C   ASN A 350      -5.728   8.722 -10.831  1.00 79.14           C  
ATOM   2711  CB  ASN A 350      -6.585  10.310  -9.088  1.00 79.14           C  
ATOM   2712  O   ASN A 350      -5.573   7.541 -10.518  1.00 79.14           O  
ATOM   2713  CG  ASN A 350      -6.230  11.129  -7.863  1.00 79.14           C  
ATOM   2714  ND2 ASN A 350      -7.208  11.852  -7.329  1.00 79.14           N  
ATOM   2715  OD1 ASN A 350      -5.086  11.113  -7.400  1.00 79.14           O  
ATOM   2716  N   GLN A 351      -6.167   9.172 -11.997  1.00 79.95           N  
ATOM   2717  CA  GLN A 351      -6.509   8.207 -13.036  1.00 79.95           C  
ATOM   2718  C   GLN A 351      -5.267   7.478 -13.542  1.00 79.95           C  
ATOM   2719  CB  GLN A 351      -7.221   8.900 -14.199  1.00 79.95           C  
ATOM   2720  O   GLN A 351      -5.306   6.270 -13.784  1.00 79.95           O  
ATOM   2721  CG  GLN A 351      -8.694   9.185 -13.937  1.00 79.95           C  
ATOM   2722  CD  GLN A 351      -9.354   9.950 -15.069  1.00 79.95           C  
ATOM   2723  NE2 GLN A 351     -10.597  10.368 -14.855  1.00 79.95           N  
ATOM   2724  OE1 GLN A 351      -8.752  10.164 -16.125  1.00 79.95           O  
ATOM   2725  N   GLU A 352      -4.242   8.217 -13.682  1.00 83.38           N  
ATOM   2726  CA  GLU A 352      -2.979   7.633 -14.123  1.00 83.38           C  
ATOM   2727  C   GLU A 352      -2.449   6.629 -13.103  1.00 83.38           C  
ATOM   2728  CB  GLU A 352      -1.938   8.727 -14.373  1.00 83.38           C  
ATOM   2729  O   GLU A 352      -1.974   5.553 -13.472  1.00 83.38           O  
ATOM   2730  CG  GLU A 352      -2.223   9.578 -15.602  1.00 83.38           C  
ATOM   2731  CD  GLU A 352      -1.203  10.685 -15.815  1.00 83.38           C  
ATOM   2732  OE1 GLU A 352      -1.371  11.493 -16.757  1.00 83.38           O  
ATOM   2733  OE2 GLU A 352      -0.227  10.744 -15.035  1.00 83.38           O  
ATOM   2734  N   LEU A 353      -2.562   6.890 -11.893  1.00 83.61           N  
ATOM   2735  CA  LEU A 353      -2.069   6.030 -10.823  1.00 83.61           C  
ATOM   2736  C   LEU A 353      -2.901   4.755 -10.723  1.00 83.61           C  
ATOM   2737  CB  LEU A 353      -2.090   6.773  -9.485  1.00 83.61           C  
ATOM   2738  O   LEU A 353      -2.362   3.676 -10.465  1.00 83.61           O  
ATOM   2739  CG  LEU A 353      -1.064   7.895  -9.317  1.00 83.61           C  
ATOM   2740  CD1 LEU A 353      -1.328   8.665  -8.027  1.00 83.61           C  
ATOM   2741  CD2 LEU A 353       0.352   7.331  -9.328  1.00 83.61           C  
ATOM   2742  N   ARG A 354      -4.107   4.892 -11.090  1.00 84.27           N  
ATOM   2743  CA  ARG A 354      -4.997   3.736 -11.064  1.00 84.27           C  
ATOM   2744  C   ARG A 354      -4.645   2.750 -12.173  1.00 84.27           C  
ATOM   2745  CB  ARG A 354      -6.456   4.178 -11.200  1.00 84.27           C  
ATOM   2746  O   ARG A 354      -4.790   1.537 -12.001  1.00 84.27           O  
ATOM   2747  CG  ARG A 354      -7.024   4.821  -9.945  1.00 84.27           C  
ATOM   2748  CD  ARG A 354      -8.470   5.255 -10.138  1.00 84.27           C  
ATOM   2749  NE  ARG A 354      -9.025   5.841  -8.921  1.00 84.27           N  
ATOM   2750  NH1 ARG A 354     -11.175   6.030  -9.744  1.00 84.27           N  
ATOM   2751  NH2 ARG A 354     -10.694   6.720  -7.612  1.00 84.27           N  
ATOM   2752  CZ  ARG A 354     -10.297   6.196  -8.762  1.00 84.27           C  
ATOM   2753  N   SER A 355      -4.231   3.395 -13.247  1.00 84.63           N  
ATOM   2754  CA  SER A 355      -3.888   2.546 -14.383  1.00 84.63           C  
ATOM   2755  C   SER A 355      -2.587   1.790 -14.134  1.00 84.63           C  
ATOM   2756  CB  SER A 355      -3.767   3.380 -15.659  1.00 84.63           C  
ATOM   2757  O   SER A 355      -2.347   0.742 -14.738  1.00 84.63           O  
ATOM   2758  OG  SER A 355      -2.644   4.243 -15.591  1.00 84.63           O  
ATOM   2759  N   LEU A 356      -1.891   2.249 -13.100  1.00 85.21           N  
ATOM   2760  CA  LEU A 356      -0.568   1.681 -12.864  1.00 85.21           C  
ATOM   2761  C   LEU A 356      -0.629   0.580 -11.811  1.00 85.21           C  
ATOM   2762  CB  LEU A 356       0.413   2.771 -12.424  1.00 85.21           C  
ATOM   2763  O   LEU A 356       0.335  -0.167 -11.630  1.00 85.21           O  
ATOM   2764  CG  LEU A 356       0.846   3.768 -13.500  1.00 85.21           C  
ATOM   2765  CD1 LEU A 356       1.595   4.937 -12.868  1.00 85.21           C  
ATOM   2766  CD2 LEU A 356       1.708   3.080 -14.552  1.00 85.21           C  
ATOM   2767  N   LEU A 357      -1.764   0.337 -11.223  1.00 87.86           N  
ATOM   2768  CA  LEU A 357      -1.935  -0.699 -10.211  1.00 87.86           C  
ATOM   2769  C   LEU A 357      -2.102  -2.070 -10.859  1.00 87.86           C  
ATOM   2770  CB  LEU A 357      -3.146  -0.390  -9.326  1.00 87.86           C  
ATOM   2771  O   LEU A 357      -2.811  -2.206 -11.859  1.00 87.86           O  
ATOM   2772  CG  LEU A 357      -2.990   0.774  -8.347  1.00 87.86           C  
ATOM   2773  CD1 LEU A 357      -4.322   1.079  -7.670  1.00 87.86           C  
ATOM   2774  CD2 LEU A 357      -1.917   0.460  -7.310  1.00 87.86           C  
ATOM   2775  N   PRO A 358      -1.426  -2.989 -10.376  1.00 91.16           N  
ATOM   2776  CA  PRO A 358      -0.416  -2.972  -9.316  1.00 91.16           C  
ATOM   2777  C   PRO A 358       0.913  -2.376  -9.776  1.00 91.16           C  
ATOM   2778  CB  PRO A 358      -0.256  -4.451  -8.957  1.00 91.16           C  
ATOM   2779  O   PRO A 358       1.241  -2.435 -10.964  1.00 91.16           O  
ATOM   2780  CG  PRO A 358      -0.683  -5.190 -10.184  1.00 91.16           C  
ATOM   2781  CD  PRO A 358      -1.661  -4.336 -10.938  1.00 91.16           C  
ATOM   2782  N   PHE A 359       1.770  -1.663  -8.744  1.00 92.51           N  
ATOM   2783  CA  PHE A 359       3.043  -1.036  -9.080  1.00 92.51           C  
ATOM   2784  C   PHE A 359       4.133  -2.086  -9.261  1.00 92.51           C  
ATOM   2785  CB  PHE A 359       3.454  -0.036  -7.994  1.00 92.51           C  
ATOM   2786  O   PHE A 359       4.204  -3.052  -8.499  1.00 92.51           O  
ATOM   2787  CG  PHE A 359       2.551   1.165  -7.902  1.00 92.51           C  
ATOM   2788  CD1 PHE A 359       2.674   2.215  -8.804  1.00 92.51           C  
ATOM   2789  CD2 PHE A 359       1.579   1.243  -6.913  1.00 92.51           C  
ATOM   2790  CE1 PHE A 359       1.840   3.328  -8.721  1.00 92.51           C  
ATOM   2791  CE2 PHE A 359       0.742   2.352  -6.824  1.00 92.51           C  
ATOM   2792  CZ  PHE A 359       0.875   3.393  -7.729  1.00 92.51           C  
ATOM   2793  N   ALA A 360       4.840  -1.838 -10.319  1.00 92.67           N  
ATOM   2794  CA  ALA A 360       5.998  -2.686 -10.592  1.00 92.67           C  
ATOM   2795  C   ALA A 360       7.299  -1.958 -10.267  1.00 92.67           C  
ATOM   2796  CB  ALA A 360       5.994  -3.137 -12.051  1.00 92.67           C  
ATOM   2797  O   ALA A 360       7.649  -0.975 -10.925  1.00 92.67           O  
ATOM   2798  N   ILE A 361       8.036  -2.585  -9.241  1.00 91.84           N  
ATOM   2799  CA  ILE A 361       9.179  -1.825  -8.749  1.00 91.84           C  
ATOM   2800  C   ILE A 361      10.443  -2.677  -8.840  1.00 91.84           C  
ATOM   2801  CB  ILE A 361       8.958  -1.348  -7.296  1.00 91.84           C  
ATOM   2802  O   ILE A 361      10.383  -3.903  -8.725  1.00 91.84           O  
ATOM   2803  CG1 ILE A 361       8.772  -2.550  -6.362  1.00 91.84           C  
ATOM   2804  CG2 ILE A 361       7.758  -0.401  -7.215  1.00 91.84           C  
ATOM   2805  CD1 ILE A 361       8.873  -2.206  -4.882  1.00 91.84           C  
ATOM   2806  N   ILE A 362      11.485  -1.924  -9.099  1.00 89.07           N  
ATOM   2807  CA  ILE A 362      12.825  -2.500  -9.080  1.00 89.07           C  
ATOM   2808  C   ILE A 362      13.692  -1.755  -8.067  1.00 89.07           C  
ATOM   2809  CB  ILE A 362      13.479  -2.455 -10.480  1.00 89.07           C  
ATOM   2810  O   ILE A 362      13.752  -0.523  -8.078  1.00 89.07           O  
ATOM   2811  CG1 ILE A 362      12.606  -3.194 -11.501  1.00 89.07           C  
ATOM   2812  CG2 ILE A 362      14.890  -3.048 -10.436  1.00 89.07           C  
ATOM   2813  CD1 ILE A 362      12.986  -2.927 -12.950  1.00 89.07           C  
ATOM   2814  N   GLY A 363      14.267  -2.477  -7.127  1.00 84.46           N  
ATOM   2815  CA  GLY A 363      15.163  -1.860  -6.162  1.00 84.46           C  
ATOM   2816  C   GLY A 363      16.626  -2.161  -6.429  1.00 84.46           C  
ATOM   2817  O   GLY A 363      16.967  -3.253  -6.888  1.00 84.46           O  
ATOM   2818  N   SER A 364      17.475  -1.088  -6.272  1.00 82.44           N  
ATOM   2819  CA  SER A 364      18.905  -1.328  -6.435  1.00 82.44           C  
ATOM   2820  C   SER A 364      19.717  -0.559  -5.398  1.00 82.44           C  
ATOM   2821  CB  SER A 364      19.358  -0.935  -7.842  1.00 82.44           C  
ATOM   2822  O   SER A 364      19.347   0.551  -5.010  1.00 82.44           O  
ATOM   2823  OG  SER A 364      20.726  -1.250  -8.037  1.00 82.44           O  
ATOM   2824  N   ASP A 365      20.832  -1.227  -4.924  1.00 75.11           N  
ATOM   2825  CA  ASP A 365      21.765  -0.572  -4.012  1.00 75.11           C  
ATOM   2826  C   ASP A 365      23.002  -0.075  -4.756  1.00 75.11           C  
ATOM   2827  CB  ASP A 365      22.175  -1.526  -2.888  1.00 75.11           C  
ATOM   2828  O   ASP A 365      23.774   0.725  -4.222  1.00 75.11           O  
ATOM   2829  CG  ASP A 365      21.029  -1.865  -1.951  1.00 75.11           C  
ATOM   2830  OD1 ASP A 365      20.097  -1.044  -1.804  1.00 75.11           O  
ATOM   2831  OD2 ASP A 365      21.060  -2.961  -1.350  1.00 75.11           O  
ATOM   2832  N   GLU A 366      23.081  -0.390  -6.040  1.00 76.62           N  
ATOM   2833  CA  GLU A 366      24.264  -0.055  -6.826  1.00 76.62           C  
ATOM   2834  C   GLU A 366      24.034   1.201  -7.662  1.00 76.62           C  
ATOM   2835  CB  GLU A 366      24.657  -1.225  -7.731  1.00 76.62           C  
ATOM   2836  O   GLU A 366      22.920   1.447  -8.128  1.00 76.62           O  
ATOM   2837  CG  GLU A 366      25.039  -2.488  -6.973  1.00 76.62           C  
ATOM   2838  CD  GLU A 366      25.459  -3.630  -7.884  1.00 76.62           C  
ATOM   2839  OE1 GLU A 366      25.835  -4.709  -7.371  1.00 76.62           O  
ATOM   2840  OE2 GLU A 366      25.411  -3.446  -9.121  1.00 76.62           O  
ATOM   2841  N   GLU A 367      25.069   2.113  -7.679  1.00 76.21           N  
ATOM   2842  CA  GLU A 367      25.056   3.283  -8.552  1.00 76.21           C  
ATOM   2843  C   GLU A 367      25.823   3.016  -9.844  1.00 76.21           C  
ATOM   2844  CB  GLU A 367      25.645   4.499  -7.832  1.00 76.21           C  
ATOM   2845  O   GLU A 367      26.889   2.397  -9.822  1.00 76.21           O  
ATOM   2846  CG  GLU A 367      24.851   4.933  -6.608  1.00 76.21           C  
ATOM   2847  CD  GLU A 367      25.417   6.173  -5.935  1.00 76.21           C  
ATOM   2848  OE1 GLU A 367      24.707   6.795  -5.112  1.00 76.21           O  
ATOM   2849  OE2 GLU A 367      26.579   6.527  -6.234  1.00 76.21           O  
ATOM   2850  N   VAL A 368      25.025   3.059 -10.963  1.00 73.05           N  
ATOM   2851  CA  VAL A 368      25.676   2.803 -12.244  1.00 73.05           C  
ATOM   2852  C   VAL A 368      25.873   4.117 -12.995  1.00 73.05           C  
ATOM   2853  CB  VAL A 368      24.863   1.812 -13.106  1.00 73.05           C  
ATOM   2854  O   VAL A 368      25.064   5.040 -12.868  1.00 73.05           O  
ATOM   2855  CG1 VAL A 368      25.601   1.495 -14.406  1.00 73.05           C  
ATOM   2856  CG2 VAL A 368      24.580   0.531 -12.323  1.00 73.05           C  
ATOM   2857  N   GLN A 369      27.104   4.334 -13.630  1.00 63.83           N  
ATOM   2858  CA  GLN A 369      27.445   5.483 -14.462  1.00 63.83           C  
ATOM   2859  C   GLN A 369      26.936   5.300 -15.889  1.00 63.83           C  
ATOM   2860  CB  GLN A 369      28.957   5.712 -14.469  1.00 63.83           C  
ATOM   2861  O   GLN A 369      27.149   4.250 -16.499  1.00 63.83           O  
ATOM   2862  CG  GLN A 369      29.451   6.592 -13.329  1.00 63.83           C  
ATOM   2863  CD  GLN A 369      30.961   6.740 -13.313  1.00 63.83           C  
ATOM   2864  NE2 GLN A 369      31.490   7.311 -12.237  1.00 63.83           N  
ATOM   2865  OE1 GLN A 369      31.647   6.343 -14.261  1.00 63.83           O  
ATOM   2866  N   ASP A 370      25.855   5.937 -16.175  1.00 56.11           N  
ATOM   2867  CA  ASP A 370      25.281   5.866 -17.516  1.00 56.11           C  
ATOM   2868  C   ASP A 370      26.238   6.448 -18.554  1.00 56.11           C  
ATOM   2869  CB  ASP A 370      23.940   6.601 -17.566  1.00 56.11           C  
ATOM   2870  O   ASP A 370      26.823   7.511 -18.339  1.00 56.11           O  
ATOM   2871  CG  ASP A 370      22.749   5.674 -17.391  1.00 56.11           C  
ATOM   2872  OD1 ASP A 370      22.906   4.444 -17.546  1.00 56.11           O  
ATOM   2873  OD2 ASP A 370      21.644   6.180 -17.100  1.00 56.11           O  
ATOM   2874  N   GLU A 371      26.718   5.767 -19.562  1.00 56.15           N  
ATOM   2875  CA  GLU A 371      27.522   6.209 -20.696  1.00 56.15           C  
ATOM   2876  C   GLU A 371      26.642   6.764 -21.813  1.00 56.15           C  
ATOM   2877  CB  GLU A 371      28.383   5.060 -21.226  1.00 56.15           C  
ATOM   2878  O   GLU A 371      27.138   7.415 -22.736  1.00 56.15           O  
ATOM   2879  CG  GLU A 371      27.741   3.689 -21.073  1.00 56.15           C  
ATOM   2880  CD  GLU A 371      28.741   2.546 -21.149  1.00 56.15           C  
ATOM   2881  OE1 GLU A 371      28.353   1.382 -20.900  1.00 56.15           O  
ATOM   2882  OE2 GLU A 371      29.922   2.817 -21.460  1.00 56.15           O  
ATOM   2883  N   ASN A 372      25.205   6.836 -21.675  1.00 51.46           N  
ATOM   2884  CA  ASN A 372      24.327   7.491 -22.639  1.00 51.46           C  
ATOM   2885  C   ASN A 372      23.272   8.346 -21.945  1.00 51.46           C  
ATOM   2886  CB  ASN A 372      23.659   6.456 -23.547  1.00 51.46           C  
ATOM   2887  O   ASN A 372      22.377   7.819 -21.282  1.00 51.46           O  
ATOM   2888  CG  ASN A 372      24.283   6.401 -24.927  1.00 51.46           C  
ATOM   2889  ND2 ASN A 372      23.995   5.335 -25.666  1.00 51.46           N  
ATOM   2890  OD1 ASN A 372      25.017   7.308 -25.327  1.00 51.46           O  
ATOM   2891  N   PRO A 373      23.505   9.700 -21.711  1.00 47.92           N  
ATOM   2892  CA  PRO A 373      22.544  10.582 -21.045  1.00 47.92           C  
ATOM   2893  C   PRO A 373      21.303  10.851 -21.895  1.00 47.92           C  
ATOM   2894  CB  PRO A 373      23.342  11.869 -20.822  1.00 47.92           C  
ATOM   2895  O   PRO A 373      21.421  11.200 -23.072  1.00 47.92           O  
ATOM   2896  CG  PRO A 373      24.499  11.769 -21.763  1.00 47.92           C  
ATOM   2897  CD  PRO A 373      24.591  10.354 -22.257  1.00 47.92           C  
ATOM   2898  N   VAL A 374      20.270  10.062 -21.966  1.00 46.45           N  
ATOM   2899  CA  VAL A 374      19.014  10.540 -22.534  1.00 46.45           C  
ATOM   2900  C   VAL A 374      18.365  11.544 -21.584  1.00 46.45           C  
ATOM   2901  CB  VAL A 374      18.042   9.375 -22.823  1.00 46.45           C  
ATOM   2902  O   VAL A 374      18.232  11.278 -20.387  1.00 46.45           O  
ATOM   2903  CG1 VAL A 374      16.766   9.888 -23.489  1.00 46.45           C  
ATOM   2904  CG2 VAL A 374      18.718   8.321 -23.698  1.00 46.45           C  
ATOM   2905  N   ALA A 375      18.821  12.827 -21.569  1.00 43.37           N  
ATOM   2906  CA  ALA A 375      18.248  14.171 -21.595  1.00 43.37           C  
ATOM   2907  C   ALA A 375      17.512  14.478 -20.294  1.00 43.37           C  
ATOM   2908  CB  ALA A 375      17.305  14.324 -22.786  1.00 43.37           C  
ATOM   2909  O   ALA A 375      16.665  13.698 -19.853  1.00 43.37           O  
ATOM   2910  N   ALA A 376      18.253  15.165 -19.294  1.00 39.08           N  
ATOM   2911  CA  ALA A 376      17.994  16.506 -18.776  1.00 39.08           C  
ATOM   2912  C   ALA A 376      18.340  16.597 -17.292  1.00 39.08           C  
ATOM   2913  CB  ALA A 376      16.535  16.892 -19.004  1.00 39.08           C  
ATOM   2914  O   ALA A 376      17.781  15.865 -16.472  1.00 39.08           O  
ATOM   2915  N   LEU A 377      19.577  16.825 -17.005  1.00 39.43           N  
ATOM   2916  CA  LEU A 377      19.978  17.869 -16.068  1.00 39.43           C  
ATOM   2917  C   LEU A 377      21.428  17.684 -15.636  1.00 39.43           C  
ATOM   2918  CB  LEU A 377      19.063  17.869 -14.841  1.00 39.43           C  
ATOM   2919  O   LEU A 377      21.832  16.581 -15.259  1.00 39.43           O  
ATOM   2920  CG  LEU A 377      17.708  18.559 -15.005  1.00 39.43           C  
ATOM   2921  CD1 LEU A 377      16.675  17.927 -14.078  1.00 39.43           C  
ATOM   2922  CD2 LEU A 377      17.833  20.054 -14.734  1.00 39.43           C  
ATOM   2923  N   GLU A 378      22.376  18.224 -16.407  1.00 41.58           N  
ATOM   2924  CA  GLU A 378      23.647  18.811 -15.993  1.00 41.58           C  
ATOM   2925  C   GLU A 378      23.701  18.997 -14.479  1.00 41.58           C  
ATOM   2926  CB  GLU A 378      23.874  20.152 -16.696  1.00 41.58           C  
ATOM   2927  O   GLU A 378      23.013  19.860 -13.929  1.00 41.58           O  
ATOM   2928  CG  GLU A 378      24.288  20.019 -18.155  1.00 41.58           C  
ATOM   2929  CD  GLU A 378      24.612  21.352 -18.810  1.00 41.58           C  
ATOM   2930  OE1 GLU A 378      25.081  21.359 -19.971  1.00 41.58           O  
ATOM   2931  OE2 GLU A 378      24.396  22.397 -18.158  1.00 41.58           O  
ATOM   2932  N   VAL A 379      23.694  17.897 -13.676  1.00 41.37           N  
ATOM   2933  CA  VAL A 379      24.264  18.076 -12.344  1.00 41.37           C  
ATOM   2934  C   VAL A 379      25.283  16.974 -12.066  1.00 41.37           C  
ATOM   2935  CB  VAL A 379      23.169  18.078 -11.254  1.00 41.37           C  
ATOM   2936  O   VAL A 379      25.050  15.807 -12.392  1.00 41.37           O  
ATOM   2937  CG1 VAL A 379      23.783  18.301  -9.873  1.00 41.37           C  
ATOM   2938  CG2 VAL A 379      22.119  19.147 -11.554  1.00 41.37           C  
ATOM   2939  N   ASP A 380      26.494  17.100 -12.357  1.00 42.45           N  
ATOM   2940  CA  ASP A 380      27.766  16.708 -11.758  1.00 42.45           C  
ATOM   2941  C   ASP A 380      27.959  15.195 -11.820  1.00 42.45           C  
ATOM   2942  CB  ASP A 380      27.848  17.191 -10.309  1.00 42.45           C  
ATOM   2943  O   ASP A 380      27.125  14.437 -11.320  1.00 42.45           O  
ATOM   2944  CG  ASP A 380      29.267  17.503  -9.867  1.00 42.45           C  
ATOM   2945  OD1 ASP A 380      30.078  17.965 -10.699  1.00 42.45           O  
ATOM   2946  OD2 ASP A 380      29.578  17.283  -8.676  1.00 42.45           O  
ATOM   2947  N   GLY A 381      28.106  14.591 -13.039  1.00 49.07           N  
ATOM   2948  CA  GLY A 381      28.640  13.251 -13.223  1.00 49.07           C  
ATOM   2949  C   GLY A 381      27.692  12.162 -12.757  1.00 49.07           C  
ATOM   2950  O   GLY A 381      27.540  11.937 -11.555  1.00 49.07           O  
ATOM   2951  N   GLY A 382      26.412  11.989 -13.206  1.00 56.43           N  
ATOM   2952  CA  GLY A 382      25.088  11.387 -13.250  1.00 56.43           C  
ATOM   2953  C   GLY A 382      25.066   9.956 -12.746  1.00 56.43           C  
ATOM   2954  O   GLY A 382      25.063   9.013 -13.540  1.00 56.43           O  
ATOM   2955  N   LYS A 383      25.659   9.612 -11.638  1.00 64.10           N  
ATOM   2956  CA  LYS A 383      25.475   8.294 -11.037  1.00 64.10           C  
ATOM   2957  C   LYS A 383      24.012   8.055 -10.673  1.00 64.10           C  
ATOM   2958  CB  LYS A 383      26.355   8.142  -9.795  1.00 64.10           C  
ATOM   2959  O   LYS A 383      23.387   8.889 -10.015  1.00 64.10           O  
ATOM   2960  CG  LYS A 383      27.846   8.091 -10.096  1.00 64.10           C  
ATOM   2961  CD  LYS A 383      28.668   7.928  -8.823  1.00 64.10           C  
ATOM   2962  CE  LYS A 383      30.162   7.985  -9.111  1.00 64.10           C  
ATOM   2963  NZ  LYS A 383      30.972   7.778  -7.873  1.00 64.10           N  
ATOM   2964  N   VAL A 384      23.323   7.292 -11.458  1.00 75.19           N  
ATOM   2965  CA  VAL A 384      21.931   6.916 -11.236  1.00 75.19           C  
ATOM   2966  C   VAL A 384      21.862   5.504 -10.659  1.00 75.19           C  
ATOM   2967  CB  VAL A 384      21.106   7.000 -12.540  1.00 75.19           C  
ATOM   2968  O   VAL A 384      22.745   4.681 -10.910  1.00 75.19           O  
ATOM   2969  CG1 VAL A 384      21.002   8.446 -13.021  1.00 75.19           C  
ATOM   2970  CG2 VAL A 384      21.727   6.118 -13.621  1.00 75.19           C  
ATOM   2971  N   ARG A 385      21.026   5.325  -9.681  1.00 79.09           N  
ATOM   2972  CA  ARG A 385      20.811   4.014  -9.079  1.00 79.09           C  
ATOM   2973  C   ARG A 385      20.216   3.038 -10.088  1.00 79.09           C  
ATOM   2974  CB  ARG A 385      19.896   4.127  -7.857  1.00 79.09           C  
ATOM   2975  O   ARG A 385      19.214   3.343 -10.738  1.00 79.09           O  
ATOM   2976  CG  ARG A 385      20.592   4.659  -6.614  1.00 79.09           C  
ATOM   2977  CD  ARG A 385      19.713   4.531  -5.378  1.00 79.09           C  
ATOM   2978  NE  ARG A 385      20.351   5.111  -4.200  1.00 79.09           N  
ATOM   2979  NH1 ARG A 385      18.548   4.768  -2.797  1.00 79.09           N  
ATOM   2980  NH2 ARG A 385      20.455   5.755  -1.998  1.00 79.09           N  
ATOM   2981  CZ  ARG A 385      19.783   5.210  -3.001  1.00 79.09           C  
ATOM   2982  N   GLY A 386      20.943   1.993 -10.250  1.00 82.90           N  
ATOM   2983  CA  GLY A 386      20.463   1.024 -11.222  1.00 82.90           C  
ATOM   2984  C   GLY A 386      21.247  -0.275 -11.207  1.00 82.90           C  
ATOM   2985  O   GLY A 386      22.225  -0.407 -10.467  1.00 82.90           O  
ATOM   2986  N   ARG A 387      20.669  -1.298 -11.819  1.00 83.65           N  
ATOM   2987  CA  ARG A 387      21.308  -2.604 -11.940  1.00 83.65           C  
ATOM   2988  C   ARG A 387      21.935  -2.782 -13.319  1.00 83.65           C  
ATOM   2989  CB  ARG A 387      20.298  -3.723 -11.676  1.00 83.65           C  
ATOM   2990  O   ARG A 387      21.350  -2.383 -14.328  1.00 83.65           O  
ATOM   2991  CG  ARG A 387      19.734  -3.723 -10.264  1.00 83.65           C  
ATOM   2992  CD  ARG A 387      18.798  -4.901 -10.030  1.00 83.65           C  
ATOM   2993  NE  ARG A 387      18.417  -5.016  -8.625  1.00 83.65           N  
ATOM   2994  NH1 ARG A 387      17.330  -7.040  -8.872  1.00 83.65           N  
ATOM   2995  NH2 ARG A 387      17.436  -6.033  -6.815  1.00 83.65           N  
ATOM   2996  CZ  ARG A 387      17.728  -6.029  -8.108  1.00 83.65           C  
ATOM   2997  N   GLN A 388      23.243  -3.267 -13.291  1.00 82.95           N  
ATOM   2998  CA  GLN A 388      23.930  -3.522 -14.553  1.00 82.95           C  
ATOM   2999  C   GLN A 388      23.898  -5.006 -14.907  1.00 82.95           C  
ATOM   3000  CB  GLN A 388      25.376  -3.029 -14.486  1.00 82.95           C  
ATOM   3001  O   GLN A 388      24.292  -5.850 -14.100  1.00 82.95           O  
ATOM   3002  CG  GLN A 388      26.123  -3.131 -15.809  1.00 82.95           C  
ATOM   3003  CD  GLN A 388      27.472  -2.438 -15.776  1.00 82.95           C  
ATOM   3004  NE2 GLN A 388      27.910  -1.937 -16.927  1.00 82.95           N  
ATOM   3005  OE1 GLN A 388      28.116  -2.352 -14.726  1.00 82.95           O  
ATOM   3006  N   TYR A 389      23.206  -5.273 -16.054  1.00 84.56           N  
ATOM   3007  CA  TYR A 389      23.208  -6.616 -16.623  1.00 84.56           C  
ATOM   3008  C   TYR A 389      24.140  -6.697 -17.826  1.00 84.56           C  
ATOM   3009  CB  TYR A 389      21.791  -7.030 -17.032  1.00 84.56           C  
ATOM   3010  O   TYR A 389      24.516  -5.672 -18.399  1.00 84.56           O  
ATOM   3011  CG  TYR A 389      20.811  -7.055 -15.884  1.00 84.56           C  
ATOM   3012  CD1 TYR A 389      20.808  -8.105 -14.968  1.00 84.56           C  
ATOM   3013  CD2 TYR A 389      19.887  -6.030 -15.713  1.00 84.56           C  
ATOM   3014  CE1 TYR A 389      19.906  -8.133 -13.910  1.00 84.56           C  
ATOM   3015  CE2 TYR A 389      18.980  -6.048 -14.658  1.00 84.56           C  
ATOM   3016  OH  TYR A 389      18.102  -7.125 -12.718  1.00 84.56           O  
ATOM   3017  CZ  TYR A 389      18.997  -7.102 -13.763  1.00 84.56           C  
ATOM   3018  N   PRO A 390      24.563  -7.933 -18.176  1.00 82.03           N  
ATOM   3019  CA  PRO A 390      25.417  -8.047 -19.361  1.00 82.03           C  
ATOM   3020  C   PRO A 390      24.761  -7.482 -20.618  1.00 82.03           C  
ATOM   3021  CB  PRO A 390      25.638  -9.556 -19.492  1.00 82.03           C  
ATOM   3022  O   PRO A 390      25.455  -7.005 -21.520  1.00 82.03           O  
ATOM   3023  CG  PRO A 390      25.448 -10.092 -18.109  1.00 82.03           C  
ATOM   3024  CD  PRO A 390      24.409  -9.259 -17.414  1.00 82.03           C  
ATOM   3025  N   TRP A 391      23.430  -7.427 -20.669  1.00 82.58           N  
ATOM   3026  CA  TRP A 391      22.699  -7.005 -21.858  1.00 82.58           C  
ATOM   3027  C   TRP A 391      22.221  -5.563 -21.720  1.00 82.58           C  
ATOM   3028  CB  TRP A 391      21.505  -7.929 -22.113  1.00 82.58           C  
ATOM   3029  O   TRP A 391      21.647  -5.000 -22.656  1.00 82.58           O  
ATOM   3030  CG  TRP A 391      20.622  -8.127 -20.918  1.00 82.58           C  
ATOM   3031  CD1 TRP A 391      19.589  -7.326 -20.516  1.00 82.58           C  
ATOM   3032  CD2 TRP A 391      20.697  -9.193 -19.967  1.00 82.58           C  
ATOM   3033  CE2 TRP A 391      19.678  -8.975 -19.014  1.00 82.58           C  
ATOM   3034  CE3 TRP A 391      21.528 -10.313 -19.829  1.00 82.58           C  
ATOM   3035  NE1 TRP A 391      19.017  -7.831 -19.371  1.00 82.58           N  
ATOM   3036  CH2 TRP A 391      20.294 -10.926 -17.824  1.00 82.58           C  
ATOM   3037  CZ2 TRP A 391      19.467  -9.838 -17.936  1.00 82.58           C  
ATOM   3038  CZ3 TRP A 391      21.317 -11.170 -18.755  1.00 82.58           C  
ATOM   3039  N   GLY A 392      22.370  -4.948 -20.597  1.00 81.97           N  
ATOM   3040  CA  GLY A 392      21.968  -3.557 -20.464  1.00 81.97           C  
ATOM   3041  C   GLY A 392      21.876  -3.097 -19.021  1.00 81.97           C  
ATOM   3042  O   GLY A 392      22.151  -3.869 -18.100  1.00 81.97           O  
ATOM   3043  N   VAL A 393      21.604  -1.763 -18.886  1.00 82.78           N  
ATOM   3044  CA  VAL A 393      21.511  -1.145 -17.567  1.00 82.78           C  
ATOM   3045  C   VAL A 393      20.060  -0.775 -17.270  1.00 82.78           C  
ATOM   3046  CB  VAL A 393      22.413   0.105 -17.461  1.00 82.78           C  
ATOM   3047  O   VAL A 393      19.361  -0.239 -18.132  1.00 82.78           O  
ATOM   3048  CG1 VAL A 393      22.309   0.730 -16.071  1.00 82.78           C  
ATOM   3049  CG2 VAL A 393      23.862  -0.254 -17.783  1.00 82.78           C  
ATOM   3050  N   VAL A 394      19.641  -1.238 -16.056  1.00 84.80           N  
ATOM   3051  CA  VAL A 394      18.293  -0.905 -15.605  1.00 84.80           C  
ATOM   3052  C   VAL A 394      18.359   0.200 -14.553  1.00 84.80           C  
ATOM   3053  CB  VAL A 394      17.563  -2.142 -15.036  1.00 84.80           C  
ATOM   3054  O   VAL A 394      19.002   0.038 -13.513  1.00 84.80           O  
ATOM   3055  CG1 VAL A 394      16.160  -1.769 -14.560  1.00 84.80           C  
ATOM   3056  CG2 VAL A 394      17.499  -3.252 -16.083  1.00 84.80           C  
ATOM   3057  N   GLU A 395      17.706   1.275 -14.961  1.00 85.21           N  
ATOM   3058  CA  GLU A 395      17.661   2.428 -14.067  1.00 85.21           C  
ATOM   3059  C   GLU A 395      16.393   2.418 -13.218  1.00 85.21           C  
ATOM   3060  CB  GLU A 395      17.749   3.731 -14.865  1.00 85.21           C  
ATOM   3061  O   GLU A 395      15.294   2.208 -13.736  1.00 85.21           O  
ATOM   3062  CG  GLU A 395      19.062   3.905 -15.615  1.00 85.21           C  
ATOM   3063  CD  GLU A 395      19.111   5.174 -16.451  1.00 85.21           C  
ATOM   3064  OE1 GLU A 395      20.084   5.358 -17.218  1.00 85.21           O  
ATOM   3065  OE2 GLU A 395      18.171   5.991 -16.338  1.00 85.21           O  
ATOM   3066  N   VAL A 396      16.535   2.680 -11.932  1.00 85.79           N  
ATOM   3067  CA  VAL A 396      15.432   2.597 -10.979  1.00 85.79           C  
ATOM   3068  C   VAL A 396      14.534   3.823 -11.119  1.00 85.79           C  
ATOM   3069  CB  VAL A 396      15.945   2.474  -9.527  1.00 85.79           C  
ATOM   3070  O   VAL A 396      13.310   3.720 -11.008  1.00 85.79           O  
ATOM   3071  CG1 VAL A 396      14.780   2.486  -8.540  1.00 85.79           C  
ATOM   3072  CG2 VAL A 396      16.777   1.203  -9.361  1.00 85.79           C  
ATOM   3073  N   GLU A 397      15.002   4.971 -11.490  1.00 82.18           N  
ATOM   3074  CA  GLU A 397      14.255   6.225 -11.512  1.00 82.18           C  
ATOM   3075  C   GLU A 397      13.666   6.492 -12.894  1.00 82.18           C  
ATOM   3076  CB  GLU A 397      15.150   7.391 -11.086  1.00 82.18           C  
ATOM   3077  O   GLU A 397      12.862   7.411 -13.065  1.00 82.18           O  
ATOM   3078  CG  GLU A 397      15.482   7.401  -9.601  1.00 82.18           C  
ATOM   3079  CD  GLU A 397      16.207   8.662  -9.157  1.00 82.18           C  
ATOM   3080  OE1 GLU A 397      16.349   8.881  -7.933  1.00 82.18           O  
ATOM   3081  OE2 GLU A 397      16.637   9.437 -10.041  1.00 82.18           O  
ATOM   3082  N   ASN A 398      13.993   5.632 -13.773  1.00 84.25           N  
ATOM   3083  CA  ASN A 398      13.422   5.756 -15.110  1.00 84.25           C  
ATOM   3084  C   ASN A 398      12.010   5.179 -15.173  1.00 84.25           C  
ATOM   3085  CB  ASN A 398      14.321   5.073 -16.143  1.00 84.25           C  
ATOM   3086  O   ASN A 398      11.797   4.013 -14.838  1.00 84.25           O  
ATOM   3087  CG  ASN A 398      13.944   5.425 -17.569  1.00 84.25           C  
ATOM   3088  ND2 ASN A 398      14.846   5.155 -18.505  1.00 84.25           N  
ATOM   3089  OD1 ASN A 398      12.851   5.936 -17.827  1.00 84.25           O  
ATOM   3090  N   PRO A 399      10.942   6.010 -15.638  1.00 84.47           N  
ATOM   3091  CA  PRO A 399       9.542   5.583 -15.703  1.00 84.47           C  
ATOM   3092  C   PRO A 399       9.308   4.485 -16.738  1.00 84.47           C  
ATOM   3093  CB  PRO A 399       8.801   6.865 -16.090  1.00 84.47           C  
ATOM   3094  O   PRO A 399       8.313   3.760 -16.659  1.00 84.47           O  
ATOM   3095  CG  PRO A 399       9.846   7.741 -16.701  1.00 84.47           C  
ATOM   3096  CD  PRO A 399      11.176   7.389 -16.098  1.00 84.47           C  
ATOM   3097  N   GLU A 400      10.248   4.364 -17.667  1.00 82.55           N  
ATOM   3098  CA  GLU A 400      10.095   3.329 -18.686  1.00 82.55           C  
ATOM   3099  C   GLU A 400      10.464   1.954 -18.136  1.00 82.55           C  
ATOM   3100  CB  GLU A 400      10.952   3.651 -19.913  1.00 82.55           C  
ATOM   3101  O   GLU A 400       9.927   0.938 -18.580  1.00 82.55           O  
ATOM   3102  CG  GLU A 400      10.487   4.880 -20.682  1.00 82.55           C  
ATOM   3103  CD  GLU A 400      11.222   5.077 -21.998  1.00 82.55           C  
ATOM   3104  OE1 GLU A 400      10.782   5.914 -22.819  1.00 82.55           O  
ATOM   3105  OE2 GLU A 400      12.244   4.388 -22.211  1.00 82.55           O  
ATOM   3106  N   HIS A 401      11.317   1.902 -17.109  1.00 81.09           N  
ATOM   3107  CA  HIS A 401      11.840   0.655 -16.563  1.00 81.09           C  
ATOM   3108  C   HIS A 401      11.134   0.283 -15.263  1.00 81.09           C  
ATOM   3109  CB  HIS A 401      13.348   0.764 -16.329  1.00 81.09           C  
ATOM   3110  O   HIS A 401      10.880  -0.895 -15.005  1.00 81.09           O  
ATOM   3111  CG  HIS A 401      14.145   0.876 -17.589  1.00 81.09           C  
ATOM   3112  CD2 HIS A 401      13.755   1.029 -18.877  1.00 81.09           C  
ATOM   3113  ND1 HIS A 401      15.522   0.831 -17.606  1.00 81.09           N  
ATOM   3114  CE1 HIS A 401      15.946   0.953 -18.853  1.00 81.09           C  
ATOM   3115  NE2 HIS A 401      14.893   1.074 -19.643  1.00 81.09           N  
ATOM   3116  N   CYS A 402      10.755   1.394 -14.503  1.00 86.91           N  
ATOM   3117  CA  CYS A 402      10.196   1.126 -13.183  1.00 86.91           C  
ATOM   3118  C   CYS A 402       9.221   2.221 -12.770  1.00 86.91           C  
ATOM   3119  CB  CYS A 402      11.310   1.004 -12.144  1.00 86.91           C  
ATOM   3120  O   CYS A 402       9.339   3.364 -13.216  1.00 86.91           O  
ATOM   3121  SG  CYS A 402      10.715   0.656 -10.475  1.00 86.91           S  
ATOM   3122  N   ASP A 403       8.211   1.772 -11.991  1.00 90.61           N  
ATOM   3123  CA  ASP A 403       7.203   2.702 -11.491  1.00 90.61           C  
ATOM   3124  C   ASP A 403       7.600   3.261 -10.127  1.00 90.61           C  
ATOM   3125  CB  ASP A 403       5.838   2.016 -11.402  1.00 90.61           C  
ATOM   3126  O   ASP A 403       6.766   3.824  -9.415  1.00 90.61           O  
ATOM   3127  CG  ASP A 403       5.312   1.564 -12.753  1.00 90.61           C  
ATOM   3128  OD1 ASP A 403       5.626   2.209 -13.777  1.00 90.61           O  
ATOM   3129  OD2 ASP A 403       4.574   0.556 -12.794  1.00 90.61           O  
ATOM   3130  N   PHE A 404       8.783   3.171  -9.778  1.00 90.65           N  
ATOM   3131  CA  PHE A 404       9.282   3.580  -8.470  1.00 90.65           C  
ATOM   3132  C   PHE A 404       9.098   5.079  -8.265  1.00 90.65           C  
ATOM   3133  CB  PHE A 404      10.760   3.206  -8.316  1.00 90.65           C  
ATOM   3134  O   PHE A 404       8.663   5.516  -7.198  1.00 90.65           O  
ATOM   3135  CG  PHE A 404      11.368   3.659  -7.017  1.00 90.65           C  
ATOM   3136  CD1 PHE A 404      12.180   4.786  -6.969  1.00 90.65           C  
ATOM   3137  CD2 PHE A 404      11.129   2.958  -5.842  1.00 90.65           C  
ATOM   3138  CE1 PHE A 404      12.745   5.208  -5.768  1.00 90.65           C  
ATOM   3139  CE2 PHE A 404      11.690   3.374  -4.638  1.00 90.65           C  
ATOM   3140  CZ  PHE A 404      12.498   4.499  -4.603  1.00 90.65           C  
ATOM   3141  N   ALA A 405       9.443   5.881  -9.235  1.00 87.59           N  
ATOM   3142  CA  ALA A 405       9.338   7.335  -9.134  1.00 87.59           C  
ATOM   3143  C   ALA A 405       7.898   7.763  -8.864  1.00 87.59           C  
ATOM   3144  CB  ALA A 405       9.857   7.995 -10.408  1.00 87.59           C  
ATOM   3145  O   ALA A 405       7.648   8.622  -8.015  1.00 87.59           O  
ATOM   3146  N   LYS A 406       7.045   7.059  -9.528  1.00 88.95           N  
ATOM   3147  CA  LYS A 406       5.627   7.362  -9.360  1.00 88.95           C  
ATOM   3148  C   LYS A 406       5.133   6.934  -7.981  1.00 88.95           C  
ATOM   3149  CB  LYS A 406       4.799   6.679 -10.449  1.00 88.95           C  
ATOM   3150  O   LYS A 406       4.336   7.636  -7.356  1.00 88.95           O  
ATOM   3151  CG  LYS A 406       5.015   7.252 -11.842  1.00 88.95           C  
ATOM   3152  CD  LYS A 406       4.095   6.598 -12.865  1.00 88.95           C  
ATOM   3153  CE  LYS A 406       4.358   7.121 -14.270  1.00 88.95           C  
ATOM   3154  NZ  LYS A 406       3.481   6.458 -15.281  1.00 88.95           N  
ATOM   3155  N   LEU A 407       5.555   5.765  -7.560  1.00 90.18           N  
ATOM   3156  CA  LEU A 407       5.184   5.260  -6.242  1.00 90.18           C  
ATOM   3157  C   LEU A 407       5.725   6.167  -5.142  1.00 90.18           C  
ATOM   3158  CB  LEU A 407       5.707   3.834  -6.048  1.00 90.18           C  
ATOM   3159  O   LEU A 407       5.009   6.493  -4.193  1.00 90.18           O  
ATOM   3160  CG  LEU A 407       5.388   3.173  -4.706  1.00 90.18           C  
ATOM   3161  CD1 LEU A 407       3.880   3.027  -4.531  1.00 90.18           C  
ATOM   3162  CD2 LEU A 407       6.077   1.817  -4.601  1.00 90.18           C  
ATOM   3163  N   ARG A 408       6.903   6.626  -5.282  1.00 88.11           N  
ATOM   3164  CA  ARG A 408       7.522   7.538  -4.325  1.00 88.11           C  
ATOM   3165  C   ARG A 408       6.759   8.856  -4.253  1.00 88.11           C  
ATOM   3166  CB  ARG A 408       8.984   7.798  -4.698  1.00 88.11           C  
ATOM   3167  O   ARG A 408       6.466   9.350  -3.162  1.00 88.11           O  
ATOM   3168  CG  ARG A 408       9.703   8.742  -3.747  1.00 88.11           C  
ATOM   3169  CD  ARG A 408      11.147   8.973  -4.168  1.00 88.11           C  
ATOM   3170  NE  ARG A 408      11.231   9.715  -5.423  1.00 88.11           N  
ATOM   3171  NH1 ARG A 408      13.540   9.771  -5.476  1.00 88.11           N  
ATOM   3172  NH2 ARG A 408      12.326  10.751  -7.156  1.00 88.11           N  
ATOM   3173  CZ  ARG A 408      12.366  10.077  -6.015  1.00 88.11           C  
ATOM   3174  N   ASN A 409       6.437   9.393  -5.395  1.00 87.16           N  
ATOM   3175  CA  ASN A 409       5.680  10.639  -5.460  1.00 87.16           C  
ATOM   3176  C   ASN A 409       4.294  10.485  -4.842  1.00 87.16           C  
ATOM   3177  CB  ASN A 409       5.567  11.123  -6.907  1.00 87.16           C  
ATOM   3178  O   ASN A 409       3.822  11.377  -4.134  1.00 87.16           O  
ATOM   3179  CG  ASN A 409       6.875  11.670  -7.444  1.00 87.16           C  
ATOM   3180  ND2 ASN A 409       6.971  11.786  -8.763  1.00 87.16           N  
ATOM   3181  OD1 ASN A 409       7.791  11.983  -6.680  1.00 87.16           O  
ATOM   3182  N   MET A 410       3.702   9.342  -5.069  1.00 87.00           N  
ATOM   3183  CA  MET A 410       2.384   9.059  -4.508  1.00 87.00           C  
ATOM   3184  C   MET A 410       2.450   8.952  -2.989  1.00 87.00           C  
ATOM   3185  CB  MET A 410       1.813   7.769  -5.100  1.00 87.00           C  
ATOM   3186  O   MET A 410       1.590   9.486  -2.286  1.00 87.00           O  
ATOM   3187  CG  MET A 410       0.434   7.410  -4.571  1.00 87.00           C  
ATOM   3188  SD  MET A 410       0.380   5.729  -3.836  1.00 87.00           S  
ATOM   3189  CE  MET A 410      -1.293   5.741  -3.133  1.00 87.00           C  
ATOM   3190  N   LEU A 411       3.494   8.273  -2.418  1.00 86.98           N  
ATOM   3191  CA  LEU A 411       3.618   7.988  -0.993  1.00 86.98           C  
ATOM   3192  C   LEU A 411       4.039   9.235  -0.223  1.00 86.98           C  
ATOM   3193  CB  LEU A 411       4.629   6.863  -0.756  1.00 86.98           C  
ATOM   3194  O   LEU A 411       3.504   9.517   0.851  1.00 86.98           O  
ATOM   3195  CG  LEU A 411       4.190   5.458  -1.172  1.00 86.98           C  
ATOM   3196  CD1 LEU A 411       5.357   4.482  -1.058  1.00 86.98           C  
ATOM   3197  CD2 LEU A 411       3.012   4.992  -0.322  1.00 86.98           C  
ATOM   3198  N   LEU A 412       4.906  10.090  -0.819  1.00 83.60           N  
ATOM   3199  CA  LEU A 412       5.534  11.158  -0.049  1.00 83.60           C  
ATOM   3200  C   LEU A 412       4.939  12.514  -0.413  1.00 83.60           C  
ATOM   3201  CB  LEU A 412       7.047  11.172  -0.288  1.00 83.60           C  
ATOM   3202  O   LEU A 412       4.964  13.445   0.395  1.00 83.60           O  
ATOM   3203  CG  LEU A 412       7.810   9.914   0.131  1.00 83.60           C  
ATOM   3204  CD1 LEU A 412       9.280  10.032  -0.258  1.00 83.60           C  
ATOM   3205  CD2 LEU A 412       7.666   9.675   1.630  1.00 83.60           C  
ATOM   3206  N   SER A 413       4.210  12.630  -1.587  1.00 80.16           N  
ATOM   3207  CA  SER A 413       3.843  13.978  -2.008  1.00 80.16           C  
ATOM   3208  C   SER A 413       2.330  14.123  -2.139  1.00 80.16           C  
ATOM   3209  CB  SER A 413       4.514  14.326  -3.338  1.00 80.16           C  
ATOM   3210  O   SER A 413       1.708  14.889  -1.401  1.00 80.16           O  
ATOM   3211  OG  SER A 413       4.202  15.653  -3.726  1.00 80.16           O  
ATOM   3212  N   SER A 414       1.636  13.228  -2.872  1.00 80.19           N  
ATOM   3213  CA  SER A 414       0.269  13.497  -3.308  1.00 80.19           C  
ATOM   3214  C   SER A 414      -0.747  12.880  -2.353  1.00 80.19           C  
ATOM   3215  CB  SER A 414       0.042  12.963  -4.723  1.00 80.19           C  
ATOM   3216  O   SER A 414      -1.652  13.566  -1.874  1.00 80.19           O  
ATOM   3217  OG  SER A 414      -1.242  13.328  -5.198  1.00 80.19           O  
ATOM   3218  N   HIS A 415      -0.628  11.605  -1.882  1.00 84.15           N  
ATOM   3219  CA  HIS A 415      -1.712  10.843  -1.272  1.00 84.15           C  
ATOM   3220  C   HIS A 415      -1.427  10.559   0.199  1.00 84.15           C  
ATOM   3221  CB  HIS A 415      -1.934   9.531  -2.026  1.00 84.15           C  
ATOM   3222  O   HIS A 415      -2.088   9.719   0.813  1.00 84.15           O  
ATOM   3223  CG  HIS A 415      -2.414   9.719  -3.430  1.00 84.15           C  
ATOM   3224  CD2 HIS A 415      -3.466   9.181  -4.090  1.00 84.15           C  
ATOM   3225  ND1 HIS A 415      -1.778  10.550  -4.328  1.00 84.15           N  
ATOM   3226  CE1 HIS A 415      -2.422  10.514  -5.483  1.00 84.15           C  
ATOM   3227  NE2 HIS A 415      -3.450   9.691  -5.365  1.00 84.15           N  
ATOM   3228  N   MET A 416      -0.452  11.177   0.756  1.00 85.49           N  
ATOM   3229  CA  MET A 416      -0.114  10.968   2.160  1.00 85.49           C  
ATOM   3230  C   MET A 416      -1.275  11.367   3.065  1.00 85.49           C  
ATOM   3231  CB  MET A 416       1.139  11.761   2.537  1.00 85.49           C  
ATOM   3232  O   MET A 416      -1.653  10.615   3.965  1.00 85.49           O  
ATOM   3233  CG  MET A 416       1.572  11.574   3.982  1.00 85.49           C  
ATOM   3234  SD  MET A 416       3.071  12.546   4.398  1.00 85.49           S  
ATOM   3235  CE  MET A 416       2.370  14.220   4.424  1.00 85.49           C  
ATOM   3236  N   GLN A 417      -1.798  12.515   2.867  1.00 84.56           N  
ATOM   3237  CA  GLN A 417      -2.883  13.032   3.694  1.00 84.56           C  
ATOM   3238  C   GLN A 417      -4.140  12.178   3.548  1.00 84.56           C  
ATOM   3239  CB  GLN A 417      -3.191  14.485   3.330  1.00 84.56           C  
ATOM   3240  O   GLN A 417      -4.813  11.881   4.537  1.00 84.56           O  
ATOM   3241  CG  GLN A 417      -4.182  15.158   4.270  1.00 84.56           C  
ATOM   3242  CD  GLN A 417      -3.674  15.239   5.698  1.00 84.56           C  
ATOM   3243  NE2 GLN A 417      -4.596  15.340   6.649  1.00 84.56           N  
ATOM   3244  OE1 GLN A 417      -2.464  15.209   5.943  1.00 84.56           O  
ATOM   3245  N   ASP A 418      -4.381  11.775   2.379  1.00 87.35           N  
ATOM   3246  CA  ASP A 418      -5.547  10.937   2.114  1.00 87.35           C  
ATOM   3247  C   ASP A 418      -5.441   9.601   2.846  1.00 87.35           C  
ATOM   3248  CB  ASP A 418      -5.708  10.701   0.611  1.00 87.35           C  
ATOM   3249  O   ASP A 418      -6.415   9.134   3.440  1.00 87.35           O  
ATOM   3250  CG  ASP A 418      -7.038  10.063   0.250  1.00 87.35           C  
ATOM   3251  OD1 ASP A 418      -8.022  10.239   0.999  1.00 87.35           O  
ATOM   3252  OD2 ASP A 418      -7.101   9.376  -0.793  1.00 87.35           O  
ATOM   3253  N   LEU A 419      -4.305   9.000   2.785  1.00 89.89           N  
ATOM   3254  CA  LEU A 419      -4.078   7.725   3.457  1.00 89.89           C  
ATOM   3255  C   LEU A 419      -4.217   7.875   4.968  1.00 89.89           C  
ATOM   3256  CB  LEU A 419      -2.690   7.178   3.112  1.00 89.89           C  
ATOM   3257  O   LEU A 419      -4.786   7.005   5.632  1.00 89.89           O  
ATOM   3258  CG  LEU A 419      -2.497   6.669   1.682  1.00 89.89           C  
ATOM   3259  CD1 LEU A 419      -1.015   6.463   1.388  1.00 89.89           C  
ATOM   3260  CD2 LEU A 419      -3.276   5.376   1.465  1.00 89.89           C  
ATOM   3261  N   LYS A 420      -3.811   8.981   5.414  1.00 88.61           N  
ATOM   3262  CA  LYS A 420      -3.936   9.257   6.842  1.00 88.61           C  
ATOM   3263  C   LYS A 420      -5.397   9.438   7.241  1.00 88.61           C  
ATOM   3264  CB  LYS A 420      -3.131  10.502   7.221  1.00 88.61           C  
ATOM   3265  O   LYS A 420      -5.839   8.900   8.258  1.00 88.61           O  
ATOM   3266  CG  LYS A 420      -1.639  10.250   7.381  1.00 88.61           C  
ATOM   3267  CD  LYS A 420      -0.917  11.484   7.906  1.00 88.61           C  
ATOM   3268  CE  LYS A 420       0.543  11.187   8.220  1.00 88.61           C  
ATOM   3269  NZ  LYS A 420       1.262  12.402   8.709  1.00 88.61           N  
ATOM   3270  N   GLU A 421      -6.112  10.129   6.492  1.00 88.22           N  
ATOM   3271  CA  GLU A 421      -7.520  10.397   6.772  1.00 88.22           C  
ATOM   3272  C   GLU A 421      -8.349   9.118   6.703  1.00 88.22           C  
ATOM   3273  CB  GLU A 421      -8.074  11.436   5.794  1.00 88.22           C  
ATOM   3274  O   GLU A 421      -9.217   8.889   7.548  1.00 88.22           O  
ATOM   3275  CG  GLU A 421      -7.549  12.845   6.031  1.00 88.22           C  
ATOM   3276  CD  GLU A 421      -8.042  13.850   5.002  1.00 88.22           C  
ATOM   3277  OE1 GLU A 421      -7.641  15.034   5.070  1.00 88.22           O  
ATOM   3278  OE2 GLU A 421      -8.836  13.450   4.121  1.00 88.22           O  
ATOM   3279  N   THR A 422      -8.067   8.347   5.679  1.00 89.39           N  
ATOM   3280  CA  THR A 422      -8.791   7.089   5.526  1.00 89.39           C  
ATOM   3281  C   THR A 422      -8.524   6.164   6.709  1.00 89.39           C  
ATOM   3282  CB  THR A 422      -8.403   6.378   4.216  1.00 89.39           C  
ATOM   3283  O   THR A 422      -9.439   5.503   7.206  1.00 89.39           O  
ATOM   3284  CG2 THR A 422      -9.231   5.113   4.011  1.00 89.39           C  
ATOM   3285  OG1 THR A 422      -8.625   7.265   3.113  1.00 89.39           O  
ATOM   3286  N   THR A 423      -7.321   6.158   7.132  1.00 90.29           N  
ATOM   3287  CA  THR A 423      -6.959   5.316   8.267  1.00 90.29           C  
ATOM   3288  C   THR A 423      -7.682   5.772   9.531  1.00 90.29           C  
ATOM   3289  CB  THR A 423      -5.438   5.328   8.510  1.00 90.29           C  
ATOM   3290  O   THR A 423      -8.234   4.952  10.267  1.00 90.29           O  
ATOM   3291  CG2 THR A 423      -5.058   4.411   9.667  1.00 90.29           C  
ATOM   3292  OG1 THR A 423      -4.768   4.884   7.323  1.00 90.29           O  
ATOM   3293  N   HIS A 424      -7.780   7.029   9.722  1.00 88.99           N  
ATOM   3294  CA  HIS A 424      -8.393   7.583  10.924  1.00 88.99           C  
ATOM   3295  C   HIS A 424      -9.913   7.469  10.869  1.00 88.99           C  
ATOM   3296  CB  HIS A 424      -7.982   9.044  11.110  1.00 88.99           C  
ATOM   3297  O   HIS A 424     -10.542   7.036  11.837  1.00 88.99           O  
ATOM   3298  CG  HIS A 424      -8.536   9.670  12.350  1.00 88.99           C  
ATOM   3299  CD2 HIS A 424      -9.541  10.560  12.525  1.00 88.99           C  
ATOM   3300  ND1 HIS A 424      -8.041   9.395  13.607  1.00 88.99           N  
ATOM   3301  CE1 HIS A 424      -8.721  10.090  14.503  1.00 88.99           C  
ATOM   3302  NE2 HIS A 424      -9.636  10.806  13.872  1.00 88.99           N  
ATOM   3303  N   ASP A 425     -10.568   7.798   9.791  1.00 89.45           N  
ATOM   3304  CA  ASP A 425     -12.016   7.942   9.671  1.00 89.45           C  
ATOM   3305  C   ASP A 425     -12.687   6.587   9.459  1.00 89.45           C  
ATOM   3306  CB  ASP A 425     -12.368   8.889   8.522  1.00 89.45           C  
ATOM   3307  O   ASP A 425     -13.761   6.328  10.005  1.00 89.45           O  
ATOM   3308  CG  ASP A 425     -11.977  10.330   8.800  1.00 89.45           C  
ATOM   3309  OD1 ASP A 425     -11.800  10.697   9.982  1.00 89.45           O  
ATOM   3310  OD2 ASP A 425     -11.847  11.106   7.829  1.00 89.45           O  
ATOM   3311  N   VAL A 426     -11.993   5.762   8.753  1.00 89.81           N  
ATOM   3312  CA  VAL A 426     -12.661   4.525   8.363  1.00 89.81           C  
ATOM   3313  C   VAL A 426     -12.092   3.356   9.164  1.00 89.81           C  
ATOM   3314  CB  VAL A 426     -12.515   4.254   6.849  1.00 89.81           C  
ATOM   3315  O   VAL A 426     -12.814   2.707   9.925  1.00 89.81           O  
ATOM   3316  CG1 VAL A 426     -13.169   2.926   6.472  1.00 89.81           C  
ATOM   3317  CG2 VAL A 426     -13.123   5.400   6.042  1.00 89.81           C  
ATOM   3318  N   LEU A 427     -10.763   3.146   9.075  1.00 90.80           N  
ATOM   3319  CA  LEU A 427     -10.153   1.929   9.598  1.00 90.80           C  
ATOM   3320  C   LEU A 427     -10.099   1.960  11.122  1.00 90.80           C  
ATOM   3321  CB  LEU A 427      -8.744   1.748   9.029  1.00 90.80           C  
ATOM   3322  O   LEU A 427     -10.465   0.983  11.780  1.00 90.80           O  
ATOM   3323  CG  LEU A 427      -8.644   1.544   7.517  1.00 90.80           C  
ATOM   3324  CD1 LEU A 427      -7.183   1.535   7.078  1.00 90.80           C  
ATOM   3325  CD2 LEU A 427      -9.339   0.252   7.104  1.00 90.80           C  
ATOM   3326  N   TYR A 428      -9.630   3.028  11.675  1.00 90.90           N  
ATOM   3327  CA  TYR A 428      -9.511   3.145  13.125  1.00 90.90           C  
ATOM   3328  C   TYR A 428     -10.885   3.220  13.780  1.00 90.90           C  
ATOM   3329  CB  TYR A 428      -8.686   4.380  13.499  1.00 90.90           C  
ATOM   3330  O   TYR A 428     -11.130   2.568  14.798  1.00 90.90           O  
ATOM   3331  CG  TYR A 428      -8.659   4.666  14.981  1.00 90.90           C  
ATOM   3332  CD1 TYR A 428      -9.298   5.786  15.506  1.00 90.90           C  
ATOM   3333  CD2 TYR A 428      -7.993   3.816  15.858  1.00 90.90           C  
ATOM   3334  CE1 TYR A 428      -9.273   6.054  16.871  1.00 90.90           C  
ATOM   3335  CE2 TYR A 428      -7.962   4.074  17.224  1.00 90.90           C  
ATOM   3336  OH  TYR A 428      -8.577   5.454  19.073  1.00 90.90           O  
ATOM   3337  CZ  TYR A 428      -8.604   5.194  17.721  1.00 90.90           C  
ATOM   3338  N   GLU A 429     -11.787   3.981  13.225  1.00 89.03           N  
ATOM   3339  CA  GLU A 429     -13.136   4.117  13.766  1.00 89.03           C  
ATOM   3340  C   GLU A 429     -13.870   2.779  13.760  1.00 89.03           C  
ATOM   3341  CB  GLU A 429     -13.931   5.157  12.974  1.00 89.03           C  
ATOM   3342  O   GLU A 429     -14.594   2.458  14.705  1.00 89.03           O  
ATOM   3343  CG  GLU A 429     -13.468   6.589  13.201  1.00 89.03           C  
ATOM   3344  CD  GLU A 429     -13.679   7.069  14.628  1.00 89.03           C  
ATOM   3345  OE1 GLU A 429     -12.874   7.895  15.115  1.00 89.03           O  
ATOM   3346  OE2 GLU A 429     -14.656   6.615  15.263  1.00 89.03           O  
ATOM   3347  N   ASN A 430     -13.713   2.035  12.703  1.00 90.94           N  
ATOM   3348  CA  ASN A 430     -14.297   0.699  12.649  1.00 90.94           C  
ATOM   3349  C   ASN A 430     -13.740  -0.202  13.747  1.00 90.94           C  
ATOM   3350  CB  ASN A 430     -14.065   0.067  11.275  1.00 90.94           C  
ATOM   3351  O   ASN A 430     -14.486  -0.953  14.377  1.00 90.94           O  
ATOM   3352  CG  ASN A 430     -14.893   0.718  10.185  1.00 90.94           C  
ATOM   3353  ND2 ASN A 430     -14.551   0.437   8.933  1.00 90.94           N  
ATOM   3354  OD1 ASN A 430     -15.831   1.468  10.465  1.00 90.94           O  
ATOM   3355  N   TYR A 431     -12.428  -0.123  13.909  1.00 91.11           N  
ATOM   3356  CA  TYR A 431     -11.773  -0.909  14.948  1.00 91.11           C  
ATOM   3357  C   TYR A 431     -12.228  -0.468  16.334  1.00 91.11           C  
ATOM   3358  CB  TYR A 431     -10.250  -0.787  14.836  1.00 91.11           C  
ATOM   3359  O   TYR A 431     -12.512  -1.303  17.196  1.00 91.11           O  
ATOM   3360  CG  TYR A 431      -9.502  -1.467  15.956  1.00 91.11           C  
ATOM   3361  CD1 TYR A 431      -9.023  -0.739  17.043  1.00 91.11           C  
ATOM   3362  CD2 TYR A 431      -9.272  -2.839  15.931  1.00 91.11           C  
ATOM   3363  CE1 TYR A 431      -8.331  -1.361  18.077  1.00 91.11           C  
ATOM   3364  CE2 TYR A 431      -8.582  -3.471  16.959  1.00 91.11           C  
ATOM   3365  OH  TYR A 431      -7.432  -3.347  19.047  1.00 91.11           O  
ATOM   3366  CZ  TYR A 431      -8.116  -2.726  18.026  1.00 91.11           C  
ATOM   3367  N   ARG A 432     -12.284   0.774  16.533  1.00 90.00           N  
ATOM   3368  CA  ARG A 432     -12.705   1.342  17.810  1.00 90.00           C  
ATOM   3369  C   ARG A 432     -14.105   0.869  18.185  1.00 90.00           C  
ATOM   3370  CB  ARG A 432     -12.664   2.871  17.758  1.00 90.00           C  
ATOM   3371  O   ARG A 432     -14.352   0.489  19.332  1.00 90.00           O  
ATOM   3372  CG  ARG A 432     -13.033   3.541  19.072  1.00 90.00           C  
ATOM   3373  CD  ARG A 432     -13.022   5.059  18.953  1.00 90.00           C  
ATOM   3374  NE  ARG A 432     -13.538   5.698  20.161  1.00 90.00           N  
ATOM   3375  NH1 ARG A 432     -11.774   7.174  20.381  1.00 90.00           N  
ATOM   3376  NH2 ARG A 432     -13.491   7.196  21.900  1.00 90.00           N  
ATOM   3377  CZ  ARG A 432     -12.933   6.688  20.811  1.00 90.00           C  
ATOM   3378  N   THR A 433     -15.019   1.030  17.283  1.00 88.74           N  
ATOM   3379  CA  THR A 433     -16.396   0.597  17.494  1.00 88.74           C  
ATOM   3380  C   THR A 433     -16.450  -0.891  17.828  1.00 88.74           C  
ATOM   3381  CB  THR A 433     -17.267   0.880  16.256  1.00 88.74           C  
ATOM   3382  O   THR A 433     -17.216  -1.310  18.699  1.00 88.74           O  
ATOM   3383  CG2 THR A 433     -18.730   0.542  16.524  1.00 88.74           C  
ATOM   3384  OG1 THR A 433     -17.164   2.268  15.914  1.00 88.74           O  
ATOM   3385  N   GLU A 434     -15.708  -1.692  17.173  1.00 89.53           N  
ATOM   3386  CA  GLU A 434     -15.657  -3.133  17.402  1.00 89.53           C  
ATOM   3387  C   GLU A 434     -15.124  -3.452  18.796  1.00 89.53           C  
ATOM   3388  CB  GLU A 434     -14.793  -3.817  16.339  1.00 89.53           C  
ATOM   3389  O   GLU A 434     -15.655  -4.327  19.484  1.00 89.53           O  
ATOM   3390  CG  GLU A 434     -14.813  -5.336  16.414  1.00 89.53           C  
ATOM   3391  CD  GLU A 434     -13.924  -6.000  15.374  1.00 89.53           C  
ATOM   3392  OE1 GLU A 434     -13.732  -7.236  15.440  1.00 89.53           O  
ATOM   3393  OE2 GLU A 434     -13.416  -5.279  14.487  1.00 89.53           O  
ATOM   3394  N   LYS A 435     -14.059  -2.789  19.181  1.00 86.89           N  
ATOM   3395  CA  LYS A 435     -13.418  -3.036  20.469  1.00 86.89           C  
ATOM   3396  C   LYS A 435     -14.310  -2.587  21.623  1.00 86.89           C  
ATOM   3397  CB  LYS A 435     -12.067  -2.322  20.543  1.00 86.89           C  
ATOM   3398  O   LYS A 435     -14.375  -3.251  22.659  1.00 86.89           O  
ATOM   3399  CG  LYS A 435     -10.939  -3.057  19.834  1.00 86.89           C  
ATOM   3400  CD  LYS A 435     -10.592  -4.362  20.540  1.00 86.89           C  
ATOM   3401  CE  LYS A 435      -9.428  -5.072  19.863  1.00 86.89           C  
ATOM   3402  NZ  LYS A 435      -9.101  -6.365  20.535  1.00 86.89           N  
ATOM   3403  N   LEU A 436     -14.961  -1.412  21.433  1.00 83.40           N  
ATOM   3404  CA  LEU A 436     -15.871  -0.909  22.456  1.00 83.40           C  
ATOM   3405  C   LEU A 436     -17.100  -1.803  22.578  1.00 83.40           C  
ATOM   3406  CB  LEU A 436     -16.298   0.526  22.135  1.00 83.40           C  
ATOM   3407  O   LEU A 436     -17.633  -1.986  23.675  1.00 83.40           O  
ATOM   3408  CG  LEU A 436     -15.235   1.609  22.324  1.00 83.40           C  
ATOM   3409  CD1 LEU A 436     -15.757   2.955  21.835  1.00 83.40           C  
ATOM   3410  CD2 LEU A 436     -14.811   1.693  23.786  1.00 83.40           C  
ATOM   3411  N   SER A 437     -17.500  -2.276  21.462  1.00 86.36           N  
ATOM   3412  CA  SER A 437     -18.631  -3.198  21.470  1.00 86.36           C  
ATOM   3413  C   SER A 437     -18.264  -4.517  22.142  1.00 86.36           C  
ATOM   3414  CB  SER A 437     -19.120  -3.460  20.045  1.00 86.36           C  
ATOM   3415  O   SER A 437     -19.095  -5.129  22.816  1.00 86.36           O  
ATOM   3416  OG  SER A 437     -18.142  -4.165  19.300  1.00 86.36           O  
ATOM   3417  N   SER A 438     -17.080  -4.985  21.936  1.00 82.40           N  
ATOM   3418  CA  SER A 438     -16.581  -6.242  22.484  1.00 82.40           C  
ATOM   3419  C   SER A 438     -16.313  -6.126  23.981  1.00 82.40           C  
ATOM   3420  CB  SER A 438     -15.304  -6.673  21.761  1.00 82.40           C  
ATOM   3421  O   SER A 438     -16.479  -7.096  24.724  1.00 82.40           O  
ATOM   3422  OG  SER A 438     -14.215  -5.843  22.127  1.00 82.40           O  
ATOM   3423  N   MET A 439     -15.903  -5.015  24.531  1.00 73.83           N  
ATOM   3424  CA  MET A 439     -15.618  -4.741  25.936  1.00 73.83           C  
ATOM   3425  C   MET A 439     -16.903  -4.463  26.708  1.00 73.83           C  
ATOM   3426  CB  MET A 439     -14.661  -3.555  26.070  1.00 73.83           C  
ATOM   3427  O   MET A 439     -16.889  -4.381  27.937  1.00 73.83           O  
ATOM   3428  CG  MET A 439     -13.232  -3.870  25.658  1.00 73.83           C  
ATOM   3429  SD  MET A 439     -12.133  -2.404  25.751  1.00 73.83           S  
ATOM   3430  CE  MET A 439     -10.716  -3.121  26.628  1.00 73.83           C  
ATOM   3431  N   GLY A 440     -18.206  -4.881  26.202  1.00 54.04           N  
ATOM   3432  CA  GLY A 440     -19.444  -4.974  26.959  1.00 54.04           C  
ATOM   3433  C   GLY A 440     -19.889  -3.646  27.540  1.00 54.04           C  
ATOM   3434  O   GLY A 440     -20.606  -3.610  28.543  1.00 54.04           O  
ATOM   3435  N   LEU A 441     -19.610  -2.465  27.006  1.00 53.52           N  
ATOM   3436  CA  LEU A 441     -20.229  -1.210  27.417  1.00 53.52           C  
ATOM   3437  C   LEU A 441     -21.507  -0.950  26.627  1.00 53.52           C  
ATOM   3438  CB  LEU A 441     -19.254  -0.044  27.229  1.00 53.52           C  
ATOM   3439  O   LEU A 441     -21.469  -0.334  25.560  1.00 53.52           O  
ATOM   3440  CG  LEU A 441     -19.249   1.020  28.328  1.00 53.52           C  
ATOM   3441  CD1 LEU A 441     -18.562   0.485  29.580  1.00 53.52           C  
ATOM   3442  CD2 LEU A 441     -18.564   2.291  27.838  1.00 53.52           C  
ATOM   3443  N   THR A 442     -22.297  -1.922  26.316  1.00 41.99           N  
ATOM   3444  CA  THR A 442     -23.667  -1.700  25.869  1.00 41.99           C  
ATOM   3445  C   THR A 442     -24.658  -2.010  26.988  1.00 41.99           C  
ATOM   3446  CB  THR A 442     -23.998  -2.560  24.634  1.00 41.99           C  
ATOM   3447  O   THR A 442     -24.809  -3.166  27.388  1.00 41.99           O  
ATOM   3448  CG2 THR A 442     -22.960  -2.364  23.534  1.00 41.99           C  
ATOM   3449  OG1 THR A 442     -24.022  -3.941  25.014  1.00 41.99           O  
ATOM   3450  N   ASN A 443     -24.668  -1.215  28.111  1.00 43.06           N  
ATOM   3451  CA  ASN A 443     -25.941  -0.800  28.689  1.00 43.06           C  
ATOM   3452  C   ASN A 443     -26.050   0.720  28.773  1.00 43.06           C  
ATOM   3453  CB  ASN A 443     -26.130  -1.422  30.074  1.00 43.06           C  
ATOM   3454  O   ASN A 443     -25.149   1.384  29.290  1.00 43.06           O  
ATOM   3455  CG  ASN A 443     -26.573  -2.871  30.008  1.00 43.06           C  
ATOM   3456  ND2 ASN A 443     -26.587  -3.539  31.155  1.00 43.06           N  
ATOM   3457  OD1 ASN A 443     -26.898  -3.385  28.934  1.00 43.06           O  
ATOM   3458  N   THR A 444     -26.433   1.395  27.591  1.00 43.49           N  
ATOM   3459  CA  THR A 444     -27.353   2.505  27.370  1.00 43.49           C  
ATOM   3460  C   THR A 444     -26.766   3.504  26.377  1.00 43.49           C  
ATOM   3461  CB  THR A 444     -27.687   3.225  28.690  1.00 43.49           C  
ATOM   3462  O   THR A 444     -25.723   4.107  26.638  1.00 43.49           O  
ATOM   3463  CG2 THR A 444     -28.444   2.305  29.642  1.00 43.49           C  
ATOM   3464  OG1 THR A 444     -26.471   3.648  29.318  1.00 43.49           O  
ATOM   3465  N   VAL A 445     -26.721   3.215  25.153  1.00 41.62           N  
ATOM   3466  CA  VAL A 445     -27.009   4.305  24.226  1.00 41.62           C  
ATOM   3467  C   VAL A 445     -26.786   3.835  22.790  1.00 41.62           C  
ATOM   3468  CB  VAL A 445     -26.137   5.546  24.521  1.00 41.62           C  
ATOM   3469  O   VAL A 445     -25.720   3.308  22.461  1.00 41.62           O  
ATOM   3470  CG1 VAL A 445     -26.628   6.264  25.777  1.00 41.62           C  
ATOM   3471  CG2 VAL A 445     -24.671   5.145  24.670  1.00 41.62           C  
ATOM   3472  N   SER A 446     -27.721   3.301  22.075  1.00 30.89           N  
ATOM   3473  CA  SER A 446     -28.053   3.418  20.659  1.00 30.89           C  
ATOM   3474  C   SER A 446     -27.716   4.806  20.126  1.00 30.89           C  
ATOM   3475  CB  SER A 446     -29.535   3.119  20.429  1.00 30.89           C  
ATOM   3476  O   SER A 446     -27.854   5.802  20.840  1.00 30.89           O  
ATOM   3477  OG  SER A 446     -29.799   1.736  20.586  1.00 30.89           O  
ATOM   3478  N   PRO A 447     -27.087   4.934  18.875  1.00 39.70           N  
ATOM   3479  CA  PRO A 447     -26.329   5.926  18.110  1.00 39.70           C  
ATOM   3480  C   PRO A 447     -27.145   7.178  17.795  1.00 39.70           C  
ATOM   3481  CB  PRO A 447     -25.963   5.177  16.826  1.00 39.70           C  
ATOM   3482  O   PRO A 447     -28.346   7.086  17.529  1.00 39.70           O  
ATOM   3483  CG  PRO A 447     -27.120   4.265  16.573  1.00 39.70           C  
ATOM   3484  CD  PRO A 447     -28.072   4.370  17.730  1.00 39.70           C  
ATOM   3485  N   MET A 448     -27.056   8.296  18.576  1.00 32.67           N  
ATOM   3486  CA  MET A 448     -27.307   9.734  18.567  1.00 32.67           C  
ATOM   3487  C   MET A 448     -26.431  10.433  17.532  1.00 32.67           C  
ATOM   3488  CB  MET A 448     -27.058  10.333  19.953  1.00 32.67           C  
ATOM   3489  O   MET A 448     -25.215  10.235  17.507  1.00 32.67           O  
ATOM   3490  CG  MET A 448     -27.722  11.683  20.166  1.00 32.67           C  
ATOM   3491  SD  MET A 448     -28.594  11.791  21.777  1.00 32.67           S  
ATOM   3492  CE  MET A 448     -27.755  13.228  22.499  1.00 32.67           C  
ATOM   3493  N   SER A 449     -26.828  10.573  16.227  1.00 31.67           N  
ATOM   3494  CA  SER A 449     -26.887  11.682  15.280  1.00 31.67           C  
ATOM   3495  C   SER A 449     -26.843  13.026  15.999  1.00 31.67           C  
ATOM   3496  CB  SER A 449     -28.153  11.592  14.427  1.00 31.67           C  
ATOM   3497  O   SER A 449     -27.403  13.172  17.088  1.00 31.67           O  
ATOM   3498  OG  SER A 449     -29.298  11.414  15.242  1.00 31.67           O  
ATOM   3499  N   THR A 450     -25.640  13.606  16.116  1.00 34.59           N  
ATOM   3500  CA  THR A 450     -25.109  14.963  16.044  1.00 34.59           C  
ATOM   3501  C   THR A 450     -26.212  15.988  16.292  1.00 34.59           C  
ATOM   3502  CB  THR A 450     -24.451  15.233  14.679  1.00 34.59           C  
ATOM   3503  O   THR A 450     -27.177  16.066  15.530  1.00 34.59           O  
ATOM   3504  CG2 THR A 450     -23.196  14.386  14.495  1.00 34.59           C  
ATOM   3505  OG1 THR A 450     -25.382  14.920  13.635  1.00 34.59           O  
ATOM   3506  N   SER A 451     -26.460  16.334  17.569  1.00 30.12           N  
ATOM   3507  CA  SER A 451     -26.799  17.712  17.910  1.00 30.12           C  
ATOM   3508  C   SER A 451     -26.523  18.000  19.382  1.00 30.12           C  
ATOM   3509  CB  SER A 451     -28.267  17.998  17.593  1.00 30.12           C  
ATOM   3510  O   SER A 451     -26.780  17.158  20.244  1.00 30.12           O  
ATOM   3511  OG  SER A 451     -29.116  17.098  18.286  1.00 30.12           O  
ATOM   3512  N   LYS A 452     -25.359  18.488  19.788  1.00 31.29           N  
ATOM   3513  CA  LYS A 452     -24.922  19.591  20.639  1.00 31.29           C  
ATOM   3514  C   LYS A 452     -25.811  19.717  21.874  1.00 31.29           C  
ATOM   3515  CB  LYS A 452     -24.921  20.905  19.858  1.00 31.29           C  
ATOM   3516  O   LYS A 452     -27.036  19.786  21.759  1.00 31.29           O  
ATOM   3517  CG  LYS A 452     -23.546  21.539  19.714  1.00 31.29           C  
ATOM   3518  CD  LYS A 452     -23.604  22.823  18.897  1.00 31.29           C  
ATOM   3519  CE  LYS A 452     -22.215  23.399  18.657  1.00 31.29           C  
ATOM   3520  NZ  LYS A 452     -22.254  24.579  17.744  1.00 31.29           N  
ATOM   3521  N   ALA A 453     -25.383  19.243  23.072  1.00 29.88           N  
ATOM   3522  CA  ALA A 453     -25.330  19.467  24.515  1.00 29.88           C  
ATOM   3523  C   ALA A 453     -25.371  20.957  24.840  1.00 29.88           C  
ATOM   3524  CB  ALA A 453     -24.074  18.830  25.105  1.00 29.88           C  
ATOM   3525  O   ALA A 453     -24.603  21.743  24.279  1.00 29.88           O  
ATOM   3526  N   LYS A 454     -26.462  21.499  25.405  1.00 30.89           N  
ATOM   3527  CA  LYS A 454     -26.515  22.380  26.568  1.00 30.89           C  
ATOM   3528  C   LYS A 454     -27.538  21.885  27.586  1.00 30.89           C  
ATOM   3529  CB  LYS A 454     -26.848  23.811  26.143  1.00 30.89           C  
ATOM   3530  O   LYS A 454     -28.663  21.535  27.223  1.00 30.89           O  
ATOM   3531  CG  LYS A 454     -25.628  24.701  25.956  1.00 30.89           C  
ATOM   3532  CD  LYS A 454     -26.026  26.139  25.652  1.00 30.89           C  
ATOM   3533  CE  LYS A 454     -24.808  27.013  25.384  1.00 30.89           C  
ATOM   3534  NZ  LYS A 454     -25.198  28.399  24.986  1.00 30.89           N  
ATOM   3535  N   SER A 455     -27.129  21.352  28.781  1.00 29.01           N  
ATOM   3536  CA  SER A 455     -27.197  21.444  30.236  1.00 29.01           C  
ATOM   3537  C   SER A 455     -28.418  22.240  30.684  1.00 29.01           C  
ATOM   3538  CB  SER A 455     -25.927  22.089  30.792  1.00 29.01           C  
ATOM   3539  O   SER A 455     -28.732  23.283  30.106  1.00 29.01           O  
ATOM   3540  OG  SER A 455     -26.179  22.695  32.049  1.00 29.01           O  
ATOM   3541  N   GLY A 456     -29.367  21.665  31.465  1.00 28.08           N  
ATOM   3542  CA  GLY A 456     -29.876  21.827  32.818  1.00 28.08           C  
ATOM   3543  C   GLY A 456     -31.349  22.186  32.863  1.00 28.08           C  
ATOM   3544  O   GLY A 456     -31.830  22.959  32.032  1.00 28.08           O  
ATOM   3545  N   ARG A 457     -32.268  21.313  33.318  1.00 27.21           N  
ATOM   3546  CA  ARG A 457     -33.136  21.366  34.491  1.00 27.21           C  
ATOM   3547  C   ARG A 457     -34.569  21.704  34.096  1.00 27.21           C  
ATOM   3548  CB  ARG A 457     -32.614  22.390  35.500  1.00 27.21           C  
ATOM   3549  O   ARG A 457     -34.809  22.684  33.388  1.00 27.21           O  
ATOM   3550  CG  ARG A 457     -33.094  22.152  36.923  1.00 27.21           C  
ATOM   3551  CD  ARG A 457     -32.373  23.049  37.919  1.00 27.21           C  
ATOM   3552  NE  ARG A 457     -32.990  22.992  39.242  1.00 27.21           N  
ATOM   3553  NH1 ARG A 457     -31.114  23.721  40.376  1.00 27.21           N  
ATOM   3554  NH2 ARG A 457     -33.033  23.223  41.526  1.00 27.21           N  
ATOM   3555  CZ  ARG A 457     -32.377  23.312  40.378  1.00 27.21           C  
ATOM   3556  N   SER A 458     -35.494  20.738  34.107  1.00 27.49           N  
ATOM   3557  CA  SER A 458     -36.777  20.229  34.582  1.00 27.49           C  
ATOM   3558  C   SER A 458     -37.847  21.315  34.553  1.00 27.49           C  
ATOM   3559  CB  SER A 458     -36.641  19.672  35.999  1.00 27.49           C  
ATOM   3560  O   SER A 458     -37.571  22.475  34.865  1.00 27.49           O  
ATOM   3561  OG  SER A 458     -36.038  20.624  36.858  1.00 27.49           O  
ATOM   3562  N   THR A 459     -38.862  21.117  33.726  1.00 29.26           N  
ATOM   3563  CA  THR A 459     -40.292  20.881  33.892  1.00 29.26           C  
ATOM   3564  C   THR A 459     -41.071  22.189  33.791  1.00 29.26           C  
ATOM   3565  CB  THR A 459     -40.593  20.203  35.241  1.00 29.26           C  
ATOM   3566  O   THR A 459     -40.665  23.205  34.359  1.00 29.26           O  
ATOM   3567  CG2 THR A 459     -41.770  19.240  35.123  1.00 29.26           C  
ATOM   3568  OG1 THR A 459     -39.436  19.476  35.673  1.00 29.26           O  
ATOM   3569  N   SER A 460     -41.663  22.477  32.599  1.00 31.66           N  
ATOM   3570  CA  SER A 460     -43.058  22.868  32.421  1.00 31.66           C  
ATOM   3571  C   SER A 460     -43.206  23.894  31.304  1.00 31.66           C  
ATOM   3572  CB  SER A 460     -43.627  23.433  33.723  1.00 31.66           C  
ATOM   3573  O   SER A 460     -42.500  24.904  31.283  1.00 31.66           O  
ATOM   3574  OG  SER A 460     -42.913  24.591  34.123  1.00 31.66           O  
ATOM   3575  N   GLN A 461     -43.412  23.436  30.027  1.00 28.56           N  
ATOM   3576  CA  GLN A 461     -44.361  24.271  29.299  1.00 28.56           C  
ATOM   3577  C   GLN A 461     -44.191  24.111  27.791  1.00 28.56           C  
ATOM   3578  CB  GLN A 461     -44.196  25.740  29.693  1.00 28.56           C  
ATOM   3579  O   GLN A 461     -43.189  24.553  27.223  1.00 28.56           O  
ATOM   3580  CG  GLN A 461     -45.020  26.147  30.906  1.00 28.56           C  
ATOM   3581  CD  GLN A 461     -44.943  27.634  31.196  1.00 28.56           C  
ATOM   3582  NE2 GLN A 461     -45.277  28.018  32.423  1.00 28.56           N  
ATOM   3583  OE1 GLN A 461     -44.586  28.432  30.324  1.00 28.56           O  
ATOM   3584  N   ALA A 462     -44.392  22.981  27.163  1.00 28.14           N  
ATOM   3585  CA  ALA A 462     -44.732  22.593  25.796  1.00 28.14           C  
ATOM   3586  C   ALA A 462     -46.213  22.824  25.512  1.00 28.14           C  
ATOM   3587  CB  ALA A 462     -44.368  21.130  25.553  1.00 28.14           C  
ATOM   3588  O   ALA A 462     -47.073  22.136  26.068  1.00 28.14           O  
ATOM   3589  N   ALA A 463     -46.703  24.043  25.608  1.00 32.10           N  
ATOM   3590  CA  ALA A 463     -47.912  24.396  24.868  1.00 32.10           C  
ATOM   3591  C   ALA A 463     -47.918  25.878  24.504  1.00 32.10           C  
ATOM   3592  CB  ALA A 463     -49.155  24.046  25.682  1.00 32.10           C  
ATOM   3593  O   ALA A 463     -47.871  26.740  25.384  1.00 32.10           O  
ATOM   3594  N   ALA A 464     -46.999  26.404  23.700  1.00 34.33           N  
ATOM   3595  CA  ALA A 464     -47.293  27.626  22.956  1.00 34.33           C  
ATOM   3596  C   ALA A 464     -46.190  27.933  21.947  1.00 34.33           C  
ATOM   3597  CB  ALA A 464     -47.476  28.802  23.913  1.00 34.33           C  
ATOM   3598  O   ALA A 464     -45.050  28.206  22.328  1.00 34.33           O  
ATOM   3599  N   GLN A 465     -46.062  27.190  20.900  1.00 31.04           N  
ATOM   3600  CA  GLN A 465     -45.463  27.862  19.752  1.00 31.04           C  
ATOM   3601  C   GLN A 465     -45.816  27.148  18.450  1.00 31.04           C  
ATOM   3602  CB  GLN A 465     -43.944  27.945  19.911  1.00 31.04           C  
ATOM   3603  O   GLN A 465     -45.254  26.095  18.142  1.00 31.04           O  
ATOM   3604  CG  GLN A 465     -43.464  29.228  20.576  1.00 31.04           C  
ATOM   3605  CD  GLN A 465     -41.956  29.280  20.729  1.00 31.04           C  
ATOM   3606  NE2 GLN A 465     -41.397  30.485  20.688  1.00 31.04           N  
ATOM   3607  OE1 GLN A 465     -41.298  28.247  20.884  1.00 31.04           O  
ATOM   3608  N   GLU A 466     -46.993  26.551  18.357  1.00 34.79           N  
ATOM   3609  CA  GLU A 466     -47.704  26.148  17.147  1.00 34.79           C  
ATOM   3610  C   GLU A 466     -48.559  27.289  16.604  1.00 34.79           C  
ATOM   3611  CB  GLU A 466     -48.576  24.920  17.420  1.00 34.79           C  
ATOM   3612  O   GLU A 466     -49.495  27.741  17.267  1.00 34.79           O  
ATOM   3613  CG  GLU A 466     -48.224  23.713  16.563  1.00 34.79           C  
ATOM   3614  CD  GLU A 466     -49.198  22.557  16.726  1.00 34.79           C  
ATOM   3615  OE1 GLU A 466     -49.066  21.545  16.000  1.00 34.79           O  
ATOM   3616  OE2 GLU A 466     -50.101  22.664  17.585  1.00 34.79           O  
ATOM   3617  N   ASP A 467     -48.079  28.543  16.463  1.00 36.38           N  
ATOM   3618  CA  ASP A 467     -48.781  29.571  15.700  1.00 36.38           C  
ATOM   3619  C   ASP A 467     -47.803  30.591  15.122  1.00 36.38           C  
ATOM   3620  CB  ASP A 467     -49.819  30.275  16.576  1.00 36.38           C  
ATOM   3621  O   ASP A 467     -48.214  31.550  14.465  1.00 36.38           O  
ATOM   3622  CG  ASP A 467     -51.249  29.945  16.183  1.00 36.38           C  
ATOM   3623  OD1 ASP A 467     -51.459  29.292  15.139  1.00 36.38           O  
ATOM   3624  OD2 ASP A 467     -52.173  30.345  16.924  1.00 36.38           O  
ATOM   3625  N   THR A 468     -46.589  30.244  14.577  1.00 39.04           N  
ATOM   3626  CA  THR A 468     -45.852  31.230  13.795  1.00 39.04           C  
ATOM   3627  C   THR A 468     -45.291  30.601  12.522  1.00 39.04           C  
ATOM   3628  CB  THR A 468     -44.703  31.848  14.614  1.00 39.04           C  
ATOM   3629  O   THR A 468     -44.206  30.969  12.068  1.00 39.04           O  
ATOM   3630  CG2 THR A 468     -45.241  32.679  15.774  1.00 39.04           C  
ATOM   3631  OG1 THR A 468     -43.878  30.799  15.135  1.00 39.04           O  
ATOM   3632  N   LEU A 469     -45.910  29.590  11.961  1.00 39.41           N  
ATOM   3633  CA  LEU A 469     -45.458  29.051  10.683  1.00 39.41           C  
ATOM   3634  C   LEU A 469     -46.570  29.116   9.642  1.00 39.41           C  
ATOM   3635  CB  LEU A 469     -44.983  27.605  10.850  1.00 39.41           C  
ATOM   3636  O   LEU A 469     -46.341  28.830   8.464  1.00 39.41           O  
ATOM   3637  CG  LEU A 469     -43.517  27.329  10.511  1.00 39.41           C  
ATOM   3638  CD1 LEU A 469     -42.724  27.042  11.782  1.00 39.41           C  
ATOM   3639  CD2 LEU A 469     -43.404  26.167   9.530  1.00 39.41           C  
ATOM   3640  N   ALA A 470     -47.592  29.926   9.909  1.00 42.18           N  
ATOM   3641  CA  ALA A 470     -48.587  30.165   8.867  1.00 42.18           C  
ATOM   3642  C   ALA A 470     -48.633  31.640   8.479  1.00 42.18           C  
ATOM   3643  CB  ALA A 470     -49.965  29.697   9.331  1.00 42.18           C  
ATOM   3644  O   ALA A 470     -49.285  32.011   7.500  1.00 42.18           O  
ATOM   3645  N   LYS A 471     -47.511  32.393   8.748  1.00 41.30           N  
ATOM   3646  CA  LYS A 471     -47.428  33.744   8.198  1.00 41.30           C  
ATOM   3647  C   LYS A 471     -46.125  33.946   7.430  1.00 41.30           C  
ATOM   3648  CB  LYS A 471     -47.547  34.785   9.312  1.00 41.30           C  
ATOM   3649  O   LYS A 471     -45.916  34.994   6.817  1.00 41.30           O  
ATOM   3650  CG  LYS A 471     -48.973  35.241   9.584  1.00 41.30           C  
ATOM   3651  CD  LYS A 471     -49.038  36.198  10.767  1.00 41.30           C  
ATOM   3652  CE  LYS A 471     -50.468  36.635  11.055  1.00 41.30           C  
ATOM   3653  NZ  LYS A 471     -50.543  37.529  12.250  1.00 41.30           N  
ATOM   3654  N   MET A 472     -45.532  32.966   6.676  1.00 42.46           N  
ATOM   3655  CA  MET A 472     -44.385  33.320   5.845  1.00 42.46           C  
ATOM   3656  C   MET A 472     -44.471  32.644   4.481  1.00 42.46           C  
ATOM   3657  CB  MET A 472     -43.078  32.934   6.539  1.00 42.46           C  
ATOM   3658  O   MET A 472     -43.461  32.503   3.789  1.00 42.46           O  
ATOM   3659  CG  MET A 472     -42.702  33.849   7.693  1.00 42.46           C  
ATOM   3660  SD  MET A 472     -41.054  33.454   8.396  1.00 42.46           S  
ATOM   3661  CE  MET A 472     -40.207  35.038   8.137  1.00 42.46           C  
ATOM   3662  N   ALA A 473     -45.591  32.417   3.895  1.00 40.31           N  
ATOM   3663  CA  ALA A 473     -45.787  31.847   2.564  1.00 40.31           C  
ATOM   3664  C   ALA A 473     -46.075  32.938   1.537  1.00 40.31           C  
ATOM   3665  CB  ALA A 473     -46.922  30.826   2.584  1.00 40.31           C  
ATOM   3666  O   ALA A 473     -45.786  32.773   0.349  1.00 40.31           O  
ATOM   3667  N   PRO A 474     -46.075  34.326   1.901  1.00 41.09           N  
ATOM   3668  CA  PRO A 474     -46.084  35.155   0.693  1.00 41.09           C  
ATOM   3669  C   PRO A 474     -44.792  35.948   0.512  1.00 41.09           C  
ATOM   3670  CB  PRO A 474     -47.273  36.093   0.917  1.00 41.09           C  
ATOM   3671  O   PRO A 474     -44.614  36.623  -0.505  1.00 41.09           O  
ATOM   3672  CG  PRO A 474     -47.427  36.165   2.402  1.00 41.09           C  
ATOM   3673  CD  PRO A 474     -46.692  35.009   3.015  1.00 41.09           C  
ATOM   3674  N   LYS A 475     -43.521  35.459   0.912  1.00 41.00           N  
ATOM   3675  CA  LYS A 475     -42.301  36.226   0.674  1.00 41.00           C  
ATOM   3676  C   LYS A 475     -41.321  35.444  -0.195  1.00 41.00           C  
ATOM   3677  CB  LYS A 475     -41.640  36.606   2.000  1.00 41.00           C  
ATOM   3678  O   LYS A 475     -40.399  36.023  -0.774  1.00 41.00           O  
ATOM   3679  CG  LYS A 475     -42.188  37.882   2.622  1.00 41.00           C  
ATOM   3680  CD  LYS A 475     -41.391  38.289   3.855  1.00 41.00           C  
ATOM   3681  CE  LYS A 475     -41.890  39.606   4.434  1.00 41.00           C  
ATOM   3682  NZ  LYS A 475     -41.221  39.931   5.729  1.00 41.00           N  
ATOM   3683  N   ARG A 476     -41.703  34.192  -0.659  1.00 43.59           N  
ATOM   3684  CA  ARG A 476     -40.868  33.390  -1.548  1.00 43.59           C  
ATOM   3685  C   ARG A 476     -41.353  33.488  -2.990  1.00 43.59           C  
ATOM   3686  CB  ARG A 476     -40.854  31.928  -1.098  1.00 43.59           C  
ATOM   3687  O   ARG A 476     -40.560  33.366  -3.927  1.00 43.59           O  
ATOM   3688  CG  ARG A 476     -39.738  31.595  -0.121  1.00 43.59           C  
ATOM   3689  CD  ARG A 476     -39.728  30.116   0.241  1.00 43.59           C  
ATOM   3690  NE  ARG A 476     -38.370  29.622   0.453  1.00 43.59           N  
ATOM   3691  NH1 ARG A 476     -38.975  28.013   1.996  1.00 43.59           N  
ATOM   3692  NH2 ARG A 476     -36.777  28.265   1.398  1.00 43.59           N  
ATOM   3693  CZ  ARG A 476     -38.044  28.634   1.282  1.00 43.59           C  
ATOM   3694  N   ALA A 477     -42.587  34.042  -3.128  1.00 46.13           N  
ATOM   3695  CA  ALA A 477     -43.117  34.205  -4.480  1.00 46.13           C  
ATOM   3696  C   ALA A 477     -42.767  35.579  -5.043  1.00 46.13           C  
ATOM   3697  CB  ALA A 477     -44.630  34.001  -4.486  1.00 46.13           C  
ATOM   3698  O   ALA A 477     -42.513  35.719  -6.242  1.00 46.13           O  
ATOM   3699  N   SER A 478     -42.302  36.527  -4.170  1.00 49.11           N  
ATOM   3700  CA  SER A 478     -41.927  37.862  -4.624  1.00 49.11           C  
ATOM   3701  C   SER A 478     -40.437  37.941  -4.936  1.00 49.11           C  
ATOM   3702  CB  SER A 478     -42.292  38.909  -3.571  1.00 49.11           C  
ATOM   3703  O   SER A 478     -40.028  38.639  -5.867  1.00 49.11           O  
ATOM   3704  OG  SER A 478     -41.507  38.741  -2.402  1.00 49.11           O  
ATOM   3705  N   HIS A 479     -39.622  36.928  -4.469  1.00 47.87           N  
ATOM   3706  CA  HIS A 479     -38.187  36.886  -4.729  1.00 47.87           C  
ATOM   3707  C   HIS A 479     -37.874  36.027  -5.950  1.00 47.87           C  
ATOM   3708  CB  HIS A 479     -37.437  36.354  -3.506  1.00 47.87           C  
ATOM   3709  O   HIS A 479     -36.928  36.313  -6.688  1.00 47.87           O  
ATOM   3710  CG  HIS A 479     -36.310  37.233  -3.065  1.00 47.87           C  
ATOM   3711  CD2 HIS A 479     -36.260  38.213  -2.133  1.00 47.87           C  
ATOM   3712  ND1 HIS A 479     -35.047  37.152  -3.608  1.00 47.87           N  
ATOM   3713  CE1 HIS A 479     -34.266  38.047  -3.027  1.00 47.87           C  
ATOM   3714  NE2 HIS A 479     -34.978  38.704  -2.128  1.00 47.87           N  
ATOM   3715  N   ALA A 480     -38.853  35.163  -6.364  1.00 50.41           N  
ATOM   3716  CA  ALA A 480     -38.691  34.331  -7.553  1.00 50.41           C  
ATOM   3717  C   ALA A 480     -39.124  35.080  -8.810  1.00 50.41           C  
ATOM   3718  CB  ALA A 480     -39.486  33.035  -7.408  1.00 50.41           C  
ATOM   3719  O   ALA A 480     -38.492  34.958  -9.862  1.00 50.41           O  
ATOM   3720  N   LEU A 481     -40.007  36.070  -8.636  1.00 52.74           N  
ATOM   3721  CA  LEU A 481     -40.451  36.893  -9.756  1.00 52.74           C  
ATOM   3722  C   LEU A 481     -39.497  38.062  -9.983  1.00 52.74           C  
ATOM   3723  CB  LEU A 481     -41.868  37.416  -9.508  1.00 52.74           C  
ATOM   3724  O   LEU A 481     -39.262  38.463 -11.124  1.00 52.74           O  
ATOM   3725  CG  LEU A 481     -43.012  36.452  -9.826  1.00 52.74           C  
ATOM   3726  CD1 LEU A 481     -44.314  36.954  -9.212  1.00 52.74           C  
ATOM   3727  CD2 LEU A 481     -43.159  36.274 -11.333  1.00 52.74           C  
ATOM   3728  N   ALA A 482     -38.645  38.449  -8.947  1.00 53.86           N  
ATOM   3729  CA  ALA A 482     -37.636  39.502  -9.042  1.00 53.86           C  
ATOM   3730  C   ALA A 482     -36.322  38.954  -9.590  1.00 53.86           C  
ATOM   3731  CB  ALA A 482     -37.412  40.149  -7.678  1.00 53.86           C  
ATOM   3732  O   ALA A 482     -35.633  39.629 -10.359  1.00 53.86           O  
ATOM   3733  N   ALA A 483     -36.133  37.633  -9.530  1.00 55.24           N  
ATOM   3734  CA  ALA A 483     -34.949  36.963 -10.061  1.00 55.24           C  
ATOM   3735  C   ALA A 483     -35.123  36.634 -11.541  1.00 55.24           C  
ATOM   3736  CB  ALA A 483     -34.655  35.692  -9.268  1.00 55.24           C  
ATOM   3737  O   ALA A 483     -34.181  36.764 -12.327  1.00 55.24           O  
ATOM   3738  N   HIS A 484     -36.356  36.435 -12.010  1.00 53.95           N  
ATOM   3739  CA  HIS A 484     -36.667  36.215 -13.418  1.00 53.95           C  
ATOM   3740  C   HIS A 484     -36.728  37.534 -14.181  1.00 53.95           C  
ATOM   3741  CB  HIS A 484     -37.991  35.462 -13.562  1.00 53.95           C  
ATOM   3742  O   HIS A 484     -36.297  37.610 -15.333  1.00 53.95           O  
ATOM   3743  CG  HIS A 484     -38.232  34.932 -14.940  1.00 53.95           C  
ATOM   3744  CD2 HIS A 484     -37.818  33.791 -15.539  1.00 53.95           C  
ATOM   3745  ND1 HIS A 484     -38.983  35.609 -15.877  1.00 53.95           N  
ATOM   3746  CE1 HIS A 484     -39.021  34.904 -16.995  1.00 53.95           C  
ATOM   3747  NE2 HIS A 484     -38.322  33.796 -16.816  1.00 53.95           N  
ATOM   3748  N   ALA A 485     -36.971  38.702 -13.486  1.00 57.38           N  
ATOM   3749  CA  ALA A 485     -37.009  40.036 -14.079  1.00 57.38           C  
ATOM   3750  C   ALA A 485     -35.604  40.611 -14.229  1.00 57.38           C  
ATOM   3751  CB  ALA A 485     -37.875  40.969 -13.236  1.00 57.38           C  
ATOM   3752  O   ALA A 485     -35.296  41.265 -15.228  1.00 57.38           O  
ATOM   3753  N   LEU A 486     -34.636  40.182 -13.411  1.00 57.75           N  
ATOM   3754  CA  LEU A 486     -33.247  40.623 -13.475  1.00 57.75           C  
ATOM   3755  C   LEU A 486     -32.470  39.823 -14.515  1.00 57.75           C  
ATOM   3756  CB  LEU A 486     -32.578  40.487 -12.105  1.00 57.75           C  
ATOM   3757  O   LEU A 486     -31.603  40.368 -15.202  1.00 57.75           O  
ATOM   3758  CG  LEU A 486     -32.671  41.703 -11.182  1.00 57.75           C  
ATOM   3759  CD1 LEU A 486     -32.517  41.276  -9.726  1.00 57.75           C  
ATOM   3760  CD2 LEU A 486     -31.616  42.740 -11.554  1.00 57.75           C  
ATOM   3761  N   ALA A 487     -32.982  38.639 -14.801  1.00 61.01           N  
ATOM   3762  CA  ALA A 487     -32.381  37.804 -15.838  1.00 61.01           C  
ATOM   3763  C   ALA A 487     -32.880  38.207 -17.223  1.00 61.01           C  
ATOM   3764  CB  ALA A 487     -32.681  36.331 -15.576  1.00 61.01           C  
ATOM   3765  O   ALA A 487     -32.112  38.215 -18.188  1.00 61.01           O  
ATOM   3766  N   ALA A 488     -34.077  38.796 -17.265  1.00 68.48           N  
ATOM   3767  CA  ALA A 488     -34.662  39.292 -18.508  1.00 68.48           C  
ATOM   3768  C   ALA A 488     -34.077  40.649 -18.887  1.00 68.48           C  
ATOM   3769  CB  ALA A 488     -36.181  39.387 -18.381  1.00 68.48           C  
ATOM   3770  O   ALA A 488     -33.822  40.915 -20.064  1.00 68.48           O  
ATOM   3771  N   LYS A 489     -33.629  41.467 -17.886  1.00 67.27           N  
ATOM   3772  CA  LYS A 489     -32.981  42.753 -18.124  1.00 67.27           C  
ATOM   3773  C   LYS A 489     -31.528  42.566 -18.552  1.00 67.27           C  
ATOM   3774  CB  LYS A 489     -33.049  43.630 -16.873  1.00 67.27           C  
ATOM   3775  O   LYS A 489     -31.029  43.296 -19.411  1.00 67.27           O  
ATOM   3776  CG  LYS A 489     -33.177  45.118 -17.165  1.00 67.27           C  
ATOM   3777  CD  LYS A 489     -33.405  45.920 -15.890  1.00 67.27           C  
ATOM   3778  CE  LYS A 489     -33.461  47.415 -16.173  1.00 67.27           C  
ATOM   3779  NZ  LYS A 489     -33.860  48.193 -14.962  1.00 67.27           N  
ATOM   3780  N   ALA A 490     -30.923  41.428 -18.148  1.00 65.81           N  
ATOM   3781  CA  ALA A 490     -29.543  41.113 -18.507  1.00 65.81           C  
ATOM   3782  C   ALA A 490     -29.461  40.533 -19.916  1.00 65.81           C  
ATOM   3783  CB  ALA A 490     -28.940  40.138 -17.498  1.00 65.81           C  
ATOM   3784  O   ALA A 490     -28.522  40.825 -20.660  1.00 65.81           O  
ATOM   3785  N   GLN A 491     -30.606  39.989 -20.402  1.00 65.76           N  
ATOM   3786  CA  GLN A 491     -30.671  39.457 -21.758  1.00 65.76           C  
ATOM   3787  C   GLN A 491     -30.964  40.561 -22.770  1.00 65.76           C  
ATOM   3788  CB  GLN A 491     -31.734  38.361 -21.855  1.00 65.76           C  
ATOM   3789  O   GLN A 491     -30.407  40.567 -23.870  1.00 65.76           O  
ATOM   3790  CG  GLN A 491     -31.240  36.985 -21.431  1.00 65.76           C  
ATOM   3791  CD  GLN A 491     -32.312  35.917 -21.539  1.00 65.76           C  
ATOM   3792  NE2 GLN A 491     -31.896  34.655 -21.517  1.00 65.76           N  
ATOM   3793  OE1 GLN A 491     -33.504  36.223 -21.642  1.00 65.76           O  
ATOM   3794  N   LYS A 492     -31.658  41.627 -22.312  1.00 72.89           N  
ATOM   3795  CA  LYS A 492     -31.969  42.770 -23.165  1.00 72.89           C  
ATOM   3796  C   LYS A 492     -30.756  43.681 -23.328  1.00 72.89           C  
ATOM   3797  CB  LYS A 492     -33.146  43.563 -22.593  1.00 72.89           C  
ATOM   3798  O   LYS A 492     -30.506  44.202 -24.418  1.00 72.89           O  
ATOM   3799  CG  LYS A 492     -34.510  43.023 -22.998  1.00 72.89           C  
ATOM   3800  CD  LYS A 492     -35.632  43.961 -22.569  1.00 72.89           C  
ATOM   3801  CE  LYS A 492     -36.999  43.411 -22.954  1.00 72.89           C  
ATOM   3802  NZ  LYS A 492     -38.099  44.344 -22.568  1.00 72.89           N  
ATOM   3803  N   GLN A 493     -29.869  43.677 -22.336  1.00 67.76           N  
ATOM   3804  CA  GLN A 493     -28.649  44.476 -22.394  1.00 67.76           C  
ATOM   3805  C   GLN A 493     -27.573  43.778 -23.221  1.00 67.76           C  
ATOM   3806  CB  GLN A 493     -28.126  44.760 -20.985  1.00 67.76           C  
ATOM   3807  O   GLN A 493     -26.824  44.431 -23.951  1.00 67.76           O  
ATOM   3808  CG  GLN A 493     -28.930  45.810 -20.230  1.00 67.76           C  
ATOM   3809  CD  GLN A 493     -28.317  46.166 -18.888  1.00 67.76           C  
ATOM   3810  NE2 GLN A 493     -28.609  47.368 -18.404  1.00 67.76           N  
ATOM   3811  OE1 GLN A 493     -27.589  45.367 -18.292  1.00 67.76           O  
ATOM   3812  N   ALA A 494     -27.716  42.416 -23.304  1.00 65.73           N  
ATOM   3813  CA  ALA A 494     -26.769  41.641 -24.101  1.00 65.73           C  
ATOM   3814  C   ALA A 494     -27.154  41.655 -25.578  1.00 65.73           C  
ATOM   3815  CB  ALA A 494     -26.693  40.205 -23.588  1.00 65.73           C  
ATOM   3816  O   ALA A 494     -26.288  41.755 -26.450  1.00 65.73           O  
ATOM   3817  N   GLU A 495     -28.423  41.828 -25.835  1.00 72.44           N  
ATOM   3818  CA  GLU A 495     -28.919  41.919 -27.205  1.00 72.44           C  
ATOM   3819  C   GLU A 495     -28.707  43.318 -27.776  1.00 72.44           C  
ATOM   3820  CB  GLU A 495     -30.402  41.545 -27.266  1.00 72.44           C  
ATOM   3821  O   GLU A 495     -28.372  43.470 -28.953  1.00 72.44           O  
ATOM   3822  CG  GLU A 495     -30.654  40.048 -27.381  1.00 72.44           C  
ATOM   3823  CD  GLU A 495     -32.126  39.679 -27.287  1.00 72.44           C  
ATOM   3824  OE1 GLU A 495     -32.449  38.470 -27.274  1.00 72.44           O  
ATOM   3825  OE2 GLU A 495     -32.964  40.607 -27.228  1.00 72.44           O  
ATOM   3826  N   GLU A 496     -28.707  44.301 -26.836  1.00 75.26           N  
ATOM   3827  CA  GLU A 496     -28.459  45.682 -27.241  1.00 75.26           C  
ATOM   3828  C   GLU A 496     -26.980  45.911 -27.539  1.00 75.26           C  
ATOM   3829  CB  GLU A 496     -28.934  46.654 -26.158  1.00 75.26           C  
ATOM   3830  O   GLU A 496     -26.635  46.612 -28.493  1.00 75.26           O  
ATOM   3831  CG  GLU A 496     -29.492  47.959 -26.705  1.00 75.26           C  
ATOM   3832  CD  GLU A 496     -30.017  48.888 -25.622  1.00 75.26           C  
ATOM   3833  OE1 GLU A 496     -30.384  50.042 -25.938  1.00 75.26           O  
ATOM   3834  OE2 GLU A 496     -30.060  48.459 -24.447  1.00 75.26           O  
ATOM   3835  N   MET A 497     -26.065  45.151 -26.874  1.00 67.68           N  
ATOM   3836  CA  MET A 497     -24.622  45.251 -27.076  1.00 67.68           C  
ATOM   3837  C   MET A 497     -24.193  44.488 -28.324  1.00 67.68           C  
ATOM   3838  CB  MET A 497     -23.870  44.721 -25.854  1.00 67.68           C  
ATOM   3839  O   MET A 497     -23.309  44.935 -29.057  1.00 67.68           O  
ATOM   3840  CG  MET A 497     -23.815  45.703 -24.695  1.00 67.68           C  
ATOM   3841  SD  MET A 497     -22.517  46.981 -24.916  1.00 67.68           S  
ATOM   3842  CE  MET A 497     -21.040  46.014 -24.496  1.00 67.68           C  
ATOM   3843  N   SER A 498     -25.018  43.518 -28.713  1.00 71.04           N  
ATOM   3844  CA  SER A 498     -24.743  42.740 -29.916  1.00 71.04           C  
ATOM   3845  C   SER A 498     -25.273  43.444 -31.162  1.00 71.04           C  
ATOM   3846  CB  SER A 498     -25.362  41.346 -29.807  1.00 71.04           C  
ATOM   3847  O   SER A 498     -24.626  43.430 -32.211  1.00 71.04           O  
ATOM   3848  OG  SER A 498     -25.167  40.614 -31.005  1.00 71.04           O  
ATOM   3849  N   GLN A 499     -26.263  44.272 -31.015  1.00 73.70           N  
ATOM   3850  CA  GLN A 499     -26.836  45.036 -32.118  1.00 73.70           C  
ATOM   3851  C   GLN A 499     -26.003  46.279 -32.418  1.00 73.70           C  
ATOM   3852  CB  GLN A 499     -28.279  45.434 -31.804  1.00 73.70           C  
ATOM   3853  O   GLN A 499     -25.815  46.642 -33.581  1.00 73.70           O  
ATOM   3854  CG  GLN A 499     -29.289  44.319 -32.038  1.00 73.70           C  
ATOM   3855  CD  GLN A 499     -30.714  44.747 -31.743  1.00 73.70           C  
ATOM   3856  NE2 GLN A 499     -31.633  43.786 -31.739  1.00 73.70           N  
ATOM   3857  OE1 GLN A 499     -30.988  45.930 -31.520  1.00 73.70           O  
ATOM   3858  N   LYS A 500     -25.341  46.749 -31.350  1.00 75.14           N  
ATOM   3859  CA  LYS A 500     -24.452  47.894 -31.520  1.00 75.14           C  
ATOM   3860  C   LYS A 500     -23.142  47.479 -32.185  1.00 75.14           C  
ATOM   3861  CB  LYS A 500     -24.168  48.559 -30.173  1.00 75.14           C  
ATOM   3862  O   LYS A 500     -22.592  48.220 -33.002  1.00 75.14           O  
ATOM   3863  CG  LYS A 500     -25.146  49.667 -29.811  1.00 75.14           C  
ATOM   3864  CD  LYS A 500     -24.750  50.360 -28.513  1.00 75.14           C  
ATOM   3865  CE  LYS A 500     -25.765  51.422 -28.114  1.00 75.14           C  
ATOM   3866  NZ  LYS A 500     -25.391  52.092 -26.832  1.00 75.14           N  
ATOM   3867  N   GLN A 501     -22.830  46.206 -32.034  1.00 61.15           N  
ATOM   3868  CA  GLN A 501     -21.613  45.666 -32.632  1.00 61.15           C  
ATOM   3869  C   GLN A 501     -21.841  45.281 -34.091  1.00 61.15           C  
ATOM   3870  CB  GLN A 501     -21.118  44.454 -31.840  1.00 61.15           C  
ATOM   3871  O   GLN A 501     -20.970  45.492 -34.937  1.00 61.15           O  
ATOM   3872  CG  GLN A 501     -19.964  44.766 -30.897  1.00 61.15           C  
ATOM   3873  CD  GLN A 501     -19.551  43.569 -30.061  1.00 61.15           C  
ATOM   3874  NE2 GLN A 501     -18.645  43.792 -29.114  1.00 61.15           N  
ATOM   3875  OE1 GLN A 501     -20.041  42.454 -30.263  1.00 61.15           O  
ATOM   3876  N   GLN A 502     -23.083  44.959 -34.368  1.00 66.77           N  
ATOM   3877  CA  GLN A 502     -23.452  44.604 -35.734  1.00 66.77           C  
ATOM   3878  C   GLN A 502     -23.679  45.851 -36.585  1.00 66.77           C  
ATOM   3879  CB  GLN A 502     -24.705  43.728 -35.742  1.00 66.77           C  
ATOM   3880  O   GLN A 502     -23.340  45.871 -37.769  1.00 66.77           O  
ATOM   3881  CG  GLN A 502     -24.412  42.235 -35.665  1.00 66.77           C  
ATOM   3882  CD  GLN A 502     -25.670  41.396 -35.534  1.00 66.77           C  
ATOM   3883  NE2 GLN A 502     -25.526  40.194 -34.988  1.00 66.77           N  
ATOM   3884  OE1 GLN A 502     -26.762  41.826 -35.918  1.00 66.77           O  
ATOM   3885  N   GLN A 503     -24.031  47.008 -35.996  1.00 71.70           N  
ATOM   3886  CA  GLN A 503     -24.233  48.283 -36.677  1.00 71.70           C  
ATOM   3887  C   GLN A 503     -22.902  48.974 -36.957  1.00 71.70           C  
ATOM   3888  CB  GLN A 503     -25.136  49.198 -35.848  1.00 71.70           C  
ATOM   3889  O   GLN A 503     -22.730  49.600 -38.005  1.00 71.70           O  
ATOM   3890  CG  GLN A 503     -26.346  49.723 -36.610  1.00 71.70           C  
ATOM   3891  CD  GLN A 503     -27.371  50.378 -35.703  1.00 71.70           C  
ATOM   3892  NE2 GLN A 503     -28.433  50.911 -36.298  1.00 71.70           N  
ATOM   3893  OE1 GLN A 503     -27.209  50.406 -34.479  1.00 71.70           O  
ATOM   3894  N   LYS A 504     -21.921  48.562 -36.116  1.00 68.47           N  
ATOM   3895  CA  LYS A 504     -20.580  49.110 -36.302  1.00 68.47           C  
ATOM   3896  C   LYS A 504     -19.835  48.375 -37.412  1.00 68.47           C  
ATOM   3897  CB  LYS A 504     -19.784  49.037 -34.999  1.00 68.47           C  
ATOM   3898  O   LYS A 504     -19.083  48.987 -38.174  1.00 68.47           O  
ATOM   3899  CG  LYS A 504     -20.003  50.225 -34.073  1.00 68.47           C  
ATOM   3900  CD  LYS A 504     -19.096  50.155 -32.850  1.00 68.47           C  
ATOM   3901  CE  LYS A 504     -19.332  51.329 -31.910  1.00 68.47           C  
ATOM   3902  NZ  LYS A 504     -18.449  51.263 -30.708  1.00 68.47           N  
ATOM   3903  N   VAL A 505     -20.276  47.119 -37.568  1.00 71.82           N  
ATOM   3904  CA  VAL A 505     -19.656  46.306 -38.610  1.00 71.82           C  
ATOM   3905  C   VAL A 505     -20.292  46.626 -39.961  1.00 71.82           C  
ATOM   3906  CB  VAL A 505     -19.785  44.797 -38.304  1.00 71.82           C  
ATOM   3907  O   VAL A 505     -19.596  46.712 -40.976  1.00 71.82           O  
ATOM   3908  CG1 VAL A 505     -19.300  43.963 -39.487  1.00 71.82           C  
ATOM   3909  CG2 VAL A 505     -19.005  44.442 -37.039  1.00 71.82           C  
ATOM   3910  N   LYS A 506     -21.509  47.029 -39.914  1.00 63.70           N  
ATOM   3911  CA  LYS A 506     -22.248  47.379 -41.123  1.00 63.70           C  
ATOM   3912  C   LYS A 506     -21.910  48.794 -41.584  1.00 63.70           C  
ATOM   3913  CB  LYS A 506     -23.754  47.249 -40.889  1.00 63.70           C  
ATOM   3914  O   LYS A 506     -21.802  49.052 -42.784  1.00 63.70           O  
ATOM   3915  CG  LYS A 506     -24.281  45.828 -41.025  1.00 63.70           C  
ATOM   3916  CD  LYS A 506     -25.795  45.776 -40.863  1.00 63.70           C  
ATOM   3917  CE  LYS A 506     -26.314  44.345 -40.904  1.00 63.70           C  
ATOM   3918  NZ  LYS A 506     -27.798  44.289 -40.744  1.00 63.70           N  
ATOM   3919  N   GLU A 507     -21.500  49.720 -40.666  1.00 68.12           N  
ATOM   3920  CA  GLU A 507     -21.077  51.088 -40.954  1.00 68.12           C  
ATOM   3921  C   GLU A 507     -19.648  51.123 -41.487  1.00 68.12           C  
ATOM   3922  CB  GLU A 507     -21.194  51.962 -39.703  1.00 68.12           C  
ATOM   3923  O   GLU A 507     -19.332  51.913 -42.380  1.00 68.12           O  
ATOM   3924  CG  GLU A 507     -21.880  53.297 -39.947  1.00 68.12           C  
ATOM   3925  CD  GLU A 507     -22.023  54.138 -38.688  1.00 68.12           C  
ATOM   3926  OE1 GLU A 507     -22.488  55.297 -38.781  1.00 68.12           O  
ATOM   3927  OE2 GLU A 507     -21.666  53.634 -37.600  1.00 68.12           O  
ATOM   3928  N   LYS A 508     -18.895  50.129 -41.038  1.00 62.32           N  
ATOM   3929  CA  LYS A 508     -17.512  49.988 -41.485  1.00 62.32           C  
ATOM   3930  C   LYS A 508     -17.440  49.297 -42.843  1.00 62.32           C  
ATOM   3931  CB  LYS A 508     -16.693  49.208 -40.456  1.00 62.32           C  
ATOM   3932  O   LYS A 508     -16.608  49.650 -43.682  1.00 62.32           O  
ATOM   3933  CG  LYS A 508     -15.214  49.566 -40.441  1.00 62.32           C  
ATOM   3934  CD  LYS A 508     -14.558  49.181 -39.121  1.00 62.32           C  
ATOM   3935  CE  LYS A 508     -13.057  49.432 -39.148  1.00 62.32           C  
ATOM   3936  NZ  LYS A 508     -12.411  49.068 -37.851  1.00 62.32           N  
ATOM   3937  N   ALA A 509     -18.460  48.505 -43.136  1.00 53.79           N  
ATOM   3938  CA  ALA A 509     -18.560  47.805 -44.414  1.00 53.79           C  
ATOM   3939  C   ALA A 509     -19.162  48.708 -45.488  1.00 53.79           C  
ATOM   3940  CB  ALA A 509     -19.395  46.536 -44.261  1.00 53.79           C  
ATOM   3941  O   ALA A 509     -18.746  48.664 -46.648  1.00 53.79           O  
ATOM   3942  N   ALA A 510     -19.967  49.732 -45.108  1.00 57.86           N  
ATOM   3943  CA  ALA A 510     -20.615  50.692 -45.998  1.00 57.86           C  
ATOM   3944  C   ALA A 510     -19.678  51.850 -46.331  1.00 57.86           C  
ATOM   3945  CB  ALA A 510     -21.902  51.218 -45.368  1.00 57.86           C  
ATOM   3946  O   ALA A 510     -19.724  52.395 -47.436  1.00 57.86           O  
ATOM   3947  N   SER A 511     -18.623  52.079 -45.385  1.00 56.26           N  
ATOM   3948  CA  SER A 511     -17.608  53.105 -45.596  1.00 56.26           C  
ATOM   3949  C   SER A 511     -16.509  52.611 -46.531  1.00 56.26           C  
ATOM   3950  CB  SER A 511     -16.998  53.538 -44.263  1.00 56.26           C  
ATOM   3951  O   SER A 511     -15.894  53.403 -47.248  1.00 56.26           O  
ATOM   3952  OG  SER A 511     -15.690  54.053 -44.451  1.00 56.26           O  
ATOM   3953  N   LEU A 512     -16.558  51.319 -46.834  1.00 53.97           N  
ATOM   3954  CA  LEU A 512     -15.564  50.693 -47.698  1.00 53.97           C  
ATOM   3955  C   LEU A 512     -16.122  50.479 -49.101  1.00 53.97           C  
ATOM   3956  CB  LEU A 512     -15.107  49.356 -47.109  1.00 53.97           C  
ATOM   3957  O   LEU A 512     -15.368  50.454 -50.077  1.00 53.97           O  
ATOM   3958  CG  LEU A 512     -13.917  49.409 -46.150  1.00 53.97           C  
ATOM   3959  CD1 LEU A 512     -13.999  48.270 -45.140  1.00 53.97           C  
ATOM   3960  CD2 LEU A 512     -12.604  49.352 -46.922  1.00 53.97           C  
ATOM   3961  N   GLU A 513     -17.486  50.696 -49.227  1.00 50.35           N  
ATOM   3962  CA  GLU A 513     -18.160  50.493 -50.506  1.00 50.35           C  
ATOM   3963  C   GLU A 513     -18.406  51.821 -51.217  1.00 50.35           C  
ATOM   3964  CB  GLU A 513     -19.484  49.751 -50.305  1.00 50.35           C  
ATOM   3965  O   GLU A 513     -18.516  51.863 -52.444  1.00 50.35           O  
ATOM   3966  CG  GLU A 513     -19.468  48.315 -50.809  1.00 50.35           C  
ATOM   3967  CD  GLU A 513     -20.787  47.590 -50.597  1.00 50.35           C  
ATOM   3968  OE1 GLU A 513     -20.892  46.400 -50.972  1.00 50.35           O  
ATOM   3969  OE2 GLU A 513     -21.723  48.217 -50.053  1.00 50.35           O  
ATOM   3970  N   SER A 514     -18.120  53.034 -50.599  1.00 46.36           N  
ATOM   3971  CA  SER A 514     -18.257  54.361 -51.191  1.00 46.36           C  
ATOM   3972  C   SER A 514     -16.913  54.891 -51.676  1.00 46.36           C  
ATOM   3973  CB  SER A 514     -18.866  55.337 -50.183  1.00 46.36           C  
ATOM   3974  O   SER A 514     -16.855  55.906 -52.373  1.00 46.36           O  
ATOM   3975  OG  SER A 514     -17.979  55.560 -49.100  1.00 46.36           O  
ATOM   3976  N   SER A 515     -15.851  53.998 -51.698  1.00 49.06           N  
ATOM   3977  CA  SER A 515     -14.571  54.467 -52.218  1.00 49.06           C  
ATOM   3978  C   SER A 515     -14.198  53.739 -53.506  1.00 49.06           C  
ATOM   3979  CB  SER A 515     -13.467  54.277 -51.178  1.00 49.06           C  
ATOM   3980  O   SER A 515     -13.151  54.011 -54.098  1.00 49.06           O  
ATOM   3981  OG  SER A 515     -12.284  54.951 -51.571  1.00 49.06           O  
ATOM   3982  N   GLU A 516     -15.234  53.432 -54.380  1.00 50.33           N  
ATOM   3983  CA  GLU A 516     -14.800  52.912 -55.673  1.00 50.33           C  
ATOM   3984  C   GLU A 516     -15.578  53.557 -56.816  1.00 50.33           C  
ATOM   3985  CB  GLU A 516     -14.958  51.390 -55.721  1.00 50.33           C  
ATOM   3986  O   GLU A 516     -16.799  53.412 -56.902  1.00 50.33           O  
ATOM   3987  CG  GLU A 516     -13.819  50.632 -55.054  1.00 50.33           C  
ATOM   3988  CD  GLU A 516     -13.965  49.122 -55.152  1.00 50.33           C  
ATOM   3989  OE1 GLU A 516     -13.028  48.395 -54.753  1.00 50.33           O  
ATOM   3990  OE2 GLU A 516     -15.025  48.663 -55.633  1.00 50.33           O  
ATOM   3991  N   GLU A 517     -15.234  54.813 -57.274  1.00 37.85           N  
ATOM   3992  CA  GLU A 517     -15.564  55.281 -58.617  1.00 37.85           C  
ATOM   3993  C   GLU A 517     -14.331  55.830 -59.329  1.00 37.85           C  
ATOM   3994  CB  GLU A 517     -16.658  56.350 -58.560  1.00 37.85           C  
ATOM   3995  O   GLU A 517     -13.640  56.703 -58.800  1.00 37.85           O  
ATOM   3996  CG  GLU A 517     -18.071  55.790 -58.646  1.00 37.85           C  
ATOM   3997  CD  GLU A 517     -19.146  56.864 -58.605  1.00 37.85           C  
ATOM   3998  OE1 GLU A 517     -20.348  56.523 -58.689  1.00 37.85           O  
ATOM   3999  OE2 GLU A 517     -18.783  58.056 -58.490  1.00 37.85           O  
ATOM   4000  N   GLU A 518     -13.692  55.222 -60.326  1.00 41.93           N  
ATOM   4001  CA  GLU A 518     -13.185  55.068 -61.686  1.00 41.93           C  
ATOM   4002  C   GLU A 518     -11.862  55.807 -61.868  1.00 41.93           C  
ATOM   4003  CB  GLU A 518     -14.212  55.571 -62.704  1.00 41.93           C  
ATOM   4004  O   GLU A 518     -11.694  56.923 -61.373  1.00 41.93           O  
ATOM   4005  CG  GLU A 518     -15.311  54.566 -63.017  1.00 41.93           C  
ATOM   4006  CD  GLU A 518     -15.915  54.748 -64.400  1.00 41.93           C  
ATOM   4007  OE1 GLU A 518     -16.665  53.856 -64.857  1.00 41.93           O  
ATOM   4008  OE2 GLU A 518     -15.634  55.790 -65.033  1.00 41.93           O  
ATOM   4009  N   PRO A 519     -11.044  55.565 -63.208  1.00 55.58           N  
ATOM   4010  CA  PRO A 519     -10.118  54.653 -63.884  1.00 55.58           C  
ATOM   4011  C   PRO A 519      -8.972  55.384 -64.580  1.00 55.58           C  
ATOM   4012  CB  PRO A 519     -11.009  53.939 -64.904  1.00 55.58           C  
ATOM   4013  O   PRO A 519      -8.927  56.617 -64.574  1.00 55.58           O  
ATOM   4014  CG  PRO A 519     -11.991  54.976 -65.346  1.00 55.58           C  
ATOM   4015  CD  PRO A 519     -11.796  56.206 -64.506  1.00 55.58           C  
ATOM   4016  N   MET A 520      -7.630  54.920 -64.245  1.00 38.92           N  
ATOM   4017  CA  MET A 520      -6.676  54.644 -65.316  1.00 38.92           C  
ATOM   4018  C   MET A 520      -5.247  54.646 -64.785  1.00 38.92           C  
ATOM   4019  CB  MET A 520      -6.818  55.671 -66.441  1.00 38.92           C  
ATOM   4020  O   MET A 520      -4.841  55.577 -64.087  1.00 38.92           O  
ATOM   4021  CG  MET A 520      -8.005  55.418 -67.356  1.00 38.92           C  
ATOM   4022  SD  MET A 520      -7.662  54.125 -68.611  1.00 38.92           S  
ATOM   4023  CE  MET A 520      -6.803  55.116 -69.865  1.00 38.92           C  
ATOM   4024  N   ALA A 521      -4.630  53.465 -64.696  1.00 40.51           N  
ATOM   4025  CA  ALA A 521      -3.321  53.228 -65.298  1.00 40.51           C  
ATOM   4026  C   ALA A 521      -2.691  51.948 -64.755  1.00 40.51           C  
ATOM   4027  CB  ALA A 521      -2.398  54.418 -65.051  1.00 40.51           C  
ATOM   4028  O   ALA A 521      -2.667  51.727 -63.542  1.00 40.51           O  
ATOM   4029  N   SER A 522      -2.827  50.796 -65.457  1.00 57.25           N  
ATOM   4030  CA  SER A 522      -2.099  49.940 -66.388  1.00 57.25           C  
ATOM   4031  C   SER A 522      -0.982  49.179 -65.681  1.00 57.25           C  
ATOM   4032  CB  SER A 522      -1.517  50.767 -67.535  1.00 57.25           C  
ATOM   4033  O   SER A 522      -0.321  49.720 -64.792  1.00 57.25           O  
ATOM   4034  OG  SER A 522      -0.877  49.931 -68.484  1.00 57.25           O  
ATOM   4035  N   GLN A 523      -1.319  47.840 -65.441  1.00 56.53           N  
ATOM   4036  CA  GLN A 523      -0.682  46.528 -65.470  1.00 56.53           C  
ATOM   4037  C   GLN A 523      -0.357  46.042 -64.060  1.00 56.53           C  
ATOM   4038  CB  GLN A 523       0.590  46.567 -66.318  1.00 56.53           C  
ATOM   4039  O   GLN A 523      -0.505  44.857 -63.757  1.00 56.53           O  
ATOM   4040  CG  GLN A 523       0.521  45.703 -67.570  1.00 56.53           C  
ATOM   4041  CD  GLN A 523       1.739  45.861 -68.461  1.00 56.53           C  
ATOM   4042  NE2 GLN A 523       1.778  45.104 -69.552  1.00 56.53           N  
ATOM   4043  OE1 GLN A 523       2.636  46.659 -68.172  1.00 56.53           O  
ATOM   4044  N   LYS A 524      -0.420  46.841 -63.127  1.00 56.25           N  
ATOM   4045  CA  LYS A 524      -0.240  46.479 -61.723  1.00 56.25           C  
ATOM   4046  C   LYS A 524      -1.585  46.261 -61.035  1.00 56.25           C  
ATOM   4047  CB  LYS A 524       0.555  47.559 -60.989  1.00 56.25           C  
ATOM   4048  O   LYS A 524      -1.719  45.374 -60.190  1.00 56.25           O  
ATOM   4049  CG  LYS A 524       2.052  47.293 -60.930  1.00 56.25           C  
ATOM   4050  CD  LYS A 524       2.784  48.384 -60.159  1.00 56.25           C  
ATOM   4051  CE  LYS A 524       4.294  48.189 -60.210  1.00 56.25           C  
ATOM   4052  NZ  LYS A 524       5.014  49.239 -59.430  1.00 56.25           N  
ATOM   4053  N   ALA A 525      -2.563  46.713 -61.589  1.00 56.26           N  
ATOM   4054  CA  ALA A 525      -3.924  46.556 -61.082  1.00 56.26           C  
ATOM   4055  C   ALA A 525      -4.545  45.251 -61.572  1.00 56.26           C  
ATOM   4056  CB  ALA A 525      -4.788  47.743 -61.502  1.00 56.26           C  
ATOM   4057  O   ALA A 525      -5.261  44.579 -60.826  1.00 56.26           O  
ATOM   4058  N   ARG A 526      -4.073  44.785 -62.658  1.00 60.17           N  
ATOM   4059  CA  ARG A 526      -4.496  43.493 -63.190  1.00 60.17           C  
ATOM   4060  C   ARG A 526      -3.816  42.347 -62.449  1.00 60.17           C  
ATOM   4061  CB  ARG A 526      -4.191  43.403 -64.687  1.00 60.17           C  
ATOM   4062  O   ARG A 526      -4.450  41.333 -62.149  1.00 60.17           O  
ATOM   4063  CG  ARG A 526      -5.320  43.900 -65.576  1.00 60.17           C  
ATOM   4064  CD  ARG A 526      -4.994  43.723 -67.053  1.00 60.17           C  
ATOM   4065  NE  ARG A 526      -6.059  44.245 -67.906  1.00 60.17           N  
ATOM   4066  NH1 ARG A 526      -4.769  44.323 -69.821  1.00 60.17           N  
ATOM   4067  NH2 ARG A 526      -6.961  44.989 -69.882  1.00 60.17           N  
ATOM   4068  CZ  ARG A 526      -5.927  44.518 -69.201  1.00 60.17           C  
ATOM   4069  N   GLU A 527      -2.627  42.618 -61.977  1.00 67.05           N  
ATOM   4070  CA  GLU A 527      -1.897  41.613 -61.210  1.00 67.05           C  
ATOM   4071  C   GLU A 527      -2.392  41.553 -59.768  1.00 67.05           C  
ATOM   4072  CB  GLU A 527      -0.394  41.901 -61.239  1.00 67.05           C  
ATOM   4073  O   GLU A 527      -2.510  40.471 -59.190  1.00 67.05           O  
ATOM   4074  CG  GLU A 527       0.339  41.227 -62.389  1.00 67.05           C  
ATOM   4075  CD  GLU A 527       1.816  41.584 -62.451  1.00 67.05           C  
ATOM   4076  OE1 GLU A 527       2.522  41.090 -63.359  1.00 67.05           O  
ATOM   4077  OE2 GLU A 527       2.270  42.362 -61.583  1.00 67.05           O  
ATOM   4078  N   MET A 528      -2.883  42.608 -59.332  1.00 66.65           N  
ATOM   4079  CA  MET A 528      -3.428  42.688 -57.980  1.00 66.65           C  
ATOM   4080  C   MET A 528      -4.866  42.183 -57.943  1.00 66.65           C  
ATOM   4081  CB  MET A 528      -3.364  44.125 -57.458  1.00 66.65           C  
ATOM   4082  O   MET A 528      -5.264  41.498 -56.998  1.00 66.65           O  
ATOM   4083  CG  MET A 528      -3.474  44.233 -55.946  1.00 66.65           C  
ATOM   4084  SD  MET A 528      -3.446  45.972 -55.362  1.00 66.65           S  
ATOM   4085  CE  MET A 528      -3.538  45.709 -53.569  1.00 66.65           C  
ATOM   4086  N   LYS A 529      -5.489  42.303 -59.005  1.00 66.93           N  
ATOM   4087  CA  LYS A 529      -6.840  41.763 -59.133  1.00 66.93           C  
ATOM   4088  C   LYS A 529      -6.811  40.248 -59.315  1.00 66.93           C  
ATOM   4089  CB  LYS A 529      -7.570  42.418 -60.306  1.00 66.93           C  
ATOM   4090  O   LYS A 529      -7.626  39.532 -58.729  1.00 66.93           O  
ATOM   4091  CG  LYS A 529      -9.086  42.317 -60.226  1.00 66.93           C  
ATOM   4092  CD  LYS A 529      -9.758  43.057 -61.376  1.00 66.93           C  
ATOM   4093  CE  LYS A 529     -11.266  42.848 -61.371  1.00 66.93           C  
ATOM   4094  NZ  LYS A 529     -11.930  43.580 -62.491  1.00 66.93           N  
ATOM   4095  N   GLU A 530      -5.818  39.739 -59.905  1.00 72.29           N  
ATOM   4096  CA  GLU A 530      -5.621  38.305 -60.088  1.00 72.29           C  
ATOM   4097  C   GLU A 530      -5.152  37.642 -58.796  1.00 72.29           C  
ATOM   4098  CB  GLU A 530      -4.614  38.039 -61.211  1.00 72.29           C  
ATOM   4099  O   GLU A 530      -5.575  36.530 -58.474  1.00 72.29           O  
ATOM   4100  CG  GLU A 530      -4.708  36.640 -61.802  1.00 72.29           C  
ATOM   4101  CD  GLU A 530      -3.798  36.434 -63.003  1.00 72.29           C  
ATOM   4102  OE1 GLU A 530      -3.739  35.301 -63.532  1.00 72.29           O  
ATOM   4103  OE2 GLU A 530      -3.139  37.413 -63.417  1.00 72.29           O  
ATOM   4104  N   GLN A 531      -4.466  38.397 -57.962  1.00 67.33           N  
ATOM   4105  CA  GLN A 531      -4.034  37.912 -56.655  1.00 67.33           C  
ATOM   4106  C   GLN A 531      -5.169  37.982 -55.639  1.00 67.33           C  
ATOM   4107  CB  GLN A 531      -2.831  38.715 -56.156  1.00 67.33           C  
ATOM   4108  O   GLN A 531      -5.308  37.096 -54.793  1.00 67.33           O  
ATOM   4109  CG  GLN A 531      -1.529  38.383 -56.873  1.00 67.33           C  
ATOM   4110  CD  GLN A 531      -0.346  39.162 -56.331  1.00 67.33           C  
ATOM   4111  NE2 GLN A 531       0.804  39.022 -56.981  1.00 67.33           N  
ATOM   4112  OE1 GLN A 531      -0.464  39.885 -55.337  1.00 67.33           O  
ATOM   4113  N   LEU A 532      -6.060  38.866 -55.880  1.00 66.78           N  
ATOM   4114  CA  LEU A 532      -7.211  39.014 -54.997  1.00 66.78           C  
ATOM   4115  C   LEU A 532      -8.302  38.010 -55.354  1.00 66.78           C  
ATOM   4116  CB  LEU A 532      -7.767  40.439 -55.076  1.00 66.78           C  
ATOM   4117  O   LEU A 532      -8.944  37.443 -54.467  1.00 66.78           O  
ATOM   4118  CG  LEU A 532      -8.017  41.143 -53.741  1.00 66.78           C  
ATOM   4119  CD1 LEU A 532      -7.353  42.516 -53.734  1.00 66.78           C  
ATOM   4120  CD2 LEU A 532      -9.513  41.266 -53.473  1.00 66.78           C  
ATOM   4121  N   LEU A 533      -8.419  37.651 -56.614  1.00 70.34           N  
ATOM   4122  CA  LEU A 533      -9.369  36.635 -57.054  1.00 70.34           C  
ATOM   4123  C   LEU A 533      -8.888  35.240 -56.672  1.00 70.34           C  
ATOM   4124  CB  LEU A 533      -9.579  36.719 -58.569  1.00 70.34           C  
ATOM   4125  O   LEU A 533      -9.692  34.383 -56.297  1.00 70.34           O  
ATOM   4126  CG  LEU A 533     -10.752  37.578 -59.044  1.00 70.34           C  
ATOM   4127  CD1 LEU A 533     -10.440  38.196 -60.403  1.00 70.34           C  
ATOM   4128  CD2 LEU A 533     -12.031  36.750 -59.108  1.00 70.34           C  
ATOM   4129  N   ALA A 534      -7.561  35.059 -56.563  1.00 73.19           N  
ATOM   4130  CA  ALA A 534      -6.958  33.814 -56.094  1.00 73.19           C  
ATOM   4131  C   ALA A 534      -7.053  33.698 -54.575  1.00 73.19           C  
ATOM   4132  CB  ALA A 534      -5.501  33.727 -56.541  1.00 73.19           C  
ATOM   4133  O   ALA A 534      -7.303  32.613 -54.044  1.00 73.19           O  
ATOM   4134  N   ALA A 535      -7.100  34.806 -53.939  1.00 71.52           N  
ATOM   4135  CA  ALA A 535      -7.258  34.847 -52.488  1.00 71.52           C  
ATOM   4136  C   ALA A 535      -8.724  34.692 -52.091  1.00 71.52           C  
ATOM   4137  CB  ALA A 535      -6.693  36.149 -51.927  1.00 71.52           C  
ATOM   4138  O   ALA A 535      -9.038  34.036 -51.095  1.00 71.52           O  
ATOM   4139  N   LYS A 536      -9.605  35.101 -52.919  1.00 73.60           N  
ATOM   4140  CA  LYS A 536     -11.041  34.953 -52.704  1.00 73.60           C  
ATOM   4141  C   LYS A 536     -11.491  33.519 -52.969  1.00 73.60           C  
ATOM   4142  CB  LYS A 536     -11.820  35.920 -53.597  1.00 73.60           C  
ATOM   4143  O   LYS A 536     -12.330  32.982 -52.243  1.00 73.60           O  
ATOM   4144  CG  LYS A 536     -13.099  36.450 -52.967  1.00 73.60           C  
ATOM   4145  CD  LYS A 536     -13.764  37.499 -53.850  1.00 73.60           C  
ATOM   4146  CE  LYS A 536     -15.082  37.977 -53.256  1.00 73.60           C  
ATOM   4147  NZ  LYS A 536     -15.720  39.032 -54.100  1.00 73.60           N  
ATOM   4148  N   SER A 537     -10.873  32.848 -53.900  1.00 68.07           N  
ATOM   4149  CA  SER A 537     -11.168  31.454 -54.214  1.00 68.07           C  
ATOM   4150  C   SER A 537     -10.588  30.516 -53.161  1.00 68.07           C  
ATOM   4151  CB  SER A 537     -10.619  31.088 -55.593  1.00 68.07           C  
ATOM   4152  O   SER A 537     -11.211  29.512 -52.806  1.00 68.07           O  
ATOM   4153  OG  SER A 537      -9.244  30.755 -55.515  1.00 68.07           O  
ATOM   4154  N   GLU A 538      -9.519  30.902 -52.485  1.00 69.55           N  
ATOM   4155  CA  GLU A 538      -8.921  30.146 -51.389  1.00 69.55           C  
ATOM   4156  C   GLU A 538      -9.699  30.348 -50.091  1.00 69.55           C  
ATOM   4157  CB  GLU A 538      -7.457  30.550 -51.193  1.00 69.55           C  
ATOM   4158  O   GLU A 538      -9.845  29.416 -49.298  1.00 69.55           O  
ATOM   4159  CG  GLU A 538      -6.512  29.953 -52.225  1.00 69.55           C  
ATOM   4160  CD  GLU A 538      -5.057  30.328 -51.993  1.00 69.55           C  
ATOM   4161  OE1 GLU A 538      -4.178  29.842 -52.741  1.00 69.55           O  
ATOM   4162  OE2 GLU A 538      -4.793  31.114 -51.055  1.00 69.55           O  
ATOM   4163  N   ARG A 539     -10.336  31.461 -49.969  1.00 67.36           N  
ATOM   4164  CA  ARG A 539     -11.172  31.770 -48.814  1.00 67.36           C  
ATOM   4165  C   ARG A 539     -12.539  31.104 -48.933  1.00 67.36           C  
ATOM   4166  CB  ARG A 539     -11.338  33.283 -48.659  1.00 67.36           C  
ATOM   4167  O   ARG A 539     -13.087  30.618 -47.942  1.00 67.36           O  
ATOM   4168  CG  ARG A 539     -10.477  33.889 -47.563  1.00 67.36           C  
ATOM   4169  CD  ARG A 539     -10.785  35.365 -47.354  1.00 67.36           C  
ATOM   4170  NE  ARG A 539      -9.902  35.964 -46.357  1.00 67.36           N  
ATOM   4171  NH1 ARG A 539     -10.647  38.125 -46.693  1.00 67.36           N  
ATOM   4172  NH2 ARG A 539      -9.015  37.699 -45.141  1.00 67.36           N  
ATOM   4173  CZ  ARG A 539      -9.857  37.261 -46.066  1.00 67.36           C  
ATOM   4174  N   GLU A 540     -13.035  30.966 -50.138  1.00 68.47           N  
ATOM   4175  CA  GLU A 540     -14.302  30.289 -50.398  1.00 68.47           C  
ATOM   4176  C   GLU A 540     -14.154  28.775 -50.274  1.00 68.47           C  
ATOM   4177  CB  GLU A 540     -14.832  30.654 -51.786  1.00 68.47           C  
ATOM   4178  O   GLU A 540     -15.052  28.097 -49.769  1.00 68.47           O  
ATOM   4179  CG  GLU A 540     -15.665  31.927 -51.811  1.00 68.47           C  
ATOM   4180  CD  GLU A 540     -16.223  32.253 -53.188  1.00 68.47           C  
ATOM   4181  OE1 GLU A 540     -16.980  33.241 -53.318  1.00 68.47           O  
ATOM   4182  OE2 GLU A 540     -15.900  31.513 -54.144  1.00 68.47           O  
ATOM   4183  N   GLU A 541     -12.978  28.260 -50.543  1.00 66.40           N  
ATOM   4184  CA  GLU A 541     -12.630  26.853 -50.366  1.00 66.40           C  
ATOM   4185  C   GLU A 541     -12.366  26.530 -48.898  1.00 66.40           C  
ATOM   4186  CB  GLU A 541     -11.407  26.491 -51.213  1.00 66.40           C  
ATOM   4187  O   GLU A 541     -12.755  25.466 -48.412  1.00 66.40           O  
ATOM   4188  CG  GLU A 541     -11.391  25.044 -51.682  1.00 66.40           C  
ATOM   4189  CD  GLU A 541     -10.245  24.734 -52.633  1.00 66.40           C  
ATOM   4190  OE1 GLU A 541     -10.102  23.562 -53.049  1.00 66.40           O  
ATOM   4191  OE2 GLU A 541      -9.485  25.671 -52.964  1.00 66.40           O  
ATOM   4192  N   SER A 542     -11.877  27.450 -48.146  1.00 63.97           N  
ATOM   4193  CA  SER A 542     -11.669  27.317 -46.708  1.00 63.97           C  
ATOM   4194  C   SER A 542     -12.971  27.520 -45.941  1.00 63.97           C  
ATOM   4195  CB  SER A 542     -10.620  28.317 -46.222  1.00 63.97           C  
ATOM   4196  O   SER A 542     -13.212  26.857 -44.930  1.00 63.97           O  
ATOM   4197  OG  SER A 542     -11.093  29.647 -46.355  1.00 63.97           O  
ATOM   4198  N   ALA A 543     -13.910  28.246 -46.500  1.00 64.86           N  
ATOM   4199  CA  ALA A 543     -15.232  28.466 -45.920  1.00 64.86           C  
ATOM   4200  C   ALA A 543     -16.150  27.275 -46.178  1.00 64.86           C  
ATOM   4201  CB  ALA A 543     -15.853  29.744 -46.479  1.00 64.86           C  
ATOM   4202  O   ALA A 543     -16.931  26.885 -45.308  1.00 64.86           O  
ATOM   4203  N   ALA A 544     -15.978  26.584 -47.274  1.00 62.24           N  
ATOM   4204  CA  ALA A 544     -16.720  25.373 -47.616  1.00 62.24           C  
ATOM   4205  C   ALA A 544     -16.194  24.170 -46.838  1.00 62.24           C  
ATOM   4206  CB  ALA A 544     -16.643  25.107 -49.117  1.00 62.24           C  
ATOM   4207  O   ALA A 544     -16.969  23.308 -46.417  1.00 62.24           O  
ATOM   4208  N   ALA A 545     -14.946  24.180 -46.443  1.00 61.51           N  
ATOM   4209  CA  ALA A 545     -14.321  23.169 -45.593  1.00 61.51           C  
ATOM   4210  C   ALA A 545     -14.707  23.368 -44.130  1.00 61.51           C  
ATOM   4211  CB  ALA A 545     -12.803  23.207 -45.750  1.00 61.51           C  
ATOM   4212  O   ALA A 545     -14.939  22.397 -43.406  1.00 61.51           O  
ATOM   4213  N   GLU A 546     -15.045  24.543 -43.754  1.00 57.69           N  
ATOM   4214  CA  GLU A 546     -15.491  24.885 -42.406  1.00 57.69           C  
ATOM   4215  C   GLU A 546     -16.976  24.584 -42.224  1.00 57.69           C  
ATOM   4216  CB  GLU A 546     -15.213  26.360 -42.105  1.00 57.69           C  
ATOM   4217  O   GLU A 546     -17.396  24.127 -41.159  1.00 57.69           O  
ATOM   4218  CG  GLU A 546     -13.957  26.592 -41.277  1.00 57.69           C  
ATOM   4219  CD  GLU A 546     -13.669  28.063 -41.024  1.00 57.69           C  
ATOM   4220  OE1 GLU A 546     -12.617  28.381 -40.424  1.00 57.69           O  
ATOM   4221  OE2 GLU A 546     -14.501  28.905 -41.429  1.00 57.69           O  
ATOM   4222  N   SER A 547     -17.787  24.661 -43.230  1.00 58.60           N  
ATOM   4223  CA  SER A 547     -19.213  24.353 -43.234  1.00 58.60           C  
ATOM   4224  C   SER A 547     -19.453  22.847 -43.279  1.00 58.60           C  
ATOM   4225  CB  SER A 547     -19.904  25.023 -44.423  1.00 58.60           C  
ATOM   4226  O   SER A 547     -20.356  22.337 -42.613  1.00 58.60           O  
ATOM   4227  OG  SER A 547     -21.217  24.517 -44.593  1.00 58.60           O  
ATOM   4228  N   ALA A 548     -18.587  22.068 -43.852  1.00 61.21           N  
ATOM   4229  CA  ALA A 548     -18.596  20.607 -43.862  1.00 61.21           C  
ATOM   4230  C   ALA A 548     -18.103  20.046 -42.531  1.00 61.21           C  
ATOM   4231  CB  ALA A 548     -17.740  20.077 -45.009  1.00 61.21           C  
ATOM   4232  O   ALA A 548     -18.624  19.041 -42.043  1.00 61.21           O  
ATOM   4233  N   ALA A 549     -17.296  20.751 -41.824  1.00 58.33           N  
ATOM   4234  CA  ALA A 549     -16.805  20.410 -40.492  1.00 58.33           C  
ATOM   4235  C   ALA A 549     -17.844  20.739 -39.424  1.00 58.33           C  
ATOM   4236  CB  ALA A 549     -15.498  21.143 -40.202  1.00 58.33           C  
ATOM   4237  O   ALA A 549     -18.004  19.995 -38.454  1.00 58.33           O  
ATOM   4238  N   GLN A 550     -18.743  21.684 -39.687  1.00 58.11           N  
ATOM   4239  CA  GLN A 550     -19.818  22.083 -38.784  1.00 58.11           C  
ATOM   4240  C   GLN A 550     -21.015  21.144 -38.905  1.00 58.11           C  
ATOM   4241  CB  GLN A 550     -20.250  23.523 -39.066  1.00 58.11           C  
ATOM   4242  O   GLN A 550     -21.682  20.849 -37.911  1.00 58.11           O  
ATOM   4243  CG  GLN A 550     -19.621  24.548 -38.132  1.00 58.11           C  
ATOM   4244  CD  GLN A 550     -19.884  25.977 -38.566  1.00 58.11           C  
ATOM   4245  NE2 GLN A 550     -19.758  26.914 -37.632  1.00 58.11           N  
ATOM   4246  OE1 GLN A 550     -20.197  26.238 -39.732  1.00 58.11           O  
ATOM   4247  N   LYS A 551     -21.218  20.511 -39.999  1.00 61.03           N  
ATOM   4248  CA  LYS A 551     -22.282  19.544 -40.254  1.00 61.03           C  
ATOM   4249  C   LYS A 551     -21.929  18.174 -39.683  1.00 61.03           C  
ATOM   4250  CB  LYS A 551     -22.557  19.432 -41.754  1.00 61.03           C  
ATOM   4251  O   LYS A 551     -22.792  17.479 -39.144  1.00 61.03           O  
ATOM   4252  CG  LYS A 551     -23.462  20.526 -42.301  1.00 61.03           C  
ATOM   4253  CD  LYS A 551     -23.722  20.342 -43.791  1.00 61.03           C  
ATOM   4254  CE  LYS A 551     -24.481  21.525 -44.377  1.00 61.03           C  
ATOM   4255  NZ  LYS A 551     -24.735  21.353 -45.838  1.00 61.03           N  
ATOM   4256  N   SER A 552     -20.676  17.787 -39.580  1.00 60.77           N  
ATOM   4257  CA  SER A 552     -20.162  16.571 -38.959  1.00 60.77           C  
ATOM   4258  C   SER A 552     -20.145  16.691 -37.439  1.00 60.77           C  
ATOM   4259  CB  SER A 552     -18.755  16.261 -39.470  1.00 60.77           C  
ATOM   4260  O   SER A 552     -20.438  15.725 -36.731  1.00 60.77           O  
ATOM   4261  OG  SER A 552     -17.787  17.031 -38.777  1.00 60.77           O  
ATOM   4262  N   LYS A 553     -20.066  17.904 -36.976  1.00 60.66           N  
ATOM   4263  CA  LYS A 553     -20.116  18.191 -35.546  1.00 60.66           C  
ATOM   4264  C   LYS A 553     -21.556  18.227 -35.042  1.00 60.66           C  
ATOM   4265  CB  LYS A 553     -19.421  19.518 -35.240  1.00 60.66           C  
ATOM   4266  O   LYS A 553     -21.839  17.795 -33.923  1.00 60.66           O  
ATOM   4267  CG  LYS A 553     -17.903  19.456 -35.325  1.00 60.66           C  
ATOM   4268  CD  LYS A 553     -17.266  20.780 -34.923  1.00 60.66           C  
ATOM   4269  CE  LYS A 553     -15.753  20.749 -35.098  1.00 60.66           C  
ATOM   4270  NZ  LYS A 553     -15.126  22.052 -34.726  1.00 60.66           N  
ATOM   4271  N   GLY A 554     -22.510  18.563 -35.918  1.00 62.99           N  
ATOM   4272  CA  GLY A 554     -23.932  18.582 -35.616  1.00 62.99           C  
ATOM   4273  C   GLY A 554     -24.552  17.198 -35.571  1.00 62.99           C  
ATOM   4274  O   GLY A 554     -25.383  16.912 -34.707  1.00 62.99           O  
ATOM   4275  N   ALA A 555     -24.034  16.260 -36.374  1.00 66.86           N  
ATOM   4276  CA  ALA A 555     -24.486  14.871 -36.390  1.00 66.86           C  
ATOM   4277  C   ALA A 555     -23.953  14.107 -35.181  1.00 66.86           C  
ATOM   4278  CB  ALA A 555     -24.053  14.185 -37.683  1.00 66.86           C  
ATOM   4279  O   ALA A 555     -24.663  13.286 -34.596  1.00 66.86           O  
ATOM   4280  N   ALA A 556     -22.833  14.495 -34.683  1.00 65.28           N  
ATOM   4281  CA  ALA A 556     -22.226  13.914 -33.489  1.00 65.28           C  
ATOM   4282  C   ALA A 556     -22.908  14.425 -32.223  1.00 65.28           C  
ATOM   4283  CB  ALA A 556     -20.731  14.224 -33.446  1.00 65.28           C  
ATOM   4284  O   ALA A 556     -23.128  13.664 -31.278  1.00 65.28           O  
ATOM   4285  N   ARG A 557     -23.453  15.627 -32.297  1.00 72.57           N  
ATOM   4286  CA  ARG A 557     -24.166  16.238 -31.180  1.00 72.57           C  
ATOM   4287  C   ARG A 557     -25.570  15.657 -31.043  1.00 72.57           C  
ATOM   4288  CB  ARG A 557     -24.242  17.756 -31.357  1.00 72.57           C  
ATOM   4289  O   ARG A 557     -26.039  15.410 -29.930  1.00 72.57           O  
ATOM   4290  CG  ARG A 557     -24.357  18.523 -30.049  1.00 72.57           C  
ATOM   4291  CD  ARG A 557     -24.247  20.026 -30.265  1.00 72.57           C  
ATOM   4292  NE  ARG A 557     -24.534  20.769 -29.042  1.00 72.57           N  
ATOM   4293  NH1 ARG A 557     -24.274  22.854 -30.001  1.00 72.57           N  
ATOM   4294  NH2 ARG A 557     -24.814  22.668 -27.781  1.00 72.57           N  
ATOM   4295  CZ  ARG A 557     -24.540  22.096 -28.944  1.00 72.57           C  
ATOM   4296  N   GLN A 558     -26.141  15.277 -32.152  1.00 70.38           N  
ATOM   4297  CA  GLN A 558     -27.474  14.684 -32.174  1.00 70.38           C  
ATOM   4298  C   GLN A 558     -27.437  13.230 -31.711  1.00 70.38           C  
ATOM   4299  CB  GLN A 558     -28.078  14.773 -33.576  1.00 70.38           C  
ATOM   4300  O   GLN A 558     -28.334  12.778 -30.997  1.00 70.38           O  
ATOM   4301  CG  GLN A 558     -29.082  15.907 -33.742  1.00 70.38           C  
ATOM   4302  CD  GLN A 558     -29.721  15.928 -35.118  1.00 70.38           C  
ATOM   4303  NE2 GLN A 558     -30.511  16.962 -35.388  1.00 70.38           N  
ATOM   4304  OE1 GLN A 558     -29.505  15.024 -35.931  1.00 70.38           O  
ATOM   4305  N   SER A 559     -26.412  12.537 -32.014  1.00 75.07           N  
ATOM   4306  CA  SER A 559     -26.191  11.170 -31.553  1.00 75.07           C  
ATOM   4307  C   SER A 559     -25.889  11.132 -30.059  1.00 75.07           C  
ATOM   4308  CB  SER A 559     -25.044  10.522 -32.330  1.00 75.07           C  
ATOM   4309  O   SER A 559     -26.378  10.255 -29.344  1.00 75.07           O  
ATOM   4310  OG  SER A 559     -24.826   9.192 -31.889  1.00 75.07           O  
ATOM   4311  N   GLN A 560     -25.270  12.147 -29.564  1.00 71.64           N  
ATOM   4312  CA  GLN A 560     -24.957  12.275 -28.145  1.00 71.64           C  
ATOM   4313  C   GLN A 560     -26.203  12.627 -27.337  1.00 71.64           C  
ATOM   4314  CB  GLN A 560     -23.874  13.333 -27.927  1.00 71.64           C  
ATOM   4315  O   GLN A 560     -26.407  12.101 -26.240  1.00 71.64           O  
ATOM   4316  CG  GLN A 560     -22.455  12.793 -28.036  1.00 71.64           C  
ATOM   4317  CD  GLN A 560     -21.402  13.848 -27.759  1.00 71.64           C  
ATOM   4318  NE2 GLN A 560     -20.138  13.439 -27.755  1.00 71.64           N  
ATOM   4319  OE1 GLN A 560     -21.721  15.023 -27.550  1.00 71.64           O  
ATOM   4320  N   ARG A 561     -27.094  13.315 -27.909  1.00 78.01           N  
ATOM   4321  CA  ARG A 561     -28.346  13.687 -27.257  1.00 78.01           C  
ATOM   4322  C   ARG A 561     -29.294  12.496 -27.172  1.00 78.01           C  
ATOM   4323  CB  ARG A 561     -29.019  14.840 -28.005  1.00 78.01           C  
ATOM   4324  O   ARG A 561     -29.988  12.319 -26.168  1.00 78.01           O  
ATOM   4325  CG  ARG A 561     -28.368  16.193 -27.765  1.00 78.01           C  
ATOM   4326  CD  ARG A 561     -29.162  17.323 -28.405  1.00 78.01           C  
ATOM   4327  NE  ARG A 561     -28.526  18.619 -28.189  1.00 78.01           N  
ATOM   4328  NH1 ARG A 561     -30.500  19.820 -28.193  1.00 78.01           N  
ATOM   4329  NH2 ARG A 561     -28.498  20.897 -27.896  1.00 78.01           N  
ATOM   4330  CZ  ARG A 561     -29.176  19.776 -28.093  1.00 78.01           C  
ATOM   4331  N   ARG A 562     -29.232  11.651 -28.194  1.00 79.17           N  
ATOM   4332  CA  ARG A 562     -30.039  10.435 -28.211  1.00 79.17           C  
ATOM   4333  C   ARG A 562     -29.543   9.435 -27.172  1.00 79.17           C  
ATOM   4334  CB  ARG A 562     -30.024   9.798 -29.602  1.00 79.17           C  
ATOM   4335  O   ARG A 562     -30.342   8.821 -26.463  1.00 79.17           O  
ATOM   4336  CG  ARG A 562     -30.984  10.446 -30.587  1.00 79.17           C  
ATOM   4337  CD  ARG A 562     -31.008   9.709 -31.919  1.00 79.17           C  
ATOM   4338  NE  ARG A 562     -31.886  10.366 -32.883  1.00 79.17           N  
ATOM   4339  NH1 ARG A 562     -31.517   8.836 -34.574  1.00 79.17           N  
ATOM   4340  NH2 ARG A 562     -32.926  10.612 -34.915  1.00 79.17           N  
ATOM   4341  CZ  ARG A 562     -32.108   9.936 -34.122  1.00 79.17           C  
ATOM   4342  N   GLN A 563     -28.234   9.420 -27.002  1.00 80.65           N  
ATOM   4343  CA  GLN A 563     -27.626   8.532 -26.017  1.00 80.65           C  
ATOM   4344  C   GLN A 563     -27.872   9.036 -24.597  1.00 80.65           C  
ATOM   4345  CB  GLN A 563     -26.125   8.394 -26.273  1.00 80.65           C  
ATOM   4346  O   GLN A 563     -28.145   8.246 -23.692  1.00 80.65           O  
ATOM   4347  CG  GLN A 563     -25.783   7.525 -27.476  1.00 80.65           C  
ATOM   4348  CD  GLN A 563     -24.289   7.351 -27.669  1.00 80.65           C  
ATOM   4349  NE2 GLN A 563     -23.908   6.550 -28.658  1.00 80.65           N  
ATOM   4350  OE1 GLN A 563     -23.483   7.931 -26.935  1.00 80.65           O  
ATOM   4351  N   GLU A 564     -27.977  10.281 -24.466  1.00 81.37           N  
ATOM   4352  CA  GLU A 564     -28.241  10.903 -23.172  1.00 81.37           C  
ATOM   4353  C   GLU A 564     -29.698  10.718 -22.758  1.00 81.37           C  
ATOM   4354  CB  GLU A 564     -27.890  12.392 -23.209  1.00 81.37           C  
ATOM   4355  O   GLU A 564     -29.989  10.456 -21.589  1.00 81.37           O  
ATOM   4356  CG  GLU A 564     -27.615  12.994 -21.839  1.00 81.37           C  
ATOM   4357  CD  GLU A 564     -27.028  14.395 -21.905  1.00 81.37           C  
ATOM   4358  OE1 GLU A 564     -26.723  14.976 -20.839  1.00 81.37           O  
ATOM   4359  OE2 GLU A 564     -26.873  14.915 -23.032  1.00 81.37           O  
ATOM   4360  N   ARG A 565     -30.574  10.720 -23.659  1.00 83.37           N  
ATOM   4361  CA  ARG A 565     -31.991  10.493 -23.395  1.00 83.37           C  
ATOM   4362  C   ARG A 565     -32.253   9.038 -23.021  1.00 83.37           C  
ATOM   4363  CB  ARG A 565     -32.834  10.882 -24.611  1.00 83.37           C  
ATOM   4364  O   ARG A 565     -33.024   8.757 -22.102  1.00 83.37           O  
ATOM   4365  CG  ARG A 565     -33.142  12.368 -24.698  1.00 83.37           C  
ATOM   4366  CD  ARG A 565     -34.184  12.667 -25.767  1.00 83.37           C  
ATOM   4367  NE  ARG A 565     -33.586  13.292 -26.943  1.00 83.37           N  
ATOM   4368  NH1 ARG A 565     -35.590  13.621 -28.044  1.00 83.37           N  
ATOM   4369  NH2 ARG A 565     -33.622  14.284 -29.014  1.00 83.37           N  
ATOM   4370  CZ  ARG A 565     -34.267  13.731 -27.997  1.00 83.37           C  
ATOM   4371  N   GLU A 566     -31.495   8.208 -23.639  1.00 89.90           N  
ATOM   4372  CA  GLU A 566     -31.604   6.784 -23.333  1.00 89.90           C  
ATOM   4373  C   GLU A 566     -31.057   6.474 -21.943  1.00 89.90           C  
ATOM   4374  CB  GLU A 566     -30.868   5.951 -24.386  1.00 89.90           C  
ATOM   4375  O   GLU A 566     -31.645   5.686 -21.200  1.00 89.90           O  
ATOM   4376  CG  GLU A 566     -31.315   4.497 -24.442  1.00 89.90           C  
ATOM   4377  CD  GLU A 566     -30.706   3.726 -25.602  1.00 89.90           C  
ATOM   4378  OE1 GLU A 566     -30.945   2.501 -25.709  1.00 89.90           O  
ATOM   4379  OE2 GLU A 566     -29.985   4.351 -26.410  1.00 89.90           O  
ATOM   4380  N   LEU A 567     -30.058   7.124 -21.580  1.00 86.22           N  
ATOM   4381  CA  LEU A 567     -29.453   6.942 -20.265  1.00 86.22           C  
ATOM   4382  C   LEU A 567     -30.344   7.521 -19.171  1.00 86.22           C  
ATOM   4383  CB  LEU A 567     -28.071   7.600 -20.215  1.00 86.22           C  
ATOM   4384  O   LEU A 567     -30.497   6.919 -18.106  1.00 86.22           O  
ATOM   4385  CG  LEU A 567     -26.892   6.736 -20.662  1.00 86.22           C  
ATOM   4386  CD1 LEU A 567     -25.675   7.608 -20.953  1.00 86.22           C  
ATOM   4387  CD2 LEU A 567     -26.564   5.689 -19.602  1.00 86.22           C  
ATOM   4388  N   GLU A 568     -31.033   8.545 -19.515  1.00 86.90           N  
ATOM   4389  CA  GLU A 568     -31.951   9.170 -18.567  1.00 86.90           C  
ATOM   4390  C   GLU A 568     -33.186   8.303 -18.341  1.00 86.90           C  
ATOM   4391  CB  GLU A 568     -32.366  10.560 -19.057  1.00 86.90           C  
ATOM   4392  O   GLU A 568     -33.662   8.174 -17.212  1.00 86.90           O  
ATOM   4393  CG  GLU A 568     -31.338  11.645 -18.771  1.00 86.90           C  
ATOM   4394  CD  GLU A 568     -31.744  13.011 -19.300  1.00 86.90           C  
ATOM   4395  OE1 GLU A 568     -30.951  13.972 -19.174  1.00 86.90           O  
ATOM   4396  OE2 GLU A 568     -32.866  13.123 -19.843  1.00 86.90           O  
ATOM   4397  N   GLU A 569     -33.532   7.696 -19.302  1.00 92.30           N  
ATOM   4398  CA  GLU A 569     -34.674   6.791 -19.209  1.00 92.30           C  
ATOM   4399  C   GLU A 569     -34.326   5.544 -18.401  1.00 92.30           C  
ATOM   4400  CB  GLU A 569     -35.162   6.395 -20.605  1.00 92.30           C  
ATOM   4401  O   GLU A 569     -35.130   5.079 -17.590  1.00 92.30           O  
ATOM   4402  CG  GLU A 569     -35.997   7.466 -21.291  1.00 92.30           C  
ATOM   4403  CD  GLU A 569     -36.420   7.084 -22.701  1.00 92.30           C  
ATOM   4404  OE1 GLU A 569     -37.073   7.907 -23.382  1.00 92.30           O  
ATOM   4405  OE2 GLU A 569     -36.097   5.953 -23.127  1.00 92.30           O  
ATOM   4406  N   LYS A 570     -33.154   5.086 -18.576  1.00 92.38           N  
ATOM   4407  CA  LYS A 570     -32.691   3.929 -17.815  1.00 92.38           C  
ATOM   4408  C   LYS A 570     -32.519   4.274 -16.339  1.00 92.38           C  
ATOM   4409  CB  LYS A 570     -31.374   3.402 -18.388  1.00 92.38           C  
ATOM   4410  O   LYS A 570     -32.858   3.473 -15.465  1.00 92.38           O  
ATOM   4411  CG  LYS A 570     -31.530   2.620 -19.683  1.00 92.38           C  
ATOM   4412  CD  LYS A 570     -30.206   2.020 -20.137  1.00 92.38           C  
ATOM   4413  CE  LYS A 570     -30.358   1.253 -21.444  1.00 92.38           C  
ATOM   4414  NZ  LYS A 570     -29.052   0.706 -21.920  1.00 92.38           N  
ATOM   4415  N   GLN A 571     -32.114   5.483 -16.124  1.00 88.90           N  
ATOM   4416  CA  GLN A 571     -31.929   5.944 -14.752  1.00 88.90           C  
ATOM   4417  C   GLN A 571     -33.270   6.105 -14.041  1.00 88.90           C  
ATOM   4418  CB  GLN A 571     -31.161   7.267 -14.729  1.00 88.90           C  
ATOM   4419  O   GLN A 571     -33.409   5.726 -12.876  1.00 88.90           O  
ATOM   4420  CG  GLN A 571     -29.650   7.102 -14.819  1.00 88.90           C  
ATOM   4421  CD  GLN A 571     -28.906   8.413 -14.651  1.00 88.90           C  
ATOM   4422  NE2 GLN A 571     -27.590   8.331 -14.487  1.00 88.90           N  
ATOM   4423  OE1 GLN A 571     -29.508   9.491 -14.670  1.00 88.90           O  
ATOM   4424  N   THR A 572     -34.231   6.557 -14.779  1.00 90.99           N  
ATOM   4425  CA  THR A 572     -35.568   6.723 -14.220  1.00 90.99           C  
ATOM   4426  C   THR A 572     -36.216   5.367 -13.954  1.00 90.99           C  
ATOM   4427  CB  THR A 572     -36.467   7.550 -15.158  1.00 90.99           C  
ATOM   4428  O   THR A 572     -36.877   5.180 -12.931  1.00 90.99           O  
ATOM   4429  CG2 THR A 572     -35.993   8.997 -15.239  1.00 90.99           C  
ATOM   4430  OG1 THR A 572     -36.435   6.974 -16.470  1.00 90.99           O  
ATOM   4431  N   GLN A 573     -35.904   4.419 -14.781  1.00 93.30           N  
ATOM   4432  CA  GLN A 573     -36.422   3.067 -14.602  1.00 93.30           C  
ATOM   4433  C   GLN A 573     -35.797   2.396 -13.382  1.00 93.30           C  
ATOM   4434  CB  GLN A 573     -36.168   2.224 -15.853  1.00 93.30           C  
ATOM   4435  O   GLN A 573     -36.494   1.747 -12.599  1.00 93.30           O  
ATOM   4436  CG  GLN A 573     -36.932   0.907 -15.872  1.00 93.30           C  
ATOM   4437  CD  GLN A 573     -36.820   0.183 -17.201  1.00 93.30           C  
ATOM   4438  NE2 GLN A 573     -37.524  -0.937 -17.327  1.00 93.30           N  
ATOM   4439  OE1 GLN A 573     -36.108   0.627 -18.107  1.00 93.30           O  
ATOM   4440  N   LEU A 574     -34.563   2.593 -13.237  1.00 93.82           N  
ATOM   4441  CA  LEU A 574     -33.854   2.032 -12.092  1.00 93.82           C  
ATOM   4442  C   LEU A 574     -34.329   2.672 -10.792  1.00 93.82           C  
ATOM   4443  CB  LEU A 574     -32.343   2.228 -12.248  1.00 93.82           C  
ATOM   4444  O   LEU A 574     -34.528   1.980  -9.791  1.00 93.82           O  
ATOM   4445  CG  LEU A 574     -31.451   1.323 -11.397  1.00 93.82           C  
ATOM   4446  CD1 LEU A 574     -30.776   0.271 -12.271  1.00 93.82           C  
ATOM   4447  CD2 LEU A 574     -30.412   2.149 -10.647  1.00 93.82           C  
ATOM   4448  N   GLN A 575     -34.596   3.937 -10.860  1.00 89.56           N  
ATOM   4449  CA  GLN A 575     -35.095   4.652  -9.690  1.00 89.56           C  
ATOM   4450  C   GLN A 575     -36.491   4.170  -9.304  1.00 89.56           C  
ATOM   4451  CB  GLN A 575     -35.113   6.159  -9.948  1.00 89.56           C  
ATOM   4452  O   GLN A 575     -36.785   3.987  -8.121  1.00 89.56           O  
ATOM   4453  CG  GLN A 575     -35.177   7.000  -8.680  1.00 89.56           C  
ATOM   4454  CD  GLN A 575     -34.684   8.419  -8.891  1.00 89.56           C  
ATOM   4455  NE2 GLN A 575     -34.652   9.201  -7.818  1.00 89.56           N  
ATOM   4456  OE1 GLN A 575     -34.334   8.809 -10.010  1.00 89.56           O  
ATOM   4457  N   ARG A 576     -37.244   3.870 -10.228  1.00 93.18           N  
ATOM   4458  CA  ARG A 576     -38.591   3.368  -9.979  1.00 93.18           C  
ATOM   4459  C   ARG A 576     -38.551   1.964  -9.385  1.00 93.18           C  
ATOM   4460  CB  ARG A 576     -39.411   3.366 -11.271  1.00 93.18           C  
ATOM   4461  O   ARG A 576     -39.306   1.654  -8.461  1.00 93.18           O  
ATOM   4462  CG  ARG A 576     -40.081   4.696 -11.577  1.00 93.18           C  
ATOM   4463  CD  ARG A 576     -40.997   4.601 -12.790  1.00 93.18           C  
ATOM   4464  NE  ARG A 576     -41.357   5.921 -13.298  1.00 93.18           N  
ATOM   4465  NH1 ARG A 576     -41.414   5.279 -15.517  1.00 93.18           N  
ATOM   4466  NH2 ARG A 576     -41.873   7.448 -14.934  1.00 93.18           N  
ATOM   4467  CZ  ARG A 576     -41.547   6.213 -14.582  1.00 93.18           C  
ATOM   4468  N   GLU A 577     -37.652   1.203  -9.861  1.00 93.64           N  
ATOM   4469  CA  GLU A 577     -37.483  -0.148  -9.336  1.00 93.64           C  
ATOM   4470  C   GLU A 577     -36.989  -0.122  -7.893  1.00 93.64           C  
ATOM   4471  CB  GLU A 577     -36.512  -0.947 -10.209  1.00 93.64           C  
ATOM   4472  O   GLU A 577     -37.458  -0.896  -7.056  1.00 93.64           O  
ATOM   4473  CG  GLU A 577     -37.150  -1.534 -11.460  1.00 93.64           C  
ATOM   4474  CD  GLU A 577     -36.180  -2.343 -12.306  1.00 93.64           C  
ATOM   4475  OE1 GLU A 577     -36.582  -2.840 -13.383  1.00 93.64           O  
ATOM   4476  OE2 GLU A 577     -35.008  -2.481 -11.889  1.00 93.64           O  
ATOM   4477  N   LEU A 578     -36.102   0.764  -7.652  1.00 93.93           N  
ATOM   4478  CA  LEU A 578     -35.581   0.910  -6.297  1.00 93.93           C  
ATOM   4479  C   LEU A 578     -36.674   1.380  -5.343  1.00 93.93           C  
ATOM   4480  CB  LEU A 578     -34.410   1.896  -6.276  1.00 93.93           C  
ATOM   4481  O   LEU A 578     -36.783   0.879  -4.222  1.00 93.93           O  
ATOM   4482  CG  LEU A 578     -33.481   1.818  -5.064  1.00 93.93           C  
ATOM   4483  CD1 LEU A 578     -32.098   1.333  -5.487  1.00 93.93           C  
ATOM   4484  CD2 LEU A 578     -33.389   3.175  -4.373  1.00 93.93           C  
ATOM   4485  N   GLN A 579     -37.487   2.234  -5.810  1.00 90.87           N  
ATOM   4486  CA  GLN A 579     -38.586   2.736  -4.993  1.00 90.87           C  
ATOM   4487  C   GLN A 579     -39.625   1.647  -4.740  1.00 90.87           C  
ATOM   4488  CB  GLN A 579     -39.244   3.944  -5.662  1.00 90.87           C  
ATOM   4489  O   GLN A 579     -40.165   1.541  -3.636  1.00 90.87           O  
ATOM   4490  CG  GLN A 579     -38.437   5.229  -5.540  1.00 90.87           C  
ATOM   4491  CD  GLN A 579     -39.152   6.430  -6.131  1.00 90.87           C  
ATOM   4492  NE2 GLN A 579     -38.701   7.626  -5.769  1.00 90.87           N  
ATOM   4493  OE1 GLN A 579     -40.102   6.283  -6.907  1.00 90.87           O  
ATOM   4494  N   ALA A 580     -39.801   0.832  -5.685  1.00 94.48           N  
ATOM   4495  CA  ALA A 580     -40.749  -0.269  -5.534  1.00 94.48           C  
ATOM   4496  C   ALA A 580     -40.233  -1.305  -4.539  1.00 94.48           C  
ATOM   4497  CB  ALA A 580     -41.024  -0.924  -6.885  1.00 94.48           C  
ATOM   4498  O   ALA A 580     -40.987  -1.792  -3.694  1.00 94.48           O  
ATOM   4499  N   LYS A 581     -38.955  -1.554  -4.629  1.00 94.79           N  
ATOM   4500  CA  LYS A 581     -38.362  -2.520  -3.708  1.00 94.79           C  
ATOM   4501  C   LYS A 581     -38.357  -1.985  -2.279  1.00 94.79           C  
ATOM   4502  CB  LYS A 581     -36.938  -2.871  -4.142  1.00 94.79           C  
ATOM   4503  O   LYS A 581     -38.602  -2.732  -1.329  1.00 94.79           O  
ATOM   4504  CG  LYS A 581     -36.869  -3.849  -5.305  1.00 94.79           C  
ATOM   4505  CD  LYS A 581     -35.437  -4.286  -5.583  1.00 94.79           C  
ATOM   4506  CE  LYS A 581     -35.367  -5.272  -6.742  1.00 94.79           C  
ATOM   4507  NZ  LYS A 581     -33.961  -5.673  -7.044  1.00 94.79           N  
ATOM   4508  N   SER A 582     -38.094  -0.716  -2.211  1.00 91.86           N  
ATOM   4509  CA  SER A 582     -38.103  -0.092  -0.892  1.00 91.86           C  
ATOM   4510  C   SER A 582     -39.500  -0.114  -0.279  1.00 91.86           C  
ATOM   4511  CB  SER A 582     -37.597   1.348  -0.976  1.00 91.86           C  
ATOM   4512  O   SER A 582     -39.655  -0.366   0.917  1.00 91.86           O  
ATOM   4513  OG  SER A 582     -38.567   2.188  -1.577  1.00 91.86           O  
ATOM   4514  N   ALA A 583     -40.487   0.027  -1.044  1.00 92.89           N  
ATOM   4515  CA  ALA A 583     -41.864  -0.004  -0.559  1.00 92.89           C  
ATOM   4516  C   ALA A 583     -42.260  -1.412  -0.123  1.00 92.89           C  
ATOM   4517  CB  ALA A 583     -42.819   0.505  -1.635  1.00 92.89           C  
ATOM   4518  O   ALA A 583     -42.940  -1.587   0.890  1.00 92.89           O  
ATOM   4519  N   GLU A 584     -41.771  -2.362  -0.847  1.00 94.68           N  
ATOM   4520  CA  GLU A 584     -42.041  -3.751  -0.486  1.00 94.68           C  
ATOM   4521  C   GLU A 584     -41.406  -4.107   0.855  1.00 94.68           C  
ATOM   4522  CB  GLU A 584     -41.533  -4.698  -1.577  1.00 94.68           C  
ATOM   4523  O   GLU A 584     -42.029  -4.769   1.687  1.00 94.68           O  
ATOM   4524  CG  GLU A 584     -42.038  -6.127  -1.435  1.00 94.68           C  
ATOM   4525  CD  GLU A 584     -41.579  -7.040  -2.560  1.00 94.68           C  
ATOM   4526  OE1 GLU A 584     -41.841  -8.263  -2.495  1.00 94.68           O  
ATOM   4527  OE2 GLU A 584     -40.950  -6.529  -3.514  1.00 94.68           O  
ATOM   4528  N   LEU A 585     -40.239  -3.679   1.030  1.00 93.68           N  
ATOM   4529  CA  LEU A 585     -39.520  -3.948   2.270  1.00 93.68           C  
ATOM   4530  C   LEU A 585     -40.193  -3.257   3.451  1.00 93.68           C  
ATOM   4531  CB  LEU A 585     -38.064  -3.488   2.156  1.00 93.68           C  
ATOM   4532  O   LEU A 585     -40.307  -3.838   4.533  1.00 93.68           O  
ATOM   4533  CG  LEU A 585     -37.010  -4.414   2.765  1.00 93.68           C  
ATOM   4534  CD1 LEU A 585     -35.753  -4.426   1.901  1.00 93.68           C  
ATOM   4535  CD2 LEU A 585     -36.681  -3.985   4.191  1.00 93.68           C  
ATOM   4536  N   GLN A 586     -40.706  -2.125   3.185  1.00 91.63           N  
ATOM   4537  CA  GLN A 586     -41.402  -1.375   4.226  1.00 91.63           C  
ATOM   4538  C   GLN A 586     -42.692  -2.077   4.640  1.00 91.63           C  
ATOM   4539  CB  GLN A 586     -41.707   0.047   3.752  1.00 91.63           C  
ATOM   4540  O   GLN A 586     -43.021  -2.133   5.827  1.00 91.63           O  
ATOM   4541  CG  GLN A 586     -40.500   0.975   3.776  1.00 91.63           C  
ATOM   4542  CD  GLN A 586     -40.826   2.375   3.291  1.00 91.63           C  
ATOM   4543  NE2 GLN A 586     -39.899   3.304   3.494  1.00 91.63           N  
ATOM   4544  OE1 GLN A 586     -41.903   2.619   2.737  1.00 91.63           O  
ATOM   4545  N   GLN A 587     -43.298  -2.697   3.693  1.00 92.98           N  
ATOM   4546  CA  GLN A 587     -44.530  -3.427   3.973  1.00 92.98           C  
ATOM   4547  C   GLN A 587     -44.247  -4.701   4.765  1.00 92.98           C  
ATOM   4548  CB  GLN A 587     -45.260  -3.769   2.674  1.00 92.98           C  
ATOM   4549  O   GLN A 587     -44.987  -5.040   5.691  1.00 92.98           O  
ATOM   4550  CG  GLN A 587     -46.138  -2.642   2.146  1.00 92.98           C  
ATOM   4551  CD  GLN A 587     -46.940  -3.045   0.923  1.00 92.98           C  
ATOM   4552  NE2 GLN A 587     -47.832  -2.165   0.482  1.00 92.98           N  
ATOM   4553  OE1 GLN A 587     -46.758  -4.139   0.379  1.00 92.98           O  
ATOM   4554  N   LYS A 588     -43.181  -5.280   4.474  1.00 95.12           N  
ATOM   4555  CA  LYS A 588     -42.789  -6.483   5.202  1.00 95.12           C  
ATOM   4556  C   LYS A 588     -42.433  -6.159   6.650  1.00 95.12           C  
ATOM   4557  CB  LYS A 588     -41.607  -7.166   4.513  1.00 95.12           C  
ATOM   4558  O   LYS A 588     -42.769  -6.917   7.562  1.00 95.12           O  
ATOM   4559  CG  LYS A 588     -41.981  -7.923   3.247  1.00 95.12           C  
ATOM   4560  CD  LYS A 588     -40.783  -8.659   2.661  1.00 95.12           C  
ATOM   4561  CE  LYS A 588     -41.152  -9.401   1.383  1.00 95.12           C  
ATOM   4562  NZ  LYS A 588     -39.972 -10.096   0.786  1.00 95.12           N  
ATOM   4563  N   LEU A 589     -41.813  -5.068   6.799  1.00 95.36           N  
ATOM   4564  CA  LEU A 589     -41.442  -4.637   8.142  1.00 95.36           C  
ATOM   4565  C   LEU A 589     -42.681  -4.325   8.974  1.00 95.36           C  
ATOM   4566  CB  LEU A 589     -40.533  -3.407   8.079  1.00 95.36           C  
ATOM   4567  O   LEU A 589     -42.767  -4.718  10.140  1.00 95.36           O  
ATOM   4568  CG  LEU A 589     -39.929  -2.941   9.404  1.00 95.36           C  
ATOM   4569  CD1 LEU A 589     -38.797  -3.871   9.827  1.00 95.36           C  
ATOM   4570  CD2 LEU A 589     -39.432  -1.504   9.290  1.00 95.36           C  
ATOM   4571  N   LEU A 590     -43.602  -3.696   8.339  1.00 94.31           N  
ATOM   4572  CA  LEU A 590     -44.828  -3.354   9.052  1.00 94.31           C  
ATOM   4573  C   LEU A 590     -45.623  -4.609   9.399  1.00 94.31           C  
ATOM   4574  CB  LEU A 590     -45.689  -2.406   8.213  1.00 94.31           C  
ATOM   4575  O   LEU A 590     -46.181  -4.712  10.493  1.00 94.31           O  
ATOM   4576  CG  LEU A 590     -45.239  -0.945   8.163  1.00 94.31           C  
ATOM   4577  CD1 LEU A 590     -46.112  -0.154   7.195  1.00 94.31           C  
ATOM   4578  CD2 LEU A 590     -45.279  -0.326   9.556  1.00 94.31           C  
ATOM   4579  N   ALA A 591     -45.614  -5.526   8.527  1.00 94.17           N  
ATOM   4580  CA  ALA A 591     -46.303  -6.788   8.786  1.00 94.17           C  
ATOM   4581  C   ALA A 591     -45.650  -7.543   9.940  1.00 94.17           C  
ATOM   4582  CB  ALA A 591     -46.317  -7.654   7.528  1.00 94.17           C  
ATOM   4583  O   ALA A 591     -46.341  -8.108  10.791  1.00 94.17           O  
ATOM   4584  N   GLU A 592     -44.366  -7.490   9.988  1.00 94.99           N  
ATOM   4585  CA  GLU A 592     -43.632  -8.149  11.063  1.00 94.99           C  
ATOM   4586  C   GLU A 592     -43.895  -7.474  12.406  1.00 94.99           C  
ATOM   4587  CB  GLU A 592     -42.131  -8.157  10.764  1.00 94.99           C  
ATOM   4588  O   GLU A 592     -44.033  -8.148  13.429  1.00 94.99           O  
ATOM   4589  CG  GLU A 592     -41.344  -9.163  11.591  1.00 94.99           C  
ATOM   4590  CD  GLU A 592     -39.868  -9.214  11.229  1.00 94.99           C  
ATOM   4591  OE1 GLU A 592     -39.097  -9.916  11.922  1.00 94.99           O  
ATOM   4592  OE2 GLU A 592     -39.479  -8.545  10.246  1.00 94.99           O  
ATOM   4593  N   GLN A 593     -43.981  -6.212  12.343  1.00 91.79           N  
ATOM   4594  CA  GLN A 593     -44.275  -5.460  13.559  1.00 91.79           C  
ATOM   4595  C   GLN A 593     -45.662  -5.803  14.096  1.00 91.79           C  
ATOM   4596  CB  GLN A 593     -44.170  -3.956  13.299  1.00 91.79           C  
ATOM   4597  O   GLN A 593     -45.848  -5.938  15.307  1.00 91.79           O  
ATOM   4598  CG  GLN A 593     -42.738  -3.440  13.243  1.00 91.79           C  
ATOM   4599  CD  GLN A 593     -42.662  -1.926  13.183  1.00 91.79           C  
ATOM   4600  NE2 GLN A 593     -41.447  -1.391  13.246  1.00 91.79           N  
ATOM   4601  OE1 GLN A 593     -43.686  -1.243  13.081  1.00 91.79           O  
ATOM   4602  N   GLU A 594     -46.547  -6.046  13.206  1.00 94.95           N  
ATOM   4603  CA  GLU A 594     -47.909  -6.383  13.609  1.00 94.95           C  
ATOM   4604  C   GLU A 594     -47.979  -7.787  14.201  1.00 94.95           C  
ATOM   4605  CB  GLU A 594     -48.866  -6.264  12.419  1.00 94.95           C  
ATOM   4606  O   GLU A 594     -48.703  -8.023  15.170  1.00 94.95           O  
ATOM   4607  CG  GLU A 594     -49.230  -4.831  12.063  1.00 94.95           C  
ATOM   4608  CD  GLU A 594     -50.182  -4.729  10.882  1.00 94.95           C  
ATOM   4609  OE1 GLU A 594     -50.639  -3.607  10.566  1.00 94.95           O  
ATOM   4610  OE2 GLU A 594     -50.474  -5.780  10.269  1.00 94.95           O  
ATOM   4611  N   LYS A 595     -47.224  -8.641  13.686  1.00 95.09           N  
ATOM   4612  CA  LYS A 595     -47.150  -9.997  14.221  1.00 95.09           C  
ATOM   4613  C   LYS A 595     -46.579 -10.000  15.636  1.00 95.09           C  
ATOM   4614  CB  LYS A 595     -46.301 -10.887  13.312  1.00 95.09           C  
ATOM   4615  O   LYS A 595     -47.089 -10.696  16.516  1.00 95.09           O  
ATOM   4616  CG  LYS A 595     -46.448 -12.376  13.590  1.00 95.09           C  
ATOM   4617  CD  LYS A 595     -45.628 -13.211  12.615  1.00 95.09           C  
ATOM   4618  CE  LYS A 595     -45.698 -14.694  12.952  1.00 95.09           C  
ATOM   4619  NZ  LYS A 595     -44.830 -15.509  12.049  1.00 95.09           N  
ATOM   4620  N   LEU A 596     -45.580  -9.221  15.800  1.00 93.77           N  
ATOM   4621  CA  LEU A 596     -44.939  -9.146  17.108  1.00 93.77           C  
ATOM   4622  C   LEU A 596     -45.870  -8.510  18.135  1.00 93.77           C  
ATOM   4623  CB  LEU A 596     -43.635  -8.347  17.021  1.00 93.77           C  
ATOM   4624  O   LEU A 596     -45.928  -8.952  19.284  1.00 93.77           O  
ATOM   4625  CG  LEU A 596     -42.425  -9.085  16.446  1.00 93.77           C  
ATOM   4626  CD1 LEU A 596     -41.271  -8.115  16.219  1.00 93.77           C  
ATOM   4627  CD2 LEU A 596     -42.002 -10.221  17.371  1.00 93.77           C  
ATOM   4628  N   GLN A 597     -46.609  -7.576  17.676  1.00 91.52           N  
ATOM   4629  CA  GLN A 597     -47.558  -6.914  18.565  1.00 91.52           C  
ATOM   4630  C   GLN A 597     -48.688  -7.859  18.965  1.00 91.52           C  
ATOM   4631  CB  GLN A 597     -48.132  -5.661  17.902  1.00 91.52           C  
ATOM   4632  O   GLN A 597     -49.137  -7.847  20.113  1.00 91.52           O  
ATOM   4633  CG  GLN A 597     -47.184  -4.470  17.914  1.00 91.52           C  
ATOM   4634  CD  GLN A 597     -47.785  -3.234  17.271  1.00 91.52           C  
ATOM   4635  NE2 GLN A 597     -47.191  -2.077  17.540  1.00 91.52           N  
ATOM   4636  OE1 GLN A 597     -48.776  -3.319  16.538  1.00 91.52           O  
ATOM   4637  N   ALA A 598     -49.050  -8.677  18.054  1.00 93.59           N  
ATOM   4638  CA  ALA A 598     -50.080  -9.671  18.346  1.00 93.59           C  
ATOM   4639  C   ALA A 598     -49.574 -10.707  19.346  1.00 93.59           C  
ATOM   4640  CB  ALA A 598     -50.539 -10.356  17.061  1.00 93.59           C  
ATOM   4641  O   ALA A 598     -50.305 -11.114  20.252  1.00 93.59           O  
ATOM   4642  N   GLU A 599     -48.382 -11.058  19.211  1.00 94.70           N  
ATOM   4643  CA  GLU A 599     -47.771 -12.004  20.139  1.00 94.70           C  
ATOM   4644  C   GLU A 599     -47.672 -11.414  21.543  1.00 94.70           C  
ATOM   4645  CB  GLU A 599     -46.384 -12.422  19.646  1.00 94.70           C  
ATOM   4646  O   GLU A 599     -47.906 -12.111  22.533  1.00 94.70           O  
ATOM   4647  CG  GLU A 599     -46.411 -13.514  18.586  1.00 94.70           C  
ATOM   4648  CD  GLU A 599     -45.026 -13.941  18.128  1.00 94.70           C  
ATOM   4649  OE1 GLU A 599     -44.924 -14.787  17.211  1.00 94.70           O  
ATOM   4650  OE2 GLU A 599     -44.034 -13.425  18.691  1.00 94.70           O  
ATOM   4651  N   LEU A 600     -47.343 -10.195  21.558  1.00 92.55           N  
ATOM   4652  CA  LEU A 600     -47.257  -9.513  22.845  1.00 92.55           C  
ATOM   4653  C   LEU A 600     -48.624  -9.444  23.516  1.00 92.55           C  
ATOM   4654  CB  LEU A 600     -46.691  -8.102  22.667  1.00 92.55           C  
ATOM   4655  O   LEU A 600     -48.735  -9.634  24.729  1.00 92.55           O  
ATOM   4656  CG  LEU A 600     -45.167  -7.984  22.611  1.00 92.55           C  
ATOM   4657  CD1 LEU A 600     -44.758  -6.557  22.262  1.00 92.55           C  
ATOM   4658  CD2 LEU A 600     -44.548  -8.414  23.937  1.00 92.55           C  
ATOM   4659  N   ARG A 601     -49.608  -9.247  22.750  1.00 93.37           N  
ATOM   4660  CA  ARG A 601     -50.968  -9.196  23.276  1.00 93.37           C  
ATOM   4661  C   ARG A 601     -51.399 -10.556  23.815  1.00 93.37           C  
ATOM   4662  CB  ARG A 601     -51.945  -8.727  22.196  1.00 93.37           C  
ATOM   4663  O   ARG A 601     -52.038 -10.638  24.866  1.00 93.37           O  
ATOM   4664  CG  ARG A 601     -51.930  -7.225  21.961  1.00 93.37           C  
ATOM   4665  CD  ARG A 601     -53.055  -6.788  21.033  1.00 93.37           C  
ATOM   4666  NE  ARG A 601     -52.857  -5.424  20.550  1.00 93.37           N  
ATOM   4667  NH1 ARG A 601     -54.039  -5.727  18.589  1.00 93.37           N  
ATOM   4668  NH2 ARG A 601     -53.088  -3.694  19.058  1.00 93.37           N  
ATOM   4669  CZ  ARG A 601     -53.328  -4.952  19.400  1.00 93.37           C  
ATOM   4670  N   ASN A 602     -51.025 -11.572  23.149  1.00 94.01           N  
ATOM   4671  CA  ASN A 602     -51.343 -12.921  23.603  1.00 94.01           C  
ATOM   4672  C   ASN A 602     -50.623 -13.259  24.905  1.00 94.01           C  
ATOM   4673  CB  ASN A 602     -50.994 -13.947  22.522  1.00 94.01           C  
ATOM   4674  O   ASN A 602     -51.212 -13.853  25.809  1.00 94.01           O  
ATOM   4675  CG  ASN A 602     -51.752 -15.250  22.688  1.00 94.01           C  
ATOM   4676  ND2 ASN A 602     -51.276 -16.300  22.030  1.00 94.01           N  
ATOM   4677  OD1 ASN A 602     -52.757 -15.311  23.401  1.00 94.01           O  
ATOM   4678  N   LEU A 603     -49.417 -12.870  25.019  1.00 92.33           N  
ATOM   4679  CA  LEU A 603     -48.632 -13.119  26.223  1.00 92.33           C  
ATOM   4680  C   LEU A 603     -49.189 -12.336  27.407  1.00 92.33           C  
ATOM   4681  CB  LEU A 603     -47.165 -12.744  25.993  1.00 92.33           C  
ATOM   4682  O   LEU A 603     -49.251 -12.854  28.525  1.00 92.33           O  
ATOM   4683  CG  LEU A 603     -46.319 -13.758  25.221  1.00 92.33           C  
ATOM   4684  CD1 LEU A 603     -44.959 -13.159  24.876  1.00 92.33           C  
ATOM   4685  CD2 LEU A 603     -46.155 -15.041  26.028  1.00 92.33           C  
ATOM   4686  N   GLU A 604     -49.625 -11.155  27.079  1.00 92.79           N  
ATOM   4687  CA  GLU A 604     -50.222 -10.340  28.133  1.00 92.79           C  
ATOM   4688  C   GLU A 604     -51.527 -10.954  28.633  1.00 92.79           C  
ATOM   4689  CB  GLU A 604     -50.469  -8.914  27.636  1.00 92.79           C  
ATOM   4690  O   GLU A 604     -51.816 -10.920  29.831  1.00 92.79           O  
ATOM   4691  CG  GLU A 604     -49.208  -8.066  27.548  1.00 92.79           C  
ATOM   4692  CD  GLU A 604     -49.462  -6.665  27.017  1.00 92.79           C  
ATOM   4693  OE1 GLU A 604     -48.530  -5.830  27.035  1.00 92.79           O  
ATOM   4694  OE2 GLU A 604     -50.604  -6.399  26.579  1.00 92.79           O  
ATOM   4695  N   ALA A 605     -52.259 -11.522  27.736  1.00 91.27           N  
ATOM   4696  CA  ALA A 605     -53.505 -12.193  28.099  1.00 91.27           C  
ATOM   4697  C   ALA A 605     -53.233 -13.439  28.936  1.00 91.27           C  
ATOM   4698  CB  ALA A 605     -54.297 -12.559  26.846  1.00 91.27           C  
ATOM   4699  O   ALA A 605     -53.961 -13.725  29.890  1.00 91.27           O  
ATOM   4700  N   GLN A 606     -52.175 -14.135  28.675  1.00 91.93           N  
ATOM   4701  CA  GLN A 606     -51.788 -15.323  29.428  1.00 91.93           C  
ATOM   4702  C   GLN A 606     -51.356 -14.959  30.846  1.00 91.93           C  
ATOM   4703  CB  GLN A 606     -50.661 -16.070  28.712  1.00 91.93           C  
ATOM   4704  O   GLN A 606     -51.685 -15.666  31.801  1.00 91.93           O  
ATOM   4705  CG  GLN A 606     -51.122 -16.849  27.487  1.00 91.93           C  
ATOM   4706  CD  GLN A 606     -49.993 -17.609  26.816  1.00 91.93           C  
ATOM   4707  NE2 GLN A 606     -50.328 -18.389  25.795  1.00 91.93           N  
ATOM   4708  OE1 GLN A 606     -48.829 -17.495  27.213  1.00 91.93           O  
ATOM   4709  N   LEU A 607     -50.648 -13.895  30.894  1.00 90.37           N  
ATOM   4710  CA  LEU A 607     -50.183 -13.425  32.195  1.00 90.37           C  
ATOM   4711  C   LEU A 607     -51.354 -12.964  33.056  1.00 90.37           C  
ATOM   4712  CB  LEU A 607     -49.179 -12.282  32.024  1.00 90.37           C  
ATOM   4713  O   LEU A 607     -51.383 -13.223  34.262  1.00 90.37           O  
ATOM   4714  CG  LEU A 607     -48.324 -11.943  33.246  1.00 90.37           C  
ATOM   4715  CD1 LEU A 607     -46.854 -12.232  32.961  1.00 90.37           C  
ATOM   4716  CD2 LEU A 607     -48.520 -10.485  33.648  1.00 90.37           C  
ATOM   4717  N   ALA A 608     -52.285 -12.384  32.454  1.00 89.09           N  
ATOM   4718  CA  ALA A 608     -53.478 -11.937  33.169  1.00 89.09           C  
ATOM   4719  C   ALA A 608     -54.287 -13.124  33.683  1.00 89.09           C  
ATOM   4720  CB  ALA A 608     -54.341 -11.059  32.267  1.00 89.09           C  
ATOM   4721  O   ALA A 608     -54.818 -13.087  34.795  1.00 89.09           O  
ATOM   4722  N   LYS A 609     -54.347 -14.148  32.906  1.00 91.22           N  
ATOM   4723  CA  LYS A 609     -55.041 -15.366  33.313  1.00 91.22           C  
ATOM   4724  C   LYS A 609     -54.310 -16.060  34.458  1.00 91.22           C  
ATOM   4725  CB  LYS A 609     -55.186 -16.323  32.128  1.00 91.22           C  
ATOM   4726  O   LYS A 609     -54.941 -16.571  35.386  1.00 91.22           O  
ATOM   4727  CG  LYS A 609     -56.305 -15.952  31.166  1.00 91.22           C  
ATOM   4728  CD  LYS A 609     -56.419 -16.957  30.027  1.00 91.22           C  
ATOM   4729  CE  LYS A 609     -57.436 -16.510  28.986  1.00 91.22           C  
ATOM   4730  NZ  LYS A 609     -57.511 -17.464  27.839  1.00 91.22           N  
ATOM   4731  N   GLN A 610     -53.018 -16.037  34.446  1.00 86.41           N  
ATOM   4732  CA  GLN A 610     -52.196 -16.628  35.497  1.00 86.41           C  
ATOM   4733  C   GLN A 610     -52.344 -15.861  36.808  1.00 86.41           C  
ATOM   4734  CB  GLN A 610     -50.727 -16.664  35.073  1.00 86.41           C  
ATOM   4735  O   GLN A 610     -52.397 -16.463  37.882  1.00 86.41           O  
ATOM   4736  CG  GLN A 610     -50.402 -17.764  34.072  1.00 86.41           C  
ATOM   4737  CD  GLN A 610     -48.916 -17.886  33.794  1.00 86.41           C  
ATOM   4738  NE2 GLN A 610     -48.550 -18.815  32.918  1.00 86.41           N  
ATOM   4739  OE1 GLN A 610     -48.102 -17.150  34.363  1.00 86.41           O  
ATOM   4740  N   GLN A 611     -52.451 -14.594  36.626  1.00 86.72           N  
ATOM   4741  CA  GLN A 611     -52.592 -13.749  37.807  1.00 86.72           C  
ATOM   4742  C   GLN A 611     -53.965 -13.923  38.448  1.00 86.72           C  
ATOM   4743  CB  GLN A 611     -52.363 -12.280  37.447  1.00 86.72           C  
ATOM   4744  O   GLN A 611     -54.090 -13.910  39.675  1.00 86.72           O  
ATOM   4745  CG  GLN A 611     -50.906 -11.933  37.175  1.00 86.72           C  
ATOM   4746  CD  GLN A 611     -50.702 -10.464  36.853  1.00 86.72           C  
ATOM   4747  NE2 GLN A 611     -49.451 -10.018  36.887  1.00 86.72           N  
ATOM   4748  OE1 GLN A 611     -51.661  -9.737  36.576  1.00 86.72           O  
ATOM   4749  N   SER A 612     -54.941 -14.125  37.630  1.00 83.42           N  
ATOM   4750  CA  SER A 612     -56.293 -14.372  38.121  1.00 83.42           C  
ATOM   4751  C   SER A 612     -56.399 -15.742  38.782  1.00 83.42           C  
ATOM   4752  CB  SER A 612     -57.305 -14.268  36.979  1.00 83.42           C  
ATOM   4753  O   SER A 612     -57.045 -15.886  39.823  1.00 83.42           O  
ATOM   4754  OG  SER A 612     -58.606 -14.610  37.427  1.00 83.42           O  
ATOM   4755  N   ASN A 613     -55.775 -16.747  38.219  1.00 85.40           N  
ATOM   4756  CA  ASN A 613     -55.744 -18.081  38.809  1.00 85.40           C  
ATOM   4757  C   ASN A 613     -54.966 -18.096  40.122  1.00 85.40           C  
ATOM   4758  CB  ASN A 613     -55.144 -19.089  37.826  1.00 85.40           C  
ATOM   4759  O   ASN A 613     -55.341 -18.798  41.063  1.00 85.40           O  
ATOM   4760  CG  ASN A 613     -56.094 -19.441  36.698  1.00 85.40           C  
ATOM   4761  ND2 ASN A 613     -55.552 -19.978  35.612  1.00 85.40           N  
ATOM   4762  OD1 ASN A 613     -57.306 -19.232  36.803  1.00 85.40           O  
ATOM   4763  N   LYS A 614     -53.899 -17.391  40.198  1.00 85.11           N  
ATOM   4764  CA  LYS A 614     -53.113 -17.236  41.419  1.00 85.11           C  
ATOM   4765  C   LYS A 614     -53.914 -16.519  42.502  1.00 85.11           C  
ATOM   4766  CB  LYS A 614     -51.819 -16.473  41.131  1.00 85.11           C  
ATOM   4767  O   LYS A 614     -53.845 -16.884  43.677  1.00 85.11           O  
ATOM   4768  CG  LYS A 614     -50.801 -16.532  42.260  1.00 85.11           C  
ATOM   4769  CD  LYS A 614     -49.498 -15.844  41.875  1.00 85.11           C  
ATOM   4770  CE  LYS A 614     -48.500 -15.851  43.025  1.00 85.11           C  
ATOM   4771  NZ  LYS A 614     -47.222 -15.173  42.653  1.00 85.11           N  
ATOM   4772  N   ALA A 615     -54.665 -15.507  42.100  1.00 78.17           N  
ATOM   4773  CA  ALA A 615     -55.517 -14.770  43.030  1.00 78.17           C  
ATOM   4774  C   ALA A 615     -56.658 -15.645  43.540  1.00 78.17           C  
ATOM   4775  CB  ALA A 615     -56.071 -13.514  42.362  1.00 78.17           C  
ATOM   4776  O   ALA A 615     -57.026 -15.574  44.715  1.00 78.17           O  
ATOM   4777  N   GLN A 616     -57.219 -16.524  42.680  1.00 77.42           N  
ATOM   4778  CA  GLN A 616     -58.279 -17.453  43.057  1.00 77.42           C  
ATOM   4779  C   GLN A 616     -57.746 -18.558  43.964  1.00 77.42           C  
ATOM   4780  CB  GLN A 616     -58.927 -18.063  41.813  1.00 77.42           C  
ATOM   4781  O   GLN A 616     -58.430 -18.988  44.895  1.00 77.42           O  
ATOM   4782  CG  GLN A 616     -59.998 -17.183  41.183  1.00 77.42           C  
ATOM   4783  CD  GLN A 616     -60.634 -17.816  39.960  1.00 77.42           C  
ATOM   4784  NE2 GLN A 616     -61.820 -17.341  39.595  1.00 77.42           N  
ATOM   4785  OE1 GLN A 616     -60.065 -18.725  39.348  1.00 77.42           O  
ATOM   4786  N   LYS A 617     -56.563 -18.993  43.774  1.00 77.36           N  
ATOM   4787  CA  LYS A 617     -55.893 -19.989  44.605  1.00 77.36           C  
ATOM   4788  C   LYS A 617     -55.529 -19.411  45.970  1.00 77.36           C  
ATOM   4789  CB  LYS A 617     -54.637 -20.513  43.906  1.00 77.36           C  
ATOM   4790  O   LYS A 617     -55.650 -20.093  46.990  1.00 77.36           O  
ATOM   4791  CG  LYS A 617     -54.875 -21.745  43.046  1.00 77.36           C  
ATOM   4792  CD  LYS A 617     -53.579 -22.257  42.432  1.00 77.36           C  
ATOM   4793  CE  LYS A 617     -53.833 -23.405  41.464  1.00 77.36           C  
ATOM   4794  NZ  LYS A 617     -52.563 -23.920  40.870  1.00 77.36           N  
ATOM   4795  N   GLU A 618     -55.156 -18.176  46.014  1.00 74.22           N  
ATOM   4796  CA  GLU A 618     -54.842 -17.474  47.255  1.00 74.22           C  
ATOM   4797  C   GLU A 618     -56.110 -17.152  48.041  1.00 74.22           C  
ATOM   4798  CB  GLU A 618     -54.062 -16.189  46.964  1.00 74.22           C  
ATOM   4799  O   GLU A 618     -56.111 -17.201  49.273  1.00 74.22           O  
ATOM   4800  CG  GLU A 618     -52.616 -16.427  46.555  1.00 74.22           C  
ATOM   4801  CD  GLU A 618     -51.858 -15.144  46.256  1.00 74.22           C  
ATOM   4802  OE1 GLU A 618     -50.643 -15.211  45.960  1.00 74.22           O  
ATOM   4803  OE2 GLU A 618     -52.484 -14.062  46.318  1.00 74.22           O  
ATOM   4804  N   ALA A 619     -57.201 -16.905  47.383  1.00 69.36           N  
ATOM   4805  CA  ALA A 619     -58.500 -16.675  48.010  1.00 69.36           C  
ATOM   4806  C   ALA A 619     -59.098 -17.981  48.527  1.00 69.36           C  
ATOM   4807  CB  ALA A 619     -59.456 -16.009  47.024  1.00 69.36           C  
ATOM   4808  O   ALA A 619     -59.763 -17.998  49.566  1.00 69.36           O  
ATOM   4809  N   SER A 620     -58.881 -19.126  47.905  1.00 67.52           N  
ATOM   4810  CA  SER A 620     -59.329 -20.443  48.346  1.00 67.52           C  
ATOM   4811  C   SER A 620     -58.465 -20.968  49.488  1.00 67.52           C  
ATOM   4812  CB  SER A 620     -59.307 -21.435  47.182  1.00 67.52           C  
ATOM   4813  O   SER A 620     -58.952 -21.689  50.361  1.00 67.52           O  
ATOM   4814  OG  SER A 620     -57.991 -21.588  46.677  1.00 67.52           O  
ATOM   4815  N   ASN A 621     -57.248 -20.591  49.595  1.00 62.96           N  
ATOM   4816  CA  ASN A 621     -56.325 -20.942  50.670  1.00 62.96           C  
ATOM   4817  C   ASN A 621     -56.555 -20.083  51.909  1.00 62.96           C  
ATOM   4818  CB  ASN A 621     -54.876 -20.813  50.196  1.00 62.96           C  
ATOM   4819  O   ASN A 621     -56.386 -20.553  53.036  1.00 62.96           O  
ATOM   4820  CG  ASN A 621     -54.031 -22.017  50.566  1.00 62.96           C  
ATOM   4821  ND2 ASN A 621     -52.728 -21.921  50.332  1.00 62.96           N  
ATOM   4822  OD1 ASN A 621     -54.547 -23.025  51.056  1.00 62.96           O  
ATOM   4823  N   LEU A 622     -57.199 -18.929  51.797  1.00 58.12           N  
ATOM   4824  CA  LEU A 622     -57.585 -18.055  52.899  1.00 58.12           C  
ATOM   4825  C   LEU A 622     -58.997 -18.377  53.379  1.00 58.12           C  
ATOM   4826  CB  LEU A 622     -57.501 -16.587  52.475  1.00 58.12           C  
ATOM   4827  O   LEU A 622     -59.346 -18.097  54.528  1.00 58.12           O  
ATOM   4828  CG  LEU A 622     -56.110 -15.950  52.511  1.00 58.12           C  
ATOM   4829  CD1 LEU A 622     -56.012 -14.832  51.478  1.00 58.12           C  
ATOM   4830  CD2 LEU A 622     -55.800 -15.422  53.908  1.00 58.12           C  
ATOM   4831  N   GLY A 623     -59.844 -19.120  52.699  1.00 53.47           N  
ATOM   4832  CA  GLY A 623     -61.160 -19.619  53.064  1.00 53.47           C  
ATOM   4833  C   GLY A 623     -61.124 -21.010  53.667  1.00 53.47           C  
ATOM   4834  O   GLY A 623     -62.069 -21.423  54.343  1.00 53.47           O  
ATOM   4835  N   ALA A 624     -59.979 -21.673  53.815  1.00 50.46           N  
ATOM   4836  CA  ALA A 624     -59.834 -22.969  54.473  1.00 50.46           C  
ATOM   4837  C   ALA A 624     -59.103 -22.829  55.805  1.00 50.46           C  
ATOM   4838  CB  ALA A 624     -59.095 -23.947  53.563  1.00 50.46           C  
ATOM   4839  O   ALA A 624     -59.149 -23.733  56.643  1.00 50.46           O  
ATOM   4840  N   SER A 625     -58.868 -21.571  56.292  1.00 46.17           N  
ATOM   4841  CA  SER A 625     -58.387 -21.293  57.641  1.00 46.17           C  
ATOM   4842  C   SER A 625     -59.389 -20.451  58.424  1.00 46.17           C  
ATOM   4843  CB  SER A 625     -57.036 -20.577  57.592  1.00 46.17           C  
ATOM   4844  O   SER A 625     -59.195 -20.191  59.613  1.00 46.17           O  
ATOM   4845  OG  SER A 625     -57.141 -19.354  56.884  1.00 46.17           O  
ATOM   4846  N   SER A 626     -60.699 -20.496  58.117  1.00 47.37           N  
ATOM   4847  CA  SER A 626     -61.673 -19.939  59.050  1.00 47.37           C  
ATOM   4848  C   SER A 626     -62.901 -20.836  59.168  1.00 47.37           C  
ATOM   4849  CB  SER A 626     -62.096 -18.537  58.610  1.00 47.37           C  
ATOM   4850  O   SER A 626     -64.016 -20.348  59.363  1.00 47.37           O  
ATOM   4851  OG  SER A 626     -63.214 -18.598  57.742  1.00 47.37           O  
ATOM   4852  N   SER A 627     -62.809 -22.113  59.521  1.00 42.59           N  
ATOM   4853  CA  SER A 627     -63.959 -22.805  60.093  1.00 42.59           C  
ATOM   4854  C   SER A 627     -63.627 -23.389  61.462  1.00 42.59           C  
ATOM   4855  CB  SER A 627     -64.435 -23.917  59.157  1.00 42.59           C  
ATOM   4856  O   SER A 627     -62.770 -24.268  61.577  1.00 42.59           O  
ATOM   4857  OG  SER A 627     -63.383 -24.824  58.876  1.00 42.59           O  
ATOM   4858  N   LYS A 628     -63.505 -22.569  62.474  1.00 41.34           N  
ATOM   4859  CA  LYS A 628     -63.992 -22.953  63.796  1.00 41.34           C  
ATOM   4860  C   LYS A 628     -64.443 -21.731  64.591  1.00 41.34           C  
ATOM   4861  CB  LYS A 628     -62.911 -23.711  64.568  1.00 41.34           C  
ATOM   4862  O   LYS A 628     -63.698 -20.757  64.719  1.00 41.34           O  
ATOM   4863  CG  LYS A 628     -62.952 -25.219  64.370  1.00 41.34           C  
ATOM   4864  CD  LYS A 628     -61.808 -25.910  65.102  1.00 41.34           C  
ATOM   4865  CE  LYS A 628     -61.831 -27.416  64.880  1.00 41.34           C  
ATOM   4866  NZ  LYS A 628     -60.600 -28.073  65.414  1.00 41.34           N  
ATOM   4867  N   SER A 629     -65.735 -21.339  64.521  1.00 36.41           N  
ATOM   4868  CA  SER A 629     -66.465 -20.930  65.716  1.00 36.41           C  
ATOM   4869  C   SER A 629     -67.776 -20.241  65.354  1.00 36.41           C  
ATOM   4870  CB  SER A 629     -65.610 -19.998  66.575  1.00 36.41           C  
ATOM   4871  O   SER A 629     -67.816 -19.407  64.447  1.00 36.41           O  
ATOM   4872  OG  SER A 629     -65.176 -18.878  65.823  1.00 36.41           O  
ATOM   4873  N   ASN A 630     -68.838 -20.996  65.419  1.00 39.20           N  
ATOM   4874  CA  ASN A 630     -70.229 -20.844  65.833  1.00 39.20           C  
ATOM   4875  C   ASN A 630     -70.355 -19.933  67.051  1.00 39.20           C  
ATOM   4876  CB  ASN A 630     -70.854 -22.210  66.126  1.00 39.20           C  
ATOM   4877  O   ASN A 630     -69.683 -20.144  68.062  1.00 39.20           O  
ATOM   4878  CG  ASN A 630     -71.282 -22.938  64.867  1.00 39.20           C  
ATOM   4879  ND2 ASN A 630     -71.628 -24.212  65.007  1.00 39.20           N  
ATOM   4880  OD1 ASN A 630     -71.301 -22.359  63.777  1.00 39.20           O  
ATOM   4881  N   SER A 631     -70.820 -18.680  66.775  1.00 36.99           N  
ATOM   4882  CA  SER A 631     -71.866 -18.121  67.624  1.00 36.99           C  
ATOM   4883  C   SER A 631     -72.318 -16.755  67.119  1.00 36.99           C  
ATOM   4884  CB  SER A 631     -71.378 -18.003  69.069  1.00 36.99           C  
ATOM   4885  O   SER A 631     -71.497 -15.948  66.677  1.00 36.99           O  
ATOM   4886  OG  SER A 631     -70.484 -16.913  69.210  1.00 36.99           O  
ATOM   4887  N   SER A 632     -73.434 -16.674  66.448  1.00 43.62           N  
ATOM   4888  CA  SER A 632     -74.779 -16.110  66.479  1.00 43.62           C  
ATOM   4889  C   SER A 632     -74.767 -14.681  67.014  1.00 43.62           C  
ATOM   4890  CB  SER A 632     -75.704 -16.975  67.335  1.00 43.62           C  
ATOM   4891  O   SER A 632     -74.125 -14.398  68.027  1.00 43.62           O  
ATOM   4892  OG  SER A 632     -75.248 -17.027  68.675  1.00 43.62           O  
ATOM   4893  N   THR A 633     -74.868 -13.684  66.093  1.00 44.85           N  
ATOM   4894  CA  THR A 633     -75.953 -12.711  66.148  1.00 44.85           C  
ATOM   4895  C   THR A 633     -75.465 -11.331  65.717  1.00 44.85           C  
ATOM   4896  CB  THR A 633     -76.557 -12.627  67.562  1.00 44.85           C  
ATOM   4897  O   THR A 633     -74.414 -10.870  66.167  1.00 44.85           O  
ATOM   4898  CG2 THR A 633     -78.019 -12.195  67.510  1.00 44.85           C  
ATOM   4899  OG1 THR A 633     -76.472 -13.912  68.189  1.00 44.85           O  
ATOM   4900  N   ALA A 634     -75.710 -11.008  64.466  1.00 42.85           N  
ATOM   4901  CA  ALA A 634     -76.277  -9.714  64.096  1.00 42.85           C  
ATOM   4902  C   ALA A 634     -75.473  -9.063  62.974  1.00 42.85           C  
ATOM   4903  CB  ALA A 634     -76.335  -8.791  65.310  1.00 42.85           C  
ATOM   4904  O   ALA A 634     -74.266  -8.847  63.112  1.00 42.85           O  
ATOM   4905  N   ARG A 635     -75.800  -9.394  61.688  1.00 39.13           N  
ATOM   4906  CA  ARG A 635     -75.662  -8.243  60.801  1.00 39.13           C  
ATOM   4907  C   ARG A 635     -75.706  -8.671  59.338  1.00 39.13           C  
ATOM   4908  CB  ARG A 635     -74.358  -7.496  61.090  1.00 39.13           C  
ATOM   4909  O   ARG A 635     -74.769  -9.299  58.841  1.00 39.13           O  
ATOM   4910  CG  ARG A 635     -74.512  -5.984  61.132  1.00 39.13           C  
ATOM   4911  CD  ARG A 635     -73.246  -5.302  61.632  1.00 39.13           C  
ATOM   4912  NE  ARG A 635     -73.379  -3.848  61.626  1.00 39.13           N  
ATOM   4913  NH1 ARG A 635     -71.109  -3.433  61.736  1.00 39.13           N  
ATOM   4914  NH2 ARG A 635     -72.595  -1.689  61.664  1.00 39.13           N  
ATOM   4915  CZ  ARG A 635     -72.361  -2.993  61.675  1.00 39.13           C  
ATOM   4916  N   GLN A 636     -76.753  -9.245  58.890  1.00 46.31           N  
ATOM   4917  CA  GLN A 636     -77.342  -9.416  57.566  1.00 46.31           C  
ATOM   4918  C   GLN A 636     -78.043  -8.141  57.106  1.00 46.31           C  
ATOM   4919  CB  GLN A 636     -78.326 -10.587  57.563  1.00 46.31           C  
ATOM   4920  O   GLN A 636     -78.951  -7.649  57.780  1.00 46.31           O  
ATOM   4921  CG  GLN A 636     -77.809 -11.823  56.838  1.00 46.31           C  
ATOM   4922  CD  GLN A 636     -78.784 -12.984  56.889  1.00 46.31           C  
ATOM   4923  NE2 GLN A 636     -78.476 -14.049  56.157  1.00 46.31           N  
ATOM   4924  OE1 GLN A 636     -79.804 -12.925  57.583  1.00 46.31           O  
ATOM   4925  N   LYS A 637     -77.297  -7.052  56.824  1.00 42.75           N  
ATOM   4926  CA  LYS A 637     -77.740  -6.083  55.826  1.00 42.75           C  
ATOM   4927  C   LYS A 637     -76.710  -4.972  55.643  1.00 42.75           C  
ATOM   4928  CB  LYS A 637     -79.091  -5.485  56.221  1.00 42.75           C  
ATOM   4929  O   LYS A 637     -76.434  -4.214  56.575  1.00 42.75           O  
ATOM   4930  CG  LYS A 637     -80.289  -6.255  55.684  1.00 42.75           C  
ATOM   4931  CD  LYS A 637     -81.599  -5.553  56.019  1.00 42.75           C  
ATOM   4932  CE  LYS A 637     -82.802  -6.356  55.541  1.00 42.75           C  
ATOM   4933  NZ  LYS A 637     -84.090  -5.687  55.894  1.00 42.75           N  
ATOM   4934  N   ALA A 638     -75.458  -5.202  55.362  1.00 44.60           N  
ATOM   4935  CA  ALA A 638     -74.617  -4.126  54.844  1.00 44.60           C  
ATOM   4936  C   ALA A 638     -73.373  -4.684  54.160  1.00 44.60           C  
ATOM   4937  CB  ALA A 638     -74.220  -3.172  55.968  1.00 44.60           C
[truncated: 71,281 more chars]
