# Supplementary material for: The evolutionary origins and ancestral features of septins
Source: Front Cell Dev Biol. 2024 Jun 26;12:1406966. doi: 10.3389/fcell.2024.1406966 (PMC11238149; doi:10.3389/fcell.2024.1406966)
Supplement: Supplementary file 1 [file DataSheet3.zip › Delic_Shuman_Supp_File6/AncGroup5_200_954_98a30.result/AncGroup5_200_954_98a30.a3m]

#754	1
>101
ASSQPQPASQRQSSHQNQPNSDSNSSTSASTEHIQTASSSSSKRKSPPRQASLKKSQSSQRVSSQKASGYVGFANLPSTIEHLYSQRRRKSRKKGVQFNIMVVGESGLGKTTFINTLFNSELFPNNTHTSKSTPSDQESAEDIGKAKPVSPSPSHGQPTLASQAAASLAQPPKTVEITSTTVEIEEDGVRLSLTLIDTPGFGDNVNNEESFQPIVDYIESQFEQYLQEESKVVEGALVQQEKRNPKFKDNRVHCCLYFISPTGHGLKELDIEFMKRLSKRVNIIPVIGKADTLTVDELKEFKQRIMEDIQHHNIPIYNFPEDDSDDAEMKESASAMDDEETASETGTQENQELRSLLPFAIIGSDEEVQDENPVAALEVDGGKVRGRQYPWGVVEVENPEHCDFAKLRNMLLSSHMQDLKETTHDVLYENYRTEKLSSMGLTNTVSPMSTSKAKSGRSTSQAAAQEDTLAKMAPKRASHALAAHALAAKAQKQAEEMSQKQQQKVKEKAASLESSEEEPMASQKAREMKEQLLAAKSEREESAAAESAAQKSKGAARQSQRRQERELEEKQTQLQRELQAKSAELQQKLLAEQEKLQAELRNLEAQLAKQQSNKAQKEASNLGASSSKSNSSTARQKAKKKSSRCTAEKLAAALKSALTRPARSGEQNSAAAERRKQRAGTERKGAGAGRKVRLHGEAGHVETPAGEFSRRGGERATEAEAEEPLPSNGGEEALEWGLQKARSSKTEEAKKKWK
>A0A836A550	407	0.379	7.835E-117	59	600	754	112	551	1176
-----------------------------------------------------------KLLQQKNLEGYVGFANLP-------NQVYRKSVKRGFEFTLMVVGESGLGKSTLINSLFLTDLY-----------------------SPEYPGPSH--------------RIKKTVQVEQSKVLIKEGGVQLLLTIVDTPGFGDAVDNSNCWQPVIDYIDSKFEDYLNAESRV--------NRRQ--MPDNRVQCCLYFIAPSGHGLKPLDIEFMKRLHEKVNIIPLIAKADTLTPEECQQFKKQIMKEIQEHKIKIYEFPE--------------TDDEEE-----NKLVKKIKDRLPLAVVGSN---------TIIEVNGKRVRGRQYPWGVAEVENGEHCDFTILRNMLIRTHMQDLKDVTNNVHYENYRSRKLAAVtynGVDNN---------KNKGQ-----LTKSPLAQMEEERREH-------VAKMKKMEMEMEQVFEMKVKEKVQKLKDSEA--ELQRRHEQMKKNLEAQHKELEEKRRQFEDEKANWEAQQRILEQQNSSSPKIRPIPPLLDLSADYVVTAQVKIPQLCLWCGIR---------------------------------------------------------------------------------------------------------------------------------------------------------
>A0A6P4ZAE5	404	0.420	4.979E-116	68	514	754	26	380	448
--------------------------------------------------------------------GYVGFANLP-------NQVYRKAVKRGFEFTLMVVGESGLGKSTLVNSLFMTDLY---------SPSE-------------YPGPS--------------QRITKTVKVETSRVLVKEGGVQLQLTIVDTPGFGDAVDNSNCWKPITDHIEQRFEDYLNSESRV--------NRRT--MPDNRVHACLYFIGPTGHGLKPLDIEFMKRLHDKVNIIPLIAKADTMTPEECTQFKKKILQEIKENKIQIYEFP-------------------EGEDEEDNKLNKKLRERIPFAVVGSN---------TLLEINGRKVRGRQYPWGVAEVENMDHCDFITLRNMLIRTHMQDLKDVTNNVHYENYRCQKLA--GIT-ATNGTEKGKPAGGNPSRPSAS-RNPLAQMEEEKREH-------VAKMKKMEMEMEQVFEMKVKEKRQKLKDS-----------------------------------------------------------------------------------------------------------------------------------------------------------------------------------------------------------------------------------------------
>A0A498NRJ2	400	0.372	1.084E-114	68	601	754	7	447	965
--------------------------------------------------------------------GYVGFASLP-------NQVYRKSVKRGFEFTLMVVGESGLGKSTLINSLFLTDLY---------------SGE--------YPGPSH--------------RIKKTVQVEQSKVLMKEGGVQLLLTIVDTPGFGDAVDNSNCWQPVIDHIDSKFEDYLNAESRV--------NRRQ--MPDSRVHCCLYFIAPSGHGLKPLDIEFMKRLHEKVNIIPLIAKADTLTPEECQQFKKQIMREILEHKIKIYEFPE--------------TDDEEE-----NKIVKKIKDRLPLAVVGSN---------TIIEVNGKKVRGRQYPWGVAEVENGDHCDFTLLRNMLIRTHMQDLKDVTNNVHYENYRSRKLAAVtcnGIDNNK---TKGQLT-KVDTVEGMS---PLAQMEEERREH-------VTKMKKMEMEMEQVFEMKVKEKVQKLKDSEAEVQTLDGVFVYNPQNHSKSALIVHAFTNKSAFLECLWTWSESLSDLLKYLPSDTEILLLSLDDTALQDAHWMREQVYGAAAHGGK--------------------------------------------------------------------------------------------------------------------------------------------------------
>UPI000D72AF7A	400	0.420	2.007E-114	65	514	754	69	415	480
-----------------------------------------------------------------ELEGYVGFANLP-------NQVYRKSVKRGFEFTLMVVGESGLGKSTLINSLFLTDLY---------------SAE--------YPGPSH--------------RIQKTVKVDTTQVTLKENGVQLKLTIVDTPGFGDAVDNSNCWQPVIDFIDSKYDEYLNAESRVNRTI----------MPDTRVHCCLYFIAPTGHGLKPLDVEFMKRLHDKVNIIPMVAKADTLTPDECREFKKTILNEIAQHKIRIYEFPDCE--------------DEE---ELKAQ--KRLRDRVPFAVVGSNR---------VIEVGGKRIRGRQYPWGIVEVENLEHNDFIGLRNMLIRTHMQDLKDVTNNVHYENFRYNKLA----------PVTAEGKVK----PGSLTKDPLTQMAEEQQEHNL-------KMKKMEAEMEQVFEMKVKEKKQKLKDS-----------------------------------------------------------------------------------------------------------------------------------------------------------------------------------------------------------------------------------------------
>A0A8C1PAJ3	399	0.364	2.731E-114	69	602	754	57	494	736
---------------------------------------------------------------------YVGFANLP-------NQVYRKSVKRGFEFTLMVVGESGLGKSTLINSLFLTDLY-----------------------SPEYPGPS--------------NRIKKTVQVEQSKVLIKEGGVQLLLTIVDTPGFGDAVDNSNCWQPVIDHIDSKFEDYLNAESRV--------NRRL--MPDSRVHCCLYFIAPSGHGLKPLDIEFMKRLHEKVNIIPLIAKADTLTPEECQQFKKQIMREIQEHKIKMYEFPE--------------TDDEEE-----SKLVKKIKDRLPLAVVGSN---------TIIEVNGKRVRGRQYPWGVAEVENGEHCDFTILRNMLIRTHMQDLKDVTNNVHYENYRSRKLAAVtynGADNN---------KNKGQLTK-SDTDDGmspLAQMEEERREH-------VTKMKKMEMEMEQVFEMKVKEKIQKLKDSEAELQRRHEQMRKNLEAQHKELEEKRRQLEEEKVSWEAQQRILEQQKLDASSIKLLAVQDLADREALDKFCAELNQPTLCS---VRKW-------------------------------------------------------------------------------------------------------------------------------------------------------
>UPI001EB0ADEF	399	0.424	3.716E-114	65	514	754	67	413	475
-----------------------------------------------------------------ELEGYVGFANLP-------NQVYRKSVKRGFEFTLMVVGESGLGKSTLINSLFLTDLY---------------SGD--------YPGPSH--------------RIKKTVSVDTTTVLLKENGVQLKLTTVDTPGFGDAVDNSNCWQPVIDYIDTKYEEYLNAESRVNRTL----------SSDTRVHCCLYYIAPTGHGLKPLDVEFMKRLHDKVNIIPLIAKADTLTPDECREFKKTILNEIAQHKIKIYEFPECD-------------DDEE------NKLQKKLRDRVPFAVVGSNR---------VIEAGGKRVRGRQYPWGLVEVENLEHNDFIALRNMLIRTHMQDLKDVTNNVHYENYRYSKLAPVG----------GDGKVK----PGSLTKDPLTQMAEEKREHDL-------KMKKMEAEMEQVFEMKVKEKKQKLKDS-----------------------------------------------------------------------------------------------------------------------------------------------------------------------------------------------------------------------------------------------
>UPI001EE9E5B8	398	0.419	9.360E-114	57	514	754	144	503	610
---------------------------------------------------------SPPVINKTREVDYVGFANLP-------NQVYRRAVKKGFEFTLMVVGESGLGKSTLINSMFLADIY-----------------------SPEYPGPSH--------------RIKKTVQVEQCQALLKENGVNLTLTVVDTPGFGDAVDNSNCWQPIVDYIESKYEEYLNAESRV---------QRQP-MRDHRVHVCLYFIQPSGHGLKPLDIEFMKRLHDKVNIIPVLAKADTMTPDECTYFKKQVLNEIAQHKIKIYEFP--DVDDEELRKSQ-----------------RALRERVPFAVVGSN---------TVVEVDGRKIRGRRYPWGVVEVENMEHCDFIALRNMLIRTHMTDLKEVTNNVHYENFRCRKLAGVGVT-ASDGTL---GKSNR-----ISNKNPLAQMEEERRDH-------EAKMKKMEQEMEQVFEMKVKEKTQKLKDS-----------------------------------------------------------------------------------------------------------------------------------------------------------------------------------------------------------------------------------------------
>A0A8C3AAH4	396	0.417	2.357E-113	68	514	754	18	371	435
--------------------------------------------------------------------GYVGFANLP-------NQIYRKSVKRGFEFTLMVVGESGLGKSTLINSLFLTDLY-----------------------SPEYPGPSH--------------RVEKTVTVEQSKVLVKEGGVQLLLTIVDTPGFGDTIDNSNCWQPIIDYIDNKFEGYLNAESRV--------NRRL--MPDSRVQCCLYFITPSGHGLKPLDVEFMKRLHEKVNIIPLIAKADTMTPEECQLFKKQIMRGIQEHKIRIYQFPE--------------TDDEEE-----MKMVKRIKDRLPLAVIGSN---------TIIEVNGKRVRGRQYPWGVADVENGEHCDFTILRNMLIRTHMQDLKDVTNNVHYENYRSRKLAAVtynGVDNNK---SKGQLTKP----ETSDGMSPLAQMEEER-----RDHVS--KMKKMEQEMEQVFEMKVKEKLQKLRDS-----------------------------------------------------------------------------------------------------------------------------------------------------------------------------------------------------------------------------------------------
>A0A6L2PDF6	396	0.371	2.357E-113	3	514	754	155	578	636
---QPQpPTSGTPPvFIPTSTSGIKEALAKRAAERVTenhTGGGDVPDNKERSNKAE--RDKVPER-RTKELDGYVGFANLP-------NQVYRKAVKKGFDFTLMVVGESGLGKSTLMNSMFLADIYAVE-----------------------YPGPSH--------------RIKKTVQVETTKVLLKENGVNLTLTVVDTPGFGDAVDNSNCWQPVIDYIESKYEEYLNAESRV--------NRRT--LADSRVHCCLYFIAPSGHGLTPLDVEFMQRLHDKVNIIPVIAKSDTMTPDECSHFKKQILNEISQHKIKIYEFPDTE-------------DEEET------KLHKVLKDRVPFAVVGSN---------TVIEVDGKKIRGRKYPWGIAEVENLEHCDFIALRNMLIRTHLQDLKDVTNNVHYENYRCRKLAGLG-TD-GKPtrISNNVCPQG-VMNSFMTVWNPLAQMEEEKRDH-------EAKMKKMESEMEQVFEMKVREKKQKLKDS-----------------------------------------------------------------------------------------------------------------------------------------------------------------------------------------------------------------------------------------------
>V4A7T9	396	0.431	3.207E-113	65	514	754	22	368	427
-----------------------------------------------------------------ELEGYVGFANLP-------NQVYRKSVKRGFEFTLMVVGESGLGKSTLINSLFLTDLY---------------STE--------FPGPSH--------------RIKKTVKVDTTQVMLKENGVQLKLTTTDTPGFGDAVDNSNCWQPIIDYIDSKYEDYLTAESRVNRTG----------IPDNRVHCCLYFIAPTGHGLKPLDVEFMKRLHDKVNIIPLIAKADTLTPEECKDFKRTILSEIAEHKIKIYEFPYCE--------------DEE---DSKIQ--KKLRDRVPFAVVGSNR---------VMESSGKRVRGRQYPWGVVEVENLEHNDFIALRNMLIRTHMQDLKDVTNNVHYENYRYGKL---------APVQ-SDGKIK----PGSLTKDPLTQMAEEKRDHDL-------KMKKMEAEMEQVFEMKVKEKKNKLKES-----------------------------------------------------------------------------------------------------------------------------------------------------------------------------------------------------------------------------------------------
>UPI001E1DF665	396	0.428	4.363E-113	62	514	754	66	415	482
--------------------------------------------------------------STKELDGYVGFANLP-------NQVYRKSVKRGFDFTLMVVGESGLGKSTLINSLFLTDLY---------------SGE--------YPGPS--------------NRIQKTVKVDKTNVTLKENGVQLRLTVVDTPGFGDAVDNSNCWQPVIDFIDCKYEEYLGNESKVVRTTTA----------DTRVHCCLYFIAPTGHGLKPLDVEFMRRLHDKVNIIPLIAKADTQTPDECREFKKTILNEIAQHKIKIYEFPEC--------------DDEE---ENKIQ--KKLRDRVPFAVVGSN---------TVTEVGGKRVRGRQYPWGIVEVENLEHNDFLALRNMLIRTHMQDLKDVTNNVHYENYRYNKL---APANTD-----GKIK------PGSLTKDPLTQMAEEKREH-------DTKMKKMEAEMEQVFEMKVKEKKQKLKDS-----------------------------------------------------------------------------------------------------------------------------------------------------------------------------------------------------------------------------------------------
>A0A2I4CPW0	396	0.420	4.363E-113	68	514	754	317	670	729
--------------------------------------------------------------------GYVGFANLP-------NQVYRKSVKRGFEFTLMVVGESGLGKSTLMNSLFLTDLY-----------------------SPEYPGPSH--------------RINKTVQVEQSKVLVKEGGVHLLLTIVDTPGFGDAVDNSSCWQPVIDYIDSKFEDFLNAESRV--------NRRQ--MPDNRVHCCLYFIAPSGHGLKPLDTEFMKRLHEKVNIIPLIAKADTLTPEECQQFKKQIMAEIHEHKIKIYDFPE--------------TDDEEE-----MKVIRKIKDRLPLAVVGSN---------TIIEVNGKRVRGRQYPWGVAEVDNGEHCDFMILRNMLIRNHMQDLKDVTNNVHYENYRSRKLAAVtcnGVDNNQ-------NKGLLTKSEPADDMSPIGQMEEERREH-------LAKMKKMEQEMEQVFEMKVKEKLQKLRDS-----------------------------------------------------------------------------------------------------------------------------------------------------------------------------------------------------------------------------------------------
>UPI000521768E	395	0.426	5.936E-113	67	514	754	15	360	424
-------------------------------------------------------------------DSYVGFANLP-------NQLYRKSVKQGFEFTLMVVGESGLGKSTLINSLFLSDLYSNE-----------------------YPGPS--------------LRIKKTVKVETTKVLIKENGVTLRLTIDDTPGFGDAVDNSNCWQAVINHIEKKFEDYLNAESMVTRS----------KLADNRVHCCLYFIAPTGHGLKPLDVEFMKNLHDKVNIIPLIAKADTMTPEECLRFKKQIMKEIHEHKIQLYEFPECE-------------DEEE------NRLNRKLKSRVPFAVVGSN---------TVLEIGGRRVRGRQYPWGVAEVENIDHCDFTVLRNMLVRTHMQDLKDVTNNVHYENYRSKKLSS--VTTTT--MD------GRSKAQ---TKSPLAQMEEEKSEH-------MQKMKKMEMEMEEVFRMKVHEKKQKLQES-----------------------------------------------------------------------------------------------------------------------------------------------------------------------------------------------------------------------------------------------
>UPI00112D7ECE	395	0.419	5.936E-113	67	514	754	44	391	456
-------------------------------------------------------------------DGYVGFANLP-------NQVYRKSVKRGFEFTLMVVGESGLGKSTLINSLFLTELYSKE-----------------------YPGPS--------------LRIKKTVQVEQSKVLVKEGGVQLTLTIVDTPGFGDAVDNSNCWQPVINHIDSKFEDFLNAESRV--------NRRQ--IPDTRVHCCLYFIAPSGHGLKPLDIEFMKRLHDKVNIIPLIAKADTLTPEECQAFKKQIMKEIQEHKIKIYEFPEMDDDE----------DNKLT---------RRIKERMPLAVVGSN---------AVIEVNGKKVRGRQYPWGVAEVENGDHCDFTILRNMLIRTHMQDLKDVTNNVHYENYRSKKLAAVtcnGV-DAT------KTKG-------QLTKSPLAQMEEERREH-------VAKMKKMETEMEQVFEMKVKEKKQKLRDS-----------------------------------------------------------------------------------------------------------------------------------------------------------------------------------------------------------------------------------------------
>A0A2C9JM65	395	0.400	5.936E-113	30	514	754	30	417	483
------------------------------TGRYVVGGDRDRQiKKEDPHSEMEKEKERERKYgaeTRKELEGYVGFANLP-------NQVYRKSVKRGFEFTLMVVGESGLGKSTLINSLFLTDLY--------------SAAE--------YPGPSH--------------RIQKTVKVNTTQVTLKENGVQLRLLVVDTPGFGDAVDNSNCWLPITDFIDSKYEEYLNAESRVNRTACA----------DTRVHCCLYFIAPTGHGLKPLDVEFMKRLHDKVNIIPLIAKADTLTPEVCREFKKTILNEIAQHKIRIYEFPDC--------------DDEE---EMKIQ--KKLRDRVPFAVVGSD---------KVIDIGGKKVRGRQYPWGVVEVENLDHNDFIALRNMVIRTHMQDLKDVTNNVHYENFRYNKLA----------PSTSEGN---KVKPGSLTKDPLSQMAEERAEH-------NAKMKKMEAEMEQVFEMKVKEKRQKLKDS-----------------------------------------------------------------------------------------------------------------------------------------------------------------------------------------------------------------------------------------------
>UPI001BB17371	395	0.418	8.075E-113	68	514	754	15	376	442
--------------------------------------------------------------------GYVGFANLP-------NQVYRRSVKRGFEFTLMVVGESGLGKSTLINSLFLTDIY---------------SGD--------YPGPS--------------QRIKKTVKVETSQANLKENGVQLRLTIVDTPGFGDQVDNSNCWAPILDHIDSKFEEYLNSESRVNRYS----------IPDKRVQCCLYFIAPSGHGLKPLDIEFMKRLHDKVNIIPLIAKADTLTPEECREFKKRIMAEINEHKIKIYEFP-DIEEEEENKENKRLTQRRNGPKEKDTSPN-SLKERVPFAVVGSNH---------IMEVNGKRVRGRQYPWGIAEVENLEHCDFIPLRNMLIRTHMQDLKDVTNNVHYENFRCRKL--------TAVTS-GDAKRGGK----ASSKNPIAQFEEEKLEH-------DKKMRKMESEMEQVFEMKVKEKQKGLEDS-----------------------------------------------------------------------------------------------------------------------------------------------------------------------------------------------------------------------------------------------
>UPI00193A144F	393	0.415	3.762E-112	64	514	754	12	360	424
----------------------------------------------------------------PKTlDSYVGFANLP-------NQLYRKSVKQGFEFTLMVVGESGQGKSTLINSLFLTDLY---------------SSE--------YPGPS--------------MRIKKTVKVETTRVLIKENGVTLNLTVVDTPGFGDAVDNSDCWQPLIGHIETKFEDYLNAESRV----------DRTRVADNRVHCCLYFIAPSGHGLKPLDIEFMKRLHDKVNILPLIAKADTMTPEECKRFKKQILKEIQEHKIKLYEFPECE-------------DEEE------NRLNRKLKERVPFAVVGSN---------TVLEINGRRVRGRQYPWGVAEVENIDHCDFTVLRDMLIRTHMQDLKDVTNNVHYENYRSKKL-SM-VTST----STGGPKPP--------TKSPLQQMEEEKTEHVL-------KMKKMEKEMEDVFKMKVQEKKQKLKDS-----------------------------------------------------------------------------------------------------------------------------------------------------------------------------------------------------------------------------------------------
>UPI0015A834E8	392	0.393	5.118E-112	51	514	754	49	422	522
---------------------------------------------------SITTSTYAKETSVREMDGYVGFANLP-------NQVYRKAVKKGFEFTLMVVGGAGLGKSTLINSMFLTDIYSNE-----------------------YPGPS--------------LRAKKTVQVETTKVLLKENSVNLHLTIVDTPGFGDAVDNSECWQPIIDYIENKYEEYLNAESRVHRSF----------SPDTRVHCCLYFIAPSGHGLKPLDVEFMKRLHDKVNIIPVVAKADSMTPEECASFKRIILGEISRNKINIYDFPEC--------------DNEE---ESKIQKC--LKERVPFAVVGSN---------TVIEVNGKRLRGRRYPWGIAEVENMEHCDFLALRNMLIRTHMQDLKDVTNNVHYENYRCRKLASVA-NDGKSArMSNNFCPQ-RILNTFMVFWNPLAQMEEERKEHEL-------KMKKMEQDLEQLFELKVREKFKKLKDS-----------------------------------------------------------------------------------------------------------------------------------------------------------------------------------------------------------------------------------------------
>A0A8D8W796	392	0.390	5.118E-112	33	514	754	75	456	528
---------------------------------IRSSSSLEKENNSNHNNINSSIIRMPERkiIPSKELDGYIGFANLP-------NQVFRKAVKKGFEFTLMVVGESGLGKSTLINSMFLSDIY---------------SAE--------HPGPS--------------LRIKKTVNVETSRCLLVENNVKLSLTVVDTPGFGDAVDNSDCWQPVIDYIESRYEEYLNAESRVVRSH----------GADSRVHACLYFIAPSGHGLKPLDVEFMQRLHDKVNIIPVIAKSDTMTPEECAAFKKQILSEIAQHKIEIYQFP-----------VTSGSSEEETG-----KFSKSLRDRVPFAVVGAN---------TVIEVDGKKVRGRKYPWGVAEVENLEHCDFIALRNMLVRTHLQDLKDVTSNVHYENFRCRKLAGLG-TD---------GK-PR-----LLNKNPLAQMEEEKREHEL-------KMKKMEVDMEQVFEMKVKEKKQKLKDS-----------------------------------------------------------------------------------------------------------------------------------------------------------------------------------------------------------------------------------------------
>UPI001D092F8A	392	0.379	5.118E-112	6	514	754	146	561	636
------PTTNTTTDVKNSIMKKTATIDNVDTNKLSRVSIKNETPPEPPAkppqeQIKLAQEGTKERPKQKEIDGYVGFANLP-------NQVYRKAVKRGFEFTLMVVGESGLGKSTLINSMFLTDIY-------QSEPGAE------------FPGPS--------------QRIKKTVNVETSRVLLKENGVNLTLTVVDTPGFGDAVDNSNCWVPIIEFIENKYEEYLNCESRV----------TRKQIKDTRVHCCLYFIQPSGHGLKPLDIEFMQRLCDKVNIVPVIAKADTMTTDECQLFKKQILNEISQHKIKIYDFPE-------------VLDDQE---EEG-KMNRLLRSKVPFAVVGSN---------AVIEVDGKKLRGRKYPWGIAEVENLEHCDFIALRNMVIRTHLQDLKDVTNNVHYENYRCRKLAGLG----------ADGK-PIHLS----NKNPLAQMEEEKKEHDL-------KMKKMELEMEQVFEMKVKEKKQKLKDS-----------------------------------------------------------------------------------------------------------------------------------------------------------------------------------------------------------------------------------------------
>A0A8B8I6J4	392	0.338	6.961E-112	1	598	754	217	717	718
-SSMP-P--QMQAPPVPTTAPPPVNAPLRSTENIMKKSDH------PPvaPKPDLPKIEKPK---TKELDGYVGFANLP-------NQVYRKAVKKGFEFTLMVVGETGLGKSTLINSLFLTDVYDKDKH----------------------PGPS--------------LRVKKTVGVETSVVILKENGVNLTLTIVDTPGFGDAVDNSNCWQPIIDFVESKYEEFLNAESRVTRKAA---------PPDTRVHCCLYFIAPSGHGLKPLDVEFMQRLGDKVNIIPVIAKADTMTPEECKDFKEQILKEIAQHKIKIYEFPEGAADEGDAA-------------------PRALRARVPFAVVGAN---------AVIELDGRRVRGRKYPWGVAEVENLEHCDFLALRNMVIRTHLQDLKDVTSSVHYENYRCRKLA--GLSHDGKPHRINSNNFCpqGLMNSFMTVWNPLAQMEEEKREHDL-------KMKKMESDMEQVFELKVREKRAKLKESETELARRHEATRRALEAQARELDERQRALLAEQAAWERDTGLSLDDLRRRSLEANSKETVDGKDKKDKKKKDWSFKNVTSGMYT-----------------------------------------------------------------------------------------------------------------------------------------------------------
>A0A8H7S529	392	0.443	6.961E-112	32	514	754	380	758	809
--------------------------------HDDDDENNFILRR--PSPIFL-DSTITITVVRKKLAGYVGFANLP-------NQVHRKSVKKGFQFTCMVVGESGLGKSTLVNTLFNTGLYPPK-----------ENVE-----------PTH--------------ETPETVEIQSITADIEENGVKLRLTVVDSPGFGDFVNNEQSWKPILDSIESRFDAYLEQENRVNR-------RR---MVDNRIHACLYFIAPTGHALKPLDIEFMRRLHTRVNLIPVIAKADTLTEEEVYAFKQRILADINYHKIQIYQAP------------AYEYDDQET-----IEENREIMSKIPFAVVGSDKEV---------EVDGKKVRGRKYPWGVIEVDNEEHCDFVKLRQMLIRTHMEELKEYTNDVLYENYRTEKLTAMGI--QQDPTVFKEVN-------------PVQKMEEERLAH-------EQKLSKMEAEMRAVFQAKVQEKESKLKHS-----------------------------------------------------------------------------------------------------------------------------------------------------------------------------------------------------------------------------------------------
>A0A6F9DSJ5	392	0.421	9.470E-112	67	514	754	15	360	424
-------------------------------------------------------------------DSYVGFANLP-------NQLYRKSVKQGFEFTLMVVGESGLGKSTLINSLFLSDLYSKE-----------------------YPGP--------------AFRIKKTVQVETTKVLVKENGVSLRLTICDTPGFGDAVDNSDCWQPVIGHIESKFEDYLNAESMV----------SRTKIADNRVHCCLYFIAPTGHGLKPLDIEFMKHLHDKVNIIPLIAKADTMTPEECLKFKQQIMREIREHQIQLYEFPEC--------------DDEEE-----NRLNKKLKSRVPFAVVGSN---------TVMEVGGRRVRGRQYPWGIAEVENIDHCDFTVLRDMLIRTHMQDLKDVTNNVHYENYRSKKLSS---------VST-TTNDGRTKTQ---TKSPLAQMEEEKMEH-------MQKMKKMETEMEEVFRMKVQEKKQKLQDS-----------------------------------------------------------------------------------------------------------------------------------------------------------------------------------------------------------------------------------------------
>A0A6P8IZJ3	391	0.429	1.288E-111	68	514	754	8	356	441
--------------------------------------------------------------------GYVGFANLP-------NQVFRKSVKKGFEFTVMVVGESGLGKSTLLNSLFLTDLY---------TPSS-------------YPSIKEKM--------------TKTVEVKPCTVELKEGSVRLRLTVVDTPGFGDAVNNSDCWKPIIEYIDNKFEEFLTEESKVN---------RHP-FPDSRVHCCLYFIAPTGHCLKPLDIEFMKKLHKKVNIVPVIAKSDTMTTEECTRFKKQILQEIKENDIGIYEFPDLAGE-----------DDSE-------QDSTNMRDRIPFAVVGSN---------TVLEVNGKRVRARVYPWGVAEVENVDHCDFVALRNMLIRTHMQDLKDVTDDTHYENYRCEKLASM---SLGSPSA-----NP---SNASFSRSPLEQLEMEREEH-------EKKLKKMEQEMEQVFEIKVKEKKKKLKDS-----------------------------------------------------------------------------------------------------------------------------------------------------------------------------------------------------------------------------------------------
>A0A293LZM6	391	0.413	1.288E-111	61	514	754	88	438	513
-------------------------------------------------------------VGSKEMEGsYVGFASLP-------DQVYRKAVKKGFEFTLMVVGESGLGKSTLINSMFLTDIYSNE-----------------------YPGPSH--------------RVKKTVEVETTRVVLREGGVNLTLTIVDTPGFGDAVDNTQCWQPIIDYVEAKYAEYLDAESRVHRSA----------VPDNRIHCCLYFIMPSGHGLKPLNIEFMKRLHDKVNIIPVIAKADTMTPEECSLFKRTILNEIAQNKIRLYEFPECD-------------DDEE------NKHLKGLRERVPFAVVGSN---------TIVEVNGKRVRGRKYPWGVAEVENMEHCDFIALRNMLIRTHMQDLKDITNNVHYENFRCRKLAGVGGTD---------GGSARS------NKNPLAQMEEEKKDH-------DAKMQRMEKEMEQVFEMKVREKMQKLKES-----------------------------------------------------------------------------------------------------------------------------------------------------------------------------------------------------------------------------------------------
>UPI000CF83798	391	0.397	1.752E-111	69	514	754	26	377	441
---------------------------------------------------------------------YVGFANLP-------NQVYRKSVKRGFEFTLMVVGESGLGKSTLINSLFLTDLY-----------------------SPEYPGPSH--------------RIKQTVQVEQSKVLIKEGGVHLLLTIVDTPGFGDAVDNSDCWESVTKYIDGKFEDFLNAESRV--------NRRQ--MPDNRVHCCLYFIAPSGHGLKPLDTQFMKQLHEKVNIIPLIAKADTLTPEECLQFKRQIMKEIQENEIKIYDFPE--------------TDDEEE-----MKFVKKIKDRLPLAVVGSN---------TVIEVDGKRVRGRKYPWGVAEVENSEHCDFLILRNMLIRTHMQDLKDVTNNVHYENFRSQKL-----ADVT--CNGGDNKNKGALTKPDTTDamSPLEQMEEERQEH-------MARIKKMEREMENVFEMKVKEKLQKLRDS-----------------------------------------------------------------------------------------------------------------------------------------------------------------------------------------------------------------------------------------------
>A0A397SPG2	391	0.464	2.383E-111	65	514	754	40	389	439
-----------------------------------------------------------------KLQGYVGFANLP-------NQVHRKSVKKGFHFTVMIVGESGLGKSTLVNTLFGTTLYPNKGEAE---PSDET---------------------------------PKTVEIQSLSADIEENGVKLRLTVVDTPGFGDFVNNEESWKPILENIETRFDAYLEQENRV--------NRR--KMVDNRVHACIYFIAPTGHSLKPLDVEFMRRLHTKVNLIPVIAKSDTLTEDEIKQFKQRILDDIAYHKIQIYQAPQYE------------YDDEETVAE-----NREIISKIPFAIVGSDKEV--ELP------DGRRVRGRKYPWGVIEVDNEEHNDFVKLRQMLIRTHMEELKEYTNDVLYENYRSEKLVTMGV---------------QQDQTVFKEVNPLAKMEEERQLH-------EAKLQKMESEMKQVFQQKVQEKEAKLKQS-----------------------------------------------------------------------------------------------------------------------------------------------------------------------------------------------------------------------------------------------
>A0A1B6MJM9	391	0.369	2.383E-111	12	514	754	37	433	504
------------PPAAPTPNNIKEALTKRATERVTTPSDGTGDV--DKLTKAERDKVVPER-RTKELDGYVGFANLP-------NQVYRKAVKKGFDFTLMVVGESGLGKSTLINSMFLADIYSND-----------------------HPGPS--------------QRIKKTVQVETSKVLLKENGVNLMLTVVDTPGFGDAVDNSNCWQPIINYIESRYEEYLNAESRVN---------RKASQPDTRVHCCLYFVAPSGHGLKPLDVEFMQRLHEKVNIIPVVAKADTMTPDECTHFKKQILNEIAQNKIKIYEFPETD-------------DDEE------SKLHKALRDRVPFAVVGSN---------TVIEVDGKKIRGRKYPWGIAEVENLEHCDFIALRNMLIRTHLQDLKDVTNNVHYENFR-----------CISL----AGHGPDGKPSRISNKNPLAQMEEEKREH-------DTKLKKMETEMEQVFEMKVKEKKQKLKDS-----------------------------------------------------------------------------------------------------------------------------------------------------------------------------------------------------------------------------------------------
>UPI0018CC5F8D	391	0.354	2.383E-111	45	598	754	116	585	617
---------------------------------------------SDSNKIAIDRYDKEKQqaVVRPKPkelDGYVGFANLP-------NQVYRKAVKKGFEFTLMVVGESGLGKSTLINSMFLSDIYNQDQH----------------------PGPSH--------------RVKKTVAVETTKVLLKENGVNLTLTVVDTPGFGDAVDNSNCWVPIIDFVESKYEEYLTAESRVHRIA----------IPDNRVHSCLYFIAPSGHGLKPLDVEFMSRLCDKVNIIPVIAKADTMTPEEVQLFKKQILNEIAQHKIKIYDFPE-------------PLEDEEE-----AKVLRQLRHRVPFAIVGAN---------TVIEVEGRKVRGRRYPWGIAEVENLEHCDFIALRNMVIRTHLQDLKDVTNNVHYENYRCRKLAGLG-NDGKTRLSNNLCPQGIMNSF-MTVWNPLAQMEEEKREHEL-------KMKKMEAEMEQVFEMKVKEKKQKLKDSELELTRRHEERKKALEIQIRELEDRRRAFEQEKKEWEDSNGITLDELRRRSLEANSKETASMTSRSSDESKGRRVFGSLLRRHT-----------------------------------------------------------------------------------------------------------------------------------------------------------
>A0A8C3JGW3	391	0.366	2.383E-111	6	505	754	539	941	945
------PADERDARIFSRSRPSDFQQ------HIAAPPPPSPNRPRSPWG------QLDPYDSSEDDKEYVGFATLP-------NQVHRKSVKKGFDFTLMVAGESGLGKSTLVNSLFLTDMY-----RDRKLLNAEE-------------------------------RITQTVEITKHVVDIEEKGVKLRLTIVDTPGFGDAVNNTECWKPVADYIDQQFEQYFRDESGL--------NRKN--IQDNRVHCCIYFISPFGHGLRPLDVEFMRALHQRVNIVPVLAKADTLTPTEVERMKNKIREEIDHYGIRIYQFPECDSDE----------------DEEFKLQDQALKESIPFAVIGSN---------TVVEAKGRRVRGRLYPWGIVEVENPSHCDFVKLRTMLVRTHMQDLKDVTRETHYENYRTQCIQSM-----TRMVVKERNRNKLTRESGTDFPIPVIPPVPDAETEKL----IREKDEELRRmqEMLQKIQKQMK--------------------------------------------------------------------------------------------------------------------------------------------------------------------------------------------------------------------------------------------------------
>UPI00193DCEDA	390	0.403	3.242E-111	59	514	754	186	552	623
-----------------------------------------------------------KIVPERKTkelDGYVGFANLP-------NQVYRKAVKKGFDFTLMVVGESGLGKSTLINSMFLADVY---------------SAE--------HPGPSH--------------RVKKTVQVETSKALLNENGVNLTLTVVDTPGFGDAVDNSNCWQPVIDYIESRYEEYLNAESRVNR--KVQQ-------PDSRVHCCLYFVAPSGHGLKPLDVEFMHRLHDKVNIIPIIAKADTMTPDEIGHFKKQILNEIAQHKIKIYEFP-------------------ETVDEEEAKLHKTLRERVPFAVVGSNTTV---------EVDGKQVRGRKYPWGVAEVENLEHNDFIALRDMLISTHLQDLKDVTNNVHYENYRCRTLAGLG--------ADGKPvriSNNQMLNQWIShHRNPLAQMEEEKRDH-------DAKMKKMETEMEQVFEMKVREKKQKLKDS-----------------------------------------------------------------------------------------------------------------------------------------------------------------------------------------------------------------------------------------------
>UPI00189041BA	390	0.380	3.242E-111	4	514	754	218	619	694
----PTPA---PPVPTVAPPAAPMPAPLRSTENIM------KKPDHPPvaPKPELPKIEKPK---TKELDGYVGFANLP-------NQVYRKAVKKGFEFTLMVVGESGLGKSTLINSLFLTEVYDKDKH----------------------PGPS--------------LRVKKTVGVETSVVLLKENGVNLTLTIVDTPGFGDAVDNSNCWQPIIDFVESKYEEFLNAESRVTRKAA---------PPDTRVHCCLYFIAPSGHGLKPLDVEFMQRLGDKVNIIPVIAKADTMTPEECKDFKEQIMKEIGQHKIKIYSFPESAGEEGEAADAT-----------------RALRARVPFAVVGAN---------TVIEQDGRRVRGRKYPWGIAEVENLEHCDFLALRNMVIRTHLQDLKDVTSSVHYENYRCRKLA--GL------SHDGKPH--RINS----NKNPLAQMEEEKREH-------DQKMKKMESEMEQVFEMKVREKRAKLKES-----------------------------------------------------------------------------------------------------------------------------------------------------------------------------------------------------------------------------------------------
>UPI000B45D37B	390	0.403	4.409E-111	31	514	754	33	406	468
-------------------------------ERIQ----------EPPRKEvDHGKDKDKKYgDGTKELDGYVGFASLP-------NQVYRKSVKKGFEFTLMVVGESGLGKSTLINSLFLSDLY---------------CAE--------YPGPSH--------------RIQKTVKVETTKTVLKENGVQLQLTVVDTPGFGDAVDNSNCWQPVIDFIDSKYDDYLNSESRVSRIT----------MPDYRVHTCLYFIAPTGHGLKPLDVEFMKRLHDKVNIIPLIAKADTLTPDECREFKKTILNEIARHKIRIYEFPECD-------------DDED------SKIQKKLRDRVPFAVVGSNR---------VIEAGGKRVRGRQYPWGLVEVENLEHNDFIALRNMLIRTHMQDLKDVTNNVHYENYRYSKLA----------PSTGDSK---QIKPGSMSKDPLSQMAEEKREHDN-------KMKKMEAEMEQVFEMKVKEKKQKLKDS-----------------------------------------------------------------------------------------------------------------------------------------------------------------------------------------------------------------------------------------------
>UPI0012D3E798	390	0.398	4.409E-111	59	514	754	101	471	509
-----------------------------------------------------------QAISRPKPkelDGYVGFANLP-------NQVYRKAVKRGFEFTLMVVGESGLGKSTLINSMFLADIYNQDQH----------------------PGPSH--------------RIKKTVAVETTKVLLKENGVNLTLTVVDTPGFGDAVDNSNCWVPIIDFVEAKYEEFLTAESRVHRKA----------LSDNRVHSCLYFIAPSGHGLKPLDVEFMQRLCDKVNIIPVIAKADTMTPEEVQLFKKQILNEIAQHKIKIYDFPE-------------PLEDEEE-----AKVLKQLRSRVPFAIVGAN---------TVVEIDGRKVRGRRYPWGTAEVENLDHCDFIALRNMIIRTHLQDLKDVTNNVHYENYRCRKLAGLGTDGKNSRLSNNLCNQG-VMNSFMTVWNPLAQMEEEKREHDM-------KMKKMEAEMEQVFEMKVKEKKQKLKDS-----------------------------------------------------------------------------------------------------------------------------------------------------------------------------------------------------------------------------------------------
>A0A7R9F3V6	390	0.365	4.409E-111	4	514	754	32	456	551
----PSPAitpSSTPTPLALKEALAKRAAERSETNHaVVNNSEDNKERYSSKAE----RDKVPER-RTKELDGYVGFANLP-------NQVYRKAVKRGFDFTLMVVGESGLGKSTLINSMFLADIYSNE-----------------------YPGPSH--------------RIKKTVQVETSKVLLRENGVNLTLTIVDTPGFGDAVDNSNCWQPVIDYIESKYEEYLNAESRVNRKTLV----------DSRVHCCLYFIAPSGHGLKPLDVEFMQRLHDKVNIIPAIAKADTMTPDECSHFKKQaslinccsiycfklsfyliILNEISQHKIKIYEFPDTE-------------DDEE------SKLNKILKDRVPFAVVGSN---------TVIEVDGKKVRGRKYPWGVAEVENLEHCDFIALRNMLIRTHLQDLKDVTNNVHYENFRCRKLAGLG-TD-------GKPAR-------ISNKNPLAQMEEEKRDH-------DAKMKKMETEMEQVFEMKVREKKQKLKDS-----------------------------------------------------------------------------------------------------------------------------------------------------------------------------------------------------------------------------------------------
>A0A4Y2HHR6	390	0.401	4.409E-111	59	514	754	174	527	600
-----------------------------------------------------------KEISVKDMDGYVGFANLP-------NQIYRKAVKKGFEFTLMIVGEAGLGKSTLINSMFLTDIYSNE-----------------------YPGPS--------------LRPKKTTQVETTKVLLKENGVNLHLTVVDTPGFGDAVDNSECWQPITDFIENKYEEFLNGESRVHRSF----------EPDSRVHCCLYFIAPSGHGLKPLDVEFMKRLHDKVNIIPVLAKADTMTPEECAVFKRTIMGEIAKHKIKIYDFPDCEGD-----------DDEE------NKMLKRLKDRVPFAVVGSN---------TVIEVNGKRLRGRKYPWGVAEVENMEHCDFIALRNMLIRTHMQDLKDVTNNVHYENYRCRKLAA--FTNDGKPV--------R-----ISNKNPLAQMEEEKKEH-------EQKMEKMEQEREQLFEQKVKEKFQKLADS-----------------------------------------------------------------------------------------------------------------------------------------------------------------------------------------------------------------------------------------------
>UPI00187DA91F	389	0.355	5.997E-111	54	598	754	105	561	588
------------------------------------------------------KQQAIVRPKVKEIDGYVGFASLP-------DQVYRKAVKKGFEFTLMVVGESGLGKSTLINSMFLSDIYNQEQ----------------------YPGPSH--------------RIKKTVAVETTKVLLKENGVNLTLTVVDTPGFGDAVDNSNCWVPVIEFVESKYEEYLTAESRVHRKA----------ITDNRVHTCLYFIAPSGHGLKTLDVEFMQRLCDKVNIIPVIAKADTMTPEEVQLFKKQILNEIAQHKINIYDFPE-------------PLEDEEE-----AKVLRQLRSRVPFAIVGAN---------SVIEVDGRRVRGRKYPWGVAEVENLEHCDFIALRNIVIRTHLQDLKDVTNNVHYENYRCRKLAGLGVDGKQSRLSNNLCNQG-VMNSFMTVWNPLAQMEEEKREHEL-------KMKKMEAEMEQVFEMKVKEKKQKLKDSELELTRRHEERKKALESSIRELEDRKRCFEQERQEWENANGITLDELRRRSLEANSKETGSLTSRGSDESKSRRVFGSLLRRHT-----------------------------------------------------------------------------------------------------------------------------------------------------------
>A0A6P8Z3V2	389	0.348	5.997E-111	53	610	754	248	721	722
-----------------------------------------------------KENKAPER-KTKELDGYVGFANLP-------NQVYRKAVKKGFDFTLMVVGESGLGKSTLINSMFLSDIYSNE-----------------------HPGPS--------------LRVKKTVAVETSKCLLKENNVNLSLTVVDTPGFGDAVDNSNCWAPIVDYIESKYEEYLNAESRVNRKI----------LSDSRVHCCLYFIAPSGHGLKPLDVEFMQRLHDKVNIIPVIAKADTMIPDECNLFKKQILNEIAQHKIKIYEFP-DTEDEEEVK------------------QHKGLKDRVPFAVVGSN---------TVIEVDGKKLRGRKYPWGIAEVENLEHCDFIALRNMLIRTHLQDLKEVTNSVHYENYRCRKLAGLG-TD-------GKP--GRISNNVATQGvmnsfmtvwNPLAQMEEEKRDH-------DAKMKKMETEMEQVFEMKVKEKKQKLRDSeadlqRRHEQMRKSLEQQLRDLEEKRTAFDKEKQSWEQQNGVTLQELRRRSLEANSKENDMCSADDLMALPSKPSKGGPNAPRRRHSFHHRNMAANASecKQQ-----------------------------------------------------------------------------------------------------------------------------------------------
>A0A1Q3FWE2	389	0.360	5.997E-111	54	598	754	265	725	747
------------------------------------------------------RHEKEKQIvkSKPKeLDGYVGFANLP-------NQVYRKAVKKGFEFTLMVVGESGLGKSTLINSMFLSDVYHAEQH----------------------PGPS--------------KRIKKTVAVESTKVLLKENGVNLMLTVVDTPGFGDAVDNSNCWIPVVDFVESKYEEYLTAESRVHRTA----------IPDTRVHVCLYFIAPSGHGLKPLDIEFMQRLCDKVNIIPVIAKADTLTPEEITQFKKQILNEIAQHKIKIYDFPE---------------PLEE---EEDAKTLRQLRSRVPFAVVGAN---------AIIEIDGRKVRGRRYPWGVAEVENLDHCDFIALRNMVIRTHLQDLKDVTNNVHYENYRCRKLAGLG-NDGKTKMSNNLCNIGTINaNSFGTGWNPLAQMEEEKREH-------DSKMKKMEAEMEQVFEMKVKEKKQKLKDSEAELTRRHEERKKALELQIRELEDRRKAFEMEKGEWEQSNGVTLEELRRKSLEANSKETASLASRSSDESKGRRVFGSLLRRHT-----------------------------------------------------------------------------------------------------------------------------------------------------------
>UPI000A2A6D36	389	0.422	8.157E-111	68	514	754	8	356	433
--------------------------------------------------------------------GYVGFANLP-------NQVFRKSVKKGFEFTVMVVGESGLGKSTLLNSLFLTDLY---------TPSS-------------YPSTKEKL--------------NKTVEVKPCTVELKEGSVRLRLTVVDTPGFGDAVDNSDCWKPIIQHIDNKFEEYLSEESKV---------HRQP-FPDNRVHCCLYFIAPTGHCLKPLDIEFMKKLHNKVNIVPVIAKSDTMTQEECTRFKKQILEEIKENEIGIYDFPDLAVDD-------ENDQDGFT-----------MRDRIPFAVVGSN---------TVLEVNGKRVRARVYPWGVAEVENVDHCDFVALRNMLIRTHMQDLKDVTNDIHYENFRCEKLAGM---QLGSPTN--------SSTSASLSRSPLEQLELEKEEH-------EKKLKKMEQEMEQVFEIKVKEKKKKLKDS-----------------------------------------------------------------------------------------------------------------------------------------------------------------------------------------------------------------------------------------------
>A0A812ECH9	389	0.417	8.157E-111	65	514	754	30	377	440
-----------------------------------------------------------------ELENYVGFANLP-------NQVYRKSVKRGFEFNLMVVGESGLGKSTLINSLFLTDLY---------------SSE--------YPGPS--------------LRIQKTVKVDTTQVVLKENGVSLRLTVVDTPGFGDAVDNSNCWQPVIDFIDSKYEEYLNSESRVNRTT----------MPDNRVHCCLYFIAPTGHGLKPLDVEFMKRLHDKVNIIPLIAKADTLTPDECRDFKKTILNEIAQHRIKIYEFPEC--------------DDEE---ENKIQ-KKLLKDRVPFAIVGSN---------TVVDNNGKRIRGRQYPWGIVEVENLEHNDFIALRNMLIRTHMQDLKDVTNNVHYENYRYSKLA----------PVTADGKIKAS----SLTKDPMSQMQEEKREH-------DSKMKKMEAEMEQVFEMKVKEKKTKLKDS-----------------------------------------------------------------------------------------------------------------------------------------------------------------------------------------------------------------------------------------------
>A0A8B7XJ82	389	0.412	8.157E-111	60	514	754	23	385	448
------------------------------------------------------------RPNKPKDmEGYVGFANLP-------NQVYRRSVKRGFDFTLMVVGEAGLGKSTLINSLFLTDIY---------------SSE--------YPGPS--------------QRMKKTVQVETSQVTAKENGVQLRLTIVDTPGFGDQVDNSNCWQPILDHIDSKFEEYLNAEARV--------NRRS--IVDKRVHCCLYFIAPSGHGLKPLDVEFMKRLHDKVNIIPLIAKADTMTPEECREFKKRIMKEIDENKIKIYEFP----------------DVEE-EEESKENKKLPMRERVPFAVVGSN---------MILEVNGKRVRGRQYPWGVAEVENLEHCDFIPLRNMLIRTHMQDLKDVTNNVHYENFRCRKL-----TAVTAGDSKKAANevAGDPR---VASKNPLAQFEDEKHEHEM-------KMKKMENEMEQVFEMKVKEKKKKLEDS-----------------------------------------------------------------------------------------------------------------------------------------------------------------------------------------------------------------------------------------------
>A0A6J8B135	389	0.424	1.109E-110	63	514	754	63	412	474
---------------------------------------------------------------SKELEGYVGFANLP-------NQVYRKSVKKGFEFTLMVVGESGLGKSTLINSLFLSDLY---------------SSD--------YPGPSH--------------RIQKTVKVDTTQVVLKENGVQLKLTTVDTPGFGDAVDNSNCWQPVIDYIDSKYDEYLNAESRVNRI-------TNA---DTRVHVCCYFIAPTGHGLKPLDVEFMKRLHDKVNIIPIIAKADTLTPDECREFKKTILNEIAQHKIKIYEFPEC--------------DDEE---ENKLQ--KKMRDRVPFAVIGSNR---------VIESGGKKVRGRQYPWGIVEVENLEHNDFIALRNMLIRKHMQDLKDVTNNVHYENFRYNKL-----------APTSVDGNKI--KPGSLSKDPLTQMAEEKRDHDI-------KMKKMEAEMEHVFETKVKEKEQKLKES-----------------------------------------------------------------------------------------------------------------------------------------------------------------------------------------------------------------------------------------------
>A0A3N4J1G0	388	0.403	1.509E-110	45	514	754	26	428	443
---------------------------------------------SPQQESGFSSSSSPPNIVRRKLTGYVGFANLP-------NQWHRKSVRKGFNFNVMVVGESGLGKSTLVNTLFNTSLYPPK---ERKGP--------------------------------SLDIIPKTVSIQSISADIEENGVRLRLTVVDTPGFGDFVNNDESWRPIVDNIEQRFDAYLEAENKVNR----------MNIIDNRVHACVYFIQPTGHALKPLDIEVMRRLHTKVNLIPVIAKADTLTDEEIAEFKKRILADINHHEIQIFEGPRYE------------LDDDETIAE-----NNEIMSKVPFAVVGANSEVTN--------ADGRKVRGRRYPWGIIEVDNEEHCDFVKLRQMLIRTHMEELKEHTNNFLYENYRSDKLTAMGV--AQDPSVFKEVNpAVKQEEERTLHEQKLTKMEAEmkmvfqqkvaekesklrQSEHELYDR--HRDMKEQ----LQRQRMELEEKKSRLGRS-----------------------------------------------------------------------------------------------------------------------------------------------------------------------------------------------------------------------------------------------
>UPI001D02ABA3	388	0.378	1.509E-110	34	514	754	218	592	666
----------------------------------QEDSNKRDSNKESALQIHLRPAALPSKPREP--DGYVGFANLP-------NQVYRKAVKKGFEFTLMVVGESGLGKSTLINSLFLTDVY---------------SAE--------YPGPS--------------LRVKKTVAVETSKVLLNENGVNLTLTVVDTPGFGDAVDNSNCWVPVIEYIESKYEEFLNAESRVVR----------KQIPDSRVHCCLYFVAPSGHGLKPLDVEFMQRLHDKVNIIPIIAKADTMTPEECAQFKKQILNEIAQHKIKIYEFPE--------------LEEEEE-----NKFHKILRDRVPFAVVGAN---------TVIEVDGKKVRGRKYPWGVAEVENLEHCDFIALRNMVIRTHLQDLKDVTNNVHYENFRCRTLAGVGV-D-------GKPTR-------ISNKNPLAQLEEEKREH-------DAKMKKMEMEMEQVFEMKVKEKKQKLRDS-----------------------------------------------------------------------------------------------------------------------------------------------------------------------------------------------------------------------------------------------
>A0A8I6RQ38	388	0.383	2.052E-110	37	511	754	31	408	493
-------------------------------------TKRQNDRGDPPDPVDRFSSKVDRDrtLPEKKTkelDGYVGFANLP-------NQVYRKAVKKGFDFTLMVVGESGLGKSTLINSMFLADIY---------------SAD--------YPGPS--------------QRIKKTVQVETSRTLLKENTVNLTLTIVDTPGFGDAVDNSNCWQPIIDYIQSRYEEFLNAESRVN---------RKTQALDTRVHCCLYFIAPSGHGLKPLDVEFMQRLQDKVNIIPVIAKADTMTPEECAHFKKQILNELAQHKIKIYEFP-----------------DTEEDTEGGKLNGKKLKDRVPMAIVGSN---------TVVEVDGKKIRGRKYPWGVAEVENLEHCDFIALRDMLIRTHLQDLKDVTNNVHYENYRCRKLAGLG----QDPKQ-------R-----ASNKNPLAQMEEEKREHDI-------KMKKMETEMEQVFEMKVKEKKQKL--------------------------------------------------------------------------------------------------------------------------------------------------------------------------------------------------------------------------------------------------
>UPI001D15F682	388	0.360	2.052E-110	1	505	754	530	942	946
-SSVAQPIADELLDEKELRPFSRPWPLDFQ-QHIAAPAPLSPSRPRSPWG------KLDPYDSSEDDKEYVGFATLP-------NQVHRKSVKKGFDFTLMVAGESGLGKSTLVNSLFLTDMY-----RDRKLLSAEE-------------------------------RITQTVEITKHVVDIEEKGVKLRLTIVDTPGFGDAVNNTECWKPVADYIDQQFEQYFRDESGL--------NRKN--IQDNRVHCCLYFISPFGHGLRPLDVEFMRALHQRVNIVPILAKADTLTPSEVERKKSKIREEIERYGIRIYQFPECDSDE----------------DEDFKLQDQALKESIPFAVIGSN---------MVVEAKGRRVRGRLYPWGIVEVENPAHCDFVKLRTMLVKTHMQDLKDVTRETHYENYRAQCIQSM-----TRMVVKERNRNKLTRESGTDFPIPAIPAVPDSETEKL----IREKDEELRRmqEMLQKIQRQMK--------------------------------------------------------------------------------------------------------------------------------------------------------------------------------------------------------------------------------------------------------
>K2RMN6	387	0.406	2.791E-110	0	511	754	14	424	475
ASPVPTPASPLSNSKPSSPAGGDVKSSNLMADGKQGSSPQTVSSRDPK--AAAQAASDMRNIVRRKLTGYVGFANLP-------NQWHRKSVRKGFNFNVMVVGESGLGKSTLVNTLFNTSLYPPK---ERKPP--------------------------------SLDIIPKTVAIQSISADIEENGVRLRLTVVDTPGFGDFVNNDDSWRPIVENIEQRFDAYLDAENKVNRMNIV----------DNRIHACVYFIQPTGHSLKPLDVEVMRRLHTKVNLIPVIAKSDTLTDDEITAFKQRILADIAHHGIQIFEGPRYE------------MDDEETIAE-----NQEIMSKVPFAVVGAN--------TDVSTSDGRKVRGRRYPWGVIEVDNEEHCDFVKLRQMLIRTHMEELKEHTNNTLYENYRSDKLISMGV--SQDPSVFKEVN-------------PAVKQEEERTLH-------EQKLQKMEQEMKMVFQQKVAEKESKL--------------------------------------------------------------------------------------------------------------------------------------------------------------------------------------------------------------------------------------------------
>A0A0A9W7A4	387	0.360	2.791E-110	12	514	754	17	423	494
------------PPSTETNGDAATPPPASMKENFAAAKRPDKPAPEPPtndngdRFSKLDRDRSVPEKKTKELDGYVGFANLP-------NQVYRKAVKRGFDFTLMVVGESGLGKSTLINSMFLADIY---------------SAD--------YPGPS--------------QRVKKTVQVETSRTLLKENGVNLSLTIVDTPGFGDAVDNSNCWQPVIDYIESRYEEYLNAESRVN---------RTAQSADTRVHCCLYFIAPSGHGLKPLDVEFMQRLHDKVNIIPVIAKADTMTPEECSHFKKQILNEVAQHKIKIYEFP-------------------ETEDNDEKPIGKKLKDRIPImAVVGSN---------TIVEMDGKKVRGRKYPWGVAEVENLEHSDFIALRDLLIRTHLQDLKDVTNNVHYENYRCRKLAGLG----------QDSKQPR-----AYFKNPLAQLEEEKREHDL-------KMKKMETEMEQVFEMKVKEKKQKLKDS-----------------------------------------------------------------------------------------------------------------------------------------------------------------------------------------------------------------------------------------------
>A0A6P5AXC0	387	0.440	3.796E-110	31	432	754	2	320	388
-------------------------------DHRQSAREAIRT----SGFFSDDRIASSKQFVNPEQPGYVGFANLP-------NQVHRKSVKKGFEFTLMVVGESGLGKSTLINSLFLTDLYP-----EREIPGAAEKIE-------------------------------QTVKIDASTVEIEERGVKLRLTVVDTPGYGDAINSKDCFKPILSYIDDQFERYFHDESGL--------NRRN--IVDNRVHCCFYFISPYGHGLKPLDVEFMKALHHKVNIVPVIAKADTLTPKEVRALKARILEEIAQHGIKIYQMPDCDSDE----------------DEDFKEQCRLLKAAVPFAVVGSNQMI---------EVKGKKVRGRLYPWGVVEVENPEHCDFIKLRTMLI-THMQDLQEVTQDVHYENYRA---------------------------------------------------------------------------------------------------------------------------------------------------------------------------------------------------------------------------------------------------------------------------------------------------------------------------------
>UPI0018F62CA4	387	0.407	3.796E-110	68	514	754	15	361	426
--------------------------------------------------------------------GYVGFANLP-------NQVYRKSVKRGFEFTLMVVGESGLGKSTLINSLFLSDLYSKE-----------------------YPGPS--------------LRINKTVQVEQVKVLVKEGGVQLTLTIVDTPGFGDAVDNSNCWQPVINYIDSKFEDFLNSESRV--------NRRQ--MADTRVHCCLYFIAPSGHGMKPLDIEFMKRLHDKVNIIPLIAKADTLTPEECQHFKKQIMKEIKEQKIKIYEFPG-------------------TEDEEDNKLVKKFKDRVPLAVVGS---------TLVFEVSGRKVRGRQYPWGLAEVENGEHCDFSLLRNMLIRTHMQDLKDITNNVHYENYRSRKLAAV----TGNGVDANKTKG-------PLTRSPLAEMEEERREH-------VTKMKKMETEMEQVFEMKVKEKKQKLKDS-----------------------------------------------------------------------------------------------------------------------------------------------------------------------------------------------------------------------------------------------
>A0A3P9MB19	387	0.394	3.796E-110	64	514	754	20	377	439
----------------------------------------------------------------PKTlEAYVGFANLP-------NQVYRKSVKRGFEFTLMVVGESGLGKSTLINSLFLTDLY-----------------------SPEYPGPSH--------------RIKQTVQVEQSKVLIKEGGVQLLLTIVDTPGFGDAVDNSGCWKSVMDYIDSKFEDFLNAESRV--------NRRQ--MPDSRVHCCLYFIAPSGHGLKPLDTEFMKYLHEKVNIIPLIAKADTLTPEECQQFKRQIMKEIQENEIKIYEFP-------------------ETEDEEEMKMVKKIKDRLPLAVVGSN---------TIIEVDGKRVRGRKYPWGVAEVENSEHCDFMILRNMLIRTHMQDLKDVTNNVHYENFRSGKLAA--VT-----CNGVENKHNGQltKTDTSDGMSPLAQMEEERQEN-------MGRIKKMEQEMENVFEMKVKEKLQKLRDS-----------------------------------------------------------------------------------------------------------------------------------------------------------------------------------------------------------------------------------------------
>UPI001C71DAD1	387	0.389	3.796E-110	46	514	754	46	425	497
----------------------------------------------PPVCNGNNKEQLTyaKEISRKEMDGYVGFANLP-------NQIYRKAVKKGFDFTLMIVGEAGLGKSTLLNSMFLTDIYSNE-----------------------YPGPS--------------LRPKKTVQVEVAKVLLKENGVNLHLTVVDTPGFGDNVDNSECWQPIIDFIENKFEDYLNGESRVHRSF----------APDSRIHCCLYFIAPSGHGLKPLDVEFMKRLHDKVNIVPVIAKADTMTPEECATFKKSILGEIARNKINIYEFPDC--------------DDEEE-----NKLLRRLRDRVPFAVVGSN---------TVIEVNGKRLRGRRYPWGVAEVENMEHCDFLALRDMLIRTHMQDLKEITNNVHYENYRCKKLTAFtdGKPVRISNNL-CPQ---RILNTFMVFWNPLAQMEEEKKEHEL-------KMKKMEQEREVLFEQKVQEKFQKLKDS-----------------------------------------------------------------------------------------------------------------------------------------------------------------------------------------------------------------------------------------------
>G0S572	387	0.411	5.162E-110	4	511	754	135	529	580
----PQPAAPGAQLDNPSSAGSEVS--------RQTPSD---TKAAAPQQAS---STDNKNIIRRKLTGYVGFANLP-------NQWHRKSVRKGFNFNVMVVGESGLGKSTLVNTLFNTSLYPPK---ERKGP--------------------------------SLDIVPKTVQIQSISADIEEAGVRLRLTVVDTPGFGDFVNNDESWRPIVDNIEQRFDAYLDAENKINR----------HNIVDNRIHACVYFIQPTGHSLKPLDIEVMKRLHTKVNLIPVIAKADTLTDEEVTAFKQRILADIKYHNIQIFEGPRYE------------LDDEETIAE-----NNEIMSKVPFAVVGANTEV--------VNADGRRVRGRKYPWGIIEVDNEEHCDFVKLRQMLIRTHMEELKEHTNNVLYENYRTDKLLAMGV--SQDPSVFKEVN-------------PAVKQEEERLLH-------EQKLAKMEAEMKMVFQQKVAEKEAKL--------------------------------------------------------------------------------------------------------------------------------------------------------------------------------------------------------------------------------------------------
>A0A4C1U6P9	387	0.370	5.162E-110	4	514	754	92	516	591
----PPPAVPTSILHNMPSALRATDNALKKLDHPPVA----------PKPENLPKIEKPK---TKELDGYVGFANLP-------NQVYRKAVKKGFEFTLMVVGESGLGKSTLINSLFLTEVYDKDKH----------------------PGPS--------------LRVKKTVGVETSVVLLKENGVNLTLTIVDTPGFGDAVDNSNCWQPIIDFVESKYEEFLNAESRVTRKAA---------PPDTRVHCCLYFIAPSGHGLKPLDVEFMQRLGDKVNIIPVIAKADTMTPEECIEFKQQVMKEIAQHEIKIYEFPESTGEEGEAAEAT-----------------RALRARVPFAVVGAN---------TVIEQDGRRVRGRKYPWGVAEVENLEHCDFLALRNMVIRTHLQDLKDVTSSVHYENYRCRKLAGLshdGKPHRInSNknkSKKSKFNmlllFSHINNKASFVDrNPLAQMEEEKREHNL-------KMKKMESEMEQVFETKVREKHAKLKES-----------------------------------------------------------------------------------------------------------------------------------------------------------------------------------------------------------------------------------------------
>UPI00158C38B4	387	0.360	5.162E-110	12	514	754	193	593	667
------------PIASVKPRLPQNSVNSNQSDHLEDSNKRESIRNDSNKESALQIHLRPaVQPTKPKeLDGYVGFANLP-------NQVYRKAVKKGFEFTLMVVGESGLGKSTLINSMFLADIY---------------SAE--------YPGPS--------------LRVKKTVAVETSKVLLKENGVNLTLTVVDTPGFGDAVDNSNCWVPVIEFIESKYEEFLNAESRIVR----------KQIPDSRVHCCLYFISPSGHGLKPLDVEFMQRLHDKVNIIPIIAKADTMTPEECTHFKKQVLNEIAQHKIKIYEFPE--------------LEEEEE-----NKLHKILRDRVPFAVVGAN---------TVIEHDGKKIRGRKYPWGVAEVENLEHCDFIALRNMVIRTHLQDLKDVTNNVHYENFRCRTLAGLGV-D-------GKPT--RVT-----NKNPLAQLEEEKREH-------DTKMKKMEMEMEQVFEMKVREKKQKLKDS-----------------------------------------------------------------------------------------------------------------------------------------------------------------------------------------------------------------------------------------------
>UPI0018F40414	387	0.351	5.162E-110	5	506	754	732	1156	1159
-----RPESEEPSCRDPEALPAALEPSPEPDPRPParpWPPDGHQHISAPAPLSPLTRPRSPwgkvdPYDSSEDDKEYVGFATLP-------NQVHRKSVKKGFDFTLMVAGESGLGKSTLINSLFLTDLY-----RDRKLLNAEE-------------------------------RITQTVEITKHSVEIEEKGIKLRLTIVDTPGFGDAVNNTECWKPLADYIDQQFEQYFRDESGL--------NRKN--IQDNRVHCCLYFISPFGHGLRPLDVEFLKALHQRVNIVPILAKADTLTPPEVEHKKRKIREEIERFGIRIYQFPDCDSDE----------------DEDFKLQDQALKDSIPFAVIGSN---------TVVEARGRRVRGRLYPWGIVEVENPAHCDFVKLRTMLVRTHMQDLKDVTRETHYENYRAQCIQSM-----TRMVVKERNRNKLTRESGTDFPIPTVPPGADAETEKL----IREKDEELRRmqEMLQKIQRQMKE-------------------------------------------------------------------------------------------------------------------------------------------------------------------------------------------------------------------------------------------------------
>UPI00138FA69A	386	0.426	7.021E-110	68	514	754	17	365	447
--------------------------------------------------------------------GYVGFANLP-------NQVFRKSVKKGFEFTVMVVGESGLGKSTLLNSLFLTDLY---------TPSSY---------------PSIKE------------KLNKTVEVKPCTVELKEGGVRLRLTVVDTPGFGDAVDNTDCWKPVIKYIDSKFEEHLNAESRVQRSP----------FPDNRVHCCLYFISPTGHSLKPLDIEFMKKLHNKVNIVPVISKADTLTTEECTRFKKQILQEIKENNISIYEFPDlGGEEDAELDAV-------------------NMRDKVPFAVVGSN---------TVLEVNGKRVRARVYPWGVVEVENVEHCDFVALRNMLIRTHMQDLKDVTNDAHYENYRCDKLASM---TVGSPSS-----SPSHV---SLSKSPLEQLEAEKDDH-------EKKLKKMEQEMEQVFDIKVKEKKKKLKDS-----------------------------------------------------------------------------------------------------------------------------------------------------------------------------------------------------------------------------------------------
>A0A8J4ZEY5	386	0.397	7.021E-110	53	514	754	145	517	605
-----------------------------------------------------REKESSHYSSSAKSvDGYVGFANLP-------NQVYRKAVKKGFDFTLMVVGESGLGKSTLINSMFLTDIY-----------------------APDYPGPS--------------MRIKKTVQVETTKLLLKENGVNLTLTVVDTPGFGDAVDNSNCWQPIIDFIENKYEDYLNCESRVNRKI----------ITDNRVHSCLYFIAPSGHGLKPLDIEFMKRLHDKVNIIPLIAKADTMTPEECALFKKTILNEIAQHKIKIYEFPDC--------------DDEE---DNKVQ--KPLKERVPFAVVGSN---------TIIDNNGKKIRGRKYPWGVVEVENLEHCDFIALRNMLIRTHMQDLKDVTNSVHYENYRCRKLA--GVSqdGKQSRLSNNLCPQ-RILNTFMVCWNPLAQMEDEKKEH-------DDKIKRMEQDMENVFEMKVKEKKQKLKDS-----------------------------------------------------------------------------------------------------------------------------------------------------------------------------------------------------------------------------------------------
>A0A1J1IT34	386	0.358	7.021E-110	54	602	754	232	677	1884
------------------------------------------------------KQQAIVRPKVKELDGYVGFANLP-------NQVYRKAVKKGFEFTLMVVGESGLGKSTLINSMFLSDIYNQEQH----------------------PGPS--------------FRAKKTVNVETTKVMLRENGVNLTLTVVDTPGFGDAVDNSNCWVPVIDFVESKYEEYLTAESRVHRKA----------MSDSRVHVCLYFIAPSGHGLKPLDIEFMQRLHDKVNIIPVIAKADTLTPEEIQHFKKQILNEIAQHKIKIYDFPE-------------PLEDEEE-----AKALRQLRTRVPFAVVGAN---------AIIEIDGRKIRGRKYPWGIAEVENLEHCDFIALRNMVVRTHLQDLKDVTNNVHYENYRCRKLAGLG----------NDGKA-R-----LSNKNPLAQMEEEKREH-------DSKMKKMEAEMEQVFEMKVKEKKQKLKDSELELTRRHEERKKALELQIRELEERRKAFEQEKGEWEQHSGVTLDELRRRSLEANSKEKKENLFTSKSPISTGLVQWHQEIQMRRRKV-------------------------------------------------------------------------------------------------------------------------------------------------------
>UPI000C6E19C2	386	0.400	9.548E-110	63	514	754	71	417	492
---------------------------------------------------------------SKESDGYVGFANLP-------NQVYRKAVKRGFEFTLMVVGESGLGKSTLINSVFLTDIYSNE-----------------------YPGPSH--------------RIKKTVQIETTKVLLKENGVNLLLTVVDTPGFGDAVDNSKCWQPIVDFIESKCEEYLNAESRVNRTT----------IPDTRVHCCLYFIAPSGHGLKPLDIEFMKQLHDKVNIIPLIAKADTLTPEECSFFKRTILNEIAQNKIKVYEFPEC--------------DDEE---ENKVQ--KLLKERMPFAVVGSNTLV---------DVNGKQVRGRKYPWGVAEVENPDHCDFIALRNMLIRTHMQDLKDVTSNVHYENYRCRKLAGIG--------ADGNPK--------MTNKNPFTQMEEEKLEH-------EAEMKSTEKETEKVFEMKVQEKLQKLKDS-----------------------------------------------------------------------------------------------------------------------------------------------------------------------------------------------------------------------------------------------
>A0A8B8EG63	386	0.415	9.548E-110	62	514	754	174	524	587
--------------------------------------------------------------STKELDGYVGFANLP-------NQVYRKSVKRGFEFTLMVVGESGLGKSTLINSLFLTDLY-----------------------SPEXSGPSH--------------RIQKTVKVETTQCLLKENGVQLNLTTVDTPGFGDAVDNSNCWQPVIDFIDSKYDEYLNAESRVVRSPT----------PDTRVHACLYFIAPTGHGLKPLDVEFMKRLHDKVNIIPLISKADSLTPDECREFKKTILNEIAQHKIKIYEFPEC--------------DDEE---ENKLQ--KKLRDRVPFAVVGSNR---------VIEGGGKKIRGRQYPWGIVEVENLEHNDFIALRNMLIRTHMQDLKDVTNNVHXENFRYNKL---------APSSTD----GNKIKPGSLSKDPLTQMAEEKKEHDN-------KMKKMEAEMEQVFEMKVQEKQAKLKES-----------------------------------------------------------------------------------------------------------------------------------------------------------------------------------------------------------------------------------------------
>W5PMD2	386	0.394	9.548E-110	4	438	754	574	932	996
----PRP--QIQEPRPQASDLCQDDLEFKSPSWPQpSDSQQYFSASAPLSPSARPRSPWGKldpYDSSEDDKEYVGFATLP-------NQVHRKSVKKGFDFTLMVAGESGLGKSTLVNSLFLTDLY-----RDRKLLSAEE-------------------------------RIMQTVEITKHAVDIEEKGVKLRLTIVDTPGFGDAVNNTECWKPVAEYIDQQFEQYFRDESGL--------NRKN--IQDNRVHCCLYFISPFGHGLRPLDVEFMKALHQRVNIVPILAKADTLTPPEVERKKRKIREEIEHFGIKVYQFPDCDSDE----------------DEDFKSQDLALKESIPFAVIGSN---------TVVEARGRRVRGRLYPWGIVEVENPGHCDFVKLRTMLVRTHMQDLKDVTRETHYENYRAQCIQSM---------------------------------------------------------------------------------------------------------------------------------------------------------------------------------------------------------------------------------------------------------------------------------------------------------------------------
>A0A1B6DNI7	385	0.367	1.298E-109	4	514	754	31	428	503
----PPPAAPTPTALKEALAKRTAS-----TEKVIDTSVAETNDRLSKAE----RDKVPER-KTKELDGYVGFANLP-------NQVYRKAVKKGFDFTLMVVGESGLGKSTLINSMFLSDVY---------------CSE--------YPGPS--------------LRVKKTVQVETSKILLKENGVNLTLTIVDTPGFGDAVDNSNCWQPVIDYIESKYEEYLNAESRVNRKA--CQ-------PDSRVHCCLYFVAPSGHGLKPLDVEFMQRLHDKVNIIPVISKSDTMTPEECAQFKKQILNEIAQHKIKIYQFP-------------------ETEDEEDSKLHRTLRDRVPFAVVGSN---------TVLEVDGKKVRGRKYPWGVAEVENLDHCDFIALRNMLIRTHLQDLKDVTNTVHYENFRCRSLAGQG-PD---------GKVMRNSS-----KNPLVQMEEEKKEHDL-------KMKKMEKEMEHVFEMKVREKKEKLKES-----------------------------------------------------------------------------------------------------------------------------------------------------------------------------------------------------------------------------------------------
>UPI001B88931F	385	0.410	1.298E-109	67	514	754	195	540	600
-------------------------------------------------------------------DGYVGFANLP-------NQVYRKSVKRGFDFTLMVVGESGLGKSTLINSLFVTDLYCQE-----------------------YVGPSH--------------RIKKTVSVETTNVVIKENGVTLRLTIVDTPGFGDAVDNSNCWQPVTDFIDSKYEEFLNAESRV---------SREPIIPDHRVHTCLYFISPTSHGLKPLDVEFMKRLHDKVNIVPLIAKADTLTPDECRDFKKTILNEIAQHRIKIYEFPDTDDDD----ENKQSI---------------KMKDRVPFAVVGSNR---------VLDVGGKRVRGRQYPWGIVEVENLEHNDFVALRNMVIRTHMQDLKDVTNNVHYENYRYGKLAPVG----------GDGKVK----PGSLNRDPLSQMAEEKKEHEL-------KMKKMESEMEQVFESKVKEKKQKLKDS-----------------------------------------------------------------------------------------------------------------------------------------------------------------------------------------------------------------------------------------------
>UPI001ED879DF	385	0.397	1.298E-109	65	514	754	222	578	652
-----------------------------------------------------------------ELDGYVGFANLP-------NQVYRKAVKKGFDFTLMVVGESGLGKSTLINSMFLADIY-----------------------SPEYPGPSH--------------RIKKTVQVETTRVLLKENGVNLTLTVVDTPGFGDAVDNSNCWQPVIDYVESKYEEYLNAESRVGRRP--GWGGSGGGGVDGRVHCCLYFVAPSGHGLKPLDAEFMRRLHDRVNVVPVIAKADTMTPEECAHFKKQIISEIAQHKIKIYEFPS-GSD---------------TGDEDDANE-KKLRERVPFAVVGSNAVVELE--------GGKKVRGRRYPWGIAEVENLNHCDFVALRDMLIRTHLQDLKDVTNNVHYENYRCRKLAGLG--------NDGKPT--RVS-----NRNPLAQMEEEKREHEV-------KMKKMESEMEQVFEMKVREKKQKLRDS-----------------------------------------------------------------------------------------------------------------------------------------------------------------------------------------------------------------------------------------------
>UPI0018C23329	385	0.377	1.298E-109	6	514	754	212	619	694
------PPSTAPPPTPAPPVPISAPPAPVPTPLRST-ENIMKKAEHPPvaPKPDLPKIEKPK---TKELDGYVGFANLP-------NQVYRKAVKKGFEFTLMVVGESGLGKSTLINSLFLTEVYDKDKH----------------------PGPS--------------LRVKKTVGVETSVVLLKENGVNLTLTIVDTPGFGDAVDNSNCWQPIIDFVESKYEEFLNAESRVARKAA---------PPDTRVHCCLYFIAPSGHGLKPLDVEFMQRLGDKVNIIPVIAKADTMTPEECKDFKEQIMKEIGQHKIKIYDFPESTGEE-----------------GDGADVTKSLRARVPFAVVGAN---------TVIEQDGRRIRGRKYPWGIAEVENLEHCDFLALRNMVIRTHLQDLKDVTSSVHYENYRCRKLA--GLSHDGKPHRTNSNKN------------PLAQMEEEKREHDL-------KMEKMESEMEQIFQTKVRDKRAKLKES-----------------------------------------------------------------------------------------------------------------------------------------------------------------------------------------------------------------------------------------------
>T1IHJ1	385	0.407	1.298E-109	52	514	754	263	622	697
----------------------------------------------------YKEREKEHHTNNiKDLDGYVGFANLP-------NQVYRKAVKKGFEFTLMVVGESGLGKSTLINSMFLSDIY---------------SAE--------HPGPSH--------------RIKKTVQVETTKALLKENGVNLTLTVVDTPGFGDAVDNSNCWQPVMDYIETKYEEYLNSESRV--------NRRTT--PDNRVHCCLYFLSPSGHGLKPLDVEFMKRLHDKVNIIPLLAKADTMTPEECVSFKQKIINEISQHKIKIYEFPDG--------------DDEE---ETKVQ--KPLKDRVPFAVVGSN---------TIIDINGKKVRGRKYPWGVAEVENMEHCDFIALRNMLMRTHMQDLKDITNNVHYENFRCRKLAGIG----------SDGKPLRVSS-----KNPLAQMEEEKKER-------EQKIKKTEQEMEQVFEMKVREKKQKLKDS-----------------------------------------------------------------------------------------------------------------------------------------------------------------------------------------------------------------------------------------------
>A0A162ZJ97	385	0.457	1.766E-109	65	514	754	3	352	402
-----------------------------------------------------------------KLMGYVGFANFP-------NQVHRKSVKTGFQFTCMVVGESGLGKSTLVNTLFNTQIYPNK--------------------QPAEP--TH--------------DCPQTVEIQSITTDIEENGVRLRMTVVDTPGFGDFVNNEESWKPILDNIESRFDAYLEQENRV--------NRR--KMVDNRIHACLYFITPTGHALKPLDVEFMRRLHTRVNLIPVIAKADTLTEEEVVAFKQRILADIKHHNIQIYQAP------------AYEYDDEETIAE-----NREVMSKIPFAIVGSDKEFEVE--------GGRRVRGRRYPWGVIQVDNEEHCDFVKLRQMLIRTHMEELKEFTNDVLYENYRTEKLSAMGI--QQDPSVFKEVN-------------PVQKMEEERLAH-------EQKLAKMETEMRSVFHAKVQEKEHKLKQS-----------------------------------------------------------------------------------------------------------------------------------------------------------------------------------------------------------------------------------------------
>UPI00046BDC9D	385	0.391	1.766E-109	5	438	754	56	415	479
-----RPQVPEPRPQAPDLYQDDLDFSTPLWPHPSD-SQQYFSASAPlsPSASARPRSPWGKldpYDSSEDDKEYVGFATLP-------NQVHRKSVKKGFDFTLMVAGESGLGKSTLVNSLFLTDLY-----RDRKLLSAEE-------------------------------RIMQTVEITKHAVDIEEKGVKLRLTIVDTPGFGDAVNNTECWKPVAEYIDQQFEQYFRDESGL--------NRKN--IQDNRVHCCLYFISPFGHGLRPLDVEFMRALHQRVNIVPILAKADTLTPPEVERKKRKIREEIEHFGIKIYQFPDCDSDE----------------DEDFKLQDQALKESIPFAVIGSN---------TVVEARGRRVRGRLYPWGIVEVENPGHCDFVKLRTMLVRTHMQDLKDVTRETHYENYRAQCIQSM---------------------------------------------------------------------------------------------------------------------------------------------------------------------------------------------------------------------------------------------------------------------------------------------------------------------------
>UPI0011CEE396	385	0.358	1.766E-109	4	505	754	72	495	499
----ETPESWREPGHSLCGVGRLPLDIDERDARIfsrSQPLDVQQHIAAPPPPsPNRPRSpwgQLDPYDSSEDDKEYVGFATLP-------NQVHRKSVKKGFDFTLMVAGESGLGKSTLINSLFLMDMY-----RDRKLLNAEE-------------------------------RIMQTVEIIKHMVDIEEKGVKLRLTIVDTPGFGDAVNNTECWKPVADYIDQQFEQYFRDESGL--------NRKN--IQDNRVHCCIYFISPYGHGLRPLDVEFMRALHQRVNIVPVLAKADTLTPAEVQRMKNKIREDIDHYGIRLYQFPECDSDE----------------DEEFKLQDQALKESIPFAVIGSNTMV---------EAKGRRIRGRLYPWGIVEVENPSHSDFVKLRTMLVRTHMQDLKDVTQDIHYENYRRQCIQSM-----TRLVVKERNRNKLTRESGTDFPIPVIPSVPDAETEKL----IREKDEELRRmqEMLQKIQKQMK--------------------------------------------------------------------------------------------------------------------------------------------------------------------------------------------------------------------------------------------------------
>UPI0018E2BCB9	385	0.341	1.766E-109	65	643	754	242	731	736
-----------------------------------------------------------------ELDGYVGFANLP-------NQVYRKAVKKGFEFTLMVVGESGLGKSTLINSMFLSEVYHAEQH----------------------PGPS--------------KRVKKTVAVESTKVLLKENGVNLMLTVVDTPGFGDAVDNSNCWIPVVDFVESKYEEYLTAESRVHRTA----------IPDTRVHVCLYFIAPSGHGLKPLDIEFMQRLCDKVNIIPVIAKADTLTPEEITAFKKQILNEIAQHKIKIYDFPE---------------PLEE---EEDAKTLRQLRSRVPFAVVGAN---------AIIEIDGRKVRGRRYPWGVAEVENLDHCDFIALRNMVIRTHLQDLKDVTNNVHYENYRCRKLAGLG-NDGKTKMSNNLCNIGTINaNSFGTGWNPLAQMEEEKREH-------ESKMKKMEAEMEQVFEMKVKEKKQKLKDSEAELTRRHEERKKALELQIRELEDRRKAFEMEKGEWEQSNGVTLEDLRRKSLEANSKETASLASRSSDESKGRRVFGSLLRRHTS--FGAPDSARGGSSSSTCTNTTTTTTTTTITNSNNCTVPPSPQE--------------------------------------------------------------------------------------------------------------
>A0A433Q7E0	385	0.453	2.401E-109	65	514	754	63	413	463
-----------------------------------------------------------------KLQGYVGFANLP-------NQVHRKSVKKGFHFTTMVVGESGLGKSTLVNTLFNTTLYPAKNDTVELSP-----------------------------------EVPKTVEIQAITADIEENGVKLRLTVVDTPGFGDFVNNEESWKPILDNIEARFDAYLEQENRVNR----------HKMVDNRIHACIYFIQPTGHALKPLDIEFMRRLHTRVNLIPVIAKSDTLTEEEIRVFKERILADITHHNIHIYQAPQYE------------YDDSETISE-----NREIMAKIPFAIVGSDKEVEAE--------GGRRVRGRKYPWGVIEVDNEEHCDFVKLRQMLIRTHMEELKEYTNDVLYENYRTEKLMAMGI--QQDPSVFKEVN-------------PLQKMEEERQLH-------ETKLAKMESEMKMVFQAKVQEKEAKLKQS-----------------------------------------------------------------------------------------------------------------------------------------------------------------------------------------------------------------------------------------------
>A0A0P4WKB4	385	0.369	2.401E-109	1	511	754	62	455	530
-STAPAPAAPTSaPPASVASIKEQLMTTKERKEH------KEEENKENKLVKELVRERRPREV-----DGYVGFANLP-------NQVYRKAVKRGFEFSLMLVGESGLGKSTLINSMFLADIYSND-----------------------HPGPSH--------------RVKKTVQVETTKVLLKENGVNLMLTVVDTPGFGDAVDNSDCWQPVTNYVESKYEEYLNCESRVNR----------TQISDTRVHCCLYFIAPSGHGLKPLDVEYMRRLHDKVNIIPVIAKADTLTPDECQHLKKQVLNEIAQHKIKIYEFPDEEGD------ATSA----------------KMKQRVPFAVVGSNTTV---------EVDGKKVRGRKYPWGVVEVENIEHCDFIPLRNMMIRTHMQDLKDVTNNVHYENYRCRKLAGVGGTD-------GKIK--------MTNKNPLAQMEEEKREH-------TNRMKKMESEMEQVFEMKVKEKMTKL--------------------------------------------------------------------------------------------------------------------------------------------------------------------------------------------------------------------------------------------------
>UPI001605548D	385	0.343	2.401E-109	65	598	754	115	559	643
-----------------------------------------------------------------ELDGYVGFANLP-------NQVYRKAVKRGFDFTLMVVGESGLGKSTLTNSMFLADIY-----------------------SPEYPGPS--------------LRLKKTVQVDTSKVTMKENGVNLSLTIVDTPGYGDSIDNSQCWQPILDYIENRYEDFLNAESRVNRKTLL----------DSRVHCCLYFIAPSGHGLKALDIEFMKKLHDKVNIIPILSKADTMTPEECSHFKKQVMNQIKQHQIKIYEFPDC--------------DDEEE-----NKINKQMRDRVPFAVVGSN---------TVVEVDGKKARGRKYPWGTVLVENLEHCDFVALRNMVVRTHLQDLKDVTNNVHYENFRCRKLAGLG-PD-GKPVkgFDNNAQSPGIPNCFITIWNPLAQMEEEKKNH-------DAKMKKMEIEMEQVFEMKVKERSQRITDSEKDLKRREEQMKVQLEKLKRDIADKKKQFENDKLVWEQANGISVEELRRRSLEALSKETSPRKSFFKRKSAAKQGKVKEKKTST-----------------------------------------------------------------------------------------------------------------------------------------------------------
>A0A8J6LIH4	385	0.422	2.401E-109	63	498	754	231	610	711
---------------------------------------------------------------DLETSGYVGFANLP-------NQVHRKSVKKGFEFTLMVVGESGLGKSTLVNALFLTDLYP-----ERQVPDAIGNVVSLKVLELRSPI-AHGE-------HSVFQKMKQTVKLEPSTVEIEERGVKLRLTVVDTPGYGDAIDNTDSFSEIIKYIDDQFERFLRDESGL--------NRKN--IMDNRIHCCFYFISPFGHGLKPLDVEFMKQLHNKVNIVPVIAKADVLTKKEMQRLKKKVMDEIQEHGIRIYSLPECDSDE-----------DEEY-----KEQVRQLKQAVPFAVCGAN---------TLLEVRGRKVRGRLYPWGVVEVENPEHCDFIKLRTMLI-THMQDLQEITQQVHYENYRSEHLARGGVskRNTIVD-DKGAATSDRDR---ILLEKEaeLKRMQEMIAAMQAKMHQQHHDPAVASEELDQ---------------------------------------------------------------------------------------------------------------------------------------------------------------------------------------------------------------------------------------------------------------
>UPI0010F6C044	385	0.384	2.401E-109	6	438	754	532	905	969
------PGSETYhqpEAKTWVSRPQILEPRPQASDLCQDDlefRPPSWPQPSDSQQyisasAPLSPSARPRspwgkldpYDSSEDDKEYVGFATLP-------NQVHRKSVKKGFDFTLMVAGESGLGKSTLVNSLFLTDLY-----RDRKLLSAEE-------------------------------RIMQTVEITKHAVDIEEKGVKLRLTIVDTPGFGDAVNNTECWKPVAEYIDQQFEQYFRDESGL--------NRKN--IQDNRVHCCLYFISPFGHGLRPLDVEFMKALHQRVNIVPILAKADTLTPPEVERKKRKIREEIEHFGIKVYQFPDCDSDE----------------DEDFKLQDQALKESIPFAVIGSN---------TVVEARGRRVRGRLYPWGIVEVENPGHCDFVKLRTMLVRTHMQDLKDVTRETHYENYRAQCIQSM---------------------------------------------------------------------------------------------------------------------------------------------------------------------------------------------------------------------------------------------------------------------------------------------------------------------------
>UPI001CF3CACC	384	0.418	3.265E-109	68	514	754	8	357	429
--------------------------------------------------------------------GYVGFANLP-------NQVFRKSVKKGFEFTVMVVGESGLGKSTLLNSLFLTDIY-----TPASYPGVEE-------------------------------RLKKTVAVKPSTVEMKEGGVRLRLTVVDTPGFGDAVDNTDCWNPVIEYIDSQFEEYLNAESKV---------YRTP-FPDDRVHCCLYFIAPTGHCLKPLDIEFMKRLHNKVNIVPVIAKADTLTQEECSKFKKKILKEIEENDIGIYKFPELGGEDDEDVAAVS------------------MKDRIPFAVVGSN---------TVLEVNGRRVRARVYPWGVAEVENVDHCDFVALRNMLIRTHMQDLKDMTNDIHYENYRCGKLAAM---TVGSPTS--QPNSNM-----SFSRSPLEQLEAEKEEREL-------KLKKMQQDMEQVFELKVKEKKKKLKDS-----------------------------------------------------------------------------------------------------------------------------------------------------------------------------------------------------------------------------------------------
>A0A672G0B1	384	0.400	3.265E-109	46	514	754	26	393	476
----------------------------------------------PPRPPPgLPvpaVSTLRQTICLQ---SYVGFATLP-------NQVYRKSVRRGFEFTLMVVGESGLGKSTLMNSLFLTDLYSEE-----------------------YPGPS--------------QRMKKTVQVEQSQVLVKEGGVHLLLTIVDTPGFGDAVNNSNCWQPVTDHIDSKFEDYLNAESRV--------NRRQ--MPDNRVHCCLYFIAPSGHGLKSLDIEFMKRLHEKVNIIPLIAKADTLTPEECLRFKRQIMQEIQEHKIKIYDFP-------------------ETEDEEEMKMIRKVKDRLPLAVVGSN---------TIMEVNGKRVRGRQYPWGVAEVENSEHCDFMILRNMLIRTHMQDLKDVTNNVHYENYRSRKL--------------AAVTGGdDSRARGPLSKSPLAQMEEERREHVV-------KMRRMEQEMEQVFEMKVKEKLQKLRDS-----------------------------------------------------------------------------------------------------------------------------------------------------------------------------------------------------------------------------------------------
>A0A8J1UTB2	384	0.387	3.265E-109	12	514	754	22	415	486
------------PAPPKFEYSGIRERDKDRTERdkeRELMLERAQERIKAP-APSLPNKESP------TVDGYVGFANLP-------NQVYRKSVKKGFEFTLMVVGESGLGKSTLINSLFLTELY---------------NSGD-------YPGPSH--------------RIKKTVQVEKTQVLLKEGGVQLRLTVVDTPGFGDAVDNSNCWQPVIDFIDANYDEYLNSESRVNR-------KTNP---DSRVHCCLYFIAPNGHGLKPLDVEFMKRLHDKVNIIPMIAKADTMTPDECRDFKKTILNEIAQHKIKIYEFPDC--------------DDEE---ENKVQ--KRLKDRVPFAVVGSN---------TVVENSGKKFRGRVYPWGVVEVENLEHNDFIALRNMLIRTHMQDLKDVTNNVHYENFRYNKLAS---------VS-GKQKN-------SSGKNPLTQMDDEKKEH-------VQKLKKKEAEMEQVFEMKVKEKQQKLKNS-----------------------------------------------------------------------------------------------------------------------------------------------------------------------------------------------------------------------------------------------
>A0A8B7N827	384	0.429	3.265E-109	65	511	754	143	494	571
-----------------------------------------------------------------EVEGYVGFANLP-------NQVYRKAVKKGFEFSLMVVGESGLGKSTMINSMFLSDIYSNE-----------------------YPGPSH--------------RVKKTVQVETTKVLLKENAVNLMLTVVDTPGFGDAVDNSDCWQPVIDYVESKYEEYLNAESKVNR----------KSISDNRVHCCLYFIAPSGHGLKSLDIEFMRRLHDKVNIIPVIAKADTLTPEECQHFKKQIINEIHQHKIKIYEFPEEDGD------------------------NNKLKQRVPFAVVGSN---------VTTEVDGKKVRGRKYPWGIVEVENLSHCDFIPLRNLLIRTHMQDLKEVTSSVHYENYRCRKL-AGGTTDNKSKSS-NKP-SCltRSKNSVASAWNPLALMEEEKKEH---SS----RMQKMESEMEQVFEMKVKEKMTKL--------------------------------------------------------------------------------------------------------------------------------------------------------------------------------------------------------------------------------------------------
>UPI0006B071E3	384	0.379	3.265E-109	8	514	754	120	516	591
--------TTTSDVKSTVNTPYSSSRLTNSTKEINLSREKDREREKD----TLKEREREKV--SPKDmESYVGFVNLP-------NQVYRKAVKRGFDFTLMVVGESGLGKSTLINSMFLTDIYSNE-----------------------YPGPS--------------QRMKKTVQVETNKVFLHENGVNLTLTIVDTPGFGDAVDNSECWYPIIDYIESKYEDFLNAESRVHRTAIV----------DSRVHCCLYFISP-GHGLKPLDIEFMKRLHEKVNIIPLIAKADTMTPEECNQFKKQVLNEIAQNEIRIYEFPDCE--------------DEE---ENKLQ--KPLKDRIPFAVVGSN---------VIVESNGKRVRGRRYPWGVAEVENMEHCDFLALRNMLIRTHMQDLKDVTNNVHYENYRCLKLAGVG----------SEGKSGIVT-----NKNPLAQMEEEKKDH-------ETKMKRMEREMEQVFDMKVKEKINKLKDS-----------------------------------------------------------------------------------------------------------------------------------------------------------------------------------------------------------------------------------------------
>A0A6P7GIZ5	384	0.367	3.265E-109	7	514	754	133	543	615
-------TSTENNSHSITSSLTKDSNRLNKTPSLEKPIDTSLKTLSPdSNRDDTSKESTPEIIkERPKPkelDGYVGFANLP-------NQVYRKAVKKGFEFTLMVVGESGLGKSTLINSMFLTDIY---------------NSSD-------YPGP--------------TQRLKKTVAVETTKVLLKENGVNLLLTVVDTPGFGDAVDNSNCWTPIIEFIESKYEDYLNSEARV----------TRKSMPDQRVHCCLYFIQPSGHGLKSLDIEFMKRLCDKVNIIPVIAKADTLTADECALFKKQILNEIAQNKIKIYEFPDtCEEDEEH-------------------KLNKSLKDRVPFAVVGAN---------AVLEVDGKKLRGRKYPWGIAEVENLEHCDFIALRNMVIRTHLQDLKDVTNNVHYENYRCCKLAGLGV-D-------GKPSR-------ISNKNPLAQMDEEKREHDL-------KMKKMEAEMEQVFEMKVREKKQKLKDS-----------------------------------------------------------------------------------------------------------------------------------------------------------------------------------------------------------------------------------------------
>A0A0J7L646	384	0.353	3.265E-109	10	514	754	205	620	647
----------TKPRLPSAISTAIPNDPSEDSNRRECARIAVSGAKEDSNKEAGLHHARPTPPTKPKeLDGYVGFANLP-------NQVYRKAVKKGFEFTLMVVGESGLGKSTLINSMFLADIY---------------SAE--------YPGPS--------------LRIKKTVAVETSKVLLKENGVNLTLTVVDTPGFGDAVDNSNCWVPVIDYIESKYEEFLNAESRV--------TRRQ--IPDSRVHCCLYFVAPSGHGLKPLDVEFMQRLHDKVNIIPVIAKADTMTPDECAHFKKQILNEIAQHKIKIYEFP-------------------EVEEEEDNKFHKLLRDRVPFAVVGAN---------AVVEHDGKKVRGRKYPWGIAEVENLEHCDFIALRNMVVRTHVQDLKDVTNNVHYENFRCRTLAGLGVDGK----PTKASNNlcpPGVMNTFMMVWNPLAQLEEEKREHDN-------KMKKMETEMEQVFEMKVREKRQKLKDS-----------------------------------------------------------------------------------------------------------------------------------------------------------------------------------------------------------------------------------------------
>U5EZI2	384	0.363	3.265E-109	54	598	754	297	752	775
------------------------------------------------------KQQAIVRPKPKELDGYVGFANLP-------NQVYRKAVKKGFEFTLMVVGESGLGKSTLINSMFLSDVY----HPEQ------------------YPGPS--------------FRIKKTVAVENTKVLLKENLVNLTLTVVDTPGFGDAVDNSNCWVPIIDFVESKYEEYLTAESRVHRKA----------MSDSRVHCCLYFIAPSGHGLKPLDIEFMQRLCDKVNIIPVIAKADTLTPEEITQFKKQILNEIAQHKIKIYDFPE-PLDDE---------DDAKT--------LKQLRSRVPFAVVGAN---------AIIEVDGRKVRGRRYPWGIAEVENLEHCDFIALRNMVIRTHLQDLKDVTNNVHYENYRCRKLAGLGndGKTKLSNNL-CAQ---GVMNSFMTVWNPLAQMEEEKREH-------DSKMKKMEAEMEQVFEMKVKEKKQKLKDSELELTRRHEERKKALELQIRELEDRRRAFEQEKHEWESSNGVTLEELRRKSLEANSKETGSLASRNSDESKGRRVFGSLLRRHT-----------------------------------------------------------------------------------------------------------------------------------------------------------
>A0A4U0Y0K8	384	0.433	3.265E-109	0	472	754	755	1145	1217
ASPVPNPASQANIpngKPTSPLVSTSNPMPNGGSPAPQTVTS-----KDPK--AAAQAASDMRNIVRRKLTGYVGFANLP-------NQWHRKSVRKGFNFNVMVVGESGLGKSTLVNTLFNTSLYPPK---------------------------EHKQPSL------DFA--PKTVSIQSISADIEENGVRLRLTVVDTPGFGDFVNNDDSWRPIVENIEQRFDAYLDAENKVNRMNIV----------DNRVHACVYFVQPTGHSLKPLDVEVMRRLHTKVNLIPVIAKADTLTDDEVANFKQRILSDIQHHNIQIFEGPRYE------------LDDEETIAE-----NNEIMSKVPFAVVGANTEVQT--P------EGRKVRGRRYPWGVIEVDNEEHCDFVKLRQMLIRTHMEELKEHTNNFLYENYRSDKLHSMGV--AQDPSVFKEVNpAVKQEEERTLHEQKLAKME-----------------------------------------------------------------------------------------------------------------------------------------------------------------------------------------------------------------------------------------------------------------------------------------
>A0A336MIN1	384	0.352	4.440E-109	65	611	754	341	782	792
-----------------------------------------------------------------ELDGYVGFANLP-------NQVYRKAVKKGFEFTLMVVGESGLGKSTLINSMFLTDIYNPDVH----------------------PGPS--------------FRVKKTVEVETTKVVLKENGVNLTLTVVDTPGFGDAVDNSNCWTPVIDFVESKYEEYLTAESRVHRKA----------MSDSRVHCCLYFIAPSGHGLKPLDVEFMQRVCDKVNIIPVIAKADTMTPEEVTQFKKQILNEIAQHKIKIYDFPE-------------PLDDEEE-----AKVMRQLRQRVPFAVVGAN---------TVIEVEgGKKVRGRRYPWGVAEVENLEHCDFIALRNMVIRTHLQDLKEVTNNVHYENYRCRKLAGLG--------ADGKGK--------SSNKNPLAQMEEEKREH-------EAKMKKMEAEMEQVFEMKVKEKKQKLKDSEVELTRRHEERKKALELQIRELEERKKAFEQERIEWEQANGVTLEELRRKSLEANSKETMDNGGESKHRRGFGSLLRRHTSF------GAPDStnhSHQP----------------------------------------------------------------------------------------------------------------------------------------------
>UPI00156C0382	384	0.402	4.440E-109	4	438	754	575	925	989
----PRPQAPDLYQDDLEFRPPSRPQASDSQQYCSSAPLSPSARPRSPWG------KLDPYDSSEDDKEYVGFATLP-------NQVHRKSVKKGFDFTLMVAGESGLGKSTLVNSLFLTDLY-----RDRKLLSAEE-------------------------------RIMQTVEITKHAVDIEEKGVRLRLTIVDTPGFGDAVNNTECWKPVAEYIDQQFEQYFRDESGL--------NRKN--IQDNRVHCCLYFISPFGHGLRPLDVEFMKALHQRVNIVPILAKADTLTPPEVERKKRKIREEIERFGIKVYQFPDCDSDE----------------DEDFKLQDQALKESIPFAVIGSN---------TVVEARGRRVRGRLYPWGIVEVENPGHCDFVKLRTMLVRTHMQDLKDVTRETHYENYRAQCIQSM---------------------------------------------------------------------------------------------------------------------------------------------------------------------------------------------------------------------------------------------------------------------------------------------------------------------------
>UPI001402B579	383	0.403	6.038E-109	64	511	754	3	357	424
----------------------------------------------------------------QKPlEGYVGFANLP-------NQVYRKSVKRGFEFTLMVVGESGLGKSTLINSLFLTDLYASE-----------------------YPGPS--------------QRVRKTLQVEQSKVVLKEGGVQLTLTIVDTPGFGDAVDNSSCWQSIIDYIDSKCEDYLNAEARV--------NRRL--MPDSRVHCCLYFIFPSGHGLKPLDIEFMKRLHDKVNIIPLIAKADSLTTEECQQFKKTIMKEILEHKIKIYEFPDVEDDDEKL--------------------SKKVKDNIPLAVVGSN---------TVLEVNGKRVRGRQYPWGVVEVESADHCDFTLLRNMLIRTHMQDLKDVTNNVHYENFRSRKLAALacnGVDNNRSKgqLSKGEGNAGMS---------PMAQMEEEKHEHKLRMH-------KMEKEMEQVFLMKVKEKQQKL--------------------------------------------------------------------------------------------------------------------------------------------------------------------------------------------------------------------------------------------------
>UPI000C202109	383	0.391	6.038E-109	45	514	754	158	522	594
---------------------------------------------SPP---EVRSEIIKERPKLKELDGYVGFANLP-------NQVYRKAVKKGFEFTLMVVGESGLGKSTLINSMFMTEIY---------------NSTD-------YPGP--------------TQRLKKTVAVETTKVLLKENGVNLLLTMVDTPGFGDAVDNSNCWVPVIEYIESKYEDYLNAEARV----------TRKQIPDQRVHSCLYFIQPSGHGLKSLDIEFMKRLCDKVNIIPVIAKADTLTPDECSLFKKQILNEIAQNKIKIYEFPDTLEDDEEHK------------------LNKSLRERVPFAVVGSN---------VVIEQEGKKIRGRKYPWGVAEVENLEHCDFIALRNMVVRTHLQDLKDVTNNVHYENYRCRKLAGLGV-D-------GKPTR-------ISNKNPLAQMDEEKREHDL-------KMKKMEAEMEQVFEMKVREKKQKLKDS-----------------------------------------------------------------------------------------------------------------------------------------------------------------------------------------------------------------------------------------------
>UPI0010FAD96F	383	0.329	6.038E-109	43	614	754	234	713	726
-------------------------------------------RRTATRR-MLLHHARPTPPTKPKeLDGYVGFANLP-------NQVYRKAVKKGFEFTLMVVGKSGLGKSTLINSMFLADIY---------------SAE--------YPGPS--------------LRIKKTVAVETSKVLLKENGVNLTLTVVDTPGFGDAVDNSNCWVPVIDYIESKYEEFLNAESRV--------TRRQ--IPDSRVHCCLYFVAPSGHGLKPLDVEFMQRLHDKVNIIPVIAKADTMTPDECAHFKKQILNEIAQHKIKIYEFP-------------------EVEEEEDNKFHKLLRDRVPFAVVGAN---------AVVEHDGKKVRGRKYPWGIAEVENLEHCDFIALRNMVVRTHVQDLKDVTNNVHYENFRCRTLAGLGVDGK----PTKASNNlcpPGVTNTFMTVWNPLAQLEEEKREHDN-------KMKKMETEMEQVFEMKVREKRQKLKDSEADLQRRHEQMRRSLEQQVRELEEKRRAFEAEKTTWEQQTGHSIEELRRRSLEANSKETGSMSSEGSGGGGGTLRGSRGIGSLLRRHT--SFKSPQDSPA-------------------------------------------------------------------------------------------------------------------------------------------
>UPI00142588C6	383	0.428	8.210E-109	61	471	754	8	342	362
-------------------------------------------------------------FSNPETPGYVGFANLP-------NQVHRKSVKKGFEFTLMVVGESGLGKSTLVNSLFLTDLYP-----ERQIPSAAE-------------------------------KIDKTVSIDASTVEIEERGVRLRLTVVDTPGYGDAINNQDCFKPIIKYIDDQYEKYLNDESGL--------NRRH--IVDNRVHCCFYFISPTGHGLKPLDVEFMRALHNKVNIVPVIAKSDTLTKREITKLKAKIMNEIDDNGIKIYHLPDSDSDE----------------DEDFKEQNNSLKQSVPFAVCGSSQ---------LIEVKGKKVRGRLYPWGVVEVENPDHCDFIMLRSMLI-THMQDLQEVTHEVHYENFRSERLARTGGT----PAPAAKAGGGRRKESSSDKDqilqqkeEELRRM------------------------------------------------------------------------------------------------------------------------------------------------------------------------------------------------------------------------------------------------------------------------------------------
>UPI000F557E3F	383	0.411	8.210E-109	68	514	754	8	357	438
--------------------------------------------------------------------GYVGFANLP-------NQVFRKSVKKGFEFTVMVVGESGLGKSTLLNSLFLTDIY---------TPAAYPSVE---------------------------ERLNKTVSIKPSTIEMKEGGVRLRLTVVDTPGFGDAVDNTDCWKPIIEYIDNKFEEYLNAESRVVRSP----------FPDDRVHCCLYFIAPTGHCLKPLDIEFMKRLHNKVNIVPVIAKADTLTHDECTKFKKQILKEIEENDIGIYRFPDLGGDDDDDVAAVS------------------MKDRIPFAVVGSN---------TVLEVNGKRVRARVYPWGVAEVENVDHCDFVALRNMLIRTHMQDLKDVTNDTHYENYRCEKLAAM---TVGSPTNQ-------PSSNVSLSRSPLEQLEAEKEEREM-------KLKKMEQEMEQVFEMKVKEKKKKLKDS-----------------------------------------------------------------------------------------------------------------------------------------------------------------------------------------------------------------------------------------------
>UPI000E42106B	383	0.397	8.210E-109	0	438	754	109	469	536
AEGNDRPHTPSYLRPPVAGRAQSDSGSDSGLPQSRSVEFDLPSPVSPSRPkSPWVRF-DPYDSSEDQDKEYVGFATLP-------NQVHRKSVKKGFDFTLMVAGESGLGKSTLVNSLFLTDLYKDRKLL---------NAE---------------------------ERITQTVEITKHTVDIEEKGVKLKLTIVDTPGFGDAVNNTECWKSVADYIDQQFEQYFRDESGL--------NRKN--IQDNRVHCCLYFISPFGHGLRPLDVEFMKALHEKVNIVPVLAKADTLTPGEVKKKKIKIREEIEQYGIKIYQFPDCDSDE----------------DEDFKQQDHELKESIPFAVIGSN---------TVVEAKGKRVRGRLYPWGIVEVENPAHCDFVKLRNMLVRTHMQDLKDVTRETHYENYRAQCIQSM---------------------------------------------------------------------------------------------------------------------------------------------------------------------------------------------------------------------------------------------------------------------------------------------------------------------------
>A0A8J2PSE0	383	0.395	8.210E-109	65	511	754	339	682	757
-----------------------------------------------------------------ELDGYVGFANLP-------NQVYRKAVKKGFDFTLMVVGESGLGKSTLINSMFLADIY---------------SAE--------YPGPSH--------------RIKKTVQVETCKVLLKENGVNLTLTIVDTPGFGDAVDNSNCWQPVIDYIESRYEDYLNSESRVNRKMVM----------DSRVHCCLYFIAPSGHGLKPLDIELMKKLHDKVNIIPVLAKADTMTPEECAHFKKQVLNEIAQHKIKIYEFPDC--------------DDEEE-----NKVNKMMRERVPFAVVGSN---------AVVDVEGKKFRGRKYPWGTVIVENMEHCDFVPLRNMVVRTHLQDLKDVTNNVHYENFRCRKLAGLG-PD-------GKPlKV-------FGDKNPLAQMEDERKNH-------EHKMKKMEQEMEQVFEMKVRERNQRI--------------------------------------------------------------------------------------------------------------------------------------------------------------------------------------------------------------------------------------------------
>A0A2P1MAC4	383	0.402	1.116E-108	68	514	754	17	362	424
--------------------------------------------------------------------GYVGFANLP-------NQVYRRSVKRGFEFTLMVVGESGLGKSTLINSLFLTDIY-----------------------SSVYPGPS--------------QRIKKTVKVETSNVHLKENGVNLRLTIVDTPGFGDQVDNSNCWQPILEHIDTKFEEYLNSESRVNRCS----------LPDKRVHCCLYFIAPSGHGLKPLDVELMKRLHDRVNIIPLIAKADTLTPDECKEFKKRILKEIRDNEINIYEFPD--------------IEDEEENSAS-----KKLAERVPFAVVGSN---------MILEANGKRVRGRQYPWGIAEVENLEHCDFIPLRNMLIRTHMQDLKDVTNNVHYENYRCKNL--------TAVTA-GDGKKP---SPKMVGKNPLAQFEEEKKEHEV-------RMQKMKSEMEQVFEMKVQEKKQKLKDS-----------------------------------------------------------------------------------------------------------------------------------------------------------------------------------------------------------------------------------------------
>A0A8C4GBL0	383	0.396	1.116E-108	52	514	754	2	366	431
----------------------------------------------------WNRNPEDKEEVLRNLEGYVGFANLP-------NQVYRKSVKRGFEFTLMVVGESGLGKSTLINSLFLTDLY----------------SKD-------YPGPS--------------QRIKKTVQVEQSKVLVKEGGVQLTLTIVDTPGFGDAcrRRNDLPWQPVINYIDSKCEDFLNAESRV--------NRRL--MPDSRVHCCLYFISPSGHGLKPLDIEFMKRLHDKVNVIPLIAKADTLTPEECQLFKKQIMKEIQEHSIKIYEFPDTE-------------DDED------NKLIRKVKERMPLAVVGSN---------IIVEVNGRKVRGRQYPWGVAEVENGEHCDFTVLRNMLIRTHMQDLKDVTNNVHYENYRSRKLAA--VT----------CNGGDtSKTKGQLTKSPLAQMEEERREHVM-------KMKKMEAEMEQVFEMKVKEKKQKLKDS-----------------------------------------------------------------------------------------------------------------------------------------------------------------------------------------------------------------------------------------------
>A0A6A6WCW0	383	0.408	1.116E-108	6	514	754	20	426	474
------PAPPTQATPTGKPTSPFVERSNPM-PNGQGAAPQTITSKDPK--AAAAAASDMRNIVRRKLTGYVGFANLP-------NQWHRKSVRKGFNFNVMVVGESGLGKSTLVNTLFNTSLYPPK---ERKPP--------------------------------SLDIIPKTVSIQSISADIEENGVRLRLTVVDTPGFGDFVNNDNSWETIVQNIEGRFDAYLDAENKVNRMNIV----------DNRIHACVYFIQPTGHSLKPLDVEVMRRLHTKVNLIPVIAKADTLTDDEITAFKQRILADIAHHNIQIFEGPRYE------------LDDEETISE-----NNEIMSKVPFAVVGANSDVT--------SVDGRKVRGRKYPWGIIEVDNEEHCDFVKLRQMLIRTHMEELKENTNNSLYENYRSDKLTSMGV--TQDPSVFKEVN-------------PAVKQEEERSLH-------EQKLQKMEMEMKMVFQQKVSEKESKLKQS-----------------------------------------------------------------------------------------------------------------------------------------------------------------------------------------------------------------------------------------------
>UPI0018859C52	383	0.370	1.116E-108	0	514	754	51	478	556
ASKAPAPAAP-SAAGRQTRDRDNKENRPEVSPKPEPAKEPPAPEPKPKpevetaRRAdeeNRERQQRGPQRRARQLDGYVGFANLP-------NQVYRRAVKKGFHFTLMVVGESGLGKSTLVNSMFMSDIYNNE-----------------------YPGPSH--------------RIQKTVAVDKTVVHVKENGVNLSLTVVDTPGFGDAVDNSNCWQPVIEFIESRYEEYLNAESRVRRSEVV----------DSRVHCCIYCIGPSGHGLKPLDVEFMKRLHDKVNIVPVIAKADTMTPEEITRFKRQILNEIAQHKIRIYEFPEC--------------DDEE---EARAQ--KALRERVPFAVVGAN---------TIVEVDGKKVRGRRYPWGVVQIESMDHSDFIPLRNMLIRTHMMDLRDVTSSVHYENYRCRKLAGVG-TD-GRP---SKIVNKIMNTF-MTIWNPLAQMEEEKRDHEL-------KMKKMESEMEQVFEMKVKEKRSKLKES-----------------------------------------------------------------------------------------------------------------------------------------------------------------------------------------------------------------------------------------------
>UPI00115578B8	383	0.405	1.116E-108	2	438	754	542	900	964
--SRPQvlePKPQA-PDLYQDDLEFRPPSCPQPSESQQYFSASAPLSPSArPR-SPWGK--LDPYDSSEDDKEYVGFATLP-------NQVHRKSVKKGFDFTLMVAGESGLGKSTLVNSLFLTDLY-----RDRKLLSAEE-------------------------------RIMQTVEITKHAVDIEEKGVRLRLTIVDTPGFGDAVNNTECWKPVAEYIDQQFEQYFRDESGL--------NRKN--IQDNRVHCCLYFISPFGHGLRPLDVEFMKALHQRVNIVPILAKADTLTPPEVERKKRKIREEIERFGIKVYQFPDCDSDE----------------DEDFKLQDQALKESIPFAVIGSN---------TVVEARGRRVRGRLYPWGIVEVENPGHCDFVKLRTMLVRTHMQDLKDVTRETHYENYRAQCIQSM---------------------------------------------------------------------------------------------------------------------------------------------------------------------------------------------------------------------------------------------------------------------------------------------------------------------------
>UPI0004572979	382	0.383	1.518E-108	61	505	754	8	366	374
-------------------------------------------------------------VQDQEKE-YVGFATLP-------SQVHRKSVKKGFDFTLLVAGESGLGKSTLVNSLFLTDLYNDKKFLN------------------------------------SEERITQTVEITKHTVEIEEKGVRLRLTIVDTPGFGDAVNNKECWRPVADYVDQQFEQYFRDESGL--------NRRN--ILDNRVHCCLYFISPFGHGLRPMDVEFMRAVHDKVNIVPILAKADTLTPAEVRKMKPKIRQEIESFGIKIYQFPDCDSDE----------------DEEFKQQDKELKESIPFAVIGSN---------TVVEAKGRRIRGRLYPWGIVEVENPAHCDFVKLRNMLIRTHMQDLKDVTRDTHYENYRAQCIQSM-----TRMVVKERNRNKLTRESGTDFPIPL---VP-----GLTDneteKIIREKDEELRRmqEMLQQIQKQMH--------------------------------------------------------------------------------------------------------------------------------------------------------------------------------------------------------------------------------------------------------
>UPI0001CBB578	382	0.408	1.518E-108	61	505	754	26	382	387
-------------------------------------------------------------FTNPEQAGYVGFANLP-------NQVHRKSVKKGFEFTLMVVGESGLGKSTLVNSLFLTDLYP-----ERQIPGAAE-------------------------------KIDKTVTIDASTVEIEERGVKLRLTVVDTPGYGDAINNSDCFKPIIKYIDEQYERYLQDESGL--------NRRN--IVDNRVHCCFYFISPTGHGLKPLDIEFMRALHHKVNVVPVIAKSDTLTKKEVWKLKNKIVGEIEENGISMYRIPDCDSDE----------------DEDFKEQNKQIKESMPFAICGSSQ---------LIEVKGRKVRGRLYPWGVVEVENPDHCDFIKLRSMLI-THMQDLQEVTQDVHYENFRSEKLARSGG-------SKSRPPVKLKREESLETKMTEKDKILQEKEVELrRMQEMLAKMQQQ---MAQQGGSTVK--------------------------------------------------------------------------------------------------------------------------------------------------------------------------------------------------------------------------------------------------------
>UPI0014254D5E	382	0.405	1.518E-108	68	514	754	9	371	438
--------------------------------------------------------------------GYVGFANLP-------NQVYRRSVKRGFEYTLMVVGESGLGKSTLINSLFLTDVYSNQ-----------------------YPGPS--------------QRMKKTTQVETSNVILKENGVQLRLTIVDTPGFGDQVDNSNCWQPIIDHIDNKFEDFLNAESQV----------SRKSIPDKRVHSCLYFIAPSGHGLKALDVEFMKRLHDKVNIIPLIAKADTLTAEECRDFKKQIMKEIEKNKIKIYEFPEipDDEDDSKENKVLKRRNMLQKEQEKTV----NIKDRVPFAVVGSN---------SVLEVNGKRVRGRQYPWGVAEVENLEHCDFITLRNMLIRTHMQDLKDVTNNVHYENYRCRKLTA---------ITTGE---GRKPSSKVAGKNPLAQFQDEKKEHDL-------KMKKMEAEMEQVFEMKVMEKKKKLKDS-----------------------------------------------------------------------------------------------------------------------------------------------------------------------------------------------------------------------------------------------
>A0A232M2M4	382	0.398	1.518E-108	5	506	754	9	425	460
-----TPILPKPTLPALPTLPYVERSNPMGTGNAQTVSS-----KDPK--AAAQAASDMRNVVRRKLTGYVGFANLP-------NQWHRKSVRKGFNFNVMVVGESGLGKSTLINTLFNTSLYPPK---ERKGP------------------TQHI--------------IPTTVSIQSISADIEENGVRLRLTVVDTPGFGDFVNNDDSWRPIIENIEQRFDAYLEAENKVNRMNIV----------DNRVHACVYFIQPTGHSLKPLDIEVMRRLHTKVNLIPVIAKADTLTDEEVTLFKQRILADIQQHSIQIFEGPRYE------------LDDEETIAE-----NQEIMSKVPFAVVGANMEVTT--P------DGRKVRGRRYPWGVIEVDNEEHCDFVKLRQMLIRTHMEELKEHTNNVLYENYRSDKLTQMGV--AQDPSVFKEVNpAVKQEEERTLHEQKLAKMEaemkmvfEQKVREK------ESKLK-QSEDELYVRHREMKE-------------------------------------------------------------------------------------------------------------------------------------------------------------------------------------------------------------------------------------------------------
>A0A087U8H6	382	0.386	1.518E-108	63	514	754	56	404	479
---------------------------------------------------------------SPKdLDGYVGFASLP-------DQVYRKAVKRGFEFTLMVVGESGLGKSTLINSMFLTDIYSNE-----------------------YPGPS--------------LRIKKTIQVETSKVLLKENGVNLILTVVDTPGFGDAVDNSQCWQPISDYIEDKYDEYLNAESRVHRTT----------IPDGRVHCCLYFIAPSGHGLKPLDIEFMKRLHDRVNIIPIIAKADTMTPEECHFFKRQIMTEIAQNQIKIYQFPDCDDEDENR-------------------QQKIMKERVPFAVVGSN---------TTIDVNGKLVRGRKYPWGVAEVENMEHCDFIALRNMLLRTHMQDLKDVTSHVHYENFRCRKLAGVG--------SDGKPAR-------LSNKNPLDQLEEEKREHEN-------KMKRMEQEMEQVFEMKVKEKRQKLKDS-----------------------------------------------------------------------------------------------------------------------------------------------------------------------------------------------------------------------------------------------
>A0A2D0T9X1	382	0.372	1.518E-108	2	505	754	84	509	516
--SHESPHTEETSTFLRLPALCRTLGEVEPDPkHnIQTGYVDLPPPFSPsPISPSRPKSpwgRFDPYDSTEDQDKeYVGFATLP-------NQVHRKSVKKGFDFTLMVAGESGLGKSTLVNSLFLTDLYKDRKLL---------NAE---------------------------ERITQTVEITKHTVDIEEKGVKLKLTIVDTPGFGDAVNNTECWKSVADYIDQQFEQYFRDESGL--------NRKN--IQDNRVHCCIYFISPFGHGLRPLDVEFMKALHEKVNIVPVLAKADTLTPSEIKKKKIKIREEIEQFGIKIYQFPDCDSDE----------------DEEFKQQDQELKESIPFAVIGSN---------TVVEAKGKRVRGRLYPWGIVEVENSAHCDFIKLRNMLVRTHMQDLKDVTRDVHYENYRAQCIQSM-----TRMVVKERNRNKLTRESGTDFPIPTAPNVTDAETEKL----IREKDEELRRmqEMLQKIQEQMH--------------------------------------------------------------------------------------------------------------------------------------------------------------------------------------------------------------------------------------------------------
>UPI001D081B28	382	0.382	1.518E-108	42	514	754	154	536	606
------------------------------------------KPPEPPVKPSTPestkdensKESTPEIVkERPKPkelDGYVGFANLP-------NQVYRKAVKKGFEFTLMVVGESGLGKSTLINSMFLTDIY---------------NSND-------YPGP--------------TQRLKKTVAVETTRVMLKENGVNLLLTVVDTPGFGDAVDNSNCWVPIIEYIESKYEDYLNCEARVTR-------KQSP---DMRIHCCLYFIQPSGHGLKSLDIEFMKRLCDKVNIIPIIAKADTLTAEECQLFKKQILNEIALHKIKIYEFPDsCEDEDE-------------------KKHNKSLKDRVPFAVVGSN---------AVVEIDGKKLRGRQYPWGVAQVENLEHCDFIALRNMVIRTHLQDLKDVTNNVHYENYRCRKLAGLGV-D-------GKTTR-------ILNKNPLAQMDEEKREHDL-------KMKKMEAEMEQVFEMKVREKKQKLKDS-----------------------------------------------------------------------------------------------------------------------------------------------------------------------------------------------------------------------------------------------
>UPI00159E8341	382	0.399	1.518E-108	1	438	754	571	933	997
-SCHP-PEAKTWASRPQAPDLYDDDLEFRPPSWPQ--SSDSQQYFCAP--APLSPSARPRspwgkldpYDSSEDDKEYVGFATLP-------NQVHRKSVKKGFDFTLMVAGESGLGKSTLVNSLFLTDLY-----RDRKLLGAEE-------------------------------RIMQTVEITKHAVDIEEKGVRLRLTIVDTPGFGDAVNNTECWKPVAEYIDQQFEQYFRDESGL--------NRKN--IQDNRVHCCLYFISPFGHGLRPLDVEFMKALHQRVNIVPILAKADTLTPPEVDCKKRKIREEIERFGIKIYQFPDCDSDE----------------DEDFKLQDQALKESIPFAVIGSN---------TVVEARGRRVRGRLYPWGIVEVENPGHCDFVKLRTMLVRTHMQDLKDVTRETHYENYRAQCIQSM---------------------------------------------------------------------------------------------------------------------------------------------------------------------------------------------------------------------------------------------------------------------------------------------------------------------------
>UPI0014028F67	382	0.411	2.064E-108	69	488	754	21	355	385
---------------------------------------------------------------------YVGFATLP-------NQVHRKSVKKGFDFTLLVAGESGLGKSTLVNSLFLTDLYKAKDFL------DTE------------------------------ERITQTVEITKHSVEIEEKGIRLRLTIVDTPGFGDAVNNQECWKPVADYLDQQFEQYFRDESGL--------NRKN--IVDNRVHCCLYFISPFGHGLRPLDVEFMKAVHDKVNIVPILAKADTLTPAEVNKMKSKIREEIKSYGIKIYQFPDCDSDE----------DDE------FKQQDQELKDSIPFTVIGSN---------TVVEAKGRRVRGRLYPWGIVEVENPTHCDFVKLRNMLIRTHMQDLKDVTRDVHYENYRAQCIQSM--TR----MVVKERNRKNGMTEPSL----LPRASTLKSSQVLADSaatVILPK-------------------------------------------------------------------------------------------------------------------------------------------------------------------------------------------------------------------------------------------------------------------------
>UPI0006B0EF18	382	0.370	2.064E-108	10	514	754	13	413	486
----------RQDGHTSMTSNTLSNFPTTNTSGMTSSGKEIFLNKEKRNGTKEKDKEKESSTSSNDVQGYVGFANLP-------NQVYRKAVKRGFDFTLMVVGESGLGKSTLINSMFLTDIYSNE-----------------------YPGPSH--------------RVKKTIEVETTKVLLKENGVNLSLTIVDTPGFGDAVDNSNCWQPVINYIESKYQEYLNAESMVHRGT----------IEDSRIQCCLYFIAPSGHGLKTLDIEFMKRIHDKVNIIPLIAKADTMTSEECALFKRTILNEIAQNKIKIYEFPDC--DDEEEKKSHKLM-----------------KARVPFAVVGSN---------TLIEVNGKKVRGRKYPWGIVEVENLEHCDFIALRNMLIRTHMQDLKDVTNNVHYENYRCLKLAGVGADGISSAIP---------------NKNPLSQLEEEKKDHEL-------KMEKMEKEMEQVFEVKVREKMQKLKDS-----------------------------------------------------------------------------------------------------------------------------------------------------------------------------------------------------------------------------------------------
>A0A5N6TN64	382	0.419	2.064E-108	2	474	754	70	456	523
--SSPTPAVE-SPTSSKPSSPFVERSNPMGSGNAQTVSSKDPK---AVAQAATDM----KNVVRRKLTGYVGFANLP-------NQWHRKSVRKGFNFNVMVVGESGLGKSTLVNTLFNQPLYPPK---ERTGPS-----HDI---------------------------IPKTVSIQSISSHIEENGVRLRLNVVDTPGFGDFVDNDDSWRPIVENIEQRFDTYLEAENKVNRSNIV----------DNRIHACVYFIQPTGHSLKPLDIEVMRRLHTKVNLIPVIAKADTLTDEEIALFKQRILADIQHHNIQIFEGPRYE------------LDDEETIAE-----NQEIMSKVPFAVVGANSEITT--------ADGRKVRGRSYPWGTIEVDNEEHCDFVKLRQMLIRTHMEELKEHTNNALYENYRSDKLTQMGV--AQDPSVFKEVNpAVKQEEERALHEQKLAKMEAE---------------------------------------------------------------------------------------------------------------------------------------------------------------------------------------------------------------------------------------------------------------------------------------
>UPI001C70B205	382	0.405	2.064E-108	46	511	754	118	474	551
----------------------------------------------PPQNKLVKELVKERRPR--EVDGYVGFANLP-------NQVYRKAVKKGFEFSLMVVGESGLGKSTLINSMFLSDIYSND-----------------------HPGPSH--------------RVKKTVQVETTKVLLKENGVNLMLTVVDTPGFGDAVDNSDCWQPVIQYVESKYEEYLNCESRVNR----------KQISDSRVHCCLYYIAPSGHGLKPLDVEFMKRLHDKVNIIPVIAKADTLTPDECQHLKKQILNEIAQHKIKIYEFPEEESDPTSIK----------------------MKQRVPFAVVGSNTTV---------EVDGKKLRGRRYPWGVVEVENMEHCDFIPLRNMLIRTHMQDLKDVTNNVHYENYRCRKLAGIGGTD-------GKIK--------ITNKNPLAQMEEEKNEH-------TNRMKKMEAEMEQVFEMKVKEKMGKL--------------------------------------------------------------------------------------------------------------------------------------------------------------------------------------------------------------------------------------------------
>A0A7S8E1Q5	382	0.407	2.064E-108	4	474	754	110	507	574
----PDSGGQASETSDNGQQPPRSNRRFTSSEYSWTSpgseSPALAPSASPtnvPSQPP--PVADNRNIVRRKLTGYVGFANLP-------NQWHRKSVRKGFNFNVMVVGESGLGKSTLVNTLFNTSLYPPK---ERKGP--------------------------------SLDIIPKTVTIQSISADIEEAGVRLRLTVVDTPGFGDFVNNDESWRPIVDNIEQRFDSYLDAENKVNRMNIV----------DNRIHACVFFIQPTGHSLKPLDIEVMRRLHTKVNLIPVIAKADTLTDEEIAAFKSRILADIKHHGIQIFEGPRYE------------LDDEETIAE-----NNEIMSKVPFAVVGANNEIT--------SADGRKIRGRAYPWGIIEVDNEEHCDFVKLRQMLIRTHMEELKEHTNNQLYENYRTDKLLAMGV--SQDPSVFKEVNpAVKQEEERALHEQKLAKMEAE---------------------------------------------------------------------------------------------------------------------------------------------------------------------------------------------------------------------------------------------------------------------------------------
>A0A3N4HIR7	381	0.448	2.807E-108	46	474	754	33	392	459
----------------------------------------------PPVPasASTPKTATPalsaadnKNIVRRKLTGYVGFANLP-------NQWHRKSVRKGFNFNVMVVGESGLGKSTLVNTLFNTALYP---------PKDP------------------KQP--------SLEIIPKTVAIESTSADIEENGVRLRLTVVDTPGFGDFVNNDESWRPIVDSIESRFDSFLEAENKV--------NRTN--IADTRIHACVYFIQPTGHSLKPLDIEVMKRLHTKVNLIPVIAKADTLTDEEVTAFKKRILADINYHNIQIFEGPRYE------------LDDDETIAE-----NQEIMSKVPFAVVGANTEVQIGN--------GRKVRGRRYPWGIIEVDNEDHCDFVKLRQMLIRTHMEELKEHTSNVLYENYRSDKLTSLGV--TQDPSVFKEVNpAVKQEEERALHEQKLAKMEAE---------------------------------------------------------------------------------------------------------------------------------------------------------------------------------------------------------------------------------------------------------------------------------------
>UPI001CA92227	381	0.371	2.807E-108	5	514	754	157	570	644
-----TPTSTLNSSTAPPPGTQTKSRLPPTTVNLnQTDGSEDSNKRENSRTESNKESNLNLHprptpPTKPKeLDGYVGFANLP-------NQVYRKAVKKGFDFTLMVVGESGLGKSTLINSMFLSDIY---------------SSE--------YPGPS--------------LRVKKTVAVETSKVLLKENGVNLTLTVVDTPGFGDAVDNSNCWVPVIEYIESKYEEFLNAESRVV--------RRQ--IPDSRVHCCLYFVAPSGHGLKPLDVEFMQRLHDKVNIIPVIAKADTMTPDECIHFKKQILNEIAQHKIKIYEFP-------------------EVEEEEDSKLHKVLRDRVPFAVVGANTVVEHEN--------GKKVRGRKYPWGVAEVENLEHCDFIALRNMVIRTHLQDLKDVTNNVHYENFRCRTLAGLGV-D-------GKPTK-------VSNKNPLAQLEEEKREHDN-------KMKKMEIEMEQVFEMKVREKRQKLKDS-----------------------------------------------------------------------------------------------------------------------------------------------------------------------------------------------------------------------------------------------
>A0A8B9HML3	381	0.404	3.816E-108	5	438	754	39	387	418
-----RPPAGRKAPKELEHDPRHAVQRGLVDYNLQ-SPISPSRPKSPwGRFDPYDSSED----QDKE---YVGFATLP-------NQVHRKSVKKGFDFTLMVAGESGLGKSTLVNSLFLTDLYKDRKLL---------NAE---------------------------ERITQTVEITKHTVDIEEKGVKLKLTIVDTPGFGDAVNNTECWKSVADYIDQQFEQYFRDESGL--------NRKN--IQDNRVHCCLYFISPFGHGLRPLDVEFMKALHEKVNIVPVLAKADTLTPSEVKKKKIKIREEIEQYGIKIYQFPDCDSDE----------------DEDFKQQDHELKESIPFAVIGSN---------TVVEAKGKRVRGRLYPWGIVEVENSAHCDFVKLRNMLVRTHMQDLKDVTRETHYENYRAHCIQSM---------------------------------------------------------------------------------------------------------------------------------------------------------------------------------------------------------------------------------------------------------------------------------------------------------------------------
>A0A6M2DU07	381	0.380	3.816E-108	35	514	754	248	626	699
-----------------------------------DAKPPIHTKPDPP------IRQDTQR-ERPKTkelDGYVGFANLP-------NQVYRKAVKKGFEFTLMVVGESGLGKSTLINSMFLSDVY-----------------------SPEHPGPS--------------QRLKKTVAVETSRVLLKENGVNLTLTVVDTPGFGDAVDNSKCWVPIIDFVESRYEEFLNAESRV--------TRRS--LPDGRVHCCLYFVAPTGHGLKPLDVEFMQRLGDKVNIVPVIAKADTMTPEECAQFKKQILNEIARHKIKIYEFPDCD-----EREGGGQEDEAE------IKLLKQMRSKVPFAVVGAN----------AIIVDGKEVRGRKYPWGIVEMENMEHCDFIALRNMVIRTHLQDLKDVTNSVHYENYRCRKLAGLG-TD-------GKPSR-------ISNKNPLAQMEEEKLEHDN-------KMKKMESEMEQVFEMKVREKRQKLRDS-----------------------------------------------------------------------------------------------------------------------------------------------------------------------------------------------------------------------------------------------
>UPI001301B651	381	0.400	3.816E-108	8	438	754	562	919	981
--------SQVHLPALLDPCEESELKECRTSSRFQTESQAHLCISSSS---MLSTSSRPRspwgrldpYDSSEDDKEYVGFATLP-------NQVHRKSMKKGFDFTLMVAGESGLGKSTLINSLFLTDMY----RDRRLL-----NSE---------------------------ERIMQTVEITKHTVDIEEKGVKLKLTVVDTPGFGDAVNNTECWKPVADYIDQQFEQYFRDESGL--------NRKN--IQDNRVHCCLYFISPFGHGLRPLDVEFMRALHHRVNIVPILAKADTLTPCEVEHKKRKIREEIEHFGIQIYQFPACDSDE----------------DEEFKLQDQALKDSIPFAVIGSN---------TVVEAKGRRVRGRLYPWGIVEVENPGHCDFVKLRTMLVRTHMQDLKDVTREIHYENYRAQCIQSM---------------------------------------------------------------------------------------------------------------------------------------------------------------------------------------------------------------------------------------------------------------------------------------------------------------------------
>UPI0014028854	381	0.434	5.189E-108	33	438	754	132	454	522
---------------------------------IESMSHNSTSRpKSPFGK--LDPYDSSEN-QEKE---YVGFATLP-------NQVHRKSVKKGFDFTLLVAGESGLGKSTLVNSLFLTDLYKAKDFL------DTE------------------------------ERITQTVEITKHSVEIEEKGIRLRLTIVDTPGFGDAVNNQECWKPVADYLDQQFEQYFRDESGL--------NRKN--IVDNRVHCCLYFISPFGHGLRPLDVEFMKAVHDKVNIVPILAKADTLTPAEVNKMKSKIREEIKSYGIKIYQFPDCDSDE----------DDE------FKQQDQELKDSIPFTVIGSN---------TVVEAKGRRVRGRLYPWGIVEVENPTHCDFVKLRNMLIRTHMQDLKDVTRDVHYENYRAQCIQSM---------------------------------------------------------------------------------------------------------------------------------------------------------------------------------------------------------------------------------------------------------------------------------------------------------------------------
>UPI00145A4F7A	381	0.369	5.189E-108	30	505	754	131	525	532
------------------------------TEKLLLPSVAQDG--NPPQSPSLSRPKSPwgrydPYYSAEDQEKeYVGFATLP-------NQVHRKSVKKGFDFTLMVAGESGLGKSTLVNSLFLTDLYKDRKLL---------NAE---------------------------ERITQTVEITKHSVDIEEKGVKLRLTVVDTPGFGDAVNNTECWKSVADYIDQQFEQYFRDESGL--------NRKN--IQDNRVHCCLYFISPFGHGLRPLDVEFMKALHEKVNIVPILAKADTLTPAEVKKKKMKIREEIDQYCIKVYQFPDCDSDE----------------DEDFKQQDHELKESIPFAVIGSN---------TVVEAKGKRVRGRLYPWGIVEVENTAHCDFVKLRNMLVRTHMQDLKDVTRETHYENYRAHCIQSM-----TRMVVKERNRNKLTRESGTDFPIPVVPAGSDSETEKL----IREKDEELRRmqEMLQKIQEQMH--------------------------------------------------------------------------------------------------------------------------------------------------------------------------------------------------------------------------------------------------------
>A0A1S3NS16	381	0.404	5.189E-108	6	438	754	156	505	572
------PTAGGRAQSDNQCVGRLQLGGGGMVDHYDMQSPLSPTRPKSPWGRF-----DPYDFPEDQDKEYVGFATLP-------NQVHRKSVKKGFDFTLMVAGESGLGKSTLVNSLFLTDLYKDRKLL---------NAE---------------------------ERITQTVEITKHTVDIEEKGVKLKLTIVDTPGFGDAVNNTECWKSVADYIDQQFEQYFRDESGL--------NRKN--IQDNRVHCCLYFISPFGHGLRPLDVEFMKALHEKVNIVPILAKADTLTPTEVKKKKFKIREEIQQYGIKIYQFPDCDSDE----------------DEDFKQQDQELKDSIPFAVIGSN---------TVVEAKGKRVRGRLYPWGIVEVENSAHCDFVKLRNMLVRTHMQDLKDVTRETHYENYRAHCIQSM---------------------------------------------------------------------------------------------------------------------------------------------------------------------------------------------------------------------------------------------------------------------------------------------------------------------------
>A0A8H4K5H9	381	0.408	5.189E-108	6	474	754	103	510	577
------PAGDEQMANVKHNRDHLTVEASTRGNSRNTSSDYSSSQAPPSSPgsesPALAPSASPANVPSQppppadnrnivrrKLTGYVGFANLP-------NQWHRKSVRKGFNFNVMVVGESGLGKSTLVNTLFNTSLYPPK---ERKGP--------------------------------SLDIIPKTVTIQSISADIEEAGVRLRLTVVDTPGFGDFVNNDESWRPIVDNIEQRFDSYLDAENKVNRMNIV----------DNRIHACVFFIQPTGHSLKPLDIEVMRRLHTKVNLIPVIAKADTLTDEEIAAFKSRILADIKHHGIQIFEGPRYE------------LDDEETIAE-----NNEIMSKVPFAVVGANNEIT--------SADGRKIRGRAYPWGIIEVDNEEHCDFVKLRQMLIRTHMEELKEHTNNQLYENYRTDKLLAMGV--SQDPSVFKEVNpAVKQEEERALHEQKLAKMEAE---------------------------------------------------------------------------------------------------------------------------------------------------------------------------------------------------------------------------------------------------------------------------------------
>UPI00143D72F2	381	0.359	5.189E-108	1	514	754	164	568	642
-SSAPPPGAPAKSRLPPTTPTLNQTDGSEDSNKRENS------RSESNKESNLSLHTRPTPPTKPKeLDGYVGFANLP-------NQVYRKAVKKGFDFTLMVVGESGLGKSTLINSMFLSDIY---------------SAE--------YPGPS--------------LRVKKTVAVETSKVLLKENGVNLTLTVVDTPGFGDAVDNSNCWVPVIEYIESKYEEFLNAESRVV--------RRQ--IADSRVHCCLYFVAPSGHGLKPLDVEFMQRLHDKVNIIPVIAKADTMTPDECAMFKKQILNEIAQHKIKIYEFP-------------------ETEDEEDSKLHKVLRDRVPFAVVGAN---------TVVEQDGKKIRGRKYPWGVAEVENLEHCDFIALRNMVIRTHLQDLKDVTNNVHYENFRCRTLAGLGV-D-------GKPTK-------VSNKNPLAQLEEEKREHDN-------KMKKMEIEMEQVFEMKVREKRQKLKDS-----------------------------------------------------------------------------------------------------------------------------------------------------------------------------------------------------------------------------------------------
>C3ZBD7	380	0.426	7.055E-108	69	474	754	3	323	326
---------------------------------------------------------------------YVGFANLP-------NQVYRKAVKRGFEFTLMVVGESGLGKSTLVNSLFITDLY---------SPSE-------------YPGPS--------------QRITKTVKVETSRVLVKEGGVQLQLTIVDTPGFGDAVDNSNCWKPITDHIEQRFEDYLNSESRV--------NRRT--MPDNRVHACLYFIGPTGHGLKPLDIEFMKRLHDKVNIIPLIAKADTMTPEECTQFKKKILQEIKENKIQIYEFP-------------------EGEDEEDNKLNKKLRERIPFAVVGSN---------TLLEINGRKVRGRQYPWGVAEVENMDHCDFITLRNMLIRTHMQDLKDVTNNVHYENYRCQKLA--GIT-ATNGTEKGKPAGGNPSHNPAS-RNPLAQMEEE---------------------------------------------------------------------------------------------------------------------------------------------------------------------------------------------------------------------------------------------------------------------------------------
>A0A1X2GHB2	380	0.448	7.055E-108	65	514	754	22	370	420
-----------------------------------------------------------------KLLGYVGFANLP-------NQVHRKSVKKGFEFTAMVVGESGLGKSTLVNTLFNTALYPPKENTEPSNETVQ------------------------------------TVEIQSITSDIEENGVKLRLTVVDTPGFGDFVNNEESWKPILDDIESRFDAYLEQENRV--------NRR--KMVDNRIHACIYFIMATGHALKPLDIEFMRRLHTRVNLIPVIAKADTLTEEEVVAFKQRILADIQHHKIQIYQAPTYE------------YDDEETMAE-----NKEIMSKIPFAVVGSDKEV---------EINGRRVRGRSYPWGLIEVDNEDHCDFVKLRQMLIRTHMEELKEFTNNILYENYRTEKLQAMGI--QQDPSVFKEVN-------------PVQKMEEERMAH-------EQKLSKMEAEMKTVFQAKVQEKEAKLKQS-----------------------------------------------------------------------------------------------------------------------------------------------------------------------------------------------------------------------------------------------
>A0A316VIV7	380	0.438	7.055E-108	61	514	754	13	366	423
-------------------------------------------------------------LARKKLMGYVGFANLP-------NQVHRKSVRKGFTFTCMVVGESGLGKSTLINTLFNTRLYPKK----EVPPPSQE--------------------------------RSKTVAIESISADIVENGVRLRLTVVDTPGFGDFVNNDDSWKPIVDNIESRFDAYLEQENRVNR----------AKLVDNRVHACLYFVQPTGHALRPIDIEFMRRLHQKVNLIPVIAKSDTMTDEEIVQFKARILADITHHQIQIFHAPVYENE------------DEETIAE-----NEEIVRKIPFAVVGSDTEIDT--P------DGRRVRGRAYPWGVIEVDNEDHCDFVKLRQMLIRSHMEELKEHTHDNLYERYRSEKLVGMGVT---------------QDHSVFKEVNPAAKMAEERALH-------EAKLQKMENEMKLVFQQKVAEKEAKLKQS-----------------------------------------------------------------------------------------------------------------------------------------------------------------------------------------------------------------------------------------------
>A0A067MY23	380	0.448	7.055E-108	65	514	754	44	393	445
-----------------------------------------------------------------KLMGYVGFANFP-------NQVHRKSVRKGFHFTAMVVGESGLGKSTLINTLFNTKLYP--------------------KKEPLPPS----------------ADRPQTVAIESISADIEENGVRLRLTVVDTPGFGDFVNNDESWKPIVENIEARFDAYLEQENRVNR----------QKMVDNRVHACLYFIQPTGHALKQIDIEFMRRLHSKVNLIPIIAKADTMTDEEILLFKQRVLSDIEHHNIRIFKAPTYENE------------DEETLNE-----NEEIASKIPFAVVGSDTEVDT--P------DGRKVRGRSYPWGVVEVDNEEHCDFVKLRQMLVRTYMEELREHTNDVLYENYRSEKLLGMGVT---------------QDHSVFKEVNPAAKVAEERTLH-------DAKLAKMEAEMKMVFQQKVQEKESKLKQS-----------------------------------------------------------------------------------------------------------------------------------------------------------------------------------------------------------------------------------------------
>UPI000BA80078	380	0.388	7.055E-108	68	514	754	71	426	485
--------------------------------------------------------------------GYVGFANLP-------NQVYRKAVKRGFNFTLMVVGESGLGKSTLINSLFLTDIYSNE-----------------------YPGPS--------------QRIKKTVQVETNKVFLRENGVNLTLTIVDTPGFGDAVDNSECWQPIVDFIDTKYEDFLNAESRVHRTS----------ITDSRIHCCLYFISP-GHGLKPLDIEFMKRLHEKVNVVPLIAKADTMTPEECYQFKKIVLNEIAQNKIRIYEFPDCE--------------DEE---ENKLQ--KPMKEQVPFAVVGSN---------MVIECNGKRVRGRRYPWGVAEVENMEHCDFLALRNMLLRTHMQDLRDVTNNVHYENYRCMKLAGVgadGKPVAVANNY-CQQ---RISNTCMVFWNPLSQMEEEKKDH-------ETKMKRMEREMEQVFDMKVKEKMNKLKDS-----------------------------------------------------------------------------------------------------------------------------------------------------------------------------------------------------------------------------------------------
>UPI001885D78E	380	0.354	7.055E-108	0	505	754	124	542	549
AEGQERPHTPsglRPLVAGRAQLESGCEPSLPPSVDFDLPFPISPSRPKSPW--ARFDPYSNNEDQDKE---YVGFATLP-------NQVHRKSVKKGFDFTLMVAGESGLGKSTLVNSLFLTDLY----KDRRLL-----NAE---------------------------ERIMQTVEITKHTVDIEEKGVKLKLTIVDTPGFGDAVNNTECWKPVADYIDQQFEQYFRDESGL--------NRKN--IQDNRVHCCLYFISPFGHGLRPLDVEFMKALHEKVNIVPVLAKADTLTPSEVKKKKIKIREEIELYGIKIYQFPDCDSDE----------------DDDFKQQDQELKDSIPFAVIGSN---------TVVEAKGKRVRGRLYPWGIVEVENSAHCDFVKLRNMLVRSHMQDLKDVTRETHYENYRAHCIQNM-----TRMVVKERNRNKLTRESGTDFPIPAVGDVTDNQTEKL----IREKDEELRRmqEMLQRIQNQMH--------------------------------------------------------------------------------------------------------------------------------------------------------------------------------------------------------------------------------------------------------
>A0A1Y1KMF5	380	0.397	7.055E-108	44	514	754	159	536	608
--------------------------------------------KSPPELPSAKEEIvretkeievVKERPKLKELDGYVGFANLP-------NQVYRKAVKKGFEFTLMVVGESGLGKSTLINSLFLTDVY---------------NSAD-------YPGP--------------TQRLKKTVAVETTKVLVKENGVNLLLTVVDTPGFGDAVDNSNCWAPIIEYIESKYEDYLNSEARV---------TRKPEA-DQRVHCCLYFIQPSGHGLKSLDIEFMKRLCDKVNIIPVISKADTLTSDECNLFKKQILNEIAQHKIKIYEFPDTVEEDEEHK------------------LNKTLKDRVPFAVVGSN---------AVIELEGKKLRGRKYPWGLVEVENLEHCDFIALRNMVIRTHLQDLKDVTNNVHYENYRCRKLAGLGV-D-------GKPSR-------ISNKNPLAQMDEEKRDHDL-------KMKKMEAEMEQVFEMKVREKKQKLKDS-----------------------------------------------------------------------------------------------------------------------------------------------------------------------------------------------------------------------------------------------
>UPI0012ED8FBD	380	0.347	9.592E-108	0	505	754	111	527	534
AEGEDRPQTPphlRPPVAGRAESGSCSEPSVPQSKSVEFDLSSVPRPKSPwGRYDPYNNNED----QDKE---YVGFATLP-------NQVHRKSVKKGFDFTLMVAGESGLGKSTLVNSLFLTDLYKDRKLL---------NAE---------------------------ERITQTVEITKHTVDIEEKGVKLKLTIVDTPGFGDAVNNTECWKSVADYIDQQFEQYFRDESGL--------NRKN--IQDNRVHCCLYFISPFGHGLRPLDVEFMKALHEKVNIVPILAKADTLTPAEVKKKKFKIREEIEQYGIKIYQFPDCDSDE----------------DEDFKQQDHQLKESIPFAVIGSN---------TVVEAKGKRVRGRLYPWGIVEVENPAHCDFVKLRNMLVRTHMQDLKDVTRETHYENYRAHCIQNM-----TRMVVKERNRNKLTRESGTDFPIPVVPGVADETE-KL----IREKDEELRRmqEMLERIQDQMH--------------------------------------------------------------------------------------------------------------------------------------------------------------------------------------------------------------------------------------------------------
>A0A161TC78	380	0.410	9.592E-108	0	474	754	108	501	568
ASPAPQPQAQpSPQPNGKPASTHSERAPSVSTA--QSSIPQTVSNKDPK--LAAQAASDMRNIVRRKLTGYVGFANLP-------NQWHRKSVRKGFNFNVMVVGESGLGKSTLVNTLFNTSLYPPK---ERKAP--------------------------------SLDIIPKTVAIQSISADIEENGVRLRLTVVDTPGFGDFVNNDESWRPIVENIEQRFDAYLDAENKLNRVNVI----------DNRIHACVYFIQPTGHSLKPLDIEVMKRLHTKVNLIPVIAKSDTLTDEEIVLFKQRILADIQHHSIQIFEGPRYE------------LDDEETIAE-----NNEILSKVPFAVVGANSEVTN--------ADGRRVRGRRYPWGVIEVDNEDHCDFVKLRQMLIRTHMEELKEHTNNSLYENYRSDKLTAMGV--AQDPSVFKEVNpAVKHEEERSLHEQKLAKMEAE---------------------------------------------------------------------------------------------------------------------------------------------------------------------------------------------------------------------------------------------------------------------------------------
>A0A834I534	380	0.388	9.592E-108	31	514	754	154	535	607
-------------------------------ERRETAidLAPKETKEESSKESS--PEIIKERPKVKELDGYVGFANLP-------NQVYRKAVKKGFEFTLMVVGESGLGKSTLINSMFLTEIY---------------NSSD-------YPGP--------------TQRLKKTVAVETTRVLLKENGVNLLLTMVDTPGFGDAVDNSNCWVPIIEYIESKYEDYLNSEARVTR-------KTTP---DQRVHCCLYFIQPSGHGLKSLDIEFMKRLCDKVNIIPIIAKADTLTSEECNLFKKQILNEIAQHKIKIYEFPETSEEDEEHK------------------LNKSLKERVPFAVVGSN---------VVIEAEGKKIRGRKYPWGIAEVENLEHCDFIALRNMVIRTHLQDLKDVTNNVHYENYRCRKLA--GL-------ST-DGKLSR-----ISNKNPLAQMDEEKREH-------DAKMKKMEMDMEEVFETKVKEKKQKLKDS-----------------------------------------------------------------------------------------------------------------------------------------------------------------------------------------------------------------------------------------------
>UPI000DBEE1D7	380	0.358	9.592E-108	4	514	754	99	535	671
----PTPTSSVSSSYSSSAVTASVGLGSNAKPRLpsaatipNDASEDSNRRESArtaskedsNKETSLLHHSRPTPPTKPKeLDGYVGFANLP-------NQVYRKAVKKGFEFTLMVVGESGLGKSTLINSMFLAEIY---------------SAEYLG------PS----------------LRVKKTVAVETSKVLLKENGVNLTLTVVDTPGFGDAVDNSNCWVPVIDYIESKYEEFLNAESRV--------TRRQ--IPDSRVHCCLYFVAPSGHGLKPLDVEFMQRLHDKVNIIPVIAKADTMTPDECAHFKKQILNEIAQHKIKIYEFPEVEEE-------------EE------NKLHKLLRDRVPFAVVGAN---------TVVDHDGKKVRGRKYPWGVAEVENLDHCDFIALRNMVVRTHVQDLKDVTNNVHYENFRCRTLAGLGVDGK----PTKASNNlcpPGVMNSFMTVWNPLAQLEEEKREHDN-------KMKKMETEMEQVFEMKVREKKQKLKDS-----------------------------------------------------------------------------------------------------------------------------------------------------------------------------------------------------------------------------------------------
>UPI0006239D08	380	0.363	9.592E-108	12	514	754	202	599	673
------------PNAKARLPSAIPNDVLEDSNRRESARNAVSAKEDSNKETSLLHHARPTPPTKPKeLDGYVGFANLP-------NQVHRKAVKKGFEFTLMVVGESGLGKSTLINSMFLADIY---------------SAE--------YPGPS--------------LRIKKTVAVETCKVLLKENGVNLTLTVVDTPGFGDAVDNSNCWVPVIDYIESKYEEFLNAESRV--------TRRQ--IPDSRVHCCLYFVAPSGHGLKPLDVEFMQRLHDKVNIIPVIAKADTMTPDECAYFKKQILNEIAQHKINIYEFPEVDEED---------------------DKSNKLRDRVPFAVVGAN---------TVVDHDGKKVRGRKYPWGVAEVENLAHCDFIALRNMVVRTHVQDLKDVTNNVHYENFRCRTLAGLG-------MD-GKPTK-------ASNKNPLAQLEEEKREHDN-------KMKKMEMEMEQVFEMKVKEKRHKLKDS-----------------------------------------------------------------------------------------------------------------------------------------------------------------------------------------------------------------------------------------------
>A0A164XM14	379	0.436	1.304E-107	48	514	754	23	389	441
------------------------------------------------NGSPLASQNSGSTVVRKKLMGYVGFANLP-------NQVHRKSVRKGFHFTTMVVGESGLGKSTLINTLFNTQLYPAK--------------------EPLPPS----------------AERPKTVSIESISADIEENGVRLRLTVVDTPGFGDFVNNDESWKPIVDNIESRFDAYLEQENRVNR----------QKIVDNRVHACLYFIQPTGHSLKPIDIEFMRRLHAKVNLIPIIAKADTLTDDEVFNFKQRVLADIAFHNIHIFQAPIYENE------------DEETVAE-----NEEIASKIPFAVVGSNQEVQT--------ADGRTVRGRSYPWGVIEVDNEDHCDFVKLRQMLIRTYMEELREHTNNVLYENWRSEKLLGMGVVQDISV---------------FKEINPAAKTAEERALH-------ETKLAKMEAEMKMVFQQKVQEKEAKLKQS-----------------------------------------------------------------------------------------------------------------------------------------------------------------------------------------------------------------------------------------------
>A0A8H7DZS4	379	0.417	1.304E-107	7	472	754	6	394	463
-------GAQAPARASPAPNIPNGKATSPYSERgnPMTQGASQTVSSKDP-KAAAQAANDMKNVVRRKLTGYVGFANLP-------NQWHRKSVRKGFNFNVMVVGESGLGKSTLVNTLFNTSLYPPK---ERKGP--------------------------------SLEIIPKTVSIQSISADIEENGVRLRLTVVDTPGFGDFVNNDDSWRPIVENIEQRFDAYLEAENKVNR----------MNIIDNRVHACVYFIQPTGHSLKPLDIEVMRRLHTKVNLIPVIAKADTMTDEEIINFKQRILTDIEHHSIQIFEGPRYE------------LDDEETIAE-----NQEIMSKVPFAVVGANYEVT--NP------EGRKVRGRRYPWGIIEVDNEEHCDFVKLRQMLIRTHMEELKEHTNNALYENYRSDKLIQMGV--NQDPSVFKEVNpAVKQEEERTLHEQKLAKME-----------------------------------------------------------------------------------------------------------------------------------------------------------------------------------------------------------------------------------------------------------------------------------------
>A0A8H4YZV5	379	0.411	1.304E-107	6	474	754	93	495	562
------PMSFDEQLIDNQCDDKAADSGGQASE--TSDNGQQPPRTSPGSEsPALAPSASPTNVPSQpppaadnrnivrrKLTGYVGFANLP-------NQWHRKSVRKGFNFNVMVVGESGLGKSTLVNTLFNTSLYPPK---ERKGP--------------------------------SLDIIPKTVTIQSISADIEEAGVRLRLTVVDTPGFGDFVNNDESWRPIVDNIEQRFDSYLDAENKVNRMNIV----------DNRIHACVFFIQPTGHSLKPLDIEVMRRLHTKVNLIPVIAKADTLTDEEIAAFKSRILADIKHHGIQIFEGPRYE------------LDDEETIAE-----NNEIMSKVPFAVVGANNEIT--------SADGRKIRGRAYPWGIIEVDNEEHCDFVKLRQMLIRTHMEELKEHTNNQLYENYRTDKLLAMGV--SQDPSVFKEVNpAVKQEEERALHEQKLAKMEAE---------------------------------------------------------------------------------------------------------------------------------------------------------------------------------------------------------------------------------------------------------------------------------------
>S3C8I9	379	0.413	1.304E-107	6	474	754	145	541	608
------PEAEESEEESEDEENEEGDDTVVQEEapKPQVTFSSNGSAASPPPAavAPATPSAVSEsrNIVRRKLTGYVGFANLP-------NQWHRKSVRKGFNFNVMVVGESGLGKSTLVNTLFNTSLYP-----------------------PKEP------------KGPSLDIIPKTVTIQSISADIEEAGVRLRLTVVDTPGFGDFVNNDESWRPIVDNIEQRFDAYLDAENKVNRMNIV----------DNRIHACVFFIQPTGHSLKPLDIEVMKRLHTKVNLIPVIAKSDTLTDEEITAFKRRILADIQHHKVQIFEGPRYE------------LDDEETIAE-----NNEILSKVPFAVVGATNEITN--------ADGRKVRGRRYPWGVIEVDNEEHCDFVKLRQMLIRTHMEELKEHTNNILYENYRTDKLLQMGV--SQDPSVFKEVNpAVKQEEERSLHDQKLAKMEAE---------------------------------------------------------------------------------------------------------------------------------------------------------------------------------------------------------------------------------------------------------------------------------------
>N6TXN9	379	0.398	1.304E-107	59	514	754	188	541	613
-----------------------------------------------------------ERPRVKELDGYVGFANLP-------NQVYRKAVKKGFEFTLMVVGESGLGKSTLINSMFLTEIY---------------NAAD-------YPGP--------------TQRLKKTVAVETTRVMLKENGVNLLLTMVDTPGFGDAVDNSNCWAPIIEFIESKYEDYLNSEARVTRKV----------SPDYRVHCCLYFIQPSGHGLKSLDIEFMKRLCDKVNIIPVIAKADTLTSEECALFKKQIMTEIALHKIKIYEFPEtCEEDEEH-------------------KLNKSLKERVPFAVVGSN---------AVIEADGKKTRGRRYPWGIAEVENLEHCDFLALRNMVIRTHLQDLKDVTNNVHYENYRCRKLAGLG--------ADGKPSR-------ISNKNPLAQMDEEKREH-------DAKMKKMEMEMEQVFEMKVREKKQKLKDS-----------------------------------------------------------------------------------------------------------------------------------------------------------------------------------------------------------------------------------------------
>A0A1X2GM83	379	0.442	1.773E-107	65	514	754	21	370	420
-----------------------------------------------------------------KLQGYVGFANLP-------NQVHRKSVKKGFQFTCMVVGESGLGKSTLVNTLFNTQLYP--------------------------PRENVAL------THES----PQTVEVKSITSDIEENGVKLRLTVVDTPGFGDFVNNEESWKPILDDIESRFDAFLEQENRV--------NRR--KLADNRIHACIYFISPTGHALKPLDIEFMRRLHTRVNLIPVIAKADTLTEEEVAAFKQRILADINYHKIQIYQAPTYE------------YDDQETVAE-----NHEIVSKIPFAVVGSDKEFDVG--------GGRCVRGRKYPWGIIEVDNEEHCDFVKLRQMLIRTHMEELKEHTNNVLYENYRTEKLAAMGI--QQDPTVFKEVN-------------PVQKMEEERLAH-------EQKLAKMEAEMRAVFQAKVQEKETKLKQS-----------------------------------------------------------------------------------------------------------------------------------------------------------------------------------------------------------------------------------------------
>A0A6A6GR51	379	0.416	1.773E-107	59	514	754	57	413	462
-----------------------------------------------------------KNIVRRKLTGFVGFANLP-------NQWHRKSVRKGFNFNVMVVGESGLGKSTLVNTLFNTSLYPPK---ERKQP--------------------------------SLDFAPKTVAVQSISADIEENGVRLRLTVVDTPGFGDFVNNDDSWRPIVENIDQRFDAYLDAENKINRMNIV----------DNRIHACVYFIQPTGHSLKPLDVEVMRRLHTKVNLIPVIAKSDTLTDEEIVSFKQRILSDINHHNIQIFEGPRYE------------LDDEETIAE-----NNEILSKIPFAVVGANTEVTT--P------EGRRVRGRKYPWGTIEVDNEDHCDFVKLRQMLIRTHMEELKEHTNNYLYEGYRSDKLEGLG-------MQ-SDPNVFREVNPAAKQEE-------ERSLH-------EQKLEKMEREMRMVFQQKVQEKEQKLKQS-----------------------------------------------------------------------------------------------------------------------------------------------------------------------------------------------------------------------------------------------
>A0A2S7QXH0	379	0.412	1.773E-107	36	514	754	128	518	599
------------------------------------ASPIPNGAPSSPLEIPMTVSSSDPKIAAQqasdmknivrrKLTGYVGFANLP-------NQWHRKSVRKGFNFNVMVVGESGLGKSTLVNTLFNTSLYPP---RERKGP--------------------------------SLDIIPKTVSIQSISADIEENGVRLRLTVVDTPGFGDFVNNDESWRPIVDNIEQRFDAYLDAENKVNRMNIV----------DNRVHACVYFIQPTGHALKPLDVEVMRRLHTKVNLIPVIAKADTLTDEEITAFKLRILADIKYHDIHIFEGPHYEK------------DDEETIAE-----NKEIMDKVPFAVVGANSEVTN--------SEGRKVRGRQYPWGIIEVDNEEHCDFVKLRQMLIRTHMEELKEHTNNALYENYRSEKLTSMGV--AQDPSVFKEVN-------------PAVKQEEERTLH-------EQKLAKMEAEMKMVFQQKVAEKESKLKQS-----------------------------------------------------------------------------------------------------------------------------------------------------------------------------------------------------------------------------------------------
>UPI001E673AC6	379	0.370	1.773E-107	4	513	754	130	524	625
----PPPSNTTPPASAPASVASIKEQLLTTKER---KEHKDEENKENKLVKELVKERRPREV-----DGYVGFANLP-------NQVYRKAVKRGFEFSLMVVGESGLGKSTLINSMFLSDIYSND-----------------------HPGPSH--------------RVKKTVQVETTKVLLKENGVNLMLTVVDTPGFGDAVDNSDCWQPVTDYVETKYEEYLNCESRVNR----------TQISDSRVHCCLYFIAPSGHGLKPLDVEFMRRLHDKVNIIPVISKADTLTPDECQHLKKQVLNEIAQHKIKIYEFPEDEGD------------------ATGS----KLKQRVPFAVVGSNTTV---------EVEGKKVRGRKYPWGIVEVENIEHCDFIPLRNMMIRTHMQDLKDVTNNVHYENYRCRKLAGGGGAD-------GKIK--------LSNKNPLAQMEEEKKEH-------TNRMKKMETEMEQVFEMKVKEKMSKLTE------------------------------------------------------------------------------------------------------------------------------------------------------------------------------------------------------------------------------------------------
>UPI0006C9AC44	379	0.392	1.773E-107	55	512	754	249	605	679
-------------------------------------------------------SPRPAIPAKPKeLDGYVGFANLP-------NQVYRKAVKRGFDFTLMVVGESGLGKSTLINSLFLTDIY---------------SAE--------HPGPS--------------LRIKKTVAVETSKVLLKENGVNLTLTIVDTPGFGDAVDNSNCWHPVIDYIENKYEEFLNAESRVV--------RRQ--IPDSRVHCCLYFVAPSGHGLKPLDVEFMQRLHDKVNIIPVIAKADTMTPDECAYFKKQILNEIAQHKIKIYEFPE-----------------TEVEEEDSNKVNKHLRDRVPFAIVGAN---------TVIEHDGKKVRGRKYPWGVVEVENLEHNDFIALRDMIVRTHLQDLKDVTNNVHYENYRCRTLA--GL-SVDGKPSRGSNKN------------PLAQLEEEKREHEN-------KMKKMEIDMEQVFEMKVREKKQKLK-------------------------------------------------------------------------------------------------------------------------------------------------------------------------------------------------------------------------------------------------
>A0A4Y9Z5R9	379	0.352	1.773E-107	65	667	754	225	724	2153
-----------------------------------------------------------------KLMGYVGFANLP-------NQVHRKSVRKGFQFTVMVVGESGLGKSTLVNTLFNTPLYP---------PKEQ---------------------------LPPNAERPQTVAIESISADIEENGVRLRLTVVDTPGFGDFVNNDDSWKPIVENIESRFDSYLEQENRVNR----------QKVVDNRVHACLYFIQPTGHSLKPLDIEFMRRLHTKVNLIPIIAKADTLTDEEVAEFKARILADIAYHNIHIFEAPRYENE------------DEETLAEA-----EEIASKIPFAVVGSN-LVVD-TP------DGRQVRGRSYPWGVIEVDNEEHCDFVKLRQMLVRTYMEELREYTNDVLYENWRTEKLISMGV---------------AQDSSVFKEVNPALRMQEERVLH-------EAKLAKMEAEMKMVFQQKVQEKEAKLKQSEEELYARHREMKEALDKQRADLEEKKRKIESGRPLTPEKGSTEMCNDGQVEYCIGFDFQPACSDLSLSLSSAMTEVQDLFSALEVFGRTtnkAELDK-------ANEWLERFQHAPNSWAICNLILQSPDSPPAAKVFAAQTFRGKVTHDLNqVDPQ--------------------------------------------------------------------------------------
>A0A316UGJ5	379	0.438	2.410E-107	68	514	754	18	364	420
--------------------------------------------------------------------GFVGFANLP-------NQWHRRSVRKGFNFTAMVVGESGLGKSTLVNTLFNHKLYPKK------------------------------------EVPAPHMERPKTVAIESISADIEENGVRLKLTVVDTPGFADFVNNDESWKPIVDNIESRFDAYLEQENRVNR----------AKLTDNRVHACLYFIQPSGHALRPIDIEFMRRLHQKVNLIPVIAKSDTMTDEEIHLFKQRILADIAHHNIQIFYAPSYDVE------------DDETLAE-----NEEIVRKIPFAVVGSDQQVDT--------IDGRRVRGRAYPWGVIEVDNEEHCDFVKLRQMLIRSHMEELKEHTHNVLYEKYRSEKLVAMGVT---------------QDHSVFKEVNPAAKMAEERALH-------DAKLAKMENEMKLVFQQKVAEKEAKLKQS-----------------------------------------------------------------------------------------------------------------------------------------------------------------------------------------------------------------------------------------------
>UPI0006255E03	379	0.352	2.410E-107	6	514	754	164	573	647
------PAAPAKPRPAVATPVVGPNDACEDSNKRETAraeSGGNGKEAAvHAAHAAHAAHGRPAPPTKPKeLDGYVGFANLP-------NQVYRKAVKKGFDFTLMVVGETGLGKSTLINSMFLADIY---------------SSE--------YPGPS--------------LRVKKTVAVETSKVLLKENGVNLTLTVVDTPGFGDAVDNSNCWVPVIEYIESKYEEFLNAESRV--------MRRQ--IPDSRVHCCLYFVAPSGHGLKPLDVEFMQRLHDKVNIIPVIAKADTMTPDECTHFKKQILNEIAQHKIKIYEFP-------------------EVEDEDEYKFQKVLRDRVPFAVVGAN---------TVVELDGKKVRGRKYPWGVAEVENLEHCDFIALRNMVVRTHLQDLKDVTNNVHYENFRCRTLAGLGVDGK--PM--------R-----ISNKNPLAQLEEEKREHDN-------KMKKMENEMEQVFEMKVREKKQKIKDS-----------------------------------------------------------------------------------------------------------------------------------------------------------------------------------------------------------------------------------------------
>UPI001EAFB039	378	0.418	3.277E-107	63	477	754	11	339	373
---------------------------------------------------------------NPEQPGYVGFANLP-------NQVHRKSVKKGFEFTLMVVGESGLGKSTLVNSLFLTDLYP-----ERHIPSAAE-------------------------------KVPQTVKIDASTVEIEERGVKLRLTVVDTPGFGDSLNSQDCFRPIIQYVDDQFERYLQDESGL--------NRRH--IVDNRVHSCFYFINPSGHGLKPLDISFMRALHHKVNIVPVIAKADTLTKQEVLTLKRRILDQIDENGINIYPLPDCDSDE----------------DEDYKEQCRQLKQAVPFAVVGAN---------TIIEVKGRKVRGRMYPWGVVEVENPEHCDFIKLRTMLI-THMQDLQEVTQEIHYENFRAERLATGG--------AQKRVnKSRRPESQEKDFSDREKQLSEKEAE------------------------------------------------------------------------------------------------------------------------------------------------------------------------------------------------------------------------------------------------------------------------------------
>A0A8C1AR91	378	0.384	3.277E-107	32	506	754	17	390	394
--------------------------------HVV--CSVHWLRKCLNVHLALRMSTRGRNI------KYVGFATLP-------NQVHRKSVKKGFDFTLMVAGESGLGKSTLINSLFLTDLYKDRKLL---------NAE---------------------------ERISQTVEIIKHTVDIEEKGVKLKLTIIDTPGFGDAVNNTQSWKAITDYIDQQFEQYFRDESGL--------NRKN--IQDNRVHCCLYFIPPFGHGLRPVDVEFMKALQDKVNVVPLISKADCLTPAEMRKMKDRVKEEIEKFGIKVYQFPDCDSDE----------------DEEFKQQDRELKESTPFAVIGSN---------TIVEVKGQRVRGRLYPWGIVEVENQSHCDFVKLRNMLIRSHMHDLKDITCDVHYENYRAQCIQQM----TSKLTQDNRVESPIPILPLSTPDaETekLIKMKDEELR----------RMQ----EMLQKMQQQMHE-------------------------------------------------------------------------------------------------------------------------------------------------------------------------------------------------------------------------------------------------------
>A0A0D2WK97	378	0.439	3.277E-107	62	512	754	17	362	418
--------------------------------------------------------------SSKQLGGYVGFANLP-------NQVHRKSVKKGFEFTLMVVGESGLGKSTLVNSLFLTDLY-----NEREYPSAAERIE-------------------------------KTVKVSSTSVEIEEKGVRLRLTIVDTPGFGDAVNNQDSWASIVTFIDERFEEFLNDELRVNR------TKTN----DNRVHCCLYFIAPNGHGLKPLDIEFMKRLHKKVNIIPVIGKADTLTADEIKSFRRQILSQIAENDISIYQFAT-DSDD----------------EEDAIREAQSLQASVPFAVVGSN---------TVLEIGGKKVRGRMYPWGIVEVENEDHCDFTKLRNLLIRTHMQDLKDNTNDVLYESYRAFKLTGMG-------------------GSLPGGDKTLAKFEEEKREH-------EQKMAKMEDDMRQVFQMKVAEKEQKLK-------------------------------------------------------------------------------------------------------------------------------------------------------------------------------------------------------------------------------------------------
>A0A6A6A6G7	378	0.402	3.277E-107	4	511	754	7	412	463
----PAPPSRASPSPPATLNGSLGMDHTLSMSDRQSpAIPQTVTAKDPKAAAAMAND---MNIVRRKLTGYVGFANLP-------NQWHRKSVRKGFNFNVMVVGESGLGKSTLVNTLFNTSLYPPK---ERQPPS---------------------------------LDISKTVSIQSISADIEENGVRLRLTVVDTPGFGDFINNDESWDPIVKNIEQRFDAYLDAENKVNRVNIV----------DNRIHAVVYFIQPTGHSLKPLDIEVMKKLHTKVNLIPVIAKADLVTDEEIDNYKKRILADINHHNIRIFEGPRYE------------LDDEETIAE-----NQEIMAKVPFAVVGSNSEVTT--P------DGRKVRGRQYPWGVVEVDNEEHCDFVKLRQMLIRTHMEELKENTNNVLYENYRSDKLTAMGV---------------QQDSSVFKEINPAVKQEEERSLH-------EQKLQKMEMEMKMVFQQKVQEKESKL--------------------------------------------------------------------------------------------------------------------------------------------------------------------------------------------------------------------------------------------------
>H9G445	378	0.396	3.277E-107	46	493	754	6	375	508
----------------------------------------------PGAQEEALKGQDGSRTQSDHEKQYVGFATLP-------NQVHRKSVKKGFDFTLMVAGESGLGKSTLVNSLFLTDLYKDRKLL---------NAE---------------------------ERISQTVEIVKHTVDIEEKGVKLKLTIVDTPGFGDAVNNTECWKAITDYIDQQFEQYFRDESGL--------NRKN--IQDNRVHCCLYFISPFGHGLRPVDVEFMKALHEKVNIVPLIAKADCLVPSEIKKLKERIREEIDKFGIKVYQFPECDSDE----------------DEDFKQQDRELKESAPFAVIGSN---------TVVEAKGQRVRGRLYPWGIVEVENQAHCDFVKLRNMLIRTHMHDLKDVTCDVHYENYRAQCIQQM----TSKLTQDNRIESPIPILPLPTPDvETekLIKMKDEEVSWvKLCDVFSDDACKSQS--------------------------------------------------------------------------------------------------------------------------------------------------------------------------------------------------------------------------------------------------------------------
>A0A194XA43	378	0.396	3.277E-107	6	514	754	113	511	559
------PAAPT----RAPAPVPNGKAVSPTLEAPQTVSST-----DPK--IAAQQASDMRNIVRRKLTGYVGFANLP-------NQWHRKSVRKGFNFNVMVVGESGLGKSTLVNTLFNTSLYPP---RERKGP--------------------------------SLDIIPKTVSIQSISADIEENGVRLRLTVVDTPGFGDFVNNDESWRPIVDNIEQRFDAYLDAENKVNRMNIV----------DNRVHACVYFIQPTGHALKPLDIEVMRRLHTKVNLIPVIAKADTMTDEEIMAFKARILADIKHQGIQIFEGPRYE------------LDDDETIAE-----NNEIMSKVPFAVVGANSEIT--------SADGRKVRGRKYPWGIIEVDNEEHCDFVKLRQMLIRTHMEELKEHTNNALYENYRSEKLTAMGV--AQDPSVFKEVN-------------PAVKQEEERTLH-------EQKLAKMEAEMKMVFQQKVAEKESKLKQS-----------------------------------------------------------------------------------------------------------------------------------------------------------------------------------------------------------------------------------------------
>UPI001D49E550	378	0.397	3.277E-107	3	474	754	104	514	581
---QPRPsrIGTKKIARLTLGGGQPSAADSSKYLYINSPCHLLTLLIASPGseSPALAPSASPPNVPSQpppaadnrnivrrKLTGYVGFANLP-------NQWHRKSVRKGFNFNVMVVGESGLGKSTLVNTLFNTSLYPPK---ERKGP--------------------------------SLDIIPKTVTIQSISADIEEAGVRLRLTVVDTPGFGDFVNNDESWRPIVDNIEQRFDSYLDAENKVNRMNIV----------DNRIHACVFFIQPTGHSLKPLDIEVMRRLHTKVNLIPVIAKADTLTDEEIANFKARILADIKYHGIQIFEGPRYE------------LDDEETIAE-----NNEIMSKVPFAVVGANNEIT--------SADGRKIRGRAYPWGIIEVDNEEHCDFVKLRQMLIRTHMEELKEHTNNQLYENYRTDKLLAMGV--SQDPSVFKEVNpAVKQEEERALHEQKLAKMEAE---------------------------------------------------------------------------------------------------------------------------------------------------------------------------------------------------------------------------------------------------------------------------------------
>UPI0008524428	378	0.325	3.277E-107	32	614	754	126	602	615
--------------------------------RRESARNAISSKEDSNKETSLLP-PRPTPPTKPKeLDGYVGFVNLP-------NQVYRKAVKKGFEFTLMVVGESGLGKSTLINSMFLADIY---------------SAE--------YPGPS--------------LRIKKTVAVETSKVLLKENGANLTLTVVDTPGFGDAVDNSNCWVPVIDYIESKYEEFLNAESRV--------SRRQ--IPDSRVHCCLYFVAPSGHGLKPLDVEFMQRLHDKVNIIPVIAKADTMTPDECAHFKKQILNEIAQHKIKIYEFP-------------------EVEEEEDNKFHKLLRDRVPFAIVGAN---------TVVEHDGKKIRGRKYPWGIAEVENLEHCDFIALRNMVVRTHMQDLKDITNNVHYENFRCRTLAGLGV-D-------GKPTK-------ASNKNPLAQLEEEKREHDN-------KMKKMETEMEQVFEMKVREKRQKLKDSETDLQRRHEQMRRSLEQQVRELEEKRRAFEAEKTMWEQQTGHSIEELRRRSLEANSKETGSMSSEGSGGGGGTLRGSRGISSLLRRHT--SFKSPQDSPA-------------------------------------------------------------------------------------------------------------------------------------------
>UPI000F551843	378	0.448	4.455E-107	68	453	754	23	334	386
--------------------------------------------------------------------GYVGFANLP-------NQVHRKSVKKGFEFTLMVVGESGLGKSTLVDSLFLTDLY-----------------DDTAIPRVVDR--IH-----------------QTVEIETNTVEIEEKGIRLRLTVVDTPGFADAVDNTDCWQAVTNYVDQQYEAYLQDESGL--------NRRH--IVDNRVHCCLYFICPHGHGLKPIDIAFMKMLHTKVNIVPVIAKADCLTKFEVQRLKRKILEEIDDNGIKIYTFPECDSED----------------DEEFVQINQELKGSIPFAVIGSN-NVTD--------VRGKQVRVRQYPWGMAEVENPEHCDFIKLRNMLIRTHMQDLKDVTQEVHYENYRAERLSSQGEPSsprkTIEGMKRKSGN------------------------------------------------------------------------------------------------------------------------------------------------------------------------------------------------------------------------------------------------------------------------------------------------------------
>H6CBF6	378	0.400	4.455E-107	12	474	754	4	398	465
------------PNGALASPSPSVPNGKPASPYLKEATPVGSSPSSSPNPAQTVSSKDPKaaaaaandmrNVVRRKLTGYVGFANLP-------NQWHRKSVRKGFNFNVMIVGESGLGKSTLVNTLFNTSLYPP---RERKGP--------------------------------SLDIIPKTVSIQSISADIEENGVRLRLTVVDTPGFGDFVNNDDSWRPIVENIEQRYDAYLEAENKVNRMNIV----------DNRIHACVYFIQPTGHSLKPLDIEVMRRLHTKVNLIPVIAKADTLTDEEVAAFKDRILADIQHHSIQIFEGPHYE------------LDDEETIAE-----NQEIMSKVPFAVVGANYEVTN--------AEGRKVRGRRYPWGIIEVDNEDHCDFVKLRQMLIRTHMEELKEHTNNTLYENYRSDKLIQMGV--SQDPSVFKEVNpAVKQEEERTLHEQKLAKMEAE---------------------------------------------------------------------------------------------------------------------------------------------------------------------------------------------------------------------------------------------------------------------------------------
>UPI00112D566A	378	0.411	4.455E-107	31	438	754	124	449	509
-------------------------------EGLQQISVPLL---SPSQSKSLWGKRDP-YSSLEDDRDYVGFATLP-------NQVHRKSVKKGFEFTLMVAGESGLGKSTLINSLFLTNLY-----KDRKLLNSEE-------------------------------RISQTIEITKHTVEIEEKGVKLRLTVVDTPGFGDALDNADCWKPIADYVDQQFEQYFRDESGL--------NRKN--ILDNRVHCCLYFISPFGHGLRPLDLEFLKALHERVNVVPILAKADTLTPLEVERKKRKIRDELEHYHINIYQFPDCDSDE----------------DEEFKQQDMELKRCIPFAVTGSN---------TVVEIDGKRVRGRLYPWGVVEVENPSHSDFVKLRTMLVKTHMQDLKDVTRETHYENYRAQCIQSM---------------------------------------------------------------------------------------------------------------------------------------------------------------------------------------------------------------------------------------------------------------------------------------------------------------------------
>UPI0018CF932F	378	0.379	4.455E-107	30	514	754	66	440	514
------------------------------TE-LQEKENQNQQQKQKP---PLPARNKPMEIA-----GYVGFANLP-------NQVYRKAVKRGFEFSLMVVGASGLGKSTLINSMFLSDIYNNEQ----------------------YPGPS--------------LRKKKTVAVEATKVLLKENGVNLTLTVVDTPGFGDAVDNTDCWVPILEYVDNKYEEYLTAESRV----------HRTQIPDNRVHCCLYFIAPSGHGLRPLDIACMQSLSDKVNLVPVIGKADTLTPDEVHLFKKQILNEIAQHKIKIYDFPSTIED-----------AAEE------IKTTQTLRNRVPFAVVGAN---------TIIEVDGKKVRGRRYPWGLVEVENLTHCDFIALRNMVIRTHLQDLKDVTNNVHYENYRCRKLSELGLVDGKARLS---------------NKNPLTQMEEEKREHEL-------KMKKMEAEMEQVFDMKVKEKMQKLKDS-----------------------------------------------------------------------------------------------------------------------------------------------------------------------------------------------------------------------------------------------
>A0A024SCU9	378	0.412	4.455E-107	8	474	754	83	469	536
--------SDRSTRSCSWNTNPPNTVESQETELSTsNGADSPQGAASPaPGAAA----SDNKNIVRRKLTGYVGFANLP-------NQWHRKSVRKGFNFNVMVVGESGLGKSTLVNTLFNTSLYPPK---ERKAP--------------------------------SLDIIPKTVTIQSISADIEEAGVRLRLTVVDTPGFGDFVNNDESWRPIVDNIEQRFDAYLDAENKVNRVNIV----------DNRIHACVFFIQPTGHSLKPLDIEVMRRLHTKVNLIPVIAKSDTLTDEEIVAFKARILADIKYHGIQIFEGPRYE------------LDDEETIAE-----NNEIMSKVPFAVVGATNEIKT--------ADGRKVRGREYPWGIIEVDNEEHCDFVKLRQMLIRTHMEELKEHTNNNLYENYRTDKLLAMGV--SQDPSVFKEVNpAVKQEEERALHEQKLAKMEAE---------------------------------------------------------------------------------------------------------------------------------------------------------------------------------------------------------------------------------------------------------------------------------------
>R4FKK6	377	0.403	6.057E-107	65	500	754	43	376	380
-----------------------------------------------------------------ELDGYVGFANLP-------NQVYRKAVKKGFDFTLMVVGESGLGKSTLINSMFLAEVY---------------SAD--------YPGPS--------------ERVKKTVQVETSRTLLRENGVNLTLTIVDTPGFGDAVDNSNCWQPVIDYIESRYEEFLNAESRV--------NRRSQS-PDTRVHCCLYFIAPSGHGLKPLDVEFMQRLHDKVNIIPVIAKADTMTPEECAHFKKQILNEVAQHKIKIYEFP-----------------DVEDSNDDGKPSGKKLRDRVPMAVVGSN---------TIVEVDGKKIRGRKYPWGIAEVENLEHCDFIALRNMLIRTHLQDLKDVTNNVHYENYRCRKLAGLG----QDP---KQAKS---------NKNPLAQMEEEKREHVL-------KMKKMETEMEQVF-------------------------------------------------------------------------------------------------------------------------------------------------------------------------------------------------------------------------------------------------------------
>A0A074WP06	377	0.423	6.057E-107	33	514	754	7	382	431
---------------------------------IQTVSH-----RDPK--AAAAAASDMKNIVRRKLTGFVGFANLP-------NQWHRKSVRKGFSFNVMVVGESGLGKSTLVNTLFNTSLYP---------PKEQ------------------KQPSL------DFA--PTTVAIQSISADIEENGVRLRLNVIDTPGFGDFVNNNESWRPIVENIEQRFDAYLDAENKVNRMNIV----------DNRIHACVYFIQPTGHSLKPLDIEVMRRLHTKVNLIPVIAKADTLTDEEVVSFKARILSDIKHQGIQIFEGPRYE------------LDDEETIAE-----NQEIMSKVPFAVVGANAEV------STPE--GRKVRGRKYPWGIIEVDNEDHCDFAKLRQMLIRTHMEELKEHTNNTLYENYRSDKLESMGM--QQDPSVFKEIN-------------PAAKQEEERSLH-------EQKLEKMEREMKQVFQQKVQEKEHKLKQS-----------------------------------------------------------------------------------------------------------------------------------------------------------------------------------------------------------------------------------------------
>A0A8B8EZX6	377	0.362	6.057E-107	6	500	754	164	580	597
------PLAAAQTHSTEEHPHHASVHSSHTPSH-SASSDGPNGRDAPSVSPGDKvKGGSPYKFTAPEQSGYVGFANLP-------NQVHRKSVKKGFEFTLMVVGESGLGKSTLVNSLFLTDLYP-----ERHI-------------------------------HSAAEKISQTVKIDASTVEIEERGVKLRLTVVDTPGFGDSLNSQDCFKPIIQYIDSQFERYLEDESGL--------NRRH--IVDNRVHCCFYFINPSGHGLRPLDISFMKAVHHKVNIVPVIAKSDTLTLQECQQLKRKVMTQIAENGINLYSLPDCDEDE----------------DEDYREQCRLLKEAVPFAVIGAN---------TVIEVKGKKVRGRMYPWGVVEVENPDHCDFIKLRTMLI-THMQDLQEVTQEVHYENYRAEKLGGGGTAPKKSRKPRNEETFNetdkrRPEGQQADISEREKQLQEKEQELR--------RMQemitKMQAEMNQRN-------------------------------------------------------------------------------------------------------------------------------------------------------------------------------------------------------------------------------------------------------------
>A0A6A7FQP8	377	0.420	6.057E-107	65	511	754	408	745	822
-----------------------------------------------------------------EVDGYVGFANLP-------NQVYRKAVKRGFEFSLMVVGESGLGKSTLINSMFLSDIYSNE-----------------------YPGPSH--------------RVKKTVQVETTKVLLKENGVNLMLTVVDTPGFGDAVDNSDCWQPVIDYVETKYEDYLNAESKVNRKF----------VSDNRVHCCLYFISPSGHGLKPLDIEFMRRLHDKVNIIPVISKADTLTPEECQHFKKQIINEIQQHQIKIYEFPDDETD-----------------------SSNKLRQRVPFAVVGSN---------VTTEVDGKKVRGRKYPWGIVEVENLTHCDFIPLRNLLLRTHMQDLKEVTGSVHYENYRCRKL--VG-GNSDS-------KHK------SSNKNPLTLMEEEKKDHSN-------RMQKMEHEMEQVFEMKVKEKMSKL--------------------------------------------------------------------------------------------------------------------------------------------------------------------------------------------------------------------------------------------------
>UPI00038E94B8	377	0.366	6.057E-107	2	506	754	567	986	989
--SRPQiPESRPQAPDLYEDDLELRPPSWPQASDIQqyfcapTPLSPSTRPRSPWG-------KLDPYDSSEDDKEYVGFATLP-------NQVHRKSVKKGFDFTLMVAGESGLGKSTLVNSLFLTDLY-----RDRKLLNAEE-------------------------------RIMQTVEITKHAVDIEEKGVRLRLTIVDTPGFGDALNNTECWKPVAEYIDQQFEQYFRDESGL--------NRKN--IQDNRVHCCLYFISPFGHGLRPLDVEFMKALHQRVNIVPILAKADTLTRPEVDLKKRKIREDIEHFGIKIYQFPDCDSDE----------------DEDFKLQDQALKESIPFAVIGSN---------TVVEARGRRVRGRLYPWGIVEVENPGHCDFVKLRTMLVRTHMQDLKDVTRETHYENYRAQCIQSM-----TRLVVKERNRNKLTRESGTDFPIPA---VP------LGTDPETEKLirEKDEElrrmqEMLHKIQRQMKE-------------------------------------------------------------------------------------------------------------------------------------------------------------------------------------------------------------------------------------------------------
>A0A7J7JL50	377	0.411	8.234E-107	60	477	754	18	353	355
------------------------------------------------------------QFSNPETPGYVGFANLP-------NQVHRKSVKKGFEFTLMVVGESGLGKSTLVNNLFLTDLYP-----ERHIPN-------------------------------AIDKIKQTVKIDASSVEIEERGVKLRLTVVDTPGFGDSINTGECYASILQYIDEQFERYLNDESGL--------NRRN--ITDNRVHACFYFISPAGHGLKPLDIAFMKAVHYKVNIVPVIAKADTLTKQEVHKLKKKILEEIRANGINIYTLPDCDDDE----------------DEEFKLQCDQLKTAMPFAVVGSNQ---------IIEVKGRKVRGRMYPWGVVEVENPEHCDFIKLRTMLI-THMQDLQEVTHEVHYENFRSDRLSGPGEVD-ERDSGRKQRLSIRFNLTLSSH--NLIALVPTRFS------------------------------------------------------------------------------------------------------------------------------------------------------------------------------------------------------------------------------------------------------------------------------------
>A0A6I8T0L2	377	0.393	8.234E-107	54	506	754	0	369	371
------------------------------------------------------MSQTGEKVKFSDSAGYVGFANLP-------NQVHRKSVKKGFEFTLMVVGESGLGKSTLINSLFLTDLYP-----ERYIPGAAEKIE-------------------------------RTVQIEASTVEIEERGVKLRLTVVDTPGYGDAINSQDCFKTIIHYIDNQFERYLHDESGL--------NRRH--IIDNRVHCCFYFISPFGHGLRPVDVAFMKALHEKVNIVPLIAKADCLIPGEIRKLKDRIREEIEKFGIKVYQFPECDSDE----------------DDDFKQQDRELKESAPFAVIGSN---------TVVEAKGQRVRGRLYPWGIVEVENQAHCDFVKLRNMLIRTHMHDLKDVTCDVHYENYRAQCIQQM--TRNEERHNTASSKltqDNRIESPIPIL--PLP--TPDAETEKLI------KMKDEElrrmQEMLQKMQQQIQE-------------------------------------------------------------------------------------------------------------------------------------------------------------------------------------------------------------------------------------------------------
>UPI0014021FE4	377	0.405	8.234E-107	66	514	754	6	355	409
------------------------------------------------------------------PENYVGFANLP-------NQVYRKSVKRGFEFTLMVVGESGLGKSTLINSLFLTEFY---------------SSE--------HPGPS--------------QRIKKTVQVEQSKALVKEGGVHLTLTVVDTPGFGDAVDNSNCWQPVIDFIDSKFEDFLNGESRV--------NRRQ--LPDTRVHCCLYFIAPSGHGLKPLDIEFMKRLHEKVNIIPLISKADTLTPDECKSFKKQIMKEIAENKIKIYDFP--DTEDEEENKMA-----------------KKIKERIPLAVVGSN---------TLIDVNGKKVRGRQYPWGVAEVENGEHCDFNVLRNMLIRTHMQDLKDVTNNVHYENFRSRQLASVA-------CNASDNNKGR--GQLS-NRSPMEQMEEERRAH-------EHKMKKMELEMEHVFALKVEEKLQKLRDS-----------------------------------------------------------------------------------------------------------------------------------------------------------------------------------------------------------------------------------------------
>A0A066VYV0	377	0.443	8.234E-107	60	514	754	13	367	420
------------------------------------------------------------QLSRKKLTGYVGFANLP-------NQVHRKSVRKGFNFTCMVVGESGLGKSTLINTLFNTTLYP-----RKEVPPPQ--AE------------RH-----------------RTVAIESISADIEENGVRLRLNVVDTPGFGDFVNNDNSWKPIVENIESRFDAYLEQENRVNRS----------KLVDNRVHACIYFVQPTGHALRPIDIEFMRRLHQKVNLIPVIAKSDTLTDEEILSFKQRILNDIAHHQIDIYHAPVYDNE------------DEETIAE-----NEEIARKIPFAIVGANSEIDT--P------DGRRVRGRGYPWGVIEVDNEEHCDFVKLRQMLIRTHMEELKEHTHTVLYEKYRSEKLVAMGVT---------------QDHSVFKEVNPAAKMAEERALH-------EAKLAKMENEMKLVFQQKVAEKEAKLKQS-----------------------------------------------------------------------------------------------------------------------------------------------------------------------------------------------------------------------------------------------
>A0A165PFH6	377	0.429	8.234E-107	36	514	754	1	378	429
------------------------------------ADYENGDAASPSP----TPNGSAHGFSNivrKKLMGYVGFANLP-------NQVHRKSVKKGFQFTAMVVGESGLGKSTLINTLFNTQLYP--------------------RKVPLPPS----------------AERPKTVAIESITADIEENGVRLRLTVVDTPGFGDFVDNDESWKPILENIEARFDEYLEQENRVNR----------QKIVDNRVHACLYFIQPTGHSLKQLDIEFMRRLHTKVNLIPVIAKADTLTDEEIVSFKQRVLSDIAEHNIRIFQAPIYENE------------DEETVAET-----EEIASKIPFAVVGSDQEVDT--P------DGRTVRGRSYPWGVVEVDNEDHCDFVKLRQMLVRTYMEELREHTNLHLYENWRSEKLHAMGV---------------AQDSSVFKEVNPAAKLAEERTLH-------EAKLAKMEAEMRMVFQQKVSEKEARLKQS-----------------------------------------------------------------------------------------------------------------------------------------------------------------------------------------------------------------------------------------------
>A0A3N4LJT5	377	0.434	8.234E-107	46	474	754	13	363	430
----------------------------------------------PGRHVAAAAAADGKNIVRRKLTGYVGFANLP-------NQWHRKSVRKGFNFNVMVVGESGLGKSTLVNTLFNTSLYPPK---ERKGPS-----ADI---------------------------IPKTVSIQSISADIEENGVRLRLTVVDTPGFGDFVNNDESWRPIVDNIDSRFDAFHDAENKVNR----------MNIIDNRVHACVYFIQPTGHSLKPLDIEVMKRLHTKVNLIPVIAKADTLTDEEVAVFKKRILADIHYHDIQIFEGPRYE------------LDDDETIAE-----NNEIMSKVPFAVVGSNTEFQN--------ADGRQVRGRKYPWGVIEVDNEEHCDFVKLRQMLIRTHMEELKEHTNNFLYENYRSEKLTSLGV--AQDPSVFKEVNpAVKQEEERTLHEQKLAKMEAE---------------------------------------------------------------------------------------------------------------------------------------------------------------------------------------------------------------------------------------------------------------------------------------
>K5WP52	377	0.418	8.234E-107	35	506	754	14	405	444
-----------------------------------TANGASRANGSSPSLAQPSESGSTPIIRK-KLNGYVGFANLP-------NQVHRKSVRKGFQFTAMVVGESGLGKSTLINTLFNTRLYPPK--------------------EPLPPS----------------AERPQTVAIESISADIEENGVRLRLTVVDTPGFGDFVNNEDSWKPIVDNIESRFDLYLEQENRVNR----------QKIVDNRVHACLYFIQPTGHSLKPIDVEFMRQLHTKVNLIPIIAKADTLTDDEVADFKARILADIAHHNIHIFQAPTYENEDEEALAEA-----------------EEIAGKIPFAVVGSDRLVKT--P------DGREVRGRAYPWGVVEVDNEDHCDFVKLRQMLVRTYMEELREYTNDVLYENWRTEKLLSMGVVqdQTvfkeINPASRMQEE--RVMHEAKLAKMEaEMKMVfqqkVQEKEAKL----------KQSEEELYARHREMKE-------------------------------------------------------------------------------------------------------------------------------------------------------------------------------------------------------------------------------------------------------
>A0A8D0BNQ0	377	0.390	8.234E-107	0	438	754	28	383	447
ALHRPQPLDLKQPPPPLPPPTPPPLTPPPPQQHHMAALAPM----SPSRPrSPWGR--LDPYESDEDDKEYVGFSTLP-------SQVHRKSVKKGFDFTLMVAGESGLGKSTLVNSLFLTDLY-----KDRKLLSAEE-------------------------------RIMQTVEITKNVVDIEEKGVKLRLTIVDTPGFGDAVNNTECWKPVADYVDQQFEQYFRDESGL--------NRKN--IQDNRVHCCLYFISPFGHGLRPLDVEFMRALHQRVNIVPVLAKADTLMPLEVERMKKRIRGEIEQFGIRIYQFPDCDSDE----------------DEDFKLQDQALKESIPFAVIGSN---------TVVESKGRRIRARLYPWGIVEVENPGHCDFVKLRTMLVRTHMQDLKDVTRETHYENYRAQCIQSM---------------------------------------------------------------------------------------------------------------------------------------------------------------------------------------------------------------------------------------------------------------------------------------------------------------------------
>A0A6G1I0Z5	377	0.413	8.234E-107	4	474	754	13	400	468
----PAPTSPTLSNGKSSLSHREPNGIITDE---VGALPQTVASKDPK--AAALAANDLRNIVRRKLTGYVGFANLP-------NQWHRKSVRKGFNFNVMVVGESGLGKSTLINTLFNTSLYPPK---ERKPP--------------------------------SLDIIPKTVSVESISADIEENGVRLRLTVVDTPGFGDFVNNDASWGPIVENIESRFDAYLDAENKVNRMNIV----------DNRIHACVYFIQPTGHSLKPLDVEVMRRLHTKVNLIPVIAKADTLTDEEVIAFKQRILADIQYHNIHIFEGPRYE------------LDDEETIAE-----NSEIMSKVPFAVVGANTEVTT--------ADGRKVRGRSYPWGVIEVDNEEHCDFVKLRQMLIRTHMEELKENTNNVLYENYRSDKLTAMGV--AQDPSVFKEVNpAVKQEEERSLHEQKLAKMEAE---------------------------------------------------------------------------------------------------------------------------------------------------------------------------------------------------------------------------------------------------------------------------------------
>UPI001E1CDBC7	377	0.386	8.234E-107	0	474	754	33	442	476
AASPPTPSSPRLATHTAITRASGMPTAGQRAEDMSsSTSPYMSPLPSPrspnsPVSPGRCVKVKKNPFSNPDMPGYVGFANLP-------NQIHRKSVKRGFEFTLMVVGESGLGKSTLINTLFLTDLYP-----DRVVASAQENIE-------------------------------KTVKIDVSTVEIEERGVKVRLTVVDTPGYGDAIDNTDCFQSIIQYINDQFERYLQDESGL--------NRRH--IVDNRVHCCFYFINPAGHGLKPLDIQFMKQLHNKVNIVPVLAKADTLTKQEVAKLKRKVLDEIEENGIHIYPLPDCD-------------TDEE---EDYKEQVKQLKEAVPFAVVGS---------TTVLDVGGKKVRGRQYPWGVIEVENPSHCDFIKLR-CLLGTHMQDLTEVTQDVHYENYRSERLAKGGaappmsssssTTNTL--AANNAQPNGNGVSSSSKLINSSSSIGPE---------------------------------------------------------------------------------------------------------------------------------------------------------------------------------------------------------------------------------------------------------------------------------------
>A0A4Y2LKQ3	377	0.390	8.234E-107	63	514	754	94	442	517
---------------------------------------------------------------SPKdLDGYVGFANLP-------NQVYRKAVKRGFEFTLMVVGEAGLGKSTLINSMFLTDIY---------------SSE--------HPGPSH--------------RIKKTIQVETTKVLLKESGVNLLLTVVDTPGFGDAVDNSHCWQPISDYIENKYEEYLNAESRVHRTT----------IPDGRVHSCLYFIAPSGHGLKPIDVEFMKRLHDRVNIIPIIAKADTMTPEECHHFKKTILSEIAQNQIKIYEFPDCDDED-----------------ENRLQ--KIMKERVPFAVVGSN---------TLIDVGGKQVRGRRYPWGVAEVENMEHCDFLALRNMLLRTHMQDLKDITNSVHYENFRCRKLAGVG--------SDGKPARLC-------NKNPLDQLEEEKREHEN-------KMKRMEQEMEQVFELKVKEKRQKLKDS-----------------------------------------------------------------------------------------------------------------------------------------------------------------------------------------------------------------------------------------------
>UPI001EAEF32B	377	0.370	8.234E-107	6	514	754	229	640	714
------PASSTVYTSVTSTAPTSKPRLYPSTGILNqnDASEDSNKRESNrsdnNKEATVLHHPRSTPLTKPKeLDGYVGFANLP-------NQVYRKAVKKGFDFTLMVVGESGLGKSTLINSMFLSDIY---------------SAE--------YPGPS--------------LRVKKTVAVETSKVLLKENGVNLTLTVVDTPGFGDAVDNSNCWVPVIEYIESKYEEFLNAESRVV--------RRQ--ISDSRVHCCLYFVAPSGHGLKPLDVEFMQRLHDKVNIIPVIAKADTMTPDECAHFKKQILNEIAQHKIEIYKFPEA--------------KDEEE-----NNLHKVLRDRVPFAVVGAN---------TVVEQDGRKVRGRKYPWGIAEVENLEHCDFIALRNMVIRTHLQDLKDVTNNVHYENFRCRTLAGVGV-D-------GKPTK-------VSNKNPLAQLEEEKREHDN-------KMKKMEIDMEQVFEMKVREKKQKLKDS-----------------------------------------------------------------------------------------------------------------------------------------------------------------------------------------------------------------------------------------------
>V4AUN3	377	0.405	1.119E-106	37	469	754	2	349	389
-------------------------------------SAGGGEEPAPVVPGSISGSLFTsRQFVNPEQPGYVGFANLP-------NQVHRKSVKKGFEFTLMVVGESGLGKSTLVNSLFLTDLYP-----ERHIPTALE-------------------------------KIKQTVKIDASTVEIEERGVKLRLTVVDTPGFGDSLNSDDCFKPIIQYVDDQFERYLNDESGL--------NRRH--IVDNRVHCCFYFINPSGHGMKPLDIAFMRAVHHKVNIVPVIAKADTLTKQEVQTLKRKILDQIDEYGINIYPLPDCDSDE----------------DEDYKEQCRQLKSAVPFAVIGAN---------TVIEVKGRKVRGRMYPWGVVEVENPEHCDFIKLRTMLI-THMQDLQEVTQEIHYENYRAEKLA------TGEPVKKSSRAR-RPDSQDTDKEKELR--------------------------------------------------------------------------------------------------------------------------------------------------------------------------------------------------------------------------------------------------------------------------------------------
>A0A1C7NAD7	377	0.440	1.119E-106	65	514	754	20	369	420
-----------------------------------------------------------------KLQGYVGFANLP-------NQVHRKSVKTGFQFTCMVVGESGLGKSTLVNTLFNSQLYPLKE----------------------TPGP--------------TTEVSQTVEIKSTTAHIEENGVKLKLTVVDTPGFGDFVDNMESWNPILDDIESRFDAYLEQENRVNR----------HRMADNRIHACLYFIAPTGHALRPLDIEFMRRLHTRVNLIPVIAKADTLTEEEVMAFKERILADIAYHKIHIYQAP------------MYEYDDQETIAE-----NREIMSKIPFAVVGSGKEYELE--------GGRRVRGRLYPWGVIEVDNEDHCDFVKLRQMLIRTHMEELKEYTNDVLYENYRTEKLTSMGI--QQDPSVFKEVN--------PTQ-----KMEEERMAH-------EQKLSKMESEMRAVFQAKVAEKESKLKQS-----------------------------------------------------------------------------------------------------------------------------------------------------------------------------------------------------------------------------------------------
>G4TFG9	377	0.451	1.119E-106	65	514	754	22	371	421
-----------------------------------------------------------------KLLAFVGFANLP-------NQVHRKSVRKGFQFTIMVVGESGLGKSTLINTLFNTTLY---------APKEV-----------LAPS----------------AERPKTVAIQSISADIEENGVRLRLTVVDTPGFGDFVNNHESWKPILDNIESRFDSYLEQENRVNR----------QKIVDNRVHACLYFIQPTGHSLKPIDVEFMRQLHTKVNLIPVIAKADTLTDEEILKFKQRILSDIAHHQIHIFQAPIYD------------NDDEETIAE-----NEEIASKIPFAVVGSDREVRT--------ADGRSVRGRSYPWGVIEVDNEEHCDFVKLRQMLIRTNMEELREHTNDVLYENWRSEKLINMGV--VQDPSVFKEIN-------------PAAKLAEERAIH-------EAKLAKMEAEMKMVFQQKVAEKEAKLKQS-----------------------------------------------------------------------------------------------------------------------------------------------------------------------------------------------------------------------------------------------
>UPI001863E983	377	0.392	1.119E-106	5	456	754	67	440	485
-----RPHTPGTPTFMRAGGRNLLGSEPELLRRCQLSSTSSLESPlSPSRsKSPWSRFDPYDSIEDQDKE-YVGFATLP-------NQVHRKSVKKGFAFTLMVAGESGLGKSTLINSLFLTDLY-----KDRKVLNAEE-------------------------------RITQTVEITKHTIGIEEKGVKLKLTIVDTPGFGDAVNNTESWRAVVDYIDQQFEQYFRDESGL--------NRKN--IQDNRVHCCLYFISPYGHGLRPVDVEFMKALHEKVNIVPVLAKADCLTPRELTRKKIKIREEIETFGIKIYQFPECDSDE----------------DEEFRLQDQELKDSIPFAVVGSNILV---------ESKGRRFRGRMYPWGVVEVENPAHSDFLKLRNMLVRTHMQDLKDVTRETHYENYRAQCIQNM-TRMVVRERKRSLCNHLR---------------------------------------------------------------------------------------------------------------------------------------------------------------------------------------------------------------------------------------------------------------------------------------------------------
>A0A1B0GBG9	377	0.365	1.119E-106	9	514	754	53	461	535
---------QQQQQHQMSTMNGSGDASSNSAGHndsnkLTTELQEKEQQNQMQQQkqkPPLPARQKPMEIA-----GYVGFANLP-------NQVYRKAVKRGFEFTLMVVGCSGLGKSTLINSMFLTDVY---------------NSEQ-------YPGPS--------------LRKKETVGVEATKVLMKENGVNLTLTVVDTPGFGDSVDNTNCWVPILEYVDSKYEEYLTAESQV----------YRKQIPDNRVHCCLYFIGPTGHGLRPLDIACMQSLSDKVNLVPVIAKADTMTPDEVHLFKKQILNEIAQHKIKIYDFPSTIEDNAE---------DSKT--------NQNLRNRVPFAVVGANTIVET--------ADGKKVRGRRYPWGLVEVENLTHCDFIALRNMIIRTHLQDLKDVTNTTHYENYRCRKLSALGVADGKARLS---------------NKNPLTQMEEEKREHEL-------KMKKMEAEMEQVFEMKVKEKMQKLKDS-----------------------------------------------------------------------------------------------------------------------------------------------------------------------------------------------------------------------------------------------
>A0A7R9GGB4	377	0.393	1.119E-106	53	514	754	130	487	557
-----------------------------------------------------PEQQPPQQKPR-KVDGFVGFANLP-------DQVYRKAVKRGFEFTLMVVGASGLGKSTLINSMFLADVY-SKDH----------------------PGPS--------------QRIKKTVQVETTKVLLKEKGVNLTLTVVDTPGFGDAVDNSDCWQPIIDYIDARYEEFLVNESRVDRKC----------VPDSRVHCCLYFVAP-GHGLKPLDIEFMKRLHEKVNVIPVVGKADTMTPEECDEFKAQVLTEIRQHKIKIYDFP--DSDDEE---------------ESKIQ--RPLKDRVPFAIVGSN---------TVLEVDGKKVRGRRYPWGTVDVENLEHCDFVALRKMVVRSHMMDLREVTNNVHYENYRCRKLA--GV-DSKSDdpiMLKS-------------NKNPLAQMEEERKEHEV-------KMKQMEQDMEQVFEMKVREKKQKMKNS-----------------------------------------------------------------------------------------------------------------------------------------------------------------------------------------------------------------------------------------------
>UPI0008F9ACE6	377	0.385	1.119E-106	53	514	754	178	534	607
-----------------------------------------------------KDKTVPER-KLKELDGYVGFANLP-------NQVYRKAVKKGFEFTIMLVGESGLGKSTLLNSMFLADIYG-----------------------PEYPGPSH--------------RIKKTIMVETQRCLLKENGVNLVLTVVDTPGFGDAVDNSNCWQPVIEFVESRYDEFLNSESRVN---------RKPQ-PDTRVHCCLYFIAPSGHGLKPLDVEFMQRLHEKVNIIPIIAKADTLTPDECTQFKKQILNEIAQHKIKIYEFPETD-------------DDED------AKQNKILRDRVPFAIVGSN---------TVIEVNGKKVRGRKYPWGIAEVENLEHNDFIALRNMLLRTHLQDLKDVTNNVHYENFRCRKLAVLG-PD-------GKQGQG-------FNMNPLAQLEEEKREHDIRI-------KKLEVEMEQVFEMKVREKKQKVKDS-----------------------------------------------------------------------------------------------------------------------------------------------------------------------------------------------------------------------------------------------
>UPI0018F65C80	376	0.407	1.522E-106	69	475	754	17	334	340
---------------------------------------------------------------------YVGFATLP-------NQVHRKSVKKGFDFTLMVAGESGLGKSTLVNSLFLTDLY-----KERIIPDADE-------------------------------RITKTLAITKHAVDIEERGVRVKLTIVDTPGFGDAVDNSDCWKPIVTYIDQQFEHYFHDESGL--------NRKN--IQDNRVHCLLYFLSPLGHGVRPLDVEFMKAVHEKVNIVPVIAKADTLTPGEVQRTKQKIRQEIDDHGISVYQFPDCDSDE----------------DEDFKEQYGELKNSIPFAVIGSN---------TLIESKGKEVRGRLYPWGVVEVEDPTHCDFVKLRNMLIQTHMQDLKDVTQEVHYENYRAECIQSMtriGAKD-------------RSRTY-VLTLLTLPHCSVYR--------------------------------------------------------------------------------------------------------------------------------------------------------------------------------------------------------------------------------------------------------------------------------------
>UPI001EDDB381	376	0.415	1.522E-106	61	471	754	11	349	367
-------------------------------------------------------------FTNPEMPGYVGFANLP-------NQVHRKSVKKGFEFTLMVVGETGLGKSTLVNSLFLTDLYP-----ERNIPSAGERT-------------------------------KQTVKIDASTVEIEERGVKLRLTVVDTPGFGDAIDNTDCFRSIIQYIDDQFERFLRDESGL--------NRRN--IVDNRVHCCFYFISPYGHGLKPLDTQFMKMLHHKVNIVPVIAKADMLTKKEIARLKKRVMEEIEANGIRIYPLPDCDSDE----------------DEDYKEQVRQLKDAVPFAVCGAN---------TLIEVKGRKVRGRQYPWGVVEVENPEHCDFIKLRTMLI-QQLQDLQEVTQDVHYENYRSERLAKGvasnrktaGPTNSTAPSA--APEQ-ISEKEKILQEKEaeLRRM------------------------------------------------------------------------------------------------------------------------------------------------------------------------------------------------------------------------------------------------------------------------------------------
>UPI00097509F1	376	0.380	1.522E-106	34	500	754	6	396	413
----------------------------------TQSGLLPFNRKSHlTSLADKKMATDGRQFTAPEQSGYVGFANLP-------NQVHRKSVKKGFEFTLMVVGESGLGKSTLVNSLFLTDLYPERH--------------------------IHT----ASE------KITQTVKIDASTVEIEERGVKLRLTVVDTPGFGDSLNSQDCFKPIIQYIDSQFERYLEDESGL--------NRRH--IIDNRVHCCFYFINPSGHGLRPLDISFMKAVHHKVNIVPVIAKSDTLTLQECTQLKRKVMTQIAENGINLYALPDCDEDE----------------DEDYREQCRLLKEAVPFAVIGAN---------TVIEVKGKKVRGRMYPWGVVEVENPDHCDFIKLRTMLI-THMQDLQEVTQEVHYENFRAEKLAGGGsVPKKSRkPRNEDAYNemmdKRRPESQTADLSEREKQLVEKEQELR--------RMQemiaKMQAEMNQKN-------------------------------------------------------------------------------------------------------------------------------------------------------------------------------------------------------------------------------------------------------------
>A0A4P9YSK5	376	0.436	1.522E-106	54	514	754	6	367	421
------------------------------------------------------RQLSPKSVPAKKkqLQGYVGFANLP-------NQVHRKSVKKGFHFTVMVVGESGLGKSTLINTLFNTALYPPK--------------------NNMAPSP----------------ETPKTVDIQAISADIKENGVNLKLTVVDTPGFGDFVNNEESWKPILENIEARFDAYLEQENRVNR----------QRIVDNRVHSCIYFIAPTGHALKPLDIEFMRRLHTRVNLIPVIAKSDTLTEEEISEFKKRILADIQYHKIQIFQAPQYE------------YDDPETIAE-----NREIMSKIPFAIVGSD---------TIVEVNGRKVRGRQYPLGVIEVDNEEHNDFVKLRQMLIRTHMEELKQHTADVLYENYRTGKLQSMGI--TQDPSVFQEVN-------------PIARMEEEKRQH-------EAKMQKMEGEMRLVFQQKVQEKESKLKQS-----------------------------------------------------------------------------------------------------------------------------------------------------------------------------------------------------------------------------------------------
>Q17KS9	376	0.408	1.522E-106	65	514	754	39	385	459
-----------------------------------------------------------------ELDGYVGFANLP-------NQVYRKAVKKGFEFTLMVVGEAGLGKSTLINSLFLSDVYHPEQH----------------------PGPS--------------KRIKKTVTVESTKVLLKENGVNLTLTVVDTPGFGTAVDNSNCWVPIVEFVENKYEEYLTAESRVHRMA----------IPDSRVHVCLYFIAPSGHGLKPLDIEFMQRLCDKVNIIPVISKADTLTPEEITHFKKQILNEIAQHKIKIYDFP-DPSDEEE---------DAKT--------LRQLRSRVPFAVVGAN---------AIIEIDGRKIRGRRYPWGVVEVESLDHCDFIALRNMVIRTHLQDLKDVTNNVHYENYRCRKLAGLG--------NDGKTK--------LSNKNPLAQMEEEKREH-------ESKMKKMEAEMEQVFEMKVKEKKQKLKDS-----------------------------------------------------------------------------------------------------------------------------------------------------------------------------------------------------------------------------------------------
>UPI00141A5D02	376	0.366	1.522E-106	42	504	754	90	466	471
------------------------------------------TPPSPSRPrSPWGR--LDPYESDEDDKEYVGFATLP-------NQVHRKSVKKGFDFTLMVAGEAGLGKSTLVNSLFLTDLYKDRKLL---------NAE---------------------------ERILQTVEITKHVVDIEEKGVKLRLTIVDTPGFGDALNNTECWKPVADYVDQQFEQYFRDESGL--------NRKN--ILDNRVHCCLYFISPFGHGLRPLDVEFMKALHQRVNIVPVLAKADTLMPSEVERMKNKIRDEIDQFGIRIYQFPECDSDE----------------DEDFKLQDQALKESIPFAVIGSN---------TVVETKGRRIRGRLYPWGIVEVENPLHCDFVKLRTMLVRTHMQDLKDVTRETHYENYRAQCIQSM-----TRMVVKERNRNKLTRESGTDFPIPAIPTTPDVETEKL----IREKDDELRRmqDMLQKIQRQM---------------------------------------------------------------------------------------------------------------------------------------------------------------------------------------------------------------------------------------------------------
>UPI001AAD8847	376	0.375	1.522E-106	35	505	754	252	636	640
-----------------------------------WGCPPLVPPPSPSRPkSPWGK--LDPYDSSEEDREYVGFATLP-------NQVHRKYVKKGFEFTLMVAGETGLGKSTLINSLFLTDLY-----RGRLL---------------VSPE----------------ERVTQTVEIVKQTVDIQEKGVRLRLTVVDTPGFGDAINNEECWKPVADYIDQQFEQYFRDESGL--------NRKN--LQDTRVHCCLYFLSPLGHGLRPLDVEFLRALQDRVNIVPILGKADTLTPKELIQKKQRIREELDYFGIQIYQFPDCDSD----------------QDEDFKVQDMELKKSIPFAVIGSN---------TVVEVNGKRVRGRLYPWGVVEVENEKHCDFVKLRTMLIRTHMQDLKDVTRETHYENYRAQCIQSL----TQRV-VRERNRNKLTRESGTDFPIPSVPPSPDHETLKL----IREKDEELRRmqEVLQKMQRQMK--------------------------------------------------------------------------------------------------------------------------------------------------------------------------------------------------------------------------------------------------------
>UPI0006C9C13D	376	0.375	1.522E-106	6	513	754	231	630	705
------PAKPRLQLLNNSNAQQPPSDSSEDSNRRE--SARSAAEAMSAKEAAAPRANVPTKP--KELDGYVGFANLP-------NQVYRKAVKKGFDFTLMVVGESGLGKSTMINSLFLTDIY---------------SAEQ--------PGPS--------------LRMKKTVAVETSKVVLKENGVNLTLTIVDTPGFGDAVNNSNCWQPVIEYIESKYEEFLNAESRVVRRA----------ISDNRVHCCLYFVAPSGHGLKPLDVEFMQRLHDKVNIIPVIAKADTMTPDECVYFKKQILNEIAQHKIKIYEFPDAE-------------DEEE------NKLHKPLRDRVPFAIVGAN---------TVIEYDGKKVRGRKYPWGVVEVENLEHNDFIALRNMIIRTHLQDLKDVTNNVHYENFRCRTLA--GL------SVDGKPT--RVS-----NKNPLAQLEEEKREHEN-------KMKKMEAEMEQVFEMKVREKKQKLKE------------------------------------------------------------------------------------------------------------------------------------------------------------------------------------------------------------------------------------------------
>A0A4Z0ADE6	376	0.377	1.522E-106	65	602	754	41	498	1348
-----------------------------------------------------------------KLMGYVGFANLP-------NQVHRKSVRKGFQFTAMVVGESGLGKSTLVNTLFNTPLYPPK---EPLPP----NAE-----RP----QTVAIESISAGTHPNVYFPPSSADQSNELSDIEENGVRLRLTVVDTPGFGDFVNNDDSWKPIVENIESRFDSYLEQENRVNR----------QKVVDNRVHACLYFIQPTGHALKPLDIEFMRRLHTKVNLIPIIAKSDTLTDEEVAEFKARILADIAYHNIHIFQAPTYENE------------DEETLAEA-----EEIASKIPFAVVGSDQVVDT--P------DGRQVRGRSYPWGVIEVDNEDHCDFVKLRQMLVRTYMEELREYTNDVLYENWRTEKLLSMGV---------------AQDSSVFKEVNPALRMQEERVLH-------EAKLAKMEAEMKMVFQQKVQEKESKLKQSEEELYARHREMKESLDKQRNDLEEKKRKIESGRPLTPEKTQPDAWTMCNVILRSPDSPPAAKVFAAQTLRSKVIYDLNQVSTENLLPL-------------------------------------------------------------------------------------------------------------------------------------------------------
>UPI0005CED7E2	376	0.380	2.069E-106	6	512	754	114	509	585
------PAKPRQLSSITQTDACEDSNKRE-SARAEQLSAKEAANAISPSA----KSAPPTK--AKELDGYVGFANLP-------NQVYRKAVKKGFDFTLMVVGESGLGKSTMINSLFLTDIY---------------SAE--------HPGPS--------------LRMQKTVAVETSKVLLKENGVNLTLTIVDTPGFGDAVDNSNCWQPVIHYIESKYEEFLNAESRVV--------RRQ--IPDSRVHCCLYFVAPSGHGLKPLDVEFMQRLHDKVNIIPVIAKADTMTPDECVYFKKQILNEIAQHKIKIYEFPEAE-------------DDEE------NKMHKILRDRVPFAIVGAN---------TVIEYDGKKVRGRKYPWGVVEVENLEHNDFIALRNMIIRTHLQDLKDVTNNVHYENFRCRTLA--GL------SVDGKPT--RVS-----NKNPLAQLEEEKREHDN-------KMKKMEIEMEQVFEMKVREKKQKLK-------------------------------------------------------------------------------------------------------------------------------------------------------------------------------------------------------------------------------------------------
>UPI0008400A20	376	0.361	2.069E-106	2	514	754	185	581	655
--SKPRlPPSTVILNQNDASEDSNKRESNRSTENSKEAAILHHPRPTP--------STKPK-----ELDGYVGFANLP-------NQVYRKAVKKGFDFTLMVVGESGLGKSTLINSMFLADIY---------------SAE--------YPGPS--------------LRVKKTVAVETSKVLLKENGVNLTLTVVDTPGFGDAVDNSNCWVPVIEYIESKYEEFLNAESRVVR----QQ------IPDSRVHCCLYFVAPSGHGLKPLDVEFMQRLHDKVNIIPVIAKADTMTPDECAHFKKQILNEIAQHKIKIYEFPEVEEE-------------EE------NKMHKVLRDRVPFAVVGAN---------TVVEHDGRKVRGRKYPWGIAEVENLEHCDFIALRNMVIRTHLQDLKDVTNNVHYENFRCRTLAGVGV-D-------GKPTK-------VSNKNPLAQLEEEKREHDN-------KMKKMEIDMEQVFEMKVREKRQRLKDS-----------------------------------------------------------------------------------------------------------------------------------------------------------------------------------------------------------------------------------------------
>UPI0015E10B1B	376	0.396	2.069E-106	4	438	754	225	596	663
----PEPhDADREAEVKDQHHPHAPSNLRPHVAHRAQAdsgsdSSLQQGRKvdfelpapvSPTRPkSPWARF-DPYCHNEDHGKDYVGFATLP-------NQVHRKSVKKGFDFTLMVAGESGLGKSTLVNSLFLTDLYKDRKLL---------NAE---------------------------ERITQTVEITKHTVDIEEKGVKLKLTIVDTPGFGDAVNNTECWKSVADYIDQQFEQYFRDESGL--------NRKN--IQDNRVHCCLYFISPFGHGLRPLDVEFMKALHEKVNIVPVLAKADTLTPSEIEKKKIKMREEIELCGIKIYQFPDCDSDE----------------DEEFKQQDLALKESIPFAVIGSN---------IVVEAKGKKVRGRQYPWGIVEVENAAHCDFVKLRNMLVRTHMQDLKDVTRETHYENYRAQCIQSM---------------------------------------------------------------------------------------------------------------------------------------------------------------------------------------------------------------------------------------------------------------------------------------------------------------------------
>A0A6P7VIA8	376	0.406	2.812E-106	65	514	754	62	406	481
-----------------------------------------------------------------EAEGYVGFASLP-------NQVYRKAVKKGFEFTLMVVGESGLGKSTLLNSMFLTDVYSNE-----------------------YPGPS--------------QRVKKTVQVETTRVVLREGSVHLCLTVVDTPGFGDAVDNSQCWQPVADYVEAQFARYLDAESRVHRSA----------LSDGRVHCCLYFIAPSGHGLKPLDVEFMKCLHDKVNIIPVVAKADTMTPEECSLFKRTILNEMTQHKIRLYEFPDC--------------DDEE---ENKRQ--KPLRERVPFAVVGSN---------TVVEVNGKRVRGRKYPWGVAEVENMEHCDYLALRNMLLRTHMQDLKDITNSVHYENYRCRKLA--GVGGAADP--------GRS------NKNPLAQMEEEKKEH-------EAKMQRMEKEMEQVFEMKVREKMHKLKES-----------------------------------------------------------------------------------------------------------------------------------------------------------------------------------------------------------------------------------------------
>A0A8I3WLC8	376	0.401	2.812E-106	1	438	754	68	430	494
-SCHP-PEAKTWASRPQAPDLYDDDLEFRPPSWPQ--SSDSQQYFCAP--APLSPSARPRSpwdkldpcDSSEDDKEYVGFATLP-------NQVPRKSMKKGFDFTIMVAGESGLGKSTLVNSLFLTDLY-----RDRKLLGAEE-------------------------------RIMQTVEITKHAVDIEEKGVRLRLTIVDTPGFGDAVNNTECWKPVAEYIDQQFEQYFRDESGL--------NRKN--IQDNRVHCCLYFISPFGHGLRPLDVEFMKALHQRVNIVPILAKADTLTPPEVDCKKRKIREEIERFGIKIYQFPDCDSDE----------------DEDFKLQDQALKESIPFAVIGSN---------TVVEARGRRVRCRLYPWGIVEVENPGHCDFVKLRTMLVRSHMQDLKDVTRETHYENYRAQCIQSM---------------------------------------------------------------------------------------------------------------------------------------------------------------------------------------------------------------------------------------------------------------------------------------------------------------------------
>UPI0018F644CC	376	0.410	2.812E-106	34	438	754	143	473	541
----------------------------------QGDSLLVAVEPMPLNCAPRTRSPWGKldpYDSSEDQDKeYVGFATLP-------SQVHRKSVKKGFDFTLLVAGESGLGKSTLVNSLFLTDLY----KDKRFL-----NTE---------------------------ERITQTVDITKHSVEIEEKGVRLRLTIVDTPGFGDAINNEECWKQVADYLDQQFEQYFRDESGL--------NRKN--IADNRIHCCLYFISPFGHGLRPLDVEFMKAVHEKVNIVPLLAKADTLTPAEASKMKPKIRAEIKSYGIKIYQFPECDSDE----------------DEEFKRQDQELKDSIPFTVIGSN---------TVVEAKGKRVRGRLYPWGIVEVENPAHCDFVRLRNMLIRTHMQDLKDVTRDVHYENYRAQCIQSM---------------------------------------------------------------------------------------------------------------------------------------------------------------------------------------------------------------------------------------------------------------------------------------------------------------------------
>A0A8D8W8E4	375	0.429	3.822E-106	54	471	754	0	343	364
------------------------------------------------------MSDLLKAFAKNDSSSYVGFANLP-------NQVHRKSVKKGFEFTLMVVGESGLGKSTLVNSLFMTDLYP-----ERVVP------DAIGKTK-------------------------QTVKLDASTVEIEEKGVKLRLTVVDTPGFGDAINNTNSFDEIIQYIDDQFERFLRDESGL--------NRRN--IIDNRIHCCFYFISPFGHGLKPLDIEFMKQLHNKVNIVPVIAKADCLTRKEIQRLKKKVMEEIQQNGITIYPLPDCDSDE----------------DEDYKEQVRQLKEAVPFAVCGAN---------TVLEVGGSKVRGRQYPWGVVEVENPEHCDFTKLRTMLV-THMQDLQEVTQEIHYENYRSERLVK-GVPvpkRTVSLTEDSRPTaNNTGERDKILQEKEaeLRRM------------------------------------------------------------------------------------------------------------------------------------------------------------------------------------------------------------------------------------------------------------------------------------------
>A7RLX3	375	0.448	3.822E-106	58	443	754	2	313	367
----------------------------------------------------------PQDVvfaESKNNVAYVGFANLP-------NQVHRKSVKKGFEFTLMVVGESGLGKSTLIDSLFLTDLY-----DDKSIPPAK-------------------------------GRIGQTVHIESNTVEIEEKGVRLRLTVVDTPGFADAVDNTYSWEPIVDYIDHQFESYLRDESGL--------NRRN--IMDTRVHCCLYFINPHGHGLRPVDVEFMKALHTKVNIVPVIAKSDSLTKTEISRLKRKVLDEIADHEIKIYSFPECDSED----------------DEEFLAINKDLKASLPFAVIGSN---------TVIEVKGRKVRARWYPWGYAEVENPDHCDFIKLRNMLVRTHMQDLKDVTQDVHYENYRAQRLLDQtGKANT----------------------------------------------------------------------------------------------------------------------------------------------------------------------------------------------------------------------------------------------------------------------------------------------------------------------
>A0A6G1G1X6	375	0.398	3.822E-106	6	514	754	11	408	456
------PAANAQPYVERSNPMPNGSGSA-----PQTVTSK------DPKAAALAASDL-RNIVRRKLTGYVGFANLP-------NQWHRKSVRKGFNFNVMVVGESGLGKSTLVNTLFNTSLYPP---RDRKPP--------------------------------SLDIIPKTVSIQSISADIEENGVRLRLTVVDTPGFGDFVNNEDSWRPIVENIEQRYDAYLDAENKVNRMNIV----------DNRVHACVYFIEPTGHSLKPLDVEVMRRLHTKVNLIPVVAKADTLTDDEISAFKARILADIEYHHIQIFEGPRYE------------LDDDETIAE-----NNEIMAKVPFAVVGANQEVST--P------DGRKVRGRRYPWGVIEVDNEEHCDFVKLRQMLIRTHMEELKEHTNNFMYENYRSDKLTAMGV--AQDPSVFKEIN-------------PAVKQEEERSLH-------EQKLQKMELEMKMVFQQKVSEKESKLKQS-----------------------------------------------------------------------------------------------------------------------------------------------------------------------------------------------------------------------------------------------
>A0A6A5SM58	375	0.387	3.822E-106	4	513	754	7	444	461
----PAPPSRASPSPPTSSNGHAMDQTLSVS-NGQLPAPHTITAKSPKAAAAMAND---MNIVRRKLTGYVGFANLP-------NQWHRKSVRKGFNFNVMVVGESGLGKSTLVNTLFNTSLYPPK---ERNPPS---------------------------------LDISKTVSIQSISADIEENGVRLRLTVVDTPGFGDFINNDESWDPIVKNIEQRFDAYLDAENKVNRMNIV----------DNRIHAVVYFIQPTGHSLKPIDIEVMKKLHTKVNLIPVIAKADTVTDDEIDNYKKRILADIAFHKIQIFEGPRYE------------LDDEETIAE-----NQEIMAKVPFAVVGSNTEVTT--------IDGRKVRGRQLPWGVVEVDNEEHCDFVKLRQMLIRTHMEELKENTNNALYENYRSEKLAQMGIQqDSsvfkeINPAVKQEEE--RSLHEAKLQKMEmEMKMVfqqkVQEKESKLRQSeeeLYArHKeMKDQ----LDRQRQELEEKKARVES------------------------------------------------------------------------------------------------------------------------------------------------------------------------------------------------------------------------------------------------
>A0A2I4AZ54	375	0.413	3.822E-106	33	438	754	106	436	501
---------------------------------FELPSPVSPSRPRSPW--ALFDPYNNNEDQDKE---YVGFATLP-------NQVHRKSVKKGFDFTLMVAGESGLGKSTLVNSLFLTDLYKDRKLL---------NAE---------------------------ERITQTVEITKHTVDIEEKGVKLKLTIVDTPGFGDAVNNTECWKTVADYIDQQFEQYFRDESGL--------NRKN--IQDNRVHCCLYFISPFGHGLRPLDVEFMKALHEKVNIVPVLAKADTLTPSEVKKKKIKIRDEIEQYGIKIYQFPDCDSDEDE--------DFKQQDLQLKVNSSKQLKESIPFAVIGSN---------TVVEAKGKRVRGRLYPWGIVEVENTAHCDFITLRNMLVRTHMQDLKDVTRETHYENYRAQCIQSM---------------------------------------------------------------------------------------------------------------------------------------------------------------------------------------------------------------------------------------------------------------------------------------------------------------------------
>A0A0P7BSB3	375	0.400	3.822E-106	5	474	754	110	505	572
-----QPEAQMEPARKRQEMDNLHITDLSSQDHPRASTLMRILFKTifdepkanhPPPPVT-----DNRNIVRRKLTGYVGFANLP-------NQWHRKSVRKGFNFNVMVVGESGLGKSTLVNTLFNTSLYPPK---ERKGP--------------------------------SLDIIPKTVTIQSISADIEEAGVRLRLTVVDTPGFGDFVNNDESWRPIVDNIEQRFDAYLDAENKVNRMNIV----------DNRIHACVFFIQPTGHSLKPLDIEVMRRLHTKVNLIPVIAKSDTLTDEEIANFKARILADIKYHGIQIFEGPRYE------------LDDEETIAE-----NNEIMSKVPFAVVGATNEIT--------SADGRKVRGRAYPWGIIEVDNEEHCDFVKLRQMLIRTHMEELKEHTNNLLYENYRTDKLIAMGV--SQDPSVFKEVNpAVKQEEERALHEQKLAKMEAE---------------------------------------------------------------------------------------------------------------------------------------------------------------------------------------------------------------------------------------------------------------------------------------
>A0A166W2H7	375	0.405	3.822E-106	7	474	754	122	518	585
-------AADNQVNDLSSSNGSESPTGAPSSPHagkPESAASAQDVYPSDPVPAvpsqLAPSIQDARNIVRRKLTGYVGFANLP-------NQWHRKSVRKGFNFNVMVVGESGLGKSTLVNTLFNTSLYPP---RERKGP--------------------------------SLDIIPKTVQIQAISADIEEAGVRLRLTVVDTPGFGDFVNNDESWRPIVDDIERRYDAYLDAENKVNRMNIV----------DNRIHACVFFIQPTGHSLKPLDIEVMRRLHTKVNLIPVIAKSDTLTDEEIASFKARILADIKHHGIQIFEGPRYE------------LDDEETIAE-----NNEIMSKVPFAVVGATNEIKT--------ADGRAVRGRQYPWGIIEVDNEEHCDFVKLRQMLIRTHMEELKENTNNALYENYRTDKLIAMGV--SQDPSVFKEVNpAVKQEEERALHEQKLAKMEAE---------------------------------------------------------------------------------------------------------------------------------------------------------------------------------------------------------------------------------------------------------------------------------------
>A0A3Q0QPW6	375	0.411	5.196E-106	69	471	754	14	328	342
---------------------------------------------------------------------YVGFATLP-------NQVHRKSVKKGFDFTLMVAGESGLGKSTLVNSLFLTDL-----HKDRKLLNAEE-------------------------------RIRQTVEITKHTVDIEEKGVKLKLTIVDTPGFGDAVNNTECWRPITQYIDQQFEQYFRDESGL--------NRKN--IQDNRVHCCLYFIPPFGHGLRPVDIEFMKALQDKVNVVPLIAKADCLTPLEIKKLKERLREEIDKYGIKIYQFPDCDSDE----------------DEEFKQQDKDLKESTPFAVIGSN---------TVVEARGQRVRGRLYPWGIVEVENPSHCDFVKLRTMLIRTHMHDLKDITSDCHYENYRAQSV----FHSPLAPLS------PPCVYPAPLQLRRMQQM------------------------------------------------------------------------------------------------------------------------------------------------------------------------------------------------------------------------------------------------------------------------------------------
>UPI0015AB2FEB	375	0.358	5.196E-106	4	471	754	65	469	488
----PTPGTPAfLRPSVVGRTFSVPPLEPEPLRRFQMSSLDSPLSPSSRPKSPWGRF-DPYDSAEDQDKEYVGFATLP-------NQVHRKSVKRGFDFTLMVAGESGLGKSTLVNSLFLTDLY-------------------------------RGRKLLNAE-----ERIAQTVEITKHTVDIEEKGVKLRLTIVDTPGFGDAVNNTECWKSVEDYIDEQFEQYFRDESGL--------NRKN--IQDNRVHCCLYFISPFGHGLRPLDVEFMKALHEKVNIVPLLAKADSLTPAEVRKKKTKILEEIEQFDIKIYQFPECDSDE----------------DEDFKLQDQELKDSIPFAVIGSN---------TVVERKGRRVRGRLYPWGIVEVENPAHSDFLKLRNMLVRTHMQDLKDMTRDTHYENFRSHCIQSMtrlvakerkrsrltrdsgtDFPIPLMPGTTNSQK-ERLIWE---KDEELRRM------------------------------------------------------------------------------------------------------------------------------------------------------------------------------------------------------------------------------------------------------------------------------------------
>T5A1E2	375	0.409	5.196E-106	2	474	754	75	458	525
--SGPIGDAPWPDSRGATQDRTSNDSKAVAHPHFQ--ELISSQASSAP---------DNRNIVRRKLTGYVGFANLP-------NQWHRKSVRKGFNFNVMVVGESGLGKSTLVNTLFNTSLYPPK---ERKGP--------------------------------SLDIIPKTVMIQSISADIEEAGVRLRLTVVDTPGFGDFVNNDESWRPIVDNIEQRFDAYLDAENKVNRMNIV----------DNRIHACVFFIQPTGHSLKPLDIEVMRRLHTKVNLIPVIAKSDTLTDEEITNFKARILSDIKYHGIQIFEGPRYE------------LDDEETIAE-----NNEIMSKVPFAVVGATNEIKT--------ADGRQVRGREYPWGTIEVDNEEHCDFVKLRQMLIRTHMEELKEHTNNLLYENYRTDKLIAMGV--SQDPSVFKEVNpAVKQEEERALHEQKLAKMEAE---------------------------------------------------------------------------------------------------------------------------------------------------------------------------------------------------------------------------------------------------------------------------------------
>A0A6L2PKK6	375	0.421	5.196E-106	61	471	754	676	1008	1025
-------------------------------------------------------------FASLETPGYVGFANLP-------NQVHRKSVKKGFEFTLMVVGESGLGKSTLVNSLFLTDLYP-----ERVVPDAAE--------------KTH-----------------QTVKLDASTVEIEERGVKLRLTVVDTPGYGDSIDNTDSFRAIIQYIDDQFERFLRDESGL--------NRRN--IVDNRIHCCFYFISPFGHGLKPLDIEFMKQLHNKVNIVPVIAKADVLTKKEVLRLKKRVMEEIESNGIKIYPLPDCDSDE----------------DEDYKEQVRQLKEAVPFAVCGAN---------TLLEVRGRKVRGRLYPWGVVEVENPDHCDFIKLRTMLI-THMQDLQEVTQEVHYENYRSERL-AKGAPVPKRQTLLGGEEKGAVEKDRILQEKEaeLRRM------------------------------------------------------------------------------------------------------------------------------------------------------------------------------------------------------------------------------------------------------------------------------------------
>UPI000B4581A0	374	0.389	7.062E-106	59	512	754	45	402	439
-----------------------------------------------------------QKFTSPEQPGYVGFANLP-------NQVHRKSVKKGFEFTLMVVGESGLGKSTLVNSLFLTDLYP-----ERHI-------------------------------HSAAEKIKQTVKIDASTVEIEERGVKLRLTVVDTPGFGDSLNSSDCFKPIIQYVDDQFERYLQDESGL--------NRRH--IIDNRVHCCFYFINPSGHGLRPLDVSFMKAVHNKVNIVPVIAKADTLTLQEVYLLKKKVMDQIDEHGISIYPLPDCDSDE----------------DEDYREQCRQLKEAVPFAVIGAN---------TVIEVKGRKVRGRMYPWGVVEVENPEHCDFIKLRTMLI-THMQDLQEVTQEVHYENFRAEKLADGGGA-----AAKKTVRRGRGDE--VDAQDRVSLVDKLRSKR---------RPESQAQELTD-REKQLVEKEAELC-------------------------------------------------------------------------------------------------------------------------------------------------------------------------------------------------------------------------------------------------
>A0A1B0A9Y6	374	0.392	7.062E-106	9	440	754	100	457	515
---------TEYPPRVNTVKYKLLETYKGDDDLPQSLTVVRLQRNLPSsvnvNFMPIPSAAPPAegKFTSIETPGYVGFANLP-------NQVHRKSVKKGFEFTLMVVGESGLGKSTLVNSLFLTDLYP-----ERIIPDAIE-------------------------------KQKQTVKLEASTVEIEERGVKLRLTVVDTPGFGDAIDNSDSFSAILEYIDEQYERFLRDESGL--------NRRN--IVDNRIHCCFYFISPFGHGLKPLDVEFMKKLHSKVNIVPVIAKADCLTKKEILRLKCRIMQEIEDHGIKIYPLPDCDSDE----------------DEDYKEQVKQLKAAVPFAVCGAN---------TLLEVKGKKVRGRLYPWGVVEVENPEHCDFIKLRTMLI-THMQDLQEVTQEVHYENYRSDRL-AKGI-------------------------------------------------------------------------------------------------------------------------------------------------------------------------------------------------------------------------------------------------------------------------------------------------------------------------
>UPI0018EA98F7	374	0.365	7.062E-106	32	510	754	119	507	518
--------------------------------RRQLASQVSMDCPLSPvsrPLSPWGRF-DPYDCQEDQDKEYVGFATLP-------NQVHRKTVKKGFTFTLMVAGESGLGKSTLINSLFLTDLY-----KDRKVPNAQE-------------------------------RINQTVNIVKHAISIEEKGIKLRLTTIDTPGFGDAINNTESWKPIEDYIDQQFEQYFRDESGL--------NRRN--IQDNRVHCCLYFISPFGHGLRPLDVECMKALHEKVNIIPVLAKADSMTQAEVWRKKMKIREEIKQFGINIYQFPECDSDE----------------DEDFKKQDQILKDSIPFAVIGSN--VQVEN-------NGRKFRGRVYPWGVVEVEDPAHSDFLILRNMLVRTHMQDLKDVTRETHYENYRAQCIQNM-----TRMVV---QERKRS------LREKYREVSE--AEFPLPLAPVDTETERQifEKDEELRRMQEVLERIQE---------------------------------------------------------------------------------------------------------------------------------------------------------------------------------------------------------------------------------------------------
>A0A166X8K1	374	0.409	7.062E-106	2	474	754	100	507	574
--SRPEPA-QEPQDPNPTAKMDKALSTGLPTsseGSPATSPPPSRAPTSPPPEEPVSDSyQVGgapsapsndlRNIVRRKLTGYVGFANLP-------NQWHRKSVRKGFNFNVMVVGESGLGKSTLVNTLFNTSLYPPK---ERKGP--------------------------------SLDILPKTVQIQSISADIEEAGVRLRLTVVDTPGFGDFVNNDESWRPIVDNIEQRYDAYLDAENKVNRMNIV----------DNRIHACVFFIQPTGHSLKPLDIEVMRRLHTKVNLIPVIAKADTLTDEEIANFKSRILSDIKYHDIQIFEGPRYE------------LDDEETIAE-----NNEIMSKVPFAVVGATNEITN--------ADGRKVRGRSYPWGVIEVDNEEHCDFVKLRQMLIRTHMEELKEHTNNSLYENYRTDKLIGMGV--SQDPSVFKEVNpAVKQEEERALHEQKLAKMEAE---------------------------------------------------------------------------------------------------------------------------------------------------------------------------------------------------------------------------------------------------------------------------------------
>UPI0018747589	374	0.417	7.062E-106	1	474	754	124	519	586
-SSRPQssegsPAtSPPPSAAPASPPAGKLVSANEIEEAISNASIAGGV---PMVAA---PSSDLRNIVRRKLTGYVGFANLP-------NQWHRKSVRKGFNFNVMVVGESGLGKSTLVNTLFNTSLYPPK---ERKGP--------------------------------SLDIIPKTVTIQSISADIEEAGVRLRLTVVDTPGFGDFVNNDESWRPIVDNIEQRYDAYLDAENKVNRMNIV----------DNRIHACVFFIQPTGHSLKPLDIEVMRRLHTKVNLIPVIAKADTLTDEEIANFKSRILSDIKYHGIQIFEGPRYE------------LDDEETIAE-----NNEIMSKVPFAVVGATNEITN--------ADGRKVRGRSYPWGVIEVDNEEHCDFVKLRQMLIRTHMEELKEHTNNSLYENYRTDKLIGMGV--SQDPSVFKEVNpAVKQEEERALHEQKLAKMEAE---------------------------------------------------------------------------------------------------------------------------------------------------------------------------------------------------------------------------------------------------------------------------------------
>A0A7M7QX06	374	0.366	7.062E-106	6	512	754	200	599	675
------PAKPRLPASLSQSDSAELDSNKRESARAAYESAKEAAQLAAAQAANNRPAPPTKP---KELDGYVGFANLP-------NQVYRKAVKKGFEFTLMVVGESGLGKSTMINSLFLTDIY---------------SAE--------HPGPS--------------LRMKKTVAVETSKVLLKENGVNLTLTIVDTPGFGDAVDNSNCWQPVIEYIENKYEEFLNAESRV--------MRRQ--IPDSRVHCCLYFVAPSGHGLKPLDVEFMQRLHDKVNIIPVIAKADTMTPDECAYFKKQILNEIAQHKIKIYEFP-------------------EAEDEEDSKLHKVLRDRVPFAIVGAN---------TVIEHDGKKVRGRKYPWGVVEVENLEHNDFIALRNMIIRTHLQDLKDVTNNVHYENFRCRTLA--GL------SVDGKPT--RVS-----NKNPLAQMEEEKREHEN-------KMKKMEIEMEQVFEMKVREKRQKLK-------------------------------------------------------------------------------------------------------------------------------------------------------------------------------------------------------------------------------------------------
>A0A8C5D229	374	0.395	9.600E-106	68	514	754	8	353	406
--------------------------------------------------------------------GYVGFANLP-------NQVYRKSVKRGFEFTLMVVGESGLGKSTLINSLFLTDLY-----------------------SPEYPGPSH--------------RIKKTVKVEQSKVLVKEGGVQLLLTIVDTPGFGDAVDNSDCWQPVIDHIDNKFEDYLNSESRV--------NRRL--MPDNRVHCCLYFIAPSGHGLKPLDIEFMKRLHEKVNIIPLIAKADTMTPEEGQQFKKQVCCYVFQQRcfwILFFLFN--------------------TPPHPPPLAPQE---RLPLAVVGSN---------TIIEVNGKRVRGRQYPWGVAEVENGEHCDFTILRNMLIRTHMQDLKDVTNNVHYENYRSRKLA--------AVTY-NGVDNNR--NKGQLTKSPLAQMEEERREH-------VSKMKKMEMEMEQVFEMKVKEKIQKLKDS-----------------------------------------------------------------------------------------------------------------------------------------------------------------------------------------------------------------------------------------------
>A0A6A5UTQ4	374	0.402	9.600E-106	32	511	754	4	383	434
--------------------------------HREQASEPAPTTISSKNPKAAAAAASDMNIVRRKLTGYVGFANLP-------NQWHRKSVRKGFNFNVMVVGESGLGKSTLVNTLFNTSLYPPK---ERKPPS---------------------------------LDISKTVAIQSISADIEENGVRLRLTVVDTPGFGDYINNDESWDPIVKNIEQRFDAYLEQENKVNRMNIV----------DNRIHAVVFFIQPTGHSLKPLDVEVMKKLHTKVNLIPVIAKADTLTDEEIAAFKARILADIEYHKIQIFEGPRYE------------LDDEETIAE-----NAEIMSKVPFAVVGANYEV--------STSDGRKVRGRRYPWGVIEVDNEEHCDFVKLRQMLIRTHMEELKEHTNNQLYENYRSDKLTAMGV---------------QQDSSVFKEINPAVKQEEERSLH-------EAKLAKMEMEMKMVFQQKVAEKESKL--------------------------------------------------------------------------------------------------------------------------------------------------------------------------------------------------------------------------------------------------
>A0A8H7Q5S5	374	0.420	9.600E-106	45	514	754	13	386	436
---------------------------------------------SPP------SAQSISSIVRKKLQGYVGFANLP-------NQVHRKSVKKGFQFTCMVVgikspivqllGESGLGKSTLINTLFNTQLYPGKYNDE--APVES----------------------------------PKTVEIKSITADLDENGVKLRLNVVDTPGFGDFVNNEASWKPILDNIEARCDMYLEQENRVNR----------LKIVDNRIHACIYFIAPTGHALKQVDIEFMRRLHTRVNLIPVIAKSDTMTEEEVLAFKERILSDINFHNIQIYQAPQYE------------YDDAETIAE-----NREIVSKIPFAIVGSDKEVETE--------GGRKVRGRAYPWGVVEVDNEDQCDFVKLRQMLIRTHMEELKEHTNNVLYENYRTEKLTAMGI--QQDPTVFKEVN--------PMQ-----KMEEERLQH-------EHKLQKMEGEMRMVFQAKVQEKETKLKQS-----------------------------------------------------------------------------------------------------------------------------------------------------------------------------------------------------------------------------------------------
>A0A6J2W433	374	0.417	9.600E-106	33	438	754	88	414	478
---------------------------------LSSASSLDSPL-SPSRPkSPWGRF-DPYDSAEDQDKEYVGFATLP-------NQVHRKTVKKGFAFTLMVAGESGLGKSTLVNSLFLTDLY-----KDRKVPNAEE-------------------------------RIAQTVHITKHTVSIEEKGIKLRLTIVDTPGFGDAVNNTESWKPIEDYIDQQFEQYFRDESGL--------NRKN--IQDNRVHCCLYFISPYGHGLRPMDVEFMKALHEKVNIVPVLAKADSLTPAEVRRKKLKIREEIEKFGINIYQFPECDSDE----------------DEEFKRQDQELKDSIPFAVIGSN---------VIVENKGKRFRCRQYPWGMVEVENPAHSDFLKLRNMLVRTHMQDLKDVTRETHYENYRAQCIQSM---------------------------------------------------------------------------------------------------------------------------------------------------------------------------------------------------------------------------------------------------------------------------------------------------------------------------
>UPI000BA82718	374	0.402	9.600E-106	68	514	754	68	410	483
--------------------------------------------------------------------DYVGFANLP-------NQVYRKAVKRGFNFTLMVVGESGLGKSTLINSMFLSDIYSNE-----------------------YPGPAH--------------RVKETVQVETTTVLLTENGVNLTLTVVDTPGFGDAVDNNECWQPVITYIENKYEEYLNAESRVHRDAIV----------DSRVHCCLYFIAPSGHGLKTLDVEFMKRLHDKVNIVPLIAKADTMTSEECVLFKTTILNEIEHNQIKIYKFPDFD-------------TDEE------NKVHRAMKAWVPFAVVGSNTLV---------EVNGKKVRGRKYPWGIAEVENLEHCDFIALRNMMIRTHMQDLIDVTNNVHYENYRHQKLAGVG--------ADGKPG-------AIPNKNPLSRMEEEKKEHDL-------KMKKMEKEMEQVFEMKVKEKLLKLKDS-----------------------------------------------------------------------------------------------------------------------------------------------------------------------------------------------------------------------------------------------
>A0A167UYZ7	374	0.447	9.600E-106	59	514	754	692	1048	1097
-----------------------------------------------------------KNIVRRKITGYVGFANLP-------NQWHRKSVRKGFSFNVMVVGESGLGKSTLVNTLFNSSLYPPK---EYSGPS-----NDI---------------------------LPKTVGIQSTSSDIEENGVRLRLTVVDTPGFGDFVNNDESWRPIVENIESRFDAYLEAENKVNRMNIV----------DNRIHACIYFIQPTGHSLKPLDIQVMKLLHTKVNLIPVIAKSDTLTDEEVGNFKQRILADINYHRINIFESPRYE------------LDDEETIAE-----NQEIMSKVPFAVVGANTEVTT--------ADGRKVRGRRYPWGVIEVDNEEHCDFVKLRQMLIRTHMEELKEQTNNVLYEDYRTEKLTQMGVT---------------QDSSVFKEVNPAVKQEEERALH-------EAKLAKMESEMKAVFQQKVHEKESKLKQS-----------------------------------------------------------------------------------------------------------------------------------------------------------------------------------------------------------------------------------------------
>UPI000D73F878	374	0.406	1.305E-105	52	471	754	49	394	424
----------------------------------------------------LLTSPLPMFV-NPEQPGYVGFANLP-------NQVHRKSVKKGFEFTLMVVGESGLGKSTLVNSLFLTDLYP-----ERHIPTAAE-------------------------------KIQQTVKIDASTVEIEERGVKLRLTVVDTPGFGDSLNSTDCFKPVIRYIDDQFERYLNDESGL--------NRRH--IVDNRVHSCFYFINPSGHGLKPLDVAFMRAVHHKVNIVPVIAKADTLTKQEVTNLKRRILDQIEDYGIKIYPLPDCDSDE----------------DEDYKEQCRQLKNAVPFAVVGAN---------AIIEVKGRKVRGRMYPWGVVEVENPEHCDFIKLRTMLI-THMQDLQEVTQETHYENYRAEKLATGGgappVKQRTSKPAISQPEREISDreRELIQKEEELRQM------------------------------------------------------------------------------------------------------------------------------------------------------------------------------------------------------------------------------------------------------------------------------------------
>A0A6I8S438	374	0.373	1.305E-105	36	492	754	68	449	455
------------------------------------CCPQALTPLSPSRPkSPWGR--FDPYDSFEEDREYVGFATLP-------NQMHRKYVKKGFEFTLMVAGESGLGKSTLINSLFLTDLY-----RDRHI---------------LSPE----------------ERVTQTVEIVKQTVDIQEKGVRLRLTVVDTPGYGDAINNEICWKPVADYIDQQFEQYFRDESGL--------NRRN--LQDTRVHCCLYFLSPLGHGMRPMDIEFLQALQDKVNIVPILGKADSLTPTELQQKKQRIRDEIDKYGIRIYQFPECDPDE----------------DEDFKQQDIELKKSIPFAVIGSN---------TIIEVNGRRVRGRMYPWGVVEVENEEHCDFIKLRTMLIRTHMQDLKDVTRETHYENYRAQCIQNLtqrvvrernrnKLTresGTDFPIP-SMPPSPDHETQRLIreKDEELRRM-----------HEVLQKMQRQ---------------------------------------------------------------------------------------------------------------------------------------------------------------------------------------------------------------------------------------------------------------------
>A0A8H5H117	374	0.388	1.305E-105	65	604	754	29	468	478
-----------------------------------------------------------------KLMGYVGFANLP-------NQVHRKSVRKGFQFTAMVVGESGLGKSTLINTLFNTTLYPAK---EPQPP----SAEK-----------------------------PKTVAIESIGADIEENGVRLHLTVVDTPGFGDFVNNDDSWKPIVEDIESRFDSYLEQENRVNRTKVV----------DNRVHACLYFLQPTGHSLKQIDVEFMRRLHTKVNLIPVIAKADTMTDEELAAFKQRILSDIEHHNIHIFQAPTYENE------------DEETIAEA-----EEIASKIPFAVVGSDKVVNT--P------DGRQVRGRVYPWGVVEVDNEEHCDFVKLRQMLVRTYMEELREYTNDVLYENWRTEKLLGMGV---------------AQDSSVFKEINPAARLQEERVMH-------EAKLAKMEAEMKMVFQQKVQEKESKLKQSEEELYARHKDMKEALEKQRLDLEEKKRKLESGRPITPEKNSTRRKGFLPALLQFLSSGMLLTIHLYVFVFFSMLIGIVLVLLEQAPPSFA-----------------------------------------------------------------------------------------------------------------------------------------------------
>UPI0014254BCD	374	0.413	1.305E-105	35	456	754	93	434	489
-----------------------------------YSSDTSSPAPSPtvTNAASARERVSSYH-GGEKSSttNYVGFATLP-------DQVHRKSVKKGFEFTLMVVGESGLGKSTLVNSLFLTDLY-----CDRAVPNAEE-------------------------------RISKTVGIERSSIDIVECGVKLRLTVVDTPGFGDSLNGEDSWKAIVKYVDDQFNQYYRDESGL--------NRKN--IIDNRVHCCLYFISPYGHGLRPIDVKFMKELHNKVNIVPVIAKADCLTKSEVKNLKSKVIDEIEENNISIYQFPDCESEDEEFK-----------------QQNIELKESIPFAVIGSN---------TTIDVNGKKVRGRLYPWGITEVENPAHCDFVMLRNMLIRTHMQDLKEVTGDVHYENYRSQCIQ----TDKSAPMSKRTGRMKR---------------------------------------------------------------------------------------------------------------------------------------------------------------------------------------------------------------------------------------------------------------------------------------------------------
>UPI001C8FEE9E	374	0.385	1.305E-105	62	514	754	85	433	504
--------------------------------------------------------------SRRQLDGYVGFADLP-------NQVHRRAVKKGFHFTLMVVGESGLGKSTLVNSMFMSDIYNKE-----------------------YPGPSH--------------RIKKTVAVEKTIVKLTENSVNLNLTVVDTPGFGDAVDNSNCWQPVIEYIESRYEEYLNAESRVYRTEVV----------DTRVHCCLHFLAPSGHGLKPLDVEFMKRLHDKVNIVPVIAKADTMTPEEVTRFKKQILNEIAQHKIRIYEFPDCPTDE-----------------DSGLQ--RAMRQRVPFAVVGAN---------TVLEVDGQKVRGRRYPWGVVQIENMEHSDFIPLRNMLIRTHMMDLRDVTNAVHYENFRCKRLAGLG-TD-------GKPaK--------IVNKNPIAQMEEEKREHEL-------KVKKMEAEMEQVFEMKVKEKKNKLKES-----------------------------------------------------------------------------------------------------------------------------------------------------------------------------------------------------------------------------------------------
>A0A8H7FJE7	374	0.386	1.305E-105	50	600	754	53	503	1386
--------------------------------------------------PSLGPSAPASNVIRKKLMGYVGFANLP-------NQVHRKSVRKGFQFTAMVVGESGLGKSTLINTLFNTTLYP-----------------------PKEPLP-------------PTADRPKTVAIESIGADIEENGVRLHLNVVDTPGFGDFVNNDDSWRPIVENIESRFDSYLEQENRVNR----------QKVIDNRVHACLYFIQPTGHSLKQIDIEFMRRLHTKVNLIPIIAKADTLTDEEIADFKARILADIAHHNIHIFQAPTYENE------------DEETIAEA-----EEIASKIPFAVVGSDKVVRT--------ADGREVRGRVYPWGVIEVDNEEHCDFVKLRQMLVRTYMEELREYTNDVLYENWRTEKLLSMGV---------------AQDSSVFKEINPAARMQEERVLH-------EAKLAKMEAEMKMVFQQKVQEKESKLKQSEEELYARHKEMKDALDKQRADLEEKKRKIESGRPLTPEKNAALLSCLDVFSRAPDKASLEAANTWLQDFQHSADAWSTCNIILLSR---------------------------------------------------------------------------------------------------------------------------------------------------------
>A0A6G1PZB1	373	0.414	1.774E-105	54	474	754	0	340	348
------------------------------------------------------MSQTGEKGKFPDATGYVGFANLP-------NQVHRKSVKKGFEFTLMVVGESGLGKSTLINSLFLTDLYP-----ERYIPGAAEKIE-------------------------------RTVQIEASTVEIEERGVKLRLTVVDTPGYGDAINSQDCFKTIIQYIDNQFERYLHDESGL--------NRRH--IVDNRVHCCFYFISPFGHGLKPLDVEFMKAIHSKVNIVPVIAKADTLTLKERDRLKRRILDEIAEHGIKIYQLPDADSDE----------------DEEFKEQTRVLKASIPFAVIGSNQ---------LIEVKGKKIRGRLYPWGVVEVENPEHNDFLKLRTMLV-THMQDLQEVTQDLHYENFRSERLKRVGravdeeVMDKDQILLQKEAELRR------MQEM-IAQMQAQ---------------------------------------------------------------------------------------------------------------------------------------------------------------------------------------------------------------------------------------------------------------------------------------
>A0A0K8S8Y1	373	0.428	1.774E-105	55	471	754	2	342	359
-------------------------------------------------------SESVKTFASLETPGYVGFANLP-------NQVHRKSVKKGFEFTLMVVGESGLGKSTLVNSLFLTDLYPN-----RKIPD---AIDKTF----------------------------KTVGLEASTVEIEERGVKLRLTVVDTPGFGDAINNTDSFKAIIQYIDDQFERFLRDESGL--------NRRN--ILDNRVHCCFYFISPFGHGMKPLDIEFMKQLHNKVNIVPVIAKADVLTKKEILKLKKRIMEEIEANGIKIYGLPDCDSDE----------------DEDYKEQVRQLKEAVPFAVCGSN---------TLLEARGKKVRGRLYPWGVVEVENPDHCDFRKLRTMLI-THMQDLQEVTQEVHYENYRSERL-AKGAPvrkRTTSV-SENEKSHTQIEKDRILQEKEaeLRRM------------------------------------------------------------------------------------------------------------------------------------------------------------------------------------------------------------------------------------------------------------------------------------------
>A0A6H5IY89	373	0.424	1.774E-105	55	471	754	8	347	364
-------------------------------------------------------SDSCKTFSGNDTPGYVGFANLP-------NQVHRKSVKKGFEFTLMVVGESGLGKSTLVNSLFLTDLYP-----ERVVPNATEKT-------------------------------NQVVKLDASTVEIEERGVKLRLTVVDTPGFGDAIDNSDSFRAIIQYIDDQFERFLRDESGL--------NRRN--IVDNRIHCCFYFISPFGHGLKPLDIEFMKQLHGKVNIVPVIAKADVLTKKEMLRLKKRVMEEIEENGIKTYALPDCDSDE-----------DEEY-----KVQVKQLKQAIPFAVCGS---------TTLLEVKGRKVRGRLYPWGVVEVENPDHCDFIKLRTMLI-THMQDLQEVTQDVHYENYRSERL-AKGAPvpprrQTIVDSD----KNNISEKDRILQEKEaeLRRM------------------------------------------------------------------------------------------------------------------------------------------------------------------------------------------------------------------------------------------------------------------------------------------
>UPI001BB1B2E5	373	0.428	1.774E-105	61	460	754	7	328	369
-------------------------------------------------------------FSNPETPEYVGFANLP-------NQVHRKSVKKGFEFTLMVVGESGLGKSTLINSLFLTDLYP-----ERHIPSAAE-------------------------------KIDKTVSIDASTVEIEERGVKLRLTVVDTPGYGDAINNNDCFDPILKYIDDQYERYLNDESGL--------NRRN--IVDNRVHCCFYFISPTGHGLKPLDVQFIQALHNKVNIVPVIAKSDTLTKRELLKLKHKVLDEIHDNGIKIYHMPDSDSDE----------------DEDFKEHNKQLKASVPFAVCGSSQ---------LIEVKGRKVRGRLYPWGVVEVENPDHCDFIKLRSMLI-AYMEDLKDVTHEVHYEAFRSEKLAKSGGSAAKKPASRRAGsTSEEPTSE-----------------------------------------------------------------------------------------------------------------------------------------------------------------------------------------------------------------------------------------------------------------------------------------------------
>A0A1Y2G233	373	0.426	1.774E-105	51	514	754	4	370	421
---------------------------------------------------SYSQEPTPAAISSvvrKKLQGYVGFANLP-------NQVHRKSVRKGFHFTTMVVGESGLGKSTLINTLFNTSLY-----AKKSVP-------------------------------APHQERPSTVAIESITADIEENGVRLRLTVVDTPGYGDFINNDDGWKPILDNIEARFDAYLEQENRVNR----------TKMVDNRIHACLYFIEPTGHSLKPVDVEFMRRLHTKVNLIPVIAKADTMTDDEVLQFKARILSDIAHHRIEIYQAPRYDQE------------DEETIAE-----NEEIIRKIPFAIVGSDSVV--ATP------DGRQVRGRAYPWGTIEVDNEDHCDFVKLRQMLIRTHMEELKEHTNGSLYEKYRSEKLLGMGVT---------------QDHTVFKEVNPAAKMAEERALH-------ESKLQKMEAEMKMVFQQKVNEKEAKLKQS-----------------------------------------------------------------------------------------------------------------------------------------------------------------------------------------------------------------------------------------------
>F1QHM4	373	0.407	1.774E-105	5	438	754	56	406	476
-----TPTTTRPINRSFLGSEQELFRRGQLSSVSSLDSPLSPSRPKSPW--ARFDPYDSAEDQDKE---YVGFATLP-------NQVHRKSVKKGFAFTLMVAGESGLGKSTLVNSLFLTDLY-----KDRKMPNAEE-------------------------------RIAQTVEITKHTVAIEEKGVKLRLTIVDTPGFGDAVNNTESWRAIVDYIDQQFEQYFRDESGL--------NRKN--IQDNRVHCCLYFISPFGHGLRPIDVEFMKILHEKVNIVPVLAKTDSLTPEEVRKMKMKIREEIERFDIMIYQFPECES-------------DEE--DEFKLQQ-QELKDSVPFAVIGSN--VQ-------VESQGRRFRGRQYPWGLVEVENPEHSDFLKLRNMLVRTHMQDLKDVTRETHYENYRAQCIQNM---------------------------------------------------------------------------------------------------------------------------------------------------------------------------------------------------------------------------------------------------------------------------------------------------------------------------
>A0A060SH21	373	0.392	1.774E-105	1	506	754	70	492	532
-SSHPQP------PLSSFDPASFQMSDYGSTNGDTSLSPTGNGRlngSSPSLQPSAPDSVMSPIIRK-KLMGFVGFANLP-------NQVHRKSVRKGFQFTAMVVGESGLGKSTLINTLFNTTLYPPK--------------------APLPPS----------------AERPSTVAIESISADIEENGVRLRLTVVDTPGFGDFVNNDECWKPIVENIEARFDSYLEQENRVNR----------QKIVDNRVHACLYFIQPTGHSLKPIDIEFMRQLHTRVNLIPIIAKADTLTDEEVAEFKARVLADIQYHKIHIFEAPTYENEDEEALAEA-----------------KEIMSKIPFAVVGSDKLVKT--P------DGREVRGRAYPWGVVEVDNEDHCDFVKLRQMLVRTYMEELREYTNDVLYENWRTDKLLSMGVVqDSTvfkeiNPAIRIQEE--RIMHEAKLAKMEaEMKMVfqqkVQEKEAKL----------KQSEEELYARHREMKE-------------------------------------------------------------------------------------------------------------------------------------------------------------------------------------------------------------------------------------------------------
>A0A7E6FPR4	373	0.401	2.411E-105	32	471	754	2	365	403
--------------------------------HIYAGLEVEVNRSISSSFSSL-VSSPPRtvlRFVNPEQIGYVGFANLP-------NQVHRKSVKKGFEFTLLVVGESGLGKSTLVNSLFLADLYP-----ERHIPSASE-------------------------------KITQTVKIDASTVEIEERGVKLRLTVVDTPGFGDSLNSEDCFTPIIEYIDEQFERYLHDESGL--------NRRH--IIDNRVHCCFYFINPSSHGLKPLDISFMKAVHHKVNIVPVLAKADTLTKKEVLNLKRKIMDQIDEYGINIYPLPDCDSDE----------------DDDYKEQCRQLKEAVPFAVVGSSE---------SFEVNGKKVRGRRYPWGVVEVENPDHCDFIKLRTMLI-THMQDLQEVTQEIHYENFRAEKLA--GGKVVKQRTSRSGVQQPEATdrEQALMEKEAeLRQM------------------------------------------------------------------------------------------------------------------------------------------------------------------------------------------------------------------------------------------------------------------------------------------
>A0A5C3EW67	373	0.420	2.411E-105	46	514	754	5	373	427
----------------------------------------------PTNGAPAADASTVAGLARKKLMGYVGFANLP-------NQVHRKSVRKGFSFTAMVVGESGLGKSTLINTLFNTTLYP----RKQVAPPHQE--------------------------------RPKTVAIESISADIDENGVRLRLNVVDTPGFGDFVNNDESWKPVVDNIESRFDAYLEQENRVNR----------TKMQDNRVHACIYFVQPTGHSLRPIDIEFMRRLHQKVNLIPVIAKSDTLTDEEIVAFKQRILNDIAYHNIEIFHAPIYENE------------DEETMLE-----IQEISAKVPFAVVGSNTEIDT--P------DGRRVRGRAYPWGVIEVDNEEHCDFVKLRQMLIHTHMEELKEHTNNVLYEKYRSEKLTAMGVT---------------QDHSVFKEVNPAAKMAEERSLH-------EARLRKMENEMKLVFQQKVAEKEAKLKQS-----------------------------------------------------------------------------------------------------------------------------------------------------------------------------------------------------------------------------------------------
>A0A0C3QWT8	373	0.431	2.411E-105	57	514	754	41	401	453
---------------------------------------------------------SSHHLSSivrKKLMGYVGFANLP-------NQVHRKSIRKGFQFTCMVVGESGLGKSTLINTLFNTTLYPAR------------------------PSP------------DPAVERPKTVAIESISADIEESTVRLRLTVVDTPGFGDFVNNDESWKPIVENIEARFDAYLEQENRVNR----------QKMVDNRVHACLYFIQPTGHALKQIDIEFMRRLHTKVNLIPIIAKADTLTDEEVQNFKRRVLADIEHHNIRIFQAPVYENE------------DEETLAE-----HEAITTKIPFAVVGSNSELELE--------DGRVIRGRSYPWGVVEVDNEEHCDFVKLRQMLIRTHMEELREHTNNVLYENYRSDKLLGMGVT---------------QDHSVFREVNPAAKTAEERTLH-------EAKLSKMEAEMKMVFQQKVQEKEAKLKQS-----------------------------------------------------------------------------------------------------------------------------------------------------------------------------------------------------------------------------------------------
>UPI0012D48387	372	0.399	3.276E-105	55	471	754	2	352	360
-------------------------------------------------------SDTAKNFSSLDTPGYVGFANLP-------NQVHRKSVKKGFEFTLMVVGESGLGKSTLVNSLFLTDLYP-----ERVVPDAIE-------------------------------KQKQTVKLDASTVEIEERGVKLRLTVVDTPGFGDAIDNSNSFSAILEYIDEQYERFLRDESGL--------NRRN--IVDNRIHCCFYFISPFGHGLKPLDIEFMKKLHNKVNIVPVIAKADCLTKKEMERLKSRVLKEIENNGIKIYPLPDCDSDE----------------DEDYKEQVRQLKEAVPFAVCGS---------TTVLEVKGKKVRARNYGWGTIEIENPDHCDFIKLRTMLI-THMQDLQEVTQEVHYENYRSERL-AKGVKkNGISNgnAKDDSPPAPIISSdkdrilqekEAELQRMQemLAQM------------------------------------------------------------------------------------------------------------------------------------------------------------------------------------------------------------------------------------------------------------------------------------------
>A0A177UNN5	372	0.433	3.276E-105	61	514	754	6	359	412
-------------------------------------------------------------LQRNKLTGYVGFANLP-------NQVHRKSVRKGFNFTVMVVGESGLGKSTLVNTLFNTTLYP-----RKEVP------------------PPH-------------QERPKTVAIESISADIEENGVRLRLTVVDTPGFGDFVNNDGSWKPIVDNIESRFDAFLEQENRVNR----------AKMVDNRVHACLYFIQPTGHALRPIDIEFMRRLHQKVNLIPIIAKSDTLTDEEIVQFKQRVLADIAHHNIEIYHAPVYDNE------------DEETIAE-----NEAIVRKIPFAIVGAHQEIDT--P------DGRRVRGRAYPWGVIEVDNEDHCDFVKLRQMLIRTHMEELKEHTHQTLYEKYRSEKLFVMGVT---------------QDHSVFKEVNPQAKLMEERALH-------EAKLAKMENEMKLVFQQKVAEKEAKLKQS-----------------------------------------------------------------------------------------------------------------------------------------------------------------------------------------------------------------------------------------------
>A0A086TII5	372	0.435	3.276E-105	65	514	754	24	373	423
-----------------------------------------------------------------KLQGYVGFANLP-------NQVHRKSVKKGFNFTIMVVGESGLGKSTLVNTLFNAPLYPSKDH----VPLSDES--------------------------------PKTVGIQVLNTDIEENGVRLKLNVVDTPGFGDFINNEDSWKPILETIESRFDAYLEQENRVNRS----------KITDTRVNACLYFIAPTGHSLKALDIEFMKRLHKKVNLIPVIAKSDTMTNEEIVAFKERILLDIAHHDIKIY------------HAQHYDCDDAETIAET-----KDVMSKIPFAIVGSDKIIET--------ADGRQVRGRRYPWGTIEVDNEEHCDFIKLRQMLIRTHMEELREFTNDLHYENYRTEKLLAMG--------YQQDQTVFR-------EVDPLAKLEEERALH-------EAKLVKMEQDMKHVFQQKVQEKESKLTQS-----------------------------------------------------------------------------------------------------------------------------------------------------------------------------------------------------------------------------------------------
>W5LLD9	372	0.399	3.276E-105	5	438	754	28	383	445
-----RPHTPGTPTFMRPIGRNLLGSEPELLRRCQLSSTSSLESPlSPSRPrSPWRF-DPYDSIEDQDRE-YVGFATLP-------NQVHRKSVKKGFAFTLMVAGESGLGKSTLINSLFLTDLY-----KDRKMLNAEE-------------------------------RITQTVEIIKHTIGIEEKGVKLKLTIVDTPGFGDAVNNTESWRPIVDFVEQQFEQYFRDESGL--------NRKN--IQDNRVHCCLYFISPYGHGLRPIDVEFMKALHEKVNIVPVLAKADCLTPAELSLKKIKIREEIERFGIHIYQFPDCDSDE----------------DEEFKLQDQELKESIPFAVVGSNILV---------ESKGRRFRGRTYPWGVVEVENPAHSDFLKLRNMLVRTHMQDLKDVTRETHYENYRAQCIQKM---------------------------------------------------------------------------------------------------------------------------------------------------------------------------------------------------------------------------------------------------------------------------------------------------------------------------
>G7E5J8	372	0.417	3.276E-105	36	514	754	30	398	448
------------------------------------ASMPNGKPPGSPGPAVVRK----------KLMGYVGFANLP-------NQVHRQSVRKGFQFTCMVVGESGLGKSTLVNTLFNTSLYAKKQ-----------------------PLPPH-------------AERPKTIAIESISADIEENGVKLRLTVVDTPGFGDFVNNSECWKPVLDNIEARFDAYLEQENRVNR----------AKMVDNRVHACIYFIEPTGHALKPIDVEFLRRLHNRVNIIPVIAKADTMTDDEIASFKQRILADLAHHGIQTFVAPQYDQE------------DEETIAE-----NTEIMSKIPFAVVGSDQEVM--GP------DGKPVRGRQYPWGLIDVDNEDHCDFVKLRQMLIRTHMEELKEHTNMALYEQYRSEKLLGMGVTQD------------RSV---FKEINPAAKIAEERSLH-------DSKLSKMEAEMKMVFQQKVHEKEAKLKQS-----------------------------------------------------------------------------------------------------------------------------------------------------------------------------------------------------------------------------------------------
>A0A0D2APW7	372	0.434	3.276E-105	44	474	754	32	382	450
--------------------------------------------KDPK--AAAAVAADSRNIVRRKLTGYVGFANLP-------NQWHRKSVRKGFNFNVMVVGESGLGKSTLVNTLFNTSLYPPK---ERKAP--------------------------------SLDIIPKTVSIQSLSADIEENGVRLRLTVVDTPGFGDFVNNDASWGPIVESIEQRFDAYLDAENRVNRMNIV----------DNRIHACVYFIQPTGHSLKPLDVEVMRRLHTKVNLIPVIAKADTLTDDEITAFKKRILDDIAYHHIQIFEGPRYE------------LDDEETIAE-----NNEIMSKVPFAVVGANSEVTT--------ADGRKVRGRRYPWGVIEVDNEEHCDFVKLRQMLIRTHMEELKEHTNNKLYEDYRSEKLTAMGV---QQDASVFKEVNPavKQEEERALHEQKLAKMEAE---------------------------------------------------------------------------------------------------------------------------------------------------------------------------------------------------------------------------------------------------------------------------------------
>A0A0B2WYJ5	372	0.404	3.276E-105	4	474	754	57	462	529
----PRPApeeplseSTTDSTPRTSENSTDNQVKDLSSSNSSDSPTGSPAPPGPivPSQPAASSIQDVRNIVRRKLTGYVGFANLP-------NQWHRKSVRKGFNFNVMVVayisGESGLGKSTLVNTLFNTSLYPP---RERKGP--------------------------------SLDIIPKTVQIQAISADIEEAGVRLRLTVVDTPGFGDFVNNDESWRPIVDDIERRYDAYLDAENKVNRMNIV----------DNRIHACVFFIQPTGHSLKPLDIEVMRRLHTKVNLIPVIAKSDTLTDEEIVSFKARILSDIKHHGIQIFEGPRYE------------LDDEETIAE-----NNEIMSKVPFAVVGATNEIKT--------TDGRAVRGRQYPWGTIEVDNEEHCDFVKLRQMLIRTHMEELKENTNNTLYENYRTDKLIAMGV--SQDPSVFKEVNpAVKQEEERALHEQKLAKMEAE---------------------------------------------------------------------------------------------------------------------------------------------------------------------------------------------------------------------------------------------------------------------------------------
>UPI000EFEDEE0	372	0.405	3.276E-105	65	514	754	105	463	534
-----------------------------------------------------------------KLDGYVGFANLP-------NQVYRKAVKKGFEFTLMVVGRSGLGKSTLINTMFLADIY-GKEH----------------------PGPS--------------LRVGKTVRVETNRCMLKEKGVNLSLTVVDTPGFGDAVDNSDCWQPVLEYIESRYEEYLNAESRVNR--KVQ--------HDSRVHCCLYFLESNSHGMTPLDVEFMQRLHDKVNIIPIISKADTMTPDEVTEYKKQILKEIAQHKIKIYDFPDSDKDE-----------DREN--------LKKLKARVPFAVVGSTE---------VHEVDGKKVRGRKYPWGLVEVENLDHCDFVALRNMLLRTHLQDLKEVTSNVHYENFRFRKLAcfsadgPKGMTNSCAP---GAINN----SFVAVWN-PLAQMEDEKRDH-------DAKLKKMETEMEQVFEMKVKEKKQKLKDS-----------------------------------------------------------------------------------------------------------------------------------------------------------------------------------------------------------------------------------------------
>A0A1D2NJW9	372	0.333	3.276E-105	52	599	754	81	521	577
----------------------------------------------------LDKQEKDKR--RKELDGYVGFANLP-------NQVYRKAVKKGFDFTLMVVGESGLGKSTMINSMFLADIY------------SQE-----------YPGPS--------------NRIKKTVQVETCKVLLKENGVNLTLTIVDTPGFGDSIDNSH-WQPVMDYIENRYEDYLNAESRVNRRAVL----------DGRVHSCLYFIAPSGHGMKALDIELMKKLHDKVNIIPVIAKADTLTPEECAQFKKQILNEIAQNKIKIYEFPDC--------------DDEEE-----NKVNKMMRERVPFAVVGSN---------TVVEVDGKKLRGRKYPWGTVIVESLEHCDFVALRNMVVRTHLQDLKDVTNNVHYENFRCRKLAGLG-PD-------GKPVKG-------FDKNPLAQMEDEKKNH-------ESKMKKMEVEMEQVFELKVKERTQRITDSEKDLKRREEQMRSTLEKLRLDIQDKKKQFESEKLGWEQANGITFDELRRRNLEALKNLPRPGSSGTQEDCGWEKDKKERDFLKTR----------------------------------------------------------------------------------------------------------------------------------------------------------
>A0A6J8BQL9	372	0.385	3.276E-105	55	494	754	258	622	628
-------------------------------------------------------SDKPKvfmQFTCPEQPGYVGFANLP-------NQVHRKSVKKGFEFTLMVVGESGLGKSTLVNSLFLTDLYP------------------------------------ERQIHSAAEKIKQTVKIDASTVEIEERGVKLRLTVVDTPGFGDSLNSVDCFKPIIQYVDDQFERYLQDESGL--------NRRH--IIDNRVHCCFYFINPSGHGLRPLDITFMRAVHHKVNIVPVIAKADTLTKHEVQRLKKRVLDQIDEYGISIYPLPDCDSDE----------------DEDYREQCRQLKEAVPFAVIGAN---------TVIEVKGRKVRGRMYPWGVVEVENPEHCDFIKLRTMLI-THMQDLQEVTQEVHYENFRADKLAGGG----GQAVPKKVSKNRRPESmvggdekEKQLQEKDaeLRRM--QEMEHQ------ANKMveskQKMSR-------------------------------------------------------------------------------------------------------------------------------------------------------------------------------------------------------------------------------------------------------------------
>A0A8H2ZW24	372	0.357	3.276E-105	65	643	754	42	531	1801
-----------------------------------------------------------------KLNGYVGFANLP-------NQVHRKSVRTGFQFTVMVVGESGLGKSTLVNTLFNTTLYPPKEY--------------------LHPS----------------AERPKTVAIESISADIEENGVRLRLTVVDTPGFGDFVNNDDSWKPIVENIEARFDAYLEQENRVNR----------QKMVDNRVHACLYFIQPSGHSLKQIDIEFMRRLHTKVNLIPVIAKSDTLTDEEIMQFKQRILSDIAHHQIRIFQAPVYDNE------------DEETIAEY-----EEIASKIPFAIVGSDKAVETH--------DGRTVRGRVYPWGVIEVDNEDHCDFVKLRQMLIRTYMEELREHTNLVLYENYRSDKLLTMGVT---------------QDHSVFKEINPAAKMAEERTMH-------EAKLAKMEAEMKMVFQQKVQEKEAKLkQSEEELYARHREMKEALEKQKLELEDKKRRLESGRPLTPEKNNITYDFHQVDPAHREGLRNSLVAATQQYAAGPRVVLVQICLALSAFVlqypEWENPIAdltaslGQQPSTVPALLEFLTIVAEEVTTNSRIPISVSTRSR--------------------------------------------------------------------------------------------------------------
>C3YB06	372	0.449	4.453E-105	70	438	754	17	307	375
----------------------------------------------------------------------IGFATLP-------DQVHRKSIKKGFEFTLIVVGETGLGKSTLINSLFLTDLY-----KDKVVPTAEE-------------------------------RISKTVEIKKSTVEIEEKGVKLKLNVIDTPGFGDSLDCSDCWKQVADFIEAQFEQYFRDESGL--------NRKN--ITDNRVHCCLYFIPPYGHGLRPLDREFMKRLQDKVNIVPVIAKADTLTPAEVKKLKAKINEEIEKCEIKIYQFPDCDSDE----------------DEEFKQQDNALKACIPFAVIGSN---------TVIEVKGRRVRGRVYPWGVVEVENQDHCDFVKLRNMLVRTHMQDLKDVTRDVHYENYRAQTLQRM---------------------------------------------------------------------------------------------------------------------------------------------------------------------------------------------------------------------------------------------------------------------------------------------------------------------------
>UPI0018D8ABC5	372	0.414	4.453E-105	53	471	754	19	358	432
-----------------------------------------------------RTSTSEREPESPKQSGreYVGFATLP-------DQVHRKSVKKGFEFTLMVVGESGLGKSTLVNSLFLTDLYKER----------KELSAD--------------------------ERIERTVDIKRNSIDIEEQGVRLRLTVVDTPGFGDSVNCSNSWKPIIDYIEDQFAQYYEDESGL--------NRKN--IVDNRVHCCLYFISPYGHGLRPIDVGFMQRLHDKVNIVPVLAKADCLTPTEVRTLKERVMREIREQDINIYSFPDCDSDE----------------DEDYKQQDKELKASVPFAVIGSN---------TVVEVGGKRVRGRLYPWGITEVENPKHCDFVKLRNMLIRTHMQDLKEVTRDLHYENYRLRRIQD----ETDNPdVKQERLNSIRKDSFATKEVSEKDRM------------------------------------------------------------------------------------------------------------------------------------------------------------------------------------------------------------------------------------------------------------------------------------------
>A0A2N5T195	372	0.442	4.453E-105	65	514	754	33	382	432
-----------------------------------------------------------------KLMGYVGFANLP-------NQVHRKSVRKGFHFTVMVVGESGLGKSTLINTLFNTTLYPAKE----------------------YPGP-H-------------AERPRTIAIQSISADIEEAGVRLRLKVVDTPGYGDFVNNSESWKPILENIEARFDAYLEQENRVNR----------AKIIDNRIHACIYFIEPTGHSLKLVDVEFMKCLHTKVNLIPVIAKADTMTDDEIAAFKQRILADIAFHNIRIY----------EARRYEKE--DEETIAE-----NEEIMRKIPFAIVGSDSEVQT--------ADGRQCRGRQFPWGTVEVDNEEHCDFVKLRQMLIRTHMEELKDHTANVLYENYRTEKLLSIGVT---------------QDHSVFQEVNPAAKMAEERALH-------EAKLAKMEAEMKMVFQQKVAEKEAKLKQS-----------------------------------------------------------------------------------------------------------------------------------------------------------------------------------------------------------------------------------------------
>A0A8H7RH42	372	0.434	4.453E-105	59	514	754	31	386	436
-----------------------------------------------------------QWMIRKKLQGYVGFANLP-------NQVHRKSVKTGFQFTCMVVGESGLGKSTLVNTLFNTQLYP---------PKEN---RDIAK---------HA---------------SQTVEIKSITADIEENGVKLKLTVVDTPGFGDFVNNEESWKPILDDIESRCDAYLEQENRVNR-------RR---MNDNRIHACLYFIAPTGHALKPVDIEFMRRLHTRVNLIPIIAKADTMTHEEVVVFKERILADIHYHQIQIYQAPVYE------------YDDQETIAE-----NTEIMSKIPFAVVGSDKEFEIE--------GGRRIRGRMYPWGLIEVDNEDHCDFVKLRQMLIRTHMEELKEYTNDVLYENYRTEKLTVMGI---------------QQDSSVFKEVNPTQKMEDERIAH-------EQKLTKMESEMRAVFQAKVTEKEAKLKQS-----------------------------------------------------------------------------------------------------------------------------------------------------------------------------------------------------------------------------------------------
>UPI000719CB19	372	0.418	4.453E-105	55	514	754	71	426	495
-------------------------------------------------------SAAAMQRSNKSVDGYVGFANLP-------NQVYRKSVKRGFEFTLMVVGESGLGKSTLINSLFMTELY---------------NAE-----HP----------------GASL-RIKKTVQVESTNVILKESGVQLQLQVVDTPGFGDAVDNSNCWQTIIDYIEQRYEEYLNGESRVNR----------KTMPDARVHCCLYFISPNGHGLKPLDIEFMKKLHDKVNIIPVIAKADTMTPEECTSFKKTILNEIAQHKIKIYDFPD--------------IEDEE---ENKT--NKSLKERVPFAVVGSN---------TVIEVSGKKVRGRRYPWGIVEVENMEHCDFIPLRNMLVRTHMMDLKDVTNNVHYENFRCRKL--VGIT--------SDGKSGkIPNKSPMMQIAEEKK---DR----------LDKMKKTEQQMEQVFEMKVKEKMLQLRDS-----------------------------------------------------------------------------------------------------------------------------------------------------------------------------------------------------------------------------------------------
>A0A8I6S501	372	0.393	4.453E-105	35	471	754	110	484	502
-----------------------------------DTSAFENGTDAPS--AETTVTQVPDSIftRMPKTgdRDYIGFATLP-------EQIHRKSVKRGFDFTLMVVGESGLGKSTLINSLFLSDLY-----KDRKIPDAAERVE-------------------------------KTTCIEKKTMDIEERGVKLRLTVVDTPGFGDALNSEDSWKVCVNYIDDQFRQYFTDESGL--------NRKN--IVDNRVHCCLYFIPPWGHGLRQIDVELMKRLHQKVNIVPVIAKADTLTAPEVKKLKQRILSDIEENNIQIYQFPECDSDE----------------DEEFKQQDRELKASLPFSVIGSN---------TVIEVGGTRVRGRQYPWGVVEVENPKHSDFNKLRNMLITTHMQDLKDVTEDVHYENFRAQCISQIsqqairergklkrdsvvplegGITETDRLLLQKDEEIRR------MQDM-LAQM------------------------------------------------------------------------------------------------------------------------------------------------------------------------------------------------------------------------------------------------------------------------------------------
>UPI001D056C70	372	0.398	4.453E-105	0	514	754	75	484	532
ASPAPQPG---KIPNGQPTSPFPERQQSPVGPNAQIAAQTVSSR--DPR-AAAQQASDMKNVVRRKLTGYVGFANLP-------NQWHRKSVRKGFNFNVMVVGESGLGKSTLVNTLFNTSLYPPKESKGPSL--------DIM---------------------------PKTVSISAISADIEENGVRLRLTVVDTPGFGDFVNNDDSWRPIVENIEARFDTYLDAENRVNRMNIV----------DNRVHACVYFIQPTGHSLKPLDIEVMRRLHTKVNLIPVIAKSDTLTDDEIVSFKARILTDIHHHKIQIFEGPRYE------------LDDDETIAE-----NQEIMSKVPFAIVGANSDVTT--P------EGRKVRGRRYPWGVIEVDNEDHCDFVKLRQMLIRTHMEELKEHTNNALYENYRSDKLTQMGV---------------QQDASVFKEVNPAVKQEEERTLH-------EQKLAKMETEMKMVFQQKVAEKESKLKQS-----------------------------------------------------------------------------------------------------------------------------------------------------------------------------------------------------------------------------------------------
>A0A8C4B641	372	0.419	6.052E-105	54	473	754	0	333	337
------------------------------------------------------MSQSGEKGKFPETAGYVGFANLP-------NQVHRKSVKKGFEFTLMVVGESGLGKSTLINSLFLTDLYP-----ERYIPGAAEKIE-------------------------------RTVQIEASTVEIEERGVKLRLTVVDTPGYGDAINSQDCFKTIIQYIDNQFERYLHDESGL--------NRRH--IVDNRVHCCFYFISPFGHGLKPLDVEFMKAIHSKVNIVPVIAKADTLTLRERDRLKRRILDEIGEHGIRIYQLPDADSDE----------------DEEFKEQTRVLKASIPFAVIGSNQ---------LIEVKGKKIRGRLYPWGVVEVENPEHNDFLKLRTMLV-THMQDLQEVTQDLHYENFRV-------FESVISRCLFWRPTVLRRMQQMIAQMQAQMKMKP----------------------------------------------------------------------------------------------------------------------------------------------------------------------------------------------------------------------------------------------------------------------------------------
>UPI000B937C0B	372	0.414	6.052E-105	55	471	754	2	341	358
-------------------------------------------------------SDSIKTFNNVESPGFVGFANLP-------NQVHRKSVKKGFEFTLMVVGESGLGKSTLVNSLFLTDLYP-----ERTIP------DAIAKTK-------------------------QTVKLDASTVEIEERGVKLRLTVVDTPGFGDAIDNSDSFRAIIQYIDEQYERFLKDESGL--------NRRH--IIDNRVHCCFYFVSPFGHGLKPLDIELMKKLHNKVNIVPVIAKSDVLTKKEIQKLKKRILEEINANGIKIYPLPDCDSDE----------------DEDYKEQVKQLKEAVPFAVCGANQ---------LLEVRGKKVRGRFYPWGVVEVENPDHCDFIKLRTMLI-THMQDLQEVTQEVHYENYRSERL-AKGVPvpkRTTSLPE--HEKNSGSEKDRILQEKEaeLKRM------------------------------------------------------------------------------------------------------------------------------------------------------------------------------------------------------------------------------------------------------------------------------------------
>UPI000719CC9D	372	0.422	6.052E-105	63	471	754	37	356	373
---------------------------------------------------------------NPETPGYVGFANLP-------NQVHRKSVKRGFEFTLMVVGESGLGKSTLINSLFLTDLYP-----ERHIPDASEKIE-------------------------------QTVKIEASTVEIEERGVKLRLTVVDTPGFADSITSQNCIEPIIEYIDQQYERYLQDESGL--------NRRH--ILDNRVHCCFYFISPSGHGLRPLDVEFMKKLHHKVNIVPVIGKADMLTMTEVKKIKRKILDQVDEAGIQIYRMPDCDADE----------------DEDFKEQNKQLKEAVPFAVVGSTQ---------LLEVRGKKVRGRLYPWGVVEVENPEHCDFIKLRTMLI-THMQDLQEVTHDLHYENFRADKLAKAG----------KATPGGGKDKLLADKEVELRKM------------------------------------------------------------------------------------------------------------------------------------------------------------------------------------------------------------------------------------------------------------------------------------------
>A0A6F9DS82	372	0.403	6.052E-105	49	474	754	41	388	400
-------------------------------------------------PESETEQKKTFGFTNPETPGYVGFANLP-------NQVHRKSVKKGFEFTLMVAGESGLGKSTLVNSLFLTDLYP-----EREVPDAD-------------------------------AKVKQTVKIDASTVEIEERGVKLRLTVVDTPGYGDAINCSDCYKPIIQYIDDQFERYLHDESGL--------NRRH--IVDNRVHCCFYFVSSTGHGLKPLDVEFMKALHNKVNIVPVISKADTLTMPEVKKLKKRILEEIAVNGIQIYQLPDADDDE----------------DEDFKEQTRCLRESIPFAVVGSTQMI---------EVKGKKVRGRLYPWGVVEVENPDHCDFLKLRTMLI-THMQDLQEVTHDLHYENFRARRLQGKeGeVPlDASDRALQEKDAELRRMQQ-MVQQMQ-AQMKAQ---------------------------------------------------------------------------------------------------------------------------------------------------------------------------------------------------------------------------------------------------------------------------------------
>UPI00096B56CE	372	0.414	6.052E-105	69	512	754	12	356	429
---------------------------------------------------------------------YVGYANLP-------NQVFRKAVKRGFQFSLMVVGQSGLGKSTLINSLFMTDLY-----------------EDC----VYSPSPQ---------------RMPRTTEIKESTVSVEEGGVRLELTLIDTPGFGDIVDNSQCWRPIVDYIDSKYEKYLNDESRVNRG----------YTEDYRIHCCLYFIPPNGHGLRQIDIEFMKQLHNKTNIVPVIAKADTFTPEEVVRFKKVVLQDIADNGIKIYQFPDAQLDEE---------DD---------AANQKLREAIPFAVVGSN---------TILEVNQKKVRGRQYPWGVAEVENADHCDFTTLRNMIIRTHMQDLKDITNNVHYENYRCTKLANVssvtGsATDKIAPS--------R---------DPLAQFEVEKKEH-------EKKMRRMEEEMEDVFEVKVREKLQKLE-------------------------------------------------------------------------------------------------------------------------------------------------------------------------------------------------------------------------------------------------
>A0A5M8PE79	372	0.389	6.052E-105	0	514	754	1	422	471
ATNGPLPAAPMrvSPISPQAPAVPNGKPTAPYVERSNpmgpQGQSVAQTVSSRDPKAAAQAASDMRNVVRRKLTGYVGFANLP-------NQWHRKSVRKGFNFNVMVVGESGLGKSTLVNTLFSTSLYPPK---ERKGP--------------------------------SLDIIPKTVAIQSISADIEENGVRLRLTVVDTPGFGDFVNNDDSWRPIVENVEARFDAYLDAENKVNRMNIV----------DNRVHACVYFIQPTGHALKPLDIEVMRRLHTKVNLIPVIAKADTLTDEEIMNFKQRILADINFHSIQIFEGPRYE------------LDDEETMAE-----NQEIMSKVPFAVVGANSEVT--SP------EGRRVRGRRYPWGVIEVDNEDHCDFVKLRQMLIRTHMEELKEHTNNALYERYRSDKLTQMGV--AQDPSVFKEVN-------------PAVKQEEERTLH-------EQKLQKMESEMKIVFQQKVAEKESKLKQS-----------------------------------------------------------------------------------------------------------------------------------------------------------------------------------------------------------------------------------------------
>UPI0003F0B9B1	372	0.447	6.052E-105	69	439	754	113	405	480
---------------------------------------------------------------------YVGFATLP-------DQVHRKSVKKGFEFTLMVVGESGLGKSTLVNSLFLTDLY-----KDRILPSAEE-------------------------------RISKTVLIQKSTVEIEEQGIKLRLNVVDTPGFGDTVDGSESWKPIKDYIDKQYEQYFQDESGL--------NRKN--IVDNRVHCCLYFISPYGRGLRPIDVEFMKQLHTKVNIVPVIAKADCLTPLEVQTLKRRILDDLDVHGIQIYEFPDCDSDE----------------DEDFKQQDKELKASTPFAVIGSN---------TIVEANGKRVRGRLYPWGIVEVENPKHCDFVKLRNMLIRTHMHDLKEVTCDIHYENYRLQRIKTTG--------------------------------------------------------------------------------------------------------------------------------------------------------------------------------------------------------------------------------------------------------------------------------------------------------------------------
>A0A671X2T7	372	0.419	6.052E-105	32	438	754	119	449	540
--------------------------------RRQLVSQVSLDcPPSPsSRPhSPWGRS-DPYDSPEDQDKEYVGFATLP-------NQVHRKTVKKGFTFTLMVAGESGLGKSTLVNSLFLTDIY-----KDRKVPNAQE-------------------------------RIDQTVDIIKHTVGIEEKGIKLRLTIIDTPGFGDAVNNTECWKEIEDYIDQQFEQYFRDESGL--------NRRN--IQDNRVHCCLYFISPFGHGLRPLDVEFMKALHEKVNIVPVLAKADSLTYSEICRKKRKIREQIKQFGINIYQFPECDS-------------DEE---EDFKKQDQILKDSIPFAVIGSN--VQ-------VESKGRRCRGRAYPWGVVEVEDPAHSDFLLLRNMLVRTHMQDLKDVTQETHYENYRAECIQNM---------------------------------------------------------------------------------------------------------------------------------------------------------------------------------------------------------------------------------------------------------------------------------------------------------------------------
>A0A498LSP0	372	0.400	6.052E-105	5	438	754	244	594	658
-----TPTFTRPMTRSLLGSESELPCRGQLSSMSSLDSPLSPSRPKSPWG------RFDPYDSAEDQDKeYVGFATLP-------NQVHRKSVKKGFAFTLMVAGESGLGKSTLVNSLFLTDLY-----KDRKMLNAEE-------------------------------RIAQTVEITKHTVAIEEKGVKLKLTIVDTPGFGDAVNNTESWRAVVDYIDQQFEQYFRDESGL--------NRKN--IQDNRVHCCLYFISPFGHGLRPMDVEFMKMLHEKVNIVPVLAKADSLTPLEVRKMKMKIREEIERFDINIYQFPECDSDE----------------DEEFKLQHQELKDSIPFAVIGSN--VQ-------VESQGRRFRGRQYPWGVVEVENPAHSDFLKLRNMLVRTHMQDLKDVTRETHYENYRAQCIQNM---------------------------------------------------------------------------------------------------------------------------------------------------------------------------------------------------------------------------------------------------------------------------------------------------------------------------
>UPI0014031F0A	371	0.414	8.226E-105	59	471	754	8	336	365
-----------------------------------------------------------KQFTNPENPGYVGFANLP-------NQVHRKSVKKGFEFTLMVVGESGLGKSTLINSLFLTDLYP-----ERVIPGAAEKIE-------------------------------RTVQIDASTVEIEERGVKLRLTVVDTPGYGDAIDSRGCFNTILQYIDEQFERYLHDESGL--------NRRH--IVDNRVHCCFYFISPFGHGLKPLDVEFMKALHNKVNIVPVIAKADTLTMRERETLKRRILNEIEERGIKIYHLPDADSDE----------------DEEFKEQTRILKLSIPFAVVGSNQ---------LIEVKGKKVRGRLYPWGVVEVENPEHNDFLKLRTMLI-THMQDLQEVTQDLHYENFRSERLKR--ATRGQAPPA---EEGGD--TDVILQQKEaeLRRM------------------------------------------------------------------------------------------------------------------------------------------------------------------------------------------------------------------------------------------------------------------------------------------
>F4RDI2	371	0.435	8.226E-105	42	514	754	10	382	432
------------------------------------------RQPSPVMNANEPISPPISNIVRKKLMGYVGFANLP-------NQVHRKSVRKGFSFTVMVVGESGLGKSTLINTLFNTTLYP---------PKD-------------YPGP-H-------------ADRPRTIAIQSISAEIEETGVRLLLTVVDTPGYGDFVNNSESWKPILDNIEARFDAFLEQENRVNR----------AKMVDNRVHACIYFIEPTGHSLKLVDVEFLKRLHTKVNLIPVIAKSDTMTDDEILAFKQRILSDIAFHNIQIYEAPRYEKE------------DEETLAE-----NEEIMRKIPFAIVGSDTEVQT--------ADGRQVRGRQYPSGTVEVDNEDHCDFLKLRQMLIRTHMEELKEHTLNVLYENYRSQKLLSMGVT---------------QDHSVFKEVNPAAKMAEERSLH-------EAKLSKMESEMKMVFQQKVAEKEAKLKQS-----------------------------------------------------------------------------------------------------------------------------------------------------------------------------------------------------------------------------------------------
>UPI001C581CD1	371	0.394	8.226E-105	5	438	754	64	418	473
-----TPGTPTHASSSMGRSYLESDPEGLR--RSQLSSMSSLDSSmSPSRsKSPWGRF-DPYDSAEDQDKEYVGFATLP-------NQVHRKSVKKGFAFTLMVAGESGLGKSTLVNSLFLTDLY-----KDRKVLNAEE-------------------------------RIIQTVQITKHTVSIEEKGVRLRLTIVDTPGFGDAVNNTESWKAVEDYIDQQFEQYFRDESGL--------NRKN--IQDNRVHCCLYFISPYGHGLRPLDIEFMRALHGKVNIVPVLAKADSLTPAEIRRKKIKIREEIERFGIHIYQFPDCDSDE----------------DEDFKHQDRELKESIPFAVIGSN---------MLFESKGRRFRGRMYPWGVVEVENPAHSDFLKLRNMLVRTHMQDLKEVTRETHYENYRAQCIQNM---------------------------------------------------------------------------------------------------------------------------------------------------------------------------------------------------------------------------------------------------------------------------------------------------------------------------
>UPI000D301099	371	0.395	8.226E-105	4	438	754	191	537	592
----PRaPRAPATPRLWLGCGSGACPGCDAATARGQSAqSGGWLGR---PRGSTIPRDIDKQ---------YVGFATLP-------NQVHRKSVKKGFDFTLMVAGESGLGKSTLVHSLFLTDLY-----KDRKLLSAEE-------------------------------RISQTVEILKHTVDIEEKGVKLKLTIVDTPGFGDAVNNTECWKPITDYVDQQFEQYFRDESGL--------NRKN--IQDNRVHCCLYFISPFGHGLRPVDVGFMKALHEKVNIVPLIAKADCLVPSEIRKLKERIREEIDKFGIHVYQFPECDSDE----------------DEDFKQQDRELKESAPFAVIGSN---------TVVEAKGQRVRGRLYPWGIVEVENQAHCDFVKLRNMLIRTHMHDLKDVTCDVHYENYRAHCIQQM---------------------------------------------------------------------------------------------------------------------------------------------------------------------------------------------------------------------------------------------------------------------------------------------------------------------------
>A0A0C2ZXW0	371	0.430	1.118E-104	65	506	754	30	392	429
-----------------------------------------------------------------KLAGYVGFANLP-------NQVHRKSVRKGFQFTAMVVGESGLGKSTLINTLFNTPLYPAK--------------------EPLPPS----------------AERPKTVAIESIGADIEENGVRLHLTVVDTPGFGDFTNNDESWRPIVENIESRFDSYLEQENRVNR----------QKIVDNRVHACLYFIQPTGHTLKQIDIEFMRRLHTRVNLIPIIAKADTLTDDEVRDFKARILADIAHHKIHIFQSPTYENE------------DEETLAEAAL-----IASKIPFAVVGSDRLVETE--------DGREVRGRAYPWGVIEVDNEDHCDFVKLRQMLVRTYMEDLREYTNDVLYENWRTEKLLSMGVAqdssvfREINPSAKVQEE--RLMHEAKLAKMEgEMKMVfqqkVQEKESKL----------KQSEEELYARHKEMKE-------------------------------------------------------------------------------------------------------------------------------------------------------------------------------------------------------------------------------------------------------
>A0A0H2RYD6	371	0.429	1.118E-104	57	514	754	23	385	436
---------------------------------------------------------SAPHVASPplvrkKLMGYVGFANLP-------NQVHRKSVRKGFQFTAMVVGESGLGKSTLINTLFNTELY---------QPKEV-----------LPPS----------------AERPKTVAIESISADIEENGVRLRLTVVDTPGFGDFVNNEESWKPIVEDIESRFDSYLEQENRVNR----------QKIVDNRVHACLYFIQPTGHSLRPIDIEFMRRLHTKVNLIPIIAKADTMTDEEIINFKDRILNDIRHHNIHIFQLPTYENEDEEAL----------TEQE-------EIARKIPFAIVGSNQLVHT--P------DGRQVRGRAYPWGVIEVDNEDHCDFVKLRQMLIRTSMEELREHTTAVLYENYRSEKLLGMGV---------------AQDSSVFKEINPALKMQEERTLH-------EAKLAKMEAEMNLVFQQKVAEKEGKLKQS-----------------------------------------------------------------------------------------------------------------------------------------------------------------------------------------------------------------------------------------------
>A0A4V1IUV6	370	0.422	1.519E-104	65	514	754	11	365	413
-----------------------------------------------------------------KLNGYVGFHNLP-------NQVHRKSVKKGFQFTIMVAGESGLGKSTLINTLFNTALYPSK-----------ENVELTNET-------------------------PKTIDIQTISTDIEENGVQLKLTVIDTPGFGDFVNNEDCWRPILSNIEARFDAYLEQENRVNR-------KR---IVDSRVHACLYFIAPTGHSLKPLDLEFMRRLTHRVNLIPVIAKSDILTEDEIRGFKQRILEDLHLNKIQIFQPPSYGNDDPET-----------------VQENKEIMARIPFAVVGSDREV---------ESNGKKVRGRKYPWGVIEVDNEEHCDFVKLRQMLIRTHMEELKDYTNEVLYENYRSQKLAAAagGAGGAGGELP------GD-----SLLANPLSKFEEEKLAH-------DAKMAKMEAEMKAVFQQKVAEKENKLKVS-----------------------------------------------------------------------------------------------------------------------------------------------------------------------------------------------------------------------------------------------
>A0A3P9IUS7	370	0.390	1.519E-104	46	506	754	47	411	415
----------------------------------------------PPHPPP--HCRVCLFVCFQDKE-YVGFATLP-------NQLHRKSVKKGFDFTLLVAGEAGLGKSTLVNSLFLTDLYKERKLL---------NAE---------------------------ERIKQTVEITKRTVDIEEKGVKLKLTIVDTPGVGDAVNNTQCWRPVTDYIDQQFEQYFRDESGL--------NRKN--IQDNRVHCCLYFISPFGQGLRPIDVEFMKALQDKANVVPVIAKADCLTPLEIKKMKERVREEIDKYGIKIYQFPDCDSDE-----------DEES-----KQQDRELKESIPFAVIGGN---------TVIEVRGQRVRGRLYPWGVVEVENPSHCDFVKLRNMLIRTHMHDLKDTTNDLHYENYRAHAIQNM----TSKMNADKRVESPIPILPLSTPDaETekLIKMKDEELR----------RMQ-Q---MLQKMQQQMHE-------------------------------------------------------------------------------------------------------------------------------------------------------------------------------------------------------------------------------------------------------
>A0A3L8SC97	370	0.418	1.519E-104	59	473	754	100	437	441
-----------------------------------------------------------KMTPATQQEGYVGFANLP-------NQVHRKSVKKGFEFTLMVVGESGLGKSTLINSLFLTDLYP-----ERYIPGAAEKIE-------------------------------RTVQIEASTVEIEERGVKLRLTVVDTPGYGDAINSQDCFKTIIHYIDNQFERYLHDESGL--------NRRH--IIDNRVHCCFYFISPFGHGLKPLDVEFMKALHGKVNIVPVIAKADTLTLKERERLKRRVLDEISEHGIRIYQLPDADSDE-----------DEE--------FKEQTRASIPFAVIGSNQ---------LIEVKGKKIRGRLYPWGVVEVENPEHNDFLKLRTMLV-THMQDLQEVTQDLHYENFRSERLKRTGKPveeevvDKDRILQQKEAE-LRRMQEMIAQMQAQMRMKP----------------------------------------------------------------------------------------------------------------------------------------------------------------------------------------------------------------------------------------------------------------------------------------
>A0A4R0R9N1	370	0.371	1.519E-104	65	599	754	110	544	2126
-----------------------------------------------------------------KLMGYVGFANLP-------NQVHRKSVRKGFQFTAMVVGESGLGKSTLINTLFNTRLYPPK--------------------EPLPPS----------------AERPQTVAIESISADIEENGVRLRLTVVDTPGFGDFVNNDESWKPIVENIESRFDSYLEQENRVNR----------QKIVDNRVHACLYFIQPTGHSLKPIDVEFMRQLHTKVNLIPIIAKSDTLTDEEVADFKARILADIAYHKIHIFQAPTYENEDEEAIAEA-----------------EEIASKVPFAVVGSDQVVKT--P------DGRQVRGRAYPWGVVEVDNEDHCDFVKLRQMLVRTYMEELREYTNDVLYENWRTEKLLSMGV---------------VQDSSVFKEVNPAVRVQEERVMH-------EAKLAKMEAEMKMVFQQKVQEKEAKLKQSEEELYARHREMKEALEKQRLELEDKKRRIETGRPLTPEKPVIYDLNQVDPANLLSLRDTLVTALERYHAGPRTIIVQLCLAISGL----------------------------------------------------------------------------------------------------------------------------------------------------------
>UPI0009E37D7E	370	0.418	2.065E-104	69	471	754	3	335	351
---------------------------------------------------------------------YVGFANLP-------NQVHRKSVKKGFEFTLMVVGESGLGKSTLINSLFLTDLY-----TDRKLPK---AADSIKR----------------------------TVKIETSTVEIEERGVKLRLTIVDTPGYGDGMDNKDSFKPILDYVNDQFESYLKDESGL--------NRRH--IVDTRVHCCFYFVAPTGHGLKPLDIEFMKQLHDKVNIVPVIGKADTLTPTELDSMKRRILDEIEEQGIKTYELPDCESDE----------------DEDYVEQTKQLKAGMPFAVVGSN---------TLIEVCGKKVRGRLYPWGVVEVENPKHCDFVKLRTMLI-THMQDLKEVTQETHYENFRAAQLSGESPVSNQDLidAPKN-GKRGHHITSAILEKDRalmqkeeeLRRM------------------------------------------------------------------------------------------------------------------------------------------------------------------------------------------------------------------------------------------------------------------------------------------
>UPI000CEB24DC	370	0.400	2.065E-104	69	506	754	22	366	370
---------------------------------------------------------------------YVGFATLP-------NQVHRKSVKKGFDFTLMVAGESGLGKSTLVNSLFLTDL-----HKDRKLLNAEE-------------------------------RISQTVEITKHTVDIEEKGVKLKLTIVDTPGFGDAVNNTECWRPITDYIDQQFEQYFRDESGL--------NRKN--IQDNRVHCCLYFIPPFGHGLRPVDIEFMKALQDKVNVVPLISKSDCLTPNEIRKLKDRVREEIDTFGIKVYQFPDCDSDE-----------DEEA-----KQKDRELKESTPFAVIGSN---------MVVETRGQKVRGRLYPWGIVEVENQSHCDFVKLRTMLIRTHMHDLKDITCDCHYENYRAHCIHTM----TRADHS-SAYT-LRSHAYLP------RPDVENRETIKMRGT----RMLRRMQEMLQKMQQQMqHE-------------------------------------------------------------------------------------------------------------------------------------------------------------------------------------------------------------------------------------------------------
>UPI001E673C9B	370	0.403	2.065E-104	57	492	754	1	361	374
---------------------------------------------------------STDTFSNPDMPGYVGFANLP-------NQIHRKSVKRGFEFTLMVVGESGLGKSTLINTLFLTDLYP-----DRILSSAQENID-------------------------------KTVKIDVSTVEIEERGVKVRLTVVDTPGYGDAIDNTDCFQSIIQYINDQFERYLQDESGL--------NRRH--IVDNRVHCCFYFVNPAGHGLKPLDIQFMKQLHNKVNIVPVLAKADTLTKQEVAKLKRKVLDEIEENGIHIYPLPDCD-------------TDEE---EDYKEQVRQLKEAVPFAVVGS---------TTVLDVGGKKVRGRQYPWGVIEVENPNHCDFIKLR-CLLGTHMQDLTEVTQDVHYENYRSERLAKGGgspLAAATAVnnnshSSTNSLPSKKQlnSTPVAGQEKDRMAMELEEKEAQIR------KMQEM---------------------------------------------------------------------------------------------------------------------------------------------------------------------------------------------------------------------------------------------------------------------
>A0A0C9URM1	370	0.435	2.065E-104	65	514	754	45	394	447
-----------------------------------------------------------------KLMGYVGFANLP-------NQVHRKSVRKGFQFTAMVVGESGLGKSTLINTLFNTTLYPRK-----------------------EPLPPH-------------AERPQTVSIQSISADIEESGVRLRLTVVDTPGFGDFVNNDESWKPIVEDIESRFDAYLEQETRVNR----------QKIVDNRVHACLYFIQPTGHSLKQIDIEFMRRLHQRVNLIPVIAKADTMTDEEIIEFKQRILADIAQHNIQIFQAP------------IHENEDEETLTE-----IEEITTKIPFAVVGSDQVV--------LTPDGREVRGRAYPWGVIEVDNEDHCDFVKLRQMLIRTYMEELREHTNTYLYENWRSEKLTNMGI--QQDPTVFKEVN-------------PAQRVAEERGLH-------EQKLSKMEAEMKMVFQQKVQEKEAKLKQS-----------------------------------------------------------------------------------------------------------------------------------------------------------------------------------------------------------------------------------------------
>A0A8C9UZT3	370	0.388	2.065E-104	5	438	754	41	394	460
-----TPGPHTFFRQSTSRTSRDSSVEPESLRRFQLGSVDLPL--SPSRPkSPWGRF-DPYDSPEDQDKEYIGFATLP-------NQVHRKSVKRGFDFTLMVAGESGLGKSTLVNSLFLTDLYKDRKLL---------NAE---------------------------ERIMQTVEITKHTVDIEEKGVRLRLTIVDTPGFGDAVNNTQCWRTVTDYIDQQFEQYFRDESGL--------NRKN--IQDNCVHCCLYFISPFGHGLRPLDVEFMKAVHEKVNIIPVLAKADSLTPSEIRVKKIRIRDEMDQFGIKIYHFPDCDSD----------------SDEDFRQHDQELRDSIPFAVIGSN---------SVVEAKGRRVRGRLYPWGIVEVENPAHSDFLMLRNMLVRTHMQDLKDVTREIHYENYRVQCIQNM---------------------------------------------------------------------------------------------------------------------------------------------------------------------------------------------------------------------------------------------------------------------------------------------------------------------------
>A0A165CUY3	370	0.419	2.065E-104	49	514	754	52	418	469
-------------------------------------------------QQTYPTSNiAPPQVSRKQLMGYVGFANLP-------NQVHRRSVRKGFQFTVMVVGESGLGKSTLVNTLFATPLYP-----SKELPP---------------PS----------------AEPAKTVSIESISADIEESDVRLRLTVVDTPGFGDYVNNDSSWKPILDNIEARFDAYLDQENRVNRS----------KMVDNRVHACLYFIQPTGHALKPIDIEFMRRLHTRVNLIPIIAKADTMTDEEVTQFKARVLADIRYHNIQIFQAPTYEKE------------DEETLAE-----NEEIASRIPFAVVGSTTIIKT--P------DGRTVRGRAYPWGVIEVDNEEHCDFVKLRQMLIRTNMEELREHTNLFLYENWRTEKLIAMGV---------------EQDQSVFKEVNPAAKQAEERAMH-------EAKLSKMEAEMKMVFAQKVMEKEAKLKQS-----------------------------------------------------------------------------------------------------------------------------------------------------------------------------------------------------------------------------------------------
>A0A553NBM1	370	0.448	2.806E-104	55	440	754	3	312	368
-------------------------------------------------------SELKAAFPSHDTPGYVGFANLP-------NQVHRKSVKKGFEFTLMVVGESGLGKSTLINSLFLTDLYP-----DRLVPS---AAEKIAK---------------------------KTMQLDASTVEIEERGVKLRLTVVDTPGFGDAIDNGGSFLEINRYIDEQYERYLRDESGL--------NRKN--IIDNRVHCCFFFISPYGHGLRPLDIEVMKQLSDKVNIVPVIAKSDCLSRDEVNRLKGIILKEIKENGIKIYSLPDCDSDE----------------DEDFKQQVDDLRQSMPFAVVGANAMV---------EVGGKKIRGRQYPWGVVEVENPKHCDFVKLRTMLI-THMQDLQEVTHDVHYENYRSHRLASKpgGF-------------------------------------------------------------------------------------------------------------------------------------------------------------------------------------------------------------------------------------------------------------------------------------------------------------------------
>A0A139AMF6	370	0.436	2.806E-104	68	514	754	12	354	403
--------------------------------------------------------------------GYVGFSNLP-------NQVHRKSIKKGFFFNLMVVGESGLGKSTLVNTLFNTSIYPAKVEV---------------------------EPTVDT---------PKTVDIQAISADIEESGVKLKLTVIDTPGFGDFVNNEDSWRPILAAIESRFDSYLEQENRVNR-------KR---IVDNRVHACLYFIAPTGHSLKPLDIEFMRRLHQRVNLIPVIAKSDTLTDEEIKLFKQRILDDIAANKIEIY------------KPQIYEGDDAETIDET-----KKILERIPFAIVGSTQEY---------EVNGKKVRGRKYPWGVIEVDNEDHCDFVKLRQMLIRTHMEELKEHTNQVLYEQYRTQKILSGGGP-VIDG-----------------NPDPFAKLDEEKRAH-------EAKMAKMEQEMKLVFQQKVAEKEAKLKQS-----------------------------------------------------------------------------------------------------------------------------------------------------------------------------------------------------------------------------------------------
>A0A0C9W142	370	0.446	2.806E-104	65	472	754	9	337	412
-----------------------------------------------------------------KLTGYVGFANLP-------NQVHRKSVRKGFQFTAMVVGESGLGKSTLVNTLFNTTLYPPRD--------------------PIPPS----------------AERPQTVAIQSISADIEENGVRLRLTVVDTPGFGDFVNNDDSWKPILEDIESRFDAYLEQENRINR----------QKTVDNRVHACLYFIQPTGHSLKQIDIEFMRRLHQKVNLIPIIAKADTLTDEEVHSFKQRVLSDIHFHNIQIFQAPVYENE------------DEETLGE-----HEEIASKIPFAVVGSNQEV--------VTPDGRAVRGRAYPWGVIEVDNEEHCDFVKLRQMLVRTYMEELRERTDQVLYENWRTEKLVSLGVPQDSSV-FKETNPAQRVAEERALHEQKLGKME-----------------------------------------------------------------------------------------------------------------------------------------------------------------------------------------------------------------------------------------------------------------------------------------
>A0A4Y7QMB8	370	0.452	2.806E-104	65	474	754	41	371	441
-----------------------------------------------------------------KLMGYVGFANLP-------NQVHRKSVRKGFQFTAMVVGESGLGKSTLINTLFNTKLYP-------------------GKEVP-APS----------------AERPKTVAIESISADIEENGVRLRLTVVDTPGFGDFVNNDDSWKPIVENIEARFDAYLEQENRVNR----------LKIVDNRVHACLYFIQPTGHSLKPIDIEFMRRLHTKVNLIPVIAKADTMTEEEIRDFKARILSDIAYHNIHIYEAPTYENEDEEALAEA-----------------EEIASKIPFAIVGSDNVVDT--P------DGRQVRGRAYPWGVIEVDNEDHCDFVKLRQMLIRTYMEELREHTNSVLYENWRSGKLLGMGI--AQDPSVFQEINpAVRSQEERTLHEAKLAKMEAE---------------------------------------------------------------------------------------------------------------------------------------------------------------------------------------------------------------------------------------------------------------------------------------
>A0A553PJA3	370	0.364	2.806E-104	42	514	754	4	378	454
------------------------------------------TRPAASRAVSELRDQLPTsAIQSKKLrqlDGYVGFANLP-------NQVYRKAVKKGFEFTLMVAGESGLGKSTLINSMFLTDIYSVE-----------------------HPGPS--------------ARIKKTVNVDTNNVLLQENGVNLSLTIVDTPGFGDAVDNSDCWDPVIQYVESQYENFLDAETRVNRIV----------LPDTRVHACVYFIAPSGHGLKPLDVEFMQRLHDKVNIIPVIAKSDTMTPEEVARFKKQILNQIVQSRIKIYEFPESETDE----------DNEK-------HENRKMKDRVPFAIVGSNTIIENG--------DGKKVRGRKYPWGIVDIENLDQCDFIPLRNMLIRTNLQDLKQVTNDVHYENYRCRKLA--GVA-------------GGSVDKIP-NRNPMAQIEEERREHCN-------KLLKMEKEMEEVFERKVREKKQKLSDS-----------------------------------------------------------------------------------------------------------------------------------------------------------------------------------------------------------------------------------------------
>J6EP24	370	0.439	2.806E-104	50	514	754	42	407	457
--------------------------------------------------ADISTNGIPTPVVVRKTlSSWVGFSNLP-------NQVHRRSVRRGFQFVAMVVGESGLGKSTLINTLFETKLY-------------------QPKVIP-EPGTDRG----------------KTVNIESISAEIEENGVRLKLTVVDTPGFGDFVNNDECWKPIVDNIEARYDAYLEQENRVNR----------LKMTDNRIHACIYFIQPTGHALKPIDIEFMKRLHTKVNLIPVIAKADTLTEEEVELFKRRVLSDIHHHGIRIFEPPQYE------------RDDEET-----QQENQEIISKIPFAVVGSDQVVQ--AP------DGRSVRGRSYPWGVIEVDNETHCDFVKLRQMLVRTHMEELREHTNDVLYENYRTEKLRAMGVTQDESV-----FK---ETNPAAKQ-------AEERAMH-------EAKLAKMEAEMKMVFQQKVQEKEQKLKQS-----------------------------------------------------------------------------------------------------------------------------------------------------------------------------------------------------------------------------------------------
>A0A553RL43	370	0.400	2.806E-104	5	438	754	74	424	459
-----TPTTTRSLSRGFMVSEAEFPRRGPLTSMSSLDSPLSPSRCKSPW--ARFDPYDSAEDQDKE---YVGFATLP-------NQVHRKSVKKGFAFTLMVAGESGLGKSTLVNSLFLTDLY-----KDRKMP--------------------HAE-----------ERIAQTVEITKHVVAIEEKGVKLRLTIVDTPGFGDAVNNTESWRAIVDYIDQQFEQYFRDESGL--------NRKN--IQDNRVHCCLYFISPFGRGLRPIDVEFMRMLHEKVNIVPVLAKADSLTPAEVRKMKKKICQDIERFNIRIYQFPECES-------------DEE---EDSKLQHEELKESVPFAVIGSNIQV---------ECQGRRFRGRQYPWGLVEVENPGHSDFLKLRNILVRTHMQDLKEVTRETHYENYRAQCIQNM---------------------------------------------------------------------------------------------------------------------------------------------------------------------------------------------------------------------------------------------------------------------------------------------------------------------------
>UPI001C7C102F	370	0.434	2.806E-104	45	514	754	65	430	480
---------------------------------------------SPSLGPSLAHNSVIRK----KLMGYVGFANLP-------NQVHRKSIRKGFQFTTMVVGESGLGKSTLINTLFNTALYP-----AKEIPP---------------PS----------------AERPKTVAIESIGADIEENGVRLHLTVVDTPGFGDYINNDDSWKPILDDIESRFDSYLEQENRVNRY----------KIVDNRVHACIYFIQATGHSLKQIDIEFMKRLHTKVNLIPVIAKADTMTDDEIADFKERILADIAYHNIHIFQAPTYENE------------DEESIAEQ-----EEIASKIPFAVVGSDSLVNT--P------DGRQVRGRAYPWGVVEVDNEEHCDFVKLRQMLVRTFMEELREYTNNVLYENWRTEKLISMGVT---------------QDSSVFKEVNPAARLQEERTMH-------EAKLAKMEAEMKMVFQQKVQEKEAKLKQS-----------------------------------------------------------------------------------------------------------------------------------------------------------------------------------------------------------------------------------------------
>UPI00186557A3	370	0.356	2.806E-104	5	471	754	69	468	487
-----TPAFLRPTLAGRSLGSQAAEPEPLR--RFQMSSLDSPL--SPSRPkSPWGRF-DPYDSAEDQDKEYVGFATLP-------NQVHRKSVKRGFDFTLMVAGESGLGKSTLVNSLFLTDLYKDRKLL---------NAE---------------------------ERITQTVEIIKHTVDIEEKGIKLKLTIVDTPGFGDAVNNTECWKAVEDYIDQQFEQYFRDESGL--------NRKN--IQDNRVHCCLYFISPFGHGLRPVDVEFMRALHEKVNIVPLLAKADSLTPSEIQKKKTKILEEIEQFDIKIYQFPECDSDE----------------DEDFKRQDQELKDSIPFAVIGSN---------VVVESKGRRVRGRLYPWGIVEVENPVHSDFLKLRNMLVRTHMQDLKDMTRETHYENFRSNCIQSMtrmvakerkrsrltresgtDFPIPLVPgTTDSETE--RLIWE---KDEELRKM------------------------------------------------------------------------------------------------------------------------------------------------------------------------------------------------------------------------------------------------------------------------------------------
>UPI0006B0934F	370	0.383	2.806E-104	61	514	754	78	423	500
-------------------------------------------------------------VSSKDMEDYIGFANLP-------NQVYRKAVKRGFDFTILVVGESGLGKSTLINSLFFTDIYSNE-----------------------YPGPS--------------QRIKKTVQVETSKVILRENGVNLTLTIVDTPGFGDAVDNSVCWQPVLNYVESKYEDYLHAESRVHRTTIV----------DTRVHCCLYFISP-GHGLKPLDLEFMKKLHDKVNLIPLVAKADTMTPEECNQFKKTVLNEITQSKIRIYEFPDC--------------DDEE---ENKHQ--KRIKERIPFAVVGSN---------VIVEANGKRVRGRKYPWGVVEVENMEHCDFVALRNIMIRTHLQDLKDVTNNIHYENYRCLKLGAVGKSGTTA------------------NKNPLAHMEEERKDHEN-------KMKRMEREMEQVFDMKVKEKLNKLRES-----------------------------------------------------------------------------------------------------------------------------------------------------------------------------------------------------------------------------------------------
>A0A4Q2DVH8	370	0.376	2.806E-104	35	602	754	8	476	1298
-----------------------------------TTDVSGNGYANSSNPSLVAPPQGPAsNIIRKKLMGYVGFANLP-------NQVHRKSVRKGFQFTVMVVGESGLGKSTLVNTLFNTTLYPPK----EPLPPSAERA--------------------------------KTVAIESIGADIEENGVRLHLTVVDTPGFGDFVNNDDSWKPIVENIESRFDSYLEQENRVNRI----------KVIDNRVHACLYFIQPTGHSLKQIDIEFMRRLHTKVNLIPIIAKADTLTDEEVADFKQRILADIAHHNIHIFQAPTYENE------------DEETLAEA-----EEIASKIPFAVVGSDKIVET--P------DRRLVRGRAYPWGVVEVDNEDHCDFVKLRQMLVRTYMEELREYTNDVLYENWRTEKLYSMGV---------------AQDSSVFKEINPAARLQEERILH-------EAKLAKMEAEMKMVFQQKVQEKESKLKQSEEELYARHKEMKDALEKQRAELEDKKRRIESGRPLTPEKASTGRKKGFLLCNVLLQNQDAPPGAKLFAAQTFRAKVTYDLHQVTPENL-------------------------------------------------------------------------------------------------------------------------------------------------------
>A0A1S3K2B1	369	0.439	3.813E-104	54	435	754	0	302	375
------------------------------------------------------MAADARQFVNPEQPGYVGFANLP-------NQVHRKSVKKGFEFTLMVVGESGLGKSTLVNSLFLTDLYP-----ERHVPGAAE-------------------------------KIKQTVKIDASTVEIEERGVKLRLTVVDTPGFGDALNCEDCYKQVIAYIDSQFERYLQDEMGL--------NRRN--IVDNRVHSCFYFINPAGHGLKPLDIVFMKAIHHKVNIVPVIAKADTLTREEVFKLKSKIMEEIAKHGIKIYPLPDCDDDE-----------DEEY-----KEQCRQLKAAVPFAVVGSN---------SIIEVKGRKVRGRMYPWGVVEVENPEHCDFIKLRTMLI-AHMQDLQEVTQEIHYENFRSEKL------------------------------------------------------------------------------------------------------------------------------------------------------------------------------------------------------------------------------------------------------------------------------------------------------------------------------
>UPI001E6745F3	369	0.422	3.813E-104	53	438	754	7	312	387
-----------------------------------------------------KLASSSDHLQNSQ--DFIGFATLP-------EQVHRKSVKRGFDFTLMVVGESGLGKSTLINSLFLTDLY-----KERKVP-----------------------------TGESLVE--KTVTIEKKTIEIEERGVKLRLTVVDTPGFGDAVNCEEGWKSVERYVDEQFNKFFQDESGL--------NRKN--IQDHRVHCCLYFVPPYGHGLRQMDVEFMRRLHRKVNIVPVIAKSDTLTKTEINKLKTNILNDIETNKIKIYQFPECDSDE----------------DEDFKQQDRELKASIPFAVIGSN---------CIIEVAGRKMRGRQYPWGIVEVENSAHCDFVKLRTMLISTHMQDMKEVTQDVHYENFRAQCISQM---------------------------------------------------------------------------------------------------------------------------------------------------------------------------------------------------------------------------------------------------------------------------------------------------------------------------
>A0A6P8HW50	369	0.413	3.813E-104	54	441	754	0	309	390
------------------------------------------------------MSRNGKGIEDQE-AGYVGFANLP-------NQVHRKSVKKGFEFTLMVVGESGLGKSTLIESLFLTDIY----DDNKIPP----VIDRIY----------------------------QTLNIETNTVEIEEKGIKLKLTVVDTPGFADAVDNTDCWQAILDYINKQFESYLRDESGL--------NRRN--IVDTRVHCCLYFINPHGHGLRPVDVQFMQALHNKVNIVPVIAKADCLTKHELSRLKRKVLNELEDNSIKIYTFPDCESDD----------------DEEFIEINKELKMTVPFAVIGSNR---------LIESRGRKIRVRQYPWGYAEVENPDHCDFVMLRNFLVRTHMQDLKDVTQDIHYENYRAERLSrETGTP------------------------------------------------------------------------------------------------------------------------------------------------------------------------------------------------------------------------------------------------------------------------------------------------------------------------
>A0A6L2PM10	369	0.386	3.813E-104	58	490	754	14	385	404
----------------------------------------------------------PERNKRKKTTGeggdrdYIGFATLP-------EQVHRKSVKRGFDFTLMVVGESGLGKSTLVNSLFLSDLY-----KDRRIP-------------------------------EAVDRVEKTTTIEKKTMDIEERGVKLRLTVVDTPGFGDAINCEESWRACCSYIDEQFRQYFTDESGL--------NRKN--IQDNRVHCCLYFVPPYGHGLRQIDLEFMKRMHRKVNIVPVIAKADTLTSTEIKRLKDHIMADIEDHKIQIYQFPDCDSDE----------------DEEFKQQDRELKACVPFAVVGSN---------TVIEVAGKKVRGRQYPWGVVEVENPKHSDFIKLRTMLISTHMQDLKDVTQDVHYENFRAQCISQIsqqairersklkrdsGpqfessITDTDRLLLQKDEEIRR------MQDM-LTQMQEK-LKAK--GHGLMFKSQ-----------------------------------------------------------------------------------------------------------------------------------------------------------------------------------------------------------------------------------------------------------------------
>A0A1Y1Y3J0	369	0.422	3.813E-104	65	507	754	26	376	434
-----------------------------------------------------------------KPQGYVGFSNLP-------NQVHRRSVKQGFYFTCMVVGESGLGKSTLVNTLFNTALYPPKQQ----APLLEES--------------------------------PKTVEVQAISADIIENDVKLRLTVIDTPGFGDYINNEDSWKPILDNIESRFDAYLEQENRVNRSRMV----------DNRVHACMYFIAPTGHSLKPLDVEFMKRLHTKVNLIPVIAKSDTLTEEEIQGFKQRILADIHHHGIQIFT-PSD-----------YANDEPET-----IAQNKEIVNKIPFAIVGSDKEV---------EVNGKMVRGRKYPWGVIEVDNEEHCDFSQLRQMLIRTHMEELKEHTSTIIYENYRSAKLQELGI-D-QDPSVFKDVltHH----CFSSI--SPLAKMEEERKLH-------ESRMEKMEAEMKMVFQQKVQEK------------------------------------------------------------------------------------------------------------------------------------------------------------------------------------------------------------------------------------------------------
>A0A1E3HXH0	369	0.421	3.813E-104	10	514	754	6	408	459
----------EEQPISPSQNADQLSANGYGDERV--ASPAASGPISPNG---YPEEPSPVAVAAParkKLSSWVGFSNLP-------NQVHRRSVKRGFQFVAMVVGESGLGKSTLINTLFETKLY-----QPKQVP---------------APGTDRG----------------KTVNIESISAEIEENGVRLKLTVVDTPGFGDFVNNDESWKPIVENIEGRFDAYLEQENRVNRS----------KLTDNRVHACLYFIQPTGHSLKPIDIEFMRRLHTKVNLIPIIAKADTMTDDEIAAFKQRILADIVHHNIDIFQPFQYENE------------DEET-----IQENEEIVSKVPFAVVGSDSLVQ--AP------DGRQVRGRAYPWGIIEVDNEEHCDFVKLRQMLVRTHMEELREHTNDVLYENYRTDKLRAMGV---QQDES-----VFRETNPAAKQ-------AEERALH-------EAKLAKMEAEMKIVFQQKVQEKESKLKQS-----------------------------------------------------------------------------------------------------------------------------------------------------------------------------------------------------------------------------------------------
>A0A668TT39	369	0.394	3.813E-104	33	455	754	175	528	550
---------------------------------LDSPLSPSMRPRSPwGRFDPY---DSPED-QDKE---YVGFATLP-------NQVHRKTVKKGFTFTLMVAGESGLGKSTLINSLFLTDLY-----KDRKVPNAEE-------------------------------RISRTVAIIKHTIGIEEKGVKLRLTIIDTPGFGDAVNNTESWRHIEDYIDQQFEQYFRDESGL--------NRRN--IQDNRVHCCLYFISPFGHGLRPLDVDCMRALHEKVNIIPVLAKADSLTPAEVCRKKMKIREEIKQFGINIYQFPECDSDE----------------DEDFKTQEQILKNSIPFAVIGSNIQV---------ESKGRKFRGRVYPWGVVEVENPAHSDFLLLRNMLVRTHMQDLKDVTREIHYENYRAQCIQNMtrmvvlerkrrwvetGCTPTQTNIKKNSEKNP----------------------------------------------------------------------------------------------------------------------------------------------------------------------------------------------------------------------------------------------------------------------------------------------------------
>A0A8H2XCC5	369	0.372	3.813E-104	65	609	754	40	492	1287
-----------------------------------------------------------------KLNGYVGFANLP-------NQVHRKSVRTGFQFTVMVVGESGLGKSTLVNTLFNTTLYPPKEY--------------------LHPS----------------AERPKTVAIESISADIEENGVRLRLTVVDTPGFGDFVNNDESWKPIVENIEARFDAYLEQENRVNR----------QKMVDNRVHACLYFIQPSGHSLKQIDIEFMRRLHTKVNLIPVIAKSDTLTDEEIMQFKQRILSDIAHHQIRIFQAPVYENE------------DEETVAE-----NEEIASKIPFAIVGSDKVVE--------AHDGRTVRGRVYPWGVIEVDNEDHCDFVKLRQMLIRTYMEELREHTNLVLYENYRSDKLLAMGVT---------------QDHSVFKEINPAAKMAEERTMH-------EAKLAKMEAEMKMVFQQKVQEKEAKLKqseeelyaRHREMKEALEKQKLELEDKKRRLESGRPLTPEKNNSASVQAVIEAISVFGSHTDKSSIDAASKWLQDFQHNITYDFHQVDPAHREGLRNSLVAAIQQ------------------------------------------------------------------------------------------------------------------------------------------------
>A0A8J5DMS3	369	0.427	5.182E-104	61	446	754	2	308	347
-------------------------------------------------------------FTNPETAGYVGFANLP-------NQVHRKSVKKGFEFTLMVAGESGLGKSTLINSLFLTDLYP-----DREIPS---VSDKI----------------------------KQNVKLDASTVEIEERGVKLRLTVVDTPGYGDAINNTDCFNSIVKYIDDQFERFLNDESGL--------NRRN--IIDNRVHCCFYFISPYGHGLKPLDIQFMKQLSTMCNVVPIIAKADTLTKKEVSRLKKKILEEIKANSIRIYPLPDCDSDE----------------DEDYKEQVKQLKEAVPFAICGSNQ---------LIEVKGKKVRGRLYPWGVVEVENPDHCDFIKLRTMLI-THMQDLQEVTQDLHYENFRSQRLARKPLGDNKTM-------------------------------------------------------------------------------------------------------------------------------------------------------------------------------------------------------------------------------------------------------------------------------------------------------------------
>UPI000F0A8423	369	0.382	5.182E-104	52	507	754	6	366	369
----------------------------------------------------YKSRAVKSEDGEEK--EYVGFATLP-------NQVHRKSVKKGFDFTLMVAGESGLGKSTLVNSLFLTDL-----HKDRKLLNAEE-------------------------------RISQTVEITKHTVDIEEKGVKLKLTIVDTPGFGDAINNTECWKTITDYIEHQFEQYFRDESGL--------NRKN--IQDNRVHCCLYFISPFGHGLRPVDVEFMKALQDKVNVVPLISKADCLVPAEMRKMKDRIREEIDKFGIKVYQFPDCDSDE----------------DEEFKQQDQELKDSTPFAVIGSN---------TVVEAKGQRVRGRLYPWGVVEVENQSHSDFVKLRNMLICTHMHDLKDITCDVHYENYRAQCIQQM----TSKLTQDNRVESPI----------PILQL-PT-------PDVETEKLikKKDEElrrmqEMLQKMQQQMHDH------------------------------------------------------------------------------------------------------------------------------------------------------------------------------------------------------------------------------------------------------
>UPI0006B0F691	369	0.396	5.182E-104	55	499	754	2	350	372
-------------------------------------------------------SDTARQFVNPEMPGYVGFANLP-------NQVHRKSVKKGFEFTLMVVGESGLGKSTMINSLFLTDLYP-----ERHIPDASE-------------------------------KINQNVKLEASTVEIEERGVKLRLTVVDTPGFGDAIDNTDCFRSIIQYIDEQFERFLQDESGL--------NRRN--ITDNRIHCCFYFISPFGHGLKPLDIEFMKQLHSKVNIVPVIAKADALTKKEVMKLKRRVMQEIEENGIKIYPLPDCDSDE----------------DEDYKEQVRQLKEAVPFA-VSSTTQTLD--------VKGRKVRGRLYPWGVVEVENPDHCDFIKLRTMLI-THMQDLQEVTQELHYENYRSERLAGKAAPqkNT-------APDGGISERERIIREKEaeLRRMQE--------MLT---KMQEQ---MRQK--------------------------------------------------------------------------------------------------------------------------------------------------------------------------------------------------------------------------------------------------------------
>F4W8S0	369	0.427	5.182E-104	58	436	754	22	322	415
----------------------------------------------------------PAQVEARRDRDYIGFATLP-------EQVHRKSVKRGFEFTLMVLGETGLGKSTLINSLFLGDLY-----KDRRIPDAAE-------------------------------RVAKTTSIEKKTMDIEERGVRLRLTIVDTPGFGDAVNCEDTWKACSAYIDEQFRQYFTDESGL--------NRKN--IQDNRVHCCLYFIPPYGHGLRQIDLEVLRRLHRKVNVVPVIAKADTLTTHEVKKLKERILADIEEHEIQIYQFPDCDSDE----------------DEEFKQQDKELKACIPFAVVGSS---------TVLEVAGKKVRGRQYPWGVVEVENPKHSDFVKLRTMLISTHMQDLKDVTQDVHYENFRAQCIS-----------------------------------------------------------------------------------------------------------------------------------------------------------------------------------------------------------------------------------------------------------------------------------------------------------------------------
>UPI00106B692F	369	0.405	5.182E-104	65	513	754	5	353	427
-----------------------------------------------------------------KLDGYVGFANLP-------NQIFRKSVKKGFEFTLMVVGESGLGKSTLLNSLFLTDLY-----TSATFPTTEE-------------------------------KLSKTIEVQASTVTLKEGGVTLRLTCVDTPGFGDAVDNTDCWSPINSYIESKFEEYLNEESRVNRSAIV----------DNRVHCCLYFIAPNGHCLKPLDIEFMRRLHDKVNIVPVIAKADSLTAEECQNFKKQILNEIGANKIGIYQFPDLGVDDEDFKDVS-------------------MTDRIPFAVVGSN---------TVVEVGGKKLRARVYPWGVAEVENSEHCDFVALRNMLIRTHMQDLKDVTNDVHYENFRCKRL------------ATVTVGSPTVTSNKSLGLSPLEQLEEEK-------HERESKISKTESEMEQVFETKVKEKRKKLKE------------------------------------------------------------------------------------------------------------------------------------------------------------------------------------------------------------------------------------------------
>UPI000CDFBC2D	369	0.393	5.182E-104	4	438	754	111	460	527
----PTAGGRAQSDNQCVGRLQLGGGGMM--DHYDMQSPLSPTRPKSPWGRF-----DPYDFPEDQDKEYVGFATLP-------NQVHRKSVKKGFDFTLMVAGESGLGKSTLVNSLFLTDLYKDRKLL---------NAE---------------------------ERITQTVEITKHTVDIEEKGVKLKLTIVDTPGFGDAVNNTECWKSVADYIDQQFEQYFRDESGL--------NRKN--IQDNRVHCCLYFISPFGHGLRPLDVEFMKALHEKVNIVPILAKADTLTPTEVKKKKFKIRKEIQQYGIKIYAVPDCDSDE----------------DEDFKQQDQVLQDSIPFAVIGSN---------TVVEAKGKRVRGRLYPWGIVEVENSAHCDFVKLRNMLVRTHMQDLKDVTRGDHYEKYRAHCIQNM---------------------------------------------------------------------------------------------------------------------------------------------------------------------------------------------------------------------------------------------------------------------------------------------------------------------------
>UPI0011763325	369	0.404	5.182E-104	32	438	754	143	473	542
--------------------------------RRQLATQGSLDSPLSPssrPQSPWGRF-DPYDSPEDQDKEYVGFATLP-------NQVHRKTVKKGFTFTLIVAGESGLGKSTLINSLFLTDLY-----KDRKVPNAEE-------------------------------RISQTVTITTHSIGIEEKGVKLRLTIVDTPGFGDAVNNTESWKEIEDYIDRQFEQYFRDESGL--------NRKN--IQDNRVHCCLYFISPFGHGLRPLDVECMKALHEKVNIIPVLAKADSLTPAEVCRKKMKIKEEIKQFGISIYQFPDCDSDE----------------DEAFKKQDQILKDSIPFAVIGSNLQV---------ESKGRKFRGRLYPWGMVEVENPAHSDFLLLRNMLMRTHMQDLKDVTRETHYENYRAQCIQSM---------------------------------------------------------------------------------------------------------------------------------------------------------------------------------------------------------------------------------------------------------------------------------------------------------------------------
>UPI00096B2E27	368	0.422	7.042E-104	68	470	754	6	328	365
--------------------------------------------------------------------DYIGFATLP-------DQVHRKSVKRGFDFTLMVVGESGLGKSTLINSLFLEDLYKN-----RIVPDVTE-------------------------------KIKKTTSIEKKTMEIEERGVKLRLTVIDTPGFGDAVNCEDSWKVCTNYIDEQFRQYFTDESGL--------NRRN--IQDNRVHCCLYFIPPWGHSLRQMDLELMKRLHRKVNIVLVIAKADTLTTSEVAKLKQNIINDIRANDIQMYEFPECDSDE----------DDE------FKQQDKELKASVPFAVVGSN---------TTLEVAGRKVRGRQYPWGVVDVENPKHSDFIKLRTMLISTHMQDLKDVTEDVHYENFRAQCISQ------ISQHARERGKLKRdsnpYDSDISDTDRLLLQ-------------------------------------------------------------------------------------------------------------------------------------------------------------------------------------------------------------------------------------------------------------------------------------------
>A0A507ESZ8	368	0.440	7.042E-104	65	514	754	23	370	419
-----------------------------------------------------------------KLAGYVGFHNLP-------NQVHRKSVKKGFQFTLMVVGESGLGKSTLVNTLFNTSLYPNKENKE----------------------PTH--------------ESPKTVEIQTISADIEENGVKLKLTVIDTPGFGDFVDNEESWRPILENIEARYDAYLEQENRVNR-------KR---IVDTRVHACLYFIAPTGHSLKPIDIEFMKQLAGRVNLIPVIAKSDTLTEDEIKAFKARILEDIAYNKIQIYQPPMYDNDDPET-----------------VQENKDIISRIPFAIVGSDKEV---------DVGGKKVRGRKYPWGVIEVDNEDHCDFVKLRQMLVRTHMEELKEYTNEVLYESYRISKLARGGY----------EVSSDGS------ALNPLSKFEEEKLAH-------EQKMAKMEAEMKAVFQQKVAEKEAKLKQS-----------------------------------------------------------------------------------------------------------------------------------------------------------------------------------------------------------------------------------------------
>A0A5C3QXH4	368	0.431	7.042E-104	45	474	754	23	369	441
---------------------------------------------SNPSLAPAALSSVIRK----KLMGYVGFANLP-------NQVHRKSVRKGFQFTAMVVGESGLGKSTLVNTLFNTTLY---------TPK-----------EPLPPS----------------AERSRTVAIESIDADIEENGVRLHLTVVDTPGFGDFINNDDSWNPILENIESRFDAYLEQENRVNR----------QKITDNRVHACLYFLQPTGHALKQIDIEFMRKLHNKVNLIPVIAKSDTMTDEEILDFKERILSDIAHHNIRIFQAPTYENE------------DEETITEA-----EEIASKIPFAVVGSVQQVNT--P------DGRQVRGRAYPWGVVEVDNEEHCDFVKLRQMLIRTYMEELREHTNNVLYENWRSDKLVSMGV--TQDPsVFKEANPAARSQEERILHEAKLAKMEAE---------------------------------------------------------------------------------------------------------------------------------------------------------------------------------------------------------------------------------------------------------------------------------------
>UPI001F0800AA	368	0.387	7.042E-104	4	438	754	79	439	508
----PTPcnpsGTPVTPPRPSRVPLETEFRPVQLRGH-QLASVGSLDYPqSPSRPGS-PWSRFDPYDSAEDQDKeYVGFATLP-------NQVHRKSVKKGFAFTLMVAGESGLGKSTLVNSLFITDLY-----KDRKVLNAEE-------------------------------RITQTLDIVKHSMGIEEKGVKLRLTIVDTPGFGDAVNNNESWKEIEDYIDQQFEQYFRDESGL--------NRKN--IQDNRVHCCLYFISPFGHGLRPLDVECMRALHEKVNIVPILAKADSLTPAEVHKKKMKIREEIEHFGINIYQFPECDSDE----------------DEDFKQQDQLLKDSIPFAVIGSNLQV---------ESKGRKFRGRLYPWGVVDVENPAHSDFLMLRNMLVRTHMQDLKDVTRETHYENYRAQCIQNM---------------------------------------------------------------------------------------------------------------------------------------------------------------------------------------------------------------------------------------------------------------------------------------------------------------------------
>A0A1Y3N3G6	368	0.416	9.570E-104	68	514	754	19	361	409
--------------------------------------------------------------------GFVGFSNLP-------RQVHNKSIKKGFQFTVMVVGESGLGKSTLINTLFNTAIYPNK------EPKEL-STET-----------------------------PKTVDIQTITADIEENGVKLKLTIIDTPGFGDYVNNENSWQPILENIEARFDAYLEQENRVNR-------KR---LIDTRVHACIYFIPPTGHSLRPIDIEFMSRLHHRVNLIPVIAKSDILSDEEIKQFKARILEDIAYHNIQIYQPPIYDNDDAET-----------------IQENKDIILSMPFCVVGSD---------KPFKVGNKNVRGRKYPWGIIEVDNPDHCDFVKLRQMLIRTHMEELKEYTNEVLYEKYRSQKLISNEVADS------------------SDALNPLSQLDEERRKHEL-------KMKKMEAEMKAVFDQKVHEKETKLKQS-----------------------------------------------------------------------------------------------------------------------------------------------------------------------------------------------------------------------------------------------
>A0A1Y1XE38	368	0.424	9.570E-104	30	512	754	6	387	441
------------------------------SERLVSFIKIADTTEAAGGLANNFRRMSVRNPLKKQLNDYVGFANLP-------NQVHRKSVKKGFQFTFMVVGESGLGKSTLVNTLWNSTLLPQK----KSVPLAL--------------------------------DGPRTVSIQAYNAELVEDGVKLGLNIIDTPGFGDFVNNEESWKPILEDIETRFDLYLERESSANRS----------KMEDNRVHACLYFISPTGHALKPLDIEFMRRLHTRVNLIPVIAKSDTLTEVEIKEFKERILEDIQHHKIQIF------------KPTPYIYDDPETIAE-----NKEIMDKVPFAIVGSEKEI---------EVNGKMVRGRKYPWGVIEVENEDHCDFVKLRQMLIRTHMEELREYTNTVLYENYRTAKLESLGV---------------VQDSSVFKEINPLAKMEEERKVH-------EAKMKKMESEMMNVFQQKVQEKEAKLK-------------------------------------------------------------------------------------------------------------------------------------------------------------------------------------------------------------------------------------------------
>A0A7N6FEN5	368	0.397	9.570E-104	9	438	754	33	380	449
---------QRPDRTGAEAEFQPILTRRQLVSRVSLDSplSPSSRPRSPwGRFDPY---DSPED-QERE---YVGFATLP-------NQVHRKTVKKGFTFTLMVAGESGLGKSTLINSLFLTDLY-----RHRKVPNAEE-------------------------------RISQTVDIIKHTIGIEEKGIKLRLTIIDTPGFGDAVNNTQSWKHIEDYIEQQFEQYFRDESGLNRS----------NIQDNRVHCCLYFISPFGHGLRPLDVECMKALHDKVNIIPVLAKVDSLTQAEVYRKKMKIREEIKQFGINIYQFPECDSDE----------------DEDFKKQDQMLKDSIPFAIIGSN--VQ-------VESKGRKFRGRVYPWGLVEVENPAHSDFLLLRNMLVRTHMQDLKDVTRETHYENYRAQCIQNM---------------------------------------------------------------------------------------------------------------------------------------------------------------------------------------------------------------------------------------------------------------------------------------------------------------------------
>M7P3F2	368	0.420	9.570E-104	55	513	754	41	431	449
-------------------------------------------------------SSSGNHIIRRKLTGYVGFANLP-------NQWYRKSIKKGFILNLMVVGESGLGKSTLVNTLFNCSLYPP---------------------RNIKPLTKDLE---------------KTIEIKSITSEIEENGVKLKLTVVDTPGFGDFVNNNDSWQPILENIEQRFDAYLEAENRV----------SRANIIDNRIHACIFFIDPTGHSLKPLEIEFMRRLHQRVNLIPVIAKSDTLTEQEVLSFKKRILSDIAFHEIEIFRPPNYE------------YDDEETLNE-----NNEIASKIPFAIVGSNYEVTT--------SSGHTVRGRKYPWGVIEVENENHCDFIKLRQMLIRTHMEDLKEYTNDVLYENYRTDKLLQMGVAQDSSV-FKEVNPSIRQEEERQLHEAKLLKME---AEMKL---VFQQKVQekenklKQSeeelyarhREMrdaLQQQRAELEEKKSRLES------------------------------------------------------------------------------------------------------------------------------------------------------------------------------------------------------------------------------------------------
>A0A6A7BQL3	368	0.381	9.570E-104	6	514	754	26	429	479
------PTAQpmTQPMTQPSTSGSVPATNGSQ-AVPQTASS-----RDPK--ATTTAASDSRNIIRRKLTGYVGFANLP-------NQWHRKSVRKGFNFNVMVVGESGLGKSTLVNTLFNTSLYPP---RERQQP-------------------SH-----------DLAH--KTVSIQSISADIEESGVRLRLTVVDTPGFGDFVNNDNSWRPIIDNIDQRFDAYLDAENKLNRMNIV----------DNRIHACVYFIQPTGHSLKALDIEVMRRLHSKVNLIPVIAKSDTMSEEEITGFKRRVLNDIEYQGIHIFEGPRYE------------LDDEETVAE-----NNDIASKVPFAVVGAN--------AVVMTPQGHRVRGRSYPWGVIDVDNEEHCDFVKLRQMLIRTHMEELKEHTNNVLYENYRSDKLTHMGVT---------------QDASVFKEINPAAKLEEDRQLH-------EQKLAKMESEMKMVFQQKVQEKESKLKQS-----------------------------------------------------------------------------------------------------------------------------------------------------------------------------------------------------------------------------------------------
>UPI001964479A	368	0.427	1.300E-103	69	442	754	4	303	363
---------------------------------------------------------------------YVGFATLP-------NQVHRKSVKKGFDFTLMVVGESGLGKSTLVNSLFLTDLY-----TDREIPSSEEC-------------------------------IPQTLEIIKNAVDIEERGVKVKLTIVDTPGFGDALDNSDCWKPIAQYIDQQFEQYFRDESGL--------NRKN--IQDNRVHCILYFISPYGHGLRPLDVEFMKAVHDKVNIVPIIAKADTLTPKEVMVMKQRIRDEIEQYGINIYQFPDCDSDE----------------DEEFKQQDLALKNSIPFAVIGSNEMI-NENV-------ARPIRGRAYPWGVAEVENKVHCDFSMLRNMLIQTHMQDLKDVTQEVHYENYRAQCIQSLtriGTKD-----------------------------------------------------------------------------------------------------------------------------------------------------------------------------------------------------------------------------------------------------------------------------------------------------------------------
>A0A6G1QT27	368	0.394	1.300E-103	1	438	754	69	427	496
-SCHP-PGSPTLHHRPSRAGADTEVLSLPM--RRQLVSQVSL----DSSLCSASRPQSPwgcfdHYDSAEDQDKeYVGFSTLP-------NQVHRKTVKKGFTFTLMVAGESGLGKSTLINSLFLTDLY---KH--RKVPNAEE-------------------------------RISQTVDIIKHTIGIEEKGIKLKLTIIDTPGFGDSVNNTGSWKHIEDYIDQQFEQYFRDESGL--------NRRN--IQDNRVHCCLYFISPFGHGLRPLDVECMKALHEKVNIIPVLAKADSLTQAEVSRKKMNIREEIKLFGINIYQFPECDSDE----------------DEDFKKQDQILKNSIPFAVIGSN--VQ-------VESKGRKFRGRVYPWGVVEVENPAHSDFLLLRNMLVRTHMQDLKDVTRETHYESYRAQCIQNM---------------------------------------------------------------------------------------------------------------------------------------------------------------------------------------------------------------------------------------------------------------------------------------------------------------------------
>A0A507EMD8	368	0.407	1.300E-103	54	512	754	202	559	599
------------------------------------------------------RSRFKEHmpIIKKKLIGPVGFSNLP-------NQVHRKSIKKGFQFTVMVVGESGLGKSTLVNTLFNTSLYPAKDSKVELT-----------------------------------NEIPSTVEIQAIAADIEENGVKLKLTVVDTPGFGDFINNEESWAPILENIEARFDAFLDQENRVNR-------KR---IVDTRVHACLYFIAPTGHALKPLDIEFMKRLAGRVNLIPVVAKSDTLTEEELKLFKSRILDDISANKINIYQPPTYENDDPET-----------------IQENKEIVSRIPFAVVGADRDIDMGN--------GRKIRGRKYPWGIIEVDNEEHCDFVKLRQMLIRTHMEELKEFTNEVLYESYRTAKLAETG-GDI------------------AVHSNPMKKLEADKAAH-------DAKLAKMESEMKAVFDQKVAEKEAKLK-------------------------------------------------------------------------------------------------------------------------------------------------------------------------------------------------------------------------------------------------
>A0A7N8Y0V6	367	0.403	1.767E-103	12	438	754	34	384	453
------------PGTPPLSRPILYHHTGSLTLRRQLVSQVSLD--SPLSPASRPRSPWGRFdpYDSPEDQDkeYVGFATLP-------NQVHRKTVKKGFTFTLMVAGESGLGKSTLINSLFLTDLY-----RDRKVPNAEE-------------------------------RINQTVSNVKHTVSIEEKGIKLRLTIIDTPGFGDAVNNTESWKHIEDYIDQQFEHYFRDESGL--------NRRN--IQDNRVHCCLYFISPFGHGLRPLDVECMKALHEKVNIVPVLAKADSLTQAEVSRKKMNIREDIKLFGINIYQFPDCDSDE----------------DEDFKRQDQILKDSIPFAVIGSN--VQ-------VESKGRKFRGRVYPWGVVEVENPAHSDFLLLRNMLVRTHMQDLKDVTRETHYENYRAQCIQNM---------------------------------------------------------------------------------------------------------------------------------------------------------------------------------------------------------------------------------------------------------------------------------------------------------------------------
>UPI0008F992E6	367	0.433	1.767E-103	44	436	754	63	379	456
--------------------------------------------KCPP--AELKFSQITTIKTREKLrredRDYIGFATLP-------EQVHRKSVKRGFDFTLMVVGDSGLGKSTLINSLFLSDLY-----QDRKIPNVNERLE-------------------------------KTTSIEKKSMDIEERGVKLRLTVVDTPGFGDGLKCEESWRACCNYIDDQFRQYFTDESGL--------NRKN--IVDNRVHCCLYFIPPYGHGLRQMDFEVLRRLHQKVNIVPVIAKADTLTASEVKKLKEKVLSDIDEHNIQIYQFPECDSDE----------------DEDFKQQDRELKACVPFAVVGSN---------TVIEVGGCKVRGRQYPWGVVEVENPKHSDFSKLRNMLISTHMQDLKDVTEDVHYENFRAQCIS-----------------------------------------------------------------------------------------------------------------------------------------------------------------------------------------------------------------------------------------------------------------------------------------------------------------------------
>UPI000CD6166F	367	0.387	1.767E-103	0	438	754	58	418	468
ATSRPlTPG--RHPFFRQITPNRTSRDLSTESEsllRFNLSSMDLPL--SPSRPKS-PWGHFDPYDSVEDQDKeYVGFATLP-------NQVHKKSVKRGFDFTLMVAGESGLGKSTLVNSLFLTDLY----KDRRLF-----SAE---------------------------ERITQTVEITRCTVDIEEKGVKLRLTVVDTPGFGDAINNKECWRPVVDYIEEQFEQYFRDESGL--------NRKN--IQDNRVHCCLYFISPFSHGLRPIDVEFMKALHEKVNIVPVLAKADSLTPYEMRKKKIKIREEMEQHGIKIFQFPDCDSD----------------SDEDFRQHDQELKGRVPFAIIGSN---------MVVESMGRQVRGRLYPWGTVEVEDPAHSDFLMLRDVLVCTHMQDLKDITRETHYENYRVQCIQTM---------------------------------------------------------------------------------------------------------------------------------------------------------------------------------------------------------------------------------------------------------------------------------------------------------------------------
>A0A5M6BX13	367	0.450	1.767E-103	48	514	754	66	433	483
------------------------------------------------GQNGLTSSQAASApPARKKLASWVGFSNLP-------NQVHRKSVRRGFQFVAMVVGESGLGKSTLINTLFETKLY-----QPKSIP---------------SPGADRG----------------KTVQIESISAEIEENGVRLKLTVVDTPGFGDFVNNDESWKPIVDNIEARFDAYLEQENRVNR----------LKLVDNRVHACIYFIQPTGHSLKPIDIEFMKRLHTKVNLIPVIAKSDTMTDDEIKLFKQRILGDIAHHGIQIFVPPQYENE------------DEET-----IQENEEILSKVPFAVVGSDHIVQ--AP------DGRQVRGRSYPWGVIEVDNEEHCDFVKLRQMLVRTHMEELREHTNDVLYENYRTDKLKAMGV-------SQDETVF-RETNPAAKQ-------AEERALH-------EAKLAKMEAEMKMVFQQKVQEKESKLKQS-----------------------------------------------------------------------------------------------------------------------------------------------------------------------------------------------------------------------------------------------
>UPI001ED86586	367	0.422	1.767E-103	34	438	754	127	448	517
----------------------------------MDCPSSPSSRPQSPW--CRFDPYDSPEDQDKE---YVGFATLP-------NQVHRKTVKKGFTFTLMVAGESGLGKSTLINSLFLTDLY-----KDRKVPNAQE-------------------------------RISQTVDIVRHTVSIEEKGIKLRLTIIDTPGFGDAVNNAECWKPIEDYIDQQFEQYFRDESGL--------NRRN--IQDNRVHCCLYFISPFSHGLRPLDVECMKALHEKVNIVPVLAKADSLTQAEVRRKKMKIREEIKQFGINIYQFPEYDSDE----------------DEDFNKQDQMLKNSIPFAVIGSN--VQ-------VESKGRRFRGRAYPWGVVEVEDPVHSDFLLLRNMLVRTHMQDLKEVTQETHYENYRAECIHKM---------------------------------------------------------------------------------------------------------------------------------------------------------------------------------------------------------------------------------------------------------------------------------------------------------------------------
>A0A6A4JJA2	367	0.399	1.767E-103	0	436	754	196	549	618
ATDQPRNGvAEELPSVTSSVPLPYIDESSVASESPVTSPKRPVK---TPRKLVTSPYMKNVKIGDR---DYIGFATLP-------EQIHRKSVKRGFDFTLMVVGESGLGKSTLVNSLFLSDLY-----KDRKIP---EVADKLER----------------------------TTTIERKTMDIEERGVKLRLTVVDTPGFGDALNCDDSWKVVVNYIDDQFRQYFTDESGL--------NRKN--IQDNRVHCCLYFIPPYGHGLRQIDVELMKRLHQKVNIVPVIGKADALTLPEIKKLKQRILDDIGEHGIQIYQFPECDSDE----------------DEEFKQQDRELKASLPFSVIGSN---------TVIEVGGSRTRGRQYPWGVVEVENPKHSDFNKLRNMLITTHMQDLKDVTEDVHYENFRAQCIS-----------------------------------------------------------------------------------------------------------------------------------------------------------------------------------------------------------------------------------------------------------------------------------------------------------------------------
>A0A7R8ZMN2	367	0.431	1.767E-103	34	441	754	115	437	841
----------------------------------QDASMVGSTAGDPMVGG-----GSHQKFSNPDLPGYLGFANLP-------NQVHRKFVKKGFEFTLMVVGESGLGKSTLINSMFLTDLYP-----DRIIP----SAED---------------------------KIKSTVKIEASTVEIEERGVKLRLTVVDTPGFGDGINNSECFKPIIQYVDEQYERYLRDESGL--------NRRN--IIDNRVHCCFYFISPLGHGLKPIDVEFMRQLHTKVNVVPVIAKADTLTRKELLTLKKKIMAQIEEKGIRIYTIPDCDVDE----------------DDDYKEQLSLLRASVPFAVSGSNQ---------LIEVRGKKIRGRLYPWGVVEVENPEHCDFIKLRAMLV-MHMQDLQEVTQEVHYENYRSERL-AKGAP------------------------------------------------------------------------------------------------------------------------------------------------------------------------------------------------------------------------------------------------------------------------------------------------------------------------
>A0A182J432	367	0.395	2.401E-103	68	486	754	4	357	359
--------------------------------------------------------------------DYIGFATLA-------EQVHRKSVKRGFEFTLMICGETGLGKSTLINTLFLADLY-----AQRSVPRVEERIE-------------------------------KTTRIEKKTLDIEEKGVKLRLTIVDTPGFGDSVNCEDSWRVCTQYIDEQFRQYFTDESGL--------NRRN--IQDNRVHCLLYFVPPYGHSLRQLDIDLMRRLHKKVNIIVVIGKADTLTPSEVKKLKARILDDIETHGIQIYRFPDCDSDE----------------DEEFKQQDRELKASLPFAVVGSN---------MVMEVAGRKIRGRQYPWGVVDVENPEHSDVMKLRTMLISTHMQDLKDTTRDVHYENYRAQCISQIsqhalrernklkrestasnhDFSDTDRLLLQKDEEIRR------MQDM-LAQMQEQlKSSH-IADSVID---------------------------------------------------------------------------------------------------------------------------------------------------------------------------------------------------------------------------------------------------------------------------
>UPI001C918E9D	367	0.421	2.401E-103	61	451	754	6	317	363
-------------------------------------------------------------FGNPEAPGYVGFANLP-------NQVHRKSVKKGFGFTMMVVGESGLGKSTLVNSLFLTDLYP-----ERQVP----AASDV---------------------------IKRTVKIEASTVEIEERGVKLRLTVVDTPGFGDAIDNTNCFEPIVQYIDDQFEKYFKDESGL--------NRRN--IVDNRIHCCFYFINPAGHGLKPLDVQFMKMLHNKVNLVPVVAKADTLTKAEMDRLKARLRTEIGEHGIRVYQLPDCDTDE-----------DEEY-----KEQVKQLKAAMPFAVCGSSQQI---------EVAGKKIRGRQYPWGVIDVENPNHCDFIKLRTMLM-THMQDLDDMTHDSHYENYRSERLARQAAPKARAGSVTGA--------------------------------------------------------------------------------------------------------------------------------------------------------------------------------------------------------------------------------------------------------------------------------------------------------------
>UPI000A2A4588	367	0.437	2.401E-103	68	441	754	33	329	385
--------------------------------------------------------------------GYVGFANLP-------NQVHRKSVKKGFEFTLMVVGESGLGKSTLVESLFLTDLY----DDTSLSPA-------INR--------MH-----------------QTVSIDTNTVEIEEKGIKLKLTVVDTPGFGDAIDNSSCWQSIVNYIDKQFESYLHDESGL--------NRRN--IVDTRVHCCMYFISPFGHGLRPIDVEFMKALHNRVNIVPVIAKADTLTKNELNLLKRKILNEMENNSIKIYTFPDSESDD----------------DEEFIEINQELKLSVPFAVIGSNR---------VVDLNGRKTRVRQYPWGYTEVENPDHCDFVMLRNMLVRTHMQDLKDVTQEIHYENYRAQRLSQQtGTP------------------------------------------------------------------------------------------------------------------------------------------------------------------------------------------------------------------------------------------------------------------------------------------------------------------------
>E4Z2P7	367	0.396	2.401E-103	69	514	754	19	358	420
---------------------------------------------------------------------YVGFANLP-------NQLYRKAVKDGFEFTLMVVGESGLGKSTLTNSLFLTDIYGAE-----------------------YPGPS--------------QRIKKTSKVEQTRIAVKESGVQLNLSIVDTPGFGDEVNNDKCWDPIIEFIESQFELFLNGESRV---------ERPCKIQDTRVHCCLYFIAPTGHGLKPLDIEFMRRLHDKVNIIPLIAKADTLTPDECHEFKREILREIELHKINIYKFP-DGVDDEEARA------------------NKKIRERIPFAVIGSNH---------VLQLNDRRVRARQYPWGICEIENEEHCDFKVLRDMLIRTNMQDLVDLTAMVHYENFRADKLSKL--------MS---GNAK-STTS------PLHQLDVERREHKN-------KMKRMEAEMEQVFELKVKEKISRLNDS-----------------------------------------------------------------------------------------------------------------------------------------------------------------------------------------------------------------------------------------------
>A0A8C3ZBE0	367	0.370	2.401E-103	3	470	754	46	434	475
---QPlTPGTPTFSRPCGSLGRSYLDSEYESLSRYPLSTMSSLESPvSPSRPkSPWGRF-DPYDSTEDQDKEYVGFATLP-------NQVHRKSVKKGFAFTLMVAGESGLGKSTLVNSLFLTDLYKN-----RKVLNAEE-------------------------------RISQTVQINKYTVGIEEKGVKLRLTIVDTPGFGDAVNNTWSWKAVEEYIDLQFEQYFRDESGL--------NRKN--IQDNRVHCCLYFISPYGHGLRPLDIEFMMALHEKVNIVPVLAKADSLTPSEIRKKKMKIRQEIERFGIKMYQFPECDSDE----------------DEEFKLQDQELKDSIPFAVIGSNILV---------ESKGRRFRGRLYPWGVVEVENPAHSDFLKLRNMLVRTHMQDLKDVTRETHYENYRAQCIQNM-----TRMvvMERKRslCNRLR--ESASDLPIPLAP-------------------------------------------------------------------------------------------------------------------------------------------------------------------------------------------------------------------------------------------------------------------------------------------
>A0A0F7SUG2	367	0.420	2.401E-103	47	514	754	59	427	484
-----------------------------------------------SPQPEEPFKAPSPAVTRKKLSGYVGFANLP-------NQVHRKSVRKGFQFTAMVVGESGLGKSTLINTLFSTTIKPQRLY---SQPG---------------------------------SELPSTVSVESTSADIEENGVRLRLTVVDTPGFGDYVNNDESWKPIVDNIEARFDAYLEQENRVNR----------QKMVDNRVHACLYFLQPTGHSLKPIDIEFMRRLHQKVNLIPIIAKSDTMTDEEILVFKQRVLRDINYHQIQIFSAPIYDNE------------DEETLGE-----NEAIASKIPFAVVGSTSLVQSA-------ITGQEIRGRSYPWGVVEVDNEDHCDFVKLRQMLIRTHMEDLRERTNLVLYERYRTEKLLGMGV--AQDPTVFKEIN-------------PAAKMAEERTLH-------EAKLSKMEAEMKMVFQQKVQEKEAKLKQS-----------------------------------------------------------------------------------------------------------------------------------------------------------------------------------------------------------------------------------------------
>UPI001BE659D3	367	0.397	2.401E-103	5	438	754	103	443	512
-----RPDAEFQPLPLRQLVSQVS---------IDCPSSPASRPHSPwCRFDPY---DSPED-QDKE---YVGFATLP-------NQVHRKTVKKGFTFTLMVAGESGLGKSTLINSLFLTDLY-----KDRKVPNAQE-------------------------------RIDQAVDIVKHTVSIEEKGIKLRLTIIDTPGFGDAINNTECWKQIEDYIDQQFEQYFRDESGL--------NRRN--IQDNRVHCCLYFISPFGHGLRPLDVECMKALHEKVNIVPILAKADSLTHTEVWRKKMKIREEIKQFGINIYQFPECDSDE----------------DEDFMKQDQMLKDSIPFAVIGSN--VQ-------VESKGRKFRGRSYPWGVVEVEDPVHSDFLLLRNMLVRTHMQDLKDVTQETHYENYRAQCIQNM---------------------------------------------------------------------------------------------------------------------------------------------------------------------------------------------------------------------------------------------------------------------------------------------------------------------------
>UPI001CF6E41F	367	0.387	2.401E-103	2	438	754	85	449	518
--SLPRPtpcnptGSPAFPHRPSRMGPDSVFQPPPL--RRQLITQESLDCPLSP--ASRPRSPWGRFdpYDSPEDQDkeYVGFATLP-------NQVHRKTVKKGFTFTVMVAGESGLGKSTLINSLFLTDLY-----KDRKVPNAEE-------------------------------RINQTIDIIKHSISIEEKGIKLRLTIIDTPGFGDAIDNTESWKPIEDYIDQQFEQYFRDESGL--------NRRN--IQDNRVHCCLYFVSPFGHGLRPLDVECMRALHEKVNIVPVLAKADSLTHAEVCRKKMKIREDIKQFGINIYQFPDCDSDE----------------DEDFKKQDQILKDSIPFAIIGSN--VQ-------MESKGRKFRGRVYPWGVVEVENPVHSDFLLLRNMLVRTHMQDLKDVTRETHYENYRAQCIQNM---------------------------------------------------------------------------------------------------------------------------------------------------------------------------------------------------------------------------------------------------------------------------------------------------------------------------
>UPI000F5DE842	367	0.367	2.401E-103	0	478	754	100	496	541
AITYHAPDSPTVPPRPNCARWDAEFQPVLL--RRQLVSQVSMDCPLSPasrPQSPWSRFNPYDSPEDREKE-YVGFATLP-------NQVHRKSVKKGFAFTLMVAGESGLGKSTLINSLFLTDLY-----KDRKVPNAQE-------------------------------RIDQTVDIVKHTVSIEEKGIRLRLTIIDTPGFGDAINNTECYKPIEDYISQQLEQYFRDESGL--------NRRN--IQDNRVHCCLYFISPFGHGLRPLDVEYMKALHEKVNIVPVLAKADSMTEEELRRKKMKIREEIKLFGINIYQFPECDSDE----------------DEDFQKQDQMLKDSIPFAVIGS--TVQ-------AEIKGRKVRARVYPWSPVEVEDPAHSDFLLLRDMLVRTHMQDLKDVTQEIHYENYRAQCIQNM-----TRMVV---QERKRSslrekRGVVADFPLPLATIDPE-TNH-----------------------------------------------------------------------------------------------------------------------------------------------------------------------------------------------------------------------------------------------------------------------------------
>A0A6J1TIR6	367	0.410	2.401E-103	35	436	754	261	594	663
-----------------------------------TGPVHPGKPKSPTWCLSCPPNSLGfstawatkKDVPEPKPDsrDYIGFATLP-------EQVHRKSVKRGFDFTLLVVGESGLGKSTLVNSLFLGDLY-----KDRKIAEVGERLE-------------------------------KTTQIEKKSMDIEERGVKLRLTIVDTPGFGDGINCEESWKACVNYVDEQFRQYFTDENGL--------NRRN--LQDNRVHCCLYFIPPYGHGLRQIDLEFMRRLHRKVNIVPVIGKADTLTENEVIKLKRQILADIEEHKIQIYQFPDCDSDE----------------DEEFKTQDRELKACVPFAVVGSN---------TVLEVGGKKVRGRQYPWGVVEVENPKHSDFNKLRNMLITTHMQDLKDVTEDVHYENFRAQCIS-----------------------------------------------------------------------------------------------------------------------------------------------------------------------------------------------------------------------------------------------------------------------------------------------------------------------------
>A0A293LUN3	366	0.399	3.263E-103	61	490	754	8	368	372
-------------------------------------------------------------FANPEVPGYVGFANLP-------NQVHRKSVKKGFEFTLMVVGESGLGKSTLVNSLFLTDLYP-----ERQVPDAS-------------------------------AKIKQTVTLDASTVEIEERGVKLRLTVVDTPGYGDAIDNTDCFDSIIQYIDNQFERFLRDESGL--------NRRN--INDNRVHCCFYFISPFGHGLKPLDIQFMKMLHNKVNIVPVIAKADALTKKEVLRLKQQIMKQIEENKIKIYTLPECDSDE----------------DEDYKEQVKQLKEAVPFAVSSS---------VDPIEVKGRKVRGRLYPWGVVEVENPEHGDFIKLRTMLI-THMQDLQEVTQELHYENYRSERLVGNTPPPAKKPTVTIPEENLsekdRILEEkeaelKRMQEM-LKKMQEqmQQQNPANANGTSTPETQ-----------------------------------------------------------------------------------------------------------------------------------------------------------------------------------------------------------------------------------------------------------------------
>UPI00089DAE17	366	0.412	3.263E-103	61	474	754	27	363	383
-------------------------------------------------------------FTNPETPGYVGFANLP-------NQVHRKSVKKGFEFTLMVAGESGLGKSTLVNSLFLTDLYP-----ERCIPP---AADKI----------------------------TQTVKIDASTVEIEERGVKLRLTVVDTPGYGDAINCSDCYKPIIQYIDDQFERYLHDESGL--------NRRH--IVDNRVHSCFYFISSQGHGLKPLDIEFMKALHNKVNIVPVLSKADSLTMPEVKRLKRRILEEIAAHEIQIYQLPDADEDE----------------DEEFKEQTRCLKESIPFAVVGSTQMI---------EVKGKKVRGRLYPWGVVEVENPDHCDFLKLRTMLI-THMQDLQEVTHDLHYENFRARRLQSKdGEPANVSVDS-GSNNRALQEKEAELQRMQemVQQMQAQ---------------------------------------------------------------------------------------------------------------------------------------------------------------------------------------------------------------------------------------------------------------------------------------
>UPI0003F0DF69	366	0.415	3.263E-103	65	514	754	7	353	423
-----------------------------------------------------------------ELEGYVGFANLP-------NQVYRRSVKRGFEFTLMVVGESGLGKSTLINSLFLTDIY-----------NDKE-----------YPGPS--------------LRIKKTVSVDTSKVLIKEGGVQLQLTIVDTPGFGDAVDNSNCWVPVTDYIDNTFEDYLNAESRV--------NRRT--MPDNRVHCCLYFIAPTGHGLKPLDIEFMKKLHEKVNIIPLISKADTLTPEECKQFKKQIMKDIEENKIKIYEFP-DTPDD-----------------EDDNKENNAKNTPVPQA------------P--ILEVNGKKVRGRQYPWGIVEVENLEHSDFVTLRNLLLRTHMQDLKDVTNNVHYENFRCRKL-----TQVTS----GDQK-P-SRAAKASSKNPMSQFEEEKREHQT-------KMKKMEAEMEQVFEMKVKEKRKKLKDS-----------------------------------------------------------------------------------------------------------------------------------------------------------------------------------------------------------------------------------------------
>A0A165DY66	366	0.425	3.263E-103	45	474	754	26	375	448
---------------------------------------------SPSLPPASTEAGTSPIIRK-KLMGFVGFANLP-------NQVHRKSVRKGFQFTVMVVGESGLGKSTLINTLFNTTLYPPK--------------ENLP------PS----------------AERPSTVAIESISADIEESGVRLRLTVVDTPGFGDFVNNDDSWKPIIENIESRFDSYLEQENRVNR----------QKIVDNRIHACLYFIQPTGHSLKPIDVECMRQLHTKVNLIPIIAKADTLTDEEVAEFKARILADIAYHNIHIFQAPPYENEDEEALAEA-----------------EEIASKIPFAVVGSDKVVTT--P------DGRQVRGRAYPWGVVEVDNEDHCDFVKLRQMLVRTYMEELREHTNNVLYENWRTEKLISMGVVQDSSV-FKEVNPAIRIQEERIMHEAKLAKMEAE---------------------------------------------------------------------------------------------------------------------------------------------------------------------------------------------------------------------------------------------------------------------------------------
>UPI0014456B9C	366	0.387	3.263E-103	6	438	754	87	441	510
------PGSPTVPHRPSRAGTEREFHPPPL--RRQLVSQVSVDCPLSPasrPHSPWGRFDpyvSPEDLDKE----YVGFATLP-------NQVHRKTVKKGFTFTLMVAGESGLGKSTLINSLFLTDLY-----KDRKVPNAQE-------------------------------RINQTVDIIKHTISIEEKGIKLRLTIIDTPGFGDAVNNTESWKPIEDYIDQQFEQYFRDESGL--------NRRN--IQDNRVHCCLYFISPFGHGLRPLDVACMKALHEKVNIVPVVAKADSLTQAEVYRKKQKIREEIKQFGINIYQFPECDSDE----------------DEDFKNHDQLLKDSIPFAVIGSN--VQ-------MESEGRKFRGRFYPWGFVEVENPAHSDFLLLRNMLVRTYMQDLKDVTAETHYENFRAQCIQNM---------------------------------------------------------------------------------------------------------------------------------------------------------------------------------------------------------------------------------------------------------------------------------------------------------------------------
>UPI001CB988EB	366	0.379	3.263E-103	50	514	754	68	427	516
--------------------------------------------------AVLHPRPTPQ--TKPKeLDGYVGFANLP-------NQVYRKIVKKGFDFTLMVVGESGLGKSTLINSMFLADIY-----------SDE------------YPGPS--------------FRMKKTVAVEASKVLLKENGVNLTLTVVDTPGFGDAVDNSNCWVPVIEYIESKYEEFLNAESRVV--------RRQ--IPDSRVHCCLYFVAPSGHSLKPLDVEFMQRLHDKVNIIPVIAKADTMTPDECAHFKKQILNEIAQHKIKIYEFP-------------------EVEEEGKSKLHKVLRERVPFAVVGAN---------TVVEHDGRKVRGRKYPWGVVEVENLDHCDFVALRNIVIRTHLQDLKDVTNDVHYENFRRRALTGVGV-D-------GKPTK-------VADKNPLAQFEEEKRQHNN-------KMKKMEINMEQVFEMKVTEKKQKLKDS-----------------------------------------------------------------------------------------------------------------------------------------------------------------------------------------------------------------------------------------------
>A0A6P7FJB8	366	0.426	4.433E-103	55	471	754	2	339	356
-------------------------------------------------------SESVKNFSSLETPGYVGFANLP-------NQVHRKSVKKGFEFTLMVVGESGLGKSTLVTSLFLTDLYP-----ERLIPDAVE------KMK-------------------------QTVRLEPSTVEIEERGVKLRLTVVDTPGYGDAIDNRDSFDEIIGYINQQFERFLKDESGL--------NRKN--IMDNRVHCCFYFISPFGHGLKPLDIEFMKKLHNKVNIVPVIAKADVLTKKEMQKLKKTVLDEIAQNGIRIYSLPECDSDE-----------DEEY-----KEQVRQLKQAVPFAVCGAN---------TELEVRGRKVKGRLYPWGVVEVENPEHCDFIKLRTMLI-THMQDLQEITQQVHYENYRSERLAKEGPVAKRNP---GEEKpAPVSDKDRILQEKEaeLKRM------------------------------------------------------------------------------------------------------------------------------------------------------------------------------------------------------------------------------------------------------------------------------------------
>A0A1S3K2P4	366	0.427	4.433E-103	62	437	754	1	299	363
--------------------------------------------------------------NKPKTEDeYVGFASLP-------EQVHRKAVKKGFNFTLMVVGESGLGKSTLINSLFLTDIY-----KDRQIP----SVEDRMT---------------------------KTVEIEKRQIDIEERGVRLRLTVVDTPGYSDALNTQDCCKAVENFVDEQFAQYFKDESGV--------NRRN--IQDSRVHCCLYFISPCGHGLKQVDVEFMKQLHEKVNIVPIIAKADTLTAAEVCKLKNRVLQEIDEHGIKIYEFPDCDSDE----------------DEDFKQQDKELKLAIPFSVIGSN---------TVLEVNGKKIRGRLYPWGIVEVDNPKHCDFLKLRQMLISTHMQDLKDVTQDVHYENYRAQHISE----------------------------------------------------------------------------------------------------------------------------------------------------------------------------------------------------------------------------------------------------------------------------------------------------------------------------
>UPI00109B9567	366	0.354	4.433E-103	2	500	754	42	437	440
--SKPRlPPSTVILNQNDASEDSNKRESNRNSENKETA-VLHHPRPTPP--------TKPK-----ELDGYVGFANLP-------NQVYRKAVKKGFDFTLMVVGESGLGKSTLINSMFLADIY---------------SAE--------YPGPS--------------LRVKKTVAVETSKVLLKENGVNLTLTVVDTPGFGDAVDNSNCWVPVIEYIESKYEEFLNAESRVV--------RRQ--IPDSRVHCCLYFVAPSGHGLKPLDVEFMQRLHDKVNIIPVIAKADTMTPDECAHFKKQILNEIAQHKIKIYEFPEVEEE-------------EE------SKLHKVLRERVPFAVVGAN---------TVVEHDGRKVRGRKYPWGIAEVENLEHCDFIALRNMVIRTHLQDLKDVTNNVHYENFRCRTLAGVGVDGKPTKVSNNLCP-PGVMNSFMTVWNPLAQLEEEKREHDN-------KMKKNTKLIWNKY-------------------------------------------------------------------------------------------------------------------------------------------------------------------------------------------------------------------------------------------------------------
>A0A8H6WJQ2	366	0.436	4.433E-103	61	514	754	19	372	446
-------------------------------------------------------------ITRRKLLGHVGFSSLP-------NQVHRKSVRKGFQFTAMVVGESGLGKSTLINTLFNTTLY---------APK-----------EPLPPS----------------AERPKTVAIESIGADIEENGVRLHLTVVDTPGFGDFVNNDESWKPILDNIESRFDSYLEQENRVNRTKVV----------DNRVHACLYFIQATGHSLKEIDIEFMRQLHNKVNLIPVIAKADTMTDEEVVEFKERILSDIAHHNIHIFQAPTYDNE------------DEETIAEA-----EEIASKIPFAVVGSDKFVNT--------ADGRQVRGRAYPWGVVEVDNEEHCDFVKLRQMLIRTSMEELREYTNDVLYENWRTDKLLGLGV---------------AQDSSVFKEINPAARMQEERILH-------EAKLAKMEAEMKMVFQQKVQEKEAKLKQS-----------------------------------------------------------------------------------------------------------------------------------------------------------------------------------------------------------------------------------------------
>UPI001C4C65A5	366	0.411	4.433E-103	32	438	754	74	404	473
--------------------------------RRQLASQVSVDCPLSP--ASRPHSPWGRFDpyvsPEDQDKEYVGFATLP-------NQVHRKTVKKGFTFTLMVAGESGLGKSTLINSLFLTDIY-----KDRKVPNAQE-------------------------------RIDQTVDIVKHTISIEEKGVKLRLTIIDTPGFGDAVNNTESWKPIEDYIDQQFEQYFRDESGL--------NRRN--IQDNRVHCCLYFISPFGHGLRPVDVACMKTLHEKVNIVPVVAKADSLTQAEVYKKKIKIREEIKQFGINIYQFPECDSDE----------------DEDFKNHDQILKDSIPFAVIGSNIQV---------ESEGRKFRGRVYPWGLVEVENPAHSDFLLLRNMLVRTHMQDLKDVTAEIHYENFRAQCIQNM---------------------------------------------------------------------------------------------------------------------------------------------------------------------------------------------------------------------------------------------------------------------------------------------------------------------------
>E4YB03	366	0.440	6.024E-103	68	471	754	20	341	365
--------------------------------------------------------------------GFIGFANLP-------NQVHRKSVKKGFEFTLMVVGESGLGKSTLINSLFLTDLYP-----DRELPDAE-------------------------------AKIKQTVSMEASTVEIEERGVRLRLTVVDTPGFGDAINSSKCYDPILEYIDAQFERYLHDESGL--------NRRN--ISDNRVHCCFYFISPYGHGLKPLDIEFMKSLHNRVNIVPVIAKSDTLTKQEVNRLKKRVLDEIAKHNIKIYQLPDVE-------------DDEE---EDYKEQTRVLKQSIPFAVVGS---------TTTIEVKGRKVRGRMYPWGVVELENDEHCDYLKLRTMLI-SHMQDLQEVTHDLHYENYRATRL---DPENTVEPVA--KPGKPSGNTDAKLREKEaeLARM------------------------------------------------------------------------------------------------------------------------------------------------------------------------------------------------------------------------------------------------------------------------------------------
>UPI000719E9A5	366	0.408	6.024E-103	69	470	754	16	336	366
---------------------------------------------------------------------YIGFACLP-------EQVHRKTVKRGFDFTLMVAGEAGLGKSTLVNSLFLSDLY-----KSRAVPSVEE-------------------------------RISKTTEIDKKTLDIEEKGVKLRLTVVDTPGFGDQVNVDDCWKPIEKYIDDQFAQYFKDESGL--------NRKN--ITDNRVHCCLYFISPYGRGLRPLDVEFMKRIHNKVNIVPLISKADTLTPSEIRKLKEKILQEIQKHQISIYTFPECDEDE----------------DDDFKEHIRELKEAIPFAVIGSN---------TVVEVNGKKVRGRLYPWGIVEVDNPRHCDFTRLRTMLISTHMHDLKDMTQDVHYENYRSRCIS-----NITAQTTRERTKLKRdsCNFEAMSDADRLLR-------------------------------------------------------------------------------------------------------------------------------------------------------------------------------------------------------------------------------------------------------------------------------------------
>F4NVA9	366	0.444	6.024E-103	65	514	754	12	358	407
-----------------------------------------------------------------KLSAFVGFHNLP-------QQFHRKALKKGFQFTLMVVGESGLGKSTLVNTLFGTILYP-----------LKEARE---------PSPDT----------------PKTVEVQSISADLEENGVKLKLTCIDTPGFGDFVNNEESWRPILENIEARFDAFLEQENRVNR-------KR---IIDTRVHACLYFIAPTGHSLKPLDIEFMKRLAGRVNLIPVIAKSDTLTEEEIKAFKARILEDIAFHNISIYQPP------------THEIDDPET-----IQENLEIISKIPFAVVGSDKEV---------EVAGKKIRGRKYPWGIIEVDNETHCDFVKLRQMLIRTHMEELKENTNEVLYEHYRMQKLAEVGPLDN--------VESG---------VSPLSKFEQERLAH-------EQKMAKMEAEMKAVFQQKVAEKEAKLKQS-----------------------------------------------------------------------------------------------------------------------------------------------------------------------------------------------------------------------------------------------
>A0A5C5G4A8	366	0.414	6.024E-103	45	514	754	5	368	421
---------------------------------------------SPPPDASL------HSIVRKKLGGFVGFANLP-------NQYHRRSVRKGFHFTAMVVGESGLGKSTLVNTLFNTSLYAKKD----------------------VPLPEHDR--------------PQTVAIESITADIEENGVRLRLTVVDTPGYGDFINNDQGWKPILDNIEARFDAFLEQENRVN---------RQKTI-DNRIHACLYFVEPTGHSLKPVDIEFMRRLHQRVNLIPVIAKADTLTDDEVAQFKARILSDLAHHRIDIYQAPQYD------------LEDEETIAE-----NEEIVRKIPFAVVGSD--------TVVATSDGRQARGRAYPWGTVEVDNEDHCDFVKLRQMLVRTHMEELKEHTADVLYEKYRQEKLLAMGV---------------AQDHSVFKEVNPAAKMAEERALH-------ESKLAKMEAEMKMVFQQKVNEKEAKLKQS-----------------------------------------------------------------------------------------------------------------------------------------------------------------------------------------------------------------------------------------------
>R7UNB1	366	0.391	6.024E-103	65	514	754	25	372	434
-----------------------------------------------------------------EIEGYVGFANLP-------NQVYRKAVKKGFDFTLMAVGESGLGKSTMINSMFLTDLY---------------NAE--------HPGPS--------------RRLKKTIAVESNQVLLKENGVQLRLTMVDTPGFGDAVDNSNCWDPVIDYVESQYDSFLNSESRVNR----------KSLPDSRVHCCLYFISPNGHGLKPLDIEFMKNLHDKVNIIPIIAKADTLTYDECREFKKTILNEIAQNKIRIYEFPDC--------------DDEEE-----QKVTKKLRERVPFAVVGSN---------AVVDCGGKKSRGRVYPWGTVEVENLMHNDFLALRDMVIRTHMQDLKDVTNNVHYENFRYHKLAA--FSSTDS-------KNKLID----VFRSPIVQMEEEKKEH-------IQKMKKMEAEMEQVFEMKVKEKKQKLKDS-----------------------------------------------------------------------------------------------------------------------------------------------------------------------------------------------------------------------------------------------
>A0A6A6SM40	366	0.415	6.024E-103	59	511	754	60	412	463
-----------------------------------------------------------KNIVRRKLTGYVGFANLP-------NQWHRKSVRKGFNFNVMVVGESGLGKSTLVNTLFNTSLYPPK---ERKPPS---------------------------------LDISKTVSIQSISADIEENGVRLRLTVVDTPGFGDFINNDESWDPIVKNIEQRFDAYLDAENKINRMNIV----------DNRIHAVVFFIQPTGHSLKPLDVEVMRKLHTKVNLIPVIAKSDTLTDDEIIAFKQRILADINHHKIKIFEGPRYE------------LDDDETIAE-----NQEIMNKVPFAVVGSNSLVK--AP------NGGMVRGRSYPWGVIDVDNEEHCDFVKLRQMLIRTHMEELKENTNNALYENYRSEKLHSMGV---------------LQDSSVFKEVNPAVKQEEERSLH-------EAKLAKMEMEMKMVFQQKVAEKESKL--------------------------------------------------------------------------------------------------------------------------------------------------------------------------------------------------------------------------------------------------
>UPI001AE4CA1F	366	0.390	6.024E-103	64	514	754	118	465	551
----------------------------------------------------------------QQLDGYVGFANLP-------NQVYRKAVKKGFEFTLMVVGESGLGKSTLINSMFLTDVY-SEEH----------------------PGPS--------------KRIKKTVQVETNKVVLSECGVNLTLTIVDTPGFGDAVNNSDCWDSVITYVESQYEAFLNAETRVNRVA----------LPDTRVHSCLYFIAPTGHGLKPLDVEFMKRLHDKVNIIPVIAKADTMVPEEIEHFKKQIMHQIQQSKIKIYEFPDCDGEEKEKKE------------------NVILKERVPFAVVGSNTVIET--P------EGKKIRGRKYPWGIVNIENMDHCDFMPLRNMLIRSHLHDLKEVTNIVHYENYRCKKL---------------AGVSGGSVETIP-NKNPLARIEEERREHQN-------KLAKMECEMEEVFERKVREKKQKLSDS-----------------------------------------------------------------------------------------------------------------------------------------------------------------------------------------------------------------------------------------------
>A0A6Q2WTA8	366	0.355	6.024E-103	98	601	754	15	430	670
--------------------------------------------------------------------------------------------------NIM--GESGLGKSTLINSLFLTDLY-----------------------SPEYPGPSH--------------RIKKTVQVEQSKVLVKEGGVQLLLTIVDTPGFGDAVDNSNCWQPVIDYIDSKFEDYLNSESRV--------NRRQ--MPDNRVHCCLYFIAPSGHGLKPLDIEFMKRLHEKVNIIPLIAKADTMTPEECQQFKKQIMREITEHKIKIYEFPE--------------TDDEEE-----NKIVKKIKDRLPLAVVGSN---------TIIVVNEKRVRGRQYPWGVAEVENGEHCDFTILRNMLIRTHMQDLKDVTNNVHYENYRSRKLAAVtynGVDNN---------KNKGPMTkfDTSDGMSPLAQMEEERREH-------VAKMKKMEMEMEQVFEMKVKEKIQKLKDSEQELQRRHEQMKKNLEAQHKELEEKRRQYEEEKNSWEAQQRLLEQQKLDASSIKLLAVQDLVDREALDKFCVELNQGLLASVRKWRE--------------------------------------------------------------------------------------------------------------------------------------------------------
>UPI001888D2A7	365	0.407	8.185E-103	51	439	754	4	314	369
---------------------------------------------------SRHRSRAPRTEDAQE-KDYVGFATLP-------NQVHRKSVKKGFDFTLMVAGESGLGKSTLVNSLFLTDL-----HKDRKLLNAEE-------------------------------RVAQTVEISRHTVDIEEKGVKLRLTIVDTPGFGDAVNNSECWRPVSEYIEQQFEFYFRDESGL--------NRKN--IQDHRVHCCLYFIPPFGHGLRPVDVEFMKALQEKVNVVPLIAKADCLTPPEVKRLKEKLREEIDEYGIKVYQFPDCDSDE----------DDE------FKRQDRELKASCPFAVIGSN---------TVVEARGQRVRGRLYPWGIVEVENPSHCDFVKLRTMLIRTHMHDLKDVTSEGHYESYRAQCIHALsG--------------------------------------------------------------------------------------------------------------------------------------------------------------------------------------------------------------------------------------------------------------------------------------------------------------------------
>B3S5G8	365	0.456	8.185E-103	61	437	754	9	307	377
-------------------------------------------------------------FQGKNVPDYIGFANLP-------NQVHRKAVKKGFEFTVVVVGESGLGKSTLIDSLFQTNLY-----ADRNIPNAK-------------------------------ARIKKTVEIRKQTVDIEEKGVRLRLSVVDTPGFGDALNNDKCWDNIVKFIDEQYEKYLSDESGL--------NRRN--ITDQRVHCCLYFISPTGNGLKPLDIEFMKRLDTRVNIVPVIAKSDTLTAHEIKTLKRKILDDIRTHSIDVYTFPETDSDE----------------DEEFKRENNQLKSSVPFAVVGSNKFY---------DIRGKKVRGRQYPWGIVEVENLEHCDFAKLRSMLIRTHMQDLKEVTHEVLYEQYRANRLRS----------------------------------------------------------------------------------------------------------------------------------------------------------------------------------------------------------------------------------------------------------------------------------------------------------------------------
>A0A316U219	365	0.422	8.185E-103	65	514	754	19	368	425
-----------------------------------------------------------------KLGGFVGFSNVP-------NQYHRRSVKKGFQFTAMVVGESGLGKSTLINTLFNHRMYPKK------------------------------------EVPAPEEERPQTVAIESMSADIEENGVRLRLTVVDTPGYGDFINNFQSWQPIVENIEARFDAYLEQENRVNR----------ARLTDNRVHACIYFIQPTGHALRQIDIEFMRRLHQKVNLIPVIAKSDTMTDEEIALFKQRILSDIAHHQIEIFRAPVYDNE------------DEETLAE-----NEEIAQKIPFAIIGADTEIDT--P------DGRRVRGRAYPWGLVEVDNEDHCDFVKLRQMLIRSHMEELREHTHNVLYEKYRSDKLTAMGVT---------------QDYSVFKEVNPAAKMAEERALH-------DAKLAKMENEMKLVFQQKVAEKETKLKQS-----------------------------------------------------------------------------------------------------------------------------------------------------------------------------------------------------------------------------------------------
>A0A8H7PDT1	365	0.418	8.185E-103	56	514	754	6	385	435
--------------------------------------------------------QPPSNIVRKKLQGYVGFANLP-------NQVHRKSVKKGFQFTTMVVGESGLGKSTLVNTLFSTELYPNKV-----------VAE-----------PSH--------------ETPKTVDIQSITADIEENGVRLRLNVVDTPGFGDFVNNEErlmmiittvSWKPILDNIEARFDAFLEQENRVNR----------TKLADNRIHACIYFIAPTGHALKPLDIEFMRRLHSRVNLIPVIAKSDTMTEEEVLAFKDRILADINFHNIQIFQAPQYE------------YDDAETIAE-----NREIMSKIPFAIVGSDKEVDVG--------GGRAVRGRKYPWGVIEVDNEDHCDFVKLRQMLIRlgqllintvyasTHMEELREYTNNVLYENYRTEKLTAMGI--QQDPTVFKEIN-------------PVQKMEEERLAH-------ESKLAKMEAEMKMVFQAKVQEKEAKLKQS-----------------------------------------------------------------------------------------------------------------------------------------------------------------------------------------------------------------------------------------------
>Q4T908	365	0.406	8.185E-103	4	438	754	67	424	486
----PSP-SRTSSLPRHLPGQPAGSPTVPPRALMQLVSQASVERPSSPtsrPQSPWCRF-DPYDSPEDQDKEYVGFATLP-------NQVHRKTVKKGFTFTLMVAGESGLGKSTLIKSLFLTDLY-----KDRKVASAQE-------------------------------RIDQTVDIVRHTVGIEEKGIKLRLTIIDTPGFGDAVDNTKCWQHLEDYIDQQFEQYFRDESGL--------NRRN--IQDNRVHCCLYFISPFSHGLRPLDVECMKALHEKVNIVPVLAKADCLTPAEVCRKKQKIKQEIKQFGINIYQFPECDS-------------DEE---EDFKRQDQILKNSIPFAVIGSN--VQ-------VESKGRKVRGRSYPWGVVEVEDPVHSDFLLLRNMLVRTHMQDLKDVTQETHYENYRAECIHKM---------------------------------------------------------------------------------------------------------------------------------------------------------------------------------------------------------------------------------------------------------------------------------------------------------------------------
>UPI001432C263	365	0.378	8.185E-103	56	514	754	88	448	522
--------------------------------------------------------QKSQKRQKPmEIAGYVGFANLP-------NQVYRKAVKRGFEFTLMVVGASGLGKSTLINSMFLSDIYNAEA-VSRSNRCAKR---------------RHF-------------------EVEATKVMLKENGVNLTLTVVDTPGFGDAVDNSNCWLPILEYVDSKYEEYLTAES---------QRYTQDQLSDNRVHCCLYFIAPSGHGLRPLDIACMQSLSEKVNLVPVIAKADTMTLDELHLFKKQIRNEIAQHKIKTYDFP-ATLED----------DAEE------SKDTQNLRNRVPFAVVGAN---------TIIELDGKKVRGRRYPWGLVEIENLTHCDFIALRNMVIRTHLQNLKDVTNNVHYENYRCRKLSELGLVDSKARLS---------------NKNPLTQMEESKREH-------EQKMKKMEAEMEQIFDMKVKEKIQKLKDS-----------------------------------------------------------------------------------------------------------------------------------------------------------------------------------------------------------------------------------------------
>A0A8H2X4H3	365	0.370	8.185E-103	65	598	754	40	473	1350
-----------------------------------------------------------------KLNGYVGFANLP-------NQVHRKSVRTGFQFTVMVVGESGLGKSTLVNTLFNTTLYPPKEYLHPSV------------------------------------ERPKTVAIESISADIEENGVRLRLTVVDTPGFGDFVNNDDSWKPIVENIEARFDAYLEQENRVNR----------QKMVDNRVHACIYFIQPSGHSLKQIDIEFMRRLHTKVNLIPVIAKSDTLTDEEIIQFKQRILNDIAHHQIRIFQAPVYENE------------DEETVAE-----NEEIAGKIPFAIVGSYKQVET--P------DGRTVRGRVYPWGVIEVDNEDHCDFVKLRQMLIRTYMEELREHTNLVLYENYRSDKLLAMGVT---------------QDHSVFKEINPAAKVAEERTLH-------EAKLAKMEAEMKMVFQQKVQEKEAKLKQSEEELYARHREMKEALEKQKIELEDKKRRLESGRPLTPEKNNIRMAQSASVQAVIEALSVLSLHTDKNAIDVAGKWLQDFQHNIT-----------------------------------------------------------------------------------------------------------------------------------------------------------
>A0A7M5VGE8	365	0.448	1.112E-102	64	437	754	1	298	354
----------------------------------------------------------------QEDAGiYVGFANLP-------NQVHRKSVKRGFEFTLMVVGESGLGKSTLVDSLFLTSLY-----SERET-------------------------------LTAVNRIKRTVSVSQSTVEIEEKGVKLKLTVVDTPGFGDSIDNSDSWSPIVSYIDEQYEAYLRDESGL--------NRRN--IIDNRVHCCLYFINPCGHGLKPQDVAVMKCLHDKVNIVPVIAKADTLTKKEVKELKQRILREIYENQIQIYQFPEA---------------DEEEDDEEFIAVNKELKNSVPFAVVGSN---------TVYEVNGKKVRGRIYPWGVVDIENPAHCDFTMLRNMLIRTHMQDLKDVTQDTHYENYRAKKLAS----------------------------------------------------------------------------------------------------------------------------------------------------------------------------------------------------------------------------------------------------------------------------------------------------------------------------
>A0A6J2YL78	365	0.395	1.112E-102	68	508	754	13	358	371
--------------------------------------------------------------------DYIGFATLP-------DQVHRKSVKRGFEFTLMVVGESGLGKSTLINSLFLEDLYKN-----RKVPD---VSERI-----------H-----------------KTTTVEKKTMEIEERGVRVRLTIIDTPGFGDAVNCEDSWKVCTNYIDEQFRQYFTDESGL--------NRRN--IQDNRVHCCLYFIPPWGHSLRQMDLEMLKRLHRKVNIVLVIAKADTLTTSEVDKLKKNILHDIKEHEIQMYEFPECDSDE----------------DEEFKQQDRELKASVPFAVVGSN---------TILEVAGRKIRGRQYPWGVVDVENPKHSDFIKLRTMIISTHMQDLKDVTEDVHYENFRAQCISQ------ISQHARERGKLKRDSTP---YDSDISET----------DRLLLQKDEEIRRmqEMLNQMQEKLKENA-----------------------------------------------------------------------------------------------------------------------------------------------------------------------------------------------------------------------------------------------------
>UPI001B88C255	365	0.407	1.112E-102	63	477	754	34	362	403
---------------------------------------------------------------NPEQPGYVGFANLP-------NQVHRKSVKKGFEFTLMVVGESGLGKSTLVNSLFLTDLYP-----ERLIPSAAEKVT-------------------------------QTVKIDASTVEIEERGVKLRLTVVDTPGFGDSLNSQDCFRPIIQYVDDQFERYLQDESGL--------NRRH--IVDNRVHSCFYFINPSGHGLKPLDLAFMKALHHKVNIVPVLAKADTLTKMEIINRKKKILEQIKECGISIYPLPDCDEDE----------------DEDYKEQCRQLKDAVPFAVVGAN---------TIIEVKGRKVRGRMYPWGVVEVENPEHCDFIKLRTMLI-THMQDLQEVTQDLHYENFRAERL---AVGGKAKP---AKPRRPDSGQE-KDLNDKERQLSEKEAE------------------------------------------------------------------------------------------------------------------------------------------------------------------------------------------------------------------------------------------------------------------------------------
>T1FMF2	365	0.380	1.112E-102	44	514	754	151	516	577
--------------------------------------------FIPPsaNQIS---SSSKLRLQK-EPDTYVGFANLP-------NQVYRKSVKKGFEFTLMLVGESGLGKSTLINSMFLTDIY-NNEH----------------------PGPS--------------KRPNKTLKVEKMNVLLKEGGVQLKLTIVDTPGFGDAVNNSNCWQPVVEYIDSQYNAFLNAESRV-----IRQVSE-----DTRVHCCLYFISPNGHGLRQLDIEFMKQLHEKVNIIPLIAKADSMTAEECKTFKKTIMNEIMQNKIKIYEFPDC--------------DDEEE-----RRIMKKMKERIPFAVVGSN---------MVVECNGRKIRARTYPWGVVEVENLEHNDFTALRNMLIRTHLHDLKDVTNNVHYENFRYEHL----LASVSSD----------GKSKPMLNKSPMLQIEEEKMEH-------AEKLKKMEMEMEMVFEAKVKEKQNKIKES-----------------------------------------------------------------------------------------------------------------------------------------------------------------------------------------------------------------------------------------------
>A0A146M6Q7	365	0.411	1.112E-102	6	436	754	233	589	658
------PDSVTAQPKNGVPEELPSVTSSVPLPYIDESSIASQSPVTSPQKpvASQRKLVSSPSLKNVKIgdRDYIGFATLP-------EQIHRKSVKRGFDFTLMVVGESGLGKSTLVNSLFLSDLY-----KDRKIP---EVADKLER----------------------------TTTIERKTMDIEERGVKLRLTVVDTPGFGDALNCDDSWKVVVNYIDDQFRQYFTDESGL--------NRKN--IQDNRVHCCLYFIPPYGHGLRQIDVELMKRLHQKVNIVPVIGKADALTLPEIKKLKQRILDDIGEHGIQIYQFPECDSDE----------------DEEFKQQDRELKASLPFSVIGSN---------TVIEVGGSRTRGRQYPWGVVEVENPKHSDFNKLRNMLITTHMQDLKDVTEDVHYENFRAQCIS-----------------------------------------------------------------------------------------------------------------------------------------------------------------------------------------------------------------------------------------------------------------------------------------------------------------------------
>A0A8B6XMK8	364	0.443	1.511E-102	67	435	754	3	294	332
-------------------------------------------------------------------SGiYVGFANLP-------NQVHRKSVKRGFEFTLMVVGESGLGKSTLVDSLFLTSLY-----SDRHLPDAA-------------------------------KRIEKTISVSTSTVEIEEKGVKLKLTVVDTPGFGDAVNNSDSWQPIVQYINEQYEAYLRDESGL--------NRRN--ITDTRVHCCLYFINPVGHGLKPLDIAMMKALHDKVNIVPVIAKADTLTLKEVKTLKERILDEIRRSGIQVYRFPDDDEDD----------------EEEFIEVNRQLKASVPFAVVGSN---------KIFEVNGKKVRGRIYPWGIVDIENPAHCDFTMLRNMLIRTHMQDLKDVTQDAHYENFRAKRL------------------------------------------------------------------------------------------------------------------------------------------------------------------------------------------------------------------------------------------------------------------------------------------------------------------------------
>UPI0014723725	364	0.436	1.511E-102	45	438	754	104	416	485
---------------------------------------------SCPR-SPWG--QFDPYDSEDQDKEYVGFAMLP-------SQVHRKTVKKGFTFTVMVLGESGLGKSTLINSLFLTDLY-----KDRKVPNAEE-------------------------------RISQTVEIIKRTVSIEEKGIKLQLSIVDTPGFGDAINNRESWKPVEDYIDQQFEQYFRDESGL--------NRKN--LQDNRVHCCLYFISPYGHGLRPLDVECMRALHEKVNIVPVLAKADSLTPTEVCSKKMKIKEEIKHFGINIYQFPECDSDE-----------DEEY-----KKQDQILKDSIPFAVIGSN--VQLEN-------KGRRFRGRLYPWGVVEVENPAHSDFLLLRNMLVRTHMQDLKDVTQEMHYENYRAECIQSM---------------------------------------------------------------------------------------------------------------------------------------------------------------------------------------------------------------------------------------------------------------------------------------------------------------------------
>UPI00145A5DBE	364	0.359	1.511E-102	6	514	754	95	507	513
------PVVPSKPSRSGSDAEFSPGFRRQLVSHgsLDSPLSPSSRPRSPwGRFDPY---DSPED-QDRE---YVGFATLP-------NQVHRKTVKKGFTFTVMVAGESGLGKSTLINSLFLTDMY-----KERKVPNAEE-------------------------------RISQTVDIVKHTVSIEEKGVKLKLTIVDTPGFGDAVNNTESWKHLEDYIDQQFEQYFRDESGL--------NRRN--IQDNRVHCCLYFISPYGHGLRPIDVQCMKALHEKVNFIPILAKADSLTAAERQKKKQKIREEIKQFGINIYQFLEYDS-------------DEE---EDMKRQDQILKDSIPFAIIGSNIQV---------ESKGRRVRGRLYPWGVVEVENPVHSDFLLLRNMLVRTHMQDLKDVTRDSHYENYRAQCIQSM-----TRMVVQERQRSLR-----EKHRDGSL------AELPL-PLGIDPETERLifEKDEELRRMQEVLERIQeQMQSS-----------------------------------------------------------------------------------------------------------------------------------------------------------------------------------------------------------------------------------------------
>UPI001128E050	364	0.427	2.053E-102	67	442	754	1	302	362
-------------------------------------------------------------------DNYVGFATLP-------NQVHRKSVKKGFDFTLMVAGESGLGKSTLVDSLFLTDLY-----KERTLLNAQE-------------------------------RLTRTLEIQKHEVDIEERGVKVKLTVVDIPGFGDAVDNSECWKPIAEYIDQQFEQYFRDESGL--------NRKN--IQDSRVHCCLYFISSLGHGLRPLDVEFMKTIHEKVNIVPVIAKADTLTPAEVQRMKQKIRDEIEVHQINIYQFPECDSDE----------------DEEFKQQDSELKQSIPFAVIGSTTIIK--------ETKEKAVRGRQYPWGVAEVENTRHCDFAKLRNMLIQTHMQDLKDVTQEVHYENYRARCIQSMtrvGARD-----------------------------------------------------------------------------------------------------------------------------------------------------------------------------------------------------------------------------------------------------------------------------------------------------------------------
>UPI000D62FDBD	364	0.387	2.053E-102	69	507	754	28	373	376
---------------------------------------------------------------------YVGFATLP-------NQVHRKSVKKGFDFTLMVAGESGIGKSTLVNSLFLTDLYKDRKLL---------NAE---------------------------ERINQTMEIIKHTVDIEEKGVKLKLTIVDTPGFGDAVNNNECWKTITDYIDQQFEQYFRDESGL--------NRKN--IQDNRVHCCLYFIPPFGHGLRPVDVEFMKALHEKVNIIPLIAKADCLTPNEIKKLKDRIQEETDKFGIKVYQFPECDSDE----------------DEEFKQLDKELKRCTXXAVIGSN---------TVVEARGQRVRGRLYPWGIVEVENQSHCDFVKLKNMLIRSHMHDLKDVTCDVHYENYRAQCIQEM--TRYKSVTNKAA-------SCVI--NRPsCCVCVCVSLTLSgLCVQ------LKRMQEMLNKMQQQMHDK------------------------------------------------------------------------------------------------------------------------------------------------------------------------------------------------------------------------------------------------------
>A0A1E3HPK5	364	0.432	2.053E-102	46	514	754	36	409	455
----------------------------------------------PPNGYingnATPVSESAaQAPARKKLSSWVGFSNLP-------NQVHRRSVKRGFQFVAMVVGESGLGKSTLINTLFETKFY-----QPKQIP---------------EPGTDRG----------------KTVNIESISAEIEENGVRLKLTVVDTPGFGDFVNNDESWKPIVDNIEARFDAYLEQENRVNRS----------KLIDNRVHACLYFIQPTGHSLKPIDIEFMRRLHTKVNLIPVVAKADTMTEEEVVLFKQRILADIAHHGIQIFQPFQYENE------------DEET-----IQENEEIISKVPFAVVGSDTLVNT--P------SGQQVRGRAYPWGVIEVDNEEHCDFVKLRQMLVRTHMEELREHTNDVLYENYRTEKLMAMGV--------KQDETVFRETNPSAKQ-------AEERALH-------EAKLAKMEAEMKIVFQQKVQEKEAKLKQS-----------------------------------------------------------------------------------------------------------------------------------------------------------------------------------------------------------------------------------------------
>A0A6P8P3K9	364	0.396	2.053E-102	11	438	754	95	445	505
-----------EILSNAVRHIDKHSEPCKWTSLLSTEGMQCIPAPLPS--PSWPKSSWTKLDpykSLEDRREYVGFATLP-------GQMHRKSVKKGFEFTIMVAGESGLGKSTLINSLFLTDLY-----KDRKLLNSEE-------------------------------RISQTIDITKRAVEIEEKGVKLRLTVVDTPGFGDALNNTDCWKPIADYVDQQFEQYFRDESGL--------NRKN--ILDNRVHCCLYFISPFGHGLRPLDVKFMKALHERVNIVPILAKADTLTPIEVERKKCKIQEEIEHNEIQIYQCADYDSDE----------DDEFT------NQDLDLKRCIPFAVIGSN---------TVVEKDGKRVRGRLYPWGIVEVENPSHSDFVKLRMMLVKTHMQDLKDLTRETHYENYRAQCIQSM---------------------------------------------------------------------------------------------------------------------------------------------------------------------------------------------------------------------------------------------------------------------------------------------------------------------------
>UPI00074FFB42	364	0.385	2.053E-102	33	438	754	185	512	550
---------------------------------LQQQQMAALTPASPSRPrSPWGR-LDPYDSHENDDKEYVGFATLP-------NQVHRKSVKKGFDFTLMVAGEAGLGKSTLVNSLFLTDPYKD---------CELLNAE---------------------------ERILQTVEITKHVVDVEEKGMKLRLTIVDTPGFGDAVNNTECWKPVANYIDQQFKQYFRDECGL--------NRKN--IQDNRVHCCLYFISPFGHGLRPLDVECMKALHRRVNVIPVLAKADALTPCEVERMKTKIRDEIKQFGIRIYQFLDCDSDE----------------DDDFKMQDQVLKESIPFAVIGSN---------TVVEAEGRQVRGRLYPWGVVEVENPTHCDFVKLRTMLVRTHMQDLKDVTEETHYENYRAQCIQWM---------------------------------------------------------------------------------------------------------------------------------------------------------------------------------------------------------------------------------------------------------------------------------------------------------------------------
>UPI000A2AA12A	364	0.418	2.789E-102	69	471	754	19	348	364
---------------------------------------------------------------------YVGFANLP-------NQVHRKSVRRGFEFTLMVVGESGLGKSTLIDSLFLTDLY-----SDRIVPKAEE-------------------------------RIKKTVKIETSTVEIEERGVKLRLTVVDTPGFGDGMDNNDCFKPILEYVNLQFENYLHDESGL--------NRRN--ITDTRVHCCFYFISPTGHGLKPLDIAFMKELHEKVNIVPVIGKADTLTKSELASMKARVRQEIEEYGIQTYHLPECDDDE----------------DEDFIEQTNQLRMAMPFAVVGSN---------TLIEVGGKKSRGRLYPWGVVEVENPEHCDFSKLRTMLI-THMQDLREVTQDVHYENFRAAALGEVapATPRSSkSLSRVKEQAAKEVMEkERALQEKEaeLKRM------------------------------------------------------------------------------------------------------------------------------------------------------------------------------------------------------------------------------------------------------------------------------------------
>A0A7R9G7N4	364	0.457	2.789E-102	59	443	754	4	309	390
-----------------------------------------------------------KTFSNPDVPGYLGFANLP-------NQVHRKFVKKGFEFTLMIVGESGLGKTTLVNSLFLTDLYP-----ERVIP----NAAD--KTK-------------------------ATVKIEASTVEIEERGVKLRLTVVDTPGFGDSINSTDCFQTIIQYIDDQYERYLQDESGL--------NRRN--IVDNRVHCCFYFISPFGHGLKPLDIDFMKQLHAKVNIVPVIAKADTLTRKEVLALKTRVVEQIQEHGIRVYTIPDCDSDE-----------DEEY-----KEQIRILKASVPFAVCGSNQQ---------FDVKGKKVRGRMYPWGVVEVENPDHCDFIKLRAMLV-MHMQDLQEVTQDLHYENYRSERLATKNNTNT----------------------------------------------------------------------------------------------------------------------------------------------------------------------------------------------------------------------------------------------------------------------------------------------------------------------
>UPI0014042603	364	0.391	2.789E-102	68	514	754	6	350	415
--------------------------------------------------------------------GYVGFANLP-------NQIYRKAAKRGFEFTLMVVGESGVGKSTLINSMFKTDLY------SEEFPG-------------------------------PTKRIQKTVKVEQSKVVIREEGVHLTLTIVDTPGYGDFINNSECVQPVIDHIDSQFEDYLNAESRVN---------RRP-MPDSRVHACLYFIAPSGHGLKALDIEFMKRLHNKVNIIPLVAKADAFLPTECCAFKKQIMKDIHDNNIKIYQF-------------------TDTHDEEDNKLLNKIKERLPLAVIGSN---------VVVDVGGRRVWGRHYPWGVAEVDNVEHCDFTTLRRMLIRTHMQDLKDVTNNVHYENFRSCKLAA--LTGNV------AENSKRQ-----LTKSPLAQMEEEKKDHKS-------KMKKMETEMEQVFDMKVKEKKQKLKDS-----------------------------------------------------------------------------------------------------------------------------------------------------------------------------------------------------------------------------------------------
>A0A2P2I2F5	364	0.407	2.789E-102	46	440	754	1	319	422
----------------------------------------------PQAPAFLRESSKGLRPPA-ETKGGremIGFATLP-------EQVHRKTVKRGFDFTLLVVGEAGLGKSTLVNSLFLTELY-----KDRKIPTVE-----------------------------SLVK--KTVEIEKKTVEIEEKGVKLRLTVVDTPGFGDGVDCADDWKSVERYVDEQFNKYFQDESGL--------NRRN--IQDHRVHCCLYFVPPYGHGLRQLDVEFMKRLHRKVNIVPVIAKADTFTKGEIAKLKANLLRDIEVNKIKIYQFPDCDEDE----------------DEEFKQQDRELKASIPFAVIGSN---------CIIEVAGKRVRGRQYPWGIVEVENAAHCDFVKLRTMLISTHMQDMKEVTQDIHYENFRAQCISQMHV-------------------------------------------------------------------------------------------------------------------------------------------------------------------------------------------------------------------------------------------------------------------------------------------------------------------------
>A0A7M5WTA2	364	0.399	2.789E-102	53	514	754	1	360	425
-----------------------------------------------------KMAEETKPTPKKGLENYVGFANLP-------NQVFRKSVKKGFQFTLMVVGESGLGKSTLINSLFLTDIY-------TST-----VYED---------------------AAAKF---GKTMTVNASTFELKEGGVRLQLTVVDTPGFGDNIDNTDCWNSVIQNIEAKFEDYLNAESRVNRTT----------VQDTRVHCCLYFIAPTGHGLKPLDVEFMKKLHNKVNIVPVIAKADTLTGDECNRFKQQILKEIEDHQINIYRFP--------------PLSDDE--SENDL----AALRRIPFAVVGSN---------TVLEVGGKKIRGRKYPWGIVEVENIEHCDFIALRNLLIRTHMQDLIDVTNDVHYENFRSERLSVLtGGGNSI--------------TSAALNINPMEQIEREREDQ-------EKKLKKMEQEMEQVFEMKVKEKKKKLKDS-----------------------------------------------------------------------------------------------------------------------------------------------------------------------------------------------------------------------------------------------
>A0A1B9GCG3	364	0.443	2.789E-102	60	474	754	75	410	480
------------------------------------------------------------QPARKKLASWVGFSNLP-------NQVHRRSVRRGFQFVAMVVGESGLGKSTLINTLFETKLY---------QP------KNIPV-----PGEDRG----------------KTVQIESISAEIEENGVRLKLTVVDTPGFGDFVNNDESWKPIVDNIEARFDAYLEQENRVNR----------LKLVDNRVHACIYFIQPTGHSLKPIDIEFMRRLHTKVNLIPVIAKADTMTDDEISLFKQRILADIAHHGIRIFQPPQYENE------------DEET-----IQENEEIISKVPFAVVGSDSLVN--SP------DGRQVRGRSYPWGVIEVDNEDHCDFVKLRQMLVRTHMEELREHTNDVLYEDYRTDKLKAMGVAQDESV-FKETNPAARQAEERTLHEAKLAKMEAE---------------------------------------------------------------------------------------------------------------------------------------------------------------------------------------------------------------------------------------------------------------------------------------
>A0A8H3TWQ2	364	0.423	2.789E-102	45	514	754	83	456	508
---------------------------------------------SSSHGAGLG--GAAEMVRKKMGS-FVGFANLP-------NQVHRKSVKRGFQFVAMVVGDSGLGKSTLINTLFEHKLY------------------DLNAPR-----------SLANGASMNGNATGRTVAIESKSADIEENGVRLRLTVVDTPGFGDFVNNDEAWKPIVDNIESRFDAYLEQENRVNR----------AKLMDNRVHACIYFIQPTGHSLRPIDIEFMRKLHHKVNLIPVIAKADTLTDDEILAFKQRILNDIAHNNIKIFQPPVYD------------LDDEETIAE-----NEEILSKVPFAVVGSDNFVTT--------ADGRQVRGRSYPWGTIEVDNEAHCDFIKLRQMLIHTHMEELREHTNDILYEQYRTQRLLSMGV--AQDPSVF------REINPAAKQ-------AEERQLH-------EAKLTKMEAEMKMVFQQKVQEKESKLKQS-----------------------------------------------------------------------------------------------------------------------------------------------------------------------------------------------------------------------------------------------
>A0A6P8HII8	363	0.435	3.789E-102	68	466	754	18	332	364
--------------------------------------------------------------------DYVGFANLP-------NQVHRKSVKKGFEFTLMVVGESGLGKSTLIDSLFLTDLY-----SDRILPKAEE-------------------------------RIKKTVKIETSTVEIEERGVKLRLTVVDTPGYGDGMDNKDCFKPISDYINLQFENYLHDESGL--------NRRH--IVDTRVHCCFYFISPTGHGLKPLDIQFMKELHEKVNIVPVIGKTDTLTPSELSAMKTRIRNEIDDYGIKTYILPDCES-------------DEE---EDFIEQTKQLKASMPFAVVGSN---------TLIDVCGKKARGRLYPWGVVEVENPAHCDFSKLRTMLI-THMQDLKEVTQDVHYENFRAAALGE---TTPATPrTSKSL---NRVKEQAAKEVM-----------------------------------------------------------------------------------------------------------------------------------------------------------------------------------------------------------------------------------------------------------------------------------------------
>UPI001BB26C52	363	0.444	3.789E-102	69	435	754	8	296	378
---------------------------------------------------------------------YVGFATLP-------EQMQRKSVKRGFEFTLMVVGETGLGKSTLVNSLFLTDLY----KDRASL-----NAE---------------------------ERIDKTVEIQRSSIDIEEQGVRLRLTVVDTPGFGDSVNSENSWGPIISHIESKFEQYYRDESGL--------NRKN--LIDDRIHCCLYFISPYGHGLRPIDIEFMKRLHDKVNIVPIIAKADCLTKAEVKRMKDRVLREISQHEIGIYAFPDCESDE----------------DEDFKKQDRELKASIPFAVIGSN---------TVVEVNGRRVRGRLYPWGITEVENPKHCDFVKLRNMLIRTHMQDLKDVTRDVHYENYRLGRI------------------------------------------------------------------------------------------------------------------------------------------------------------------------------------------------------------------------------------------------------------------------------------------------------------------------------
>A0A7D8Z8H4	363	0.451	3.789E-102	67	474	754	78	406	475
-------------------------------------------------------------------SSWVGFSNLP-------NQVHRRSVRRGFQFVAMVVGESGLGKSTLINTLFETKLY-------------------QPKVIP-DPGADRG----------------KTVQIESISAEIEENGVRLKLTVVDTPGFGDYVNNEECWKPIVDNIEARYDAYLEQENRVNR----------LKMTDNRVHACIYFIQPTGHALKPIDIEFLKRLHTKVNLIPVIAKADTLTEEEVELFKQRVLADIEYHGIRIFQPPSYEK------------DDEET-----AQENDEIISKIPFAVVGSDTVVQ--AP------DGRMVRGRSYPWGVIEVDNEQHCDFVKLRQMLVRTHMEELREHTNDVLYENYRTDKLRAMGVAQDESV---FKETNPAVKQaeERAMHEAKLAKMEAE---------------------------------------------------------------------------------------------------------------------------------------------------------------------------------------------------------------------------------------------------------------------------------------
>UPI000B4571AE	363	0.417	3.789E-102	45	437	754	509	822	888
---------------------------------------------SPRRKPRVSRRTSQKLIRMDE-DEFIGFATLP-------DQVHRKAVKRGFEFGLMVVGETGLGKSTLINSLFLTDLY-----KDRKIPKVEE-------------------------------TIKKTVHIEKKQLEIEERGVRLRLTIVDTPGFNDSVNGEENWMPIIDYIDSQFDQYYQAESGL--------NRKN--IQDTRVHCCLYFISPYGHGLKPVDIAVMKRLHTKVNIVPLLAKSDILTPKEVKRLKAKILDEIKDNHIQIYQFPECDSDE----------------DEEFKQQDKALKSAIPFAVVGSN---------TVVEAGGKKIRGRMYPWGIVEVDNPKHCDFGKLRQMLISTHMQDLKDITADLHYENYRAEHLAE----------------------------------------------------------------------------------------------------------------------------------------------------------------------------------------------------------------------------------------------------------------------------------------------------------------------------
>A0A7M5V2M2	363	0.418	5.148E-102	48	445	754	2	321	373
------------------------------------------------RKADRKQRTISQDFTFgHKMSSYVGFANLP-------NQVHRKTVKRGFEFTLMVVGESGLGKSTLINSLFLTDLY-----AGRNFSTAKE-------------------------------RIKSTLNIDTSSVEIEERGVRLKLTVVDTPGYGDSLDCSNGFEPIVKYIEQQFENYLRDESGL--------NRRN--ITDNRVHCCFYFINPVGHGLKPIDVKFMQLLHERVNIVPVIGKADTLTKKELQKIKRKVLEEVHKNNIKIYDFPDCDEDE----------------DEEFKLLTKELKAAVPYAVIGSN---------TTIDIRGKKVRGRQYPWGIVEIENPNHCDFIKLRTMLI-TYMQDLKEVTQDFHYENYRAQRLKTPPGGSPKS--------------------------------------------------------------------------------------------------------------------------------------------------------------------------------------------------------------------------------------------------------------------------------------------------------------------
>A0A2G4SHR7	363	0.422	5.148E-102	57	498	754	1	356	400
---------------------------------------------------------SEQKIVRKRLQGYVGFANLP-------NQVHRKSVKTGFEFTCMVVGESGLGKSTLINTLFNTQIIP--------------------------PREIHIPQEL-----------PKTIDIRSLTSHIEENGVRLKLTVVDTPGFGDFINNEQSWKPILGDIEARYNTYLEQETRV----------HRHRLEDNRIHACIYFIAPTGHSLKPIDIELMRRLHKRVNLIPVIGKADTMSNEEIISFKQRIMADIEHHEIQIYQ------------ASTYEHDDIETVSE-----NREIMSKVPFAIVGSNHEYTTQ--------SGHRFRGRLYPWGIIEVDNEDHCDFVKLRQMLIRSHMEELREYTNDVLYENYRTERLSAMGF---QQDASVFQEVNPQ-------QRMEERRIAnEQRlAKLQSEMNAILqAKAQDKERKLKQ---------------------------------------------------------------------------------------------------------------------------------------------------------------------------------------------------------------------------------------------------------------
>A0A4Q1BKE7	363	0.454	5.148E-102	61	474	754	65	399	468
-------------------------------------------------------------VNRKKLSSWVGFSNLP-------NQVHRRSLRRGFQFVAMVVGESGLGKSTLINTLFETKLY-------------------QPKVIPL-PG----------------QERPKTVDITSISAEIEEGGVRLKLTVVDTPGFGDFVNNEDSWRPIVDNIESRFDHYLEQENRVNRS----------KLSDNRVHACIYFIQPTGHALKPIDIEFMRRLHTKVNLIPVIAKADTLTEEEVLLFKQRILSDIQHHGIQIFHPPAYDNE------------DEETVME-----NEEIISKVPFAVVGSDALVTG--------ADGRKVRGRAYPWGIIEVDNETHCDFVKLRQMLVRTHMEELREHTNDVLYENYRTDKLKSMGV---SQDESVFKETNPAVKQaeERAMYDAKLAKIEAE---------------------------------------------------------------------------------------------------------------------------------------------------------------------------------------------------------------------------------------------------------------------------------------
>A0A8C7JLU6	363	0.366	5.148E-102	6	473	754	355	736	775
------PRTKRAPLEGEFEPLKLRKYQLTSMGSRSMDSSPQSRPRSPwGHFDPYDSAEDMDR-------EYVGFATLP-------NQVHRKSVKKGFAFTLMVAGESGLGKSTLVNSLYLTDLYNN-----RKVLNAEE-------------------------------RIVQTVFITKHTVGIEEKGVRLRLSIVDTPGFGDAVNNTESWKEIEDYIDQQFEQYFRDESGL--------NRKN--IQDNRVHCCLYFISPFGHGLRPLDVECMRALHDKVNIVPVLAKADSLTPTEVRRKKMKIREEMEKFGINIYQFPDCEFDE----------------DEEFKQQEQLLKDSIPFAVIGSNIQV---------ESKGRKFRGRLYPWGVVEVEDPAHSDFLLLRNMLVKTHMQDLKDVTRETHYENYRAQCIQNM-----TRMVVQERKRSLRdkiQSESSADFPMTPLPLAP----------------------------------------------------------------------------------------------------------------------------------------------------------------------------------------------------------------------------------------------------------------------------------------
>A0A673BVA8	362	0.405	6.993E-102	10	438	754	2	345	420
----------RQLVSQGSLDPPLSPASRPHSPW-----GFFDPYDSPEVIKTLALKSSSSYESNNK--EYVGFAMLP-------NQVHRKTVKKGFTFTLMVAGESGLGKSTLINSLFLTDLY-----KERKVPNAEE-------------------------------RINKTVDIVKHTVSIEEKGIKLRLTIIDTPGFGDAVNNTESWKPLEDYIDQQFEQYFRDESGL--------NRRN--IQDNRVHCCLYFISPFGHGLRPLDVECMKALHEKVNIVPILAKADSLTAAEMRRKKMKIREEIKQFGINIYQFPEYDS-------------DEE---ADFKRQDQILKDSIPFAVIGSNIQV---------ESKGRRVRGRIYPWGMVEVENPVHSDFLLLRNMLVRTHMQDLKDVTRESHYENYRANCIQNM---------------------------------------------------------------------------------------------------------------------------------------------------------------------------------------------------------------------------------------------------------------------------------------------------------------------------
>G3QB28	362	0.388	6.993E-102	5	438	754	63	414	485
-----TPMLPRAILCNPAGSPTVPHRPGRIGENVSvDCPLSPASRPHSPW--GRFDPYDSPEDQDKE---YVGVATLP-------NQVHRKTVKKGFTFTLLVAGESGLGKSTLINSLFLTDLY-----KDRKVPNAQE-------------------------------RIDQTINIVKHTISIEEKGVKVRLTIIDTPGFGDAVNNAESWKPIEDYIDQQFEQYFRDESGL--------NRRN--IQDNRVHCCLYFISPFGHGLRPLDVACMKALHNKVNIVPVVAKADSLTQAEVDRKKVKIREDIEQFGIHIYQFPECDSDE----------------DEDLQKQDQILKDSIPFAVIGSN--VQ-------VESEGRKFRGRVYPWGLVEVENPAHSDFLLLRNMLVRTHMQDLKDVTGETHYENYRAQCIQNM---------------------------------------------------------------------------------------------------------------------------------------------------------------------------------------------------------------------------------------------------------------------------------------------------------------------------
>UPI00189FAADD	362	0.418	6.993E-102	46	438	754	151	469	538
----------------------------------------------PPSPASRPQSpwARIDPYDSPEDQDkeYVGFATLP-------NQVHRKTMKKGFTFTLMVAGESGLGKSTLINSLFLTDLY-----KDRKVPNAQE-------------------------------RIDQTVDIVKNALTIEEKGIKVRLTIIDTPGFGDAVNDTESWKPLEDYIDQQFEQFFRDESGL--------NRRN--MQDNRVHCCLYFISPFGHGLRPLDVACMKALHDKVNIVPIVAKADTLTPMEVYRRKLKIREEIEQFGINIYQFPECDSDE----------------DEDFKKQDQILKGSVPFAVIGSN--VQ-------VESEGRKFRGRSYPWGVVEVENPDHSDFLMLRNMLVKTHMQDLKDVTGETHYENYRAQCIQNM---------------------------------------------------------------------------------------------------------------------------------------------------------------------------------------------------------------------------------------------------------------------------------------------------------------------------
>E0VTS6	362	0.425	6.993E-102	46	436	754	161	477	543
----------------------------------------------PP--ASLQLSAAIQtKRTDPDAPGevdrdYIGFATLP-------EQIHRKSVKKGFDFTLMVVGESGLGKSTLVNSLFLSDLY-----KDRKIPDVSDRVE-------------------------------KTTTIEKKSMDIEERGVKLRLTIVDTPGYGDAINGEESWRSCCAYIDEQMRQYFQDESGL--------NRKN--IQDNRVHCCVYFVPPYGHGLRQLDLEFMRRLHRKVNIVPVIAKADTLTASEVKRLKERIMADIEENQIQIYQFPDCDSDE----------------DEEFKEQDRELKASVPFAVIGSN---------VLLEINGKQVRGRQYPWGIVEVENPKHSDFIKLRNMLICTHMHDLKDITQDVHYENFRAQCIS-----------------------------------------------------------------------------------------------------------------------------------------------------------------------------------------------------------------------------------------------------------------------------------------------------------------------------
>A0A261Y2U5	362	0.439	6.993E-102	54	514	754	407	766	815
------------------------------------------------------MSDNPAIIRR-KLTGYVGFANLP-------NQVHRKSVKKGFSFNIMVVGCTGLGKSTLINTLFNTGLYPAKT----------------------YPGPS--------------TAIEKTVGIKSTSADIEENGVRLKLTVIDTPGFGDFVNNEESWQPILQDIESRFDSYLEQENRVNR----------QKIADPRVHACLYFIEPTGHSLKQLDITLMRKLHTRVNLIPVIAKADTLTEEEVSLFKQRILADIAHQGIEIYQPPLYEFDDDESK-----------------REVQEVVEKVPFAVIGS---------VDGIEVApNEWVRGRRYPWGVVEVDNEEHCDFIKLRQMLIRTHMEDLKEHTADVLYEHYRSEKLSGMGI---------------QQDDTVFREIDPAVRLEEERKLH-------EAKLLRMENEMKAVFTQKVKEKEGKLKQS-----------------------------------------------------------------------------------------------------------------------------------------------------------------------------------------------------------------------------------------------
>A0A5A9PD22	362	0.400	6.993E-102	5	438	754	437	790	854
-----TPGTPT----FTRPVSRSVPTSEIETPRRgQLSSMSSLESPvSPFRPKS-PWSRFDPYDSAEDQDKeYVGFATLP-------NQVHRKSVKKGFAFTLMVAGESGLGKSTLVNSLFLTDLY-----KDRKMLNAEE-------------------------------RIMQTKEITKHTLSIEEKGVKLRLTIVDTPGFGDAVDNTESWKPVADYIDEQFEQYFRDESGL--------NRKN--IQDNRVHCCLYFISPFGHGLRPMDVEFMKALHEKVNIVPVLAKADSMTPVEVQKMKLKICEDIERFGISVYQFSECDSDE----------------DEELKLPHQELKDSIPFTVIGSNILV---------ESQGRRFRGRQYPWGVVEVENPTHSDFLKLRNMLVRTHMQDLKDVTRETHYENYRAQSIQNM---------------------------------------------------------------------------------------------------------------------------------------------------------------------------------------------------------------------------------------------------------------------------------------------------------------------------
>A0A8B6XHS6	362	0.433	9.501E-102	67	469	754	1	317	350
-------------------------------------------------------------------SSYVGFANLP-------NQVHRKTVKRGFEFTLMVVGESGLGKSTLVNSLFLTDLY----------------ADKIRKTA--------------------NERVKSTLEIKTSSVEIEERGVKLKLTVVDTPGFADSIDCTESFIPIKDYIEQQFENYLNDESGL--------NRRN--ITDNRVHCCFYFINPSGHGLRPVDIKFMQLLHERVNIVPVIGKADTLTKNELLALKSKVISEIRERKIKIYNFPDCD-------------EDEE--DEEFKQLAKELKMAVPYAVVGSNCMV---------DIKGKKVRGRQYPWGVVEIENPAHSDFVKLRTMLI-TYMQDLKEVTQDYHYENYRAQRLSTPpGTPG-------SKPK--RVSSEMHDANDGSA--------------------------------------------------------------------------------------------------------------------------------------------------------------------------------------------------------------------------------------------------------------------------------------------
>UPI0013900261	362	0.429	9.501E-102	69	476	754	20	342	370
---------------------------------------------------------------------YVGFANLP-------NQVHRKSVKKGFEFTLMVVGESGLGKSTLIDSLFLTDLY-----SDRKILSAEE-------------------------------RIKKTVKIETSTVEIEERGVKLRLTVVDTPGYGDGINHKNSFKPILDYANNQFESYLKDESGL--------NRRH--IIDSRVHCCFYFIAPTGHGLKPLDIEFMKALHHIVNIVPVIGKADTLTPTELKEMKRRVLDEIDEYGIQIYELPQCDSDE----------------DEEFIEQTRQLKEGMPFAVVGSN---------TLIDVCGKKVRGRLYPWGVVEVENPIHCDFSKLRAMLI-THMQDLKEVTQDVHYENFRAMRLGEAAVPR--------EPGTPRSAKSLTRAKDAssLEIMEKERA-------------------------------------------------------------------------------------------------------------------------------------------------------------------------------------------------------------------------------------------------------------------------------------
>A0A1A8GC48	362	0.394	9.501E-102	69	506	754	23	367	371
---------------------------------------------------------------------YVGFATLP-------NQVHRKSVKKGFDFTLMVAGESGMGKSTLVNSLFLTDLYKDRKLL---------NAE---------------------------ERISQTVEIIKHTVDIEEKGVKLKLTIVDVPGFGDAVNNTECWRPVTDYIDQQFEQYFRDESGL--------NRKN--LQDNRIHCCLYFISPFGQGLRPIDIEFMKALQDKVNVVPLVAKADCLTPLEIKKLKERVREEIDRYGLKIYQFPDCDSDE-----------DEEI-----KQQDKELKESIPFAVIGGN---------TVVEVRCQRVRGRLYPWGIVEVENSSHCDFVKLRNMLIRSHMHDLKDTTNDCHYENYRAQCIQTM----TSKMNAEKRVESPIPVLPLSTPDvETekLIKMKDDELK----------RMQ-Q---MLQKMQQQMHE-------------------------------------------------------------------------------------------------------------------------------------------------------------------------------------------------------------------------------------------------------
>A0A3M7TA33	362	0.430	9.501E-102	52	437	754	4	307	372
----------------------------------------------------LSISSNGSNDSNQ---SYVGFANLP-------NQVHRKFVKKGFEFTLMVLGESGLGKSTLINSLFLTDLYP-----ERPIPNASE-------------------------------KIKKTVNIEASTVEIEERGVKLRLTIVDTPGFGDSVDATDCYKSIIKYIDDQFERFLNDESGL--------NRRN--ISDNRVHCCFYFIAPWGHGLKPLDIECMRALQNKVNIVPIIAKADTLTMHEVKRLKTRIIKELNENSIQIYKIPDCDSDE----------------DEEFKSQNKQLKDAIPFAVVGSSQ---------TIEVRGRRVRGRLYPWGVVEVENVEHNDFLKLRSMLI-THMQDLQEVTHEVHYENFRSERLGS----------------------------------------------------------------------------------------------------------------------------------------------------------------------------------------------------------------------------------------------------------------------------------------------------------------------------
>T1EEA5	362	0.427	9.501E-102	63	471	754	9	340	380
---------------------------------------------------------------NPDLPGYLGFANLP-------NQVHRKFVKKGFEFTLMVVGESGLGKSTLVNSLFLTDLYPDKIHPS--------AAEKI----------------------------KKTVSIEASTVEIVERGVKLKLTVVDTPGFGDGINSSDCFKSIIQYVDQQFDKFLKDESGL--------NRRN--IMDSRVHCCFYFINPVGHGLRPLDITFMKQLDKKINIVPVIAKADTLTKQELLKLKKIIMSEIEKHKIQIYPIPECDDDE----------------DEDYKLQCQQLKEAVPFAVVGSN---------AIIEIRGKKVRGRLYPWGVVEVENPEHSDFIKLRTMLV-AHMQDLQEVTQEVHYENYRLSRLDQPdsGTPDNVQ-SPTNKKKDDRVTEkQLREKEMELRRM------------------------------------------------------------------------------------------------------------------------------------------------------------------------------------------------------------------------------------------------------------------------------------------
>A0A1Y2BEE3	362	0.403	9.501E-102	61	512	754	64	438	467
-------------------------------------------------------------VQRKVLQSWVGFSNLP-------NQVHRRSVRRGFQFTAMVVGESGLGKSTLINTLFETKLY---------APKE-------------YPPPG--------------VERGKTVQIESISADIEENGVRLKLTIVDTPGFGDYVNNDESWKPIVDNIEARFDAYLEQENRVNRKQLI----------DNRIHACIYFIQPTGHSLKPIDIEFLRRLHTKVNLIPVIAKADTLTDEEITSFKQRVLADIAHHGIRIFQPPQYENE------------DEET-----IQENEEILSKVPFAVVGSDTLVR--------AADGRQVRGRAYPWGVIEVDNESHCDFVKLRQMLVRTHMEELREHTNDVLYEDYRTDKLRAMGV---SQDESVFKETNPAIKQaeERTLHEAKLAKMEtemkmvfqqkVQEKEHKL----------KQSEEELYARHREMKEalEKQKLE-------------------------------------------------------------------------------------------------------------------------------------------------------------------------------------------------------------------------------------------------
>A0A4T0P0U1	362	0.412	9.501E-102	31	511	754	699	1091	1150
-------------------------------ETIETEDIPQPNRASIrrsniaaqaiPPTAPLNVNKEAQQVSNvvrKKLSGFVGFANLP-------NQVHRKSVRKGFSFTCMVVGESGLGKSTLVNTLFETSLY---------QPKTL--------------------PELGSESAS-------TVGIENISADIEENGVRLKLTVVDTPGFGDFVNNDSSWDPIVTSIESRFDQFLEQENRVNR----------AKLNDNRVNACIYFIQPTGHSLRQVDIEFMRRLHTKVNLIPVIAKSDTLSEEEVESFKRRILSDIEHHNIQIFKSPVYEQE------------DEET-----IQENQEIESKIPFAIVGSTQTIQT--P------DGRNVRGRSYPWGVVEVDNEEHCDFVKLRQMIIRTHMEELKEST-NVLYENYRSEKLLAMGV---------------QQDASVFKEVNPTAKAVEEKALH-------DAKLSKMEAEMKLVFQQKVQEKEAKL--------------------------------------------------------------------------------------------------------------------------------------------------------------------------------------------------------------------------------------------------
>A0A6I9PAZ6	362	0.402	1.291E-101	2	438	754	40	404	411
--SLPRPipvyasGSPTVPQRSIRVRTDAEFHSLQL--RRQFASYSSMERPLSP--ASRPHSPWGRFDPYESAEDqekeYVGFATLP-------HQVQRKTVKKGFTFTLMVAGESGLGKSTLINSLFLTDLY-----KDRKVPNAEE-------------------------------RINQTVGILTHTVSIEEKGIKLRLTVIDTPGFGDSINETGSWKPLEDYIDKQFEQYFRDESGL--------NRRN--IQDNRVHCCLYFISPYGHGLRPLDVACMKALHNKVNIVPVVAKADSLTEAEVQRKKMKIREQIEHFGINIYQFPECDSDE----------------DEDLKKQDQLLKDSIPFAVIGSN--VQ-------VESDGHKVRGRVYPWGVVEVENPAHSDFLLLRNMLVKTHMQDLKDQTGETHYENFRAQCISNM---------------------------------------------------------------------------------------------------------------------------------------------------------------------------------------------------------------------------------------------------------------------------------------------------------------------------
>A0A0J0XW07	362	0.407	1.291E-101	31	514	754	34	412	462
-------------------------------GHVSPAPASTNGDAAPSNGAAAGLNVIRKTLAS-----WVGFSNLP-------NQVHRRSVRRGFQFVAMVVGESGLGKSTLINTLFEDTLY---------------------------------QPKVIPEPGADRGR---TVQIESINAEIEENGVRLKLTVVDTPGFGDFVNNEECWKPILENIEARYDAYLEQENRVNR----------LKMTDNRVHACIYFIQPTGHALKPIDIEFMKQLHNKVNLIPVIAKADTLTEEEVDLFKRRILADIEYHGINIFQPPSYERDDDET-----------------IQENHEIISKIPFAVVGSDHIV----P----SPDGRQVRGREYPWGVIEVDNEQHCDFVKLRQMLVRTHMEELREHTNDILYERYRTEKLQAMGVAQDESV-----FK---ETNPAAKQ-------AEERAMH-------EAKLKKMEMEMKMVFQQKVQEKEQKLKQS-----------------------------------------------------------------------------------------------------------------------------------------------------------------------------------------------------------------------------------------------
>UPI0004A29986	362	0.390	1.291E-101	45	457	754	122	452	510
---------------------------------------------SPLSPASRPRSPWGHFdpYDSPEDQDkeYVGFATLP-------NQVHRKTVKKGFTFTLMVAGETGLGKSTLINSLFLTDLY-----RDRKVPNAEE-------------------------------RISQTVDIIKHTIGIEEKGVKLRLSIIDTPGFGDAVNNTASWKHVEDYIDQQFEQYFRDESGL--------NRKN--IQDNRVHCLLYFISPFGHGLRPIDVECMKALHEKVNIIPLLAKADSLTQAEVYSKKLKMRDEIKQFGINIYQFPECDSDE----------------DEDFKRQEQILKDSIPFAVIGSNIQV---------DSKGRKFRGRSYPWGVVEVENPTHSDFLMLRNMLVRTHMQDLKDVTREIHYENYRAQCIQNM-----TRMMV---QERKRS--------------------------------------------------------------------------------------------------------------------------------------------------------------------------------------------------------------------------------------------------------------------------------------------------------
>UPI00148FA546	362	0.414	1.291E-101	45	438	754	129	448	517
---------------------------------------------SPLSPASRPRSPwgrfDPYDSPDDQDKEYVGFATLP-------NQVHRKTVKKGFTFTLMVVGESGLGKSTLINSLFLTDL-----NKDRKVPNAQE-------------------------------RIDQTIDIVKHTVSIEEKGIKLRLSIIDTPGFGDAINNTESWKSVEDYIDQQFEQYFRDESGL--------NRRN--IQDNRVHCCLYFISPFGHGLRPLDVECMKALHEKVNIIPILSKGDSLTLEEVFKRKIKIRQEIKQFGINIYQFPECDSDE----------------DEDFKTQDQILKDSVPFAVIGSN--VQ-------VESKGRRVRGRMYPWGAVEVEDPAHSDFLMLRNMLVRTHMQDLKDVTRETHYENYRAQCIHSM---------------------------------------------------------------------------------------------------------------------------------------------------------------------------------------------------------------------------------------------------------------------------------------------------------------------------
>A0A818FBA6	362	0.377	1.291E-101	47	514	754	247	622	684
-----------------------------------------------PRQESEATSINKEQQQTapriREISSNVGFVSLP-------DQVHRRAVKKGFEFNLMVVGQSGLGKSTFINTLFQTELYGQD-----------------------FPSTVH--------------RKKKTVSIDSSSIILKEKGVQLRLTIVDTPGFGDAVDNSNCWQPIIDYIDSKYEEYLNAESRVV---------RKAHITDNRVHCCLYFITPTGHSLQALDIEFMKRLHDRVNIIPVIAKADTLTSEELRLFKKSIMQDITNEKMKLYEFPECDDDDDE------------------NKLTKIYKDKVPFAVVGSNFILEKGN---------KRTRIRQYAWGIVDVEDEVHSDFIALRSMLIRTNLNDLRDVTHNIHYENYRYKKLSAFHGNDT---------KNGKTLQTPSVNKNFLSQLEDERIE-------TETRLEKMSRDMEAVYQSKVTEKLQKLEES-----------------------------------------------------------------------------------------------------------------------------------------------------------------------------------------------------------------------------------------------
>A0A4Q0A3T6	361	0.431	1.753E-101	68	514	754	19	365	415
--------------------------------------------------------------------GYVGFANLP-------NQVHRRSVKRGFQFVTMVVGESGLGKSTLVNTLFNSTLIP----DKEEVP----------------PS----------------AETPQTVAIQNISADIQENGVKLRLTVVDTPGFGDFINNEESWKPILMDIESRFDSYLAQETRANR----------TKFVDNRVHACIYFIAPTGHSLRAIDIEFMKRLHTKVNLIPVIAKSDTLTEEEIEAFKGRILADIAHHNIQIFR-PLSDS-----------FDDPETVAE-----NREILSKMPFAIIGSSNDVET--------LDGRKVRGRKYPWGIIEVDNEDHNDFVKLRQMLIRTHMEELKEYTNNALYENYRTAKLLSLG---------------KVQDSSVFREYNPVLQMEEERRLH-------EAKMLKMEGEMNAVFQQKVQEKEQKLKQS-----------------------------------------------------------------------------------------------------------------------------------------------------------------------------------------------------------------------------------------------
>UPI000F4FA7E3	361	0.416	1.753E-101	32	438	754	96	423	485
--------------------------------HFTSQSYLESPL-SPSRaKSPWSR-LDPYDSPEDQDKEYVGFATLP-------SQVHRKSVKKGFAFTLMVAGESGLGKSTLVNSLFLTDVYKDRTLL---------NAE---------------------------ERISKTVEITKHTIGIEEKGVKLKLTIVDTPGFGDAVNNTESWKPVLDFVDHQFEKYFRDESGL--------NRRN--IQDNRVHCCLYFISPYGHGLRPVDVEFMRALHEKVNLVPVLGKADCLTPLELSQKKTKIREEIQRFGINIYQFPECDSD----------TDD------DVRIQDEDLKDSIPFAVVGSN---------IVVEIKGRRVRGRVYPWGVVEVENPANSDFLKLRNMLVRTHMQDLKDVTQETHYENYRSECIRNM---------------------------------------------------------------------------------------------------------------------------------------------------------------------------------------------------------------------------------------------------------------------------------------------------------------------------
>A0A2D0SZR7	361	0.401	1.753E-101	5	438	754	70	424	486
-----TPGTPTLMRRVWRNPQGSEPDLLHR-CHFSSTSSLESPL-SPSRSKSqwsrLDPYDSPED-QDKE---YVGFATLP-------NQVHRKSVKKGFAFTLLVAGESGLGKSTLINSLFLTDVYKDRTLL---------NAE---------------------------ERITKTLEITKHSISIEEKGVKLKLTVVDTPGFGDAVNNTESWKPVVDFVDHQFEQYFRDESGL--------NRKN--IQDNRVHCCLYFISPYGHGLRPVDVEFMRALHEKVNIVPVLGKADCLTSLEVSRKKKKIREEIERFGINIYQFPECDSDE----------DDDEVKI-----RDQDLEDSIPFAVVGSN---------VLVEIKGRTVRGRAYPWGVVEVENPAHSDFLKLRNMLVRTHMQDLKDVTQETHYENYRSECIRNM---------------------------------------------------------------------------------------------------------------------------------------------------------------------------------------------------------------------------------------------------------------------------------------------------------------------------
>A0A7R9A3Q4	361	0.432	1.753E-101	61	444	754	807	1110	1157
-------------------------------------------------------------FANPDLPGYLGFANLP-------NQVHRKFVKKGFEFTLMIAGEAGLGKTTLVNSLFLTDLYP-----ERVVPSAAE-------------------------------KIQATVRIEASTVEIEERGVKLRLTVVDTPGFGDGINSTDCFKSIIQYIDEQFERYLRDESGL--------NRRN--IIDNRVHCCFYFISPFGHGLKPLDIEFMRQLHGKVNIVPVIAKADTLTKKEVLDLKRRVLAEIEENGIRIYSMPDTDSDE----------DDDYRE-----QINQ-LKASIPFAVCGSTQ---------LIEVKGQKVRGRLYPWGIVEVENPDHCDFIKLRAMLV-MNMQDLQEVTQELHYENYRSERL-AKGTPRKI---------------------------------------------------------------------------------------------------------------------------------------------------------------------------------------------------------------------------------------------------------------------------------------------------------------------
>A0A1Y1X452	361	0.416	2.382E-101	65	511	754	15	355	408
-----------------------------------------------------------------KPNCFVGFANLP-------NQVHRKSIKKGFQFTLMVVGESGLGKSTLINTLFNTSVYPNKEHLEAEEP-------------------------------------PKTIKIETITTNLEENGIKLKLNVIDTPGFGDFVNNETSWKPILEEIETRFDLYLEQENKVNR----------KKIVDERVHACLYFIAPTGHSLKPLDIEFMKRLHHRVNLIPVIAKSDLLTEEEVAGFKARIMEDISYNKIQIYRPPIYENDDPET-----------------LQENKEIVLRMPFAVVGCDKEI---------EMKKKKVRGRQYPWGIIDVDNEDHCDFIKLRQMLIRTHMEELREYTNEVLYENYRSNKLIASG----------NEFGDGG---------NPLARFEEEKRAH-------EAKMTKMEAEMKMVFQQKVQEKKNKL--------------------------------------------------------------------------------------------------------------------------------------------------------------------------------------------------------------------------------------------------
>A0A427YVP8	361	0.422	2.382E-101	47	514	754	26	396	446
-----------------------------------------------PHPTPIQsQSQSQAQapVIRKKLASWVGFSNLP-------NQVHRRAMRRGFHFVTMVVGESGLGKSTLINTLFETKLYGP-----KSVP---------------QPGQDRG----------------KTVQIESTSAEIEENGVRLKLTVVDTPGFGDFVNNDESWKPIVDNIEARFDAYLEQENRVNRS----------KLVDNRVHACIYFIQPTGHALKPIDVEFMRRLHTKVNLIPVIAKSDTLTEEEVVLFKQRILADIAHHGIQIFQPPQYENE------------DEET-----IQENEEIISKVPFAVVGSDSLVNSQ--------DGRQVRGRAYPWGTIEVDNEAHCDFVKLRQMLVRTHMEELREHTNEILYENYRTEKLRAMGV------MQ-DETVFKE-TNPAVKQ-------AEERAMH-------EAKLAKMEAEMKMVFQQKVQEKEQKLKQS-----------------------------------------------------------------------------------------------------------------------------------------------------------------------------------------------------------------------------------------------
>UPI001C4C6EF5	361	0.385	3.235E-101	68	504	754	3	351	363
--------------------------------------------------------------------DYVGFATLP-------TQVHRKSVKKGFDFTLMVAGESGLGKSTLVNSLFLTDLY-----KDRVLQDAQ-------------------------------DRIPQTLEIVKHAIETEERGVKVKLTVIDTPGFGDAVDNTECWKPIVHYIDCQFEQYFRDESGL--------DRKN--IQDGRVHCCLYFLSPFGHGLRPLDISFLRAIHDKVNIVPVIAKADCLTPTEVQCKKEKIRHELQENGINIYEFPECDSDE----------------DEEFKAQDAEMKRSIPFAVIGSTQVVR--------ELKDKVFRGRQYPWGTVEMENSAHCDFLKLREMLIQTHMQDLKDVTHEVHYENYRAQCIQS--LTRTGA----------RDRSSRAKLSRQSA------TELPLLPLAETEKLirEKDEElrrmqEMLQKMQVQM---------------------------------------------------------------------------------------------------------------------------------------------------------------------------------------------------------------------------------------------------------
>UPI0015B266F2	361	0.421	3.235E-101	59	435	754	17	315	388
-----------------------------------------------------------QRLRKRADEGEIGFATLP-------EQVHRKSVKKGFDFTLMVVGDTGLGKSTLINSLFLTDLY-----KDRKILSVEERVD-------------------------------RTVEIEKTTMDIEEKGVKLRLTVVDTPGFGDAINCEENWKTIERYIDDQFNQFFKDESGL--------NRKN--IVDNRVHCCLYFVPPYGHGLRQLDVEFMKRLHQKVNVVPVIAKADTLTPAEVRKLKDKILREVDENQIKIYQLPECDSDE----------------DEEFKQQDRELKDSVPFAVIGSTQIV---------EINGRKVRGRLYPWGIVEVENPKHSDFLKLRTFLISTHMQDLKDVTRDVHYESYRAQYI------------------------------------------------------------------------------------------------------------------------------------------------------------------------------------------------------------------------------------------------------------------------------------------------------------------------------
>A0A8C4BZQ9	361	0.410	3.235E-101	68	514	754	7	347	411
--------------------------------------------------------------------GYVGFANLP-------NQVYRKSVKRGFEFTLMVVGESGLGKSTLINSLFLTDLY---------------SAE--------YPGPSH--------------RIKKTVQVSLPPPV-------FTAVLQETNGFLQNFKTDSvSWQPVINHIDSKFEDYLNSESRV--------NRRQ--MPDNRVHCCLYFIAPSGHGLKPLDIEFMKRLHEKVNIIPLIAKADTLTPEECQQFKKQIMREIQEHKIKIYEFPE--------------TDDEEE-----NKLVKKIKDRLPLAVVGSN---------TIIEVNGKRARGRQYPWGVAEVENSEHCDFTILRNMLIRTHMQDLKDVTNNVHYENYRSRKLAAV----TYNGMDNNK-------SKGQLTKSPLAQMEEERREH-------VAKMKKMENEMEQVFEMKVKEKIQKLKDS-----------------------------------------------------------------------------------------------------------------------------------------------------------------------------------------------------------------------------------------------
>UPI001905C702	361	0.433	3.235E-101	65	514	754	44	389	439
-----------------------------------------------------------------KLTGYVGFANLP-------NQVHRKSVRKGFQFT----WESGLGKSTLINTLFNTTLYPEK--------------------EPLPPS----------------AERPNTVAIESISADIEENGVRLRLTVVDTPGFGDFVNNDNSWKPIVENIEARFDAYLEQENRV--------NRRS--IVDNRVHACLYFIQPTGHALKQIDIEFMRRLHTKVNLIPVIAKADTLTDDEVLAFKQRVLADIAYHKIQIFQAPIYDNE------------DEETVAE-----NEEIASKIPFAVVGSNQEVR--------SADGRIVRGRAYPWGVIEVDNEDHCDFVKLRQMLVRTYMEELREQTNSVLYENYRSEKLLAMGVT---------------QDTSVFKEINPAAKSAEERALH-------EGKLSKMETEMKVVFQQKVQEKEAKLKQS-----------------------------------------------------------------------------------------------------------------------------------------------------------------------------------------------------------------------------------------------
>A0A0J9XH88	361	0.431	3.235E-101	46	514	754	25	394	442
----------------------------------------------PQPQLSINNSAYPETsIIRRKLTGYVGFANLP-------NQWHRKSIKKGFNLNIMVVGESGLGKSTLISTLFNMPLYP------PRTPKDP------------------------------ATEIPKTVSIDQVTADIEENGVRLHLTVIDTPGFGDFVNNTDSWKPIVDDIDQRFDSYLEVENKVNRTTIV----------DNRVHAVLYFIQPTGHSLKALDVTVMKKLHKKVNLIPVIAKSDTLTEEEVLAFKKSIMTDIANQQIEIFEPPKYD------------NDDEETIAE-----NTELMMNVPFAIVGSSDAVTT-N-------DGRIVRGREYPWGVIEVENEEHCDFVKLRQLLIRSHLEELREKTANVLYENYRTDKLSQQGF---QQDHS-----VFREVNPAMRQEE-------ERAMHK-------ARLDKMEADMKNVFQQKVQEKEQKLKKS-----------------------------------------------------------------------------------------------------------------------------------------------------------------------------------------------------------------------------------------------
>A0A8J5C140	361	0.409	3.235E-101	55	514	754	44	404	453
-------------------------------------------------------SALPEtNIIRKKLSGYVGFANLP-------NQWHRKSIKKGFNLNVLIVGESGLGKSTLVSTLFNNDLYPPKP---RKDP---------------------------------AGEPPKTVEIQSVTKDIEENDVRLHLTVIDTPGFGDFVNNSDSWKTIVDYIDKRFDNYLDAENRVNRTS----------INDTRIHACVYFIQPTGHSLKPLDITVMKKLHKKVNLIPVIAKSDTLTDEEIDNFKRRILADIRHQEIDIFAPPQYENDDAE--------SVSET---------HEIMSKVPFAIVGSTQQVQT--------ADGRTVRGRSYPWGVIEVDNEEHCDFVKLRQLLVRNYLEELREKTAHTLYENYRTEKLSSLGI---QQDHSVFREVNP-----------ALRQ-EEERTQH-------DAKLAKMEAEMKSVFQQKVAEKEQKLKRS-----------------------------------------------------------------------------------------------------------------------------------------------------------------------------------------------------------------------------------------------
>UPI001056C322	361	0.418	3.235E-101	32	438	754	74	404	474
--------------------------------RRQLASQVSLD--SPLSPSSRPRSPwgrfDPYDSPEDQDKDYVGFATLP-------NQVHRKTVKKGFTFTLMVAGESGLGKSTLINSLFLTDLY-----KDRKVLNAEE-------------------------------RICQTVDIVKHTIGIEEKGVKLRLTIIDTPGLGDAVNNTDSWFHIEQYIDQQFEQYFRDESGL--------NRRN--IQDNRVHCCLYFISPFGHGLRPLDVECMRALHEKVNIIPVLAKADSLTRAEIFKKKRKIKEEIKQFGINIYEFPECDSDD----------DDEFRMQE------QILKDSIPFAVIGSNIQV---------ESKGHKFRGRIYPWGVVEVENPAHSDFLLLRNMLVRTHMQDLKDITRETHYENYRAQCIQNM---------------------------------------------------------------------------------------------------------------------------------------------------------------------------------------------------------------------------------------------------------------------------------------------------------------------------
>UPI001EEA5900	361	0.361	3.235E-101	5	505	754	101	506	510
-----TPGTPTFPRRVRRNLQGSEPDLLRR-CHFSSTGFHESPL-SPsisKRPWSRLDPYDSPEDQDKE---YVGFATLP-------NQVHRKSVKKGFAFTLMVAGESGLGKSTLVNSLFLTDVY-----KDRILLSAEE-------------------------------RITKTVEITKHTIAIEEKGVKLKLTIVDTPGFGDALNNTERWKPIVDFVDHQFEQYFRDESGL--------NRKN--IQDNRVHCCLYFISPYGHGLRPVDVEFMRALHEKVNLVPVLGKADCLTPLEVSRKKKKIREEIERFGINIYQFNECDSD----------------------EENQDLKDSIPFAVVGSNVLVQ---------IKGRRVRGRVYPWGVVEVENPTHSDFLKLRNMLVRTHMQDLKDVTQEIHYENYRSECIRNM-TRMVIRERKRSLCNYLR--ESAAD-----LPLVPvdDETERLIWEK--DEELQKM-LEMLQRMQEQVH--------------------------------------------------------------------------------------------------------------------------------------------------------------------------------------------------------------------------------------------------------
>A0A8C4ZZ32	361	0.421	3.235E-101	43	438	754	245	557	626
-------------------------------------------RPRSPW-ARLDPYDSPED-QDKE---YVGFATLP-------SQVNRKTVKKGFTFTLMVTGESGLGKSTLINSLFLTDLY-----KDRKVPNAEE-------------------------------RILQTVGIVKHTVGIEEKGVRLRLNIIDTPGFGDAVNNTKSWKEVEDYVDQQFEQYFREESGL--------NRKN--IQDHRVHCCLYFISPSGHGLRPLDVECMRALHQKVNIVPVLAKADSLTPAEVRTKKLKIRQEIEQFGINIYQFPECDSDE----------DDE------FQLQDQILKNSVPFAVIGSNLQV---------ESEGRRFRGRIYPWGLVEVENPEHSDFLLLRNMLVRTHMQDLKDVTRENHYENYRAQCIQSM---------------------------------------------------------------------------------------------------------------------------------------------------------------------------------------------------------------------------------------------------------------------------------------------------------------------------
>A0A131YL91	360	0.405	4.395E-101	68	471	754	14	338	386
--------------------------------------------------------------------GEIGFATLP-------EQVHRKSVKRGFDFTLMVVGESGLGKSTLINSLFLTDLY-----EDRKLPNAEE-------------------------------KIDRTVQIERKTMEIEEKGVRLRLTVVDTPGFGDAVNCEESWRSIDRYIDEQFNQFFKDESGL--------NRKN--IVDNRVHCCLYFIPPWGHGLRQLDIEFMKRLHQKVNIVPVIAKADTLTPTEVRQMKDRVLRELEEHQVTVYQLPECDSDE----------------DDDIKLQDRELKESIPFAVISSTQ---------VVDINGRRVRGRLYPWGIVEVENPKHSDFLKLRTFLISTHMQDLKEVTRDVHYENYRAQYI------QKISQqAARERGKQGRdSVTTTYDGIseaDRLLQM------------------------------------------------------------------------------------------------------------------------------------------------------------------------------------------------------------------------------------------------------------------------------------------
>A0A427XFX4	360	0.399	4.395E-101	10	514	754	7	413	463
----------EQPSNGVTEQVEQDDIVDQQEQH-QDDvyTNGAATNGSANGLSGLNGGASPQpAVIRKTLASWVGFSNLP-------NQVHRRSVRRGFQFVAMVVGESGLGKSTLINTIFETTLSP-------------------PKVVP-EPGTDRG----------------KTVEIQSTAAEIEENGVRLKLTVVDTPGFGDFVNNDDCWKPILDNIEARYDAYLEQENRVNR----------LKMVDNRVHACIYFIQPTGHALKPIDIEFMKRLHTKVNLIPVIAKADTLTEEEVELFKRRVLADIEHHEINIFSPPMYDRDDDET-----------------AQENEEIIRKIPFAVVGSDQVVK--AP------DGRNVRGRSYPWGVIEVDNEQHCDFVKLRQMLVRTHMEELREKTNDVLYEDYRSEKLRAMGVTQDESV-----FK---ETNPAAKQ-------AEERKRH-------DEKLAKMEAEMKMVFQQKVQEKEQKLKQS-----------------------------------------------------------------------------------------------------------------------------------------------------------------------------------------------------------------------------------------------
>A0A814T604	360	0.333	4.395E-101	58	598	754	196	642	656
----------------------------------------------------------PQQ-RIREISSNVGFVSLP-------DQVHRRAVKRGFEFNLMVVGQSGLGKSTFINTLFQTELYGQD-----------------------FPSTVH--------------RKKKTVSIDSSSIILKEKGVQLRLTIVDTPGFGDAVDNSNCWQPILDYIDSKYEEFLNAESRVI--------RRQ--ASDNRVHCCLYFISPTGHSLQPLDIEFMKRLHDRVNIIPVIAKADTLTSDELRIFKKSILQDIHNEKVKLYEFPDCD-------------DDEE------NKLTKTYKEKVPFAVVGSN---------IVLERANKRARVRQYAWGIVDVEDEAHSDFIALRSMLIRTNLIDLRDVTHNIHYENYRYKKLShstSSGTTGTD---STKAGSNK------SLQSnkNFFSQLEDERAETEL-------RLEKMSRDMEAVYQSKVTEKLQKLEESKQNVLKTQESYRQSLQQEDERLSSKREEFEKHRREWDESSKVFESSGSLTQDIPKLPTLSNQRPLADCLSEDGAAWKHSTDHDN-----------------------------------------------------------------------------------------------------------------------------------------------------------
>I1CCW7	360	0.407	5.970E-101	64	512	754	34	414	428
----------------------------------------------------------------PKLHGYVGFSNLP-------NQVHRKSVKSGFQFTCMVAGESGLGKSTLINTLFNTRLHPGK------------------------------------NYTLELEKEPKTVQIRSISANIEENGVKLKLTVVDTPGFGDFINNNQSWKPILDEIEGRFDMHLEQEARVHRS----------RIMDNRIHACIYFIAPTGHSLKPLDIEFMRRLHTRVNLIPVIAKSDTMTDEEIMDFKHRILNDIEYHQIQIYQAPIYEYDDVETVA-----------------ENREIMSKIPFAVVGSIKEF-------SLK-GGHRVRGRMYPWGVIEVDNEDHCDFVKLRQMLIRTHMEELKEQTNDVIYENYRTEKLSAMGI---------------QQDASVFKEVDPVERMEQKRISHeqKLSkleseMNAIlHAKAQdkekklKQSEqelynrhkEMkaaLDKQLAELEEKKRRLE-------------------------------------------------------------------------------------------------------------------------------------------------------------------------------------------------------------------------------------------------
>UPI00106BAE94	359	0.442	8.109E-101	68	465	754	3	314	351
--------------------------------------------------------------------DYIGFANLP-------NQVHRKSVKRGFEFTLMVVGESGLGKSTLINSLFLTNLY-----SDREIP-------------PVS------------------ERLKKTVDIESSTVEIEERGVKLKLTVVDTPGFGDSLDNSECYKPILDYVNNQFNTYLKDESGL--------NRRN--IVDNRIHCCFYFISPTG--LQPIDIDCMKQLHSRVNIVPVIGKADTLTQKELRELKKKIIHEIQKYEIQIYQLPYCDDDE----------------DDDYKKQTEDLRATMPFAVVGSNATV---------EVQGKKVRGRRYPWGVVEVENPKHSDFVKLRTMLI-THMQDLKEVTQDVHYENYRANCLSVGDGNNT---VQRN-VKRGR-EASAADTD------------------------------------------------------------------------------------------------------------------------------------------------------------------------------------------------------------------------------------------------------------------------------------------------
>A0A8D0DNE0	359	0.387	8.109E-101	68	504	754	3	351	363
--------------------------------------------------------------------DYVGFATLP-------SQVHRKSVKKGFDFTLMVAGESGLGKSTLINSLFLTDLYKDRVLSEVEA------------------------------------RIPQTLEIVKHAVDIEEKGVKVKLTVIDTPGFGDAVDNTECWKPIAHYIDSQFEQYFRDESGL--------DRKN--IQDGRVHCCLYVLSPFGHGLRPLDIAFLQAIHTKVNIVPVIGKADTLTPAETQYKKEKIRQELEENAISIYEFPDCDSDE----------------DEEFKAQDTEMKRSIPFAVIGSSQVVR--------ELKDKVFRGRQYPWGTVEVENAAHCDFLKLRNMLIQTHMQDLKDVTQEVHYENYRAQCIQS--LTRTGA----------RDRSSRAKLSRQSA------TELPLLPLAETEKLirEKDEElrrmqEMLQRMQAQM---------------------------------------------------------------------------------------------------------------------------------------------------------------------------------------------------------------------------------------------------------
>UPI001CFBAD6F	359	0.414	8.109E-101	67	445	754	3	302	366
-------------------------------------------------------------------DNYVGFATLP-------SQVHRKSVKKGFDFTLMVAGESGLGKSTLIDSLFLTDLYK------------------------------------ERQLTDAADRISQTLEILKHAVDIEERGVKVKLTIVDTPGFGDALDNSDCWKPIAQYIDEQFEQYFRDESGL--------NRKN--IQDNRVHCLLYFISPLGHGFRPLDLEFMRAIHEKVNIVPVIAKADTLTPAEVKKLKQKVRDEVEEHEIKIYHFPDCDSDE----------------DEEFKKQDEELKESFPFAVIGS--------KTIINEKTGKTIRGRIYPWGMVEVDNPTHCDFTKLRNMLIQTHMQDLKDVTQEIHYENYRAQCIQS--LTRTVA--------------------------------------------------------------------------------------------------------------------------------------------------------------------------------------------------------------------------------------------------------------------------------------------------------------------
>A0A0K2T7E2	359	0.417	8.109E-101	66	507	754	10	374	375
------------------------------------------------------------------TAGYVGFANLP-------NQVHRKSVKKGFEFTLMVVGESGLGKSTLINSLFLTELYP-----DRAIPSAGE------KVK-------------------------RTVKLDASTVEIEERGVKLRLTVVDTPGFGDAIDNTDSFHQIIRYIDDQFERYLQDENGL--------NRKN--IIDNRVHCCFYFINPYGHGLKPLDIDVMKQLSNKVSIVPVIAKSDCLTKKEISALKQKVLQEIQENDIKIYSLPECDSDE----------------DEDYKAQVQGLRDSIPFAVVGANTLVQ---------ICDKKVRGRQYPWGVVEVENPEHCDFIKLRSMLI-THMQDLQEVTNDVHYENYRSQKLS---TRSSTAPnvgngaigALTSSRNGGD--ARGGVLDEKDKKLMEKEAELK-RMQELMAAMQQQIKQQSQTSLQSLNEH------------------------------------------------------------------------------------------------------------------------------------------------------------------------------------------------------------------------------------------------------
>A0A8J1UTP5	359	0.449	8.109E-101	70	432	754	43	327	400
----------------------------------------------------------------------IGFATLP-------DQVHRKAVRRGFDFTLMVVGESGLGKSTLVSSLFLTDLY-----KDKKTP----DVED---------------------------KISKTVEIEKKYMEIEEKGVKLRLTIVDTPGFNDAVNANECWKPVAGYIDQQFEQYFKDESGL--------NRRN--IKDHRVHCCLYFISPYGHGLRQVDIEFMKQLHHKVNIVPIIAKADTLTTKEIHNLKLKILEEVEKHKIEIYEFPECDSDE----------------DEEFKQQDTDLKSAIPFAVIGSN---------TVLEVNGKKVRGRMYPWGIVEVDNPIHCDFGKLRQMLISTHMQDLKDVTRDIHYENFRA---------------------------------------------------------------------------------------------------------------------------------------------------------------------------------------------------------------------------------------------------------------------------------------------------------------------------------
>A0A1Y1UNW9	359	0.418	8.109E-101	61	514	754	35	388	438
-------------------------------------------------------------INRKKLASWVGFSNLP-------NQVHRRSMRRGFNFTAMVVGESGLGKSTLINTLFETKLY-----EPKQIP---------------APGVDRG----------------RTVQIESISADIEENGVRLKLTVVDTPGFGDFVNNDESWRPIVDNIEARFDAYLEQENRVNR----------LKLVDNRVHACIYFIQPTGHSLKPIDIEFMRRLHTKVNLIPVIAKADTLTEEEVVLSKRRVLADIAHHGIRIFQPPQYENE------------DEET-----IQENEEIISKVPFAVVGSDNIVR--SP------NGREVRGRAYPWGVIEVDNEEHCDFVKLRQMLVRTHMEELREHTNDILYENYRTDKLKAMGV--SQDESVFKETN-------------PAAKQAEERALH-------EAKLAKMEAEMKMVFQQKVQEKEQKLKQS-----------------------------------------------------------------------------------------------------------------------------------------------------------------------------------------------------------------------------------------------
>A0A0W4ZKZ6	359	0.419	8.109E-101	57	513	754	39	427	445
---------------------------------------------------------SGNHIIKRKLTGYVGFANLP-------NQCYRKSIKKGFIFNIMVVGESGLGKSTLINTLFNCTLCPPKN--VKSLTKDPE----------------------------------KTIEIKSLTSEIEENGVKLKLTVVDTPGFGDFVNNDDSWQPILENIEKRFDAYLEAENRVSRANIV----------DNRIHACIFFIDPTGHSLKPLEIEFMKRLHLRVNLIPVIAKSDTLTEQEVLLFKKRILDDIAYHEINIFKPP------------IYEYDDEETMNE-----NNEIISKIPFAVVGSNYEVTT--------ASGHTARGRKYPWGVIEVENESHSDFMKLRQMLIRSHMEDLKEHTNNVLYENYRTDKLIQMGITqDSSvfkevNPAIKQEEE--RQLHEAKLLKMEaEMKLVfqqkVQEKENKLKQSeeELYARHREM-RDTLQQQRAELEEKKSRLES------------------------------------------------------------------------------------------------------------------------------------------------------------------------------------------------------------------------------------------------
>A0A8C6L6C9	359	0.393	8.109E-101	45	462	754	83	418	467
---------------------------------------------SPLSPASLPRSpwGRPDPYDSPEDQDkeYVGFATLP-------NQVHRKTVKKGFTFTVMVAGESGLGKSTLINSLFLTDLY-----KERKVPNAEE-------------------------------RIGQTVDIVKHMIGIEEKGIKLRLTIIDTPGFGDAVNNIKSWKHIEDYIDQQFEQFFRDESGL--------NRKN--IQDNRVHCLLYFVSPFGHGLRPLDVECMKALHEKVNIIPLLAKADSLTQAEILKKKMKIREDIRQFGVNIYQFPDCDSDE----------------DEDLKTQEQFLKDSIPFAVIGSNIQV---------ESKGRKFRGRSYPWGVVEVENPVHSDFLLLRNMLVRTHMQDLKDVTREIHYENYRAQCIQNM-----TRMMV---LERKRSDALSS---------------------------------------------------------------------------------------------------------------------------------------------------------------------------------------------------------------------------------------------------------------------------------------------------
>A0A3Q2DTI6	359	0.384	8.109E-101	45	456	754	89	421	477
---------------------------------------------SPLSPASRPRSPwgsfDPYDSPEDQDKEYIGFATLP-------NQVHRKTVKKGFTFTLMVAGETGLGKSTLINSLFLTDLY-----RDRKVPNAEE-------------------------------RISQTVDIVKHTIGIEEKGIKLRLSIIDTPGFGDAVNNTESWKHVEDYVDQQFEQYFRDESGL--------NRKN--IQDNRVHCLLYFISPFGHGLRPIDVECMKAMHEKVNIIPLLAKADSLTQAEVNRKKLKIKEEIKQFGINIYQFPDCDSDE----------------DEDFKRQEQILKDSIPFAVIGSNIQV---------ESKGRKFRGRSYPWGIVEVENPDHSDFLLLRNMLVRTHMQDLKDVTREIHYENYRAQCIESM-----TRLMVQERKRNLR---------------------------------------------------------------------------------------------------------------------------------------------------------------------------------------------------------------------------------------------------------------------------------------------------------
>A0A443RHP7	359	0.387	8.109E-101	48	514	754	44	411	493
------------------------------------------------RETALRddMNSVRDKPTLAKDSDvNVGFYDLP-------NQIHRKTMKKGFEFTLMVVGESGLGKSTLVNSMFVANIY-----------SDE------------YPGPS--------------KRATKTVEVETTKVLLKEKDVNLLLTIVDTPGFGCAVDNSNCWQPIVDYIESRYEEYLNAETRLHRSH----------IPDNRVHCCLYFIYPSGHSLKPIDIEFMQHLHDKVNIIPVIAKADTLTPEECLQFKKNVMNEISQHQIKIYEFPESE-------------DDEE------LKLQKQLKSRIPFAVVGSN---------YVIESNGERKRGRKYPWGVVEVENLEHCDFIALRTMLLKYYMFDLLDTTNNIQYENYRCRKLS--GIGN----ERVGKPNR-------DSNKNPLAQMEEEKKEH-------EAKMKKMEQEMEQVFEMKVKEKMQKLKDS-----------------------------------------------------------------------------------------------------------------------------------------------------------------------------------------------------------------------------------------------
>A0A6A4T0P4	359	0.379	8.109E-101	4	438	754	85	436	505
----PTP----PQRPNRAGVDAGFQPLSLRKRLVSQASLDSPLSPASRPQSPWGRF-DPYDSPEDQDKEYVGFATLP-------NQVHRKTVKKGFTFTLMVAGESGLGKSTLINSLFLTDLY-----KDRKVPNAEE-------------------------------RISQTVDIVKHGVSIEEKGIKLRLTIIDTPGLGDAVDNAGSWRQIEDYIDQQFEQYFRDESGL--------NRRN--IQDNRVHCCLYFISPFGHGLRPLDVECMKAVHEKVNLVPVLAKADGLTQAEVCRKKMKIREEIKRFGINIYQFPECDSDE----------------DEDFKTHDQMLKDSIPFAVIGSN--VQ-------VESNGRKFRGRAYPWGVVEVENPAHSDFLLLRNMLVRTHMQDLKDVTRETHYENFRAHCIQNM---------------------------------------------------------------------------------------------------------------------------------------------------------------------------------------------------------------------------------------------------------------------------------------------------------------------------
>A0A1W4X3P3	359	0.409	1.102E-100	68	465	754	8	321	368
--------------------------------------------------------------------DYIGFATLP-------DQVHRKSVKKGFEFTLMVVGESGLGKSTLINSLFLEDLYKN-----RVVPDVNE-------------------------------KLQKTTTIDKKTMEIEEKGVKVRLTVVDTPGFGEAINCEDSWKVCVNYIDEQFRQYFTDESGL--------NRRN--IQDNRVHCCLYFVPPWGHSLRQMDLDLMKRLHRKVNLVVVIAKADCLTSLEVATLKKNILNDIKENGIQMYEFPECDSDE----------------DEEFKQQDRELKASIPFAVVGSN---------SILEVAGRKIRGRQYPWGVVDVENPKHSDFLKLRTMLISTHMQDLKDVTEDVHYENFRAQCIS-----QISQHAFRERGKLKR-DSTACDQE------------------------------------------------------------------------------------------------------------------------------------------------------------------------------------------------------------------------------------------------------------------------------------------------
>A0A1Y1ZC48	359	0.414	1.102E-100	45	507	754	12	367	425
---------------------------------------------SPPLPNGV-KSPVKKALQ-----GYVGFSKLP-------KQVHRRSVKNGFYFTCMIVGESGLGKSTLVNTLFNTSLYPPKQQ----SP-LQEES-------------------------------PKTVEIQAISADIIEEEVKLRLTVIDTPGFGDYVNNEDSWRPIMDNIESRFDAYLEQENRVNRSRMV----------DNRVHACIYFIAPTGHALKPLDVEFMKRLHTKVNLIPVIAKSDTMTEEEIQGFKQRILADIHHHGIEIF------------KPSPYTNDNPETLA-----QNREVVEKIPFAIVGSDYEV---------EVEGKMVRGRKYPWGVIEVDNEEHCDFIKLRQMLIRTHMEELKEHTSTLIYENYRASKLQALGI--EQDPSVFKDIN-------------PLAKMEEERKIHEN-------KMAKMEAEMKMVFQQKVQEK------------------------------------------------------------------------------------------------------------------------------------------------------------------------------------------------------------------------------------------------------
>A0A131ZWW1	359	0.387	1.102E-100	69	514	754	124	479	539
---------------------------------------------------------------------FVGFSYLP-------NQIHRKTIKKGFEFTLMVVGESGLGKSTFVNSMFVTDIYSNE-----------------------YPGPS--------------KRAAKTVEVEQTRILLKEKSVNLYLSIVDTPGYGTAVDNSNCWQPIVNFIENRYEEYLNAETRVHRTH----------IQDNRVHCCLYFIAPSGHSLKPLDIEFMLHLHDKVNIIPVIAKADAFTPEEIAVFKKNIMNEINQNKIKIYDFP--DSEDEEE-----------------SKLLRSLKSRVPFAVVGSN---------YVLEVNGEHKRGRKYPWGTVEIENLEHCDFHALRNLLIRHYMLDLIETTNNVHYENYRCRKLT--G----ISPemAQKGKnnnvCDHGKSKTS-MVFWNPLAQMEEEKKEHNL-------KMKKMEIEMEQVFEQKVKEKLNKLKES-----------------------------------------------------------------------------------------------------------------------------------------------------------------------------------------------------------------------------------------------
>A0A1D2NHM2	359	0.454	1.496E-100	66	435	754	14	304	361
------------------------------------------------------------------TQGYVGFANLP-------NQVHRKSVKKGFEFTLMIVGESGLGKSTLINSLFLKDLYP-----DKKIPDAK-------------------------------DKIQKTVKTNAKTVEIEERGVKLRLTVVDTPGFGDAVNNENSFSPLVKYIDDQFEKFFHGERGL--------NRRN--ISDTRVHCCFYFISPFGHGLKPLDIECMKQLHQKVNIVPVIAKADVLTKKEVTDLKKRILQEIQSNGIKIYSLPEVDEDE----------------DQDYKEEVRQLKDAMPFAVSGSS---------SCIEVKGKKVRGRLYPWGVVEIENPEHSDFVKLRTMLI-THMQDLQEVTQEVHYENYRLQKL------------------------------------------------------------------------------------------------------------------------------------------------------------------------------------------------------------------------------------------------------------------------------------------------------------------------------
>UPI001F044CD4	359	0.400	1.496E-100	65	513	754	6	355	379
-----------------------------------------------------------------KLDGYVGFANLP-------NQIFRKSVKKGFEFSLMVVGESRLGKSTLLNSLFLTDLY-----TAATFPSTEE--------KLA-----------------------QTLEVQASTVILKEGGVNLRLTCIDTPGFGDAIDNTDCWKPIISFIESKFEEYLNEESRVNRTALV----------DSRVHCCLYFIAPNGHSLKPLDIEFMKRLHDKVNIVPIIAKADSLTAEECQNFKKKILNEIGSNKIGIYQFPELGVDD-----------------EDLKDVSMTVSDRIPFAVVGSN---------TVVEVGGKKLRARVYPWGVAEVENSDHCDFIALRNMLIRTHMQDLKDVTNDVHYENX-CKRLATV---TVGSPTVTSR----R-----SLGLSPLEQLEAERKER-------ESKISKTESEMEQVFETKVKEKRKKLKE------------------------------------------------------------------------------------------------------------------------------------------------------------------------------------------------------------------------------------------------
>A0A3B3DBY8	359	0.412	1.496E-100	45	438	754	121	440	509
---------------------------------------------SPLSPASRPRSPWGRFdpYDSPEDQDkeYVGFATLP-------NQVHRKTVKKGFTFTLMVAGESGLGKSTLINSLFLTDLY-----KDRKVPNAEE-------------------------------RISQTVDIIRHTVSIEEKGIKLKLSIIDTPGFGDAINNTESWKYVEDYIDQQFEQYFRDESGL--------NRKN--IQDNRVHCLLYFVSPFGHGLRPLDVECMRALHEKVNIIPLLAKADSLTHTELRRKKMKIREEIKEFGINIYQFPECDSDE----------------DEDLKTQEQILQDSIPFAVIGSNIQV---------ESKGRKFRGRSYPWGVVEVENPAHSDFLLLRNMLVRTHMQDLKDVTREMHYENYRAQCIQNM---------------------------------------------------------------------------------------------------------------------------------------------------------------------------------------------------------------------------------------------------------------------------------------------------------------------------
>UPI000C78FE4E	359	0.356	1.496E-100	49	509	754	91	452	540
-------------------------------------------------PKPRDVSPKPEVVKKPprQLDGYVGFANLP-------NQVHRKSVKKGFEFTLLVAGESGLGKSTLINSMFLTDIY-----------------SD------IYPGP--------------TKRAKQTVQVETSQVLLQESGVNLLLTVVDTPGFGDAIDNSNCWDPVLSYVESQYEEFLEAETKV---------QRNPNMPDTRVHACLYFIPPSGHGLRPLDIEFMRQLHDKVNIIPVIAKADTLVEEEIAFFKSKIMQQIHAAKIKIYEFPEV-----------------EEGEENDKKENRKMKDRVPFAVVGSN-TIIDGG-------DGKMVRGRRYPWGTVDIENLNHCDFVPLRNMLIRSHLQDLKEMTNMVHYENFRCRKLA--GI---------VEPNNERVP-----NKNPLLMIEEEQKEQ-------SAKLSKMEREMEEVFGNCFKTNIF----------------------------------------------------------------------------------------------------------------------------------------------------------------------------------------------------------------------------------------------------
>UPI000BA82D00	358	0.399	2.032E-100	65	471	754	2	336	373
-----------------------------------------------------------------RSEGEIGFATLP-------EQIHRKSVKKGFDFTMMVVGESGLGKSTLINSLFLTDLY-----KERKILNVEEKLD-------------------------------RTVDVEKKTMEIEEKGVKLKLTIVDTPGFGDAVNCEENWMVIENYITDQFNQFFKDESGL--------NRKN--IVDNRVHCCLYFIPPWGHGLRPLDIEFMKRLHQKVNIIPVIAKADTLNTNEIRRLKDKILRELEENEVHVYQLPECDSDE----------DDE------FKQQDRELKQSIPFAVIGSTQ---------VVEVNGRRVRGRIYPWGIVEVENPVHSDFLKLRTFLVSTHMQDLKDVTRDVHYENYRAQYLTKIsqqsarerGkLRRDSKPCEESAVE-----TDWLLQQkeEEIRRM------------------------------------------------------------------------------------------------------------------------------------------------------------------------------------------------------------------------------------------------------------------------------------------
>UPI0014022BAF	358	0.416	2.032E-100	69	467	754	38	353	397
---------------------------------------------------------------------YVGFATLP-------NQVHRKSVKKGFEFTLMVAGESGLGKSTLINSLFLTDLY----HDRVLLPADERIA--------------------------------RTVEILRRTLEIEEKGVRLRLSLVDTPGFADAIDNTECWQPVVEYVEEQFESYFREESGL--------DRKN--LQDTRVHCCLYFISPYGHGLKPLDVEFMKALHNKVNIVPVIAKADTLTMRERETLKRRVQEELSENDIKIYQFPECDSDE----------DDE------FKRQDEELKASIPFAVIGGS---------AVVEASGRRVRGRLYPWGIAEVDSSEHCDLAKLRTMLIRTHMQDLKDVTRDLHYEEHRARCIQHM-----TRVATRTRTRSKLSRESVVDFPMP----------------------------------------------------------------------------------------------------------------------------------------------------------------------------------------------------------------------------------------------------------------------------------------------
>A0A0L6WTN6	358	0.433	2.032E-100	65	514	754	41	390	442
-----------------------------------------------------------------KLMGYVGFANLP-------NQVHRKKKEREEGLPVYCYGESGLGKSTLINTLFSTTLYPPK--------------------EPLSP----------------AAERPKTVAIESIGADIEENGVRLHLTVVDTPGFGDFVNNDDSWKPIVENIESRFDSYLEQENRVNRTKVV----------DNRVHACLYFIQPTGHSLKQIDIEFMRRLHTKVNLIPVIAKADTLTDEEVAEFKERILSDIAHHNIHIFQAPTYDNE------------DEETIAEY-----EEIASKIPFAVVGSDNIVNT--------LDGRQVRGRVYPWGVVEVDNEEHCDFVKLRQMLVRTYMEELREYTNDVLYENWRTEKLLSMGV---------------AQDSSVFKEINPAARLQEERVQH-------DAKLAKMEAEMKMVFQQKVQEKEAKLKQS-----------------------------------------------------------------------------------------------------------------------------------------------------------------------------------------------------------------------------------------------
>T1FU84	358	0.379	2.032E-100	70	514	754	82	441	502
----------------------------------------------------------------------VGYVRLP-------NQIYRKSVKRGFDFTLMVVGESGLGKSTLINSLFLTDIY---------------SAENRM---PVFKT-------------------KKTLQVETTQVSLSEKGVKLKLTIVDTPGFGDFIDNTNCWEPIINYIDSRYEEYLNAESRVNR---VQ-------ILDSRVHCCLYFISPNGHGLKALDIEFMKRLHDKVNIIPLIAKADSMTKEEVTEFKKIILQEIAENKINIYDFPVNSN-----INSISSDDDERM--------LKLYKDRVPFAVVGSNTLIET--------SQGRKVRGRMYPWGAVEVEKLEHNDFTALKNMLIGMHMQDLKDVTNNVHYENFRFNRLACLDGPSNRNNNNKAVVH---SDKYVVVVWSPMLQIEEEKREH-------VQKMKKMELEMEQVFQMKVKEKVQKLHDS-----------------------------------------------------------------------------------------------------------------------------------------------------------------------------------------------------------------------------------------------
>A0A7R9S317	358	0.401	2.760E-100	33	436	754	10	344	406
---------------------------------LNTCLFVTNSRFSNARvhsehPIVTAMSQDEPKdnpiIYIQGDQNYIGFATLP-------EQVHRKSVKKGFEFTLMVVGDTGLGKSTLMSSLFHTDLYKDRKLSSV---------ED---------------------------KINKTVSVEKHTMEIEEKGVKVRLTIVDTPGFGDAINCEENWQTVEKYILDQFHQYFQDESGL--------NRKN--IQDNRVHCCLFFIPPYGHGLRQLDLQFMLRLHKRVNLVPVIAKADTLTPAEVQKLKAKLMEDIREHGIQVYQFPECDSDE----------------DDDFKQQDKDLKASIPFAVVGSN---------TVVEVQGKKVRGRQYPWGIVDVEDPEHSDFNKLRTFLISTHMQDLKEVTQDVHYENFRAQCIS-----------------------------------------------------------------------------------------------------------------------------------------------------------------------------------------------------------------------------------------------------------------------------------------------------------------------------
>UPI0018852C0A	358	0.395	2.760E-100	69	495	754	59	410	416
---------------------------------------------------------------------YIGFATLP-------EQVHRKSVKRGFDFTLMVVGETGLGKSTLINSLFLTDLYKDRTL---SDPK---------------------------------ERVNKTTKIEKRTMEIEEKGVRLRLTVVDTPGFGDALNCEESYRACEKYIDDQFNKYFQDESGL--------NRRN--IQDNRVHCCLYFIPPYGHGLRQLDIEFMRRLHKKVNLVPVIAKADVLTRKETKRLKENMMKDIRDNQIEIYEFPECDPDE----------------DADFKRQDQELKASFPFAVIGSN---------TVIDVAGRRVRGRQYPWGVVEVENHQHCDFVKLRTMLISTHMHDLKDMTQEVQYENFRTQCIS-----QISQMAMKSRTKLKReSQTFGdteqkdkMLQqkDEELRQM--QDKLHQmeerLRTHqSID-----QSRD------------------------------------------------------------------------------------------------------------------------------------------------------------------------------------------------------------------------------------------------------------------
>A0A2G5BCP8	358	0.409	2.760E-100	61	514	754	10	363	420
-------------------------------------------------------------IQKKKMNGYVGFSNYP-------NQVHRRSVKRGFNFTLMVVGESGIGKSTLINTLFDSKIFP----DREEMP----------------PS----------------AEPAKGVDVTSMSADIQENGVKLRLTVVDTPGFGDSINNEDAWQPILENIESRFDAYLAQENRVNRS----------KISDNRIDAVIYFIKPTGHCLRVIDIEFMKRLHTKVNLIPIIAKADTLTASELELFKAKILADINYHGIQIFKPVSDEFDDPETVA-----------------DNREILSKIPFAVIGSEKHVE--------RPDGTPVRGRRYPWGIIEVENEEHNDFIKLRQMLLRSHMEELKDTTDMVLYENYRTQKLLSMG--HVQDNNVFREFN-------------PLVQMEEEKRAH-------DGKMQKMETEMSGVFQQKVNEKEAKLKQS-----------------------------------------------------------------------------------------------------------------------------------------------------------------------------------------------------------------------------------------------
>UPI001898A40C	358	0.383	2.760E-100	4	457	754	92	448	506
----PRPhraglDPQFLPIKKPLVSQVSLDSPLSPTSRPQ----SPWGRFDPY--------DSPED-QDKE---YVGFATLP-------NQVHRKTVKKGFTFTVMVAGESGLGKSTLINSLFLTDLY-----KERKVPNAEE-------------------------------RICQTVGIIQHTIGIEEKGIKLRLTIIDTPGFGDAVNNTKSWNHIEDYIEQQFEQYFRDESGL--------NRKN--IQDNRVHCLLYFISPFGHGLRPLDVECMKALHAKVNIIPLLAKADSLTQAEVCKKKMKIREDIRQFGINIYQFPDCDSDE----------------DEEFTTQEQILKDSIPFAVIGSN--VQ-------VDSKGRKFRGRAYPWGVVEVENPAHSDFLLLRNMLVRTHMQDLKDVTREIHYENYRAQCIQKM-----TRMMV---QERKRS--------------------------------------------------------------------------------------------------------------------------------------------------------------------------------------------------------------------------------------------------------------------------------------------------------
>A0A7R9L8K6	358	0.359	2.760E-100	54	514	754	200	573	648
------------------------------------------------------RGDDNKPVLAKDSDVFVGFSDLP-------NQIHRKTVKKGFEFTLMVVGESGLGKSTLVNSMFLTDIY-----------SDE------------YPGPS--------------RRATKTVEVETTKVLLKEKTVNLHLTIVDTPGFGCAVDNTNCWQPITNFIENRYEEYLNAETRVHRTH----------IQDNRVHCCLYFIYPSGHSLKPLDIEFMLHLHDKVNIIPVIAKADTLTPEECLQFKKNVMNEITQNKIKVYEFPEGEEEE-----------DGKTQ--------KQLKSRIPFAVVGSN---------YVIESSGERRRGRKYPWGCVDIENMDHCDFVALRNLLIRTYMLDLLDTTNNVHYENFRCRKLTGIGPENKKAIkdaNNYCSQRNSKNTSQ-MVFWNPLAQMEEEKKEHQT-------KMKKMEAEMEQVFEMKVNEKVNKLKDS-----------------------------------------------------------------------------------------------------------------------------------------------------------------------------------------------------------------------------------------------
>UPI0010BD2660	358	0.381	2.760E-100	65	512	754	455	807	883
-----------------------------------------------------------------KLDGPVGFSTLP-------EQVYNKTVKRGFEFTLMVCGESGLGKSTLVNSLFCADIY---------------SAD--------YPGP-------------SKRTVEKTVQVETTKVVLQEGQVTLTLTIVDTPGFGGNLDNTNCWVPITDFIEDKYAEYLQEETKI---------QRNAHIVDNRVHCCLYFIAPSGHGLKPLDVEVMKKLHDKVNIVPVIAKADTFTPEECQLFKRRIQNELTQHGIKVYDFP----ALNEISENGSV-DNGDG------EKSKSIKDRLPFAVVGSN---------ALIEVAGKKVRARKYPWGVVEVDSIEHCDFIPLRNLLIRSHMQDLKEVTHNCHYEHFRVRKL-----TGGTSVPP-----------EGSSNKNPLAQMEEEKKEHDL-------KIEKMRQGFEDVFSMKVKEKLQKLE-------------------------------------------------------------------------------------------------------------------------------------------------------------------------------------------------------------------------------------------------
>A0A1V9XA69	357	0.424	3.749E-100	68	471	754	18	351	390
--------------------------------------------------------------------GEIGFATLP-------EQVHRKSVKKGFDFTLMVVGEAGLGKSTLINSLFLMDLY-----EDRKLPAVNERIE-------------------------------RTVYIEKKTMEIEEKGVRLRLTVVDTPGFGDALNCEESWRAIEKYIDEQFNQFFRDESGL--------NRKN--IVDNRVHCCLYFIPPWGHGLRQLDIEFMKRLHKKVNIVPVIAKADTLTPKEVVELKKRILKELECHEVNVYQLPDCEEDE----------DDE------FKDTDRQLKESIPFAVVSSCQTV---------EVGGRKVRGRVYPWGVVEVENPKHSDFLKLRTFLISSHMQDLKEVTRDVHYENYRAEYIQSLrgGVGegDTGQMavAGLSEADRLLQEKEAELRKMQemLAQM------------------------------------------------------------------------------------------------------------------------------------------------------------------------------------------------------------------------------------------------------------------------------------------
>UPI0011837231	357	0.380	3.749E-100	53	471	754	25	378	396
-----------------------------------------------------KLNDDKKRDRGER--DYIGFATLP-------EQVHRKSVKRGFDFTLMVVGESGLGKSTLINSLFLGDLYKN-----RKISDVQDRVE-------------------------------KTTTIEKKTMEIEERGVKLRLTIVDTPGFGDAINCEDSWRVCSAYIDEQFRQYFTDESGL--------NRRH--MQDNRVHCCLYFVPPWAHSLRQVDLEMMKRLHRKVNIVVVIAKADSLTAAEVKRLKMRILNDLDEHQIQVYQFPECDSDE----------------DDDFKQQDRELKEAAPFAVVASD---------TVLEVGGKRVRGRQYPWGIVDVENPRHSDFTKLRTMLISTHMQDLKDVTQDVHYENFRAQCISqisqhamrergklkrdSMGnnnevvITDTDRLLLQKDEEIRR------MQDM-LTQM------------------------------------------------------------------------------------------------------------------------------------------------------------------------------------------------------------------------------------------------------------------------------------------
>R7USX4	357	0.434	3.749E-100	60	439	754	42	342	451
------------------------------------------------------------QFVNPEQPGYVGFANLP-------NQVHRKSVKKGFEFTLMVVGESGLGKSTLINSLFLTDLYP-----ERVVPGAAE-------------------------------RVNKTVSIEASAVEIEERGVKLRLTVVDTPGFGDPVNTHDSFKQVIKYIDDQFEKYLVDENGL--------NRRH--IIDNRVHCCFYFINPSGHGLKPLDVAFMKAVDRKVNIVPVIAKADTLTKQEVTQLKVKILEEIKRHQIQIYQLPDCDDDE----------------DADYKEQCLQLKRAVPFAVVGCN---------TVLEVRGRKVRGRMYPWGVVEVENPEHCDFIKLRTMLI-THMQDLQEVTQDYHYENYRADKFEVSG--------------------------------------------------------------------------------------------------------------------------------------------------------------------------------------------------------------------------------------------------------------------------------------------------------------------------
>UPI000BA7FBFD	357	0.418	3.749E-100	51	435	754	150	451	493
---------------------------------------------------FLTKEREKETVSLKDMKGYVGFANLP-------NQVYRKAVKRGFDFTLMVVGQSGLGKSTLINSMFLTDIYSNE-----------------------YPGPS--------------RRIKKTTQVETHTVFLRENGVNLTLTIVDTPGFGDAVDNSECWQPIVDFIDTKYEDFLNAETRVHRTT----------IADSRVHCCLYFISP-GHGLKPLDIEFMRRLHEKVNIILLVAKADTMTSEECNQFKKRVLNEIAREKIRIYEFPDCE--------------DEE---ELKIQ--KHLKERVPFAVLGSN---------VTIEFNGKRVRGRKYPWGVAEVENLEHCDFLALRNMLIRTHMQDLKDVTSNVHYENYRCLKL------------------------------------------------------------------------------------------------------------------------------------------------------------------------------------------------------------------------------------------------------------------------------------------------------------------------------
>A0A817X9C4	357	0.368	5.092E-100	35	513	754	137	521	584
-----------------------------------TISRLIENRRESDSNSINKEQQQQQQQTAPrirEISSNVGFVSLP-------DQVHRRAIKKGFEFNLMVVGQSGLGKSTFINTLFQTELYGQD-----------------------FPSTVH--------------RKKKTVTIDSSSIILKEKGVQLRLTIVDTPGFGDSVDNSNCWQPIIDYIDSKYEEYLNAESRVI---------RKTHIIDNRVHCCLYFITPTGHSLQSLDIEFMKRLHDRVNIIPVIAKADTLTSDELRLFKKSIMQDITNEKIKLYEFPDYNNNDE-------------------NKLNKIYKDKVPFAVVGSN---------FVLERTNKRTRVRQYTWGTVDVEDEAHSDFIPLRSMIIKTHLNDLRDVTHNIHYENYRYKKLSSFnG----------NESKNGKTLQTCSINKNLLSQLEDERME-------TEERLEKMSRDMENVYQSKVEEKLQKLEE------------------------------------------------------------------------------------------------------------------------------------------------------------------------------------------------------------------------------------------------
>A0A7M7JSH6	357	0.332	5.092E-100	65	599	754	120	568	594
-----------------------------------------------------------------KLDGPVGFSTLP-------EQVYNKTVKRGFEFTLMVCGESGLGKSTLVNSLFCADIY---------------SAD--------YPGPS--QRTV-----------QKTVQVETTKVVLQEGQVTLTLTIVDTPGFGGNLDNTNCWMPLIDFIEDKYAEYLQEETKI---------QRSAHIVDNRVHCCLYFIAPSGHGLKSLDVEVMKKLHDKVNIVPVIAKADTFTPEECQLFKRRIQNELTQHGIKVYDFP--SLNEISENGSMEVGGSDGTDLKNGT-VSKSIKDRLPFAIVGSN---------ALIEIGGKKVRARKYPWGTVEVDSIEHCDFIPLRNVLIRSHMQDLKEVTHNCHYEHFRVRKL-------TGGACA--PPEGG------ASNKNPLAQMEEEKKEH-------DAKVAKMRQEMETVFAMKVKEKLQKLEENETERSRRHEEQMKSLEQQRAELEERERNFERERFAFEATHQEYADMFRKMTIDNREYASLIAALSEACTGRSYQGSRYSMQLNGR----------------------------------------------------------------------------------------------------------------------------------------------------------
>UPI00187D8271	357	0.433	6.915E-100	68	436	754	12	302	378
--------------------------------------------------------------------DYIGFATLP-------EQVHRKSVKRGFEFTLMVVGESGLGKSTLVNSLFLGDLYKN-----RVVPSALE-------------------------------RIDKTTKIEKKTMDIEERGIRLRLSIVDTPGFGDAVNSEDSFRVCTSYIEEQFRQYFTDESGL--------NRRN--IQDNRVHCCLYFVPPYGHSLRQMDLDLIRRLHKKVNIVLVIGKADALTTTEIRKLKESILQDLENQNIQLYQFPECDSDE----------------DEDFKQQDRELKASIPFAVVGSN---------TIIEVAGKKVRGRQYPWGVVDVENPNHSDFIKLRTMLISTHMQDLKDTTQDVHYENFRAQCIS-----------------------------------------------------------------------------------------------------------------------------------------------------------------------------------------------------------------------------------------------------------------------------------------------------------------------------
>A0A8B8EIR1	357	0.399	6.915E-100	33	435	754	13	346	411
---------------------------------CQEKEPAKRTRPSNmtdrqtrPNAASRKLELS--KLEEEKPSEddeFIGFATLP-------DQVHRKAVKRGFEFSFMVVGETGLGKSTLINSLFLTDLY-----KDRKFP-------------------THI-----------LDNAEQTTDIERKQLEIEEKGVKVRLSVVDTPGFSEALNGDESWKPIIDYVDRQFEQYYQAESGV--------NRKN--IQDSRVHCCLYFISPYGHGLKPIDIFMMKKLHHKVNIIPLIAKSDTLTPKEKARLKSKILDQIEENQLDIYKFPECDSDE----------------DEEFKEQDKELKAAIPFAVVGSN---------TVVEVAGKKVRGRMYQWGIVEVENPAHCDFVKLRQMLISTHMQDLKDITSDIHYENYRAEHL------------------------------------------------------------------------------------------------------------------------------------------------------------------------------------------------------------------------------------------------------------------------------------------------------------------------------
>A0A7M7K6Y1	357	0.385	6.915E-100	65	513	754	492	854	930
-----------------------------------------------------------------KLDGPVGFSTLP-------EQVYNKTVKRGFEFTLMVCGESGLGKSTLVNSLFCADIY---------------SAD--------YPGPS--QRTV-----------QKTVQVETTKVVLQEGQVTLTLTIVDTPGFGGNLDNTNCWMPLIDFIEDKYAEYLQEETKI---------QRSAHIVDNRVHCCLYFIAPSGHGLKSLDVEVMKKLHDKVNIVPVIAKADTFTPEECQLFKRRIQNELTQHGIKVYDFP--SLNEISENGSMEVGGSDGTDLKNGT-VSKSIKDRLPFAIVGSN---------ALIEIGGKKVRARKYPWGTVEVDSIEHCDFIPLRNVLIRSHMQDLKEVTHNCHYEHFRVRKL-------TGGACA--PPEGG------ASNKNPLAQMEEEKKEH-------DAKVAKMRQEMETVFAMKVKEKLQKLEE------------------------------------------------------------------------------------------------------------------------------------------------------------------------------------------------------------------------------------------------
>A0A556UYL3	356	0.400	9.392E-100	5	438	754	15	356	372
-----TPDSPTEIPQVERTLQNPEPDLLHRCHFISTYSPQSPRPKSPwSRPDPY---ESPED-QDRE---YVGFATLP-------NQIFRKSVRKGFSFTLMVAGESGLGKSTLVNSLFLTDVYKDRTLL---------NAE---------------------------ERISKTVEITKHTIGFEEKGVKLKLTIVDTPGFGDAVNNTESWKPVVDFINCQFEQYFRDESGL--------DRKN--IQDNRVHCCLYFISPYGHG--PVDVEFMRALHKKVNLLPVLGKADCLTPLELSQKKKKIREEIERFGINIYQFPGCDSDE----------DD------------QELKDSVPFAVVASNILVQ---------IKGRRVRGRAYPWGVVEVENPAHSDFLKLRNMLVRTHMQDLKDVMQETHYENYRSECIRNM---------------------------------------------------------------------------------------------------------------------------------------------------------------------------------------------------------------------------------------------------------------------------------------------------------------------------
>V9KPK3	356	0.424	9.392E-100	69	439	754	17	310	376
---------------------------------------------------------------------YVGFATLP-------NQVHRKSVKKGFDFTLMVAGESGLGKSTLINSLFLTDLY---------------------------------QNRVIRNAAERVA---QTLEIVRHCVDIEERGVKVKLTIVDTPGFGDAVDNSDCWKPIIEFIDEQFDQYFRMENGI--------NRKN--MQDNRIHCLLYFLSPLGHGIRPLDIEFMKAVHEKVNIVPVIAKADTLTPREVTRAKQRIREEIADQGISVYQLPDCESDEE---------DEFKT-------QYAELKDSIPFAVIGSNEVIQSE---------GRSVRGRVYPWGVVEVEDPSHCDFVKLRTLLVQTHMQDLKDVTQDIHYENYRAKCIQNMkG--------------------------------------------------------------------------------------------------------------------------------------------------------------------------------------------------------------------------------------------------------------------------------------------------------------------------
>A0A137NZJ4	356	0.409	9.392E-100	68	514	754	29	374	423
--------------------------------------------------------------------GYVGFSNLP-------NQVHRKAVKKGFYFTLMVVGESGMGKSTLVNTLFNTSLY-----------------QDKGDVALSNET-------------------PKTVDIQSISAEIEESSVKLKLTVVDTPGFGDFVNNEDSWGPILDTIEQRYDAYLEQESRVNR----------TKIVDKRVHACIYFIAPTGHALKPLDIEFMKRLHNKVNLIPVIAKSDTLTEEEVAGFKERILEDISYHGIKIF------------KPTIYEHDDPDTVAE-----ISEINSKIPFAVVGS---------TTELNVDGRKVRGRQYPWGVIEVDNENHNDFVKLRQMLIRTNMEELKELTDVQLYEEYRTQKLESMGVH--QDPNAFKEVN-------------PVAKLEEERQQH-------DQKMVQMEAQMKAVFEQKVQEKRQKLQNS-----------------------------------------------------------------------------------------------------------------------------------------------------------------------------------------------------------------------------------------------
>A0A3Q1FA56	356	0.411	9.392E-100	32	438	754	74	404	473
--------------------------------RRQLASQVSLD--SPLSPASRPRSPWGRFdpYDSPEDQDkeYVGFATLP-------NQVHRKTVKKGFTFTLMVAGESGLGKSTLINSLFLTDIY-----KDRKVLNAEE-------------------------------RINQTIDIVKHTISIEEKGIKLRLSIIDTPGFGDAVNNTECFKDLEDYIDQQFEQYFRDESGL--------NRRN--IQDNRVHCCLYFISPFGHGLRPLDVECMKALHEKVNIIPLLAKADSLTHAEIRRKKMKIREEMKLFGINIYQFPECDS-------------DEE---EDFKTEEQILKDSIPFAVIGGN--VQ-------MESKGRKYRARVYPWGVVEVENPAHSDFLLLRNMLVRTHMQDLKDVTREIHYENYRAQCIQNM---------------------------------------------------------------------------------------------------------------------------------------------------------------------------------------------------------------------------------------------------------------------------------------------------------------------------
>UPI001C42B44D	356	0.372	9.392E-100	4	438	754	85	438	505
----PRPpaGSPTAPQRPHRGFQPLLLKKQLVSQASLDSPVSPASRPHSPW--GRFDSHDCTEDQDKE---YVGFATLP-------NQVQRKTLKKGFTFTLMVAGESGLGKSTLINSLFLTDLY-----KDRKVPNAEE-------------------------------RISQTVDIIKHTLSIEEKGIKLQLSIIDTPGFGDSLNNTESWRQIEDYIDQQFEQFFRDESGL--------NRRN--IQDNRVHCCLYFISPFGHGLRPLDVECMRALHEKVNLVPVLAKADSLTPAEVCRKKTKIQEEIKQFGINIYQFPESDSDE----------------DEEFKMQEQILKNSIPFAVIGGNAQA---------ESKGHKFRGRAYPWGVVEVENPAHSDFLLLRNMLVRTHMQDLKDVTRETHYENYRAQCIQNM---------------------------------------------------------------------------------------------------------------------------------------------------------------------------------------------------------------------------------------------------------------------------------------------------------------------------
>A0A817EUI1	356	0.297	9.392E-100	35	667	754	153	700	895
-----------------------------------TLSKLIENRRESDANSTNKeQQQTAPRIR--EITSNVGFVSLP-------DQVHRRAIKKGFEFNLMVVGQSGLGKSTFINTLFQTELYGQD-----------------------FPSTVH--------------RKKKTVTIDSSSIILKEKGVQLRLTIVDTPGFGDSVDNSNCWQPIIDYIDSKYEEYLNAESRVI---------RKTHIVDNRIHCCLYFITPTGHSLQSLDIEFMKRLHDRVNIIPVIAKSDTLTSEELRLFKKSIMQDITNEKIKLYEFP-----------------DYNNSDEN--KLNKIYKDKVPFAVVGSN---------FVLERANKRTRIRQYAWGTVDVEDEAHSDFIALRSMIIKTNLNDLRDVTHNIHYENYRYKKLSSFhG----------NESKNGKTLQTTSINKNLLSQIDDERME-------TEERLDKMSRDMENVYQSKVEEKLQKLEEnkqnllrtqETFRLNIQQEEEKIERKRLEFENIRRQWEENLNKPSFNDQNISLSIFVPCISNLCSDPFWGVRKSCAEVIHPVAQVCSKESRWNILSPCLIQLLQDQSRWV-KTAALRVLGYFISTFAQSNEDKKSNSTKIDDEQIDDLsiqvEKSIKINEEDqFNDFN--------------------------------------------------------------------------------------
>UPI001B888697	356	0.419	1.275E-99	48	436	754	31	335	418
------------------------------------------------RQIAYTRA------KYKDGEDYIGFATLP-------DQVHRKAVKRGFDFTLMVVGETGLGKSTLINSLFLSDMYP-----QREIPSVE-------------------------------ARIMATVEIAKKQLEIEEKGVRLRLSIVDTPGFSDALNTENDWKNIVEYIDKQFEQYLNDESGL----------HRKNIIDHRVHCLLYFISPYGHGLKPLDIDVMKKLHNKVNIVPVLAKADTLTKAELKKMKEKIMREISDNDIHIYQFPECDSDE----------------DEEFKNQDLQLKACLPFAVVGCN---------SVVEVGGKKVRGRTYPWGIVEVDNPSHCDFNRLRQMLISTHMQDLKDVTADILYENYRAEHMQ-----------------------------------------------------------------------------------------------------------------------------------------------------------------------------------------------------------------------------------------------------------------------------------------------------------------------------
>E0VQN3	355	0.433	1.732E-99	65	442	754	28	322	332
-----------------------------------------------------------------ELDGYVGFANLP-------NQVYRKAVKKGFEFTLMIVGESGLGKSTLINSLFLADVY---------------SSE--------YPGPS--------------LRPKKTVTVDTTKTLLKENGVNLALTVVDTPGFGDAVDNTNCWQPVIEYIESRYEEFLNAESRVNR----------KSVPDNRVHCCLYMISPSGHGLKPLDVELMKRLHDKVNLIPIIAKADTMIPEECATFKKQIMTEISQHKIKIYEFP--DS-----------MDEEE------SKLHKVLKDRVPFAVVGSN---------CIVEVDGKKIRGRKYPWGIAEVENLEHCDFIALRNMVLRTHLQDLKEVTNNVHYENYRFRALAGMA-PD-----------------------------------------------------------------------------------------------------------------------------------------------------------------------------------------------------------------------------------------------------------------------------------------------------------------------
>A0A6J1VDS7	355	0.371	1.732E-99	68	514	754	3	361	363
--------------------------------------------------------------------DYVGFATLP-------TQVHRKTVKKGFDFTLMVAGESGLGKSTLINSLFLTDLY-----KDRVLPDAQ-------------------------------ARIPQTLEIVKHAVDIEEQGVKVKLTVIDTPGLGDAIDNTECWKPITDYIDGQFEQYFRDESGL--------DRKN--IQDGRVHCCLYVLSPFGHGLRPLDIEFLRAIHDKVSILPVIGKADCLTPKEVQHKKEKIRQELEANSICIYEFPECDSDE----------------DEAFKAQDAEMKRSIPFAVVGSSHVVR--------ELKGKGFRGREYAWGTVEVENAAHCDFLKLRNMLIQTHMQDLKDVTHEVHYENYRAQYIQSLtrsGARDRS-----SRAKLSRQ----SATDLPVLPMFETE---KL----IREKDEELRRmqEMLRKMQEQMLQNKGEQCDS-----------------------------------------------------------------------------------------------------------------------------------------------------------------------------------------------------------------------------------------------
>E4YC57	355	0.418	1.732E-99	68	471	754	40	364	395
--------------------------------------------------------------------GFVGFANLP-------NQVHRKSVKKGFEFTMMAVGESGLGKSTLINSLFLTNLY-----EEREIPEAAIKA-------------------------------KQTVSIEASTVEIEERGVKLRLTVVDTPGFGDAIDNKNAFDPIIEYIDNQFERYLHDESGL--------NRRH--IVDNRVHCCFYFINPCGHGLRPIDIEFMKTLQTRVNLVPLIAKADMLTPKEIKKFKKRVLEELGKNQIHIYQLP----------------DVEDDEDEEFKQQTQQLKSMIPFAVVGSTQ---------LIEVKGKKVRGRLYPWGVVEVENPDHNDFTGLRTMLI-SHMQDLQEVTHDLHYEKYRASRLgdepeAPMMAPMGTRPPP--DAEKDRILHE---KEMELQKM------------------------------------------------------------------------------------------------------------------------------------------------------------------------------------------------------------------------------------------------------------------------------------------
>A0A7R8ZLB0	355	0.387	1.732E-99	68	493	754	2	362	426
--------------------------------------------------------------------GEIGFASLP-------DQLHRKSVKRGFAFTLMVVGETGLGKSTMVNSLFLTDLY-----KDRKASDVRELT-------------------------------KKTVSIERKTVDIEEKGVKLKLTIVDTPGFGDGLNCQENWESIEKYVTDQFEKYLEAESGV--------NRRN--IQDTRIHCCLYFIPPWGRGLRPLDIEFLKRLGNKVNIIPLIGKSDTLTPSESKTLKENVRKDIIKHGIQIYQFPETD--------DVMGDDDPST-----KQEYEDMKQAVPFAVVGSD---------TVIELLGKKVRGRRYPWGIVDVENPDHSDFLKLRRLLISTHMQDLKESTHEIHYENYRSKAISSLkdrrsilPATDPLaSDLLQKKDEEIRRMQD-MLQQmsDRLRQVStpsPASSERSLPGS--LPAIPEQR--------------------------------------------------------------------------------------------------------------------------------------------------------------------------------------------------------------------------------------------------------------------
>A0A642V1Y8	355	0.405	1.732E-99	46	514	754	35	401	449
----------------------------------------------PPPPPAGSDSNVIRR----KLNGFVGFSNLP-------QQWHVKSMKRGFNMNVMVVGESGLGKSTLVSTLFNLDMYPDK--------------------VPRQPG----------------AEPPKTVDIQTVEADLEEDRVRLHLSVIDTPGFGDFVNNNDSWKPIIDDIDQRFDAYLESENKV--------QRNAGDVEDNRVHACVYFIQPTGHSLKPLDIVVMKKLHKKVNLIPVIAKADTLTEEEVEAFKRRIHDDIKYQQIEIFEPPRYD------------NDDEETVAE-----NEEIMSKVPFAVVGSTETVKT--------ADGRQVRGRSYPWGVIEVDNEDHCDFVKLRQLLIRTHLEELRERTANVLYENYRTEKLSGLGI---QQDHS-----VFREVNPGMRQEE-------ERALH-------EARLVKMEQDMKAVFQQKVSEKEQKLKRS-----------------------------------------------------------------------------------------------------------------------------------------------------------------------------------------------------------------------------------------------
>E6R8P2	355	0.443	1.732E-99	65	514	754	99	448	501
-----------------------------------------------------------------KLSSWVGFSNLP-------NQVHRRSVRRGFQFVTMVVGESGLGKSTLINTLFETKLY---------QP------------KQI-PTPG--------------ADRGKTVQIESISADIEENGVRLKLTVVDTPGFGEFVNNEESWKPIVDNIEARFDAFLEQENRVNRS----------KLLDNRVHACLYFIQPTGHSLKAIDIEFMRRLHNKVNLIPIIAKADTLTDDEIIAFKQRILADIAHYGIQIFQpF-------------QYENDDEET-----IQEIEEITSKVPFAVVGADSIVQ--SP------DGRQVRGRSYPWGVIEVDNEDHCDFVKLRQMLVRTHMEELREHTNDVLYENYRTEKLRAMGV-------QQDETVFKE-TNPAAKQ-------AEERALH-------EAKLAKMEAEMKIVFQQKVQEKEQKLKQS-----------------------------------------------------------------------------------------------------------------------------------------------------------------------------------------------------------------------------------------------
>A0A3M7QBV1	355	0.389	1.732E-99	61	514	754	133	484	548
-------------------------------------------------------------ISKTKnLDGYVGFANLP-------NQVYRKSVKKGFEFNLMVIGESGLGKSTFINSLFLAELY---------------NTEDFPN---------------------TFERRRKTLFIDSTSVLLNEKGVNLRLSIIDTPGFGESIDNSNCWQPIIDFVDSKYEEFLNAESKI--------NRKLP-ILDNRVHCCLHFIAP-GHTLKTLDIEVMKKLHDRVNLIPVIAKADTMTPEEIKTFKTNVLNVINDHNIQIYEFPDIEDDELE-----------------NNRSNSALKSKIPFAIVGSN---------TVIENEGKPFRGRQYPWGCVNVDDLSHCDFMALRTMLIRTHMQDLKDVTNNVHYENYRFKKLAY--VTG-----DKAKPTNKN-----PFQ-----QLEEERKEA-------EARLEKMKNEMEGVFDLKVKEKIARLKES-----------------------------------------------------------------------------------------------------------------------------------------------------------------------------------------------------------------------------------------------
>A0A812AZA9	355	0.429	2.352E-99	69	443	754	61	356	362
---------------------------------------------------------------------YIGFATLP-------EQVHRKAVKRGFDFTLMVLGETGLGKSTLINCLFLTELY-----KDRQI----NNVED---------------------------RIHKTTQIEKKQLEIEERGVRLRLTIVDTPGFNDSVNGEETHKPIIDYINSQFDQYFQDECGL--------NRKN--IQDNRVHCCLYFISPFGHGLKPVDIDIMKKIHHKVNIVPLLAKADILTPSEVKQRKKKILDEIQKHEIQIYEFPECDSDE----------------DEDFKKQDQELKKSVPFAVVGCN---------SVVEVNGKRLRGRVYPWGIVEVDNPNHCDFIRLRQMLISTHMQDLKDVTADVHYENYRADYLADQ-MKNT----------------------------------------------------------------------------------------------------------------------------------------------------------------------------------------------------------------------------------------------------------------------------------------------------------------------
>UPI001401E10E	355	0.431	2.352E-99	69	439	754	6	298	365
---------------------------------------------------------------------YVGFGNLP-------NQLHRKSVKKGFDFTLMVAGESGLGKSTLIDSLFVTDLY-----KERCIPDAVE-------------------------------RIVKTMTITKHAVDIEERGVRVKLTIVDTPGFGDAVDNSDCWQPIVAYIDEQFERYFQDECGL--------NRKN--IQDHRVHCLLYFLSPLGHGVRPLDLEFLRAVHEKVNVIPVIAKADMLTPPEVERAKQKIREEIKEQGIQVYQFPECDS-------------DEE---EEFKQQYQELTDCTPFAVVGSS---------TLIESQGRRVRGRLYPWGVVEVENPRHCDFSKLRTVLIQSHLPDLKEVTQDVHYENFRARCLRTLG--------------------------------------------------------------------------------------------------------------------------------------------------------------------------------------------------------------------------------------------------------------------------------------------------------------------------
>UPI001E8EC575	355	0.417	2.352E-99	65	514	754	17	371	419
-----------------------------------------------------------------KLGNFVGFANLP-------DQVHRRSVRRGFQFTAMVVGESGLGKSTLINTLFENKLFDLEQRSRNAAPP---------------PGTERG----------------RTVGIESLSSDIEENGVKLRLTVVDTPGYGDFINNDDSWKPIVDNIEARFDAYLEQENRVNR----------AKLIDNRIHACIYFIQPTGHSLKPLDIEFMRRLHTKVNLIPVIAKADTLTDDEVTAFKRRILDDIHHHQIQIFQPPVYENE------------DEETIAE-----NEEILSKVPFAIVGSD--------TVVSTADGRHVRGRAYPWGTIEVDNEGHCDFVKLRQMLIHTHMEELREHTNDVLYEGYRSEKLIAMGV---------------NQDSSVFKEINPAAKQAEERKLH-------EAKLSKMEAEMKMVFQQKVQEKESKLKIS-----------------------------------------------------------------------------------------------------------------------------------------------------------------------------------------------------------------------------------------------
>A0A8J1VPA0	355	0.422	2.352E-99	58	514	754	57	411	462
----------------------------------------------------------PNPVIRKKLASWVGFSNLP-------NQVHRRSVRRGFQFVAMVVGESGLGKSTLINTLFETKLY-----QPKQVPG---------------PGMDRG----------------RTVQIESIT--IEENGVRLKLTVVDTPGFGDFVNNEECWRPIVDNIEARFDAYLEQENRVNRMQLV----------DNRVHACIYFIQPTGHSLKPIDIEFMKRLHTKVNLIPVIAKADTLSEEEVVLFKQRILADIAYQGIQIFQPPQYENE------------DEET-----IQENEEIISKVPFAVVGSESFVR--CP------DGRQVRGRAYPWGVIEVDNESHCDFVKLRQMLVRTHMEELREHTNDTLYENYRTEKLRAMGV--SQDESVFKETN-------------PSVKQAEERTLH-------EAKLTKMEAEMKMVFQQKVQEKEQKLKQS-----------------------------------------------------------------------------------------------------------------------------------------------------------------------------------------------------------------------------------------------
>UPI000E6E5B8F	355	0.422	3.195E-99	68	436	754	6	296	370
--------------------------------------------------------------------DYIGFATLP-------EQVHRKSVKRGFDFTLMVVGESGLGKSTMINSLFLGDMY-----RNRHIP---EVAD----------------------------RIEKTTCIEKKTMDIEEKGVRLRLTVVDTPGFGDAVNCEDSWRVCTAYIDEQFRQYFTDESGL--------NRKN--IQDNRVHCCLYFVPPYGHSLRQMDLELMRRLHRKVNIVIVIGKADTLTATEVKRLKANILKDLEENQIQMYQFPECDSDE----------------DEEFKQQDRELKASAPFAVVGSN---------TVFEIQGRKVRGRHYPWGVVDIENPNHSDFVKLRTMLISTHMQDLKDVTQDVHYENFRAQCIS-----------------------------------------------------------------------------------------------------------------------------------------------------------------------------------------------------------------------------------------------------------------------------------------------------------------------------
>A0A8H7CAG9	355	0.411	3.195E-99	44	472	754	17	369	435
--------------------------------------------FQHPR--ALKMtvqgsSSAPTPVARKKITGHVGFSNLP-------NQIRRKSVKDGFQLTVMVVGESGLGKSTLINTLFNSTIC-----------------------VPREP-------------LHPAADRPKTLAIENIQADIEENGVRLRLTVVDTPGFGDFVNNSTSWNPILENIEQRFEAYLSQEHRV----------RRAKLVDSRVHACVYFIQPTGHSLKQIDLEFMRRLHHRVNLIPVIAKADTMTDEEIDDFKARILSDLEFNGIRIFQAPIYEDE------------DEESIAEA-----EDIARAIPFAIVGSNNAVRT--------SDGRVVRGRAYPWGVVEVENPAHCDFVKLRQMLIRTNMEELREHTNDVLFEAWRTERLLAMGF--TQDPTVFEEIrPAERLREERVIHEAKLAKME-----------------------------------------------------------------------------------------------------------------------------------------------------------------------------------------------------------------------------------------------------------------------------------------
>A0A1V9XZA0	355	0.379	3.195E-99	65	512	754	77	439	498
-----------------------------------------------------------------KLDGPVGFSTLP-------EQVYNKTVKRGFEFTLMVCGESGLGKSTLVNSLFCADIY---------------SAD--------YPGP-------------SQRAVQKTVQVETTKVVLQEGQVTLTLTIVDTPGFGGSLDNTNCWVPIMEFIEDKYAEYLQEETKI---------QRSAHIVDNRVHCCLYFIAPSGHGLKPLDIEVMKKLHDKVNIVPVIAKADTFTPEECQLFKRRIQNELTQHGIKVYDFPS----LNEISENGS-LDAG--GSEGGIDLksggaSKSIKDRLPFAIVGSN---------TLIEVGGQKVRARKYPWGLVQVDSIEHCDFIPLRNVLIRSHMQDLKEVTHNCHYEHFRVRKL-------TGGACA--PPEGG------ASNKNPLAQMEEEKKEHDV-------KVDKMRQEMETVFAMKVKEKLQKLE-------------------------------------------------------------------------------------------------------------------------------------------------------------------------------------------------------------------------------------------------
>A0A814QRT8	354	0.432	4.338E-99	60	471	754	14	342	363
------------------------------------------------------------QFSNTDNHSFVGFANLP-------NQVHRKIAKKGFEFTLMVVGESGLGKATLINSLFLTDLYP-----ERHIATAQ---EKI----------RH------------------TVKIEASTVEIEERGVKVRLTVVDTPGFGDSINTSECYMPIIQYIDNQFERYLDDESGL--------NRRN--ISDNRVHCLFYFISPFGRGLKPLDIETMKALHHKVNIVPIIAKADAFTLDELANMKQHILEQIREHSIHIYQIPESDSDE----------DDE------FKEQNKQLKNAVPFAVVAS--------P-QTLEVKGKKVRGRMYPWGLIEVENPEHCDFIKLRTMLI-THMQDLQEVTHEIHYENYRSEKLNPARRKQIQSDENMSEEQ-KKIMKE---KDDELRRM------------------------------------------------------------------------------------------------------------------------------------------------------------------------------------------------------------------------------------------------------------------------------------------
>A0A7D9J2A3	354	0.397	4.338E-99	43	455	754	12	345	388
-------------------------------------------RPSVSKRPSFNTGSAPQIQSRPKQETpYLGFANLP-------NQVHRKSVKKGFEFTLMIIGESGLGKSTLVHSLFMTDLY-----ESRHKPTASEML-------------------------------KRTIQIDTHKVDIEEKGIKLKLTVVDTPGYGDAIDNSNCWEPIVDFVDQQYDSFFQDESGL--------NRKN--MSDTRVHCVLHFINPQGHGLKPLDIKVMKALHHKVNIVPIIAKADTLTLNEVKSLKQRILDEIDDLQINVYNFPECDSDD----------------DETFLALNADLKASVPFAVVGSN---------TVMDVKGKKVRGRTYPWGVIDVENPEHSDFTKLRNMLIRTHMQDLKDVTQDVHYENYRSARIANGG--D-LSPtLETSSQSNG----------------------------------------------------------------------------------------------------------------------------------------------------------------------------------------------------------------------------------------------------------------------------------------------------------
>A0A2G8LD45	354	0.382	4.338E-99	68	514	754	7	351	418
--------------------------------------------------------------------GYVGFANLP-------NQVYRRSVKRGFEFTLMVVGESGLGKSTLINSLFLTDIY-----------------------SSVYPGPS--------------QRIKKTVKVETSNVHLKENGVNLRLTIVDTPGFGDQVDNSNCWQPILEHIDTKFEEYLNSESRVNRCS----------LPDKRVHCCLYFIAPSGHGLKPLDVELMKRLHDRVNIIPLIAKADTLTPDECKEFQEKGKKKL------------CL-----VTLRNKSMSMSSGYSEVHYVNKQE---RVPFAVVGSN---------MILEANGKRVRGRQYPWGIAEVENLEHCDFIPLRNMLIRTHMQDLKDVTNNVHYENYRCKNL--------TAVTA-GDGKKP---SPKMVGKNPLAQFEEEKKEHEV-------RMQKMKSEMEQVFEMKVQEKKQKLKDS-----------------------------------------------------------------------------------------------------------------------------------------------------------------------------------------------------------------------------------------------
>A0A2S5B9Q3	354	0.389	4.338E-99	76	514	754	50	431	487
----------------------------------------------------------------------------P-PVANLPNQYHRRSIRKGFHFTAMVVGESGLGKSTLVNTLFDTPLYPKKD----------------------VPQPHHDR--------------AQTVAIESITADIEENGVKLRLTVVDTPGFGDFINNEDGWKPVLDNIEARFDAYLEQENRVNR----------QKLVDNRVHACLYFIEPTGHSLKPLDLEFMRRLHKRVNLIPIIAKADTLTDEEVAAFKARILSDLAHHRIEIYQAPQYENEDEETLAENEEIVVSrvehSTLAllcravlrapasvnehRFDSSQHVHFQRKIPFAVVGSDKLV--------STADGRHVRGRSYPWGTIEVDNEDHCDFVKLRQMLVRTHMEELKEHTNEVLYERYRSEKLLAMGV---------------AQDHTVFKEVNPAAKMAEERALH-------EAKLAKMENEMKMVFQQKVNEKEAKLKQS-----------------------------------------------------------------------------------------------------------------------------------------------------------------------------------------------------------------------------------------------
>A0A6L5CME9	354	0.370	4.338E-99	32	514	754	184	559	632
[truncated: 5,498,790 more chars]
