# Supplementary material for: The evolutionary origins and ancestral features of septins
Source: Front Cell Dev Biol. 2024 Jun 26;12:1406966. doi: 10.3389/fcell.2024.1406966 (PMC11238149; doi:10.3389/fcell.2024.1406966)
Supplement: Supplementary file 1 [file DataSheet3.zip › Delic_Shuman_Supp_File6/AncGroup6A_2173e.result/AncChlorophyte_Volvo_2173e_unrelaxed_rank_3_model_1.pdb]

MODEL     1                                                                     
ATOM      1  N   MET A   1     -46.510   5.716 -17.231  1.00 40.18           N  
ATOM      2  CA  MET A   1     -46.254   6.736 -16.219  1.00 40.18           C  
ATOM      3  C   MET A   1     -44.756   6.931 -16.010  1.00 40.18           C  
ATOM      4  CB  MET A   1     -46.922   6.361 -14.895  1.00 40.18           C  
ATOM      5  O   MET A   1     -44.066   6.022 -15.544  1.00 40.18           O  
ATOM      6  CG  MET A   1     -48.398   6.721 -14.830  1.00 40.18           C  
ATOM      7  SD  MET A   1     -48.859   7.511 -13.239  1.00 40.18           S  
ATOM      8  CE  MET A   1     -50.537   8.075 -13.636  1.00 40.18           C  
ATOM      9  N   ALA A   2     -44.015   7.322 -17.204  1.00 34.96           N  
ATOM     10  CA  ALA A   2     -43.073   8.318 -17.707  1.00 34.96           C  
ATOM     11  C   ALA A   2     -42.510   9.165 -16.570  1.00 34.96           C  
ATOM     12  CB  ALA A   2     -43.745   9.209 -18.748  1.00 34.96           C  
ATOM     13  O   ALA A   2     -43.264   9.684 -15.743  1.00 34.96           O  
ATOM     14  N   SER A   3     -41.166   9.043 -16.246  1.00 39.55           N  
ATOM     15  CA  SER A   3     -40.328  10.220 -16.450  1.00 39.55           C  
ATOM     16  C   SER A   3     -38.908   9.981 -15.947  1.00 39.55           C  
ATOM     17  CB  SER A   3     -40.930  11.436 -15.746  1.00 39.55           C  
ATOM     18  O   SER A   3     -38.705   9.661 -14.774  1.00 39.55           O  
ATOM     19  OG  SER A   3     -40.199  12.610 -16.056  1.00 39.55           O  
ATOM     20  N   THR A   4     -37.873   9.696 -16.900  1.00 38.31           N  
ATOM     21  CA  THR A   4     -36.749  10.232 -17.660  1.00 38.31           C  
ATOM     22  C   THR A   4     -36.282  11.559 -17.071  1.00 38.31           C  
ATOM     23  CB  THR A   4     -37.120  10.427 -19.142  1.00 38.31           C  
ATOM     24  O   THR A   4     -37.100  12.414 -16.727  1.00 38.31           O  
ATOM     25  CG2 THR A   4     -36.751   9.199 -19.967  1.00 38.31           C  
ATOM     26  OG1 THR A   4     -38.531  10.654 -19.249  1.00 38.31           O  
ATOM     27  N   ARG A   5     -34.950  11.648 -16.721  1.00 35.54           N  
ATOM     28  CA  ARG A   5     -34.049  12.521 -17.469  1.00 35.54           C  
ATOM     29  C   ARG A   5     -32.985  13.121 -16.556  1.00 35.54           C  
ATOM     30  CB  ARG A   5     -34.834  13.637 -18.162  1.00 35.54           C  
ATOM     31  O   ARG A   5     -33.307  13.714 -15.524  1.00 35.54           O  
ATOM     32  CG  ARG A   5     -34.807  13.557 -19.680  1.00 35.54           C  
ATOM     33  CD  ARG A   5     -35.568  14.710 -20.319  1.00 35.54           C  
ATOM     34  NE  ARG A   5     -35.558  14.620 -21.777  1.00 35.54           N  
ATOM     35  NH1 ARG A   5     -36.700  16.600 -22.113  1.00 35.54           N  
ATOM     36  NH2 ARG A   5     -36.030  15.340 -23.906  1.00 35.54           N  
ATOM     37  CZ  ARG A   5     -36.096  15.520 -22.595  1.00 35.54           C  
ATOM     38  N   ALA A   6     -31.677  12.838 -16.871  1.00 36.44           N  
ATOM     39  CA  ALA A   6     -30.704  13.447 -17.775  1.00 36.44           C  
ATOM     40  C   ALA A   6     -29.843  14.473 -17.044  1.00 36.44           C  
ATOM     41  CB  ALA A   6     -31.414  14.099 -18.959  1.00 36.44           C  
ATOM     42  O   ALA A   6     -30.366  15.380 -16.392  1.00 36.44           O  
ATOM     43  N   ARG A   7     -28.551  14.232 -16.903  1.00 34.59           N  
ATOM     44  CA  ARG A   7     -27.241  14.862 -17.038  1.00 34.59           C  
ATOM     45  C   ARG A   7     -27.365  16.260 -17.636  1.00 34.59           C  
ATOM     46  CB  ARG A   7     -26.317  14.002 -17.903  1.00 34.59           C  
ATOM     47  O   ARG A   7     -28.216  16.500 -18.494  1.00 34.59           O  
ATOM     48  CG  ARG A   7     -25.415  13.074 -17.106  1.00 34.59           C  
ATOM     49  CD  ARG A   7     -24.467  12.297 -18.008  1.00 34.59           C  
ATOM     50  NE  ARG A   7     -23.656  11.349 -17.249  1.00 34.59           N  
ATOM     51  NH1 ARG A   7     -22.094  11.029 -18.921  1.00 34.59           N  
ATOM     52  NH2 ARG A   7     -21.887   9.920 -16.925  1.00 34.59           N  
ATOM     53  CZ  ARG A   7     -22.548  10.768 -17.700  1.00 34.59           C  
ATOM     54  N   PRO A   8     -26.323  17.147 -17.470  1.00 34.97           N  
ATOM     55  CA  PRO A   8     -25.447  17.583 -18.560  1.00 34.97           C  
ATOM     56  C   PRO A   8     -24.194  18.298 -18.059  1.00 34.97           C  
ATOM     57  CB  PRO A   8     -26.334  18.536 -19.365  1.00 34.97           C  
ATOM     58  O   PRO A   8     -24.163  18.774 -16.921  1.00 34.97           O  
ATOM     59  CG  PRO A   8     -27.189  19.216 -18.345  1.00 34.97           C  
ATOM     60  CD  PRO A   8     -26.932  18.582 -17.008  1.00 34.97           C  
ATOM     61  N   THR A   9     -23.047  18.138 -18.732  1.00 30.37           N  
ATOM     62  CA  THR A   9     -21.900  18.785 -19.360  1.00 30.37           C  
ATOM     63  C   THR A   9     -22.348  19.964 -20.218  1.00 30.37           C  
ATOM     64  CB  THR A   9     -21.103  17.791 -20.224  1.00 30.37           C  
ATOM     65  O   THR A   9     -23.367  19.887 -20.907  1.00 30.37           O  
ATOM     66  CG2 THR A   9     -20.346  16.791 -19.356  1.00 30.37           C  
ATOM     67  OG1 THR A   9     -22.006  17.077 -21.078  1.00 30.37           O  
ATOM     68  N   SER A  10     -21.778  21.171 -20.025  1.00 31.64           N  
ATOM     69  CA  SER A  10     -20.805  22.019 -20.705  1.00 31.64           C  
ATOM     70  C   SER A  10     -21.257  23.476 -20.721  1.00 31.64           C  
ATOM     71  CB  SER A  10     -20.575  21.532 -22.136  1.00 31.64           C  
ATOM     72  O   SER A  10     -22.432  23.764 -20.959  1.00 31.64           O  
ATOM     73  OG  SER A  10     -21.714  21.782 -22.941  1.00 31.64           O  
ATOM     74  N   LEU A  11     -20.428  24.456 -20.245  1.00 34.64           N  
ATOM     75  CA  LEU A  11     -19.904  25.556 -21.047  1.00 34.64           C  
ATOM     76  C   LEU A  11     -19.357  26.666 -20.155  1.00 34.64           C  
ATOM     77  CB  LEU A  11     -20.994  26.115 -21.966  1.00 34.64           C  
ATOM     78  O   LEU A  11     -20.045  27.134 -19.245  1.00 34.64           O  
ATOM     79  CG  LEU A  11     -21.019  25.571 -23.395  1.00 34.64           C  
ATOM     80  CD1 LEU A  11     -22.446  25.566 -23.935  1.00 34.64           C  
ATOM     81  CD2 LEU A  11     -20.104  26.393 -24.297  1.00 34.64           C  
ATOM     82  N   VAL A  12     -18.031  26.971 -20.075  1.00 33.97           N  
ATOM     83  CA  VAL A  12     -17.034  27.959 -20.473  1.00 33.97           C  
ATOM     84  C   VAL A  12     -17.574  29.366 -20.228  1.00 33.97           C  
ATOM     85  CB  VAL A  12     -16.633  27.793 -21.956  1.00 33.97           C  
ATOM     86  O   VAL A  12     -18.706  29.677 -20.603  1.00 33.97           O  
ATOM     87  CG1 VAL A  12     -15.679  28.907 -22.385  1.00 33.97           C  
ATOM     88  CG2 VAL A  12     -15.997  26.423 -22.187  1.00 33.97           C  
ATOM     89  N   SER A  13     -16.896  30.223 -19.372  1.00 32.96           N  
ATOM     90  CA  SER A  13     -16.070  31.416 -19.528  1.00 32.96           C  
ATOM     91  C   SER A  13     -16.586  32.563 -18.665  1.00 32.96           C  
ATOM     92  CB  SER A  13     -16.027  31.850 -20.994  1.00 32.96           C  
ATOM     93  O   SER A  13     -17.790  32.824 -18.626  1.00 32.96           O  
ATOM     94  OG  SER A  13     -17.331  31.876 -21.549  1.00 32.96           O  
ATOM     95  N   ASP A  14     -15.745  33.116 -17.738  1.00 33.43           N  
ATOM     96  CA  ASP A  14     -15.084  34.414 -17.659  1.00 33.43           C  
ATOM     97  C   ASP A  14     -15.503  35.168 -16.399  1.00 33.43           C  
ATOM     98  CB  ASP A  14     -15.394  35.252 -18.901  1.00 33.43           C  
ATOM     99  O   ASP A  14     -16.696  35.339 -16.139  1.00 33.43           O  
ATOM    100  CG  ASP A  14     -14.276  35.227 -19.928  1.00 33.43           C  
ATOM    101  OD1 ASP A  14     -13.171  34.734 -19.615  1.00 33.43           O  
ATOM    102  OD2 ASP A  14     -14.501  35.708 -21.060  1.00 33.43           O  
ATOM    103  N   GLY A  15     -14.606  35.389 -15.410  1.00 31.63           N  
ATOM    104  CA  GLY A  15     -13.907  36.512 -14.806  1.00 31.63           C  
ATOM    105  C   GLY A  15     -14.842  37.532 -14.184  1.00 31.63           C  
ATOM    106  O   GLY A  15     -15.843  37.917 -14.791  1.00 31.63           O  
ATOM    107  N   GLY A  16     -14.809  37.685 -12.852  1.00 33.49           N  
ATOM    108  CA  GLY A  16     -14.637  38.948 -12.151  1.00 33.49           C  
ATOM    109  C   GLY A  16     -15.368  38.997 -10.823  1.00 33.49           C  
ATOM    110  O   GLY A  16     -16.523  38.579 -10.728  1.00 33.49           O  
ATOM    111  N   ASN A  17     -14.604  39.091  -9.707  1.00 32.15           N  
ATOM    112  CA  ASN A  17     -14.294  39.956  -8.574  1.00 32.15           C  
ATOM    113  C   ASN A  17     -15.562  40.495  -7.917  1.00 32.15           C  
ATOM    114  CB  ASN A  17     -13.391  41.111  -9.012  1.00 32.15           C  
ATOM    115  O   ASN A  17     -16.417  41.073  -8.589  1.00 32.15           O  
ATOM    116  CG  ASN A  17     -11.917  40.783  -8.878  1.00 32.15           C  
ATOM    117  ND2 ASN A  17     -11.063  41.701  -9.314  1.00 32.15           N  
ATOM    118  OD1 ASN A  17     -11.549  39.712  -8.389  1.00 32.15           O  
ATOM    119  N   GLY A  18     -15.797  40.124  -6.644  1.00 33.57           N  
ATOM    120  CA  GLY A  18     -16.031  40.955  -5.474  1.00 33.57           C  
ATOM    121  C   GLY A  18     -17.091  40.395  -4.545  1.00 33.57           C  
ATOM    122  O   GLY A  18     -18.172  40.005  -4.992  1.00 33.57           O  
ATOM    123  N   SER A  19     -16.646  40.022  -3.331  1.00 33.93           N  
ATOM    124  CA  SER A  19     -16.658  40.397  -1.921  1.00 33.93           C  
ATOM    125  C   SER A  19     -18.084  40.509  -1.391  1.00 33.93           C  
ATOM    126  CB  SER A  19     -15.923  41.721  -1.711  1.00 33.93           C  
ATOM    127  O   SER A  19     -18.960  41.060  -2.062  1.00 33.93           O  
ATOM    128  OG  SER A  19     -16.702  42.809  -2.179  1.00 33.93           O  
ATOM    129  N   ILE A  20     -18.402  39.713  -0.359  1.00 36.80           N  
ATOM    130  CA  ILE A  20     -18.660  40.019   1.044  1.00 36.80           C  
ATOM    131  C   ILE A  20     -19.838  39.186   1.546  1.00 36.80           C  
ATOM    132  CB  ILE A  20     -18.941  41.524   1.252  1.00 36.80           C  
ATOM    133  O   ILE A  20     -20.912  39.190   0.940  1.00 36.80           O  
ATOM    134  CG1 ILE A  20     -17.735  42.359   0.806  1.00 36.80           C  
ATOM    135  CG2 ILE A  20     -19.296  41.811   2.714  1.00 36.80           C  
ATOM    136  CD1 ILE A  20     -17.976  43.862   0.842  1.00 36.80           C  
ATOM    137  N   ALA A  21     -19.566  38.315   2.552  1.00 35.60           N  
ATOM    138  CA  ALA A  21     -19.820  38.407   3.987  1.00 35.60           C  
ATOM    139  C   ALA A  21     -20.402  37.103   4.526  1.00 35.60           C  
ATOM    140  CB  ALA A  21     -20.762  39.570   4.288  1.00 35.60           C  
ATOM    141  O   ALA A  21     -21.419  36.616   4.026  1.00 35.60           O  
ATOM    142  N   ALA A  22     -19.655  36.395   5.363  1.00 36.18           N  
ATOM    143  CA  ALA A  22     -19.269  36.060   6.731  1.00 36.18           C  
ATOM    144  C   ALA A  22     -20.427  35.409   7.484  1.00 36.18           C  
ATOM    145  CB  ALA A  22     -18.792  37.307   7.470  1.00 36.18           C  
ATOM    146  O   ALA A  22     -21.562  35.885   7.420  1.00 36.18           O  
ATOM    147  N   ARG A  23     -20.123  34.190   8.006  1.00 35.69           N  
ATOM    148  CA  ARG A  23     -20.298  33.823   9.407  1.00 35.69           C  
ATOM    149  C   ARG A  23     -19.307  32.739   9.817  1.00 35.69           C  
ATOM    150  CB  ARG A  23     -21.730  33.349   9.664  1.00 35.69           C  
ATOM    151  O   ARG A  23     -19.324  31.635   9.268  1.00 35.69           O  
ATOM    152  CG  ARG A  23     -22.674  34.454  10.110  1.00 35.69           C  
ATOM    153  CD  ARG A  23     -24.080  33.928  10.360  1.00 35.69           C  
ATOM    154  NE  ARG A  23     -24.819  34.782  11.286  1.00 35.69           N  
ATOM    155  NH1 ARG A  23     -26.899  33.953  10.715  1.00 35.69           N  
ATOM    156  NH2 ARG A  23     -26.710  35.594  12.305  1.00 35.69           N  
ATOM    157  CZ  ARG A  23     -26.141  34.774  11.433  1.00 35.69           C  
ATOM    158  N   GLY A  24     -18.131  33.135  10.579  1.00 33.49           N  
ATOM    159  CA  GLY A  24     -17.471  33.270  11.867  1.00 33.49           C  
ATOM    160  C   GLY A  24     -17.568  32.020  12.721  1.00 33.49           C  
ATOM    161  O   GLY A  24     -18.637  31.417  12.830  1.00 33.49           O  
ATOM    162  N   LEU A  25     -16.374  31.443  13.004  1.00 35.31           N  
ATOM    163  CA  LEU A  25     -15.871  31.228  14.356  1.00 35.31           C  
ATOM    164  C   LEU A  25     -14.385  30.884  14.334  1.00 35.31           C  
ATOM    165  CB  LEU A  25     -16.655  30.110  15.049  1.00 35.31           C  
ATOM    166  O   LEU A  25     -13.976  29.921  13.681  1.00 35.31           O  
ATOM    167  CG  LEU A  25     -17.831  30.549  15.923  1.00 35.31           C  
ATOM    168  CD1 LEU A  25     -19.009  29.597  15.743  1.00 35.31           C  
ATOM    169  CD2 LEU A  25     -17.412  30.619  17.387  1.00 35.31           C  
ATOM    170  N   THR A  26     -13.416  31.849  14.809  1.00 34.22           N  
ATOM    171  CA  THR A  26     -12.508  32.474  15.764  1.00 34.22           C  
ATOM    172  C   THR A  26     -11.485  31.465  16.278  1.00 34.22           C  
ATOM    173  CB  THR A  26     -13.277  33.079  16.953  1.00 34.22           C  
ATOM    174  O   THR A  26     -11.837  30.331  16.612  1.00 34.22           O  
ATOM    175  CG2 THR A  26     -14.021  34.345  16.539  1.00 34.22           C  
ATOM    176  OG1 THR A  26     -14.224  32.120  17.440  1.00 34.22           O  
ATOM    177  N   LEU A  27     -10.160  31.785  16.062  1.00 35.29           N  
ATOM    178  CA  LEU A  27      -9.205  32.062  17.130  1.00 35.29           C  
ATOM    179  C   LEU A  27      -7.881  32.559  16.559  1.00 35.29           C  
ATOM    180  CB  LEU A  27      -8.970  30.809  17.978  1.00 35.29           C  
ATOM    181  O   LEU A  27      -7.286  31.905  15.699  1.00 35.29           O  
ATOM    182  CG  LEU A  27      -9.519  30.844  19.405  1.00 35.29           C  
ATOM    183  CD1 LEU A  27     -10.550  29.738  19.603  1.00 35.29           C  
ATOM    184  CD2 LEU A  27      -8.386  30.712  20.417  1.00 35.29           C  
ATOM    185  N   ARG A  28      -7.486  33.886  16.704  1.00 35.71           N  
ATOM    186  CA  ARG A  28      -6.705  34.894  17.413  1.00 35.71           C  
ATOM    187  C   ARG A  28      -5.270  34.424  17.627  1.00 35.71           C  
ATOM    188  CB  ARG A  28      -7.353  35.229  18.758  1.00 35.71           C  
ATOM    189  O   ARG A  28      -5.040  33.337  18.162  1.00 35.71           O  
ATOM    190  CG  ARG A  28      -8.336  36.387  18.697  1.00 35.71           C  
ATOM    191  CD  ARG A  28      -8.781  36.823  20.086  1.00 35.71           C  
ATOM    192  NE  ARG A  28      -9.778  37.888  20.023  1.00 35.71           N  
ATOM    193  NH1 ARG A  28     -10.080  38.023  22.310  1.00 35.71           N  
ATOM    194  NH2 ARG A  28     -11.266  39.396  20.909  1.00 35.71           N  
ATOM    195  CZ  ARG A  28     -10.373  38.433  21.081  1.00 35.71           C  
ATOM    196  N   LYS A  29      -4.223  35.045  17.017  1.00 29.68           N  
ATOM    197  CA  LYS A  29      -2.994  35.833  17.008  1.00 29.68           C  
ATOM    198  C   LYS A  29      -2.473  36.054  18.425  1.00 29.68           C  
ATOM    199  CB  LYS A  29      -3.223  37.178  16.318  1.00 29.68           C  
ATOM    200  O   LYS A  29      -3.232  36.432  19.320  1.00 29.68           O  
ATOM    201  CG  LYS A  29      -2.020  37.686  15.536  1.00 29.68           C  
ATOM    202  CD  LYS A  29      -2.394  38.849  14.627  1.00 29.68           C  
ATOM    203  CE  LYS A  29      -1.225  39.271  13.748  1.00 29.68           C  
ATOM    204  NZ  LYS A  29      -1.612  40.351  12.792  1.00 29.68           N  
ATOM    205  N   ALA A  30      -1.166  35.774  18.658  1.00 39.66           N  
ATOM    206  CA  ALA A  30      -0.193  36.608  19.359  1.00 39.66           C  
ATOM    207  C   ALA A  30       1.234  36.154  19.061  1.00 39.66           C  
ATOM    208  CB  ALA A  30      -0.454  36.580  20.863  1.00 39.66           C  
ATOM    209  O   ALA A  30       1.550  34.967  19.169  1.00 39.66           O  
ATOM    210  N   ASN A  31       2.171  36.961  18.414  1.00 31.01           N  
ATOM    211  CA  ASN A  31       3.367  37.794  18.472  1.00 31.01           C  
ATOM    212  C   ASN A  31       4.268  37.400  19.639  1.00 31.01           C  
ATOM    213  CB  ASN A  31       2.987  39.273  18.570  1.00 31.01           C  
ATOM    214  O   ASN A  31       3.796  37.239  20.767  1.00 31.01           O  
ATOM    215  CG  ASN A  31       3.033  39.977  17.228  1.00 31.01           C  
ATOM    216  ND2 ASN A  31       2.667  41.254  17.216  1.00 31.01           N  
ATOM    217  OD1 ASN A  31       3.392  39.379  16.211  1.00 31.01           O  
ATOM    218  N   SER A  32       5.594  37.060  19.428  1.00 36.47           N  
ATOM    219  CA  SER A  32       6.752  37.699  20.045  1.00 36.47           C  
ATOM    220  C   SER A  32       8.000  36.834  19.907  1.00 36.47           C  
ATOM    221  CB  SER A  32       6.482  37.988  21.522  1.00 36.47           C  
ATOM    222  O   SER A  32       7.963  35.633  20.186  1.00 36.47           O  
ATOM    223  OG  SER A  32       7.052  36.983  22.343  1.00 36.47           O  
ATOM    224  N   LEU A  33       9.065  37.188  19.149  1.00 34.10           N  
ATOM    225  CA  LEU A  33      10.377  37.795  19.343  1.00 34.10           C  
ATOM    226  C   LEU A  33      11.373  36.775  19.884  1.00 34.10           C  
ATOM    227  CB  LEU A  33      10.281  38.988  20.297  1.00 34.10           C  
ATOM    228  O   LEU A  33      11.102  36.107  20.885  1.00 34.10           O  
ATOM    229  CG  LEU A  33       9.986  40.346  19.658  1.00 34.10           C  
ATOM    230  CD1 LEU A  33       9.085  41.175  20.568  1.00 34.10           C  
ATOM    231  CD2 LEU A  33      11.283  41.089  19.359  1.00 34.10           C  
ATOM    232  N   GLY A  34      12.447  36.374  19.125  1.00 35.01           N  
ATOM    233  CA  GLY A  34      13.850  36.573  19.452  1.00 35.01           C  
ATOM    234  C   GLY A  34      14.787  35.743  18.594  1.00 35.01           C  
ATOM    235  O   GLY A  34      14.605  34.531  18.461  1.00 35.01           O  
ATOM    236  N   LYS A  35      15.467  36.296  17.622  1.00 32.13           N  
ATOM    237  CA  LYS A  35      16.786  36.697  17.141  1.00 32.13           C  
ATOM    238  C   LYS A  35      17.885  35.857  17.786  1.00 32.13           C  
ATOM    239  CB  LYS A  35      17.030  38.181  17.418  1.00 32.13           C  
ATOM    240  O   LYS A  35      17.885  35.654  19.002  1.00 32.13           O  
ATOM    241  CG  LYS A  35      16.801  39.081  16.213  1.00 32.13           C  
ATOM    242  CD  LYS A  35      17.087  40.541  16.543  1.00 32.13           C  
ATOM    243  CE  LYS A  35      16.763  41.454  15.369  1.00 32.13           C  
ATOM    244  NZ  LYS A  35      17.086  42.881  15.671  1.00 32.13           N  
ATOM    245  N   ALA A  36      18.720  35.133  16.953  1.00 39.92           N  
ATOM    246  CA  ALA A  36      20.178  35.229  16.937  1.00 39.92           C  
ATOM    247  C   ALA A  36      20.749  34.696  15.626  1.00 39.92           C  
ATOM    248  CB  ALA A  36      20.773  34.471  18.121  1.00 39.92           C  
ATOM    249  O   ALA A  36      20.488  33.551  15.249  1.00 39.92           O  
ATOM    250  N   GLY A  37      21.244  35.574  14.690  1.00 33.34           N  
ATOM    251  CA  GLY A  37      22.431  36.237  14.174  1.00 33.34           C  
ATOM    252  C   GLY A  37      23.614  35.300  14.009  1.00 33.34           C  
ATOM    253  O   GLY A  37      23.880  34.469  14.880  1.00 33.34           O  
ATOM    254  N   GLN A  38      24.052  35.096  12.722  1.00 35.31           N  
ATOM    255  CA  GLN A  38      25.390  35.499  12.305  1.00 35.31           C  
ATOM    256  C   GLN A  38      25.603  35.247  10.816  1.00 35.31           C  
ATOM    257  CB  GLN A  38      26.452  34.760  13.120  1.00 35.31           C  
ATOM    258  O   GLN A  38      25.420  34.125  10.339  1.00 35.31           O  
ATOM    259  CG  GLN A  38      27.649  35.622  13.499  1.00 35.31           C  
ATOM    260  CD  GLN A  38      28.396  35.092  14.708  1.00 35.31           C  
ATOM    261  NE2 GLN A  38      29.389  35.845  15.169  1.00 35.31           N  
ATOM    262  OE1 GLN A  38      28.084  34.014  15.223  1.00 35.31           O  
ATOM    263  N   LYS A  39      25.608  36.369   9.989  1.00 36.95           N  
ATOM    264  CA  LYS A  39      26.565  37.297   9.392  1.00 36.95           C  
ATOM    265  C   LYS A  39      26.641  37.111   7.879  1.00 36.95           C  
ATOM    266  CB  LYS A  39      27.951  37.113  10.012  1.00 36.95           C  
ATOM    267  O   LYS A  39      26.917  36.010   7.397  1.00 36.95           O  
ATOM    268  CG  LYS A  39      28.231  38.040  11.186  1.00 36.95           C  
ATOM    269  CD  LYS A  39      29.656  37.875  11.700  1.00 36.95           C  
ATOM    270  CE  LYS A  39      29.919  38.759  12.912  1.00 36.95           C  
ATOM    271  NZ  LYS A  39      31.353  38.715  13.328  1.00 36.95           N  
ATOM    272  N   GLN A  40      26.197  38.162   7.097  1.00 33.48           N  
ATOM    273  CA  GLN A  40      26.520  39.422   6.436  1.00 33.48           C  
ATOM    274  C   GLN A  40      27.450  39.197   5.246  1.00 33.48           C  
ATOM    275  CB  GLN A  40      27.159  40.400   7.424  1.00 33.48           C  
ATOM    276  O   GLN A  40      28.448  38.483   5.359  1.00 33.48           O  
ATOM    277  CG  GLN A  40      26.169  41.025   8.397  1.00 33.48           C  
ATOM    278  CD  GLN A  40      26.751  42.209   9.146  1.00 33.48           C  
ATOM    279  NE2 GLN A  40      25.932  42.846   9.976  1.00 33.48           N  
ATOM    280  OE1 GLN A  40      27.927  42.548   8.981  1.00 33.48           O  
ATOM    281  N   HIS A  41      26.924  39.563   4.032  1.00 36.37           N  
ATOM    282  CA  HIS A  41      27.263  40.742   3.244  1.00 36.37           C  
ATOM    283  C   HIS A  41      26.535  40.737   1.904  1.00 36.37           C  
ATOM    284  CB  HIS A  41      28.774  40.822   3.020  1.00 36.37           C  
ATOM    285  O   HIS A  41      26.650  39.780   1.134  1.00 36.37           O  
ATOM    286  CG  HIS A  41      29.481  41.697   4.005  1.00 36.37           C  
ATOM    287  CD2 HIS A  41      30.222  41.390   5.096  1.00 36.37           C  
ATOM    288  ND1 HIS A  41      29.466  43.073   3.924  1.00 36.37           N  
ATOM    289  CE1 HIS A  41      30.170  43.575   4.924  1.00 36.37           C  
ATOM    290  NE2 HIS A  41      30.640  42.575   5.650  1.00 36.37           N  
ATOM    291  N   ALA A  42      25.453  41.595   1.699  1.00 35.03           N  
ATOM    292  CA  ALA A  42      25.142  42.948   1.244  1.00 35.03           C  
ATOM    293  C   ALA A  42      25.507  43.129  -0.227  1.00 35.03           C  
ATOM    294  CB  ALA A  42      25.872  43.978   2.101  1.00 35.03           C  
ATOM    295  O   ALA A  42      26.616  42.786  -0.644  1.00 35.03           O  
ATOM    296  N   GLN A  43      24.476  43.398  -1.045  1.00 36.42           N  
ATOM    297  CA  GLN A  43      24.133  44.681  -1.649  1.00 36.42           C  
ATOM    298  C   GLN A  43      23.199  44.496  -2.841  1.00 36.42           C  
ATOM    299  CB  GLN A  43      25.397  45.426  -2.083  1.00 36.42           C  
ATOM    300  O   GLN A  43      23.509  43.746  -3.769  1.00 36.42           O  
ATOM    301  CG  GLN A  43      25.703  46.658  -1.242  1.00 36.42           C  
ATOM    302  CD  GLN A  43      27.103  47.194  -1.475  1.00 36.42           C  
ATOM    303  NE2 GLN A  43      27.348  48.424  -1.036  1.00 36.42           N  
ATOM    304  OE1 GLN A  43      27.958  46.507  -2.044  1.00 36.42           O  
ATOM    305  N   ALA A  44      21.866  44.921  -2.709  1.00 34.94           N  
ATOM    306  CA  ALA A  44      21.055  46.124  -2.883  1.00 34.94           C  
ATOM    307  C   ALA A  44      20.583  46.263  -4.327  1.00 34.94           C  
ATOM    308  CB  ALA A  44      21.843  47.362  -2.462  1.00 34.94           C  
ATOM    309  O   ALA A  44      21.388  46.202  -5.259  1.00 34.94           O  
ATOM    310  N   ALA A  45      19.266  46.198  -4.587  1.00 32.03           N  
ATOM    311  CA  ALA A  45      18.074  47.022  -4.768  1.00 32.03           C  
ATOM    312  C   ALA A  45      18.053  47.659  -6.155  1.00 32.03           C  
ATOM    313  CB  ALA A  45      18.004  48.101  -3.690  1.00 32.03           C  
ATOM    314  O   ALA A  45      19.053  48.229  -6.598  1.00 32.03           O  
ATOM    315  N   GLY A  46      16.983  47.393  -6.942  1.00 34.90           N  
ATOM    316  CA  GLY A  46      15.982  48.353  -7.379  1.00 34.90           C  
ATOM    317  C   GLY A  46      15.349  47.991  -8.709  1.00 34.90           C  
ATOM    318  O   GLY A  46      16.051  47.663  -9.668  1.00 34.90           O  
ATOM    319  N   GLN A  47      14.048  47.665  -8.802  1.00 31.12           N  
ATOM    320  CA  GLN A  47      12.745  48.154  -9.240  1.00 31.12           C  
ATOM    321  C   GLN A  47      12.832  48.790 -10.624  1.00 31.12           C  
ATOM    322  CB  GLN A  47      12.183  49.160  -8.234  1.00 31.12           C  
ATOM    323  O   GLN A  47      13.680  49.652 -10.865  1.00 31.12           O  
ATOM    324  CG  GLN A  47      10.700  48.973  -7.940  1.00 31.12           C  
ATOM    325  CD  GLN A  47      10.347  49.267  -6.494  1.00 31.12           C  
ATOM    326  NE2 GLN A  47       9.138  48.891  -6.091  1.00 31.12           N  
ATOM    327  OE1 GLN A  47      11.154  49.828  -5.746  1.00 31.12           O  
ATOM    328  N   MET A  48      12.125  48.222 -11.691  1.00 35.30           N  
ATOM    329  CA  MET A  48      11.213  48.959 -12.562  1.00 35.30           C  
ATOM    330  C   MET A  48      10.813  48.116 -13.768  1.00 35.30           C  
ATOM    331  CB  MET A  48      11.853  50.268 -13.027  1.00 35.30           C  
ATOM    332  O   MET A  48      11.664  47.495 -14.407  1.00 35.30           O  
ATOM    333  CG  MET A  48      11.631  51.431 -12.075  1.00 35.30           C  
ATOM    334  SD  MET A  48      10.858  52.877 -12.899  1.00 35.30           S  
ATOM    335  CE  MET A  48      11.820  54.223 -12.154  1.00 35.30           C  
ATOM    336  N   ASP A  49       9.540  47.738 -14.081  1.00 29.10           N  
ATOM    337  CA  ASP A  49       8.461  47.971 -15.036  1.00 29.10           C  
ATOM    338  C   ASP A  49       9.013  48.234 -16.435  1.00 29.10           C  
ATOM    339  CB  ASP A  49       7.590  49.146 -14.586  1.00 29.10           C  
ATOM    340  O   ASP A  49       9.942  49.026 -16.603  1.00 29.10           O  
ATOM    341  CG  ASP A  49       6.413  48.716 -13.727  1.00 29.10           C  
ATOM    342  OD1 ASP A  49       5.945  47.565 -13.866  1.00 29.10           O  
ATOM    343  OD2 ASP A  49       5.948  49.537 -12.907  1.00 29.10           O  
ATOM    344  N   VAL A  50       8.724  47.363 -17.484  1.00 36.09           N  
ATOM    345  CA  VAL A  50       8.145  47.836 -18.738  1.00 36.09           C  
ATOM    346  C   VAL A  50       8.543  46.899 -19.876  1.00 36.09           C  
ATOM    347  CB  VAL A  50       8.586  49.281 -19.058  1.00 36.09           C  
ATOM    348  O   VAL A  50       9.717  46.551 -20.020  1.00 36.09           O  
ATOM    349  CG1 VAL A  50       7.948  49.765 -20.359  1.00 36.09           C  
ATOM    350  CG2 VAL A  50       8.229  50.216 -17.904  1.00 36.09           C  
ATOM    351  N   LEU A  51       7.610  46.234 -20.674  1.00 34.17           N  
ATOM    352  CA  LEU A  51       7.127  46.545 -22.014  1.00 34.17           C  
ATOM    353  C   LEU A  51       7.977  45.852 -23.074  1.00 34.17           C  
ATOM    354  CB  LEU A  51       7.133  48.058 -22.248  1.00 34.17           C  
ATOM    355  O   LEU A  51       9.204  45.983 -23.074  1.00 34.17           O  
ATOM    356  CG  LEU A  51       5.775  48.760 -22.183  1.00 34.17           C  
ATOM    357  CD1 LEU A  51       5.867  50.013 -21.319  1.00 34.17           C  
ATOM    358  CD2 LEU A  51       5.284  49.106 -23.585  1.00 34.17           C  
ATOM    359  N   ALA A  52       7.425  44.861 -23.800  1.00 32.18           N  
ATOM    360  CA  ALA A  52       7.195  44.490 -25.194  1.00 32.18           C  
ATOM    361  C   ALA A  52       7.898  45.457 -26.142  1.00 32.18           C  
ATOM    362  CB  ALA A  52       5.699  44.449 -25.494  1.00 32.18           C  
ATOM    363  O   ALA A  52       7.767  46.676 -26.005  1.00 32.18           O  
ATOM    364  N   ASP A  53       8.941  44.971 -26.922  1.00 34.36           N  
ATOM    365  CA  ASP A  53       9.284  45.263 -28.310  1.00 34.36           C  
ATOM    366  C   ASP A  53      10.124  44.141 -28.916  1.00 34.36           C  
ATOM    367  CB  ASP A  53      10.034  46.594 -28.409  1.00 34.36           C  
ATOM    368  O   ASP A  53      11.138  43.739 -28.343  1.00 34.36           O  
ATOM    369  CG  ASP A  53       9.114  47.800 -28.335  1.00 34.36           C  
ATOM    370  OD1 ASP A  53       7.994  47.748 -28.888  1.00 34.36           O  
ATOM    371  OD2 ASP A  53       9.514  48.812 -27.720  1.00 34.36           O  
ATOM    372  N   ALA A  54       9.653  43.321 -29.852  1.00 36.04           N  
ATOM    373  CA  ALA A  54       9.648  43.081 -31.293  1.00 36.04           C  
ATOM    374  C   ALA A  54      10.973  43.500 -31.923  1.00 36.04           C  
ATOM    375  CB  ALA A  54       8.490  43.826 -31.952  1.00 36.04           C  
ATOM    376  O   ALA A  54      11.455  44.611 -31.691  1.00 36.04           O  
ATOM    377  N   GLU A  55      11.716  42.520 -32.480  1.00 38.00           N  
ATOM    378  CA  GLU A  55      12.277  42.536 -33.828  1.00 38.00           C  
ATOM    379  C   GLU A  55      12.146  41.171 -34.496  1.00 38.00           C  
ATOM    380  CB  GLU A  55      13.746  42.966 -33.794  1.00 38.00           C  
ATOM    381  O   GLU A  55      12.612  40.163 -33.960  1.00 38.00           O  
ATOM    382  CG  GLU A  55      14.055  44.172 -34.669  1.00 38.00           C  
ATOM    383  CD  GLU A  55      15.543  44.449 -34.806  1.00 38.00           C  
ATOM    384  OE1 GLU A  55      15.950  45.109 -35.789  1.00 38.00           O  
ATOM    385  OE2 GLU A  55      16.309  44.002 -33.923  1.00 38.00           O  
ATOM    386  N   GLN A  56      11.140  40.929 -35.447  1.00 37.19           N  
ATOM    387  CA  GLN A  56      10.819  40.828 -36.867  1.00 37.19           C  
ATOM    388  C   GLN A  56      12.069  40.550 -37.695  1.00 37.19           C  
ATOM    389  CB  GLN A  56      10.139  42.108 -37.356  1.00 37.19           C  
ATOM    390  O   GLN A  56      13.081  41.240 -37.552  1.00 37.19           O  
ATOM    391  CG  GLN A  56       8.637  41.967 -37.562  1.00 37.19           C  
ATOM    392  CD  GLN A  56       7.971  43.275 -37.946  1.00 37.19           C  
ATOM    393  NE2 GLN A  56       6.680  43.216 -38.252  1.00 37.19           N  
ATOM    394  OE1 GLN A  56       8.613  44.331 -37.966  1.00 37.19           O  
ATOM    395  N   VAL A  57      11.970  39.441 -38.404  1.00 41.41           N  
ATOM    396  CA  VAL A  57      11.554  39.397 -39.802  1.00 41.41           C  
ATOM    397  C   VAL A  57      11.950  38.057 -40.417  1.00 41.41           C  
ATOM    398  CB  VAL A  57      12.169  40.559 -40.613  1.00 41.41           C  
ATOM    399  O   VAL A  57      13.110  37.645 -40.330  1.00 41.41           O  
ATOM    400  CG1 VAL A  57      11.719  40.496 -42.072  1.00 41.41           C  
ATOM    401  CG2 VAL A  57      11.790  41.902 -39.991  1.00 41.41           C  
ATOM    402  N   PRO A  58      11.079  37.480 -41.340  1.00 38.09           N  
ATOM    403  CA  PRO A  58       9.797  36.957 -41.818  1.00 38.09           C  
ATOM    404  C   PRO A  58       9.958  35.950 -42.955  1.00 38.09           C  
ATOM    405  CB  PRO A  58       9.062  38.210 -42.299  1.00 38.09           C  
ATOM    406  O   PRO A  58      11.022  35.877 -43.574  1.00 38.09           O  
ATOM    407  CG  PRO A  58      10.133  39.089 -42.861  1.00 38.09           C  
ATOM    408  CD  PRO A  58      11.465  38.451 -42.589  1.00 38.09           C  
ATOM    409  N   SER A  59       8.931  35.025 -43.094  1.00 31.21           N  
ATOM    410  CA  SER A  59       7.814  34.409 -43.801  1.00 31.21           C  
ATOM    411  C   SER A  59       7.981  34.531 -45.312  1.00 31.21           C  
ATOM    412  CB  SER A  59       6.491  35.046 -43.374  1.00 31.21           C  
ATOM    413  O   SER A  59       8.448  35.558 -45.809  1.00 31.21           O  
ATOM    414  OG  SER A  59       6.448  36.413 -43.744  1.00 31.21           O  
ATOM    415  N   SER A  60       7.842  33.410 -46.093  1.00 34.74           N  
ATOM    416  CA  SER A  60       6.745  33.023 -46.973  1.00 34.74           C  
ATOM    417  C   SER A  60       7.248  32.202 -48.156  1.00 34.74           C  
ATOM    418  CB  SER A  60       6.001  34.259 -47.479  1.00 34.74           C  
ATOM    419  O   SER A  60       8.262  32.544 -48.769  1.00 34.74           O  
ATOM    420  OG  SER A  60       6.909  35.303 -47.784  1.00 34.74           O  
ATOM    421  N   ARG A  61       6.759  30.956 -48.342  1.00 36.26           N  
ATOM    422  CA  ARG A  61       5.733  30.523 -49.285  1.00 36.26           C  
ATOM    423  C   ARG A  61       6.298  29.522 -50.287  1.00 36.26           C  
ATOM    424  CB  ARG A  61       5.137  31.724 -50.022  1.00 36.26           C  
ATOM    425  O   ARG A  61       7.332  29.776 -50.909  1.00 36.26           O  
ATOM    426  CG  ARG A  61       3.861  32.261 -49.395  1.00 36.26           C  
ATOM    427  CD  ARG A  61       3.281  33.418 -50.197  1.00 36.26           C  
ATOM    428  NE  ARG A  61       2.038  33.910 -49.611  1.00 36.26           N  
ATOM    429  NH1 ARG A  61       2.069  35.931 -50.731  1.00 36.26           N  
ATOM    430  NH2 ARG A  61       0.356  35.441 -49.288  1.00 36.26           N  
ATOM    431  CZ  ARG A  61       1.491  35.093 -49.878  1.00 36.26           C  
ATOM    432  N   ASP A  62       5.822  28.268 -50.313  1.00 33.56           N  
ATOM    433  CA  ASP A  62       4.896  27.554 -51.188  1.00 33.56           C  
ATOM    434  C   ASP A  62       5.645  26.609 -52.126  1.00 33.56           C  
ATOM    435  CB  ASP A  62       4.054  28.542 -51.999  1.00 33.56           C  
ATOM    436  O   ASP A  62       6.634  27.000 -52.749  1.00 33.56           O  
ATOM    437  CG  ASP A  62       2.814  29.010 -51.259  1.00 33.56           C  
ATOM    438  OD1 ASP A  62       2.355  28.308 -50.331  1.00 33.56           O  
ATOM    439  OD2 ASP A  62       2.287  30.089 -51.609  1.00 33.56           O  
ATOM    440  N   LEU A  63       5.370  25.280 -52.091  1.00 36.47           N  
ATOM    441  CA  LEU A  63       4.639  24.425 -53.019  1.00 36.47           C  
ATOM    442  C   LEU A  63       5.538  23.319 -53.561  1.00 36.47           C  
ATOM    443  CB  LEU A  63       4.073  25.251 -54.177  1.00 36.47           C  
ATOM    444  O   LEU A  63       6.646  23.587 -54.031  1.00 36.47           O  
ATOM    445  CG  LEU A  63       2.849  26.112 -53.860  1.00 36.47           C  
ATOM    446  CD1 LEU A  63       2.693  27.216 -54.900  1.00 36.47           C  
ATOM    447  CD2 LEU A  63       1.592  25.251 -53.794  1.00 36.47           C  
ATOM    448  N   SER A  64       5.269  22.012 -53.236  1.00 32.46           N  
ATOM    449  CA  SER A  64       4.661  20.882 -53.931  1.00 32.46           C  
ATOM    450  C   SER A  64       5.629  20.264 -54.934  1.00 32.46           C  
ATOM    451  CB  SER A  64       3.382  21.318 -54.647  1.00 32.46           C  
ATOM    452  O   SER A  64       6.320  20.981 -55.660  1.00 32.46           O  
ATOM    453  OG  SER A  64       3.679  22.202 -55.714  1.00 32.46           O  
ATOM    454  N   SER A  65       6.006  19.003 -54.722  1.00 36.03           N  
ATOM    455  CA  SER A  65       5.643  17.853 -55.543  1.00 36.03           C  
ATOM    456  C   SER A  65       6.881  17.105 -56.026  1.00 36.03           C  
ATOM    457  CB  SER A  65       4.803  18.293 -56.742  1.00 36.03           C  
ATOM    458  O   SER A  65       7.849  17.722 -56.475  1.00 36.03           O  
ATOM    459  OG  SER A  65       5.591  19.020 -57.669  1.00 36.03           O  
ATOM    460  N   ASN A  66       7.126  15.853 -55.549  1.00 33.56           N  
ATOM    461  CA  ASN A  66       7.059  14.557 -56.216  1.00 33.56           C  
ATOM    462  C   ASN A  66       8.443  14.073 -56.638  1.00 33.56           C  
ATOM    463  CB  ASN A  66       6.127  14.624 -57.428  1.00 33.56           C  
ATOM    464  O   ASN A  66       9.188  14.803 -57.295  1.00 33.56           O  
ATOM    465  CG  ASN A  66       4.679  14.358 -57.066  1.00 33.56           C  
ATOM    466  ND2 ASN A  66       3.786  14.529 -58.033  1.00 33.56           N  
ATOM    467  OD1 ASN A  66       4.366  14.003 -55.927  1.00 33.56           O  
ATOM    468  N   GLY A  67       8.946  12.940 -56.070  1.00 33.17           N  
ATOM    469  CA  GLY A  67       9.144  11.706 -56.813  1.00 33.17           C  
ATOM    470  C   GLY A  67      10.531  11.117 -56.633  1.00 33.17           C  
ATOM    471  O   GLY A  67      11.528  11.839 -56.678  1.00 33.17           O  
ATOM    472  N   SER A  68      10.706   9.918 -55.903  1.00 36.28           N  
ATOM    473  CA  SER A  68      10.938   8.537 -56.314  1.00 36.28           C  
ATOM    474  C   SER A  68      12.428   8.229 -56.404  1.00 36.28           C  
ATOM    475  CB  SER A  68      10.269   8.259 -57.661  1.00 36.28           C  
ATOM    476  O   SER A  68      13.192   8.997 -56.994  1.00 36.28           O  
ATOM    477  OG  SER A  68       8.991   8.868 -57.724  1.00 36.28           O  
ATOM    478  N   THR A  69      13.025   7.379 -55.519  1.00 35.20           N  
ATOM    479  CA  THR A  69      13.912   6.232 -55.362  1.00 35.20           C  
ATOM    480  C   THR A  69      14.859   6.113 -56.553  1.00 35.20           C  
ATOM    481  CB  THR A  69      13.113   4.925 -55.205  1.00 35.20           C  
ATOM    482  O   THR A  69      14.475   6.403 -57.688  1.00 35.20           O  
ATOM    483  CG2 THR A  69      12.677   4.718 -53.758  1.00 35.20           C  
ATOM    484  OG1 THR A  69      11.950   4.980 -56.040  1.00 35.20           O  
ATOM    485  N   PRO A  70      16.064   5.207 -56.459  1.00 42.93           N  
ATOM    486  CA  PRO A  70      17.495   4.985 -56.238  1.00 42.93           C  
ATOM    487  C   PRO A  70      18.213   4.473 -57.484  1.00 42.93           C  
ATOM    488  CB  PRO A  70      17.521   3.937 -55.123  1.00 42.93           C  
ATOM    489  O   PRO A  70      17.575   4.233 -58.513  1.00 42.93           O  
ATOM    490  CG  PRO A  70      16.340   3.061 -55.394  1.00 42.93           C  
ATOM    491  CD  PRO A  70      15.550   3.662 -56.521  1.00 42.93           C  
ATOM    492  N   HIS A  71      19.622   4.668 -57.611  1.00 36.07           N  
ATOM    493  CA  HIS A  71      20.762   3.891 -58.086  1.00 36.07           C  
ATOM    494  C   HIS A  71      21.930   4.797 -58.458  1.00 36.07           C  
ATOM    495  CB  HIS A  71      20.361   3.031 -59.286  1.00 36.07           C  
ATOM    496  O   HIS A  71      21.748   5.796 -59.159  1.00 36.07           O  
ATOM    497  CG  HIS A  71      19.949   1.642 -58.918  1.00 36.07           C  
ATOM    498  CD2 HIS A  71      18.796   0.968 -59.140  1.00 36.07           C  
ATOM    499  ND1 HIS A  71      20.774   0.778 -58.231  1.00 36.07           N  
ATOM    500  CE1 HIS A  71      20.145  -0.370 -58.047  1.00 36.07           C  
ATOM    501  NE2 HIS A  71      18.942  -0.281 -58.589  1.00 36.07           N  
ATOM    502  N   ALA A  72      23.121   4.581 -57.868  1.00 36.15           N  
ATOM    503  CA  ALA A  72      24.470   4.037 -58.005  1.00 36.15           C  
ATOM    504  C   ALA A  72      25.322   4.911 -58.921  1.00 36.15           C  
ATOM    505  CB  ALA A  72      24.415   2.608 -58.537  1.00 36.15           C  
ATOM    506  O   ALA A  72      24.868   5.330 -59.988  1.00 36.15           O  
ATOM    507  N   MET A  73      26.579   5.314 -58.453  1.00 38.00           N  
ATOM    508  CA  MET A  73      27.929   5.025 -58.926  1.00 38.00           C  
ATOM    509  C   MET A  73      28.912   6.090 -58.451  1.00 38.00           C  
ATOM    510  CB  MET A  73      27.956   4.932 -60.453  1.00 38.00           C  
ATOM    511  O   MET A  73      28.664   7.286 -58.613  1.00 38.00           O  
ATOM    512  CG  MET A  73      27.438   3.610 -60.996  1.00 38.00           C  
ATOM    513  SD  MET A  73      27.933   3.323 -62.739  1.00 38.00           S  
ATOM    514  CE  MET A  73      28.983   1.858 -62.536  1.00 38.00           C  
ATOM    515  N   SER A  74      29.945   5.690 -57.642  1.00 38.18           N  
ATOM    516  CA  SER A  74      31.319   5.207 -57.726  1.00 38.18           C  
ATOM    517  C   SER A  74      32.317   6.323 -57.434  1.00 38.18           C  
ATOM    518  CB  SER A  74      31.596   4.613 -59.108  1.00 38.18           C  
ATOM    519  O   SER A  74      32.204   7.422 -57.980  1.00 38.18           O  
ATOM    520  OG  SER A  74      32.737   3.773 -59.076  1.00 38.18           O  
ATOM    521  N   SER A  75      33.227   6.025 -56.391  1.00 41.76           N  
ATOM    522  CA  SER A  75      34.633   5.650 -56.501  1.00 41.76           C  
ATOM    523  C   SER A  75      35.384   5.930 -55.204  1.00 41.76           C  
ATOM    524  CB  SER A  75      35.299   6.399 -57.657  1.00 41.76           C  
ATOM    525  O   SER A  75      35.239   7.004 -54.615  1.00 41.76           O  
ATOM    526  OG  SER A  75      35.175   7.801 -57.485  1.00 41.76           O  
ATOM    527  N   ASN A  76      35.888   4.805 -54.522  1.00 41.34           N  
ATOM    528  CA  ASN A  76      37.159   4.091 -54.457  1.00 41.34           C  
ATOM    529  C   ASN A  76      37.821   4.250 -53.091  1.00 41.34           C  
ATOM    530  CB  ASN A  76      38.101   4.571 -55.563  1.00 41.34           C  
ATOM    531  O   ASN A  76      37.971   5.368 -52.595  1.00 41.34           O  
ATOM    532  CG  ASN A  76      37.985   3.744 -56.828  1.00 41.34           C  
ATOM    533  ND2 ASN A  76      38.669   4.173 -57.882  1.00 41.34           N  
ATOM    534  OD1 ASN A  76      37.285   2.728 -56.859  1.00 41.34           O  
ATOM    535  N   GLN A  77      37.907   3.119 -52.355  1.00 39.58           N  
ATOM    536  CA  GLN A  77      39.107   2.322 -52.122  1.00 39.58           C  
ATOM    537  C   GLN A  77      39.103   1.719 -50.721  1.00 39.58           C  
ATOM    538  CB  GLN A  77      40.363   3.170 -52.326  1.00 39.58           C  
ATOM    539  O   GLN A  77      38.943   2.437 -49.731  1.00 39.58           O  
ATOM    540  CG  GLN A  77      41.218   2.729 -53.507  1.00 39.58           C  
ATOM    541  CD  GLN A  77      42.416   3.632 -53.734  1.00 39.58           C  
ATOM    542  NE2 GLN A  77      42.888   3.689 -54.975  1.00 39.58           N  
ATOM    543  OE1 GLN A  77      42.912   4.273 -52.803  1.00 39.58           O  
ATOM    544  N   GLU A  78      38.771   0.324 -50.686  1.00 41.13           N  
ATOM    545  CA  GLU A  78      39.474  -0.949 -50.553  1.00 41.13           C  
ATOM    546  C   GLU A  78      39.043  -1.687 -49.289  1.00 41.13           C  
ATOM    547  CB  GLU A  78      40.989  -0.728 -50.542  1.00 41.13           C  
ATOM    548  O   GLU A  78      39.175  -1.162 -48.181  1.00 41.13           O  
ATOM    549  CG  GLU A  78      41.674  -1.108 -51.846  1.00 41.13           C  
ATOM    550  CD  GLU A  78      43.167  -0.818 -51.847  1.00 41.13           C  
ATOM    551  OE1 GLU A  78      43.909  -1.454 -52.629  1.00 41.13           O  
ATOM    552  OE2 GLU A  78      43.597   0.053 -51.058  1.00 41.13           O  
ATOM    553  N   MET A  79      38.032  -2.616 -49.380  1.00 43.10           N  
ATOM    554  CA  MET A  79      37.659  -4.012 -49.167  1.00 43.10           C  
ATOM    555  C   MET A  79      38.800  -4.787 -48.517  1.00 43.10           C  
ATOM    556  CB  MET A  79      37.266  -4.672 -50.490  1.00 43.10           C  
ATOM    557  O   MET A  79      39.968  -4.572 -48.845  1.00 43.10           O  
ATOM    558  CG  MET A  79      35.920  -4.214 -51.028  1.00 43.10           C  
ATOM    559  SD  MET A  79      34.511  -4.926 -50.093  1.00 43.10           S  
ATOM    560  CE  MET A  79      33.481  -5.514 -51.467  1.00 43.10           C  
ATOM    561  N   PRO A  80      38.459  -5.997 -47.922  1.00 41.16           N  
ATOM    562  CA  PRO A  80      37.361  -6.796 -47.371  1.00 41.16           C  
ATOM    563  C   PRO A  80      37.806  -8.192 -46.939  1.00 41.16           C  
ATOM    564  CB  PRO A  80      36.366  -6.875 -48.531  1.00 41.16           C  
ATOM    565  O   PRO A  80      38.925  -8.611 -47.250  1.00 41.16           O  
ATOM    566  CG  PRO A  80      37.215  -6.935 -49.760  1.00 41.16           C  
ATOM    567  CD  PRO A  80      38.648  -6.736 -49.359  1.00 41.16           C  
ATOM    568  N   SER A  81      37.022  -8.763 -45.965  1.00 35.59           N  
ATOM    569  CA  SER A  81      36.015  -9.812 -46.088  1.00 35.59           C  
ATOM    570  C   SER A  81      36.509 -11.124 -45.488  1.00 35.59           C  
ATOM    571  CB  SER A  81      35.636 -10.023 -47.554  1.00 35.59           C  
ATOM    572  O   SER A  81      37.652 -11.526 -45.715  1.00 35.59           O  
ATOM    573  OG  SER A  81      36.491 -10.975 -48.163  1.00 35.59           O  
ATOM    574  N   ALA A  82      35.683 -11.683 -44.577  1.00 35.94           N  
ATOM    575  CA  ALA A  82      34.594 -12.644 -44.731  1.00 35.94           C  
ATOM    576  C   ALA A  82      34.811 -13.866 -43.843  1.00 35.94           C  
ATOM    577  CB  ALA A  82      34.460 -13.067 -46.191  1.00 35.94           C  
ATOM    578  O   ALA A  82      35.908 -14.428 -43.807  1.00 35.94           O  
ATOM    579  N   ALA A  83      33.842 -14.228 -43.034  1.00 36.03           N  
ATOM    580  CA  ALA A  83      32.659 -15.079 -42.925  1.00 36.03           C  
ATOM    581  C   ALA A  83      33.051 -16.535 -42.692  1.00 36.03           C  
ATOM    582  CB  ALA A  83      31.798 -14.956 -44.179  1.00 36.03           C  
ATOM    583  O   ALA A  83      33.960 -17.052 -43.347  1.00 36.03           O  
ATOM    584  N   ASN A  84      32.466 -17.217 -41.673  1.00 35.81           N  
ATOM    585  CA  ASN A  84      31.475 -18.280 -41.538  1.00 35.81           C  
ATOM    586  C   ASN A  84      32.112 -19.583 -41.065  1.00 35.81           C  
ATOM    587  CB  ASN A  84      30.739 -18.499 -42.862  1.00 35.81           C  
ATOM    588  O   ASN A  84      33.126 -20.019 -41.613  1.00 35.81           O  
ATOM    589  CG  ASN A  84      29.259 -18.186 -42.765  1.00 35.81           C  
ATOM    590  ND2 ASN A  84      28.522 -18.469 -43.833  1.00 35.81           N  
ATOM    591  OD1 ASN A  84      28.781 -17.694 -41.740  1.00 35.81           O  
ATOM    592  N   ARG A  85      31.652 -20.204 -39.928  1.00 33.33           N  
ATOM    593  CA  ARG A  85      30.851 -21.391 -39.647  1.00 33.33           C  
ATOM    594  C   ARG A  85      31.682 -22.460 -38.947  1.00 33.33           C  
ATOM    595  CB  ARG A  85      30.254 -21.954 -40.939  1.00 33.33           C  
ATOM    596  O   ARG A  85      32.803 -22.757 -39.367  1.00 33.33           O  
ATOM    597  CG  ARG A  85      28.824 -21.509 -41.202  1.00 33.33           C  
ATOM    598  CD  ARG A  85      28.266 -22.128 -42.476  1.00 33.33           C  
ATOM    599  NE  ARG A  85      26.965 -21.564 -42.824  1.00 33.33           N  
ATOM    600  NH1 ARG A  85      26.429 -23.211 -44.353  1.00 33.33           N  
ATOM    601  NH2 ARG A  85      24.964 -21.494 -43.949  1.00 33.33           N  
ATOM    602  CZ  ARG A  85      26.122 -22.091 -43.708  1.00 33.33           C  
ATOM    603  N   SER A  86      31.314 -22.992 -37.742  1.00 32.72           N  
ATOM    604  CA  SER A  86      30.829 -24.160 -37.013  1.00 32.72           C  
ATOM    605  C   SER A  86      31.866 -25.277 -37.006  1.00 32.72           C  
ATOM    606  CB  SER A  86      29.523 -24.669 -37.623  1.00 32.72           C  
ATOM    607  O   SER A  86      32.526 -25.525 -38.017  1.00 32.72           O  
ATOM    608  OG  SER A  86      29.683 -24.932 -39.007  1.00 32.72           O  
ATOM    609  N   HIS A  87      32.291 -25.883 -35.751  1.00 37.51           N  
ATOM    610  CA  HIS A  87      32.269 -27.233 -35.200  1.00 37.51           C  
ATOM    611  C   HIS A  87      33.574 -27.555 -34.479  1.00 37.51           C  
ATOM    612  CB  HIS A  87      32.013 -28.259 -36.305  1.00 37.51           C  
ATOM    613  O   HIS A  87      34.658 -27.266 -34.990  1.00 37.51           O  
ATOM    614  CG  HIS A  87      30.589 -28.308 -36.760  1.00 37.51           C  
ATOM    615  CD2 HIS A  87      30.037 -28.093 -37.978  1.00 37.51           C  
ATOM    616  ND1 HIS A  87      29.546 -28.606 -35.910  1.00 37.51           N  
ATOM    617  CE1 HIS A  87      28.411 -28.573 -36.588  1.00 37.51           C  
ATOM    618  NE2 HIS A  87      28.681 -28.264 -37.845  1.00 37.51           N  
ATOM    619  N   SER A  88      33.629 -27.829 -33.089  1.00 34.62           N  
ATOM    620  CA  SER A  88      33.868 -28.912 -32.140  1.00 34.62           C  
ATOM    621  C   SER A  88      35.310 -29.402 -32.212  1.00 34.62           C  
ATOM    622  CB  SER A  88      32.912 -30.076 -32.402  1.00 34.62           C  
ATOM    623  O   SER A  88      35.873 -29.534 -33.300  1.00 34.62           O  
ATOM    624  OG  SER A  88      33.099 -30.597 -33.707  1.00 34.62           O  
ATOM    625  N   SER A  89      36.079 -29.396 -31.045  1.00 33.36           N  
ATOM    626  CA  SER A  89      36.725 -30.309 -30.108  1.00 33.36           C  
ATOM    627  C   SER A  89      38.209 -30.466 -30.423  1.00 33.36           C  
ATOM    628  CB  SER A  89      36.042 -31.677 -30.134  1.00 33.36           C  
ATOM    629  O   SER A  89      38.592 -30.590 -31.588  1.00 33.36           O  
ATOM    630  OG  SER A  89      36.091 -32.238 -31.435  1.00 33.36           O  
ATOM    631  N   SER A  90      39.121 -30.155 -29.450  1.00 34.37           N  
ATOM    632  CA  SER A  90      40.097 -30.719 -28.523  1.00 34.37           C  
ATOM    633  C   SER A  90      41.451 -30.913 -29.197  1.00 34.37           C  
ATOM    634  CB  SER A  90      39.599 -32.055 -27.968  1.00 34.37           C  
ATOM    635  O   SER A  90      41.523 -31.368 -30.340  1.00 34.37           O  
ATOM    636  OG  SER A  90      39.286 -32.951 -29.020  1.00 34.37           O  
ATOM    637  N   VAL A  91      42.516 -30.326 -28.598  1.00 36.20           N  
ATOM    638  CA  VAL A  91      43.696 -30.744 -27.848  1.00 36.20           C  
ATOM    639  C   VAL A  91      44.960 -30.322 -28.594  1.00 36.20           C  
ATOM    640  CB  VAL A  91      43.704 -32.270 -27.606  1.00 36.20           C  
ATOM    641  O   VAL A  91      45.118 -30.624 -29.780  1.00 36.20           O  
ATOM    642  CG1 VAL A  91      44.980 -32.695 -26.882  1.00 36.20           C  
ATOM    643  CG2 VAL A  91      42.469 -32.690 -26.810  1.00 36.20           C  
ATOM    644  N   SER A  92      45.825 -29.530 -27.942  1.00 34.30           N  
ATOM    645  CA  SER A  92      47.027 -29.412 -27.123  1.00 34.30           C  
ATOM    646  C   SER A  92      48.277 -29.295 -27.989  1.00 34.30           C  
ATOM    647  CB  SER A  92      47.157 -30.613 -26.185  1.00 34.30           C  
ATOM    648  O   SER A  92      48.419 -30.010 -28.983  1.00 34.30           O  
ATOM    649  OG  SER A  92      47.478 -31.786 -26.912  1.00 34.30           O  
ATOM    650  N   SER A  93      49.088 -28.262 -27.669  1.00 37.85           N  
ATOM    651  CA  SER A  93      50.452 -28.273 -27.149  1.00 37.85           C  
ATOM    652  C   SER A  93      51.056 -26.873 -27.151  1.00 37.85           C  
ATOM    653  CB  SER A  93      51.330 -29.219 -27.970  1.00 37.85           C  
ATOM    654  O   SER A  93      51.129 -26.225 -28.197  1.00 37.85           O  
ATOM    655  OG  SER A  93      51.076 -29.066 -29.356  1.00 37.85           O  
ATOM    656  N   SER A  94      51.220 -26.206 -25.977  1.00 38.37           N  
ATOM    657  CA  SER A  94      52.048 -25.496 -25.006  1.00 38.37           C  
ATOM    658  C   SER A  94      53.476 -25.331 -25.515  1.00 38.37           C  
ATOM    659  CB  SER A  94      52.057 -26.235 -23.667  1.00 38.37           C  
ATOM    660  O   SER A  94      53.950 -26.132 -26.322  1.00 38.37           O  
ATOM    661  OG  SER A  94      50.816 -26.083 -23.000  1.00 38.37           O  
ATOM    662  N   PRO A  95      54.295 -24.402 -24.780  1.00 42.18           N  
ATOM    663  CA  PRO A  95      54.575 -24.202 -23.357  1.00 42.18           C  
ATOM    664  C   PRO A  95      55.361 -22.921 -23.084  1.00 42.18           C  
ATOM    665  CB  PRO A  95      55.397 -25.437 -22.982  1.00 42.18           C  
ATOM    666  O   PRO A  95      55.829 -22.268 -24.021  1.00 42.18           O  
ATOM    667  CG  PRO A  95      56.206 -25.742 -24.201  1.00 42.18           C  
ATOM    668  CD  PRO A  95      55.769 -24.824 -25.305  1.00 42.18           C  
ATOM    669  N   GLU A  96      54.983 -22.267 -21.921  1.00 33.83           N  
ATOM    670  CA  GLU A  96      55.963 -22.009 -20.870  1.00 33.83           C  
ATOM    671  C   GLU A  96      55.624 -20.737 -20.099  1.00 33.83           C  
ATOM    672  CB  GLU A  96      57.371 -21.907 -21.461  1.00 33.83           C  
ATOM    673  O   GLU A  96      55.402 -19.682 -20.698  1.00 33.83           O  
ATOM    674  CG  GLU A  96      58.476 -22.301 -20.491  1.00 33.83           C  
ATOM    675  CD  GLU A  96      59.632 -23.026 -21.161  1.00 33.83           C  
ATOM    676  OE1 GLU A  96      60.767 -22.976 -20.634  1.00 33.83           O  
ATOM    677  OE2 GLU A  96      59.402 -23.648 -22.222  1.00 33.83           O  
ATOM    678  N   ALA A  97      55.128 -20.960 -18.758  1.00 37.12           N  
ATOM    679  CA  ALA A  97      55.789 -21.005 -17.457  1.00 37.12           C  
ATOM    680  C   ALA A  97      55.149 -20.021 -16.482  1.00 37.12           C  
ATOM    681  CB  ALA A  97      57.279 -20.706 -17.607  1.00 37.12           C  
ATOM    682  O   ALA A  97      54.971 -18.844 -16.804  1.00 37.12           O  
ATOM    683  N   SER A  98      54.336 -20.690 -15.498  1.00 37.90           N  
ATOM    684  CA  SER A  98      54.519 -21.224 -14.153  1.00 37.90           C  
ATOM    685  C   SER A  98      53.382 -20.800 -13.230  1.00 37.90           C  
ATOM    686  CB  SER A  98      55.857 -20.764 -13.571  1.00 37.90           C  
ATOM    687  O   SER A  98      53.115 -19.607 -13.073  1.00 37.90           O  
ATOM    688  OG  SER A  98      56.408 -19.714 -14.346  1.00 37.90           O  
ATOM    689  N   ARG A  99      52.292 -21.667 -13.006  1.00 33.13           N  
ATOM    690  CA  ARG A  99      51.730 -22.740 -12.191  1.00 33.13           C  
ATOM    691  C   ARG A  99      51.839 -22.414 -10.706  1.00 33.13           C  
ATOM    692  CB  ARG A  99      52.432 -24.066 -12.489  1.00 33.13           C  
ATOM    693  O   ARG A  99      52.899 -22.000 -10.232  1.00 33.13           O  
ATOM    694  CG  ARG A  99      51.853 -24.816 -13.679  1.00 33.13           C  
ATOM    695  CD  ARG A  99      52.564 -26.142 -13.910  1.00 33.13           C  
ATOM    696  NE  ARG A  99      51.940 -26.908 -14.985  1.00 33.13           N  
ATOM    697  NH1 ARG A  99      52.869 -28.930 -14.365  1.00 33.13           N  
ATOM    698  NH2 ARG A  99      51.485 -28.811 -16.188  1.00 33.13           N  
ATOM    699  CZ  ARG A  99      52.100 -28.214 -15.177  1.00 33.13           C  
ATOM    700  N   PRO A 100      50.748 -22.891  -9.835  1.00 37.95           N  
ATOM    701  CA  PRO A 100      50.042 -23.388  -8.652  1.00 37.95           C  
ATOM    702  C   PRO A 100      50.077 -24.910  -8.540  1.00 37.95           C  
ATOM    703  CB  PRO A 100      48.611 -22.888  -8.860  1.00 37.95           C  
ATOM    704  O   PRO A 100      50.662 -25.582  -9.393  1.00 37.95           O  
ATOM    705  CG  PRO A 100      48.395 -22.949 -10.337  1.00 37.95           C  
ATOM    706  CD  PRO A 100      49.695 -23.317 -10.994  1.00 37.95           C  
ATOM    707  N   SER A 101      49.820 -25.615  -7.240  1.00 28.61           N  
ATOM    708  CA  SER A 101      48.970 -26.733  -6.843  1.00 28.61           C  
ATOM    709  C   SER A 101      49.592 -27.519  -5.693  1.00 28.61           C  
ATOM    710  CB  SER A 101      48.720 -27.664  -8.030  1.00 28.61           C  
ATOM    711  O   SER A 101      50.814 -27.665  -5.623  1.00 28.61           O  
ATOM    712  OG  SER A 101      49.943 -28.146  -8.559  1.00 28.61           O  
ATOM    713  N   SER A 102      48.771 -28.028  -4.696  1.00 29.58           N  
ATOM    714  CA  SER A 102      48.080 -29.232  -4.244  1.00 29.58           C  
ATOM    715  C   SER A 102      48.982 -30.088  -3.361  1.00 29.58           C  
ATOM    716  CB  SER A 102      47.595 -30.053  -5.439  1.00 29.58           C  
ATOM    717  O   SER A 102      50.185 -30.194  -3.611  1.00 29.58           O  
ATOM    718  OG  SER A 102      48.688 -30.478  -6.235  1.00 29.58           O  
ATOM    719  N   SER A 103      48.512 -30.641  -2.181  1.00 28.13           N  
ATOM    720  CA  SER A 103      48.052 -31.868  -1.538  1.00 28.13           C  
ATOM    721  C   SER A 103      49.185 -32.551  -0.778  1.00 28.13           C  
ATOM    722  CB  SER A 103      47.469 -32.830  -2.573  1.00 28.13           C  
ATOM    723  O   SER A 103      50.333 -32.543  -1.226  1.00 28.13           O  
ATOM    724  OG  SER A 103      48.454 -33.210  -3.519  1.00 28.13           O  
ATOM    725  N   THR A 104      49.041 -32.910   0.531  1.00 31.83           N  
ATOM    726  CA  THR A 104      49.032 -34.164   1.277  1.00 31.83           C  
ATOM    727  C   THR A 104      50.204 -34.220   2.253  1.00 31.83           C  
ATOM    728  CB  THR A 104      49.090 -35.377   0.331  1.00 31.83           C  
ATOM    729  O   THR A 104      51.331 -33.868   1.899  1.00 31.83           O  
ATOM    730  CG2 THR A 104      47.692 -35.791  -0.118  1.00 31.83           C  
ATOM    731  OG1 THR A 104      49.869 -35.040  -0.823  1.00 31.83           O  
ATOM    732  N   SER A 105      49.971 -34.361   3.583  1.00 34.20           N  
ATOM    733  CA  SER A 105      50.203 -35.380   4.602  1.00 34.20           C  
ATOM    734  C   SER A 105      51.411 -35.033   5.466  1.00 34.20           C  
ATOM    735  CB  SER A 105      50.406 -36.750   3.954  1.00 34.20           C  
ATOM    736  O   SER A 105      52.445 -34.601   4.951  1.00 34.20           O  
ATOM    737  OG  SER A 105      51.504 -36.725   3.058  1.00 34.20           O  
ATOM    738  N   ASP A 106      51.192 -34.761   6.788  1.00 31.52           N  
ATOM    739  CA  ASP A 106      51.543 -35.457   8.022  1.00 31.52           C  
ATOM    740  C   ASP A 106      52.700 -34.762   8.735  1.00 31.52           C  
ATOM    741  CB  ASP A 106      51.903 -36.916   7.732  1.00 31.52           C  
ATOM    742  O   ASP A 106      53.782 -34.603   8.165  1.00 31.52           O  
ATOM    743  CG  ASP A 106      50.700 -37.842   7.768  1.00 31.52           C  
ATOM    744  OD1 ASP A 106      49.651 -37.458   8.329  1.00 31.52           O  
ATOM    745  OD2 ASP A 106      50.804 -38.967   7.233  1.00 31.52           O  
ATOM    746  N   SER A 107      52.356 -34.065   9.885  1.00 41.25           N  
ATOM    747  CA  SER A 107      52.474 -34.037  11.339  1.00 41.25           C  
ATOM    748  C   SER A 107      53.908 -33.749  11.772  1.00 41.25           C  
ATOM    749  CB  SER A 107      52.008 -35.363  11.941  1.00 41.25           C  
ATOM    750  O   SER A 107      54.858 -34.197  11.127  1.00 41.25           O  
ATOM    751  OG  SER A 107      50.706 -35.691  11.487  1.00 41.25           O  
ATOM    752  N   PRO A 108      54.051 -33.272  13.070  1.00 43.16           N  
ATOM    753  CA  PRO A 108      53.323 -32.912  14.289  1.00 43.16           C  
ATOM    754  C   PRO A 108      54.109 -31.958  15.185  1.00 43.16           C  
ATOM    755  CB  PRO A 108      53.108 -34.260  14.982  1.00 43.16           C  
ATOM    756  O   PRO A 108      55.286 -31.692  14.929  1.00 43.16           O  
ATOM    757  CG  PRO A 108      54.335 -35.053  14.665  1.00 43.16           C  
ATOM    758  CD  PRO A 108      55.173 -34.268  13.697  1.00 43.16           C  
ATOM    759  N   SER A 109      53.273 -31.109  15.888  1.00 33.76           N  
ATOM    760  CA  SER A 109      53.241 -31.092  17.346  1.00 33.76           C  
ATOM    761  C   SER A 109      52.415 -29.921  17.868  1.00 33.76           C  
ATOM    762  CB  SER A 109      54.659 -31.019  17.913  1.00 33.76           C  
ATOM    763  O   SER A 109      52.524 -28.803  17.359  1.00 33.76           O  
ATOM    764  OG  SER A 109      55.319 -29.846  17.470  1.00 33.76           O  
ATOM    765  N   THR A 110      51.166 -30.306  18.401  1.00 35.56           N  
ATOM    766  CA  THR A 110      50.586 -30.488  19.727  1.00 35.56           C  
ATOM    767  C   THR A 110      49.503 -29.445  19.991  1.00 35.56           C  
ATOM    768  CB  THR A 110      51.663 -30.402  20.824  1.00 35.56           C  
ATOM    769  O   THR A 110      49.710 -28.254  19.754  1.00 35.56           O  
ATOM    770  CG2 THR A 110      52.465 -31.697  20.909  1.00 35.56           C  
ATOM    771  OG1 THR A 110      52.554 -29.320  20.527  1.00 35.56           O  
ATOM    772  N   SER A 111      48.192 -29.988  19.967  1.00 35.94           N  
ATOM    773  CA  SER A 111      47.167 -30.460  20.892  1.00 35.94           C  
ATOM    774  C   SER A 111      46.016 -29.465  20.995  1.00 35.94           C  
ATOM    775  CB  SER A 111      47.767 -30.704  22.277  1.00 35.94           C  
ATOM    776  O   SER A 111      46.239 -28.264  21.155  1.00 35.94           O  
ATOM    777  OG  SER A 111      48.304 -29.506  22.811  1.00 35.94           O  
ATOM    778  N   GLU A 112      44.806 -29.921  20.401  1.00 33.81           N  
ATOM    779  CA  GLU A 112      43.568 -30.565  20.830  1.00 33.81           C  
ATOM    780  C   GLU A 112      42.460 -29.539  21.050  1.00 33.81           C  
ATOM    781  CB  GLU A 112      43.798 -31.374  22.108  1.00 33.81           C  
ATOM    782  O   GLU A 112      42.648 -28.561  21.776  1.00 33.81           O  
ATOM    783  CG  GLU A 112      44.283 -32.795  21.858  1.00 33.81           C  
ATOM    784  CD  GLU A 112      43.802 -33.786  22.905  1.00 33.81           C  
ATOM    785  OE1 GLU A 112      43.795 -35.007  22.627  1.00 33.81           O  
ATOM    786  OE2 GLU A 112      43.427 -33.339  24.012  1.00 33.81           O  
ATOM    787  N   ALA A 113      41.343 -29.576  20.233  1.00 29.83           N  
ATOM    788  CA  ALA A 113      40.009 -30.114  19.982  1.00 29.83           C  
ATOM    789  C   ALA A 113      39.019 -29.645  21.044  1.00 29.83           C  
ATOM    790  CB  ALA A 113      40.051 -31.640  19.934  1.00 29.83           C  
ATOM    791  O   ALA A 113      39.322 -29.672  22.239  1.00 29.83           O  
ATOM    792  N   LEU A 114      37.779 -29.123  20.588  1.00 32.56           N  
ATOM    793  CA  LEU A 114      36.385 -29.549  20.530  1.00 32.56           C  
ATOM    794  C   LEU A 114      35.472 -28.512  21.174  1.00 32.56           C  
ATOM    795  CB  LEU A 114      36.210 -30.902  21.226  1.00 32.56           C  
ATOM    796  O   LEU A 114      35.741 -28.045  22.283  1.00 32.56           O  
ATOM    797  CG  LEU A 114      36.596 -32.138  20.412  1.00 32.56           C  
ATOM    798  CD1 LEU A 114      36.998 -33.279  21.340  1.00 32.56           C  
ATOM    799  CD2 LEU A 114      35.448 -32.560  19.502  1.00 32.56           C  
ATOM    800  N   GLY A 115      34.345 -28.080  20.429  1.00 31.85           N  
ATOM    801  CA  GLY A 115      32.899 -28.225  20.493  1.00 31.85           C  
ATOM    802  C   GLY A 115      32.201 -26.998  21.050  1.00 31.85           C  
ATOM    803  O   GLY A 115      32.660 -26.407  22.030  1.00 31.85           O  
ATOM    804  N   ASN A 116      31.256 -26.374  20.317  1.00 28.88           N  
ATOM    805  CA  ASN A 116      29.880 -25.892  20.274  1.00 28.88           C  
ATOM    806  C   ASN A 116      29.586 -24.932  21.424  1.00 28.88           C  
ATOM    807  CB  ASN A 116      28.899 -27.066  20.299  1.00 28.88           C  
ATOM    808  O   ASN A 116      29.910 -25.220  22.577  1.00 28.88           O  
ATOM    809  CG  ASN A 116      28.195 -27.267  18.971  1.00 28.88           C  
ATOM    810  ND2 ASN A 116      27.047 -27.934  19.003  1.00 28.88           N  
ATOM    811  OD1 ASN A 116      28.679 -26.827  17.925  1.00 28.88           O  
ATOM    812  N   SER A 117      29.045 -23.659  21.190  1.00 30.58           N  
ATOM    813  CA  SER A 117      27.845 -22.866  21.434  1.00 30.58           C  
ATOM    814  C   SER A 117      28.179 -21.563  22.153  1.00 30.58           C  
ATOM    815  CB  SER A 117      26.832 -23.665  22.255  1.00 30.58           C  
ATOM    816  O   SER A 117      28.940 -21.561  23.122  1.00 30.58           O  
ATOM    817  OG  SER A 117      25.509 -23.245  21.968  1.00 30.58           O  
ATOM    818  N   SER A 118      27.719 -20.330  21.708  1.00 35.08           N  
ATOM    819  CA  SER A 118      26.987 -19.127  22.091  1.00 35.08           C  
ATOM    820  C   SER A 118      27.937 -18.021  22.536  1.00 35.08           C  
ATOM    821  CB  SER A 118      25.993 -19.438  23.210  1.00 35.08           C  
ATOM    822  O   SER A 118      28.901 -18.277  23.260  1.00 35.08           O  
ATOM    823  OG  SER A 118      25.082 -20.447  22.809  1.00 35.08           O  
ATOM    824  N   ASN A 119      27.829 -16.794  21.908  1.00 33.83           N  
ATOM    825  CA  ASN A 119      27.631 -15.400  22.290  1.00 33.83           C  
ATOM    826  C   ASN A 119      28.948 -14.728  22.664  1.00 33.83           C  
ATOM    827  CB  ASN A 119      26.634 -15.296  23.446  1.00 33.83           C  
ATOM    828  O   ASN A 119      29.717 -15.262  23.466  1.00 33.83           O  
ATOM    829  CG  ASN A 119      25.365 -14.563  23.060  1.00 33.83           C  
ATOM    830  ND2 ASN A 119      24.401 -14.524  23.972  1.00 33.83           N  
ATOM    831  OD1 ASN A 119      25.251 -14.036  21.950  1.00 33.83           O  
ATOM    832  N   ARG A 120      29.350 -13.680  21.886  1.00 31.29           N  
ATOM    833  CA  ARG A 120      29.466 -12.225  21.928  1.00 31.29           C  
ATOM    834  C   ARG A 120      30.843 -11.799  22.425  1.00 31.29           C  
ATOM    835  CB  ARG A 120      28.378 -11.624  22.820  1.00 31.29           C  
ATOM    836  O   ARG A 120      31.316 -12.287  23.453  1.00 31.29           O  
ATOM    837  CG  ARG A 120      27.334 -10.820  22.062  1.00 31.29           C  
ATOM    838  CD  ARG A 120      26.437 -10.030  23.005  1.00 31.29           C  
ATOM    839  NE  ARG A 120      25.023 -10.290  22.747  1.00 31.29           N  
ATOM    840  NH1 ARG A 120      24.258  -8.465  23.939  1.00 31.29           N  
ATOM    841  NH2 ARG A 120      22.771  -9.868  22.903  1.00 31.29           N  
ATOM    842  CZ  ARG A 120      24.020  -9.540  23.197  1.00 31.29           C  
ATOM    843  N   LYS A 121      31.608 -10.989  21.652  1.00 31.85           N  
ATOM    844  CA  LYS A 121      32.159  -9.646  21.495  1.00 31.85           C  
ATOM    845  C   LYS A 121      33.527  -9.532  22.162  1.00 31.85           C  
ATOM    846  CB  LYS A 121      31.204  -8.603  22.077  1.00 31.85           C  
ATOM    847  O   LYS A 121      33.698  -9.937  23.314  1.00 31.85           O  
ATOM    848  CG  LYS A 121      30.224  -8.029  21.065  1.00 31.85           C  
ATOM    849  CD  LYS A 121      29.296  -7.003  21.705  1.00 31.85           C  
ATOM    850  CE  LYS A 121      28.285  -6.461  20.703  1.00 31.85           C  
ATOM    851  NZ  LYS A 121      27.371  -5.458  21.327  1.00 31.85           N  
ATOM    852  N   GLY A 122      34.654  -9.190  21.380  1.00 33.68           N  
ATOM    853  CA  GLY A 122      35.377  -7.928  21.381  1.00 33.68           C  
ATOM    854  C   GLY A 122      36.797  -8.054  21.899  1.00 33.68           C  
ATOM    855  O   GLY A 122      37.046  -8.759  22.879  1.00 33.68           O  
ATOM    856  N   LEU A 123      37.826  -7.803  21.081  1.00 32.59           N  
ATOM    857  CA  LEU A 123      39.209  -7.470  21.405  1.00 32.59           C  
ATOM    858  C   LEU A 123      39.412  -5.958  21.428  1.00 32.59           C  
ATOM    859  CB  LEU A 123      40.166  -8.110  20.396  1.00 32.59           C  
ATOM    860  O   LEU A 123      39.046  -5.264  20.477  1.00 32.59           O  
ATOM    861  CG  LEU A 123      41.099  -9.193  20.940  1.00 32.59           C  
ATOM    862  CD1 LEU A 123      40.627 -10.572  20.494  1.00 32.59           C  
ATOM    863  CD2 LEU A 123      42.533  -8.940  20.487  1.00 32.59           C  
ATOM    864  N   LEU A 124      39.672  -5.391  22.655  1.00 33.80           N  
ATOM    865  CA  LEU A 124      40.892  -4.954  23.325  1.00 33.80           C  
ATOM    866  C   LEU A 124      40.655  -3.662  24.099  1.00 33.80           C  
ATOM    867  CB  LEU A 124      42.019  -4.754  22.308  1.00 33.80           C  
ATOM    868  O   LEU A 124      40.255  -2.650  23.520  1.00 33.80           O  
ATOM    869  CG  LEU A 124      42.826  -5.998  21.937  1.00 33.80           C  
ATOM    870  CD1 LEU A 124      43.273  -5.925  20.480  1.00 33.80           C  
ATOM    871  CD2 LEU A 124      44.028  -6.153  22.863  1.00 33.80           C  
ATOM    872  N   CYS A 125      40.685  -3.726  25.490  1.00 37.74           N  
ATOM    873  CA  CYS A 125      41.252  -3.648  26.832  1.00 37.74           C  
ATOM    874  C   CYS A 125      41.862  -2.275  27.087  1.00 37.74           C  
ATOM    875  CB  CYS A 125      42.311  -4.732  27.030  1.00 37.74           C  
ATOM    876  O   CYS A 125      42.441  -1.671  26.183  1.00 37.74           O  
ATOM    877  SG  CYS A 125      41.625  -6.367  27.371  1.00 37.74           S  
ATOM    878  N   PRO A 126      42.100  -1.993  28.547  1.00 41.94           N  
ATOM    879  CA  PRO A 126      42.026  -2.876  29.714  1.00 41.94           C  
ATOM    880  C   PRO A 126      42.171  -2.121  31.034  1.00 41.94           C  
ATOM    881  CB  PRO A 126      43.198  -3.838  29.503  1.00 41.94           C  
ATOM    882  O   PRO A 126      42.400  -0.909  31.034  1.00 41.94           O  
ATOM    883  CG  PRO A 126      44.258  -3.011  28.850  1.00 41.94           C  
ATOM    884  CD  PRO A 126      43.685  -1.658  28.540  1.00 41.94           C  
ATOM    885  N   MET A 127      41.495  -2.618  32.040  1.00 34.85           N  
ATOM    886  CA  MET A 127      42.212  -3.094  33.219  1.00 34.85           C  
ATOM    887  C   MET A 127      41.278  -3.198  34.420  1.00 34.85           C  
ATOM    888  CB  MET A 127      43.384  -2.166  33.547  1.00 34.85           C  
ATOM    889  O   MET A 127      40.568  -2.244  34.744  1.00 34.85           O  
ATOM    890  CG  MET A 127      44.690  -2.570  32.883  1.00 34.85           C  
ATOM    891  SD  MET A 127      45.517  -3.962  33.748  1.00 34.85           S  
ATOM    892  CE  MET A 127      46.977  -4.173  32.691  1.00 34.85           C  
ATOM    893  N   ALA A 128      40.985  -4.425  34.908  1.00 35.54           N  
ATOM    894  CA  ALA A 128      41.426  -5.312  35.982  1.00 35.54           C  
ATOM    895  C   ALA A 128      40.409  -5.344  37.119  1.00 35.54           C  
ATOM    896  CB  ALA A 128      42.792  -4.875  36.506  1.00 35.54           C  
ATOM    897  O   ALA A 128      40.002  -4.296  37.626  1.00 35.54           O  
ATOM    898  N   SER A 129      39.689  -6.502  37.283  1.00 35.48           N  
ATOM    899  CA  SER A 129      39.694  -7.716  38.094  1.00 35.48           C  
ATOM    900  C   SER A 129      38.746  -7.591  39.282  1.00 35.48           C  
ATOM    901  CB  SER A 129      41.108  -8.024  38.589  1.00 35.48           C  
ATOM    902  O   SER A 129      38.756  -6.580  39.987  1.00 35.48           O  
ATOM    903  OG  SER A 129      42.022  -8.064  37.507  1.00 35.48           O  
ATOM    904  N   ALA A 130      37.657  -8.404  39.323  1.00 37.70           N  
ATOM    905  CA  ALA A 130      37.360  -9.704  39.919  1.00 37.70           C  
ATOM    906  C   ALA A 130      36.389  -9.563  41.088  1.00 37.70           C  
ATOM    907  CB  ALA A 130      38.646 -10.386  40.379  1.00 37.70           C  
ATOM    908  O   ALA A 130      36.595  -8.731  41.976  1.00 37.70           O  
ATOM    909  N   ASP A 131      35.109 -10.177  41.013  1.00 33.62           N  
ATOM    910  CA  ASP A 131      34.622 -11.491  41.423  1.00 33.62           C  
ATOM    911  C   ASP A 131      33.702 -11.381  42.637  1.00 33.62           C  
ATOM    912  CB  ASP A 131      35.793 -12.424  41.734  1.00 33.62           C  
ATOM    913  O   ASP A 131      34.034 -10.709  43.616  1.00 33.62           O  
ATOM    914  CG  ASP A 131      35.603 -13.823  41.173  1.00 33.62           C  
ATOM    915  OD1 ASP A 131      34.641 -14.046  40.407  1.00 33.62           O  
ATOM    916  OD2 ASP A 131      36.419 -14.710  41.503  1.00 33.62           O  
ATOM    917  N   HIS A 132      32.314 -11.758  42.534  1.00 38.39           N  
ATOM    918  CA  HIS A 132      31.514 -12.906  42.944  1.00 38.39           C  
ATOM    919  C   HIS A 132      30.600 -12.551  44.112  1.00 38.39           C  
ATOM    920  CB  HIS A 132      32.417 -14.081  43.322  1.00 38.39           C  
ATOM    921  O   HIS A 132      31.052 -11.984  45.110  1.00 38.39           O  
ATOM    922  CG  HIS A 132      32.818 -14.929  42.157  1.00 38.39           C  
ATOM    923  CD2 HIS A 132      34.038 -15.330  41.728  1.00 38.39           C  
ATOM    924  ND1 HIS A 132      31.904 -15.463  41.275  1.00 38.39           N  
ATOM    925  CE1 HIS A 132      32.546 -16.160  40.353  1.00 38.39           C  
ATOM    926  NE2 HIS A 132      33.842 -16.095  40.605  1.00 38.39           N  
ATOM    927  N   GLY A 133      29.215 -12.583  43.921  1.00 31.00           N  
ATOM    928  CA  GLY A 133      28.134 -13.505  44.229  1.00 31.00           C  
ATOM    929  C   GLY A 133      27.642 -13.390  45.660  1.00 31.00           C  
ATOM    930  O   GLY A 133      28.436 -13.442  46.601  1.00 31.00           O  
ATOM    931  N   LEU A 134      26.396 -12.909  45.771  1.00 37.13           N  
ATOM    932  CA  LEU A 134      25.029 -13.225  46.170  1.00 37.13           C  
ATOM    933  C   LEU A 134      24.822 -12.966  47.658  1.00 37.13           C  
ATOM    934  CB  LEU A 134      24.698 -14.683  45.842  1.00 37.13           C  
ATOM    935  O   LEU A 134      25.646 -13.370  48.483  1.00 37.13           O  
ATOM    936  CG  LEU A 134      24.438 -15.006  44.370  1.00 37.13           C  
ATOM    937  CD1 LEU A 134      24.543 -16.508  44.130  1.00 37.13           C  
ATOM    938  CD2 LEU A 134      23.070 -14.485  43.942  1.00 37.13           C  
ATOM    939  N   PRO A 135      23.463 -12.843  48.163  1.00 37.75           N  
ATOM    940  CA  PRO A 135      22.160 -12.181  48.068  1.00 37.75           C  
ATOM    941  C   PRO A 135      21.391 -12.200  49.387  1.00 37.75           C  
ATOM    942  CB  PRO A 135      21.429 -12.994  46.997  1.00 37.75           C  
ATOM    943  O   PRO A 135      21.832 -12.826  50.354  1.00 37.75           O  
ATOM    944  CG  PRO A 135      21.895 -14.400  47.200  1.00 37.75           C  
ATOM    945  CD  PRO A 135      22.981 -14.397  48.237  1.00 37.75           C  
ATOM    946  N   GLN A 136      20.476 -11.185  49.728  1.00 37.11           N  
ATOM    947  CA  GLN A 136      19.263 -11.392  50.512  1.00 37.11           C  
ATOM    948  C   GLN A 136      18.477 -10.093  50.664  1.00 37.11           C  
ATOM    949  CB  GLN A 136      19.605 -11.962  51.890  1.00 37.11           C  
ATOM    950  O   GLN A 136      19.048  -9.050  50.987  1.00 37.11           O  
ATOM    951  CG  GLN A 136      19.836 -13.467  51.892  1.00 37.11           C  
ATOM    952  CD  GLN A 136      20.011 -14.032  53.290  1.00 37.11           C  
ATOM    953  NE2 GLN A 136      20.507 -15.262  53.374  1.00 37.11           N  
ATOM    954  OE1 GLN A 136      19.705 -13.368  54.285  1.00 37.11           O  
ATOM    955  N   ASN A 137      17.230  -9.919  50.061  1.00 37.92           N  
ATOM    956  CA  ASN A 137      15.834  -9.932  50.485  1.00 37.92           C  
ATOM    957  C   ASN A 137      15.430  -8.606  51.124  1.00 37.92           C  
ATOM    958  CB  ASN A 137      15.578 -11.088  51.454  1.00 37.92           C  
ATOM    959  O   ASN A 137      16.053  -8.162  52.090  1.00 37.92           O  
ATOM    960  CG  ASN A 137      15.353 -12.407  50.743  1.00 37.92           C  
ATOM    961  ND2 ASN A 137      15.573 -13.508  51.451  1.00 37.92           N  
ATOM    962  OD1 ASN A 137      14.984 -12.437  49.566  1.00 37.92           O  
ATOM    963  N   SER A 138      14.679  -7.733  50.573  1.00 34.27           N  
ATOM    964  CA  SER A 138      13.458  -6.940  50.667  1.00 34.27           C  
ATOM    965  C   SER A 138      13.152  -6.565  52.113  1.00 34.27           C  
ATOM    966  CB  SER A 138      12.275  -7.702  50.068  1.00 34.27           C  
ATOM    967  O   SER A 138      13.385  -7.358  53.028  1.00 34.27           O  
ATOM    968  OG  SER A 138      12.695  -8.504  48.977  1.00 34.27           O  
ATOM    969  N   PRO A 139      12.154  -5.501  52.433  1.00 37.13           N  
ATOM    970  CA  PRO A 139      11.515  -4.183  52.411  1.00 37.13           C  
ATOM    971  C   PRO A 139      10.939  -3.784  53.768  1.00 37.13           C  
ATOM    972  CB  PRO A 139      10.402  -4.348  51.373  1.00 37.13           C  
ATOM    973  O   PRO A 139      10.936  -4.589  54.702  1.00 37.13           O  
ATOM    974  CG  PRO A 139       9.935  -5.759  51.534  1.00 37.13           C  
ATOM    975  CD  PRO A 139      10.834  -6.449  52.519  1.00 37.13           C  
ATOM    976  N   LEU A 140      10.830  -2.395  54.169  1.00 36.91           N  
ATOM    977  CA  LEU A 140       9.798  -1.779  54.996  1.00 36.91           C  
ATOM    978  C   LEU A 140      10.142  -0.325  55.302  1.00 36.91           C  
ATOM    979  CB  LEU A 140       9.620  -2.560  56.301  1.00 36.91           C  
ATOM    980  O   LEU A 140      11.246  -0.028  55.763  1.00 36.91           O  
ATOM    981  CG  LEU A 140       8.839  -3.871  56.205  1.00 36.91           C  
ATOM    982  CD1 LEU A 140       9.216  -4.797  57.357  1.00 36.91           C  
ATOM    983  CD2 LEU A 140       7.339  -3.601  56.199  1.00 36.91           C  
ATOM    984  N   SER A 141       9.530   0.759  54.796  1.00 32.80           N  
ATOM    985  CA  SER A 141       8.927   2.047  55.124  1.00 32.80           C  
ATOM    986  C   SER A 141       9.073   2.363  56.609  1.00 32.80           C  
ATOM    987  CB  SER A 141       7.448   2.061  54.734  1.00 32.80           C  
ATOM    988  O   SER A 141       9.023   1.463  57.449  1.00 32.80           O  
ATOM    989  OG  SER A 141       7.300   2.109  53.326  1.00 32.80           O  
ATOM    990  N   PRO A 142       8.785   3.771  57.073  1.00 39.81           N  
ATOM    991  CA  PRO A 142       8.935   5.223  57.194  1.00 39.81           C  
ATOM    992  C   PRO A 142       9.013   5.690  58.646  1.00 39.81           C  
ATOM    993  CB  PRO A 142       7.676   5.765  56.513  1.00 39.81           C  
ATOM    994  O   PRO A 142       8.817   4.892  59.566  1.00 39.81           O  
ATOM    995  CG  PRO A 142       6.613   4.760  56.819  1.00 39.81           C  
ATOM    996  CD  PRO A 142       7.248   3.592  57.518  1.00 39.81           C  
ATOM    997  N   ALA A 143       9.688   6.914  58.975  1.00 37.61           N  
ATOM    998  CA  ALA A 143       9.305   8.022  59.847  1.00 37.61           C  
ATOM    999  C   ALA A 143      10.522   8.604  60.560  1.00 37.61           C  
ATOM   1000  CB  ALA A 143       8.264   7.563  60.865  1.00 37.61           C  
ATOM   1001  O   ALA A 143      11.359   7.862  61.079  1.00 37.61           O  
ATOM   1002  N   ASP A 144      10.819   9.958  60.339  1.00 34.81           N  
ATOM   1003  CA  ASP A 144      10.676  11.072  61.272  1.00 34.81           C  
ATOM   1004  C   ASP A 144      12.016  11.767  61.505  1.00 34.81           C  
ATOM   1005  CB  ASP A 144      10.097  10.586  62.602  1.00 34.81           C  
ATOM   1006  O   ASP A 144      13.011  11.117  61.831  1.00 34.81           O  
ATOM   1007  CG  ASP A 144       8.763  11.229  62.938  1.00 34.81           C  
ATOM   1008  OD1 ASP A 144       8.320  12.136  62.200  1.00 34.81           O  
ATOM   1009  OD2 ASP A 144       8.150  10.828  63.951  1.00 34.81           O  
ATOM   1010  N   ALA A 145      12.184  13.065  61.042  1.00 35.27           N  
ATOM   1011  CA  ALA A 145      12.129  14.407  61.617  1.00 35.27           C  
ATOM   1012  C   ALA A 145      13.335  14.669  62.514  1.00 35.27           C  
ATOM   1013  CB  ALA A 145      10.834  14.595  62.404  1.00 35.27           C  
ATOM   1014  O   ALA A 145      13.677  13.843  63.364  1.00 35.27           O  
ATOM   1015  N   SER A 146      14.153  15.740  62.097  1.00 38.57           N  
ATOM   1016  CA  SER A 146      14.457  16.970  62.821  1.00 38.57           C  
ATOM   1017  C   SER A 146      15.943  17.304  62.744  1.00 38.57           C  
ATOM   1018  CB  SER A 146      14.028  16.850  64.284  1.00 38.57           C  
ATOM   1019  O   SER A 146      16.786  16.511  63.169  1.00 38.57           O  
ATOM   1020  OG  SER A 146      13.456  15.579  64.538  1.00 38.57           O  
ATOM   1021  N   GLN A 147      16.330  18.343  61.926  1.00 39.14           N  
ATOM   1022  CA  GLN A 147      17.052  19.611  61.929  1.00 39.14           C  
ATOM   1023  C   GLN A 147      18.124  19.631  63.015  1.00 39.14           C  
ATOM   1024  CB  GLN A 147      16.085  20.780  62.125  1.00 39.14           C  
ATOM   1025  O   GLN A 147      17.924  19.084  64.102  1.00 39.14           O  
ATOM   1026  CG  GLN A 147      15.410  21.241  60.840  1.00 39.14           C  
ATOM   1027  CD  GLN A 147      14.507  22.442  61.049  1.00 39.14           C  
ATOM   1028  NE2 GLN A 147      13.651  22.718  60.071  1.00 39.14           N  
ATOM   1029  OE1 GLN A 147      14.577  23.115  62.083  1.00 39.14           O  
ATOM   1030  N   PRO A 148      19.040  20.725  62.938  1.00 41.94           N  
ATOM   1031  CA  PRO A 148      19.590  21.916  62.288  1.00 41.94           C  
ATOM   1032  C   PRO A 148      20.997  22.258  62.774  1.00 41.94           C  
ATOM   1033  CB  PRO A 148      18.598  23.017  62.671  1.00 41.94           C  
ATOM   1034  O   PRO A 148      21.545  21.558  63.630  1.00 41.94           O  
ATOM   1035  CG  PRO A 148      18.150  22.664  64.052  1.00 41.94           C  
ATOM   1036  CD  PRO A 148      18.728  21.326  64.413  1.00 41.94           C  
ATOM   1037  N   ALA A 149      21.715  23.211  61.944  1.00 32.49           N  
ATOM   1038  CA  ALA A 149      22.229  24.577  62.016  1.00 32.49           C  
ATOM   1039  C   ALA A 149      23.701  24.589  62.415  1.00 32.49           C  
ATOM   1040  CB  ALA A 149      21.406  25.403  63.001  1.00 32.49           C  
ATOM   1041  O   ALA A 149      24.111  23.859  63.321  1.00 32.49           O  
ATOM   1042  N   ALA A 150      24.545  25.438  61.636  1.00 37.99           N  
ATOM   1043  CA  ALA A 150      25.239  26.664  62.021  1.00 37.99           C  
ATOM   1044  C   ALA A 150      26.609  26.751  61.354  1.00 37.99           C  
ATOM   1045  CB  ALA A 150      25.384  26.739  63.539  1.00 37.99           C  
ATOM   1046  O   ALA A 150      27.367  25.779  61.350  1.00 37.99           O  
ATOM   1047  N   SER A 151      26.846  27.986  60.611  1.00 37.85           N  
ATOM   1048  CA  SER A 151      27.493  29.272  60.845  1.00 37.85           C  
ATOM   1049  C   SER A 151      28.665  29.483  59.892  1.00 37.85           C  
ATOM   1050  CB  SER A 151      27.978  29.373  62.292  1.00 37.85           C  
ATOM   1051  O   SER A 151      29.437  28.557  59.634  1.00 37.85           O  
ATOM   1052  OG  SER A 151      28.836  28.291  62.612  1.00 37.85           O  
ATOM   1053  N   GLY A 152      28.652  30.741  59.122  1.00 35.44           N  
ATOM   1054  CA  GLY A 152      29.612  31.808  59.351  1.00 35.44           C  
ATOM   1055  C   GLY A 152      29.928  32.605  58.100  1.00 35.44           C  
ATOM   1056  O   GLY A 152      30.117  32.033  57.024  1.00 35.44           O  
ATOM   1057  N   TYR A 153      29.583  34.012  58.081  1.00 41.29           N  
ATOM   1058  CA  TYR A 153      30.337  35.243  58.289  1.00 41.29           C  
ATOM   1059  C   TYR A 153      30.056  36.249  57.179  1.00 41.29           C  
ATOM   1060  CB  TYR A 153      31.838  34.949  58.360  1.00 41.29           C  
ATOM   1061  O   TYR A 153      30.077  35.900  55.996  1.00 41.29           O  
ATOM   1062  CG  TYR A 153      32.198  33.862  59.342  1.00 41.29           C  
ATOM   1063  CD1 TYR A 153      32.309  34.135  60.704  1.00 41.29           C  
ATOM   1064  CD2 TYR A 153      32.429  32.560  58.912  1.00 41.29           C  
ATOM   1065  CE1 TYR A 153      32.643  33.137  61.613  1.00 41.29           C  
ATOM   1066  CE2 TYR A 153      32.763  31.553  59.812  1.00 41.29           C  
ATOM   1067  OH  TYR A 153      33.198  30.858  62.054  1.00 41.29           O  
ATOM   1068  CZ  TYR A 153      32.867  31.851  61.159  1.00 41.29           C  
ATOM   1069  N   GLU A 154      29.542  37.591  57.489  1.00 38.20           N  
ATOM   1070  CA  GLU A 154      30.130  38.883  57.827  1.00 38.20           C  
ATOM   1071  C   GLU A 154      29.759  39.945  56.795  1.00 38.20           C  
ATOM   1072  CB  GLU A 154      31.652  38.769  57.939  1.00 38.20           C  
ATOM   1073  O   GLU A 154      29.933  39.737  55.592  1.00 38.20           O  
ATOM   1074  CG  GLU A 154      32.191  39.076  59.329  1.00 38.20           C  
ATOM   1075  CD  GLU A 154      33.691  38.858  59.452  1.00 38.20           C  
ATOM   1076  OE1 GLU A 154      34.341  39.558  60.262  1.00 38.20           O  
ATOM   1077  OE2 GLU A 154      34.220  37.981  58.734  1.00 38.20           O  
ATOM   1078  N   ASN A 155      29.101  41.151  57.239  1.00 38.58           N  
ATOM   1079  CA  ASN A 155      29.528  42.452  57.745  1.00 38.58           C  
ATOM   1080  C   ASN A 155      28.999  43.591  56.879  1.00 38.58           C  
ATOM   1081  CB  ASN A 155      31.054  42.518  57.836  1.00 38.58           C  
ATOM   1082  O   ASN A 155      29.183  43.587  55.660  1.00 38.58           O  
ATOM   1083  CG  ASN A 155      31.541  42.869  59.228  1.00 38.58           C  
ATOM   1084  ND2 ASN A 155      32.857  42.916  59.401  1.00 38.58           N  
ATOM   1085  OD1 ASN A 155      30.742  43.095  60.140  1.00 38.58           O  
ATOM   1086  N   GLN A 156      28.225  44.715  57.414  1.00 37.97           N  
ATOM   1087  CA  GLN A 156      28.207  45.975  58.150  1.00 37.97           C  
ATOM   1088  C   GLN A 156      28.130  47.166  57.199  1.00 37.97           C  
ATOM   1089  CB  GLN A 156      29.444  46.094  59.041  1.00 37.97           C  
ATOM   1090  O   GLN A 156      28.872  47.232  56.217  1.00 37.97           O  
ATOM   1091  CG  GLN A 156      29.448  45.130  60.220  1.00 37.97           C  
ATOM   1092  CD  GLN A 156      30.518  45.459  61.244  1.00 37.97           C  
ATOM   1093  NE2 GLN A 156      31.140  44.427  61.804  1.00 37.97           N  
ATOM   1094  OE1 GLN A 156      30.784  46.631  61.529  1.00 37.97           O  
ATOM   1095  N   ASN A 157      27.104  48.208  57.442  1.00 39.65           N  
ATOM   1096  CA  ASN A 157      27.261  49.536  58.027  1.00 39.65           C  
ATOM   1097  C   ASN A 157      26.367  50.562  57.337  1.00 39.65           C  
ATOM   1098  CB  ASN A 157      28.724  49.980  57.965  1.00 39.65           C  
ATOM   1099  O   ASN A 157      26.403  50.700  56.113  1.00 39.65           O  
ATOM   1100  CG  ASN A 157      29.326  50.199  59.339  1.00 39.65           C  
ATOM   1101  ND2 ASN A 157      30.425  50.943  59.393  1.00 39.65           N  
ATOM   1102  OD1 ASN A 157      28.809  49.703  60.344  1.00 39.65           O  
ATOM   1103  N   SER A 158      25.348  51.367  58.009  1.00 38.79           N  
ATOM   1104  CA  SER A 158      25.004  52.534  58.814  1.00 38.79           C  
ATOM   1105  C   SER A 158      24.597  53.712  57.935  1.00 38.79           C  
ATOM   1106  CB  SER A 158      26.178  52.936  59.707  1.00 38.79           C  
ATOM   1107  O   SER A 158      25.283  54.032  56.962  1.00 38.79           O  
ATOM   1108  OG  SER A 158      27.022  51.825  59.958  1.00 38.79           O  
ATOM   1109  N   GLY A 159      23.398  54.502  58.175  1.00 32.38           N  
ATOM   1110  CA  GLY A 159      22.772  55.644  58.821  1.00 32.38           C  
ATOM   1111  C   GLY A 159      23.124  56.967  58.167  1.00 32.38           C  
ATOM   1112  O   GLY A 159      24.280  57.199  57.808  1.00 32.38           O  
ATOM   1113  N   ALA A 160      22.066  57.913  57.730  1.00 37.13           N  
ATOM   1114  CA  ALA A 160      21.775  59.263  58.207  1.00 37.13           C  
ATOM   1115  C   ALA A 160      21.078  60.087  57.128  1.00 37.13           C  
ATOM   1116  CB  ALA A 160      23.058  59.957  58.657  1.00 37.13           C  
ATOM   1117  O   ALA A 160      21.563  60.179  55.998  1.00 37.13           O  
ATOM   1118  N   ALA A 161      19.812  60.658  57.259  1.00 34.07           N  
ATOM   1119  CA  ALA A 161      18.929  61.790  57.530  1.00 34.07           C  
ATOM   1120  C   ALA A 161      19.446  63.060  56.860  1.00 34.07           C  
ATOM   1121  CB  ALA A 161      18.787  62.006  59.034  1.00 34.07           C  
ATOM   1122  O   ALA A 161      20.647  63.338  56.884  1.00 34.07           O  
ATOM   1123  N   THR A 162      18.546  63.934  56.079  1.00 38.26           N  
ATOM   1124  CA  THR A 162      17.998  65.266  56.311  1.00 38.26           C  
ATOM   1125  C   THR A 162      17.827  66.018  54.994  1.00 38.26           C  
ATOM   1126  CB  THR A 162      18.896  66.082  57.259  1.00 38.26           C  
ATOM   1127  O   THR A 162      18.742  66.051  54.169  1.00 38.26           O  
ATOM   1128  CG2 THR A 162      18.523  65.837  58.717  1.00 38.26           C  
ATOM   1129  OG1 THR A 162      20.263  65.704  57.056  1.00 38.26           O  
ATOM   1130  N   GLY A 163      16.561  66.578  54.628  1.00 36.38           N  
ATOM   1131  CA  GLY A 163      16.103  67.957  54.695  1.00 36.38           C  
ATOM   1132  C   GLY A 163      15.388  68.410  53.436  1.00 36.38           C  
ATOM   1133  O   GLY A 163      15.864  68.169  52.325  1.00 36.38           O  
ATOM   1134  N   SER A 164      14.033  68.794  53.500  1.00 39.97           N  
ATOM   1135  CA  SER A 164      13.458  70.134  53.565  1.00 39.97           C  
ATOM   1136  C   SER A 164      12.427  70.347  52.462  1.00 39.97           C  
ATOM   1137  CB  SER A 164      14.555  71.194  53.460  1.00 39.97           C  
ATOM   1138  O   SER A 164      12.690  70.055  51.294  1.00 39.97           O  
ATOM   1139  OG  SER A 164      14.034  72.407  52.944  1.00 39.97           O  
ATOM   1140  N   THR A 165      11.094  70.611  52.791  1.00 36.11           N  
ATOM   1141  CA  THR A 165      10.071  71.632  52.987  1.00 36.11           C  
ATOM   1142  C   THR A 165       9.803  72.385  51.687  1.00 36.11           C  
ATOM   1143  CB  THR A 165      10.481  72.630  54.086  1.00 36.11           C  
ATOM   1144  O   THR A 165      10.737  72.833  51.018  1.00 36.11           O  
ATOM   1145  CG2 THR A 165       9.264  73.135  54.852  1.00 36.11           C  
ATOM   1146  OG1 THR A 165      11.374  71.983  55.001  1.00 36.11           O  
ATOM   1147  N   LEU A 166       8.463  72.406  51.112  1.00 41.66           N  
ATOM   1148  CA  LEU A 166       7.589  73.564  50.955  1.00 41.66           C  
ATOM   1149  C   LEU A 166       6.458  73.262  49.978  1.00 41.66           C  
ATOM   1150  CB  LEU A 166       8.388  74.777  50.470  1.00 41.66           C  
ATOM   1151  O   LEU A 166       6.707  72.936  48.815  1.00 41.66           O  
ATOM   1152  CG  LEU A 166       9.152  75.557  51.541  1.00 41.66           C  
ATOM   1153  CD1 LEU A 166      10.494  76.033  50.994  1.00 41.66           C  
ATOM   1154  CD2 LEU A 166       8.323  76.736  52.038  1.00 41.66           C  
ATOM   1155  N   ARG A 167       5.150  73.102  50.344  1.00 39.22           N  
ATOM   1156  CA  ARG A 167       3.755  73.530  50.351  1.00 39.22           C  
ATOM   1157  C   ARG A 167       3.243  73.751  48.932  1.00 39.22           C  
ATOM   1158  CB  ARG A 167       3.590  74.811  51.173  1.00 39.22           C  
ATOM   1159  O   ARG A 167       3.948  74.314  48.092  1.00 39.22           O  
ATOM   1160  CG  ARG A 167       3.035  74.579  52.569  1.00 39.22           C  
ATOM   1161  CD  ARG A 167       2.907  75.881  53.348  1.00 39.22           C  
ATOM   1162  NE  ARG A 167       2.279  75.671  54.650  1.00 39.22           N  
ATOM   1163  NH1 ARG A 167       1.357  77.785  54.777  1.00 39.22           N  
ATOM   1164  NH2 ARG A 167       1.031  76.283  56.478  1.00 39.22           N  
ATOM   1165  CZ  ARG A 167       1.557  76.580  55.299  1.00 39.22           C  
ATOM   1166  N   PRO A 168       1.731  73.905  48.718  1.00 44.24           N  
ATOM   1167  CA  PRO A 168       0.320  73.566  48.918  1.00 44.24           C  
ATOM   1168  C   PRO A 168      -0.502  73.683  47.636  1.00 44.24           C  
ATOM   1169  CB  PRO A 168      -0.144  74.589  49.959  1.00 44.24           C  
ATOM   1170  O   PRO A 168      -0.097  74.378  46.700  1.00 44.24           O  
ATOM   1171  CG  PRO A 168       0.629  75.829  49.646  1.00 44.24           C  
ATOM   1172  CD  PRO A 168       1.555  75.538  48.501  1.00 44.24           C  
ATOM   1173  N   GLY A 169      -1.529  72.669  47.342  1.00 39.88           N  
ATOM   1174  CA  GLY A 169      -2.790  73.003  46.701  1.00 39.88           C  
ATOM   1175  C   GLY A 169      -3.512  71.794  46.136  1.00 39.88           C  
ATOM   1176  O   GLY A 169      -2.890  70.925  45.522  1.00 39.88           O  
ATOM   1177  N   THR A 170      -4.591  71.240  46.766  1.00 36.22           N  
ATOM   1178  CA  THR A 170      -6.016  71.200  46.455  1.00 36.22           C  
ATOM   1179  C   THR A 170      -6.431  69.805  45.997  1.00 36.22           C  
ATOM   1180  CB  THR A 170      -6.379  72.229  45.369  1.00 36.22           C  
ATOM   1181  O   THR A 170      -5.824  69.238  45.086  1.00 36.22           O  
ATOM   1182  CG2 THR A 170      -7.027  73.468  45.979  1.00 36.22           C  
ATOM   1183  OG1 THR A 170      -5.189  72.620  44.672  1.00 36.22           O  
ATOM   1184  N   ARG A 171      -7.086  68.897  46.876  1.00 47.65           N  
ATOM   1185  CA  ARG A 171      -8.412  68.304  46.737  1.00 47.65           C  
ATOM   1186  C   ARG A 171      -8.568  67.091  47.649  1.00 47.65           C  
ATOM   1187  CB  ARG A 171      -8.673  67.904  45.284  1.00 47.65           C  
ATOM   1188  O   ARG A 171      -7.644  66.286  47.783  1.00 47.65           O  
ATOM   1189  CG  ARG A 171      -9.288  69.010  44.441  1.00 47.65           C  
ATOM   1190  CD  ARG A 171      -9.528  68.560  43.007  1.00 47.65           C  
ATOM   1191  NE  ARG A 171     -10.669  69.248  42.409  1.00 47.65           N  
ATOM   1192  NH1 ARG A 171     -10.682  67.983  40.476  1.00 47.65           N  
ATOM   1193  NH2 ARG A 171     -12.230  69.648  40.773  1.00 47.65           N  
ATOM   1194  CZ  ARG A 171     -11.191  68.958  41.221  1.00 47.65           C  
ATOM   1195  N   PRO A 172      -9.680  67.056  48.477  1.00 41.00           N  
ATOM   1196  CA  PRO A 172      -9.990  65.898  49.319  1.00 41.00           C  
ATOM   1197  C   PRO A 172     -10.175  64.615  48.513  1.00 41.00           C  
ATOM   1198  CB  PRO A 172     -11.295  66.303  50.009  1.00 41.00           C  
ATOM   1199  O   PRO A 172     -10.666  64.657  47.382  1.00 41.00           O  
ATOM   1200  CG  PRO A 172     -11.994  67.179  49.019  1.00 41.00           C  
ATOM   1201  CD  PRO A 172     -11.060  67.445  47.874  1.00 41.00           C  
ATOM   1202  N   ALA A 173      -9.100  63.769  48.174  1.00 48.29           N  
ATOM   1203  CA  ALA A 173      -9.385  62.440  47.640  1.00 48.29           C  
ATOM   1204  C   ALA A 173     -10.283  61.649  48.587  1.00 48.29           C  
ATOM   1205  CB  ALA A 173      -8.086  61.679  47.383  1.00 48.29           C  
ATOM   1206  O   ALA A 173     -10.020  61.583  49.790  1.00 48.29           O  
ATOM   1207  N   PRO A 174     -11.519  61.434  48.157  1.00 43.97           N  
ATOM   1208  CA  PRO A 174     -12.850  60.878  48.412  1.00 43.97           C  
ATOM   1209  C   PRO A 174     -12.799  59.459  48.973  1.00 43.97           C  
ATOM   1210  CB  PRO A 174     -13.511  60.896  47.032  1.00 43.97           C  
ATOM   1211  O   PRO A 174     -11.832  58.731  48.734  1.00 43.97           O  
ATOM   1212  CG  PRO A 174     -12.375  60.811  46.064  1.00 43.97           C  
ATOM   1213  CD  PRO A 174     -11.088  60.961  46.824  1.00 43.97           C  
ATOM   1214  N   LEU A 175     -13.016  59.229  50.288  1.00 50.54           N  
ATOM   1215  CA  LEU A 175     -13.577  57.968  50.760  1.00 50.54           C  
ATOM   1216  C   LEU A 175     -13.893  57.041  49.591  1.00 50.54           C  
ATOM   1217  CB  LEU A 175     -14.843  58.219  51.584  1.00 50.54           C  
ATOM   1218  O   LEU A 175     -14.146  55.851  49.787  1.00 50.54           O  
ATOM   1219  CG  LEU A 175     -14.642  58.871  52.953  1.00 50.54           C  
ATOM   1220  CD1 LEU A 175     -15.982  59.318  53.529  1.00 50.54           C  
ATOM   1221  CD2 LEU A 175     -13.940  57.908  53.906  1.00 50.54           C  
ATOM   1222  N   THR A 176     -13.494  57.378  48.280  1.00 52.95           N  
ATOM   1223  CA  THR A 176     -13.631  56.593  47.058  1.00 52.95           C  
ATOM   1224  C   THR A 176     -12.303  55.942  46.682  1.00 52.95           C  
ATOM   1225  CB  THR A 176     -14.128  57.463  45.888  1.00 52.95           C  
ATOM   1226  O   THR A 176     -12.274  54.974  45.918  1.00 52.95           O  
ATOM   1227  CG2 THR A 176     -14.769  56.607  44.801  1.00 52.95           C  
ATOM   1228  OG1 THR A 176     -15.095  58.401  46.375  1.00 52.95           O  
ATOM   1229  N   ALA A 177     -11.171  56.330  47.453  1.00 50.82           N  
ATOM   1230  CA  ALA A 177      -9.868  55.709  47.228  1.00 50.82           C  
ATOM   1231  C   ALA A 177      -9.695  54.468  48.099  1.00 50.82           C  
ATOM   1232  CB  ALA A 177      -8.747  56.708  47.502  1.00 50.82           C  
ATOM   1233  O   ALA A 177      -9.026  53.511  47.701  1.00 50.82           O  
ATOM   1234  N   MET A 178     -10.620  54.392  49.163  1.00 49.83           N  
ATOM   1235  CA  MET A 178     -10.635  53.197  50.002  1.00 49.83           C  
ATOM   1236  C   MET A 178     -11.612  52.161  49.456  1.00 49.83           C  
ATOM   1237  CB  MET A 178     -11.006  53.556  51.442  1.00 49.83           C  
ATOM   1238  O   MET A 178     -11.371  50.957  49.563  1.00 49.83           O  
ATOM   1239  CG  MET A 178      -9.921  54.322  52.181  1.00 49.83           C  
ATOM   1240  SD  MET A 178      -9.887  53.939  53.976  1.00 49.83           S  
ATOM   1241  CE  MET A 178      -8.529  52.736  54.020  1.00 49.83           C  
ATOM   1242  N   SER A 179     -12.645  52.662  48.594  1.00 57.39           N  
ATOM   1243  CA  SER A 179     -13.618  51.808  47.922  1.00 57.39           C  
ATOM   1244  C   SER A 179     -13.053  51.240  46.624  1.00 57.39           C  
ATOM   1245  CB  SER A 179     -14.903  52.584  47.631  1.00 57.39           C  
ATOM   1246  O   SER A 179     -13.333  50.094  46.267  1.00 57.39           O  
ATOM   1247  OG  SER A 179     -15.734  51.864  46.737  1.00 57.39           O  
ATOM   1248  N   SER A 180     -12.041  51.886  46.078  1.00 58.21           N  
ATOM   1249  CA  SER A 180     -11.338  51.438  44.881  1.00 58.21           C  
ATOM   1250  C   SER A 180     -10.214  50.468  45.230  1.00 58.21           C  
ATOM   1251  CB  SER A 180     -10.773  52.632  44.112  1.00 58.21           C  
ATOM   1252  O   SER A 180      -9.951  49.521  44.487  1.00 58.21           O  
ATOM   1253  OG  SER A 180      -9.582  53.104  44.720  1.00 58.21           O  
ATOM   1254  N   GLN A 181      -9.753  50.612  46.449  1.00 60.39           N  
ATOM   1255  CA  GLN A 181      -8.717  49.721  46.960  1.00 60.39           C  
ATOM   1256  C   GLN A 181      -9.324  48.442  47.532  1.00 60.39           C  
ATOM   1257  CB  GLN A 181      -7.880  50.427  48.028  1.00 60.39           C  
ATOM   1258  O   GLN A 181      -8.754  47.359  47.385  1.00 60.39           O  
ATOM   1259  CG  GLN A 181      -6.783  51.317  47.459  1.00 60.39           C  
ATOM   1260  CD  GLN A 181      -5.980  52.021  48.537  1.00 60.39           C  
ATOM   1261  NE2 GLN A 181      -5.125  52.952  48.128  1.00 60.39           N  
ATOM   1262  OE1 GLN A 181      -6.128  51.731  49.729  1.00 60.39           O  
ATOM   1263  N   MET A 182     -10.566  48.516  47.998  1.00 60.89           N  
ATOM   1264  CA  MET A 182     -11.317  47.390  48.545  1.00 60.89           C  
ATOM   1265  C   MET A 182     -11.970  46.579  47.431  1.00 60.89           C  
ATOM   1266  CB  MET A 182     -12.382  47.880  49.528  1.00 60.89           C  
ATOM   1267  O   MET A 182     -12.068  45.354  47.525  1.00 60.89           O  
ATOM   1268  CG  MET A 182     -11.882  48.012  50.957  1.00 60.89           C  
ATOM   1269  SD  MET A 182     -13.243  48.300  52.154  1.00 60.89           S  
ATOM   1270  CE  MET A 182     -12.283  48.697  53.641  1.00 60.89           C  
ATOM   1271  N   SER A 183     -12.363  47.192  46.274  1.00 66.35           N  
ATOM   1272  CA  SER A 183     -12.900  46.564  45.071  1.00 66.35           C  
ATOM   1273  C   SER A 183     -11.797  45.897  44.257  1.00 66.35           C  
ATOM   1274  CB  SER A 183     -13.631  47.593  44.208  1.00 66.35           C  
ATOM   1275  O   SER A 183     -12.013  44.843  43.655  1.00 66.35           O  
ATOM   1276  OG  SER A 183     -12.798  48.708  43.942  1.00 66.35           O  
ATOM   1277  N   HIS A 184     -10.594  46.383  44.362  1.00 67.96           N  
ATOM   1278  CA  HIS A 184      -9.402  45.810  43.747  1.00 67.96           C  
ATOM   1279  C   HIS A 184      -8.894  44.611  44.540  1.00 67.96           C  
ATOM   1280  CB  HIS A 184      -8.301  46.865  43.628  1.00 67.96           C  
ATOM   1281  O   HIS A 184      -8.451  43.618  43.958  1.00 67.96           O  
ATOM   1282  CG  HIS A 184      -8.457  47.766  42.444  1.00 67.96           C  
ATOM   1283  CD2 HIS A 184      -8.427  49.115  42.343  1.00 67.96           C  
ATOM   1284  ND1 HIS A 184      -8.679  47.288  41.170  1.00 67.96           N  
ATOM   1285  CE1 HIS A 184      -8.777  48.308  40.335  1.00 67.96           C  
ATOM   1286  NE2 HIS A 184      -8.628  49.428  41.021  1.00 67.96           N  
ATOM   1287  N   ARG A 185      -9.134  44.639  45.824  1.00 72.23           N  
ATOM   1288  CA  ARG A 185      -8.721  43.546  46.699  1.00 72.23           C  
ATOM   1289  C   ARG A 185      -9.738  42.410  46.673  1.00 72.23           C  
ATOM   1290  CB  ARG A 185      -8.533  44.047  48.133  1.00 72.23           C  
ATOM   1291  O   ARG A 185      -9.367  41.236  46.731  1.00 72.23           O  
ATOM   1292  CG  ARG A 185      -7.166  44.658  48.397  1.00 72.23           C  
ATOM   1293  CD  ARG A 185      -6.941  44.917  49.880  1.00 72.23           C  
ATOM   1294  NE  ARG A 185      -5.527  45.121  50.183  1.00 72.23           N  
ATOM   1295  NH1 ARG A 185      -5.900  46.182  52.201  1.00 72.23           N  
ATOM   1296  NH2 ARG A 185      -3.759  45.851  51.454  1.00 72.23           N  
ATOM   1297  CZ  ARG A 185      -5.065  45.718  51.279  1.00 72.23           C  
ATOM   1298  N   ALA A 186     -11.031  42.776  46.529  1.00 72.78           N  
ATOM   1299  CA  ALA A 186     -12.128  41.825  46.373  1.00 72.78           C  
ATOM   1300  C   ALA A 186     -12.088  41.163  44.998  1.00 72.78           C  
ATOM   1301  CB  ALA A 186     -13.470  42.520  46.587  1.00 72.78           C  
ATOM   1302  O   ALA A 186     -12.363  39.967  44.870  1.00 72.78           O  
ATOM   1303  N   SER A 187     -11.719  41.876  43.940  1.00 76.05           N  
ATOM   1304  CA  SER A 187     -11.506  41.379  42.585  1.00 76.05           C  
ATOM   1305  C   SER A 187     -10.245  40.526  42.500  1.00 76.05           C  
ATOM   1306  CB  SER A 187     -11.411  42.542  41.596  1.00 76.05           C  
ATOM   1307  O   SER A 187     -10.208  39.533  41.770  1.00 76.05           O  
ATOM   1308  OG  SER A 187     -10.377  43.437  41.969  1.00 76.05           O  
ATOM   1309  N   GLN A 188      -9.273  40.800  43.294  1.00 76.77           N  
ATOM   1310  CA  GLN A 188      -8.028  40.043  43.367  1.00 76.77           C  
ATOM   1311  C   GLN A 188      -8.214  38.753  44.161  1.00 76.77           C  
ATOM   1312  CB  GLN A 188      -6.919  40.889  43.993  1.00 76.77           C  
ATOM   1313  O   GLN A 188      -7.627  37.722  43.827  1.00 76.77           O  
ATOM   1314  CG  GLN A 188      -5.977  41.520  42.976  1.00 76.77           C  
ATOM   1315  CD  GLN A 188      -4.895  42.364  43.622  1.00 76.77           C  
ATOM   1316  NE2 GLN A 188      -3.991  42.895  42.806  1.00 76.77           N  
ATOM   1317  OE1 GLN A 188      -4.872  42.538  44.844  1.00 76.77           O  
ATOM   1318  N   ARG A 189      -9.080  38.778  45.152  1.00 75.02           N  
ATOM   1319  CA  ARG A 189      -9.448  37.626  45.968  1.00 75.02           C  
ATOM   1320  C   ARG A 189     -10.363  36.680  45.198  1.00 75.02           C  
ATOM   1321  CB  ARG A 189     -10.130  38.078  47.261  1.00 75.02           C  
ATOM   1322  O   ARG A 189     -10.263  35.459  45.339  1.00 75.02           O  
ATOM   1323  CG  ARG A 189      -9.160  38.436  48.376  1.00 75.02           C  
ATOM   1324  CD  ARG A 189      -9.889  38.805  49.661  1.00 75.02           C  
ATOM   1325  NE  ARG A 189      -9.005  38.737  50.821  1.00 75.02           N  
ATOM   1326  NH1 ARG A 189     -10.480  39.773  52.265  1.00 75.02           N  
ATOM   1327  NH2 ARG A 189      -8.426  39.086  53.016  1.00 75.02           N  
ATOM   1328  CZ  ARG A 189      -9.305  39.199  52.031  1.00 75.02           C  
ATOM   1329  N   GLN A 190     -11.232  37.259  44.348  1.00 77.03           N  
ATOM   1330  CA  GLN A 190     -12.110  36.501  43.463  1.00 77.03           C  
ATOM   1331  C   GLN A 190     -11.321  35.858  42.326  1.00 77.03           C  
ATOM   1332  CB  GLN A 190     -13.209  37.401  42.896  1.00 77.03           C  
ATOM   1333  O   GLN A 190     -11.609  34.728  41.925  1.00 77.03           O  
ATOM   1334  CG  GLN A 190     -14.615  36.845  43.080  1.00 77.03           C  
ATOM   1335  CD  GLN A 190     -15.694  37.882  42.831  1.00 77.03           C  
ATOM   1336  NE2 GLN A 190     -16.714  37.504  42.069  1.00 77.03           N  
ATOM   1337  OE1 GLN A 190     -15.611  39.013  43.320  1.00 77.03           O  
ATOM   1338  N   ARG A 191     -10.217  36.483  41.851  1.00 71.59           N  
ATOM   1339  CA  ARG A 191      -9.308  35.979  40.828  1.00 71.59           C  
ATOM   1340  C   ARG A 191      -8.390  34.901  41.394  1.00 71.59           C  
ATOM   1341  CB  ARG A 191      -8.475  37.120  40.239  1.00 71.59           C  
ATOM   1342  O   ARG A 191      -8.084  33.919  40.714  1.00 71.59           O  
ATOM   1343  CG  ARG A 191      -9.207  37.938  39.187  1.00 71.59           C  
ATOM   1344  CD  ARG A 191      -8.280  38.929  38.497  1.00 71.59           C  
ATOM   1345  NE  ARG A 191      -8.899  39.509  37.309  1.00 71.59           N  
ATOM   1346  NH1 ARG A 191      -7.369  41.227  37.097  1.00 71.59           N  
ATOM   1347  NH2 ARG A 191      -9.093  41.030  35.599  1.00 71.59           N  
ATOM   1348  CZ  ARG A 191      -8.453  40.588  36.671  1.00 71.59           C  
ATOM   1349  N   SER A 192      -8.010  35.094  42.618  1.00 69.33           N  
ATOM   1350  CA  SER A 192      -7.164  34.138  43.324  1.00 69.33           C  
ATOM   1351  C   SER A 192      -7.958  32.910  43.756  1.00 69.33           C  
ATOM   1352  CB  SER A 192      -6.519  34.794  44.546  1.00 69.33           C  
ATOM   1353  O   SER A 192      -7.443  31.790  43.731  1.00 69.33           O  
ATOM   1354  OG  SER A 192      -7.503  35.376  45.383  1.00 69.33           O  
ATOM   1355  N   ARG A 193      -9.256  33.104  44.061  1.00 70.45           N  
ATOM   1356  CA  ARG A 193     -10.209  32.044  44.374  1.00 70.45           C  
ATOM   1357  C   ARG A 193     -10.606  31.277  43.118  1.00 70.45           C  
ATOM   1358  CB  ARG A 193     -11.454  32.623  45.050  1.00 70.45           C  
ATOM   1359  O   ARG A 193     -10.783  30.057  43.158  1.00 70.45           O  
ATOM   1360  CG  ARG A 193     -11.252  32.973  46.516  1.00 70.45           C  
ATOM   1361  CD  ARG A 193     -12.555  33.397  47.179  1.00 70.45           C  
ATOM   1362  NE  ARG A 193     -13.055  32.371  48.090  1.00 70.45           N  
ATOM   1363  NH1 ARG A 193     -13.605  33.847  49.780  1.00 70.45           N  
ATOM   1364  NH2 ARG A 193     -13.970  31.600  50.051  1.00 70.45           N  
ATOM   1365  CZ  ARG A 193     -13.542  32.609  49.305  1.00 70.45           C  
ATOM   1366  N   GLN A 194     -10.708  32.022  41.964  1.00 70.61           N  
ATOM   1367  CA  GLN A 194     -10.958  31.447  40.646  1.00 70.61           C  
ATOM   1368  C   GLN A 194      -9.735  30.691  40.135  1.00 70.61           C  
ATOM   1369  CB  GLN A 194     -11.354  32.538  39.650  1.00 70.61           C  
ATOM   1370  O   GLN A 194      -9.868  29.638  39.506  1.00 70.61           O  
ATOM   1371  CG  GLN A 194     -12.837  32.882  39.672  1.00 70.61           C  
ATOM   1372  CD  GLN A 194     -13.214  33.921  38.633  1.00 70.61           C  
ATOM   1373  NE2 GLN A 194     -14.501  34.246  38.558  1.00 70.61           N  
ATOM   1374  OE1 GLN A 194     -12.356  34.429  37.904  1.00 70.61           O  
ATOM   1375  N   ALA A 195      -8.566  31.157  40.472  1.00 68.21           N  
ATOM   1376  CA  ALA A 195      -7.283  30.543  40.138  1.00 68.21           C  
ATOM   1377  C   ALA A 195      -6.996  29.347  41.042  1.00 68.21           C  
ATOM   1378  CB  ALA A 195      -6.158  31.569  40.245  1.00 68.21           C  
ATOM   1379  O   ALA A 195      -6.392  28.364  40.608  1.00 68.21           O  
ATOM   1380  N   ALA A 196      -7.508  29.362  42.304  1.00 68.57           N  
ATOM   1381  CA  ALA A 196      -7.430  28.278  43.280  1.00 68.57           C  
ATOM   1382  C   ALA A 196      -8.481  27.208  42.996  1.00 68.57           C  
ATOM   1383  CB  ALA A 196      -7.600  28.823  44.696  1.00 68.57           C  
ATOM   1384  O   ALA A 196      -8.263  26.026  43.271  1.00 68.57           O  
ATOM   1385  N   LEU A 197      -9.709  27.618  42.427  1.00 68.34           N  
ATOM   1386  CA  LEU A 197     -10.779  26.728  41.987  1.00 68.34           C  
ATOM   1387  C   LEU A 197     -10.419  26.057  40.666  1.00 68.34           C  
ATOM   1388  CB  LEU A 197     -12.092  27.501  41.839  1.00 68.34           C  
ATOM   1389  O   LEU A 197     -10.877  24.948  40.383  1.00 68.34           O  
ATOM   1390  CG  LEU A 197     -12.922  27.676  43.111  1.00 68.34           C  
ATOM   1391  CD1 LEU A 197     -13.779  28.934  43.016  1.00 68.34           C  
ATOM   1392  CD2 LEU A 197     -13.792  26.448  43.356  1.00 68.34           C  
ATOM   1393  N   LEU A 198      -9.444  26.685  39.859  1.00 69.19           N  
ATOM   1394  CA  LEU A 198      -8.928  26.195  38.586  1.00 69.19           C  
ATOM   1395  C   LEU A 198      -7.653  25.384  38.792  1.00 69.19           C  
ATOM   1396  CB  LEU A 198      -8.656  27.362  37.633  1.00 69.19           C  
ATOM   1397  O   LEU A 198      -7.116  24.811  37.842  1.00 69.19           O  
ATOM   1398  CG  LEU A 198      -9.884  28.099  37.096  1.00 69.19           C  
ATOM   1399  CD1 LEU A 198      -9.476  29.438  36.491  1.00 69.19           C  
ATOM   1400  CD2 LEU A 198     -10.615  27.242  36.068  1.00 69.19           C  
ATOM   1401  N   GLY A 199      -7.414  24.842  40.223  1.00 71.01           N  
ATOM   1402  CA  GLY A 199      -6.329  23.944  40.585  1.00 71.01           C  
ATOM   1403  C   GLY A 199      -4.985  24.378  40.032  1.00 71.01           C  
ATOM   1404  O   GLY A 199      -4.894  25.384  39.325  1.00 71.01           O  
ATOM   1405  N   PRO A 200      -3.633  23.997  40.720  1.00 66.47           N  
ATOM   1406  CA  PRO A 200      -2.293  24.358  40.250  1.00 66.47           C  
ATOM   1407  C   PRO A 200      -2.082  24.045  38.771  1.00 66.47           C  
ATOM   1408  CB  PRO A 200      -1.371  23.507  41.126  1.00 66.47           C  
ATOM   1409  O   PRO A 200      -2.700  23.120  38.238  1.00 66.47           O  
ATOM   1410  CG  PRO A 200      -2.231  22.382  41.606  1.00 66.47           C  
ATOM   1411  CD  PRO A 200      -3.669  22.802  41.499  1.00 66.47           C  
ATOM   1412  N   SER A 201      -2.198  25.003  37.797  1.00 64.22           N  
ATOM   1413  CA  SER A 201      -1.715  24.877  36.426  1.00 64.22           C  
ATOM   1414  C   SER A 201      -1.239  23.457  36.136  1.00 64.22           C  
ATOM   1415  CB  SER A 201      -0.580  25.867  36.165  1.00 64.22           C  
ATOM   1416  O   SER A 201      -0.377  22.930  36.842  1.00 64.22           O  
ATOM   1417  OG  SER A 201      -0.183  25.830  34.804  1.00 64.22           O  
ATOM   1418  N   ARG A 202      -2.178  22.520  35.891  1.00 68.94           N  
ATOM   1419  CA  ARG A 202      -1.916  21.138  35.501  1.00 68.94           C  
ATOM   1420  C   ARG A 202      -0.738  21.056  34.536  1.00 68.94           C  
ATOM   1421  CB  ARG A 202      -3.159  20.513  34.865  1.00 68.94           C  
ATOM   1422  O   ARG A 202      -0.718  21.744  33.513  1.00 68.94           O  
ATOM   1423  CG  ARG A 202      -4.323  20.341  35.828  1.00 68.94           C  
ATOM   1424  CD  ARG A 202      -5.536  19.727  35.142  1.00 68.94           C  
ATOM   1425  NE  ARG A 202      -6.698  19.699  36.026  1.00 68.94           N  
ATOM   1426  NH1 ARG A 202      -7.493  17.671  35.257  1.00 68.94           N  
ATOM   1427  NH2 ARG A 202      -8.619  18.798  36.904  1.00 68.94           N  
ATOM   1428  CZ  ARG A 202      -7.601  18.723  36.060  1.00 68.94           C  
ATOM   1429  N   PRO A 203       0.480  20.677  34.934  1.00 64.32           N  
ATOM   1430  CA  PRO A 203       1.549  20.427  33.964  1.00 64.32           C  
ATOM   1431  C   PRO A 203       1.049  19.729  32.701  1.00 64.32           C  
ATOM   1432  CB  PRO A 203       2.521  19.530  34.735  1.00 64.32           C  
ATOM   1433  O   PRO A 203       0.077  18.972  32.754  1.00 64.32           O  
ATOM   1434  CG  PRO A 203       1.732  19.024  35.899  1.00 64.32           C  
ATOM   1435  CD  PRO A 203       0.504  19.875  36.050  1.00 64.32           C  
ATOM   1436  N   ARG A 204       1.199  20.347  31.504  1.00 61.78           N  
ATOM   1437  CA  ARG A 204       0.924  19.674  30.238  1.00 61.78           C  
ATOM   1438  C   ARG A 204       1.382  18.220  30.281  1.00 61.78           C  
ATOM   1439  CB  ARG A 204       1.608  20.406  29.081  1.00 61.78           C  
ATOM   1440  O   ARG A 204       2.457  17.917  30.804  1.00 61.78           O  
ATOM   1441  CG  ARG A 204       1.054  21.797  28.818  1.00 61.78           C  
ATOM   1442  CD  ARG A 204       1.182  22.187  27.353  1.00 61.78           C  
ATOM   1443  NE  ARG A 204       1.744  23.526  27.199  1.00 61.78           N  
ATOM   1444  NH1 ARG A 204       1.818  23.455  24.891  1.00 61.78           N  
ATOM   1445  NH2 ARG A 204       2.541  25.321  26.008  1.00 61.78           N  
ATOM   1446  CZ  ARG A 204       2.033  24.098  26.033  1.00 61.78           C  
ATOM   1447  N   PRO A 205       0.509  17.190  30.292  1.00 61.44           N  
ATOM   1448  CA  PRO A 205       0.977  15.802  30.262  1.00 61.44           C  
ATOM   1449  C   PRO A 205       2.201  15.612  29.369  1.00 61.44           C  
ATOM   1450  CB  PRO A 205      -0.227  15.035  29.710  1.00 61.44           C  
ATOM   1451  O   PRO A 205       2.338  16.294  28.350  1.00 61.44           O  
ATOM   1452  CG  PRO A 205      -1.097  16.083  29.094  1.00 61.44           C  
ATOM   1453  CD  PRO A 205      -0.682  17.423  29.630  1.00 61.44           C  
ATOM   1454  N   HIS A 206       3.440  15.291  29.866  1.00 66.97           N  
ATOM   1455  CA  HIS A 206       4.575  14.794  29.096  1.00 66.97           C  
ATOM   1456  C   HIS A 206       4.117  13.859  27.982  1.00 66.97           C  
ATOM   1457  CB  HIS A 206       5.569  14.075  30.011  1.00 66.97           C  
ATOM   1458  O   HIS A 206       3.096  13.181  28.115  1.00 66.97           O  
ATOM   1459  CG  HIS A 206       4.977  12.914  30.745  1.00 66.97           C  
ATOM   1460  CD2 HIS A 206       5.031  11.585  30.498  1.00 66.97           C  
ATOM   1461  ND1 HIS A 206       4.218  13.064  31.886  1.00 66.97           N  
ATOM   1462  CE1 HIS A 206       3.831  11.873  32.310  1.00 66.97           C  
ATOM   1463  NE2 HIS A 206       4.311  10.958  31.485  1.00 66.97           N  
ATOM   1464  N   LYS A 207       4.202  14.253  26.694  1.00 68.17           N  
ATOM   1465  CA  LYS A 207       3.869  13.476  25.504  1.00 68.17           C  
ATOM   1466  C   LYS A 207       4.241  12.007  25.684  1.00 68.17           C  
ATOM   1467  CB  LYS A 207       4.575  14.048  24.274  1.00 68.17           C  
ATOM   1468  O   LYS A 207       5.375  11.689  26.050  1.00 68.17           O  
ATOM   1469  CG  LYS A 207       3.912  15.294  23.704  1.00 68.17           C  
ATOM   1470  CD  LYS A 207       4.648  15.804  22.471  1.00 68.17           C  
ATOM   1471  CE  LYS A 207       4.086  17.137  21.996  1.00 68.17           C  
ATOM   1472  NZ  LYS A 207       4.766  17.613  20.754  1.00 68.17           N  
ATOM   1473  N   ILE A 208       3.304  11.138  26.043  1.00 81.25           N  
ATOM   1474  CA  ILE A 208       3.412   9.689  26.174  1.00 81.25           C  
ATOM   1475  C   ILE A 208       3.527   9.053  24.790  1.00 81.25           C  
ATOM   1476  CB  ILE A 208       2.204   9.099  26.936  1.00 81.25           C  
ATOM   1477  O   ILE A 208       3.011   9.592  23.808  1.00 81.25           O  
ATOM   1478  CG1 ILE A 208       2.025   9.808  28.283  1.00 81.25           C  
ATOM   1479  CG2 ILE A 208       2.374   7.589  27.130  1.00 81.25           C  
ATOM   1480  CD1 ILE A 208       0.645   9.626  28.900  1.00 81.25           C  
ATOM   1481  N   TRP A 209       4.497   8.116  24.738  1.00 84.79           N  
ATOM   1482  CA  TRP A 209       4.660   7.390  23.483  1.00 84.79           C  
ATOM   1483  C   TRP A 209       3.338   6.778  23.033  1.00 84.79           C  
ATOM   1484  CB  TRP A 209       5.720   6.295  23.629  1.00 84.79           C  
ATOM   1485  O   TRP A 209       2.657   6.111  23.815  1.00 84.79           O  
ATOM   1486  CG  TRP A 209       7.122   6.815  23.735  1.00 84.79           C  
ATOM   1487  CD1 TRP A 209       7.781   7.180  24.876  1.00 84.79           C  
ATOM   1488  CD2 TRP A 209       8.037   7.033  22.657  1.00 84.79           C  
ATOM   1489  CE2 TRP A 209       9.234   7.531  23.217  1.00 84.79           C  
ATOM   1490  CE3 TRP A 209       7.960   6.854  21.269  1.00 84.79           C  
ATOM   1491  NE1 TRP A 209       9.052   7.611  24.572  1.00 84.79           N  
ATOM   1492  CH2 TRP A 209      10.245   7.668  21.082  1.00 84.79           C  
ATOM   1493  CZ2 TRP A 209      10.347   7.852  22.437  1.00 84.79           C  
ATOM   1494  CZ3 TRP A 209       9.069   7.174  20.494  1.00 84.79           C  
ATOM   1495  N   LYS A 210       3.009   7.157  21.727  1.00 87.89           N  
ATOM   1496  CA  LYS A 210       1.814   6.594  21.104  1.00 87.89           C  
ATOM   1497  C   LYS A 210       2.180   5.699  19.923  1.00 87.89           C  
ATOM   1498  CB  LYS A 210       0.872   7.707  20.646  1.00 87.89           C  
ATOM   1499  O   LYS A 210       3.112   6.000  19.175  1.00 87.89           O  
ATOM   1500  CG  LYS A 210       0.309   8.549  21.782  1.00 87.89           C  
ATOM   1501  CD  LYS A 210      -0.624   9.635  21.264  1.00 87.89           C  
ATOM   1502  CE  LYS A 210      -1.142  10.514  22.394  1.00 87.89           C  
ATOM   1503  NZ  LYS A 210      -2.016  11.614  21.885  1.00 87.89           N  
ATOM   1504  N   LYS A 211       1.434   4.547  19.864  1.00 89.32           N  
ATOM   1505  CA  LYS A 211       1.643   3.646  18.735  1.00 89.32           C  
ATOM   1506  C   LYS A 211       0.640   3.921  17.618  1.00 89.32           C  
ATOM   1507  CB  LYS A 211       1.540   2.188  19.185  1.00 89.32           C  
ATOM   1508  O   LYS A 211      -0.559   4.056  17.873  1.00 89.32           O  
ATOM   1509  CG  LYS A 211       2.666   1.743  20.106  1.00 89.32           C  
ATOM   1510  CD  LYS A 211       2.556   0.263  20.448  1.00 89.32           C  
ATOM   1511  CE  LYS A 211       3.660  -0.175  21.402  1.00 89.32           C  
ATOM   1512  NZ  LYS A 211       3.539  -1.619  21.764  1.00 89.32           N  
ATOM   1513  N   ARG A 212       1.100   4.056  16.367  1.00 90.79           N  
ATOM   1514  CA  ARG A 212       0.253   4.228  15.191  1.00 90.79           C  
ATOM   1515  C   ARG A 212       0.485   3.110  14.180  1.00 90.79           C  
ATOM   1516  CB  ARG A 212       0.512   5.588  14.537  1.00 90.79           C  
ATOM   1517  O   ARG A 212       1.619   2.671  13.981  1.00 90.79           O  
ATOM   1518  CG  ARG A 212       0.205   6.773  15.438  1.00 90.79           C  
ATOM   1519  CD  ARG A 212      -1.287   7.073  15.488  1.00 90.79           C  
ATOM   1520  NE  ARG A 212      -1.557   8.361  16.118  1.00 90.79           N  
ATOM   1521  NH1 ARG A 212      -3.854   8.213  15.914  1.00 90.79           N  
ATOM   1522  NH2 ARG A 212      -2.902  10.055  16.891  1.00 90.79           N  
ATOM   1523  CZ  ARG A 212      -2.770   8.874  16.307  1.00 90.79           C  
ATOM   1524  N   TYR A 213      -0.604   2.699  13.637  1.00 92.07           N  
ATOM   1525  CA  TYR A 213      -0.542   1.548  12.743  1.00 92.07           C  
ATOM   1526  C   TYR A 213      -0.965   1.931  11.330  1.00 92.07           C  
ATOM   1527  CB  TYR A 213      -1.430   0.414  13.264  1.00 92.07           C  
ATOM   1528  O   TYR A 213      -2.000   2.574  11.138  1.00 92.07           O  
ATOM   1529  CG  TYR A 213      -1.078  -0.040  14.660  1.00 92.07           C  
ATOM   1530  CD1 TYR A 213      -0.104  -1.013  14.873  1.00 92.07           C  
ATOM   1531  CD2 TYR A 213      -1.719   0.502  15.769  1.00 92.07           C  
ATOM   1532  CE1 TYR A 213       0.223  -1.435  16.157  1.00 92.07           C  
ATOM   1533  CE2 TYR A 213      -1.401   0.087  17.058  1.00 92.07           C  
ATOM   1534  OH  TYR A 213      -0.111  -1.294  18.516  1.00 92.07           O  
ATOM   1535  CZ  TYR A 213      -0.430  -0.880  17.242  1.00 92.07           C  
ATOM   1536  N   VAL A 214      -0.196   1.511  10.382  1.00 93.59           N  
ATOM   1537  CA  VAL A 214      -0.519   1.723   8.975  1.00 93.59           C  
ATOM   1538  C   VAL A 214      -0.380   0.409   8.209  1.00 93.59           C  
ATOM   1539  CB  VAL A 214       0.383   2.806   8.342  1.00 93.59           C  
ATOM   1540  O   VAL A 214       0.647  -0.267   8.304  1.00 93.59           O  
ATOM   1541  CG1 VAL A 214       0.055   2.985   6.861  1.00 93.59           C  
ATOM   1542  CG2 VAL A 214       0.232   4.129   9.090  1.00 93.59           C  
ATOM   1543  N   LYS A 215      -1.437   0.132   7.490  1.00 94.31           N  
ATOM   1544  CA  LYS A 215      -1.415  -1.082   6.679  1.00 94.31           C  
ATOM   1545  C   LYS A 215      -1.695  -0.769   5.212  1.00 94.31           C  
ATOM   1546  CB  LYS A 215      -2.434  -2.096   7.202  1.00 94.31           C  
ATOM   1547  O   LYS A 215      -2.725  -0.178   4.884  1.00 94.31           O  
ATOM   1548  CG  LYS A 215      -2.348  -3.461   6.535  1.00 94.31           C  
ATOM   1549  CD  LYS A 215      -3.245  -4.479   7.226  1.00 94.31           C  
ATOM   1550  CE  LYS A 215      -3.078  -5.869   6.629  1.00 94.31           C  
ATOM   1551  NZ  LYS A 215      -4.011  -6.856   7.252  1.00 94.31           N  
ATOM   1552  N   VAL A 216      -0.775  -1.173   4.342  1.00 95.23           N  
ATOM   1553  CA  VAL A 216      -0.880  -0.899   2.913  1.00 95.23           C  
ATOM   1554  C   VAL A 216      -1.014  -2.211   2.143  1.00 95.23           C  
ATOM   1555  CB  VAL A 216       0.339  -0.101   2.397  1.00 95.23           C  
ATOM   1556  O   VAL A 216      -0.243  -3.148   2.363  1.00 95.23           O  
ATOM   1557  CG1 VAL A 216       0.237   0.126   0.890  1.00 95.23           C  
ATOM   1558  CG2 VAL A 216       0.454   1.232   3.135  1.00 95.23           C  
ATOM   1559  N   LEU A 217      -1.986  -2.228   1.307  1.00 95.31           N  
ATOM   1560  CA  LEU A 217      -2.232  -3.384   0.451  1.00 95.31           C  
ATOM   1561  C   LEU A 217      -1.649  -3.163  -0.941  1.00 95.31           C  
ATOM   1562  CB  LEU A 217      -3.733  -3.667   0.350  1.00 95.31           C  
ATOM   1563  O   LEU A 217      -1.865  -2.112  -1.549  1.00 95.31           O  
ATOM   1564  CG  LEU A 217      -4.137  -4.898  -0.463  1.00 95.31           C  
ATOM   1565  CD1 LEU A 217      -3.701  -6.172   0.254  1.00 95.31           C  
ATOM   1566  CD2 LEU A 217      -5.642  -4.906  -0.710  1.00 95.31           C  
ATOM   1567  N   VAL A 218      -0.875  -4.155  -1.481  1.00 95.03           N  
ATOM   1568  CA  VAL A 218      -0.309  -4.070  -2.823  1.00 95.03           C  
ATOM   1569  C   VAL A 218      -0.993  -5.084  -3.737  1.00 95.03           C  
ATOM   1570  CB  VAL A 218       1.218  -4.307  -2.811  1.00 95.03           C  
ATOM   1571  O   VAL A 218      -0.963  -6.288  -3.472  1.00 95.03           O  
ATOM   1572  CG1 VAL A 218       1.797  -4.171  -4.218  1.00 95.03           C  
ATOM   1573  CG2 VAL A 218       1.901  -3.334  -1.852  1.00 95.03           C  
ATOM   1574  N   VAL A 219      -1.646  -4.585  -4.764  1.00 94.31           N  
ATOM   1575  CA  VAL A 219      -2.408  -5.438  -5.669  1.00 94.31           C  
ATOM   1576  C   VAL A 219      -1.962  -5.194  -7.109  1.00 94.31           C  
ATOM   1577  CB  VAL A 219      -3.928  -5.195  -5.534  1.00 94.31           C  
ATOM   1578  O   VAL A 219      -1.754  -4.048  -7.515  1.00 94.31           O  
ATOM   1579  CG1 VAL A 219      -4.706  -6.091  -6.496  1.00 94.31           C  
ATOM   1580  CG2 VAL A 219      -4.380  -5.432  -4.094  1.00 94.31           C  
ATOM   1581  N   GLY A 220      -1.878  -6.259  -7.935  1.00 93.22           N  
ATOM   1582  CA  GLY A 220      -1.537  -6.142  -9.344  1.00 93.22           C  
ATOM   1583  C   GLY A 220      -1.408  -7.484 -10.040  1.00 93.22           C  
ATOM   1584  O   GLY A 220      -1.540  -8.533  -9.407  1.00 93.22           O  
ATOM   1585  N   ASP A 221      -1.245  -7.389 -11.402  1.00 91.16           N  
ATOM   1586  CA  ASP A 221      -1.033  -8.586 -12.209  1.00 91.16           C  
ATOM   1587  C   ASP A 221       0.248  -9.307 -11.796  1.00 91.16           C  
ATOM   1588  CB  ASP A 221      -0.980  -8.229 -13.696  1.00 91.16           C  
ATOM   1589  O   ASP A 221       1.119  -8.717 -11.155  1.00 91.16           O  
ATOM   1590  CG  ASP A 221      -1.239  -9.420 -14.602  1.00 91.16           C  
ATOM   1591  OD1 ASP A 221      -1.444 -10.542 -14.090  1.00 91.16           O  
ATOM   1592  OD2 ASP A 221      -1.236  -9.235 -15.838  1.00 91.16           O  
ATOM   1593  N   SER A 222       0.267 -10.599 -12.161  1.00 89.72           N  
ATOM   1594  CA  SER A 222       1.470 -11.364 -11.851  1.00 89.72           C  
ATOM   1595  C   SER A 222       2.656 -10.891 -12.686  1.00 89.72           C  
ATOM   1596  CB  SER A 222       1.233 -12.856 -12.087  1.00 89.72           C  
ATOM   1597  O   SER A 222       2.494 -10.529 -13.853  1.00 89.72           O  
ATOM   1598  OG  SER A 222       2.413 -13.599 -11.835  1.00 89.72           O  
ATOM   1599  N   GLY A 223       3.855 -10.725 -12.024  1.00 87.84           N  
ATOM   1600  CA  GLY A 223       5.071 -10.414 -12.759  1.00 87.84           C  
ATOM   1601  C   GLY A 223       5.309  -8.924 -12.916  1.00 87.84           C  
ATOM   1602  O   GLY A 223       6.074  -8.500 -13.784  1.00 87.84           O  
ATOM   1603  N   LEU A 224       4.619  -8.096 -12.205  1.00 91.29           N  
ATOM   1604  CA  LEU A 224       4.740  -6.645 -12.297  1.00 91.29           C  
ATOM   1605  C   LEU A 224       5.783  -6.123 -11.314  1.00 91.29           C  
ATOM   1606  CB  LEU A 224       3.389  -5.976 -12.027  1.00 91.29           C  
ATOM   1607  O   LEU A 224       6.139  -4.943 -11.349  1.00 91.29           O  
ATOM   1608  CG  LEU A 224       2.314  -6.163 -13.100  1.00 91.29           C  
ATOM   1609  CD1 LEU A 224       1.021  -5.474 -12.680  1.00 91.29           C  
ATOM   1610  CD2 LEU A 224       2.800  -5.627 -14.442  1.00 91.29           C  
ATOM   1611  N   GLY A 225       6.380  -7.029 -10.551  1.00 90.24           N  
ATOM   1612  CA  GLY A 225       7.427  -6.651  -9.615  1.00 90.24           C  
ATOM   1613  C   GLY A 225       6.888  -6.141  -8.292  1.00 90.24           C  
ATOM   1614  O   GLY A 225       7.439  -5.204  -7.710  1.00 90.24           O  
ATOM   1615  N   LYS A 226       5.816  -6.613  -7.744  1.00 91.89           N  
ATOM   1616  CA  LYS A 226       5.169  -6.192  -6.504  1.00 91.89           C  
ATOM   1617  C   LYS A 226       6.086  -6.411  -5.304  1.00 91.89           C  
ATOM   1618  CB  LYS A 226       3.854  -6.945  -6.302  1.00 91.89           C  
ATOM   1619  O   LYS A 226       6.294  -5.499  -4.501  1.00 91.89           O  
ATOM   1620  CG  LYS A 226       2.840  -6.730  -7.417  1.00 91.89           C  
ATOM   1621  CD  LYS A 226       1.525  -7.439  -7.121  1.00 91.89           C  
ATOM   1622  CE  LYS A 226       1.697  -8.952  -7.098  1.00 91.89           C  
ATOM   1623  NZ  LYS A 226       2.033  -9.492  -8.449  1.00 91.89           N  
ATOM   1624  N   THR A 227       6.578  -7.596  -5.271  1.00 89.25           N  
ATOM   1625  CA  THR A 227       7.462  -7.944  -4.165  1.00 89.25           C  
ATOM   1626  C   THR A 227       8.738  -7.108  -4.207  1.00 89.25           C  
ATOM   1627  CB  THR A 227       7.825  -9.441  -4.190  1.00 89.25           C  
ATOM   1628  O   THR A 227       9.219  -6.648  -3.170  1.00 89.25           O  
ATOM   1629  CG2 THR A 227       8.699  -9.815  -2.997  1.00 89.25           C  
ATOM   1630  OG1 THR A 227       6.622 -10.219  -4.150  1.00 89.25           O  
ATOM   1631  N   THR A 228       9.183  -6.936  -5.415  1.00 90.69           N  
ATOM   1632  CA  THR A 228      10.370  -6.108  -5.604  1.00 90.69           C  
ATOM   1633  C   THR A 228      10.087  -4.661  -5.210  1.00 90.69           C  
ATOM   1634  CB  THR A 228      10.860  -6.160  -7.063  1.00 90.69           C  
ATOM   1635  O   THR A 228      10.937  -3.998  -4.612  1.00 90.69           O  
ATOM   1636  CG2 THR A 228      12.152  -5.368  -7.237  1.00 90.69           C  
ATOM   1637  OG1 THR A 228      11.096  -7.524  -7.433  1.00 90.69           O  
ATOM   1638  N   LEU A 229       8.940  -4.201  -5.519  1.00 93.27           N  
ATOM   1639  CA  LEU A 229       8.530  -2.854  -5.141  1.00 93.27           C  
ATOM   1640  C   LEU A 229       8.500  -2.701  -3.624  1.00 93.27           C  
ATOM   1641  CB  LEU A 229       7.152  -2.528  -5.725  1.00 93.27           C  
ATOM   1642  O   LEU A 229       8.976  -1.697  -3.087  1.00 93.27           O  
ATOM   1643  CG  LEU A 229       6.567  -1.163  -5.360  1.00 93.27           C  
ATOM   1644  CD1 LEU A 229       7.417  -0.046  -5.955  1.00 93.27           C  
ATOM   1645  CD2 LEU A 229       5.123  -1.055  -5.839  1.00 93.27           C  
ATOM   1646  N   ILE A 230       7.970  -3.674  -2.956  1.00 92.21           N  
ATOM   1647  CA  ILE A 230       7.875  -3.668  -1.500  1.00 92.21           C  
ATOM   1648  C   ILE A 230       9.275  -3.619  -0.892  1.00 92.21           C  
ATOM   1649  CB  ILE A 230       7.107  -4.903  -0.978  1.00 92.21           C  
ATOM   1650  O   ILE A 230       9.532  -2.842   0.030  1.00 92.21           O  
ATOM   1651  CG1 ILE A 230       5.650  -4.866  -1.454  1.00 92.21           C  
ATOM   1652  CG2 ILE A 230       7.183  -4.980   0.549  1.00 92.21           C  
ATOM   1653  CD1 ILE A 230       4.879  -6.151  -1.186  1.00 92.21           C  
ATOM   1654  N   LYS A 231      10.121  -4.382  -1.405  1.00 89.05           N  
ATOM   1655  CA  LYS A 231      11.503  -4.434  -0.936  1.00 89.05           C  
ATOM   1656  C   LYS A 231      12.201  -3.092  -1.131  1.00 89.05           C  
ATOM   1657  CB  LYS A 231      12.275  -5.537  -1.662  1.00 89.05           C  
ATOM   1658  O   LYS A 231      12.912  -2.621  -0.242  1.00 89.05           O  
ATOM   1659  CG  LYS A 231      11.901  -6.945  -1.224  1.00 89.05           C  
ATOM   1660  CD  LYS A 231      12.724  -7.996  -1.959  1.00 89.05           C  
ATOM   1661  CE  LYS A 231      12.308  -9.408  -1.568  1.00 89.05           C  
ATOM   1662  NZ  LYS A 231      13.011 -10.440  -2.387  1.00 89.05           N  
ATOM   1663  N   SER A 232      11.980  -2.496  -2.267  1.00 89.89           N  
ATOM   1664  CA  SER A 232      12.601  -1.216  -2.592  1.00 89.89           C  
ATOM   1665  C   SER A 232      12.018  -0.088  -1.747  1.00 89.89           C  
ATOM   1666  CB  SER A 232      12.424  -0.896  -4.077  1.00 89.89           C  
ATOM   1667  O   SER A 232      12.736   0.832  -1.351  1.00 89.89           O  
ATOM   1668  OG  SER A 232      13.125  -1.830  -4.880  1.00 89.89           O  
ATOM   1669  N   LEU A 233      10.717  -0.100  -1.393  1.00 90.45           N  
ATOM   1670  CA  LEU A 233      10.014   0.922  -0.624  1.00 90.45           C  
ATOM   1671  C   LEU A 233      10.453   0.902   0.836  1.00 90.45           C  
ATOM   1672  CB  LEU A 233       8.500   0.715  -0.716  1.00 90.45           C  
ATOM   1673  O   LEU A 233      10.641   1.956   1.447  1.00 90.45           O  
ATOM   1674  CG  LEU A 233       7.825   1.210  -1.997  1.00 90.45           C  
ATOM   1675  CD1 LEU A 233       6.377   0.734  -2.051  1.00 90.45           C  
ATOM   1676  CD2 LEU A 233       7.897   2.731  -2.086  1.00 90.45           C  
ATOM   1677  N   LEU A 234      10.728  -0.370   1.375  1.00 87.40           N  
ATOM   1678  CA  LEU A 234      10.916  -0.545   2.811  1.00 87.40           C  
ATOM   1679  C   LEU A 234      12.394  -0.708   3.149  1.00 87.40           C  
ATOM   1680  CB  LEU A 234      10.129  -1.760   3.310  1.00 87.40           C  
ATOM   1681  O   LEU A 234      12.777  -0.647   4.320  1.00 87.40           O  
ATOM   1682  CG  LEU A 234       8.605  -1.670   3.205  1.00 87.40           C  
ATOM   1683  CD1 LEU A 234       7.965  -2.973   3.671  1.00 87.40           C  
ATOM   1684  CD2 LEU A 234       8.081  -0.490   4.016  1.00 87.40           C  
ATOM   1685  N   SER A 235      13.245  -0.888   2.173  1.00 81.89           N  
ATOM   1686  CA  SER A 235      14.657  -1.169   2.413  1.00 81.89           C  
ATOM   1687  C   SER A 235      15.381   0.059   2.956  1.00 81.89           C  
ATOM   1688  CB  SER A 235      15.335  -1.644   1.128  1.00 81.89           C  
ATOM   1689  O   SER A 235      15.150   1.177   2.492  1.00 81.89           O  
ATOM   1690  OG  SER A 235      14.752  -2.851   0.668  1.00 81.89           O  
ATOM   1691  N   THR A 236      16.049  -0.132   4.138  1.00 72.95           N  
ATOM   1692  CA  THR A 236      16.991   0.812   4.729  1.00 72.95           C  
ATOM   1693  C   THR A 236      18.416   0.273   4.653  1.00 72.95           C  
ATOM   1694  CB  THR A 236      16.631   1.116   6.195  1.00 72.95           C  
ATOM   1695  O   THR A 236      18.623  -0.939   4.563  1.00 72.95           O  
ATOM   1696  CG2 THR A 236      17.148   2.488   6.615  1.00 72.95           C  
ATOM   1697  OG1 THR A 236      15.207   1.087   6.348  1.00 72.95           O  
ATOM   1698  N   PRO A 237      19.368   1.230   4.404  1.00 60.21           N  
ATOM   1699  CA  PRO A 237      20.757   0.765   4.381  1.00 60.21           C  
ATOM   1700  C   PRO A 237      21.104  -0.120   5.576  1.00 60.21           C  
ATOM   1701  CB  PRO A 237      21.565   2.065   4.411  1.00 60.21           C  
ATOM   1702  O   PRO A 237      20.838   0.253   6.722  1.00 60.21           O  
ATOM   1703  CG  PRO A 237      20.591   3.129   4.020  1.00 60.21           C  
ATOM   1704  CD  PRO A 237      19.206   2.658   4.361  1.00 60.21           C  
ATOM   1705  N   GLY A 238      21.421  -1.582   5.319  1.00 52.31           N  
ATOM   1706  CA  GLY A 238      21.902  -2.398   6.423  1.00 52.31           C  
ATOM   1707  C   GLY A 238      20.838  -3.317   6.993  1.00 52.31           C  
ATOM   1708  O   GLY A 238      21.128  -4.152   7.852  1.00 52.31           O  
ATOM   1709  N   GLU A 239      19.530  -3.242   6.491  1.00 60.12           N  
ATOM   1710  CA  GLU A 239      18.432  -4.094   6.939  1.00 60.12           C  
ATOM   1711  C   GLU A 239      17.998  -5.059   5.840  1.00 60.12           C  
ATOM   1712  CB  GLU A 239      17.242  -3.244   7.392  1.00 60.12           C  
ATOM   1713  O   GLU A 239      17.882  -4.670   4.675  1.00 60.12           O  
ATOM   1714  CG  GLU A 239      16.267  -3.983   8.297  1.00 60.12           C  
ATOM   1715  CD  GLU A 239      15.195  -3.081   8.888  1.00 60.12           C  
ATOM   1716  OE1 GLU A 239      14.297  -3.589   9.597  1.00 60.12           O  
ATOM   1717  OE2 GLU A 239      15.253  -1.856   8.639  1.00 60.12           O  
ATOM   1718  N   GLN A 240      18.364  -6.282   5.972  1.00 54.20           N  
ATOM   1719  CA  GLN A 240      17.875  -7.329   5.080  1.00 54.20           C  
ATOM   1720  C   GLN A 240      16.417  -7.667   5.376  1.00 54.20           C  
ATOM   1721  CB  GLN A 240      18.740  -8.585   5.200  1.00 54.20           C  
ATOM   1722  O   GLN A 240      16.085  -8.087   6.487  1.00 54.20           O  
ATOM   1723  CG  GLN A 240      18.821  -9.401   3.917  1.00 54.20           C  
ATOM   1724  CD  GLN A 240      20.223  -9.447   3.339  1.00 54.20           C  
ATOM   1725  NE2 GLN A 240      20.353 -10.007   2.141  1.00 54.20           N  
ATOM   1726  OE1 GLN A 240      21.182  -8.983   3.964  1.00 54.20           O  
ATOM   1727  N   LEU A 241      15.535  -7.025   4.711  1.00 59.47           N  
ATOM   1728  CA  LEU A 241      14.113  -7.291   4.899  1.00 59.47           C  
ATOM   1729  C   LEU A 241      13.722  -8.626   4.273  1.00 59.47           C  
ATOM   1730  CB  LEU A 241      13.272  -6.164   4.293  1.00 59.47           C  
ATOM   1731  O   LEU A 241      14.142  -8.939   3.157  1.00 59.47           O  
ATOM   1732  CG  LEU A 241      13.259  -4.841   5.058  1.00 59.47           C  
ATOM   1733  CD1 LEU A 241      12.912  -3.689   4.121  1.00 59.47           C  
ATOM   1734  CD2 LEU A 241      12.275  -4.905   6.221  1.00 59.47           C  
ATOM   1735  N   GLN A 242      13.463  -9.654   5.056  1.00 54.77           N  
ATOM   1736  CA  GLN A 242      12.976 -10.933   4.552  1.00 54.77           C  
ATOM   1737  C   GLN A 242      11.571 -10.797   3.972  1.00 54.77           C  
ATOM   1738  CB  GLN A 242      12.986 -11.987   5.661  1.00 54.77           C  
ATOM   1739  O   GLN A 242      10.604 -10.602   4.712  1.00 54.77           O  
ATOM   1740  CG  GLN A 242      14.383 -12.410   6.094  1.00 54.77           C  
ATOM   1741  CD  GLN A 242      14.366 -13.507   7.142  1.00 54.77           C  
ATOM   1742  NE2 GLN A 242      15.535 -13.826   7.686  1.00 54.77           N  
ATOM   1743  OE1 GLN A 242      13.310 -14.063   7.459  1.00 54.77           O  
ATOM   1744  N   VAL A 243      11.448 -10.199   2.817  1.00 58.14           N  
ATOM   1745  CA  VAL A 243      10.164 -10.051   2.141  1.00 58.14           C  
ATOM   1746  C   VAL A 243       9.783 -11.366   1.463  1.00 58.14           C  
ATOM   1747  CB  VAL A 243      10.197  -8.907   1.103  1.00 58.14           C  
ATOM   1748  O   VAL A 243      10.621 -12.011   0.830  1.00 58.14           O  
ATOM   1749  CG1 VAL A 243       8.815  -8.698   0.486  1.00 58.14           C  
ATOM   1750  CG2 VAL A 243      10.698  -7.616   1.749  1.00 58.14           C  
ATOM   1751  N   HIS A 244       8.789 -12.089   1.944  1.00 57.86           N  
ATOM   1752  CA  HIS A 244       8.249 -13.308   1.353  1.00 57.86           C  
ATOM   1753  C   HIS A 244       7.803 -13.072  -0.086  1.00 57.86           C  
ATOM   1754  CB  HIS A 244       7.079 -13.835   2.185  1.00 57.86           C  
ATOM   1755  O   HIS A 244       7.237 -12.022  -0.401  1.00 57.86           O  
ATOM   1756  CG  HIS A 244       6.704 -15.247   1.866  1.00 57.86           C  
ATOM   1757  CD2 HIS A 244       7.048 -16.414   2.460  1.00 57.86           C  
ATOM   1758  ND1 HIS A 244       5.875 -15.578   0.816  1.00 57.86           N  
ATOM   1759  CE1 HIS A 244       5.725 -16.891   0.778  1.00 57.86           C  
ATOM   1760  NE2 HIS A 244       6.426 -17.422   1.765  1.00 57.86           N  
ATOM   1761  N   ASP A 245       8.458 -13.655  -1.074  1.00 56.73           N  
ATOM   1762  CA  ASP A 245       8.165 -13.612  -2.503  1.00 56.73           C  
ATOM   1763  C   ASP A 245       6.770 -14.162  -2.794  1.00 56.73           C  
ATOM   1764  CB  ASP A 245       9.215 -14.399  -3.291  1.00 56.73           C  
ATOM   1765  O   ASP A 245       6.453 -15.294  -2.423  1.00 56.73           O  
ATOM   1766  CG  ASP A 245       9.211 -14.073  -4.774  1.00 56.73           C  
ATOM   1767  OD1 ASP A 245       8.420 -13.207  -5.206  1.00 56.73           O  
ATOM   1768  OD2 ASP A 245      10.005 -14.689  -5.518  1.00 56.73           O  
ATOM   1769  N   GLY A 246       5.720 -13.334  -2.938  1.00 55.50           N  
ATOM   1770  CA  GLY A 246       4.354 -13.660  -3.317  1.00 55.50           C  
ATOM   1771  C   GLY A 246       4.231 -14.144  -4.749  1.00 55.50           C  
ATOM   1772  O   GLY A 246       3.127 -14.421  -5.224  1.00 55.50           O  
ATOM   1773  N   THR A 247       5.372 -14.237  -5.557  1.00 55.78           N  
ATOM   1774  CA  THR A 247       5.422 -14.484  -6.994  1.00 55.78           C  
ATOM   1775  C   THR A 247       4.976 -15.908  -7.314  1.00 55.78           C  
ATOM   1776  CB  THR A 247       6.838 -14.250  -7.552  1.00 55.78           C  
ATOM   1777  O   THR A 247       4.275 -16.138  -8.301  1.00 55.78           O  
ATOM   1778  CG2 THR A 247       6.846 -14.313  -9.076  1.00 55.78           C  
ATOM   1779  OG1 THR A 247       7.301 -12.959  -7.136  1.00 55.78           O  
ATOM   1780  N   ASN A 248       4.910 -16.886  -6.245  1.00 55.02           N  
ATOM   1781  CA  ASN A 248       4.481 -18.255  -6.512  1.00 55.02           C  
ATOM   1782  C   ASN A 248       3.475 -18.740  -5.472  1.00 55.02           C  
ATOM   1783  CB  ASN A 248       5.687 -19.195  -6.564  1.00 55.02           C  
ATOM   1784  O   ASN A 248       3.288 -19.946  -5.298  1.00 55.02           O  
ATOM   1785  CG  ASN A 248       6.599 -18.911  -7.741  1.00 55.02           C  
ATOM   1786  ND2 ASN A 248       7.904 -18.979  -7.510  1.00 55.02           N  
ATOM   1787  OD1 ASN A 248       6.133 -18.632  -8.850  1.00 55.02           O  
ATOM   1788  N   THR A 249       2.923 -17.786  -4.721  1.00 60.13           N  
ATOM   1789  CA  THR A 249       1.968 -18.213  -3.705  1.00 60.13           C  
ATOM   1790  C   THR A 249       0.591 -18.443  -4.319  1.00 60.13           C  
ATOM   1791  CB  THR A 249       1.860 -17.178  -2.570  1.00 60.13           C  
ATOM   1792  O   THR A 249       0.100 -17.611  -5.085  1.00 60.13           O  
ATOM   1793  CG2 THR A 249       3.095 -17.211  -1.675  1.00 60.13           C  
ATOM   1794  OG1 THR A 249       1.730 -15.868  -3.136  1.00 60.13           O  
ATOM   1795  N   PRO A 250       0.231 -19.756  -4.354  1.00 65.38           N  
ATOM   1796  CA  PRO A 250      -1.114 -20.061  -4.847  1.00 65.38           C  
ATOM   1797  C   PRO A 250      -2.206 -19.317  -4.081  1.00 65.38           C  
ATOM   1798  CB  PRO A 250      -1.233 -21.573  -4.635  1.00 65.38           C  
ATOM   1799  O   PRO A 250      -1.994 -18.908  -2.937  1.00 65.38           O  
ATOM   1800  CG  PRO A 250      -0.243 -21.886  -3.560  1.00 65.38           C  
ATOM   1801  CD  PRO A 250       0.859 -20.868  -3.614  1.00 65.38           C  
ATOM   1802  N   LEU A 251      -3.171 -18.869  -4.735  1.00 70.00           N  
ATOM   1803  CA  LEU A 251      -4.342 -18.161  -4.229  1.00 70.00           C  
ATOM   1804  C   LEU A 251      -4.883 -18.834  -2.972  1.00 70.00           C  
ATOM   1805  CB  LEU A 251      -5.435 -18.098  -5.299  1.00 70.00           C  
ATOM   1806  O   LEU A 251      -5.335 -18.157  -2.046  1.00 70.00           O  
ATOM   1807  CG  LEU A 251      -6.634 -17.200  -4.992  1.00 70.00           C  
ATOM   1808  CD1 LEU A 251      -6.212 -15.735  -4.987  1.00 70.00           C  
ATOM   1809  CD2 LEU A 251      -7.752 -17.437  -6.001  1.00 70.00           C  
ATOM   1810  N   ASP A 252      -4.726 -20.156  -2.847  1.00 70.04           N  
ATOM   1811  CA  ASP A 252      -5.227 -20.957  -1.734  1.00 70.04           C  
ATOM   1812  C   ASP A 252      -4.390 -20.736  -0.476  1.00 70.04           C  
ATOM   1813  CB  ASP A 252      -5.239 -22.442  -2.104  1.00 70.04           C  
ATOM   1814  O   ASP A 252      -4.916 -20.761   0.638  1.00 70.04           O  
ATOM   1815  CG  ASP A 252      -6.283 -22.784  -3.153  1.00 70.04           C  
ATOM   1816  OD1 ASP A 252      -7.300 -22.065  -3.258  1.00 70.04           O  
ATOM   1817  OD2 ASP A 252      -6.087 -23.782  -3.879  1.00 70.04           O  
ATOM   1818  N   GLN A 253      -3.172 -20.438  -0.684  1.00 73.81           N  
ATOM   1819  CA  GLN A 253      -2.253 -20.156   0.413  1.00 73.81           C  
ATOM   1820  C   GLN A 253      -2.522 -18.781   1.017  1.00 73.81           C  
ATOM   1821  CB  GLN A 253      -0.802 -20.245  -0.065  1.00 73.81           C  
ATOM   1822  O   GLN A 253      -2.389 -18.592   2.228  1.00 73.81           O  
ATOM   1823  CG  GLN A 253       0.220 -20.215   1.063  1.00 73.81           C  
ATOM   1824  CD  GLN A 253       1.633 -20.489   0.582  1.00 73.81           C  
ATOM   1825  NE2 GLN A 253       2.535 -20.763   1.518  1.00 73.81           N  
ATOM   1826  OE1 GLN A 253       1.911 -20.456  -0.621  1.00 73.81           O  
ATOM   1827  N   PHE A 254      -2.900 -17.877   0.212  1.00 78.82           N  
ATOM   1828  CA  PHE A 254      -3.285 -16.554   0.689  1.00 78.82           C  
ATOM   1829  C   PHE A 254      -4.593 -16.618   1.468  1.00 78.82           C  
ATOM   1830  CB  PHE A 254      -3.420 -15.577  -0.484  1.00 78.82           C  
ATOM   1831  O   PHE A 254      -4.744 -15.950   2.493  1.00 78.82           O  
ATOM   1832  CG  PHE A 254      -3.743 -14.168  -0.066  1.00 78.82           C  
ATOM   1833  CD1 PHE A 254      -5.039 -13.678  -0.168  1.00 78.82           C  
ATOM   1834  CD2 PHE A 254      -2.751 -13.333   0.431  1.00 78.82           C  
ATOM   1835  CE1 PHE A 254      -5.342 -12.374   0.218  1.00 78.82           C  
ATOM   1836  CE2 PHE A 254      -3.045 -12.029   0.819  1.00 78.82           C  
ATOM   1837  CZ  PHE A 254      -4.341 -11.551   0.710  1.00 78.82           C  
ATOM   1838  N   ARG A 255      -5.460 -17.477   1.142  1.00 80.96           N  
ATOM   1839  CA  ARG A 255      -6.723 -17.664   1.849  1.00 80.96           C  
ATOM   1840  C   ARG A 255      -6.497 -18.315   3.210  1.00 80.96           C  
ATOM   1841  CB  ARG A 255      -7.686 -18.512   1.016  1.00 80.96           C  
ATOM   1842  O   ARG A 255      -7.161 -17.966   4.189  1.00 80.96           O  
ATOM   1843  CG  ARG A 255      -8.300 -17.770  -0.160  1.00 80.96           C  
ATOM   1844  CD  ARG A 255      -9.349 -18.613  -0.872  1.00 80.96           C  
ATOM   1845  NE  ARG A 255      -9.941 -17.897  -1.999  1.00 80.96           N  
ATOM   1846  NH1 ARG A 255     -11.062 -19.732  -2.843  1.00 80.96           N  
ATOM   1847  NH2 ARG A 255     -11.225 -17.701  -3.893  1.00 80.96           N  
ATOM   1848  CZ  ARG A 255     -10.742 -18.445  -2.909  1.00 80.96           C  
ATOM   1849  N   LYS A 256      -5.534 -19.196   3.245  1.00 81.46           N  
ATOM   1850  CA  LYS A 256      -5.258 -19.961   4.458  1.00 81.46           C  
ATOM   1851  C   LYS A 256      -4.395 -19.159   5.429  1.00 81.46           C  
ATOM   1852  CB  LYS A 256      -4.570 -21.283   4.115  1.00 81.46           C  
ATOM   1853  O   LYS A 256      -4.661 -19.138   6.632  1.00 81.46           O  
ATOM   1854  CG  LYS A 256      -5.485 -22.303   3.453  1.00 81.46           C  
ATOM   1855  CD  LYS A 256      -4.756 -23.611   3.177  1.00 81.46           C  
ATOM   1856  CE  LYS A 256      -5.643 -24.600   2.431  1.00 81.46           C  
ATOM   1857  NZ  LYS A 256      -4.931 -25.883   2.154  1.00 81.46           N  
ATOM   1858  N   ASP A 257      -3.424 -18.477   4.847  1.00 82.92           N  
ATOM   1859  CA  ASP A 257      -2.509 -17.719   5.695  1.00 82.92           C  
ATOM   1860  C   ASP A 257      -2.091 -16.414   5.022  1.00 82.92           C  
ATOM   1861  CB  ASP A 257      -1.274 -18.556   6.034  1.00 82.92           C  
ATOM   1862  O   ASP A 257      -1.002 -16.325   4.450  1.00 82.92           O  
ATOM   1863  CG  ASP A 257      -1.590 -19.746   6.923  1.00 82.92           C  
ATOM   1864  OD1 ASP A 257      -2.607 -19.713   7.648  1.00 82.92           O  
ATOM   1865  OD2 ASP A 257      -0.813 -20.725   6.899  1.00 82.92           O  
ATOM   1866  N   PRO A 258      -3.009 -15.396   5.129  1.00 81.50           N  
ATOM   1867  CA  PRO A 258      -2.726 -14.093   4.522  1.00 81.50           C  
ATOM   1868  C   PRO A 258      -1.593 -13.349   5.225  1.00 81.50           C  
ATOM   1869  CB  PRO A 258      -4.049 -13.339   4.672  1.00 81.50           C  
ATOM   1870  O   PRO A 258      -0.897 -12.544   4.601  1.00 81.50           O  
ATOM   1871  CG  PRO A 258      -4.758 -14.030   5.792  1.00 81.50           C  
ATOM   1872  CD  PRO A 258      -4.341 -15.473   5.802  1.00 81.50           C  
ATOM   1873  N   ASP A 259      -1.272 -13.668   6.442  1.00 80.96           N  
ATOM   1874  CA  ASP A 259      -0.280 -12.997   7.276  1.00 80.96           C  
ATOM   1875  C   ASP A 259       1.138 -13.367   6.848  1.00 80.96           C  
ATOM   1876  CB  ASP A 259      -0.493 -13.347   8.750  1.00 80.96           C  
ATOM   1877  O   ASP A 259       2.090 -12.642   7.143  1.00 80.96           O  
ATOM   1878  CG  ASP A 259      -1.733 -12.699   9.341  1.00 80.96           C  
ATOM   1879  OD1 ASP A 259      -2.223 -11.696   8.778  1.00 80.96           O  
ATOM   1880  OD2 ASP A 259      -2.222 -13.193  10.379  1.00 80.96           O  
ATOM   1881  N   SER A 260       1.250 -14.453   6.197  1.00 80.67           N  
ATOM   1882  CA  SER A 260       2.549 -14.911   5.714  1.00 80.67           C  
ATOM   1883  C   SER A 260       3.105 -13.973   4.647  1.00 80.67           C  
ATOM   1884  CB  SER A 260       2.443 -16.329   5.153  1.00 80.67           C  
ATOM   1885  O   SER A 260       4.320 -13.895   4.454  1.00 80.67           O  
ATOM   1886  OG  SER A 260       1.643 -16.349   3.983  1.00 80.67           O  
ATOM   1887  N   LEU A 261       2.300 -13.268   4.028  1.00 83.15           N  
ATOM   1888  CA  LEU A 261       2.699 -12.385   2.937  1.00 83.15           C  
ATOM   1889  C   LEU A 261       2.740 -10.933   3.401  1.00 83.15           C  
ATOM   1890  CB  LEU A 261       1.739 -12.527   1.753  1.00 83.15           C  
ATOM   1891  O   LEU A 261       2.841 -10.017   2.581  1.00 83.15           O  
ATOM   1892  CG  LEU A 261       1.729 -13.885   1.048  1.00 83.15           C  
ATOM   1893  CD1 LEU A 261       0.622 -13.930   0.000  1.00 83.15           C  
ATOM   1894  CD2 LEU A 261       3.086 -14.169   0.413  1.00 83.15           C  
ATOM   1895  N   CYS A 262       2.718 -10.777   4.712  1.00 87.78           N  
ATOM   1896  CA  CYS A 262       2.735  -9.449   5.315  1.00 87.78           C  
ATOM   1897  C   CYS A 262       4.135  -9.086   5.795  1.00 87.78           C  
ATOM   1898  CB  CYS A 262       1.751  -9.377   6.482  1.00 87.78           C  
ATOM   1899  O   CYS A 262       4.798  -9.889   6.453  1.00 87.78           O  
ATOM   1900  SG  CYS A 262       1.633  -7.739   7.234  1.00 87.78           S  
ATOM   1901  N   THR A 263       4.615  -7.958   5.379  1.00 88.69           N  
ATOM   1902  CA  THR A 263       5.899  -7.417   5.809  1.00 88.69           C  
ATOM   1903  C   THR A 263       5.701  -6.280   6.807  1.00 88.69           C  
ATOM   1904  CB  THR A 263       6.722  -6.912   4.609  1.00 88.69           C  
ATOM   1905  O   THR A 263       4.926  -5.355   6.556  1.00 88.69           O  
ATOM   1906  CG2 THR A 263       8.115  -6.469   5.045  1.00 88.69           C  
ATOM   1907  OG1 THR A 263       6.848  -7.966   3.646  1.00 88.69           O  
ATOM   1908  N   ARG A 264       6.425  -6.423   8.002  1.00 89.67           N  
ATOM   1909  CA  ARG A 264       6.236  -5.473   9.094  1.00 89.67           C  
ATOM   1910  C   ARG A 264       7.505  -4.665   9.343  1.00 89.67           C  
ATOM   1911  CB  ARG A 264       5.819  -6.201  10.374  1.00 89.67           C  
ATOM   1912  O   ARG A 264       8.599  -5.228   9.431  1.00 89.67           O  
ATOM   1913  CG  ARG A 264       5.489  -5.272  11.531  1.00 89.67           C  
ATOM   1914  CD  ARG A 264       4.996  -6.041  12.749  1.00 89.67           C  
ATOM   1915  NE  ARG A 264       6.101  -6.635  13.496  1.00 89.67           N  
ATOM   1916  NH1 ARG A 264       4.767  -7.543  15.149  1.00 89.67           N  
ATOM   1917  NH2 ARG A 264       7.041  -7.831  15.216  1.00 89.67           N  
ATOM   1918  CZ  ARG A 264       5.967  -7.335  14.619  1.00 89.67           C  
ATOM   1919  N   VAL A 265       7.312  -3.295   9.419  1.00 88.99           N  
ATOM   1920  CA  VAL A 265       8.413  -2.394   9.741  1.00 88.99           C  
ATOM   1921  C   VAL A 265       7.983  -1.423  10.839  1.00 88.99           C  
ATOM   1922  CB  VAL A 265       8.890  -1.613   8.496  1.00 88.99           C  
ATOM   1923  O   VAL A 265       6.888  -0.859  10.783  1.00 88.99           O  
ATOM   1924  CG1 VAL A 265      10.009  -0.641   8.865  1.00 88.99           C  
ATOM   1925  CG2 VAL A 265       9.354  -2.579   7.407  1.00 88.99           C  
ATOM   1926  N   THR A 266       8.883  -1.277  11.834  1.00 89.92           N  
ATOM   1927  CA  THR A 266       8.579  -0.380  12.943  1.00 89.92           C  
ATOM   1928  C   THR A 266       9.698   0.639  13.138  1.00 89.92           C  
ATOM   1929  CB  THR A 266       8.361  -1.162  14.251  1.00 89.92           C  
ATOM   1930  O   THR A 266      10.878   0.306  13.006  1.00 89.92           O  
ATOM   1931  CG2 THR A 266       7.218  -2.162  14.111  1.00 89.92           C  
ATOM   1932  OG1 THR A 266       9.562  -1.871  14.583  1.00 89.92           O  
ATOM   1933  N   TRP A 267       9.260   1.925  13.253  1.00 89.87           N  
ATOM   1934  CA  TRP A 267      10.262   2.931  13.591  1.00 89.87           C  
ATOM   1935  C   TRP A 267       9.701   3.948  14.579  1.00 89.87           C  
ATOM   1936  CB  TRP A 267      10.756   3.644  12.329  1.00 89.87           C  
ATOM   1937  O   TRP A 267       8.483   4.120  14.678  1.00 89.87           O  
ATOM   1938  CG  TRP A 267       9.742   4.559  11.710  1.00 89.87           C  
ATOM   1939  CD1 TRP A 267       9.624   5.908  11.902  1.00 89.87           C  
ATOM   1940  CD2 TRP A 267       8.699   4.189  10.803  1.00 89.87           C  
ATOM   1941  CE2 TRP A 267       7.986   5.366  10.484  1.00 89.87           C  
ATOM   1942  CE3 TRP A 267       8.299   2.976  10.227  1.00 89.87           C  
ATOM   1943  NE1 TRP A 267       8.570   6.399  11.166  1.00 89.87           N  
ATOM   1944  CH2 TRP A 267       6.523   4.164   9.064  1.00 89.87           C  
ATOM   1945  CZ2 TRP A 267       6.894   5.364   9.613  1.00 89.87           C  
ATOM   1946  CZ3 TRP A 267       7.211   2.977   9.361  1.00 89.87           C  
ATOM   1947  N   LYS A 268      10.627   4.578  15.385  1.00 89.85           N  
ATOM   1948  CA  LYS A 268      10.242   5.530  16.423  1.00 89.85           C  
ATOM   1949  C   LYS A 268      10.484   6.966  15.969  1.00 89.85           C  
ATOM   1950  CB  LYS A 268      11.010   5.253  17.717  1.00 89.85           C  
ATOM   1951  O   LYS A 268      11.553   7.285  15.445  1.00 89.85           O  
ATOM   1952  CG  LYS A 268      10.673   3.917  18.363  1.00 89.85           C  
ATOM   1953  CD  LYS A 268      11.442   3.715  19.662  1.00 89.85           C  
ATOM   1954  CE  LYS A 268      11.123   2.369  20.298  1.00 89.85           C  
ATOM   1955  NZ  LYS A 268      11.879   2.163  21.569  1.00 89.85           N  
ATOM   1956  N   ASP A 269       9.392   7.729  16.064  1.00 88.18           N  
ATOM   1957  CA  ASP A 269       9.499   9.164  15.817  1.00 88.18           C  
ATOM   1958  C   ASP A 269       9.640   9.937  17.126  1.00 88.18           C  
ATOM   1959  CB  ASP A 269       8.282   9.666  15.038  1.00 88.18           C  
ATOM   1960  O   ASP A 269       8.681  10.052  17.892  1.00 88.18           O  
ATOM   1961  CG  ASP A 269       8.448  11.089  14.533  1.00 88.18           C  
ATOM   1962  OD1 ASP A 269       9.428  11.763  14.918  1.00 88.18           O  
ATOM   1963  OD2 ASP A 269       7.589  11.541  13.745  1.00 88.18           O  
ATOM   1964  N   GLU A 270      10.854  10.436  17.386  1.00 87.07           N  
ATOM   1965  CA  GLU A 270      11.183  11.064  18.662  1.00 87.07           C  
ATOM   1966  C   GLU A 270      10.555  12.450  18.773  1.00 87.07           C  
ATOM   1967  CB  GLU A 270      12.700  11.157  18.840  1.00 87.07           C  
ATOM   1968  O   GLU A 270      10.156  12.872  19.860  1.00 87.07           O  
ATOM   1969  CG  GLU A 270      13.381   9.810  19.033  1.00 87.07           C  
ATOM   1970  CD  GLU A 270      14.886   9.919  19.215  1.00 87.07           C  
ATOM   1971  OE1 GLU A 270      15.557   8.873  19.369  1.00 87.07           O  
ATOM   1972  OE2 GLU A 270      15.400  11.060  19.204  1.00 87.07           O  
ATOM   1973  N   GLU A 271      10.331  13.074  17.624  1.00 84.60           N  
ATOM   1974  CA  GLU A 271       9.793  14.430  17.589  1.00 84.60           C  
ATOM   1975  C   GLU A 271       8.324  14.452  18.002  1.00 84.60           C  
ATOM   1976  CB  GLU A 271       9.956  15.038  16.193  1.00 84.60           C  
ATOM   1977  O   GLU A 271       7.910  15.296  18.799  1.00 84.60           O  
ATOM   1978  CG  GLU A 271      11.403  15.296  15.800  1.00 84.60           C  
ATOM   1979  CD  GLU A 271      11.552  15.861  14.396  1.00 84.60           C  
ATOM   1980  OE1 GLU A 271      12.700  16.100  13.957  1.00 84.60           O  
ATOM   1981  OE2 GLU A 271      10.512  16.068  13.731  1.00 84.60           O  
ATOM   1982  N   ASP A 272       7.657  13.378  17.608  1.00 82.90           N  
ATOM   1983  CA  ASP A 272       6.216  13.304  17.829  1.00 82.90           C  
ATOM   1984  C   ASP A 272       5.874  12.239  18.868  1.00 82.90           C  
ATOM   1985  CB  ASP A 272       5.486  13.013  16.517  1.00 82.90           C  
ATOM   1986  O   ASP A 272       4.709  12.079  19.240  1.00 82.90           O  
ATOM   1987  CG  ASP A 272       5.608  14.142  15.508  1.00 82.90           C  
ATOM   1988  OD1 ASP A 272       5.675  15.321  15.917  1.00 82.90           O  
ATOM   1989  OD2 ASP A 272       5.634  13.850  14.293  1.00 82.90           O  
ATOM   1990  N   ARG A 273       7.020  11.552  19.438  1.00 87.20           N  
ATOM   1991  CA  ARG A 273       6.861  10.487  20.423  1.00 87.20           C  
ATOM   1992  C   ARG A 273       5.823   9.468  19.966  1.00 87.20           C  
ATOM   1993  CB  ARG A 273       6.464  11.066  21.783  1.00 87.20           C  
ATOM   1994  O   ARG A 273       4.925   9.103  20.728  1.00 87.20           O  
ATOM   1995  CG  ARG A 273       7.551  11.902  22.438  1.00 87.20           C  
ATOM   1996  CD  ARG A 273       7.153  12.349  23.837  1.00 87.20           C  
ATOM   1997  NE  ARG A 273       8.116  13.295  24.396  1.00 87.20           N  
ATOM   1998  NH1 ARG A 273       7.557  12.881  26.599  1.00 87.20           N  
ATOM   1999  NH2 ARG A 273       9.190  14.407  26.093  1.00 87.20           N  
ATOM   2000  CZ  ARG A 273       8.285  13.525  25.694  1.00 87.20           C  
ATOM   2001  N   VAL A 274       5.909   9.057  18.737  1.00 89.56           N  
ATOM   2002  CA  VAL A 274       5.020   8.076  18.123  1.00 89.56           C  
ATOM   2003  C   VAL A 274       5.837   6.905  17.582  1.00 89.56           C  
ATOM   2004  CB  VAL A 274       4.175   8.705  16.992  1.00 89.56           C  
ATOM   2005  O   VAL A 274       6.887   7.105  16.966  1.00 89.56           O  
ATOM   2006  CG1 VAL A 274       3.291   7.650  16.329  1.00 89.56           C  
ATOM   2007  CG2 VAL A 274       3.327   9.853  17.535  1.00 89.56           C  
ATOM   2008  N   VAL A 275       5.395   5.729  17.908  1.00 91.30           N  
ATOM   2009  CA  VAL A 275       5.960   4.524  17.309  1.00 91.30           C  
ATOM   2010  C   VAL A 275       5.105   4.087  16.121  1.00 91.30           C  
ATOM   2011  CB  VAL A 275       6.071   3.377  18.337  1.00 91.30           C  
ATOM   2012  O   VAL A 275       3.927   3.760  16.284  1.00 91.30           O  
ATOM   2013  CG1 VAL A 275       6.688   2.135  17.696  1.00 91.30           C  
ATOM   2014  CG2 VAL A 275       6.891   3.822  19.546  1.00 91.30           C  
ATOM   2015  N   TRP A 276       5.695   4.136  14.952  1.00 91.43           N  
ATOM   2016  CA  TRP A 276       4.978   3.749  13.742  1.00 91.43           C  
ATOM   2017  C   TRP A 276       5.163   2.263  13.452  1.00 91.43           C  
ATOM   2018  CB  TRP A 276       5.453   4.578  12.546  1.00 91.43           C  
ATOM   2019  O   TRP A 276       6.289   1.759  13.453  1.00 91.43           O  
ATOM   2020  CG  TRP A 276       5.009   6.010  12.583  1.00 91.43           C  
ATOM   2021  CD1 TRP A 276       5.732   7.086  13.018  1.00 91.43           C  
ATOM   2022  CD2 TRP A 276       3.737   6.520  12.172  1.00 91.43           C  
ATOM   2023  CE2 TRP A 276       3.758   7.916  12.385  1.00 91.43           C  
ATOM   2024  CE3 TRP A 276       2.581   5.932  11.643  1.00 91.43           C  
ATOM   2025  NE1 TRP A 276       4.985   8.235  12.901  1.00 91.43           N  
ATOM   2026  CH2 TRP A 276       1.547   8.133  11.570  1.00 91.43           C  
ATOM   2027  CZ2 TRP A 276       2.665   8.734  12.087  1.00 91.43           C  
ATOM   2028  CZ3 TRP A 276       1.494   6.747  11.346  1.00 91.43           C  
ATOM   2029  N   VAL A 277       4.095   1.587  13.346  1.00 92.17           N  
ATOM   2030  CA  VAL A 277       4.090   0.199  12.896  1.00 92.17           C  
ATOM   2031  C   VAL A 277       3.508   0.115  11.486  1.00 92.17           C  
ATOM   2032  CB  VAL A 277       3.290  -0.707  13.858  1.00 92.17           C  
ATOM   2033  O   VAL A 277       2.309   0.324  11.290  1.00 92.17           O  
ATOM   2034  CG1 VAL A 277       3.343  -2.163  13.397  1.00 92.17           C  
ATOM   2035  CG2 VAL A 277       3.824  -0.574  15.283  1.00 92.17           C  
ATOM   2036  N   TYR A 278       4.375  -0.115  10.542  1.00 92.17           N  
ATOM   2037  CA  TYR A 278       4.006  -0.130   9.131  1.00 92.17           C  
ATOM   2038  C   TYR A 278       3.932  -1.557   8.601  1.00 92.17           C  
ATOM   2039  CB  TYR A 278       5.007   0.683   8.305  1.00 92.17           C  
ATOM   2040  O   TYR A 278       4.911  -2.304   8.675  1.00 92.17           O  
ATOM   2041  CG  TYR A 278       4.465   1.142   6.973  1.00 92.17           C  
ATOM   2042  CD1 TYR A 278       4.641   0.373   5.825  1.00 92.17           C  
ATOM   2043  CD2 TYR A 278       3.776   2.344   6.859  1.00 92.17           C  
ATOM   2044  CE1 TYR A 278       4.145   0.792   4.595  1.00 92.17           C  
ATOM   2045  CE2 TYR A 278       3.275   2.774   5.635  1.00 92.17           C  
ATOM   2046  OH  TYR A 278       2.970   2.412   3.295  1.00 92.17           O  
ATOM   2047  CZ  TYR A 278       3.464   1.992   4.510  1.00 92.17           C  
ATOM   2048  N   ARG A 279       2.750  -1.918   7.992  1.00 92.68           N  
ATOM   2049  CA  ARG A 279       2.533  -3.260   7.461  1.00 92.68           C  
ATOM   2050  C   ARG A 279       2.160  -3.210   5.983  1.00 92.68           C  
ATOM   2051  CB  ARG A 279       1.440  -3.980   8.253  1.00 92.68           C  
ATOM   2052  O   ARG A 279       1.242  -2.487   5.593  1.00 92.68           O  
ATOM   2053  CG  ARG A 279       1.794  -4.223   9.712  1.00 92.68           C  
ATOM   2054  CD  ARG A 279       0.685  -4.964  10.446  1.00 92.68           C  
ATOM   2055  NE  ARG A 279       0.959  -6.396  10.531  1.00 92.68           N  
ATOM   2056  NH1 ARG A 279      -1.061  -6.934  11.514  1.00 92.68           N  
ATOM   2057  NH2 ARG A 279       0.474  -8.576  11.065  1.00 92.68           N  
ATOM   2058  CZ  ARG A 279       0.123  -7.299  11.036  1.00 92.68           C  
ATOM   2059  N   ILE A 280       2.935  -3.898   5.238  1.00 93.55           N  
ATOM   2060  CA  ILE A 280       2.620  -3.991   3.817  1.00 93.55           C  
ATOM   2061  C   ILE A 280       2.177  -5.412   3.478  1.00 93.55           C  
ATOM   2062  CB  ILE A 280       3.827  -3.583   2.942  1.00 93.55           C  
ATOM   2063  O   ILE A 280       2.921  -6.370   3.698  1.00 93.55           O  
ATOM   2064  CG1 ILE A 280       4.244  -2.140   3.248  1.00 93.55           C  
ATOM   2065  CG2 ILE A 280       3.500  -3.755   1.456  1.00 93.55           C  
ATOM   2066  CD1 ILE A 280       5.471  -1.673   2.477  1.00 93.55           C  
ATOM   2067  N   GLN A 281       0.976  -5.518   3.082  1.00 92.10           N  
ATOM   2068  CA  GLN A 281       0.407  -6.809   2.712  1.00 92.10           C  
ATOM   2069  C   GLN A 281       0.592  -7.085   1.223  1.00 92.10           C  
ATOM   2070  CB  GLN A 281      -1.078  -6.866   3.075  1.00 92.10           C  
ATOM   2071  O   GLN A 281       0.058  -6.361   0.380  1.00 92.10           O  
ATOM   2072  CG  GLN A 281      -1.746  -8.190   2.730  1.00 92.10           C  
ATOM   2073  CD  GLN A 281      -1.209  -9.349   3.548  1.00 92.10           C  
ATOM   2074  NE2 GLN A 281      -0.843 -10.433   2.872  1.00 92.10           N  
ATOM   2075  OE1 GLN A 281      -1.123  -9.271   4.778  1.00 92.10           O  
ATOM   2076  N   ASP A 282       1.397  -8.163   0.954  1.00 90.60           N  
ATOM   2077  CA  ASP A 282       1.607  -8.598  -0.424  1.00 90.60           C  
ATOM   2078  C   ASP A 282       0.489  -9.533  -0.881  1.00 90.60           C  
ATOM   2079  CB  ASP A 282       2.964  -9.291  -0.567  1.00 90.60           C  
ATOM   2080  O   ASP A 282       0.051 -10.402  -0.124  1.00 90.60           O  
ATOM   2081  CG  ASP A 282       3.426  -9.398  -2.009  1.00 90.60           C  
ATOM   2082  OD1 ASP A 282       2.747  -8.857  -2.909  1.00 90.60           O  
ATOM   2083  OD2 ASP A 282       4.477 -10.031  -2.249  1.00 90.60           O  
ATOM   2084  N   THR A 283      -0.035  -9.386  -2.171  1.00 89.08           N  
ATOM   2085  CA  THR A 283      -1.107 -10.209  -2.720  1.00 89.08           C  
ATOM   2086  C   THR A 283      -0.630 -10.963  -3.958  1.00 89.08           C  
ATOM   2087  CB  THR A 283      -2.339  -9.357  -3.077  1.00 89.08           C  
ATOM   2088  O   THR A 283       0.279 -10.508  -4.656  1.00 89.08           O  
ATOM   2089  CG2 THR A 283      -2.881  -8.632  -1.849  1.00 89.08           C  
ATOM   2090  OG1 THR A 283      -1.972  -8.388  -4.066  1.00 89.08           O  
ATOM   2091  N   PRO A 284      -1.106 -12.186  -4.013  1.00 86.93           N  
ATOM   2092  CA  PRO A 284      -0.782 -12.913  -5.243  1.00 86.93           C  
ATOM   2093  C   PRO A 284      -1.320 -12.222  -6.495  1.00 86.93           C  
ATOM   2094  CB  PRO A 284      -1.457 -14.272  -5.038  1.00 86.93           C  
ATOM   2095  O   PRO A 284      -2.338 -11.529  -6.433  1.00 86.93           O  
ATOM   2096  CG  PRO A 284      -2.554 -14.009  -4.058  1.00 86.93           C  
ATOM   2097  CD  PRO A 284      -2.149 -12.857  -3.185  1.00 86.93           C  
ATOM   2098  N   GLY A 285      -0.522 -12.237  -7.556  1.00 85.70           N  
ATOM   2099  CA  GLY A 285      -0.964 -11.666  -8.818  1.00 85.70           C  
ATOM   2100  C   GLY A 285      -2.140 -12.403  -9.429  1.00 85.70           C  
ATOM   2101  O   GLY A 285      -2.260 -13.622  -9.281  1.00 85.70           O  
ATOM   2102  N   TYR A 286      -3.106 -11.713 -10.041  1.00 85.41           N  
ATOM   2103  CA  TYR A 286      -4.308 -12.336 -10.583  1.00 85.41           C  
ATOM   2104  C   TYR A 286      -4.066 -12.850 -11.997  1.00 85.41           C  
ATOM   2105  CB  TYR A 286      -5.475 -11.345 -10.580  1.00 85.41           C  
ATOM   2106  O   TYR A 286      -4.952 -13.457 -12.604  1.00 85.41           O  
ATOM   2107  CG  TYR A 286      -5.185 -10.064 -11.324  1.00 85.41           C  
ATOM   2108  CD1 TYR A 286      -4.765  -8.922 -10.646  1.00 85.41           C  
ATOM   2109  CD2 TYR A 286      -5.332  -9.992 -12.705  1.00 85.41           C  
ATOM   2110  CE1 TYR A 286      -4.498  -7.738 -11.327  1.00 85.41           C  
ATOM   2111  CE2 TYR A 286      -5.069  -8.814 -13.396  1.00 85.41           C  
ATOM   2112  OH  TYR A 286      -4.390  -6.526 -13.379  1.00 85.41           O  
ATOM   2113  CZ  TYR A 286      -4.652  -7.695 -12.700  1.00 85.41           C  
ATOM   2114  N   GLY A 287      -2.899 -12.695 -12.602  1.00 75.94           N  
ATOM   2115  CA  GLY A 287      -2.559 -13.124 -13.949  1.00 75.94           C  
ATOM   2116  C   GLY A 287      -2.453 -14.631 -14.086  1.00 75.94           C  
ATOM   2117  O   GLY A 287      -2.502 -15.164 -15.197  1.00 75.94           O  
ATOM   2118  N   ASP A 288      -2.587 -15.408 -12.998  1.00 70.02           N  
ATOM   2119  CA  ASP A 288      -2.508 -16.866 -12.985  1.00 70.02           C  
ATOM   2120  C   ASP A 288      -3.898 -17.490 -12.887  1.00 70.02           C  
ATOM   2121  CB  ASP A 288      -1.632 -17.346 -11.826  1.00 70.02           C  
ATOM   2122  O   ASP A 288      -4.093 -18.647 -13.264  1.00 70.02           O  
ATOM   2123  CG  ASP A 288      -0.174 -16.955 -11.984  1.00 70.02           C  
ATOM   2124  OD1 ASP A 288       0.275 -16.719 -13.126  1.00 70.02           O  
ATOM   2125  OD2 ASP A 288       0.535 -16.885 -10.956  1.00 70.02           O  
ATOM   2126  N   ASP A 289      -4.939 -16.629 -12.632  1.00 77.29           N  
ATOM   2127  CA  ASP A 289      -6.308 -17.108 -12.473  1.00 77.29           C  
ATOM   2128  C   ASP A 289      -7.138 -16.822 -13.723  1.00 77.29           C  
ATOM   2129  CB  ASP A 289      -6.963 -16.466 -11.249  1.00 77.29           C  
ATOM   2130  O   ASP A 289      -6.913 -15.822 -14.409  1.00 77.29           O  
ATOM   2131  CG  ASP A 289      -6.344 -16.919  -9.939  1.00 77.29           C  
ATOM   2132  OD1 ASP A 289      -5.858 -18.068  -9.860  1.00 77.29           O  
ATOM   2133  OD2 ASP A 289      -6.345 -16.122  -8.976  1.00 77.29           O  
ATOM   2134  N   LEU A 290      -8.006 -17.772 -14.201  1.00 75.63           N  
ATOM   2135  CA  LEU A 290      -8.872 -17.655 -15.369  1.00 75.63           C  
ATOM   2136  C   LEU A 290     -10.041 -16.717 -15.087  1.00 75.63           C  
ATOM   2137  CB  LEU A 290      -9.395 -19.031 -15.790  1.00 75.63           C  
ATOM   2138  O   LEU A 290     -10.453 -15.951 -15.961  1.00 75.63           O  
ATOM   2139  CG  LEU A 290      -8.357 -20.015 -16.329  1.00 75.63           C  
ATOM   2140  CD1 LEU A 290      -8.945 -21.421 -16.398  1.00 75.63           C  
ATOM   2141  CD2 LEU A 290      -7.859 -19.571 -17.700  1.00 75.63           C  
ATOM   2142  N   ASP A 291     -10.413 -16.674 -13.706  1.00 83.84           N  
ATOM   2143  CA  ASP A 291     -11.515 -15.813 -13.286  1.00 83.84           C  
ATOM   2144  C   ASP A 291     -11.016 -14.676 -12.397  1.00 83.84           C  
ATOM   2145  CB  ASP A 291     -12.582 -16.626 -12.551  1.00 83.84           C  
ATOM   2146  O   ASP A 291     -10.684 -14.894 -11.229  1.00 83.84           O  
ATOM   2147  CG  ASP A 291     -13.342 -17.571 -13.465  1.00 83.84           C  
ATOM   2148  OD1 ASP A 291     -13.427 -17.304 -14.683  1.00 83.84           O  
ATOM   2149  OD2 ASP A 291     -13.862 -18.590 -12.962  1.00 83.84           O  
ATOM   2150  N   ILE A 292     -10.889 -13.550 -12.898  1.00 87.00           N  
ATOM   2151  CA  ILE A 292     -10.377 -12.356 -12.234  1.00 87.00           C  
ATOM   2152  C   ILE A 292     -11.350 -11.915 -11.142  1.00 87.00           C  
ATOM   2153  CB  ILE A 292     -10.143 -11.206 -13.239  1.00 87.00           C  
ATOM   2154  O   ILE A 292     -10.936 -11.364 -10.119  1.00 87.00           O  
ATOM   2155  CG1 ILE A 292      -9.138 -11.634 -14.315  1.00 87.00           C  
ATOM   2156  CG2 ILE A 292      -9.665  -9.945 -12.514  1.00 87.00           C  
ATOM   2157  CD1 ILE A 292      -9.106 -10.719 -15.531  1.00 87.00           C  
ATOM   2158  N   GLN A 293     -12.672 -12.242 -11.292  1.00 89.27           N  
ATOM   2159  CA  GLN A 293     -13.701 -11.892 -10.319  1.00 89.27           C  
ATOM   2160  C   GLN A 293     -13.479 -12.620  -8.996  1.00 89.27           C  
ATOM   2161  CB  GLN A 293     -15.092 -12.214 -10.869  1.00 89.27           C  
ATOM   2162  O   GLN A 293     -13.726 -12.063  -7.925  1.00 89.27           O  
ATOM   2163  CG  GLN A 293     -15.555 -11.264 -11.965  1.00 89.27           C  
ATOM   2164  CD  GLN A 293     -15.539  -9.811 -11.529  1.00 89.27           C  
ATOM   2165  NE2 GLN A 293     -14.854  -8.969 -12.295  1.00 89.27           N  
ATOM   2166  OE1 GLN A 293     -16.138  -9.448 -10.511  1.00 89.27           O  
ATOM   2167  N   ASN A 294     -13.083 -13.841  -9.077  1.00 88.15           N  
ATOM   2168  CA  ASN A 294     -12.776 -14.625  -7.886  1.00 88.15           C  
ATOM   2169  C   ASN A 294     -11.641 -14.000  -7.080  1.00 88.15           C  
ATOM   2170  CB  ASN A 294     -12.426 -16.065  -8.267  1.00 88.15           C  
ATOM   2171  O   ASN A 294     -11.686 -13.982  -5.848  1.00 88.15           O  
ATOM   2172  CG  ASN A 294     -13.624 -16.842  -8.777  1.00 88.15           C  
ATOM   2173  ND2 ASN A 294     -13.365 -17.956  -9.452  1.00 88.15           N  
ATOM   2174  OD1 ASN A 294     -14.773 -16.444  -8.566  1.00 88.15           O  
ATOM   2175  N   HIS A 295     -10.661 -13.456  -7.835  1.00 89.87           N  
ATOM   2176  CA  HIS A 295      -9.536 -12.790  -7.188  1.00 89.87           C  
ATOM   2177  C   HIS A 295      -9.980 -11.504  -6.500  1.00 89.87           C  
ATOM   2178  CB  HIS A 295      -8.435 -12.488  -8.206  1.00 89.87           C  
ATOM   2179  O   HIS A 295      -9.572 -11.227  -5.369  1.00 89.87           O  
ATOM   2180  CG  HIS A 295      -7.182 -11.951  -7.592  1.00 89.87           C  
ATOM   2181  CD2 HIS A 295      -6.074 -12.582  -7.135  1.00 89.87           C  
ATOM   2182  ND1 HIS A 295      -6.971 -10.605  -7.388  1.00 89.87           N  
ATOM   2183  CE1 HIS A 295      -5.784 -10.431  -6.831  1.00 89.87           C  
ATOM   2184  NE2 HIS A 295      -5.220 -11.615  -6.667  1.00 89.87           N  
ATOM   2185  N   ILE A 296     -10.840 -10.763  -7.176  1.00 92.00           N  
ATOM   2186  CA  ILE A 296     -11.372  -9.516  -6.637  1.00 92.00           C  
ATOM   2187  C   ILE A 296     -12.140  -9.798  -5.347  1.00 92.00           C  
ATOM   2188  CB  ILE A 296     -12.285  -8.803  -7.659  1.00 92.00           C  
ATOM   2189  O   ILE A 296     -11.960  -9.101  -4.346  1.00 92.00           O  
ATOM   2190  CG1 ILE A 296     -11.471  -8.343  -8.874  1.00 92.00           C  
ATOM   2191  CG2 ILE A 296     -13.008  -7.622  -7.005  1.00 92.00           C  
ATOM   2192  CD1 ILE A 296     -12.316  -7.796 -10.015  1.00 92.00           C  
ATOM   2193  N   ASN A 297     -12.973 -10.793  -5.382  1.00 92.65           N  
ATOM   2194  CA  ASN A 297     -13.775 -11.166  -4.222  1.00 92.65           C  
ATOM   2195  C   ASN A 297     -12.900 -11.619  -3.057  1.00 92.65           C  
ATOM   2196  CB  ASN A 297     -14.777 -12.262  -4.591  1.00 92.65           C  
ATOM   2197  O   ASN A 297     -13.209 -11.340  -1.897  1.00 92.65           O  
ATOM   2198  CG  ASN A 297     -15.866 -11.769  -5.523  1.00 92.65           C  
ATOM   2199  ND2 ASN A 297     -16.420 -12.675  -6.320  1.00 92.65           N  
ATOM   2200  OD1 ASN A 297     -16.206 -10.583  -5.527  1.00 92.65           O  
ATOM   2201  N   MET A 298     -11.891 -12.295  -3.392  1.00 90.40           N  
ATOM   2202  CA  MET A 298     -10.957 -12.765  -2.373  1.00 90.40           C  
ATOM   2203  C   MET A 298     -10.349 -11.593  -1.610  1.00 90.40           C  
ATOM   2204  CB  MET A 298      -9.849 -13.609  -3.006  1.00 90.40           C  
ATOM   2205  O   MET A 298     -10.291 -11.611  -0.379  1.00 90.40           O  
ATOM   2206  CG  MET A 298      -8.836 -14.141  -2.005  1.00 90.40           C  
ATOM   2207  SD  MET A 298      -7.381 -14.909  -2.818  1.00 90.40           S  
ATOM   2208  CE  MET A 298      -6.670 -13.456  -3.639  1.00 90.40           C  
ATOM   2209  N   ILE A 299      -9.882 -10.651  -2.360  1.00 92.87           N  
ATOM   2210  CA  ILE A 299      -9.241  -9.482  -1.766  1.00 92.87           C  
ATOM   2211  C   ILE A 299     -10.272  -8.670  -0.985  1.00 92.87           C  
ATOM   2212  CB  ILE A 299      -8.567  -8.600  -2.841  1.00 92.87           C  
ATOM   2213  O   ILE A 299      -9.992  -8.200   0.120  1.00 92.87           O  
ATOM   2214  CG1 ILE A 299      -7.458  -9.383  -3.555  1.00 92.87           C  
ATOM   2215  CG2 ILE A 299      -8.016  -7.315  -2.217  1.00 92.87           C  
ATOM   2216  CD1 ILE A 299      -6.329  -9.833  -2.638  1.00 92.87           C  
ATOM   2217  N   VAL A 300     -11.422  -8.471  -1.570  1.00 94.35           N  
ATOM   2218  CA  VAL A 300     -12.499  -7.740  -0.911  1.00 94.35           C  
ATOM   2219  C   VAL A 300     -12.885  -8.447   0.387  1.00 94.35           C  
ATOM   2220  CB  VAL A 300     -13.734  -7.600  -1.828  1.00 94.35           C  
ATOM   2221  O   VAL A 300     -13.090  -7.799   1.416  1.00 94.35           O  
ATOM   2222  CG1 VAL A 300     -14.924  -7.040  -1.051  1.00 94.35           C  
ATOM   2223  CG2 VAL A 300     -13.409  -6.712  -3.028  1.00 94.35           C  
ATOM   2224  N   ASP A 301     -13.024  -9.744   0.317  1.00 93.61           N  
ATOM   2225  CA  ASP A 301     -13.325 -10.541   1.502  1.00 93.61           C  
ATOM   2226  C   ASP A 301     -12.256 -10.354   2.576  1.00 93.61           C  
ATOM   2227  CB  ASP A 301     -13.449 -12.021   1.135  1.00 93.61           C  
ATOM   2228  O   ASP A 301     -12.570 -10.289   3.766  1.00 93.61           O  
ATOM   2229  CG  ASP A 301     -14.740 -12.345   0.403  1.00 93.61           C  
ATOM   2230  OD1 ASP A 301     -15.668 -11.508   0.405  1.00 93.61           O  
ATOM   2231  OD2 ASP A 301     -14.830 -13.448  -0.178  1.00 93.61           O  
ATOM   2232  N   TYR A 302     -11.046 -10.339   2.148  1.00 93.81           N  
ATOM   2233  CA  TYR A 302      -9.940 -10.110   3.071  1.00 93.81           C  
ATOM   2234  C   TYR A 302     -10.089  -8.769   3.778  1.00 93.81           C  
ATOM   2235  CB  TYR A 302      -8.601 -10.164   2.329  1.00 93.81           C  
ATOM   2236  O   TYR A 302      -9.932  -8.682   4.998  1.00 93.81           O  
ATOM   2237  CG  TYR A 302      -7.422  -9.750   3.175  1.00 93.81           C  
ATOM   2238  CD1 TYR A 302      -6.834  -8.497   3.020  1.00 93.81           C  
ATOM   2239  CD2 TYR A 302      -6.891 -10.612   4.129  1.00 93.81           C  
ATOM   2240  CE1 TYR A 302      -5.746  -8.111   3.796  1.00 93.81           C  
ATOM   2241  CE2 TYR A 302      -5.803 -10.237   4.911  1.00 93.81           C  
ATOM   2242  OH  TYR A 302      -4.161  -8.611   5.508  1.00 93.81           O  
ATOM   2243  CZ  TYR A 302      -5.239  -8.987   4.738  1.00 93.81           C  
ATOM   2244  N   ILE A 303     -10.360  -7.690   3.037  1.00 94.75           N  
ATOM   2245  CA  ILE A 303     -10.530  -6.346   3.577  1.00 94.75           C  
ATOM   2246  C   ILE A 303     -11.696  -6.330   4.563  1.00 94.75           C  
ATOM   2247  CB  ILE A 303     -10.762  -5.310   2.455  1.00 94.75           C  
ATOM   2248  O   ILE A 303     -11.594  -5.750   5.646  1.00 94.75           O  
ATOM   2249  CG1 ILE A 303      -9.522  -5.206   1.559  1.00 94.75           C  
ATOM   2250  CG2 ILE A 303     -11.128  -3.946   3.046  1.00 94.75           C  
ATOM   2251  CD1 ILE A 303      -9.728  -4.355   0.314  1.00 94.75           C  
ATOM   2252  N   GLU A 304     -12.784  -6.933   4.177  1.00 94.14           N  
ATOM   2253  CA  GLU A 304     -13.964  -7.014   5.033  1.00 94.14           C  
ATOM   2254  C   GLU A 304     -13.662  -7.779   6.318  1.00 94.14           C  
ATOM   2255  CB  GLU A 304     -15.125  -7.676   4.287  1.00 94.14           C  
ATOM   2256  O   GLU A 304     -14.117  -7.394   7.397  1.00 94.14           O  
ATOM   2257  CG  GLU A 304     -15.804  -6.766   3.274  1.00 94.14           C  
ATOM   2258  CD  GLU A 304     -17.036  -7.391   2.638  1.00 94.14           C  
ATOM   2259  OE1 GLU A 304     -17.726  -6.704   1.850  1.00 94.14           O  
ATOM   2260  OE2 GLU A 304     -17.313  -8.575   2.929  1.00 94.14           O  
ATOM   2261  N   GLN A 305     -12.980  -8.887   6.186  1.00 93.79           N  
ATOM   2262  CA  GLN A 305     -12.584  -9.692   7.337  1.00 93.79           C  
ATOM   2263  C   GLN A 305     -11.755  -8.873   8.322  1.00 93.79           C  
ATOM   2264  CB  GLN A 305     -11.798 -10.924   6.886  1.00 93.79           C  
ATOM   2265  O   GLN A 305     -11.915  -9.005   9.537  1.00 93.79           O  
ATOM   2266  CG  GLN A 305     -12.665 -12.019   6.280  1.00 93.79           C  
ATOM   2267  CD  GLN A 305     -11.853 -13.185   5.749  1.00 93.79           C  
ATOM   2268  NE2 GLN A 305     -12.464 -13.990   4.886  1.00 93.79           N  
ATOM   2269  OE1 GLN A 305     -10.685 -13.361   6.111  1.00 93.79           O  
ATOM   2270  N   GLN A 306     -10.858  -8.032   7.813  1.00 93.99           N  
ATOM   2271  CA  GLN A 306     -10.036  -7.172   8.657  1.00 93.99           C  
ATOM   2272  C   GLN A 306     -10.894  -6.161   9.414  1.00 93.99           C  
ATOM   2273  CB  GLN A 306      -8.984  -6.444   7.820  1.00 93.99           C  
ATOM   2274  O   GLN A 306     -10.643  -5.881  10.588  1.00 93.99           O  
ATOM   2275  CG  GLN A 306      -7.967  -7.372   7.168  1.00 93.99           C  
ATOM   2276  CD  GLN A 306      -7.305  -8.308   8.162  1.00 93.99           C  
ATOM   2277  NE2 GLN A 306      -7.252  -9.591   7.823  1.00 93.99           N  
ATOM   2278  OE1 GLN A 306      -6.845  -7.881   9.226  1.00 93.99           O  
ATOM   2279  N   ASN A 307     -11.853  -5.609   8.714  1.00 94.79           N  
ATOM   2280  CA  ASN A 307     -12.776  -4.682   9.361  1.00 94.79           C  
ATOM   2281  C   ASN A 307     -13.606  -5.376  10.436  1.00 94.79           C  
ATOM   2282  CB  ASN A 307     -13.691  -4.026   8.325  1.00 94.79           C  
ATOM   2283  O   ASN A 307     -13.837  -4.813  11.508  1.00 94.79           O  
ATOM   2284  CG  ASN A 307     -12.964  -3.016   7.459  1.00 94.79           C  
ATOM   2285  ND2 ASN A 307     -13.529  -2.716   6.296  1.00 94.79           N  
ATOM   2286  OD1 ASN A 307     -11.902  -2.511   7.832  1.00 94.79           O  
ATOM   2287  N   ARG A 308     -14.057  -6.526  10.155  1.00 93.56           N  
ATOM   2288  CA  ARG A 308     -14.825  -7.320  11.109  1.00 93.56           C  
ATOM   2289  C   ARG A 308     -13.997  -7.638  12.349  1.00 93.56           C  
ATOM   2290  CB  ARG A 308     -15.315  -8.616  10.460  1.00 93.56           C  
ATOM   2291  O   ARG A 308     -14.508  -7.600  13.470  1.00 93.56           O  
ATOM   2292  CG  ARG A 308     -16.467  -8.420   9.487  1.00 93.56           C  
ATOM   2293  CD  ARG A 308     -16.965  -9.745   8.928  1.00 93.56           C  
ATOM   2294  NE  ARG A 308     -17.931  -9.548   7.851  1.00 93.56           N  
ATOM   2295  NH1 ARG A 308     -18.514 -11.777   7.686  1.00 93.56           N  
ATOM   2296  NH2 ARG A 308     -19.496 -10.226   6.313  1.00 93.56           N  
ATOM   2297  CZ  ARG A 308     -18.645 -10.517   7.286  1.00 93.56           C  
ATOM   2298  N   LYS A 309     -12.743  -8.069  12.105  1.00 92.43           N  
ATOM   2299  CA  LYS A 309     -11.822  -8.347  13.202  1.00 92.43           C  
ATOM   2300  C   LYS A 309     -11.694  -7.144  14.132  1.00 92.43           C  
ATOM   2301  CB  LYS A 309     -10.446  -8.739  12.662  1.00 92.43           C  
ATOM   2302  O   LYS A 309     -11.703  -7.295  15.356  1.00 92.43           O  
ATOM   2303  CG  LYS A 309      -9.488  -9.259  13.724  1.00 92.43           C  
ATOM   2304  CD  LYS A 309      -8.167  -9.710  13.113  1.00 92.43           C  
ATOM   2305  CE  LYS A 309      -7.182 -10.163  14.182  1.00 92.43           C  
ATOM   2306  NZ  LYS A 309      -5.919 -10.689  13.584  1.00 92.43           N  
ATOM   2307  N   TRP A 310     -11.599  -5.967  13.542  1.00 92.59           N  
ATOM   2308  CA  TRP A 310     -11.499  -4.742  14.328  1.00 92.59           C  
ATOM   2309  C   TRP A 310     -12.799  -4.468  15.078  1.00 92.59           C  
ATOM   2310  CB  TRP A 310     -11.154  -3.551  13.429  1.00 92.59           C  
ATOM   2311  O   TRP A 310     -12.778  -4.057  16.240  1.00 92.59           O  
ATOM   2312  CG  TRP A 310     -11.017  -2.252  14.165  1.00 92.59           C  
ATOM   2313  CD1 TRP A 310     -11.886  -1.197  14.141  1.00 92.59           C  
ATOM   2314  CD2 TRP A 310      -9.944  -1.869  15.029  1.00 92.59           C  
ATOM   2315  CE2 TRP A 310     -10.228  -0.567  15.497  1.00 92.59           C  
ATOM   2316  CE3 TRP A 310      -8.768  -2.501  15.456  1.00 92.59           C  
ATOM   2317  NE1 TRP A 310     -11.417  -0.180  14.941  1.00 92.59           N  
ATOM   2318  CH2 TRP A 310      -8.235  -0.526  16.772  1.00 92.59           C  
ATOM   2319  CZ2 TRP A 310      -9.378   0.115  16.371  1.00 92.59           C  
ATOM   2320  CZ3 TRP A 310      -7.923  -1.821  16.325  1.00 92.59           C  
ATOM   2321  N   LEU A 311     -13.925  -4.640  14.475  1.00 92.28           N  
ATOM   2322  CA  LEU A 311     -15.233  -4.458  15.093  1.00 92.28           C  
ATOM   2323  C   LEU A 311     -15.409  -5.398  16.281  1.00 92.28           C  
ATOM   2324  CB  LEU A 311     -16.348  -4.695  14.070  1.00 92.28           C  
ATOM   2325  O   LEU A 311     -15.958  -5.005  17.313  1.00 92.28           O  
ATOM   2326  CG  LEU A 311     -17.778  -4.468  14.561  1.00 92.28           C  
ATOM   2327  CD1 LEU A 311     -17.965  -3.020  15.000  1.00 92.28           C  
ATOM   2328  CD2 LEU A 311     -18.782  -4.836  13.474  1.00 92.28           C  
ATOM   2329  N   GLU A 312     -15.011  -6.636  16.141  1.00 90.38           N  
ATOM   2330  CA  GLU A 312     -15.085  -7.632  17.205  1.00 90.38           C  
ATOM   2331  C   GLU A 312     -14.261  -7.207  18.417  1.00 90.38           C  
ATOM   2332  CB  GLU A 312     -14.609  -8.997  16.699  1.00 90.38           C  
ATOM   2333  O   GLU A 312     -14.693  -7.380  19.559  1.00 90.38           O  
ATOM   2334  CG  GLU A 312     -15.586  -9.675  15.749  1.00 90.38           C  
ATOM   2335  CD  GLU A 312     -15.049 -10.970  15.161  1.00 90.38           C  
ATOM   2336  OE1 GLU A 312     -15.739 -11.584  14.315  1.00 90.38           O  
ATOM   2337  OE2 GLU A 312     -13.931 -11.375  15.550  1.00 90.38           O  
ATOM   2338  N   MET A 313     -13.070  -6.674  18.090  1.00 89.17           N  
ATOM   2339  CA  MET A 313     -12.199  -6.193  19.158  1.00 89.17           C  
ATOM   2340  C   MET A 313     -12.813  -4.986  19.859  1.00 89.17           C  
ATOM   2341  CB  MET A 313     -10.819  -5.831  18.606  1.00 89.17           C  
ATOM   2342  O   MET A 313     -12.729  -4.864  21.082  1.00 89.17           O  
ATOM   2343  CG  MET A 313      -9.997  -7.034  18.173  1.00 89.17           C  
ATOM   2344  SD  MET A 313      -8.287  -6.579  17.688  1.00 89.17           S  
ATOM   2345  CE  MET A 313      -8.604  -5.818  16.072  1.00 89.17           C  
ATOM   2346  N   GLU A 314     -13.422  -4.116  19.036  1.00 88.70           N  
ATOM   2347  CA  GLU A 314     -14.057  -2.911  19.560  1.00 88.70           C  
ATOM   2348  C   GLU A 314     -15.299  -3.252  20.378  1.00 88.70           C  
ATOM   2349  CB  GLU A 314     -14.425  -1.958  18.419  1.00 88.70           C  
ATOM   2350  O   GLU A 314     -15.597  -2.586  21.372  1.00 88.70           O  
ATOM   2351  CG  GLU A 314     -14.968  -0.617  18.890  1.00 88.70           C  
ATOM   2352  CD  GLU A 314     -15.389   0.295  17.747  1.00 88.70           C  
ATOM   2353  OE1 GLU A 314     -15.730   1.472  18.004  1.00 88.70           O  
ATOM   2354  OE2 GLU A 314     -15.378  -0.173  16.587  1.00 88.70           O  
ATOM   2355  N   SER A 315     -16.050  -4.261  20.006  1.00 86.83           N  
ATOM   2356  CA  SER A 315     -17.314  -4.644  20.626  1.00 86.83           C  
ATOM   2357  C   SER A 315     -17.091  -5.609  21.786  1.00 86.83           C  
ATOM   2358  CB  SER A 315     -18.246  -5.282  19.595  1.00 86.83           C  
ATOM   2359  O   SER A 315     -18.015  -5.894  22.550  1.00 86.83           O  
ATOM   2360  OG  SER A 315     -17.679  -6.471  19.072  1.00 86.83           O  
ATOM   2361  N   ALA A 316     -15.910  -6.207  21.953  1.00 86.78           N  
ATOM   2362  CA  ALA A 316     -15.596  -7.187  22.989  1.00 86.78           C  
ATOM   2363  C   ALA A 316     -15.802  -6.598  24.382  1.00 86.78           C  
ATOM   2364  CB  ALA A 316     -14.162  -7.685  22.833  1.00 86.78           C  
ATOM   2365  O   ALA A 316     -15.472  -5.435  24.626  1.00 86.78           O  
ATOM   2366  N   ARG A 317     -16.534  -7.227  25.265  1.00 79.67           N  
ATOM   2367  CA  ARG A 317     -16.919  -6.838  26.618  1.00 79.67           C  
ATOM   2368  C   ARG A 317     -15.706  -6.791  27.541  1.00 79.67           C  
ATOM   2369  CB  ARG A 317     -17.966  -7.804  27.178  1.00 79.67           C  
ATOM   2370  O   ARG A 317     -15.615  -5.923  28.411  1.00 79.67           O  
ATOM   2371  CG  ARG A 317     -18.580  -7.353  28.493  1.00 79.67           C  
ATOM   2372  CD  ARG A 317     -19.657  -8.316  28.973  1.00 79.67           C  
ATOM   2373  NE  ARG A 317     -19.081  -9.479  29.642  1.00 79.67           N  
ATOM   2374  NH1 ARG A 317     -21.115 -10.426  30.195  1.00 79.67           N  
ATOM   2375  NH2 ARG A 317     -19.161 -11.467  30.789  1.00 79.67           N  
ATOM   2376  CZ  ARG A 317     -19.787 -10.455  30.207  1.00 79.67           C  
ATOM   2377  N   ASP A 318     -14.692  -7.702  27.240  1.00 77.58           N  
ATOM   2378  CA  ASP A 318     -13.498  -7.778  28.075  1.00 77.58           C  
ATOM   2379  C   ASP A 318     -12.340  -7.002  27.451  1.00 77.58           C  
ATOM   2380  CB  ASP A 318     -13.093  -9.237  28.300  1.00 77.58           C  
ATOM   2381  O   ASP A 318     -11.339  -7.594  27.042  1.00 77.58           O  
ATOM   2382  CG  ASP A 318     -14.107 -10.014  29.120  1.00 77.58           C  
ATOM   2383  OD1 ASP A 318     -14.810  -9.406  29.956  1.00 77.58           O  
ATOM   2384  OD2 ASP A 318     -14.202 -11.246  28.931  1.00 77.58           O  
ATOM   2385  N   ARG A 319     -12.494  -5.699  27.349  1.00 77.12           N  
ATOM   2386  CA  ARG A 319     -11.439  -4.864  26.784  1.00 77.12           C  
ATOM   2387  C   ARG A 319     -10.372  -4.550  27.827  1.00 77.12           C  
ATOM   2388  CB  ARG A 319     -12.024  -3.564  26.226  1.00 77.12           C  
ATOM   2389  O   ARG A 319     -10.639  -3.849  28.805  1.00 77.12           O  
ATOM   2390  CG  ARG A 319     -12.878  -3.757  24.983  1.00 77.12           C  
ATOM   2391  CD  ARG A 319     -13.406  -2.433  24.450  1.00 77.12           C  
ATOM   2392  NE  ARG A 319     -14.298  -2.627  23.311  1.00 77.12           N  
ATOM   2393  NH1 ARG A 319     -14.900  -0.404  23.139  1.00 77.12           N  
ATOM   2394  NH2 ARG A 319     -15.770  -1.947  21.684  1.00 77.12           N  
ATOM   2395  CZ  ARG A 319     -14.987  -1.659  22.714  1.00 77.12           C  
ATOM   2396  N   ASN A 320      -9.389  -5.478  27.969  1.00 69.20           N  
ATOM   2397  CA  ASN A 320      -8.369  -5.358  29.005  1.00 69.20           C  
ATOM   2398  C   ASN A 320      -7.268  -4.384  28.598  1.00 69.20           C  
ATOM   2399  CB  ASN A 320      -7.772  -6.729  29.331  1.00 69.20           C  
ATOM   2400  O   ASN A 320      -6.502  -3.917  29.443  1.00 69.20           O  
ATOM   2401  CG  ASN A 320      -8.798  -7.695  29.889  1.00 69.20           C  
ATOM   2402  ND2 ASN A 320      -8.475  -8.983  29.864  1.00 69.20           N  
ATOM   2403  OD1 ASN A 320      -9.873  -7.288  30.338  1.00 69.20           O  
ATOM   2404  N   VAL A 321      -7.330  -3.840  27.159  1.00 77.45           N  
ATOM   2405  CA  VAL A 321      -6.298  -2.958  26.626  1.00 77.45           C  
ATOM   2406  C   VAL A 321      -6.940  -1.868  25.770  1.00 77.45           C  
ATOM   2407  CB  VAL A 321      -5.254  -3.740  25.798  1.00 77.45           C  
ATOM   2408  O   VAL A 321      -7.991  -2.086  25.163  1.00 77.45           O  
ATOM   2409  CG1 VAL A 321      -4.150  -2.808  25.301  1.00 77.45           C  
ATOM   2410  CG2 VAL A 321      -4.662  -4.880  26.626  1.00 77.45           C  
ATOM   2411  N   ASP A 322      -6.434  -0.627  25.963  1.00 79.10           N  
ATOM   2412  CA  ASP A 322      -6.867   0.503  25.146  1.00 79.10           C  
ATOM   2413  C   ASP A 322      -6.696   0.204  23.659  1.00 79.10           C  
ATOM   2414  CB  ASP A 322      -6.089   1.766  25.522  1.00 79.10           C  
ATOM   2415  O   ASP A 322      -5.732  -0.453  23.259  1.00 79.10           O  
ATOM   2416  CG  ASP A 322      -6.498   2.336  26.868  1.00 79.10           C  
ATOM   2417  OD1 ASP A 322      -7.602   2.012  27.358  1.00 79.10           O  
ATOM   2418  OD2 ASP A 322      -5.711   3.119  27.444  1.00 79.10           O  
ATOM   2419  N   MET A 323      -7.587   0.545  22.848  1.00 79.28           N  
ATOM   2420  CA  MET A 323      -7.625   0.297  21.410  1.00 79.28           C  
ATOM   2421  C   MET A 323      -6.424   0.931  20.717  1.00 79.28           C  
ATOM   2422  CB  MET A 323      -8.922   0.836  20.805  1.00 79.28           C  
ATOM   2423  O   MET A 323      -6.023   0.494  19.636  1.00 79.28           O  
ATOM   2424  CG  MET A 323     -10.161   0.056  21.215  1.00 79.28           C  
ATOM   2425  SD  MET A 323     -10.128  -1.679  20.617  1.00 79.28           S  
ATOM   2426  CE  MET A 323     -10.284  -1.404  18.830  1.00 79.28           C  
ATOM   2427  N   THR A 324      -5.825   1.878  21.411  1.00 76.73           N  
ATOM   2428  CA  THR A 324      -4.666   2.576  20.865  1.00 76.73           C  
ATOM   2429  C   THR A 324      -3.415   1.707  20.963  1.00 76.73           C  
ATOM   2430  CB  THR A 324      -4.424   3.911  21.594  1.00 76.73           C  
ATOM   2431  O   THR A 324      -2.466   1.889  20.198  1.00 76.73           O  
ATOM   2432  CG2 THR A 324      -5.593   4.869  21.389  1.00 76.73           C  
ATOM   2433  OG1 THR A 324      -4.265   3.662  22.996  1.00 76.73           O  
ATOM   2434  N   GLU A 325      -3.484   0.698  21.832  1.00 77.48           N  
ATOM   2435  CA  GLU A 325      -2.347  -0.186  22.070  1.00 77.48           C  
ATOM   2436  C   GLU A 325      -2.501  -1.501  21.312  1.00 77.48           C  
ATOM   2437  CB  GLU A 325      -2.182  -0.459  23.568  1.00 77.48           C  
ATOM   2438  O   GLU A 325      -1.519  -2.210  21.081  1.00 77.48           O  
ATOM   2439  CG  GLU A 325      -1.769   0.764  24.374  1.00 77.48           C  
ATOM   2440  CD  GLU A 325      -1.620   0.481  25.860  1.00 77.48           C  
ATOM   2441  OE1 GLU A 325      -1.307   1.419  26.628  1.00 77.48           O  
ATOM   2442  OE2 GLU A 325      -1.817  -0.688  26.259  1.00 77.48           O  
ATOM   2443  N   VAL A 326      -3.685  -1.714  20.755  1.00 85.11           N  
ATOM   2444  CA  VAL A 326      -3.984  -2.917  19.985  1.00 85.11           C  
ATOM   2445  C   VAL A 326      -3.609  -2.702  18.521  1.00 85.11           C  
ATOM   2446  CB  VAL A 326      -5.475  -3.309  20.101  1.00 85.11           C  
ATOM   2447  O   VAL A 326      -3.811  -1.614  17.976  1.00 85.11           O  
ATOM   2448  CG1 VAL A 326      -5.773  -4.551  19.264  1.00 85.11           C  
ATOM   2449  CG2 VAL A 326      -5.852  -3.542  21.563  1.00 85.11           C  
ATOM   2450  N   GLU A 327      -3.029  -3.690  17.942  1.00 86.45           N  
ATOM   2451  CA  GLU A 327      -2.653  -3.630  16.533  1.00 86.45           C  
ATOM   2452  C   GLU A 327      -3.885  -3.579  15.634  1.00 86.45           C  
ATOM   2453  CB  GLU A 327      -1.778  -4.829  16.158  1.00 86.45           C  
ATOM   2454  O   GLU A 327      -4.768  -4.435  15.733  1.00 86.45           O  
ATOM   2455  CG  GLU A 327      -0.402  -4.813  16.809  1.00 86.45           C  
ATOM   2456  CD  GLU A 327       0.474  -5.982  16.388  1.00 86.45           C  
ATOM   2457  OE1 GLU A 327       1.658  -6.030  16.793  1.00 86.45           O  
ATOM   2458  OE2 GLU A 327      -0.027  -6.857  15.646  1.00 86.45           O  
ATOM   2459  N   ASP A 328      -3.860  -2.535  14.803  1.00 90.11           N  
ATOM   2460  CA  ASP A 328      -4.983  -2.301  13.900  1.00 90.11           C  
ATOM   2461  C   ASP A 328      -4.890  -3.195  12.666  1.00 90.11           C  
ATOM   2462  CB  ASP A 328      -5.037  -0.830  13.481  1.00 90.11           C  
ATOM   2463  O   ASP A 328      -3.940  -3.090  11.887  1.00 90.11           O  
ATOM   2464  CG  ASP A 328      -6.329  -0.462  12.773  1.00 90.11           C  
ATOM   2465  OD1 ASP A 328      -7.069  -1.373  12.342  1.00 90.11           O  
ATOM   2466  OD2 ASP A 328      -6.608   0.749  12.642  1.00 90.11           O  
ATOM   2467  N   PRO A 329      -5.868  -4.167  12.510  1.00 90.90           N  
ATOM   2468  CA  PRO A 329      -5.879  -5.085  11.369  1.00 90.90           C  
ATOM   2469  C   PRO A 329      -6.482  -4.460  10.113  1.00 90.90           C  
ATOM   2470  CB  PRO A 329      -6.738  -6.252  11.864  1.00 90.90           C  
ATOM   2471  O   PRO A 329      -6.394  -5.038   9.027  1.00 90.90           O  
ATOM   2472  CG  PRO A 329      -7.689  -5.639  12.841  1.00 90.90           C  
ATOM   2473  CD  PRO A 329      -6.993  -4.503  13.535  1.00 90.90           C  
ATOM   2474  N   ARG A 330      -6.954  -3.292  10.059  1.00 93.30           N  
ATOM   2475  CA  ARG A 330      -7.629  -2.623   8.952  1.00 93.30           C  
ATOM   2476  C   ARG A 330      -6.628  -2.176   7.891  1.00 93.30           C  
ATOM   2477  CB  ARG A 330      -8.429  -1.420   9.457  1.00 93.30           C  
ATOM   2478  O   ARG A 330      -5.489  -1.832   8.210  1.00 93.30           O  
ATOM   2479  CG  ARG A 330      -9.524  -1.781  10.447  1.00 93.30           C  
ATOM   2480  CD  ARG A 330     -10.200  -0.542  11.017  1.00 93.30           C  
ATOM   2481  NE  ARG A 330      -9.285   0.238  11.845  1.00 93.30           N  
ATOM   2482  NH1 ARG A 330     -10.846   1.839  12.425  1.00 93.30           N  
ATOM   2483  NH2 ARG A 330      -8.701   1.983  13.220  1.00 93.30           N  
ATOM   2484  CZ  ARG A 330      -9.613   1.352  12.495  1.00 93.30           C  
ATOM   2485  N   VAL A 331      -7.183  -2.233   6.624  1.00 94.76           N  
ATOM   2486  CA  VAL A 331      -6.354  -1.820   5.497  1.00 94.76           C  
ATOM   2487  C   VAL A 331      -6.552  -0.330   5.228  1.00 94.76           C  
ATOM   2488  CB  VAL A 331      -6.676  -2.638   4.226  1.00 94.76           C  
ATOM   2489  O   VAL A 331      -7.682   0.129   5.045  1.00 94.76           O  
ATOM   2490  CG1 VAL A 331      -5.830  -2.159   3.047  1.00 94.76           C  
ATOM   2491  CG2 VAL A 331      -6.451  -4.127   4.479  1.00 94.76           C  
ATOM   2492  N   ASP A 332      -5.410   0.466   5.139  1.00 94.12           N  
ATOM   2493  CA  ASP A 332      -5.461   1.921   5.033  1.00 94.12           C  
ATOM   2494  C   ASP A 332      -5.512   2.364   3.572  1.00 94.12           C  
ATOM   2495  CB  ASP A 332      -4.256   2.553   5.732  1.00 94.12           C  
ATOM   2496  O   ASP A 332      -6.315   3.225   3.207  1.00 94.12           O  
ATOM   2497  CG  ASP A 332      -4.194   2.230   7.215  1.00 94.12           C  
ATOM   2498  OD1 ASP A 332      -4.982   2.804   7.997  1.00 94.12           O  
ATOM   2499  OD2 ASP A 332      -3.348   1.397   7.604  1.00 94.12           O  
ATOM   2500  N   VAL A 333      -4.694   1.844   2.780  1.00 95.24           N  
ATOM   2501  CA  VAL A 333      -4.609   2.245   1.380  1.00 95.24           C  
ATOM   2502  C   VAL A 333      -4.142   1.064   0.532  1.00 95.24           C  
ATOM   2503  CB  VAL A 333      -3.657   3.447   1.190  1.00 95.24           C  
ATOM   2504  O   VAL A 333      -3.445   0.174   1.026  1.00 95.24           O  
ATOM   2505  CG1 VAL A 333      -3.441   3.736  -0.294  1.00 95.24           C  
ATOM   2506  CG2 VAL A 333      -4.207   4.681   1.904  1.00 95.24           C  
ATOM   2507  N   CYS A 334      -4.528   1.128  -0.744  1.00 95.87           N  
ATOM   2508  CA  CYS A 334      -4.139   0.074  -1.674  1.00 95.87           C  
ATOM   2509  C   CYS A 334      -3.268   0.629  -2.795  1.00 95.87           C  
ATOM   2510  CB  CYS A 334      -5.376  -0.603  -2.264  1.00 95.87           C  
ATOM   2511  O   CYS A 334      -3.646   1.595  -3.460  1.00 95.87           O  
ATOM   2512  SG  CYS A 334      -4.997  -1.842  -3.522  1.00 95.87           S  
ATOM   2513  N   LEU A 335      -2.043   0.052  -2.897  1.00 96.45           N  
ATOM   2514  CA  LEU A 335      -1.198   0.331  -4.053  1.00 96.45           C  
ATOM   2515  C   LEU A 335      -1.551  -0.587  -5.219  1.00 96.45           C  
ATOM   2516  CB  LEU A 335       0.280   0.169  -3.689  1.00 96.45           C  
ATOM   2517  O   LEU A 335      -1.388  -1.806  -5.125  1.00 96.45           O  
ATOM   2518  CG  LEU A 335       0.811   1.085  -2.585  1.00 96.45           C  
ATOM   2519  CD1 LEU A 335       2.270   0.761  -2.283  1.00 96.45           C  
ATOM   2520  CD2 LEU A 335       0.655   2.549  -2.984  1.00 96.45           C  
ATOM   2521  N   TYR A 336      -2.097   0.023  -6.231  1.00 96.24           N  
ATOM   2522  CA  TYR A 336      -2.436  -0.788  -7.395  1.00 96.24           C  
ATOM   2523  C   TYR A 336      -1.351  -0.692  -8.462  1.00 96.24           C  
ATOM   2524  CB  TYR A 336      -3.783  -0.352  -7.980  1.00 96.24           C  
ATOM   2525  O   TYR A 336      -1.138   0.374  -9.045  1.00 96.24           O  
ATOM   2526  CG  TYR A 336      -4.348  -1.321  -8.990  1.00 96.24           C  
ATOM   2527  CD1 TYR A 336      -4.016  -1.224 -10.339  1.00 96.24           C  
ATOM   2528  CD2 TYR A 336      -5.216  -2.335  -8.598  1.00 96.24           C  
ATOM   2529  CE1 TYR A 336      -4.536  -2.114 -11.274  1.00 96.24           C  
ATOM   2530  CE2 TYR A 336      -5.742  -3.230  -9.524  1.00 96.24           C  
ATOM   2531  OH  TYR A 336      -5.914  -3.995 -11.778  1.00 96.24           O  
ATOM   2532  CZ  TYR A 336      -5.396  -3.112 -10.857  1.00 96.24           C  
ATOM   2533  N   CYS A 337      -0.669  -1.855  -8.729  1.00 96.29           N  
ATOM   2534  CA  CYS A 337       0.436  -1.901  -9.679  1.00 96.29           C  
ATOM   2535  C   CYS A 337      -0.074  -2.113 -11.099  1.00 96.29           C  
ATOM   2536  CB  CYS A 337       1.416  -3.014  -9.307  1.00 96.29           C  
ATOM   2537  O   CYS A 337      -0.745  -3.107 -11.380  1.00 96.29           O  
ATOM   2538  SG  CYS A 337       2.178  -2.802  -7.684  1.00 96.29           S  
ATOM   2539  N   LEU A 338       0.213  -1.132 -11.973  1.00 95.73           N  
ATOM   2540  CA  LEU A 338      -0.217  -1.170 -13.366  1.00 95.73           C  
ATOM   2541  C   LEU A 338       0.934  -1.578 -14.280  1.00 95.73           C  
ATOM   2542  CB  LEU A 338      -0.767   0.193 -13.796  1.00 95.73           C  
ATOM   2543  O   LEU A 338       2.076  -1.163 -14.069  1.00 95.73           O  
ATOM   2544  CG  LEU A 338      -2.047   0.657 -13.100  1.00 95.73           C  
ATOM   2545  CD1 LEU A 338      -2.251   2.154 -13.308  1.00 95.73           C  
ATOM   2546  CD2 LEU A 338      -3.250  -0.128 -13.613  1.00 95.73           C  
ATOM   2547  N   PRO A 339       0.590  -2.420 -15.296  1.00 94.72           N  
ATOM   2548  CA  PRO A 339       1.610  -2.751 -16.293  1.00 94.72           C  
ATOM   2549  C   PRO A 339       2.015  -1.550 -17.144  1.00 94.72           C  
ATOM   2550  CB  PRO A 339       0.932  -3.824 -17.149  1.00 94.72           C  
ATOM   2551  O   PRO A 339       1.226  -0.617 -17.316  1.00 94.72           O  
ATOM   2552  CG  PRO A 339      -0.529  -3.530 -17.043  1.00 94.72           C  
ATOM   2553  CD  PRO A 339      -0.801  -2.942 -15.688  1.00 94.72           C  
ATOM   2554  N   PRO A 340       3.280  -1.596 -17.676  1.00 93.47           N  
ATOM   2555  CA  PRO A 340       3.739  -0.493 -18.524  1.00 93.47           C  
ATOM   2556  C   PRO A 340       3.108  -0.517 -19.914  1.00 93.47           C  
ATOM   2557  CB  PRO A 340       5.251  -0.718 -18.607  1.00 93.47           C  
ATOM   2558  O   PRO A 340       2.628  -1.562 -20.361  1.00 93.47           O  
ATOM   2559  CG  PRO A 340       5.425  -2.197 -18.474  1.00 93.47           C  
ATOM   2560  CD  PRO A 340       4.368  -2.720 -17.545  1.00 93.47           C  
ATOM   2561  N   HIS A 341       2.778   0.582 -20.643  1.00 92.70           N  
ATOM   2562  CA  HIS A 341       2.428   0.808 -22.041  1.00 92.70           C  
ATOM   2563  C   HIS A 341       0.925   0.676 -22.261  1.00 92.70           C  
ATOM   2564  CB  HIS A 341       3.179  -0.171 -22.946  1.00 92.70           C  
ATOM   2565  O   HIS A 341       0.356   1.360 -23.116  1.00 92.70           O  
ATOM   2566  CG  HIS A 341       4.657   0.056 -22.980  1.00 92.70           C  
ATOM   2567  CD2 HIS A 341       5.685  -0.721 -22.565  1.00 92.70           C  
ATOM   2568  ND1 HIS A 341       5.221   1.206 -23.488  1.00 92.70           N  
ATOM   2569  CE1 HIS A 341       6.537   1.126 -23.384  1.00 92.70           C  
ATOM   2570  NE2 HIS A 341       6.845  -0.034 -22.828  1.00 92.70           N  
ATOM   2571  N   ARG A 342       0.242  -0.303 -21.475  1.00 91.86           N  
ATOM   2572  CA  ARG A 342      -1.176  -0.513 -21.751  1.00 91.86           C  
ATOM   2573  C   ARG A 342      -1.979  -0.599 -20.458  1.00 91.86           C  
ATOM   2574  CB  ARG A 342      -1.380  -1.782 -22.581  1.00 91.86           C  
ATOM   2575  O   ARG A 342      -1.622  -1.351 -19.548  1.00 91.86           O  
ATOM   2576  CG  ARG A 342      -0.729  -1.732 -23.954  1.00 91.86           C  
ATOM   2577  CD  ARG A 342      -0.945  -3.025 -24.728  1.00 91.86           C  
ATOM   2578  NE  ARG A 342      -0.253  -3.006 -26.014  1.00 91.86           N  
ATOM   2579  NH1 ARG A 342      -1.235  -4.941 -26.805  1.00 91.86           N  
ATOM   2580  NH2 ARG A 342       0.273  -3.802 -28.103  1.00 91.86           N  
ATOM   2581  CZ  ARG A 342      -0.406  -3.916 -26.971  1.00 91.86           C  
ATOM   2582  N   LEU A 343      -3.077   0.247 -20.415  1.00 93.00           N  
ATOM   2583  CA  LEU A 343      -4.065   0.127 -19.349  1.00 93.00           C  
ATOM   2584  C   LEU A 343      -5.203  -0.799 -19.763  1.00 93.00           C  
ATOM   2585  CB  LEU A 343      -4.622   1.504 -18.977  1.00 93.00           C  
ATOM   2586  O   LEU A 343      -6.007  -0.452 -20.631  1.00 93.00           O  
ATOM   2587  CG  LEU A 343      -5.622   1.541 -17.821  1.00 93.00           C  
ATOM   2588  CD1 LEU A 343      -4.953   1.093 -16.526  1.00 93.00           C  
ATOM   2589  CD2 LEU A 343      -6.212   2.939 -17.668  1.00 93.00           C  
ATOM   2590  N   ARG A 344      -5.243  -1.984 -19.207  1.00 91.67           N  
ATOM   2591  CA  ARG A 344      -6.243  -2.994 -19.540  1.00 91.67           C  
ATOM   2592  C   ARG A 344      -7.585  -2.671 -18.892  1.00 91.67           C  
ATOM   2593  CB  ARG A 344      -5.771  -4.383 -19.103  1.00 91.67           C  
ATOM   2594  O   ARG A 344      -7.632  -2.163 -17.769  1.00 91.67           O  
ATOM   2595  CG  ARG A 344      -4.497  -4.845 -19.793  1.00 91.67           C  
ATOM   2596  CD  ARG A 344      -4.065  -6.224 -19.314  1.00 91.67           C  
ATOM   2597  NE  ARG A 344      -3.746  -6.224 -17.889  1.00 91.67           N  
ATOM   2598  NH1 ARG A 344      -3.121  -8.447 -17.818  1.00 91.67           N  
ATOM   2599  NH2 ARG A 344      -3.046  -7.169 -15.916  1.00 91.67           N  
ATOM   2600  CZ  ARG A 344      -3.305  -7.280 -17.211  1.00 91.67           C  
ATOM   2601  N   PRO A 345      -8.689  -2.932 -19.631  1.00 90.84           N  
ATOM   2602  CA  PRO A 345     -10.021  -2.701 -19.068  1.00 90.84           C  
ATOM   2603  C   PRO A 345     -10.263  -3.487 -17.782  1.00 90.84           C  
ATOM   2604  CB  PRO A 345     -10.960  -3.173 -20.181  1.00 90.84           C  
ATOM   2605  O   PRO A 345     -11.000  -3.031 -16.904  1.00 90.84           O  
ATOM   2606  CG  PRO A 345     -10.158  -3.049 -21.436  1.00 90.84           C  
ATOM   2607  CD  PRO A 345      -8.719  -3.329 -21.112  1.00 90.84           C  
ATOM   2608  N   ILE A 346      -9.585  -4.597 -17.697  1.00 90.51           N  
ATOM   2609  CA  ILE A 346      -9.698  -5.420 -16.498  1.00 90.51           C  
ATOM   2610  C   ILE A 346      -9.138  -4.662 -15.297  1.00 90.51           C  
ATOM   2611  CB  ILE A 346      -8.967  -6.770 -16.668  1.00 90.51           C  
ATOM   2612  O   ILE A 346      -9.654  -4.781 -14.184  1.00 90.51           O  
ATOM   2613  CG1 ILE A 346      -9.247  -7.685 -15.470  1.00 90.51           C  
ATOM   2614  CG2 ILE A 346      -7.462  -6.550 -16.849  1.00 90.51           C  
ATOM   2615  CD1 ILE A 346      -9.442  -9.148 -15.841  1.00 90.51           C  
ATOM   2616  N   ASP A 347      -8.077  -3.961 -15.475  1.00 92.85           N  
ATOM   2617  CA  ASP A 347      -7.445  -3.169 -14.424  1.00 92.85           C  
ATOM   2618  C   ASP A 347      -8.370  -2.052 -13.947  1.00 92.85           C  
ATOM   2619  CB  ASP A 347      -6.121  -2.582 -14.917  1.00 92.85           C  
ATOM   2620  O   ASP A 347      -8.452  -1.776 -12.748  1.00 92.85           O  
ATOM   2621  CG  ASP A 347      -5.057  -3.639 -15.158  1.00 92.85           C  
ATOM   2622  OD1 ASP A 347      -5.015  -4.642 -14.415  1.00 92.85           O  
ATOM   2623  OD2 ASP A 347      -4.252  -3.464 -16.099  1.00 92.85           O  
ATOM   2624  N   ILE A 348      -9.083  -1.450 -14.850  1.00 93.14           N  
ATOM   2625  CA  ILE A 348     -10.030  -0.390 -14.525  1.00 93.14           C  
ATOM   2626  C   ILE A 348     -11.185  -0.963 -13.706  1.00 93.14           C  
ATOM   2627  CB  ILE A 348     -10.567   0.298 -15.800  1.00 93.14           C  
ATOM   2628  O   ILE A 348     -11.593  -0.375 -12.702  1.00 93.14           O  
ATOM   2629  CG1 ILE A 348      -9.427   0.995 -16.552  1.00 93.14           C  
ATOM   2630  CG2 ILE A 348     -11.679   1.292 -15.449  1.00 93.14           C  
ATOM   2631  CD1 ILE A 348      -9.836   1.571 -17.900  1.00 93.14           C  
ATOM   2632  N   ARG A 349     -11.696  -2.102 -14.172  1.00 91.58           N  
ATOM   2633  CA  ARG A 349     -12.760  -2.784 -13.442  1.00 91.58           C  
ATOM   2634  C   ARG A 349     -12.300  -3.172 -12.040  1.00 91.58           C  
ATOM   2635  CB  ARG A 349     -13.223  -4.028 -14.204  1.00 91.58           C  
ATOM   2636  O   ARG A 349     -13.040  -3.000 -11.069  1.00 91.58           O  
ATOM   2637  CG  ARG A 349     -14.401  -4.741 -13.560  1.00 91.58           C  
ATOM   2638  CD  ARG A 349     -15.022  -5.766 -14.499  1.00 91.58           C  
ATOM   2639  NE  ARG A 349     -16.249  -6.331 -13.945  1.00 91.58           N  
ATOM   2640  NH1 ARG A 349     -16.491  -7.942 -15.584  1.00 91.58           N  
ATOM   2641  NH2 ARG A 349     -18.024  -7.786 -13.887  1.00 91.58           N  
ATOM   2642  CZ  ARG A 349     -16.919  -7.352 -14.473  1.00 91.58           C  
ATOM   2643  N   TYR A 350     -11.103  -3.721 -11.975  1.00 93.35           N  
ATOM   2644  CA  TYR A 350     -10.531  -4.122 -10.695  1.00 93.35           C  
ATOM   2645  C   TYR A 350     -10.458  -2.940  -9.736  1.00 93.35           C  
ATOM   2646  CB  TYR A 350      -9.135  -4.721 -10.893  1.00 93.35           C  
ATOM   2647  O   TYR A 350     -10.876  -3.043  -8.580  1.00 93.35           O  
ATOM   2648  CG  TYR A 350      -8.715  -5.659  -9.788  1.00 93.35           C  
ATOM   2649  CD1 TYR A 350      -8.327  -5.171  -8.543  1.00 93.35           C  
ATOM   2650  CD2 TYR A 350      -8.703  -7.036  -9.988  1.00 93.35           C  
ATOM   2651  CE1 TYR A 350      -7.937  -6.032  -7.522  1.00 93.35           C  
ATOM   2652  CE2 TYR A 350      -8.315  -7.906  -8.975  1.00 93.35           C  
ATOM   2653  OH  TYR A 350      -7.549  -8.253  -6.741  1.00 93.35           O  
ATOM   2654  CZ  TYR A 350      -7.935  -7.396  -7.747  1.00 93.35           C  
ATOM   2655  N   MET A 351      -9.926  -1.850 -10.187  1.00 94.12           N  
ATOM   2656  CA  MET A 351      -9.768  -0.651  -9.369  1.00 94.12           C  
ATOM   2657  C   MET A 351     -11.126  -0.090  -8.959  1.00 94.12           C  
ATOM   2658  CB  MET A 351      -8.968   0.413 -10.123  1.00 94.12           C  
ATOM   2659  O   MET A 351     -11.285   0.406  -7.842  1.00 94.12           O  
ATOM   2660  CG  MET A 351      -7.492   0.081 -10.269  1.00 94.12           C  
ATOM   2661  SD  MET A 351      -6.526   1.471 -10.976  1.00 94.12           S  
ATOM   2662  CE  MET A 351      -7.099   1.417 -12.697  1.00 94.12           C  
ATOM   2663  N   ALA A 352     -12.058  -0.170  -9.878  1.00 93.15           N  
ATOM   2664  CA  ALA A 352     -13.408   0.317  -9.606  1.00 93.15           C  
ATOM   2665  C   ALA A 352     -14.066  -0.488  -8.489  1.00 93.15           C  
ATOM   2666  CB  ALA A 352     -14.260   0.259 -10.872  1.00 93.15           C  
ATOM   2667  O   ALA A 352     -14.712   0.079  -7.605  1.00 93.15           O  
ATOM   2668  N   GLU A 353     -13.926  -1.782  -8.550  1.00 91.88           N  
ATOM   2669  CA  GLU A 353     -14.512  -2.672  -7.552  1.00 91.88           C  
ATOM   2670  C   GLU A 353     -13.786  -2.557  -6.215  1.00 91.88           C  
ATOM   2671  CB  GLU A 353     -14.484  -4.122  -8.043  1.00 91.88           C  
ATOM   2672  O   GLU A 353     -14.419  -2.550  -5.157  1.00 91.88           O  
ATOM   2673  CG  GLU A 353     -15.422  -4.395  -9.209  1.00 91.88           C  
ATOM   2674  CD  GLU A 353     -16.892  -4.342  -8.822  1.00 91.88           C  
ATOM   2675  OE1 GLU A 353     -17.747  -4.136  -9.713  1.00 91.88           O  
ATOM   2676  OE2 GLU A 353     -17.190  -4.505  -7.618  1.00 91.88           O  
ATOM   2677  N   LEU A 354     -12.521  -2.508  -6.258  1.00 93.76           N  
ATOM   2678  CA  LEU A 354     -11.709  -2.407  -5.050  1.00 93.76           C  
ATOM   2679  C   LEU A 354     -11.835  -1.021  -4.425  1.00 93.76           C  
ATOM   2680  CB  LEU A 354     -10.241  -2.706  -5.364  1.00 93.76           C  
ATOM   2681  O   LEU A 354     -11.810  -0.883  -3.200  1.00 93.76           O  
ATOM   2682  CG  LEU A 354      -9.298  -2.809  -4.165  1.00 93.76           C  
ATOM   2683  CD1 LEU A 354      -9.762  -3.911  -3.218  1.00 93.76           C  
ATOM   2684  CD2 LEU A 354      -7.868  -3.062  -4.628  1.00 93.76           C  
ATOM   2685  N   GLY A 355     -11.898   0.028  -5.270  1.00 93.33           N  
ATOM   2686  CA  GLY A 355     -12.010   1.412  -4.839  1.00 93.33           C  
ATOM   2687  C   GLY A 355     -13.253   1.681  -4.012  1.00 93.33           C  
ATOM   2688  O   GLY A 355     -13.318   2.672  -3.282  1.00 93.33           O  
ATOM   2689  N   LYS A 356     -14.307   0.785  -3.998  1.00 92.19           N  
ATOM   2690  CA  LYS A 356     -15.502   0.903  -3.168  1.00 92.19           C  
ATOM   2691  C   LYS A 356     -15.180   0.646  -1.699  1.00 92.19           C  
ATOM   2692  CB  LYS A 356     -16.585  -0.067  -3.645  1.00 92.19           C  
ATOM   2693  O   LYS A 356     -15.874   1.142  -0.809  1.00 92.19           O  
ATOM   2694  CG  LYS A 356     -17.097   0.218  -5.049  1.00 92.19           C  
ATOM   2695  CD  LYS A 356     -18.122  -0.818  -5.491  1.00 92.19           C  
ATOM   2696  CE  LYS A 356     -18.565  -0.589  -6.930  1.00 92.19           C  
ATOM   2697  NZ  LYS A 356     -19.531  -1.633  -7.385  1.00 92.19           N  
ATOM   2698  N   HIS A 357     -14.135  -0.077  -1.455  1.00 92.56           N  
ATOM   2699  CA  HIS A 357     -13.810  -0.508  -0.100  1.00 92.56           C  
ATOM   2700  C   HIS A 357     -12.574   0.213   0.426  1.00 92.56           C  
ATOM   2701  CB  HIS A 357     -13.594  -2.022  -0.056  1.00 92.56           C  
ATOM   2702  O   HIS A 357     -12.488   0.519   1.617  1.00 92.56           O  
ATOM   2703  CG  HIS A 357     -14.791  -2.811  -0.482  1.00 92.56           C  
ATOM   2704  CD2 HIS A 357     -15.053  -3.480  -1.629  1.00 92.56           C  
ATOM   2705  ND1 HIS A 357     -15.899  -2.974   0.322  1.00 92.56           N  
ATOM   2706  CE1 HIS A 357     -16.793  -3.712  -0.316  1.00 92.56           C  
ATOM   2707  NE2 HIS A 357     -16.304  -4.033  -1.501  1.00 92.56           N  
ATOM   2708  N   VAL A 358     -11.571   0.459  -0.430  1.00 94.37           N  
ATOM   2709  CA  VAL A 358     -10.319   1.076  -0.005  1.00 94.37           C  
ATOM   2710  C   VAL A 358      -9.856   2.082  -1.056  1.00 94.37           C  
ATOM   2711  CB  VAL A 358      -9.220   0.019   0.243  1.00 94.37           C  
ATOM   2712  O   VAL A 358     -10.027   1.858  -2.257  1.00 94.37           O  
ATOM   2713  CG1 VAL A 358      -7.893   0.691   0.590  1.00 94.37           C  
ATOM   2714  CG2 VAL A 358      -9.644  -0.940   1.353  1.00 94.37           C  
ATOM   2715  N   PRO A 359      -9.260   3.207  -0.579  1.00 94.34           N  
ATOM   2716  CA  PRO A 359      -8.704   4.160  -1.542  1.00 94.34           C  
ATOM   2717  C   PRO A 359      -7.479   3.615  -2.273  1.00 94.34           C  
ATOM   2718  CB  PRO A 359      -8.329   5.362  -0.671  1.00 94.34           C  
ATOM   2719  O   PRO A 359      -6.638   2.950  -1.663  1.00 94.34           O  
ATOM   2720  CG  PRO A 359      -8.140   4.797   0.700  1.00 94.34           C  
ATOM   2721  CD  PRO A 359      -9.019   3.588   0.842  1.00 94.34           C  
ATOM   2722  N   ILE A 360      -7.376   4.007  -3.611  1.00 95.03           N  
ATOM   2723  CA  ILE A 360      -6.368   3.389  -4.466  1.00 95.03           C  
ATOM   2724  C   ILE A 360      -5.300   4.417  -4.831  1.00 95.03           C  
ATOM   2725  CB  ILE A 360      -6.999   2.794  -5.745  1.00 95.03           C  
ATOM   2726  O   ILE A 360      -5.616   5.571  -5.128  1.00 95.03           O  
ATOM   2727  CG1 ILE A 360      -8.010   1.700  -5.383  1.00 95.03           C  
ATOM   2728  CG2 ILE A 360      -5.914   2.250  -6.680  1.00 95.03           C  
ATOM   2729  CD1 ILE A 360      -8.823   1.193  -6.566  1.00 95.03           C  
ATOM   2730  N   ILE A 361      -4.038   3.983  -4.804  1.00 95.46           N  
ATOM   2731  CA  ILE A 361      -2.905   4.728  -5.342  1.00 95.46           C  
ATOM   2732  C   ILE A 361      -2.346   4.005  -6.565  1.00 95.46           C  
ATOM   2733  CB  ILE A 361      -1.799   4.918  -4.280  1.00 95.46           C  
ATOM   2734  O   ILE A 361      -1.730   2.944  -6.439  1.00 95.46           O  
ATOM   2735  CG1 ILE A 361      -2.353   5.662  -3.059  1.00 95.46           C  
ATOM   2736  CG2 ILE A 361      -0.600   5.662  -4.876  1.00 95.46           C  
ATOM   2737  CD1 ILE A 361      -1.406   5.687  -1.867  1.00 95.46           C  
ATOM   2738  N   PRO A 362      -2.592   4.564  -7.732  1.00 95.25           N  
ATOM   2739  CA  PRO A 362      -2.124   3.908  -8.955  1.00 95.25           C  
ATOM   2740  C   PRO A 362      -0.613   4.019  -9.143  1.00 95.25           C  
ATOM   2741  CB  PRO A 362      -2.869   4.655 -10.064  1.00 95.25           C  
ATOM   2742  O   PRO A 362      -0.062   5.123  -9.105  1.00 95.25           O  
ATOM   2743  CG  PRO A 362      -3.151   6.006  -9.491  1.00 95.25           C  
ATOM   2744  CD  PRO A 362      -3.298   5.872  -8.002  1.00 95.25           C  
ATOM   2745  N   VAL A 363       0.047   2.860  -9.333  1.00 96.05           N  
ATOM   2746  CA  VAL A 363       1.494   2.817  -9.511  1.00 96.05           C  
ATOM   2747  C   VAL A 363       1.834   2.093 -10.811  1.00 96.05           C  
ATOM   2748  CB  VAL A 363       2.193   2.127  -8.318  1.00 96.05           C  
ATOM   2749  O   VAL A 363       1.508   0.915 -10.977  1.00 96.05           O  
ATOM   2750  CG1 VAL A 363       3.704   2.077  -8.532  1.00 96.05           C  
ATOM   2751  CG2 VAL A 363       1.858   2.848  -7.014  1.00 96.05           C  
ATOM   2752  N   ILE A 364       2.440   2.840 -11.725  1.00 96.44           N  
ATOM   2753  CA  ILE A 364       2.931   2.232 -12.957  1.00 96.44           C  
ATOM   2754  C   ILE A 364       4.312   1.626 -12.719  1.00 96.44           C  
ATOM   2755  CB  ILE A 364       2.987   3.258 -14.111  1.00 96.44           C  
ATOM   2756  O   ILE A 364       5.261   2.340 -12.386  1.00 96.44           O  
ATOM   2757  CG1 ILE A 364       1.606   3.882 -14.339  1.00 96.44           C  
ATOM   2758  CG2 ILE A 364       3.510   2.602 -15.392  1.00 96.44           C  
ATOM   2759  CD1 ILE A 364       1.621   5.108 -15.242  1.00 96.44           C  
ATOM   2760  N   THR A 365       4.391   0.300 -12.880  1.00 95.11           N  
ATOM   2761  CA  THR A 365       5.631  -0.411 -12.589  1.00 95.11           C  
ATOM   2762  C   THR A 365       6.455  -0.602 -13.859  1.00 95.11           C  
ATOM   2763  CB  THR A 365       5.352  -1.781 -11.944  1.00 95.11           C  
ATOM   2764  O   THR A 365       5.985  -0.310 -14.961  1.00 95.11           O  
ATOM   2765  CG2 THR A 365       4.572  -1.626 -10.642  1.00 95.11           C  
ATOM   2766  OG1 THR A 365       4.589  -2.584 -12.852  1.00 95.11           O  
ATOM   2767  N   LYS A 366       7.787  -1.016 -13.622  1.00 93.89           N  
ATOM   2768  CA  LYS A 366       8.712  -1.292 -14.718  1.00 93.89           C  
ATOM   2769  C   LYS A 366       8.817  -0.098 -15.662  1.00 93.89           C  
ATOM   2770  CB  LYS A 366       8.271  -2.535 -15.492  1.00 93.89           C  
ATOM   2771  O   LYS A 366       8.757  -0.258 -16.883  1.00 93.89           O  
ATOM   2772  CG  LYS A 366       8.254  -3.809 -14.660  1.00 93.89           C  
ATOM   2773  CD  LYS A 366       7.938  -5.030 -15.514  1.00 93.89           C  
ATOM   2774  CE  LYS A 366       7.907  -6.304 -14.680  1.00 93.89           C  
ATOM   2775  NZ  LYS A 366       7.645  -7.510 -15.521  1.00 93.89           N  
ATOM   2776  N   ALA A 367       8.962   1.062 -15.206  1.00 93.37           N  
ATOM   2777  CA  ALA A 367       9.024   2.309 -15.964  1.00 93.37           C  
ATOM   2778  C   ALA A 367      10.234   2.328 -16.893  1.00 93.37           C  
ATOM   2779  CB  ALA A 367       9.066   3.506 -15.016  1.00 93.37           C  
ATOM   2780  O   ALA A 367      10.267   3.087 -17.864  1.00 93.37           O  
ATOM   2781  N   ASP A 368      11.258   1.565 -16.594  1.00 92.84           N  
ATOM   2782  CA  ASP A 368      12.462   1.513 -17.418  1.00 92.84           C  
ATOM   2783  C   ASP A 368      12.162   0.920 -18.793  1.00 92.84           C  
ATOM   2784  CB  ASP A 368      13.555   0.698 -16.721  1.00 92.84           C  
ATOM   2785  O   ASP A 368      12.969   1.040 -19.717  1.00 92.84           O  
ATOM   2786  CG  ASP A 368      13.085  -0.682 -16.297  1.00 92.84           C  
ATOM   2787  OD1 ASP A 368      11.904  -0.834 -15.916  1.00 92.84           O  
ATOM   2788  OD2 ASP A 368      13.905  -1.625 -16.340  1.00 92.84           O  
ATOM   2789  N   THR A 369      10.963   0.439 -19.076  1.00 92.97           N  
ATOM   2790  CA  THR A 369      10.555  -0.120 -20.360  1.00 92.97           C  
ATOM   2791  C   THR A 369       9.945   0.958 -21.251  1.00 92.97           C  
ATOM   2792  CB  THR A 369       9.545  -1.268 -20.174  1.00 92.97           C  
ATOM   2793  O   THR A 369       9.652   0.710 -22.422  1.00 92.97           O  
ATOM   2794  CG2 THR A 369      10.103  -2.347 -19.252  1.00 92.97           C  
ATOM   2795  OG1 THR A 369       8.338  -0.746 -19.605  1.00 92.97           O  
ATOM   2796  N   MET A 370       9.768   2.145 -20.790  1.00 93.75           N  
ATOM   2797  CA  MET A 370       9.198   3.280 -21.511  1.00 93.75           C  
ATOM   2798  C   MET A 370      10.200   4.426 -21.601  1.00 93.75           C  
ATOM   2799  CB  MET A 370       7.914   3.759 -20.830  1.00 93.75           C  
ATOM   2800  O   MET A 370      11.022   4.609 -20.702  1.00 93.75           O  
ATOM   2801  CG  MET A 370       6.818   2.707 -20.779  1.00 93.75           C  
ATOM   2802  SD  MET A 370       5.269   3.343 -20.029  1.00 93.75           S  
ATOM   2803  CE  MET A 370       5.833   3.634 -18.329  1.00 93.75           C  
ATOM   2804  N   THR A 371      10.128   5.114 -22.692  1.00 92.52           N  
ATOM   2805  CA  THR A 371      10.889   6.355 -22.777  1.00 92.52           C  
ATOM   2806  C   THR A 371      10.283   7.424 -21.872  1.00 92.52           C  
ATOM   2807  CB  THR A 371      10.946   6.877 -24.225  1.00 92.52           C  
ATOM   2808  O   THR A 371       9.145   7.289 -21.419  1.00 92.52           O  
ATOM   2809  CG2 THR A 371      11.494   5.814 -25.171  1.00 92.52           C  
ATOM   2810  OG1 THR A 371       9.627   7.242 -24.648  1.00 92.52           O  
ATOM   2811  N   ILE A 372      10.967   8.429 -21.571  1.00 91.40           N  
ATOM   2812  CA  ILE A 372      10.504   9.505 -20.701  1.00 91.40           C  
ATOM   2813  C   ILE A 372       9.216  10.103 -21.262  1.00 91.40           C  
ATOM   2814  CB  ILE A 372      11.578  10.603 -20.539  1.00 91.40           C  
ATOM   2815  O   ILE A 372       8.267  10.360 -20.517  1.00 91.40           O  
ATOM   2816  CG1 ILE A 372      12.824  10.034 -19.849  1.00 91.40           C  
ATOM   2817  CG2 ILE A 372      11.018  11.796 -19.760  1.00 91.40           C  
ATOM   2818  CD1 ILE A 372      14.041  10.946 -19.918  1.00 91.40           C  
ATOM   2819  N   GLN A 373       9.193  10.240 -22.554  1.00 92.63           N  
ATOM   2820  CA  GLN A 373       8.025  10.788 -23.236  1.00 92.63           C  
ATOM   2821  C   GLN A 373       6.844   9.823 -23.166  1.00 92.63           C  
ATOM   2822  CB  GLN A 373       8.355  11.109 -24.695  1.00 92.63           C  
ATOM   2823  O   GLN A 373       5.711  10.238 -22.916  1.00 92.63           O  
ATOM   2824  CG  GLN A 373       9.331  12.265 -24.864  1.00 92.63           C  
ATOM   2825  CD  GLN A 373       9.653  12.553 -26.318  1.00 92.63           C  
ATOM   2826  NE2 GLN A 373      10.557  13.500 -26.549  1.00 92.63           N  
ATOM   2827  OE1 GLN A 373       9.096  11.929 -27.227  1.00 92.63           O  
ATOM   2828  N   GLU A 374       7.140   8.552 -23.405  1.00 94.79           N  
ATOM   2829  CA  GLU A 374       6.115   7.514 -23.344  1.00 94.79           C  
ATOM   2830  C   GLU A 374       5.512   7.415 -21.945  1.00 94.79           C  
ATOM   2831  CB  GLU A 374       6.695   6.160 -23.763  1.00 94.79           C  
ATOM   2832  O   GLU A 374       4.300   7.245 -21.797  1.00 94.79           O  
ATOM   2833  CG  GLU A 374       6.976   6.047 -25.255  1.00 94.79           C  
ATOM   2834  CD  GLU A 374       7.704   4.767 -25.633  1.00 94.79           C  
ATOM   2835  OE1 GLU A 374       7.905   4.518 -26.843  1.00 94.79           O  
ATOM   2836  OE2 GLU A 374       8.075   4.006 -24.711  1.00 94.79           O  
ATOM   2837  N   ALA A 375       6.303   7.524 -20.960  1.00 92.83           N  
ATOM   2838  CA  ALA A 375       5.873   7.455 -19.565  1.00 92.83           C  
ATOM   2839  C   ALA A 375       4.917   8.595 -19.228  1.00 92.83           C  
ATOM   2840  CB  ALA A 375       7.082   7.485 -18.634  1.00 92.83           C  
ATOM   2841  O   ALA A 375       3.904   8.387 -18.557  1.00 92.83           O  
ATOM   2842  N   GLN A 376       5.255   9.768 -19.704  1.00 91.71           N  
ATOM   2843  CA  GLN A 376       4.416  10.937 -19.464  1.00 91.71           C  
ATOM   2844  C   GLN A 376       3.068  10.800 -20.165  1.00 91.71           C  
ATOM   2845  CB  GLN A 376       5.123  12.210 -19.931  1.00 91.71           C  
ATOM   2846  O   GLN A 376       2.029  11.142 -19.595  1.00 91.71           O  
ATOM   2847  CG  GLN A 376       6.303  12.615 -19.056  1.00 91.71           C  
ATOM   2848  CD  GLN A 376       7.012  13.856 -19.565  1.00 91.71           C  
ATOM   2849  NE2 GLN A 376       7.852  14.446 -18.721  1.00 91.71           N  
ATOM   2850  OE1 GLN A 376       6.807  14.280 -20.706  1.00 91.71           O  
ATOM   2851  N   LYS A 377       3.126  10.374 -21.388  1.00 93.57           N  
ATOM   2852  CA  LYS A 377       1.903  10.138 -22.149  1.00 93.57           C  
ATOM   2853  C   LYS A 377       1.020   9.100 -21.462  1.00 93.57           C  
ATOM   2854  CB  LYS A 377       2.233   9.686 -23.572  1.00 93.57           C  
ATOM   2855  O   LYS A 377      -0.196   9.280 -21.361  1.00 93.57           O  
ATOM   2856  CG  LYS A 377       1.021   9.582 -24.486  1.00 93.57           C  
ATOM   2857  CD  LYS A 377       1.419   9.164 -25.896  1.00 93.57           C  
ATOM   2858  CE  LYS A 377       0.199   8.968 -26.786  1.00 93.57           C  
ATOM   2859  NZ  LYS A 377       0.584   8.571 -28.174  1.00 93.57           N  
ATOM   2860  N   PHE A 378       1.673   8.018 -21.074  1.00 94.61           N  
ATOM   2861  CA  PHE A 378       0.941   6.942 -20.417  1.00 94.61           C  
ATOM   2862  C   PHE A 378       0.373   7.410 -19.082  1.00 94.61           C  
ATOM   2863  CB  PHE A 378       1.848   5.725 -20.204  1.00 94.61           C  
ATOM   2864  O   PHE A 378      -0.743   7.039 -18.712  1.00 94.61           O  
ATOM   2865  CG  PHE A 378       1.119   4.504 -19.712  1.00 94.61           C  
ATOM   2866  CD1 PHE A 378       1.495   3.884 -18.527  1.00 94.61           C  
ATOM   2867  CD2 PHE A 378       0.057   3.976 -20.435  1.00 94.61           C  
ATOM   2868  CE1 PHE A 378       0.822   2.753 -18.068  1.00 94.61           C  
ATOM   2869  CE2 PHE A 378      -0.620   2.847 -19.984  1.00 94.61           C  
ATOM   2870  CZ  PHE A 378      -0.235   2.236 -18.801  1.00 94.61           C  
ATOM   2871  N   ARG A 379       1.096   8.081 -18.367  1.00 92.82           N  
ATOM   2872  CA  ARG A 379       0.648   8.689 -17.118  1.00 92.82           C  
ATOM   2873  C   ARG A 379      -0.635   9.487 -17.326  1.00 92.82           C  
ATOM   2874  CB  ARG A 379       1.739   9.592 -16.539  1.00 92.82           C  
ATOM   2875  O   ARG A 379      -1.582   9.364 -16.547  1.00 92.82           O  
ATOM   2876  CG  ARG A 379       1.378  10.210 -15.197  1.00 92.82           C  
ATOM   2877  CD  ARG A 379       2.462  11.158 -14.703  1.00 92.82           C  
ATOM   2878  NE  ARG A 379       3.728  10.462 -14.486  1.00 92.82           N  
ATOM   2879  NH1 ARG A 379       4.950  12.381 -14.081  1.00 92.82           N  
ATOM   2880  NH2 ARG A 379       5.973  10.330 -14.019  1.00 92.82           N  
ATOM   2881  CZ  ARG A 379       4.881  11.059 -14.196  1.00 92.82           C  
ATOM   2882  N   GLN A 380      -0.691  10.326 -18.300  1.00 91.76           N  
ATOM   2883  CA  GLN A 380      -1.861  11.133 -18.629  1.00 91.76           C  
ATOM   2884  C   GLN A 380      -3.033  10.255 -19.059  1.00 91.76           C  
ATOM   2885  CB  GLN A 380      -1.528  12.139 -19.732  1.00 91.76           C  
ATOM   2886  O   GLN A 380      -4.182  10.525 -18.703  1.00 91.76           O  
ATOM   2887  CG  GLN A 380      -0.593  13.255 -19.285  1.00 91.76           C  
ATOM   2888  CD  GLN A 380      -0.168  14.158 -20.428  1.00 91.76           C  
ATOM   2889  NE2 GLN A 380       0.870  14.955 -20.199  1.00 91.76           N  
ATOM   2890  OE1 GLN A 380      -0.768  14.139 -21.507  1.00 91.76           O  
ATOM   2891  N   GLU A 381      -2.672   9.311 -19.831  1.00 92.47           N  
ATOM   2892  CA  GLU A 381      -3.686   8.354 -20.266  1.00 92.47           C  
ATOM   2893  C   GLU A 381      -4.362   7.686 -19.073  1.00 92.47           C  
ATOM   2894  CB  GLU A 381      -3.068   7.295 -21.182  1.00 92.47           C  
ATOM   2895  O   GLU A 381      -5.589   7.571 -19.032  1.00 92.47           O  
ATOM   2896  CG  GLU A 381      -4.068   6.272 -21.702  1.00 92.47           C  
ATOM   2897  CD  GLU A 381      -3.435   5.208 -22.584  1.00 92.47           C  
ATOM   2898  OE1 GLU A 381      -4.106   4.198 -22.893  1.00 92.47           O  
ATOM   2899  OE2 GLU A 381      -2.257   5.386 -22.967  1.00 92.47           O  
ATOM   2900  N   VAL A 382      -3.595   7.143 -18.129  1.00 93.10           N  
ATOM   2901  CA  VAL A 382      -4.101   6.488 -16.928  1.00 93.10           C  
ATOM   2902  C   VAL A 382      -4.954   7.467 -16.125  1.00 93.10           C  
ATOM   2903  CB  VAL A 382      -2.951   5.941 -16.052  1.00 93.10           C  
ATOM   2904  O   VAL A 382      -6.037   7.114 -15.652  1.00 93.10           O  
ATOM   2905  CG1 VAL A 382      -3.484   5.438 -14.712  1.00 93.10           C  
ATOM   2906  CG2 VAL A 382      -2.206   4.827 -16.786  1.00 93.10           C  
ATOM   2907  N   PHE A 383      -4.502   8.611 -16.056  1.00 90.96           N  
ATOM   2908  CA  PHE A 383      -5.228   9.651 -15.337  1.00 90.96           C  
ATOM   2909  C   PHE A 383      -6.595   9.892 -15.967  1.00 90.96           C  
ATOM   2910  CB  PHE A 383      -4.423  10.954 -15.316  1.00 90.96           C  
ATOM   2911  O   PHE A 383      -7.606   9.953 -15.264  1.00 90.96           O  
ATOM   2912  CG  PHE A 383      -5.131  12.095 -14.637  1.00 90.96           C  
ATOM   2913  CD1 PHE A 383      -5.767  13.079 -15.383  1.00 90.96           C  
ATOM   2914  CD2 PHE A 383      -5.161  12.182 -13.251  1.00 90.96           C  
ATOM   2915  CE1 PHE A 383      -6.424  14.136 -14.756  1.00 90.96           C  
ATOM   2916  CE2 PHE A 383      -5.815  13.236 -12.618  1.00 90.96           C  
ATOM   2917  CZ  PHE A 383      -6.445  14.212 -13.373  1.00 90.96           C  
ATOM   2918  N   ASN A 384      -6.649  10.112 -17.230  1.00 90.27           N  
ATOM   2919  CA  ASN A 384      -7.879  10.387 -17.965  1.00 90.27           C  
ATOM   2920  C   ASN A 384      -8.861   9.223 -17.869  1.00 90.27           C  
ATOM   2921  CB  ASN A 384      -7.570  10.701 -19.431  1.00 90.27           C  
ATOM   2922  O   ASN A 384     -10.062   9.432 -17.687  1.00 90.27           O  
ATOM   2923  CG  ASN A 384      -6.844  12.020 -19.604  1.00 90.27           C  
ATOM   2924  ND2 ASN A 384      -6.101  12.149 -20.697  1.00 90.27           N  
ATOM   2925  OD1 ASN A 384      -6.948  12.916 -18.762  1.00 90.27           O  
ATOM   2926  N   ARG A 385      -8.386   8.071 -17.914  1.00 90.37           N  
ATOM   2927  CA  ARG A 385      -9.229   6.880 -17.883  1.00 90.37           C  
ATOM   2928  C   ARG A 385      -9.791   6.644 -16.485  1.00 90.37           C  
ATOM   2929  CB  ARG A 385      -8.443   5.652 -18.346  1.00 90.37           C  
ATOM   2930  O   ARG A 385     -10.894   6.112 -16.335  1.00 90.37           O  
ATOM   2931  CG  ARG A 385      -8.271   5.563 -19.854  1.00 90.37           C  
ATOM   2932  CD  ARG A 385      -8.207   4.118 -20.330  1.00 90.37           C  
ATOM   2933  NE  ARG A 385      -7.981   4.034 -21.770  1.00 90.37           N  
ATOM   2934  NH1 ARG A 385      -6.897   1.995 -21.690  1.00 90.37           N  
ATOM   2935  NH2 ARG A 385      -7.212   3.054 -23.699  1.00 90.37           N  
ATOM   2936  CZ  ARG A 385      -7.364   3.028 -22.383  1.00 90.37           C  
ATOM   2937  N   LEU A 386      -9.024   6.972 -15.484  1.00 89.66           N  
ATOM   2938  CA  LEU A 386      -9.497   6.832 -14.111  1.00 89.66           C  
ATOM   2939  C   LEU A 386     -10.586   7.855 -13.805  1.00 89.66           C  
ATOM   2940  CB  LEU A 386      -8.337   6.994 -13.125  1.00 89.66           C  
ATOM   2941  O   LEU A 386     -11.476   7.596 -12.992  1.00 89.66           O  
ATOM   2942  CG  LEU A 386      -7.307   5.864 -13.100  1.00 89.66           C  
ATOM   2943  CD1 LEU A 386      -6.203   6.176 -12.095  1.00 89.66           C  
ATOM   2944  CD2 LEU A 386      -7.978   4.535 -12.770  1.00 89.66           C  
ATOM   2945  N   GLN A 387     -10.528   9.049 -14.417  1.00 87.64           N  
ATOM   2946  CA  GLN A 387     -11.522  10.102 -14.233  1.00 87.64           C  
ATOM   2947  C   GLN A 387     -12.794   9.800 -15.019  1.00 87.64           C  
ATOM   2948  CB  GLN A 387     -10.953  11.457 -14.654  1.00 87.64           C  
ATOM   2949  O   GLN A 387     -13.901  10.061 -14.543  1.00 87.64           O  
ATOM   2950  CG  GLN A 387      -9.827  11.957 -13.758  1.00 87.64           C  
ATOM   2951  CD  GLN A 387     -10.263  12.144 -12.317  1.00 87.64           C  
ATOM   2952  NE2 GLN A 387      -9.405  11.750 -11.382  1.00 87.64           N  
ATOM   2953  OE1 GLN A 387     -11.361  12.641 -12.046  1.00 87.64           O  
ATOM   2954  N   ASN A 388     -12.522   9.255 -16.155  1.00 87.17           N  
ATOM   2955  CA  ASN A 388     -13.627   8.887 -17.035  1.00 87.17           C  
ATOM   2956  C   ASN A 388     -13.481   7.458 -17.550  1.00 87.17           C  
ATOM   2957  CB  ASN A 388     -13.729   9.867 -18.206  1.00 87.17           C  
ATOM   2958  O   ASN A 388     -12.973   7.240 -18.652  1.00 87.17           O  
ATOM   2959  CG  ASN A 388     -13.948  11.297 -17.754  1.00 87.17           C  
ATOM   2960  ND2 ASN A 388     -13.154  12.216 -18.289  1.00 87.17           N  
ATOM   2961  OD1 ASN A 388     -14.824  11.573 -16.929  1.00 87.17           O  
ATOM   2962  N   PRO A 389     -13.920   6.502 -16.644  1.00 86.97           N  
ATOM   2963  CA  PRO A 389     -13.755   5.106 -17.055  1.00 86.97           C  
ATOM   2964  C   PRO A 389     -14.690   4.712 -18.196  1.00 86.97           C  
ATOM   2965  CB  PRO A 389     -14.088   4.323 -15.782  1.00 86.97           C  
ATOM   2966  O   PRO A 389     -15.869   5.075 -18.187  1.00 86.97           O  
ATOM   2967  CG  PRO A 389     -14.863   5.280 -14.936  1.00 86.97           C  
ATOM   2968  CD  PRO A 389     -14.548   6.678 -15.386  1.00 86.97           C  
ATOM   2969  N   ASN A 390     -14.411   4.577 -19.431  1.00 79.62           N  
ATOM   2970  CA  ASN A 390     -15.203   4.179 -20.590  1.00 79.62           C  
ATOM   2971  C   ASN A 390     -15.376   2.664 -20.657  1.00 79.62           C  
ATOM   2972  CB  ASN A 390     -14.566   4.698 -21.880  1.00 79.62           C  
ATOM   2973  O   ASN A 390     -15.287   2.072 -21.735  1.00 79.62           O  
ATOM   2974  CG  ASN A 390     -14.594   6.211 -21.978  1.00 79.62           C  
ATOM   2975  ND2 ASN A 390     -13.720   6.768 -22.808  1.00 79.62           N  
ATOM   2976  OD1 ASN A 390     -15.394   6.873 -21.312  1.00 79.62           O  
ATOM   2977  N   VAL A 391     -15.594   1.989 -19.492  1.00 84.92           N  
ATOM   2978  CA  VAL A 391     -15.827   0.550 -19.443  1.00 84.92           C  
ATOM   2979  C   VAL A 391     -17.278   0.273 -19.060  1.00 84.92           C  
ATOM   2980  CB  VAL A 391     -14.871  -0.147 -18.449  1.00 84.92           C  
ATOM   2981  O   VAL A 391     -17.831   0.934 -18.177  1.00 84.92           O  
ATOM   2982  CG1 VAL A 391     -15.097  -1.657 -18.450  1.00 84.92           C  
ATOM   2983  CG2 VAL A 391     -13.418   0.179 -18.789  1.00 84.92           C  
ATOM   2984  N   PRO A 392     -17.971  -0.659 -19.841  1.00 80.80           N  
ATOM   2985  CA  PRO A 392     -19.371  -1.004 -19.585  1.00 80.80           C  
ATOM   2986  C   PRO A 392     -19.603  -1.513 -18.164  1.00 80.80           C  
ATOM   2987  CB  PRO A 392     -19.656  -2.104 -20.612  1.00 80.80           C  
ATOM   2988  O   PRO A 392     -18.851  -2.360 -17.677  1.00 80.80           O  
ATOM   2989  CG  PRO A 392     -18.535  -2.008 -21.595  1.00 80.80           C  
ATOM   2990  CD  PRO A 392     -17.376  -1.319 -20.933  1.00 80.80           C  
ATOM   2991  N   GLY A 393     -20.515  -0.860 -17.363  1.00 76.78           N  
ATOM   2992  CA  GLY A 393     -20.840  -1.388 -16.047  1.00 76.78           C  
ATOM   2993  C   GLY A 393     -20.253  -0.569 -14.914  1.00 76.78           C  
ATOM   2994  O   GLY A 393     -20.586  -0.786 -13.747  1.00 76.78           O  
ATOM   2995  N   ILE A 394     -19.422   0.376 -15.195  1.00 82.17           N  
ATOM   2996  CA  ILE A 394     -18.814   1.254 -14.202  1.00 82.17           C  
ATOM   2997  C   ILE A 394     -19.255   2.695 -14.448  1.00 82.17           C  
ATOM   2998  CB  ILE A 394     -17.272   1.154 -14.226  1.00 82.17           C  
ATOM   2999  O   ILE A 394     -19.028   3.245 -15.529  1.00 82.17           O  
ATOM   3000  CG1 ILE A 394     -16.827  -0.291 -13.975  1.00 82.17           C  
ATOM   3001  CG2 ILE A 394     -16.653   2.104 -13.197  1.00 82.17           C  
ATOM   3002  CD1 ILE A 394     -15.347  -0.537 -14.234  1.00 82.17           C  
ATOM   3003  N   ARG A 395     -20.122   3.115 -13.523  1.00 71.37           N  
ATOM   3004  CA  ARG A 395     -20.651   4.472 -13.624  1.00 71.37           C  
ATOM   3005  C   ARG A 395     -20.084   5.364 -12.525  1.00 71.37           C  
ATOM   3006  CB  ARG A 395     -22.180   4.459 -13.552  1.00 71.37           C  
ATOM   3007  O   ARG A 395     -20.025   4.963 -11.361  1.00 71.37           O  
ATOM   3008  CG  ARG A 395     -22.845   3.737 -14.712  1.00 71.37           C  
ATOM   3009  CD  ARG A 395     -24.362   3.863 -14.659  1.00 71.37           C  
ATOM   3010  NE  ARG A 395     -25.003   3.104 -15.729  1.00 71.37           N  
ATOM   3011  NH1 ARG A 395     -27.159   3.654 -15.109  1.00 71.37           N  
ATOM   3012  NH2 ARG A 395     -26.793   2.303 -16.924  1.00 71.37           N  
ATOM   3013  CZ  ARG A 395     -26.317   3.022 -15.918  1.00 71.37           C  
ATOM   3014  N   GLY A 396     -19.084   6.222 -12.878  1.00 78.08           N  
ATOM   3015  CA  GLY A 396     -18.534   7.171 -11.924  1.00 78.08           C  
ATOM   3016  C   GLY A 396     -17.018   7.167 -11.885  1.00 78.08           C  
ATOM   3017  O   GLY A 396     -16.374   6.445 -12.649  1.00 78.08           O  
ATOM   3018  N   LYS A 397     -16.528   8.045 -11.046  1.00 82.87           N  
ATOM   3019  CA  LYS A 397     -15.095   8.219 -10.826  1.00 82.87           C  
ATOM   3020  C   LYS A 397     -14.546   7.137  -9.900  1.00 82.87           C  
ATOM   3021  CB  LYS A 397     -14.806   9.603 -10.243  1.00 82.87           C  
ATOM   3022  O   LYS A 397     -15.232   6.697  -8.975  1.00 82.87           O  
ATOM   3023  CG  LYS A 397     -13.326   9.895 -10.046  1.00 82.87           C  
ATOM   3024  CD  LYS A 397     -13.103  11.282  -9.458  1.00 82.87           C  
ATOM   3025  CE  LYS A 397     -11.627  11.545  -9.188  1.00 82.87           C  
ATOM   3026  NZ  LYS A 397     -11.406  12.897  -8.593  1.00 82.87           N  
ATOM   3027  N   ILE A 398     -13.437   6.480 -10.277  1.00 88.27           N  
ATOM   3028  CA  ILE A 398     -12.727   5.511  -9.449  1.00 88.27           C  
ATOM   3029  C   ILE A 398     -12.149   6.208  -8.220  1.00 88.27           C  
ATOM   3030  CB  ILE A 398     -11.605   4.805 -10.243  1.00 88.27           C  
ATOM   3031  O   ILE A 398     -11.618   7.316  -8.319  1.00 88.27           O  
ATOM   3032  CG1 ILE A 398     -12.189   4.065 -11.452  1.00 88.27           C  
ATOM   3033  CG2 ILE A 398     -10.825   3.846  -9.338  1.00 88.27           C  
ATOM   3034  CD1 ILE A 398     -11.142   3.571 -12.440  1.00 88.27           C  
ATOM   3035  N   ASN A 399     -12.421   5.680  -7.052  1.00 87.86           N  
ATOM   3036  CA  ASN A 399     -11.984   6.219  -5.768  1.00 87.86           C  
ATOM   3037  C   ASN A 399     -10.465   6.175  -5.629  1.00 87.86           C  
ATOM   3038  CB  ASN A 399     -12.645   5.460  -4.615  1.00 87.86           C  
ATOM   3039  O   ASN A 399      -9.901   5.144  -5.261  1.00 87.86           O  
ATOM   3040  CG  ASN A 399     -12.380   6.101  -3.267  1.00 87.86           C  
ATOM   3041  ND2 ASN A 399     -12.563   5.333  -2.199  1.00 87.86           N  
ATOM   3042  OD1 ASN A 399     -12.014   7.277  -3.185  1.00 87.86           O  
ATOM   3043  N   VAL A 400      -9.801   7.193  -6.126  1.00 91.11           N  
ATOM   3044  CA  VAL A 400      -8.362   7.383  -5.984  1.00 91.11           C  
ATOM   3045  C   VAL A 400      -8.072   8.244  -4.756  1.00 91.11           C  
ATOM   3046  CB  VAL A 400      -7.747   8.029  -7.245  1.00 91.11           C  
ATOM   3047  O   VAL A 400      -8.846   9.146  -4.427  1.00 91.11           O  
ATOM   3048  CG1 VAL A 400      -6.240   8.213  -7.078  1.00 91.11           C  
ATOM   3049  CG2 VAL A 400      -8.051   7.183  -8.480  1.00 91.11           C  
ATOM   3050  N   PHE A 401      -7.002   7.907  -4.029  1.00 90.48           N  
ATOM   3051  CA  PHE A 401      -6.685   8.649  -2.815  1.00 90.48           C  
ATOM   3052  C   PHE A 401      -6.365  10.104  -3.138  1.00 90.48           C  
ATOM   3053  CB  PHE A 401      -5.506   8.003  -2.081  1.00 90.48           C  
ATOM   3054  O   PHE A 401      -5.540  10.385  -4.010  1.00 90.48           O  
ATOM   3055  CG  PHE A 401      -5.318   8.505  -0.674  1.00 90.48           C  
ATOM   3056  CD1 PHE A 401      -4.512   9.607  -0.416  1.00 90.48           C  
ATOM   3057  CD2 PHE A 401      -5.948   7.873   0.390  1.00 90.48           C  
ATOM   3058  CE1 PHE A 401      -4.337  10.073   0.885  1.00 90.48           C  
ATOM   3059  CE2 PHE A 401      -5.778   8.334   1.693  1.00 90.48           C  
ATOM   3060  CZ  PHE A 401      -4.971   9.433   1.938  1.00 90.48           C  
ATOM   3061  N   ASN A 402      -6.986  10.988  -2.420  1.00 89.23           N  
ATOM   3062  CA  ASN A 402      -6.798  12.418  -2.641  1.00 89.23           C  
ATOM   3063  C   ASN A 402      -5.885  13.034  -1.585  1.00 89.23           C  
ATOM   3064  CB  ASN A 402      -8.148  13.140  -2.662  1.00 89.23           C  
ATOM   3065  O   ASN A 402      -6.311  13.275  -0.454  1.00 89.23           O  
ATOM   3066  CG  ASN A 402      -9.020  12.713  -3.826  1.00 89.23           C  
ATOM   3067  ND2 ASN A 402     -10.297  13.073  -3.774  1.00 89.23           N  
ATOM   3068  OD1 ASN A 402      -8.550  12.064  -4.765  1.00 89.23           O  
ATOM   3069  N   PHE A 403      -4.624  13.310  -2.014  1.00 89.20           N  
ATOM   3070  CA  PHE A 403      -3.677  13.918  -1.087  1.00 89.20           C  
ATOM   3071  C   PHE A 403      -3.807  15.437  -1.100  1.00 89.20           C  
ATOM   3072  CB  PHE A 403      -2.243  13.511  -1.438  1.00 89.20           C  
ATOM   3073  O   PHE A 403      -4.153  16.027  -2.126  1.00 89.20           O  
ATOM   3074  CG  PHE A 403      -1.975  12.038  -1.286  1.00 89.20           C  
ATOM   3075  CD1 PHE A 403      -1.812  11.473  -0.027  1.00 89.20           C  
ATOM   3076  CD2 PHE A 403      -1.888  11.218  -2.404  1.00 89.20           C  
ATOM   3077  CE1 PHE A 403      -1.565  10.109   0.116  1.00 89.20           C  
ATOM   3078  CE2 PHE A 403      -1.641   9.854  -2.268  1.00 89.20           C  
ATOM   3079  CZ  PHE A 403      -1.479   9.303  -1.008  1.00 89.20           C  
ATOM   3080  N   SER A 404      -3.577  16.043   0.057  1.00 89.30           N  
ATOM   3081  CA  SER A 404      -3.557  17.501   0.132  1.00 89.30           C  
ATOM   3082  C   SER A 404      -2.391  18.079  -0.662  1.00 89.30           C  
ATOM   3083  CB  SER A 404      -3.474  17.962   1.587  1.00 89.30           C  
ATOM   3084  O   SER A 404      -1.358  17.425  -0.824  1.00 89.30           O  
ATOM   3085  OG  SER A 404      -2.223  17.612   2.155  1.00 89.30           O  
ATOM   3086  N   LYS A 405      -2.559  19.190  -1.234  1.00 87.87           N  
ATOM   3087  CA  LYS A 405      -1.529  19.861  -2.022  1.00 87.87           C  
ATOM   3088  C   LYS A 405      -0.265  20.084  -1.197  1.00 87.87           C  
ATOM   3089  CB  LYS A 405      -2.048  21.196  -2.557  1.00 87.87           C  
ATOM   3090  O   LYS A 405       0.848  19.931  -1.704  1.00 87.87           O  
ATOM   3091  CG  LYS A 405      -3.118  21.059  -3.630  1.00 87.87           C  
ATOM   3092  CD  LYS A 405      -3.543  22.417  -4.173  1.00 87.87           C  
ATOM   3093  CE  LYS A 405      -4.671  22.287  -5.188  1.00 87.87           C  
ATOM   3094  NZ  LYS A 405      -5.096  23.617  -5.718  1.00 87.87           N  
ATOM   3095  N   GLU A 406      -0.409  20.321   0.065  1.00 88.86           N  
ATOM   3096  CA  GLU A 406       0.700  20.558   0.985  1.00 88.86           C  
ATOM   3097  C   GLU A 406       1.518  19.289   1.202  1.00 88.86           C  
ATOM   3098  CB  GLU A 406       0.183  21.087   2.325  1.00 88.86           C  
ATOM   3099  O   GLU A 406       2.749  19.337   1.248  1.00 88.86           O  
ATOM   3100  CG  GLU A 406      -0.494  22.447   2.230  1.00 88.86           C  
ATOM   3101  CD  GLU A 406      -1.069  22.925   3.554  1.00 88.86           C  
ATOM   3102  OE1 GLU A 406      -1.692  24.010   3.588  1.00 88.86           O  
ATOM   3103  OE2 GLU A 406      -0.893  22.209   4.565  1.00 88.86           O  
ATOM   3104  N   THR A 407       0.816  18.215   1.297  1.00 89.88           N  
ATOM   3105  CA  THR A 407       1.457  16.925   1.526  1.00 89.88           C  
ATOM   3106  C   THR A 407       2.258  16.494   0.300  1.00 89.88           C  
ATOM   3107  CB  THR A 407       0.420  15.840   1.872  1.00 89.88           C  
ATOM   3108  O   THR A 407       3.374  15.987   0.429  1.00 89.88           O  
ATOM   3109  CG2 THR A 407       1.097  14.505   2.163  1.00 89.88           C  
ATOM   3110  OG1 THR A 407      -0.323  16.249   3.027  1.00 89.88           O  
ATOM   3111  N   LEU A 408       1.724  16.729  -0.805  1.00 89.12           N  
ATOM   3112  CA  LEU A 408       2.390  16.383  -2.056  1.00 89.12           C  
ATOM   3113  C   LEU A 408       3.641  17.231  -2.259  1.00 89.12           C  
ATOM   3114  CB  LEU A 408       1.437  16.566  -3.240  1.00 89.12           C  
ATOM   3115  O   LEU A 408       4.679  16.722  -2.687  1.00 89.12           O  
ATOM   3116  CG  LEU A 408       0.355  15.498  -3.411  1.00 89.12           C  
ATOM   3117  CD1 LEU A 408      -0.782  16.030  -4.277  1.00 89.12           C  
ATOM   3118  CD2 LEU A 408       0.947  14.229  -4.016  1.00 89.12           C  
ATOM   3119  N   GLU A 409       3.573  18.509  -1.934  1.00 89.75           N  
ATOM   3120  CA  GLU A 409       4.703  19.426  -2.048  1.00 89.75           C  
ATOM   3121  C   GLU A 409       5.831  19.032  -1.098  1.00 89.75           C  
ATOM   3122  CB  GLU A 409       4.259  20.864  -1.771  1.00 89.75           C  
ATOM   3123  O   GLU A 409       7.006  19.084  -1.467  1.00 89.75           O  
ATOM   3124  CG  GLU A 409       3.444  21.484  -2.896  1.00 89.75           C  
ATOM   3125  CD  GLU A 409       3.016  22.915  -2.609  1.00 89.75           C  
ATOM   3126  OE1 GLU A 409       2.409  23.556  -3.497  1.00 89.75           O  
ATOM   3127  OE2 GLU A 409       3.291  23.398  -1.488  1.00 89.75           O  
ATOM   3128  N   ARG A 410       5.504  18.655   0.090  1.00 89.91           N  
ATOM   3129  CA  ARG A 410       6.483  18.217   1.080  1.00 89.91           C  
ATOM   3130  C   ARG A 410       7.187  16.942   0.627  1.00 89.91           C  
ATOM   3131  CB  ARG A 410       5.812  17.991   2.436  1.00 89.91           C  
ATOM   3132  O   ARG A 410       8.338  16.698   0.994  1.00 89.91           O  
ATOM   3133  CG  ARG A 410       5.489  19.274   3.185  1.00 89.91           C  
ATOM   3134  CD  ARG A 410       5.027  18.996   4.608  1.00 89.91           C  
ATOM   3135  NE  ARG A 410       3.656  18.494   4.642  1.00 89.91           N  
ATOM   3136  NH1 ARG A 410       4.023  17.008   6.373  1.00 89.91           N  
ATOM   3137  NH2 ARG A 410       1.944  17.178   5.423  1.00 89.91           N  
ATOM   3138  CZ  ARG A 410       3.211  17.561   5.479  1.00 89.91           C  
ATOM   3139  N   ALA A 411       6.455  16.153  -0.190  1.00 87.71           N  
ATOM   3140  CA  ALA A 411       6.991  14.892  -0.698  1.00 87.71           C  
ATOM   3141  C   ALA A 411       7.771  15.109  -1.991  1.00 87.71           C  
ATOM   3142  CB  ALA A 411       5.865  13.886  -0.921  1.00 87.71           C  
ATOM   3143  O   ALA A 411       8.345  14.167  -2.543  1.00 87.71           O  
ATOM   3144  N   GLY A 412       7.802  16.391  -2.460  1.00 86.19           N  
ATOM   3145  CA  GLY A 412       8.620  16.749  -3.608  1.00 86.19           C  
ATOM   3146  C   GLY A 412       7.886  16.615  -4.929  1.00 86.19           C  
ATOM   3147  O   GLY A 412       8.512  16.489  -5.983  1.00 86.19           O  
ATOM   3148  N   LEU A 413       6.583  16.484  -4.843  1.00 86.28           N  
ATOM   3149  CA  LEU A 413       5.733  16.378  -6.024  1.00 86.28           C  
ATOM   3150  C   LEU A 413       5.045  17.706  -6.320  1.00 86.28           C  
ATOM   3151  CB  LEU A 413       4.685  15.278  -5.834  1.00 86.28           C  
ATOM   3152  O   LEU A 413       4.657  18.428  -5.398  1.00 86.28           O  
ATOM   3153  CG  LEU A 413       5.210  13.843  -5.782  1.00 86.28           C  
ATOM   3154  CD1 LEU A 413       4.193  12.930  -5.106  1.00 86.28           C  
ATOM   3155  CD2 LEU A 413       5.537  13.342  -7.185  1.00 86.28           C  
ATOM   3156  N   GLN A 414       5.034  18.166  -7.498  1.00 78.42           N  
ATOM   3157  CA  GLN A 414       4.363  19.404  -7.879  1.00 78.42           C  
ATOM   3158  C   GLN A 414       2.916  19.142  -8.288  1.00 78.42           C  
ATOM   3159  CB  GLN A 414       5.114  20.094  -9.019  1.00 78.42           C  
ATOM   3160  O   GLN A 414       2.659  18.405  -9.242  1.00 78.42           O  
ATOM   3161  CG  GLN A 414       6.513  20.560  -8.641  1.00 78.42           C  
ATOM   3162  CD  GLN A 414       7.079  21.573  -9.618  1.00 78.42           C  
ATOM   3163  NE2 GLN A 414       8.402  21.608  -9.737  1.00 78.42           N  
ATOM   3164  OE1 GLN A 414       6.333  22.318 -10.261  1.00 78.42           O  
ATOM   3165  N   PRO A 415       2.023  19.468  -7.335  1.00 68.02           N  
ATOM   3166  CA  PRO A 415       0.618  19.217  -7.666  1.00 68.02           C  
ATOM   3167  C   PRO A 415       0.148  20.007  -8.885  1.00 68.02           C  
ATOM   3168  CB  PRO A 415      -0.126  19.665  -6.405  1.00 68.02           C  
ATOM   3169  O   PRO A 415       0.586  21.140  -9.097  1.00 68.02           O  
ATOM   3170  CG  PRO A 415       0.849  20.527  -5.672  1.00 68.02           C  
ATOM   3171  CD  PRO A 415       2.228  20.239  -6.194  1.00 68.02           C  
ATOM   3172  N   SER A 416      -0.162  19.441 -10.034  1.00 64.69           N  
ATOM   3173  CA  SER A 416      -0.824  20.151 -11.123  1.00 64.69           C  
ATOM   3174  C   SER A 416      -2.238  20.567 -10.732  1.00 64.69           C  
ATOM   3175  CB  SER A 416      -0.868  19.282 -12.381  1.00 64.69           C  
ATOM   3176  O   SER A 416      -2.842  19.969  -9.839  1.00 64.69           O  
ATOM   3177  OG  SER A 416      -1.915  18.330 -12.298  1.00 64.69           O  
ATOM   3178  N   ALA A 417      -2.648  21.858 -10.780  1.00 52.86           N  
ATOM   3179  CA  ALA A 417      -3.923  22.519 -10.512  1.00 52.86           C  
ATOM   3180  C   ALA A 417      -5.093  21.569 -10.747  1.00 52.86           C  
ATOM   3181  CB  ALA A 417      -4.070  23.764 -11.384  1.00 52.86           C  
ATOM   3182  O   ALA A 417      -6.124  21.667 -10.077  1.00 52.86           O  
ATOM   3183  N   ALA A 418      -4.836  20.332 -11.343  1.00 53.82           N  
ATOM   3184  CA  ALA A 418      -5.931  19.475 -11.791  1.00 53.82           C  
ATOM   3185  C   ALA A 418      -5.928  18.145 -11.043  1.00 53.82           C  
ATOM   3186  CB  ALA A 418      -5.838  19.236 -13.296  1.00 53.82           C  
ATOM   3187  O   ALA A 418      -6.971  17.503 -10.902  1.00 53.82           O  
ATOM   3188  N   THR A 419      -4.781  17.877 -10.063  1.00 57.69           N  
ATOM   3189  CA  THR A 419      -4.896  16.521  -9.538  1.00 57.69           C  
ATOM   3190  C   THR A 419      -4.271  16.424  -8.149  1.00 57.69           C  
ATOM   3191  CB  THR A 419      -4.226  15.501 -10.477  1.00 57.69           C  
ATOM   3192  O   THR A 419      -3.180  16.947  -7.915  1.00 57.69           O  
ATOM   3193  CG2 THR A 419      -4.577  14.072 -10.077  1.00 57.69           C  
ATOM   3194  OG1 THR A 419      -4.672  15.732 -11.820  1.00 57.69           O  
ATOM   3195  N   SER A 420      -5.006  15.918  -7.174  1.00 65.80           N  
ATOM   3196  CA  SER A 420      -4.620  15.646  -5.793  1.00 65.80           C  
ATOM   3197  C   SER A 420      -3.806  14.361  -5.690  1.00 65.80           C  
ATOM   3198  CB  SER A 420      -5.857  15.549  -4.899  1.00 65.80           C  
ATOM   3199  O   SER A 420      -2.927  14.243  -4.834  1.00 65.80           O  
ATOM   3200  OG  SER A 420      -6.672  14.455  -5.285  1.00 65.80           O  
ATOM   3201  N   THR A 421      -3.626  13.410  -6.823  1.00 71.58           N  
ATOM   3202  CA  THR A 421      -2.768  12.232  -6.767  1.00 71.58           C  
ATOM   3203  C   THR A 421      -2.422  11.748  -8.172  1.00 71.58           C  
ATOM   3204  CB  THR A 421      -3.436  11.091  -5.978  1.00 71.58           C  
ATOM   3205  O   THR A 421      -3.260  11.155  -8.854  1.00 71.58           O  
ATOM   3206  CG2 THR A 421      -2.444   9.969  -5.687  1.00 71.58           C  
ATOM   3207  OG1 THR A 421      -3.936  11.605  -4.737  1.00 71.58           O  
ATOM   3208  N   PRO A 422      -1.229  12.002  -8.695  1.00 80.79           N  
ATOM   3209  CA  PRO A 422      -0.828  11.460  -9.995  1.00 80.79           C  
ATOM   3210  C   PRO A 422      -0.438   9.986  -9.926  1.00 80.79           C  
ATOM   3211  CB  PRO A 422       0.373  12.326 -10.383  1.00 80.79           C  
ATOM   3212  O   PRO A 422      -0.047   9.496  -8.863  1.00 80.79           O  
ATOM   3213  CG  PRO A 422       0.980  12.741  -9.081  1.00 80.79           C  
ATOM   3214  CD  PRO A 422      -0.117  12.874  -8.065  1.00 80.79           C  
ATOM   3215  N   PRO A 423      -0.824   9.251 -11.076  1.00 91.30           N  
ATOM   3216  CA  PRO A 423      -0.237   7.910 -11.122  1.00 91.30           C  
ATOM   3217  C   PRO A 423       1.287   7.930 -11.027  1.00 91.30           C  
ATOM   3218  CB  PRO A 423      -0.692   7.372 -12.481  1.00 91.30           C  
ATOM   3219  O   PRO A 423       1.941   8.734 -11.696  1.00 91.30           O  
ATOM   3220  CG  PRO A 423      -1.809   8.275 -12.894  1.00 91.30           C  
ATOM   3221  CD  PRO A 423      -1.633   9.598 -12.206  1.00 91.30           C  
ATOM   3222  N   PHE A 424       1.886   7.096 -10.112  1.00 94.14           N  
ATOM   3223  CA  PHE A 424       3.325   7.055  -9.884  1.00 94.14           C  
ATOM   3224  C   PHE A 424       4.003   6.108 -10.867  1.00 94.14           C  
ATOM   3225  CB  PHE A 424       3.631   6.625  -8.446  1.00 94.14           C  
ATOM   3226  O   PHE A 424       3.565   4.969 -11.042  1.00 94.14           O  
ATOM   3227  CG  PHE A 424       3.152   7.602  -7.405  1.00 94.14           C  
ATOM   3228  CD1 PHE A 424       3.925   8.703  -7.057  1.00 94.14           C  
ATOM   3229  CD2 PHE A 424       1.928   7.419  -6.775  1.00 94.14           C  
ATOM   3230  CE1 PHE A 424       3.485   9.608  -6.095  1.00 94.14           C  
ATOM   3231  CE2 PHE A 424       1.481   8.319  -5.813  1.00 94.14           C  
ATOM   3232  CZ  PHE A 424       2.262   9.413  -5.473  1.00 94.14           C  
ATOM   3233  N   VAL A 425       4.991   6.659 -11.502  1.00 94.87           N  
ATOM   3234  CA  VAL A 425       5.818   5.882 -12.420  1.00 94.87           C  
ATOM   3235  C   VAL A 425       7.110   5.462 -11.722  1.00 94.87           C  
ATOM   3236  CB  VAL A 425       6.142   6.678 -13.704  1.00 94.87           C  
ATOM   3237  O   VAL A 425       7.975   6.297 -11.448  1.00 94.87           O  
ATOM   3238  CG1 VAL A 425       6.938   5.819 -14.685  1.00 94.87           C  
ATOM   3239  CG2 VAL A 425       4.856   7.184 -14.355  1.00 94.87           C  
ATOM   3240  N   VAL A 426       7.221   4.099 -11.486  1.00 95.54           N  
ATOM   3241  CA  VAL A 426       8.287   3.697 -10.574  1.00 95.54           C  
ATOM   3242  C   VAL A 426       9.138   2.608 -11.222  1.00 95.54           C  
ATOM   3243  CB  VAL A 426       7.721   3.199  -9.225  1.00 95.54           C  
ATOM   3244  O   VAL A 426       8.643   1.826 -12.037  1.00 95.54           O  
ATOM   3245  CG1 VAL A 426       6.933   4.307  -8.528  1.00 95.54           C  
ATOM   3246  CG2 VAL A 426       6.844   1.967  -9.437  1.00 95.54           C  
ATOM   3247  N   ILE A 427      10.363   2.625 -10.887  1.00 94.69           N  
ATOM   3248  CA  ILE A 427      11.333   1.569 -11.154  1.00 94.69           C  
ATOM   3249  C   ILE A 427      11.760   0.916  -9.842  1.00 94.69           C  
ATOM   3250  CB  ILE A 427      12.567   2.114 -11.908  1.00 94.69           C  
ATOM   3251  O   ILE A 427      12.085   1.608  -8.874  1.00 94.69           O  
ATOM   3252  CG1 ILE A 427      12.139   2.780 -13.221  1.00 94.69           C  
ATOM   3253  CG2 ILE A 427      13.580   0.994 -12.167  1.00 94.69           C  
ATOM   3254  CD1 ILE A 427      13.234   3.608 -13.880  1.00 94.69           C  
ATOM   3255  N   ALA A 428      11.684  -0.340  -9.765  1.00 92.76           N  
ATOM   3256  CA  ALA A 428      12.140  -1.060  -8.579  1.00 92.76           C  
ATOM   3257  C   ALA A 428      13.153  -2.140  -8.948  1.00 92.76           C  
ATOM   3258  CB  ALA A 428      10.954  -1.678  -7.843  1.00 92.76           C  
ATOM   3259  O   ALA A 428      13.061  -2.747 -10.018  1.00 92.76           O  
ATOM   3260  N   SER A 429      14.129  -2.333  -8.059  1.00 89.98           N  
ATOM   3261  CA  SER A 429      15.177  -3.306  -8.351  1.00 89.98           C  
ATOM   3262  C   SER A 429      15.665  -3.992  -7.079  1.00 89.98           C  
ATOM   3263  CB  SER A 429      16.353  -2.630  -9.059  1.00 89.98           C  
ATOM   3264  O   SER A 429      15.657  -3.392  -6.002  1.00 89.98           O  
ATOM   3265  OG  SER A 429      17.391  -3.562  -9.309  1.00 89.98           O  
ATOM   3266  N   ASN A 430      16.082  -5.277  -7.303  1.00 85.46           N  
ATOM   3267  CA  ASN A 430      16.745  -5.996  -6.220  1.00 85.46           C  
ATOM   3268  C   ASN A 430      18.250  -5.747  -6.221  1.00 85.46           C  
ATOM   3269  CB  ASN A 430      16.454  -7.496  -6.316  1.00 85.46           C  
ATOM   3270  O   ASN A 430      18.915  -5.932  -5.200  1.00 85.46           O  
ATOM   3271  CG  ASN A 430      14.995  -7.825  -6.067  1.00 85.46           C  
ATOM   3272  ND2 ASN A 430      14.521  -8.908  -6.670  1.00 85.46           N  
ATOM   3273  OD1 ASN A 430      14.301  -7.111  -5.338  1.00 85.46           O  
ATOM   3274  N   ASP A 431      18.698  -5.305  -7.267  1.00 87.68           N  
ATOM   3275  CA  ASP A 431      20.125  -5.029  -7.406  1.00 87.68           C  
ATOM   3276  C   ASP A 431      20.478  -3.661  -6.826  1.00 87.68           C  
ATOM   3277  CB  ASP A 431      20.545  -5.101  -8.876  1.00 87.68           C  
ATOM   3278  O   ASP A 431      19.763  -2.682  -7.051  1.00 87.68           O  
ATOM   3279  CG  ASP A 431      20.376  -6.487  -9.473  1.00 87.68           C  
ATOM   3280  OD1 ASP A 431      20.491  -7.489  -8.733  1.00 87.68           O  
ATOM   3281  OD2 ASP A 431      20.128  -6.579 -10.695  1.00 87.68           O  
ATOM   3282  N   ILE A 432      21.548  -3.679  -6.043  1.00 87.43           N  
ATOM   3283  CA  ILE A 432      21.968  -2.450  -5.379  1.00 87.43           C  
ATOM   3284  C   ILE A 432      23.324  -2.007  -5.923  1.00 87.43           C  
ATOM   3285  CB  ILE A 432      22.038  -2.632  -3.846  1.00 87.43           C  
ATOM   3286  O   ILE A 432      24.156  -2.841  -6.288  1.00 87.43           O  
ATOM   3287  CG1 ILE A 432      20.687  -3.110  -3.302  1.00 87.43           C  
ATOM   3288  CG2 ILE A 432      22.472  -1.329  -3.168  1.00 87.43           C  
ATOM   3289  CD1 ILE A 432      20.754  -3.680  -1.892  1.00 87.43           C  
ATOM   3290  N   ASN A 433      23.471  -0.686  -6.000  1.00 89.65           N  
ATOM   3291  CA  ASN A 433      24.763  -0.121  -6.373  1.00 89.65           C  
ATOM   3292  C   ASN A 433      25.824  -0.400  -5.312  1.00 89.65           C  
ATOM   3293  CB  ASN A 433      24.640   1.384  -6.620  1.00 89.65           C  
ATOM   3294  O   ASN A 433      25.760   0.142  -4.207  1.00 89.65           O  
ATOM   3295  CG  ASN A 433      25.883   1.975  -7.256  1.00 89.65           C  
ATOM   3296  ND2 ASN A 433      25.689   2.912  -8.177  1.00 89.65           N  
ATOM   3297  OD1 ASN A 433      27.008   1.592  -6.924  1.00 89.65           O  
ATOM   3298  N   GLN A 434      26.774  -1.288  -5.662  1.00 86.99           N  
ATOM   3299  CA  GLN A 434      27.771  -1.771  -4.712  1.00 86.99           C  
ATOM   3300  C   GLN A 434      28.709  -0.648  -4.280  1.00 86.99           C  
ATOM   3301  CB  GLN A 434      28.574  -2.924  -5.316  1.00 86.99           C  
ATOM   3302  O   GLN A 434      29.135  -0.598  -3.124  1.00 86.99           O  
ATOM   3303  CG  GLN A 434      27.782  -4.215  -5.463  1.00 86.99           C  
ATOM   3304  CD  GLN A 434      28.597  -5.338  -6.077  1.00 86.99           C  
ATOM   3305  NE2 GLN A 434      27.913  -6.328  -6.640  1.00 86.99           N  
ATOM   3306  OE1 GLN A 434      29.832  -5.315  -6.046  1.00 86.99           O  
ATOM   3307  N   ALA A 435      28.964   0.262  -5.155  1.00 87.16           N  
ATOM   3308  CA  ALA A 435      29.857   1.381  -4.868  1.00 87.16           C  
ATOM   3309  C   ALA A 435      29.271   2.289  -3.791  1.00 87.16           C  
ATOM   3310  CB  ALA A 435      30.135   2.180  -6.139  1.00 87.16           C  
ATOM   3311  O   ALA A 435      29.982   2.723  -2.881  1.00 87.16           O  
ATOM   3312  N   MET A 436      28.011   2.532  -3.865  1.00 84.92           N  
ATOM   3313  CA  MET A 436      27.315   3.400  -2.920  1.00 84.92           C  
ATOM   3314  C   MET A 436      27.104   2.693  -1.585  1.00 84.92           C  
ATOM   3315  CB  MET A 436      25.969   3.850  -3.492  1.00 84.92           C  
ATOM   3316  O   MET A 436      27.069   3.337  -0.535  1.00 84.92           O  
ATOM   3317  CG  MET A 436      26.092   4.799  -4.673  1.00 84.92           C  
ATOM   3318  SD  MET A 436      26.555   6.500  -4.164  1.00 84.92           S  
ATOM   3319  CE  MET A 436      26.348   7.374  -5.740  1.00 84.92           C  
ATOM   3320  N   LEU A 437      26.940   1.461  -1.671  1.00 83.82           N  
ATOM   3321  CA  LEU A 437      26.781   0.654  -0.466  1.00 83.82           C  
ATOM   3322  C   LEU A 437      28.071   0.629   0.346  1.00 83.82           C  
ATOM   3323  CB  LEU A 437      26.363  -0.774  -0.827  1.00 83.82           C  
ATOM   3324  O   LEU A 437      28.034   0.618   1.579  1.00 83.82           O  
ATOM   3325  CG  LEU A 437      26.000  -1.690   0.342  1.00 83.82           C  
ATOM   3326  CD1 LEU A 437      24.822  -1.113   1.121  1.00 83.82           C  
ATOM   3327  CD2 LEU A 437      25.680  -3.094  -0.159  1.00 83.82           C  
ATOM   3328  N   GLN A 438      29.243   0.638  -0.308  1.00 85.02           N  
ATOM   3329  CA  GLN A 438      30.551   0.565   0.334  1.00 85.02           C  
ATOM   3330  C   GLN A 438      31.027   1.947   0.773  1.00 85.02           C  
ATOM   3331  CB  GLN A 438      31.577  -0.069  -0.607  1.00 85.02           C  
ATOM   3332  O   GLN A 438      32.003   2.066   1.517  1.00 85.02           O  
ATOM   3333  CG  GLN A 438      31.326  -1.545  -0.885  1.00 85.02           C  
ATOM   3334  CD  GLN A 438      32.255  -2.108  -1.945  1.00 85.02           C  
ATOM   3335  NE2 GLN A 438      32.093  -3.390  -2.255  1.00 85.02           N  
ATOM   3336  OE1 GLN A 438      33.110  -1.397  -2.481  1.00 85.02           O  
ATOM   3337  N   ALA A 439      30.222   2.941   0.304  1.00 86.52           N  
ATOM   3338  CA  ALA A 439      30.547   4.312   0.689  1.00 86.52           C  
ATOM   3339  C   ALA A 439      30.250   4.552   2.167  1.00 86.52           C  
ATOM   3340  CB  ALA A 439      29.773   5.305  -0.174  1.00 86.52           C  
ATOM   3341  O   ALA A 439      29.465   3.821   2.775  1.00 86.52           O  
ATOM   3342  N   GLU A 440      31.014   5.500   2.893  1.00 86.98           N  
ATOM   3343  CA  GLU A 440      30.825   5.861   4.295  1.00 86.98           C  
ATOM   3344  C   GLU A 440      30.279   7.279   4.431  1.00 86.98           C  
ATOM   3345  CB  GLU A 440      32.141   5.727   5.067  1.00 86.98           C  
ATOM   3346  O   GLU A 440      30.980   8.250   4.138  1.00 86.98           O  
ATOM   3347  CG  GLU A 440      32.548   4.287   5.344  1.00 86.98           C  
ATOM   3348  CD  GLU A 440      33.708   4.168   6.319  1.00 86.98           C  
ATOM   3349  OE1 GLU A 440      34.072   3.031   6.694  1.00 86.98           O  
ATOM   3350  OE2 GLU A 440      34.257   5.222   6.712  1.00 86.98           O  
ATOM   3351  N   PRO A 441      28.907   7.313   4.637  1.00 84.92           N  
ATOM   3352  CA  PRO A 441      27.950   6.318   5.126  1.00 84.92           C  
ATOM   3353  C   PRO A 441      27.301   5.519   3.998  1.00 84.92           C  
ATOM   3354  CB  PRO A 441      26.911   7.162   5.867  1.00 84.92           C  
ATOM   3355  O   PRO A 441      27.239   5.990   2.860  1.00 84.92           O  
ATOM   3356  CG  PRO A 441      26.953   8.496   5.194  1.00 84.92           C  
ATOM   3357  CD  PRO A 441      28.338   8.716   4.657  1.00 84.92           C  
ATOM   3358  N   PRO A 442      27.101   4.109   4.284  1.00 82.98           N  
ATOM   3359  CA  PRO A 442      26.457   3.279   3.263  1.00 82.98           C  
ATOM   3360  C   PRO A 442      25.089   3.814   2.844  1.00 82.98           C  
ATOM   3361  CB  PRO A 442      26.323   1.917   3.949  1.00 82.98           C  
ATOM   3362  O   PRO A 442      24.286   4.202   3.697  1.00 82.98           O  
ATOM   3363  CG  PRO A 442      26.299   2.226   5.411  1.00 82.98           C  
ATOM   3364  CD  PRO A 442      27.063   3.498   5.642  1.00 82.98           C  
ATOM   3365  N   VAL A 443      24.956   3.938   1.536  1.00 84.39           N  
ATOM   3366  CA  VAL A 443      23.695   4.419   0.982  1.00 84.39           C  
ATOM   3367  C   VAL A 443      23.045   3.320   0.145  1.00 84.39           C  
ATOM   3368  CB  VAL A 443      23.899   5.690   0.127  1.00 84.39           C  
ATOM   3369  O   VAL A 443      23.694   2.722  -0.717  1.00 84.39           O  
ATOM   3370  CG1 VAL A 443      22.568   6.175  -0.446  1.00 84.39           C  
ATOM   3371  CG2 VAL A 443      24.559   6.790   0.956  1.00 84.39           C  
ATOM   3372  N   PHE A 444      21.861   3.026   0.525  1.00 84.37           N  
ATOM   3373  CA  PHE A 444      21.064   2.074  -0.240  1.00 84.37           C  
ATOM   3374  C   PHE A 444      20.554   2.708  -1.529  1.00 84.37           C  
ATOM   3375  CB  PHE A 444      19.886   1.563   0.596  1.00 84.37           C  
ATOM   3376  O   PHE A 444      19.803   3.685  -1.491  1.00 84.37           O  
ATOM   3377  CG  PHE A 444      18.966   0.637  -0.154  1.00 84.37           C  
ATOM   3378  CD1 PHE A 444      17.762   1.099  -0.670  1.00 84.37           C  
ATOM   3379  CD2 PHE A 444      19.307  -0.696  -0.342  1.00 84.37           C  
ATOM   3380  CE1 PHE A 444      16.909   0.245  -1.364  1.00 84.37           C  
ATOM   3381  CE2 PHE A 444      18.459  -1.556  -1.034  1.00 84.37           C  
ATOM   3382  CZ  PHE A 444      17.260  -1.084  -1.544  1.00 84.37           C  
ATOM   3383  N   TRP A 445      21.082   2.183  -2.691  1.00 89.02           N  
ATOM   3384  CA  TRP A 445      20.742   2.766  -3.984  1.00 89.02           C  
ATOM   3385  C   TRP A 445      20.401   1.680  -4.999  1.00 89.02           C  
ATOM   3386  CB  TRP A 445      21.898   3.625  -4.507  1.00 89.02           C  
ATOM   3387  O   TRP A 445      21.295   1.072  -5.591  1.00 89.02           O  
ATOM   3388  CG  TRP A 445      21.507   4.567  -5.606  1.00 89.02           C  
ATOM   3389  CD1 TRP A 445      21.567   4.334  -6.952  1.00 89.02           C  
ATOM   3390  CD2 TRP A 445      21.001   5.897  -5.451  1.00 89.02           C  
ATOM   3391  CE2 TRP A 445      20.775   6.411  -6.747  1.00 89.02           C  
ATOM   3392  CE3 TRP A 445      20.716   6.703  -4.341  1.00 89.02           C  
ATOM   3393  NE1 TRP A 445      21.128   5.439  -7.644  1.00 89.02           N  
ATOM   3394  CH2 TRP A 445      20.005   8.466  -5.860  1.00 89.02           C  
ATOM   3395  CZ2 TRP A 445      20.275   7.698  -6.963  1.00 89.02           C  
ATOM   3396  CZ3 TRP A 445      20.219   7.984  -4.559  1.00 89.02           C  
ATOM   3397  N   PRO A 446      19.081   1.388  -5.114  1.00 90.49           N  
ATOM   3398  CA  PRO A 446      18.645   0.358  -6.059  1.00 90.49           C  
ATOM   3399  C   PRO A 446      18.769   0.801  -7.515  1.00 90.49           C  
ATOM   3400  CB  PRO A 446      17.179   0.130  -5.681  1.00 90.49           C  
ATOM   3401  O   PRO A 446      18.323   1.895  -7.871  1.00 90.49           O  
ATOM   3402  CG  PRO A 446      17.015   0.815  -4.362  1.00 90.49           C  
ATOM   3403  CD  PRO A 446      18.114   1.826  -4.209  1.00 90.49           C  
ATOM   3404  N   GLU A 447      19.483  -0.108  -8.253  1.00 92.77           N  
ATOM   3405  CA  GLU A 447      19.657   0.220  -9.664  1.00 92.77           C  
ATOM   3406  C   GLU A 447      19.562  -1.028 -10.537  1.00 92.77           C  
ATOM   3407  CB  GLU A 447      20.998   0.921  -9.893  1.00 92.77           C  
ATOM   3408  O   GLU A 447      19.832  -2.138 -10.073  1.00 92.77           O  
ATOM   3409  CG  GLU A 447      22.207   0.021  -9.677  1.00 92.77           C  
ATOM   3410  CD  GLU A 447      23.532   0.736  -9.888  1.00 92.77           C  
ATOM   3411  OE1 GLU A 447      24.588   0.064  -9.904  1.00 92.77           O  
ATOM   3412  OE2 GLU A 447      23.514   1.978 -10.037  1.00 92.77           O  
ATOM   3413  N   ARG A 448      19.112  -0.805 -11.749  1.00 92.30           N  
ATOM   3414  CA  ARG A 448      19.126  -1.832 -12.785  1.00 92.30           C  
ATOM   3415  C   ARG A 448      20.170  -1.520 -13.852  1.00 92.30           C  
ATOM   3416  CB  ARG A 448      17.744  -1.966 -13.428  1.00 92.30           C  
ATOM   3417  O   ARG A 448      20.147  -0.444 -14.454  1.00 92.30           O  
ATOM   3418  CG  ARG A 448      16.677  -2.505 -12.489  1.00 92.30           C  
ATOM   3419  CD  ARG A 448      15.366  -2.769 -13.216  1.00 92.30           C  
ATOM   3420  NE  ARG A 448      14.397  -3.440 -12.355  1.00 92.30           N  
ATOM   3421  NH1 ARG A 448      13.504  -4.753 -14.033  1.00 92.30           N  
ATOM   3422  NH2 ARG A 448      12.696  -4.913 -11.894  1.00 92.30           N  
ATOM   3423  CZ  ARG A 448      13.534  -4.367 -12.763  1.00 92.30           C  
ATOM   3424  N   ARG A 449      21.111  -2.521 -14.057  1.00 92.38           N  
ATOM   3425  CA  ARG A 449      22.197  -2.315 -15.010  1.00 92.38           C  
ATOM   3426  C   ARG A 449      21.932  -3.063 -16.312  1.00 92.38           C  
ATOM   3427  CB  ARG A 449      23.532  -2.762 -14.411  1.00 92.38           C  
ATOM   3428  O   ARG A 449      21.647  -4.263 -16.298  1.00 92.38           O  
ATOM   3429  CG  ARG A 449      23.991  -1.920 -13.232  1.00 92.38           C  
ATOM   3430  CD  ARG A 449      25.357  -2.359 -12.723  1.00 92.38           C  
ATOM   3431  NE  ARG A 449      25.747  -1.624 -11.523  1.00 92.38           N  
ATOM   3432  NH1 ARG A 449      28.010  -1.663 -11.984  1.00 92.38           N  
ATOM   3433  NH2 ARG A 449      27.240  -0.639 -10.083  1.00 92.38           N  
ATOM   3434  CZ  ARG A 449      26.998  -1.310 -11.199  1.00 92.38           C  
ATOM   3435  N   TYR A 450      21.928  -2.254 -17.356  1.00 93.27           N  
ATOM   3436  CA  TYR A 450      21.808  -2.779 -18.711  1.00 93.27           C  
ATOM   3437  C   TYR A 450      23.095  -2.559 -19.497  1.00 93.27           C  
ATOM   3438  CB  TYR A 450      20.632  -2.121 -19.440  1.00 93.27           C  
ATOM   3439  O   TYR A 450      23.884  -1.670 -19.171  1.00 93.27           O  
ATOM   3440  CG  TYR A 450      19.315  -2.259 -18.716  1.00 93.27           C  
ATOM   3441  CD1 TYR A 450      18.555  -3.421 -18.826  1.00 93.27           C  
ATOM   3442  CD2 TYR A 450      18.827  -1.227 -17.921  1.00 93.27           C  
ATOM   3443  CE1 TYR A 450      17.340  -3.552 -18.162  1.00 93.27           C  
ATOM   3444  CE2 TYR A 450      17.613  -1.347 -17.252  1.00 93.27           C  
ATOM   3445  OH  TYR A 450      15.676  -2.635 -16.719  1.00 93.27           O  
ATOM   3446  CZ  TYR A 450      16.878  -2.511 -17.378  1.00 93.27           C  
ATOM   3447  N   PRO A 451      23.281  -3.396 -20.587  1.00 93.78           N  
ATOM   3448  CA  PRO A 451      24.484  -3.165 -21.391  1.00 93.78           C  
ATOM   3449  C   PRO A 451      24.553  -1.748 -21.955  1.00 93.78           C  
ATOM   3450  CB  PRO A 451      24.359  -4.195 -22.516  1.00 93.78           C  
ATOM   3451  O   PRO A 451      25.646  -1.211 -22.153  1.00 93.78           O  
ATOM   3452  CG  PRO A 451      23.531  -5.296 -21.936  1.00 93.78           C  
ATOM   3453  CD  PRO A 451      22.524  -4.693 -20.999  1.00 93.78           C  
ATOM   3454  N   TRP A 452      23.387  -1.096 -22.088  1.00 91.90           N  
ATOM   3455  CA  TRP A 452      23.326   0.221 -22.714  1.00 91.90           C  
ATOM   3456  C   TRP A 452      23.170   1.316 -21.664  1.00 91.90           C  
ATOM   3457  CB  TRP A 452      22.169   0.288 -23.715  1.00 91.90           C  
ATOM   3458  O   TRP A 452      23.101   2.501 -21.999  1.00 91.90           O  
ATOM   3459  CG  TRP A 452      20.858  -0.185 -23.163  1.00 91.90           C  
ATOM   3460  CD1 TRP A 452      19.953   0.548 -22.447  1.00 91.90           C  
ATOM   3461  CD2 TRP A 452      20.307  -1.500 -23.279  1.00 91.90           C  
ATOM   3462  CE2 TRP A 452      19.063  -1.493 -22.610  1.00 91.90           C  
ATOM   3463  CE3 TRP A 452      20.744  -2.685 -23.887  1.00 91.90           C  
ATOM   3464  NE1 TRP A 452      18.871  -0.233 -22.111  1.00 91.90           N  
ATOM   3465  CH2 TRP A 452      18.703  -3.773 -23.132  1.00 91.90           C  
ATOM   3466  CZ2 TRP A 452      18.252  -2.627 -22.530  1.00 91.90           C  
ATOM   3467  CZ3 TRP A 452      19.935  -3.813 -23.806  1.00 91.90           C  
ATOM   3468  N   GLY A 453      23.023   1.043 -20.404  1.00 92.28           N  
ATOM   3469  CA  GLY A 453      22.894   2.072 -19.384  1.00 92.28           C  
ATOM   3470  C   GLY A 453      22.371   1.540 -18.063  1.00 92.28           C  
ATOM   3471  O   GLY A 453      22.184   0.332 -17.905  1.00 92.28           O  
ATOM   3472  N   THR A 454      22.236   2.539 -17.076  1.00 93.60           N  
ATOM   3473  CA  THR A 454      21.781   2.185 -15.737  1.00 93.60           C  
ATOM   3474  C   THR A 454      20.502   2.939 -15.383  1.00 93.60           C  
ATOM   3475  CB  THR A 454      22.863   2.482 -14.682  1.00 93.60           C  
ATOM   3476  O   THR A 454      20.385   4.136 -15.656  1.00 93.60           O  
ATOM   3477  CG2 THR A 454      24.102   1.622 -14.908  1.00 93.60           C  
ATOM   3478  OG1 THR A 454      23.234   3.864 -14.763  1.00 93.60           O  
ATOM   3479  N   ALA A 455      19.578   2.203 -14.969  1.00 93.99           N  
ATOM   3480  CA  ALA A 455      18.333   2.782 -14.473  1.00 93.99           C  
ATOM   3481  C   ALA A 455      18.319   2.830 -12.948  1.00 93.99           C  
ATOM   3482  CB  ALA A 455      17.135   1.988 -14.988  1.00 93.99           C  
ATOM   3483  O   ALA A 455      18.382   1.791 -12.287  1.00 93.99           O  
ATOM   3484  N   GLU A 456      18.228   4.043 -12.501  1.00 93.39           N  
ATOM   3485  CA  GLU A 456      18.278   4.257 -11.057  1.00 93.39           C  
ATOM   3486  C   GLU A 456      16.881   4.476 -10.483  1.00 93.39           C  
ATOM   3487  CB  GLU A 456      19.178   5.449 -10.722  1.00 93.39           C  
ATOM   3488  O   GLU A 456      16.127   5.317 -10.976  1.00 93.39           O  
ATOM   3489  CG  GLU A 456      20.607   5.301 -11.221  1.00 93.39           C  
ATOM   3490  CD  GLU A 456      21.448   6.550 -11.014  1.00 93.39           C  
ATOM   3491  OE1 GLU A 456      22.661   6.524 -11.323  1.00 93.39           O  
ATOM   3492  OE2 GLU A 456      20.890   7.564 -10.537  1.00 93.39           O  
ATOM   3493  N   ALA A 457      16.528   3.734  -9.453  1.00 92.68           N  
ATOM   3494  CA  ALA A 457      15.195   3.740  -8.855  1.00 92.68           C  
ATOM   3495  C   ALA A 457      14.969   5.007  -8.034  1.00 92.68           C  
ATOM   3496  CB  ALA A 457      14.997   2.502  -7.984  1.00 92.68           C  
ATOM   3497  O   ALA A 457      13.870   5.566  -8.034  1.00 92.68           O  
ATOM   3498  N   PHE A 458      16.005   5.587  -7.379  1.00 91.60           N  
ATOM   3499  CA  PHE A 458      15.860   6.725  -6.479  1.00 91.60           C  
ATOM   3500  C   PHE A 458      16.182   8.029  -7.200  1.00 91.60           C  
ATOM   3501  CB  PHE A 458      16.768   6.564  -5.256  1.00 91.60           C  
ATOM   3502  O   PHE A 458      16.172   9.101  -6.590  1.00 91.60           O  
ATOM   3503  CG  PHE A 458      16.281   5.537  -4.270  1.00 91.60           C  
ATOM   3504  CD1 PHE A 458      14.921   5.327  -4.078  1.00 91.60           C  
ATOM   3505  CD2 PHE A 458      17.184   4.780  -3.534  1.00 91.60           C  
ATOM   3506  CE1 PHE A 458      14.467   4.376  -3.166  1.00 91.60           C  
ATOM   3507  CE2 PHE A 458      16.738   3.829  -2.621  1.00 91.60           C  
ATOM   3508  CZ  PHE A 458      15.380   3.629  -2.438  1.00 91.60           C  
ATOM   3509  N   ASN A 459      16.485   7.870  -8.456  1.00 91.46           N  
ATOM   3510  CA  ASN A 459      16.654   9.066  -9.275  1.00 91.46           C  
ATOM   3511  C   ASN A 459      15.311   9.623  -9.738  1.00 91.46           C  
ATOM   3512  CB  ASN A 459      17.550   8.770 -10.479  1.00 91.46           C  
ATOM   3513  O   ASN A 459      14.549   8.933 -10.417  1.00 91.46           O  
ATOM   3514  CG  ASN A 459      17.985  10.027 -11.207  1.00 91.46           C  
ATOM   3515  ND2 ASN A 459      19.015   9.906 -12.037  1.00 91.46           N  
ATOM   3516  OD1 ASN A 459      17.400  11.098 -11.025  1.00 91.46           O  
ATOM   3517  N   PRO A 460      14.946  10.967  -9.382  1.00 91.00           N  
ATOM   3518  CA  PRO A 460      13.652  11.563  -9.722  1.00 91.00           C  
ATOM   3519  C   PRO A 460      13.443  11.702 -11.228  1.00 91.00           C  
ATOM   3520  CB  PRO A 460      13.710  12.938  -9.050  1.00 91.00           C  
ATOM   3521  O   PRO A 460      12.304  11.807 -11.690  1.00 91.00           O  
ATOM   3522  CG  PRO A 460      14.778  12.810  -8.011  1.00 91.00           C  
ATOM   3523  CD  PRO A 460      15.748  11.751  -8.452  1.00 91.00           C  
ATOM   3524  N   GLU A 461      14.533  11.680 -11.980  1.00 88.91           N  
ATOM   3525  CA  GLU A 461      14.428  11.791 -13.432  1.00 88.91           C  
ATOM   3526  C   GLU A 461      14.018  10.462 -14.059  1.00 88.91           C  
ATOM   3527  CB  GLU A 461      15.753  12.270 -14.032  1.00 88.91           C  
ATOM   3528  O   GLU A 461      13.423  10.436 -15.138  1.00 88.91           O  
ATOM   3529  CG  GLU A 461      16.137  13.685 -13.624  1.00 88.91           C  
ATOM   3530  CD  GLU A 461      17.421  14.170 -14.278  1.00 88.91           C  
ATOM   3531  OE1 GLU A 461      17.769  15.362 -14.121  1.00 88.91           O  
ATOM   3532  OE2 GLU A 461      18.084  13.351 -14.953  1.00 88.91           O  
ATOM   3533  N   HIS A 462      14.304   9.316 -13.442  1.00 90.26           N  
ATOM   3534  CA  HIS A 462      14.072   7.971 -13.958  1.00 90.26           C  
ATOM   3535  C   HIS A 462      12.837   7.342 -13.321  1.00 90.26           C  
ATOM   3536  CB  HIS A 462      15.296   7.086 -13.717  1.00 90.26           C  
ATOM   3537  O   HIS A 462      12.113   6.588 -13.975  1.00 90.26           O  
ATOM   3538  CG  HIS A 462      16.512   7.526 -14.469  1.00 90.26           C  
ATOM   3539  CD2 HIS A 462      16.705   8.562 -15.319  1.00 90.26           C  
ATOM   3540  ND1 HIS A 462      17.717   6.863 -14.388  1.00 90.26           N  
ATOM   3541  CE1 HIS A 462      18.602   7.474 -15.157  1.00 90.26           C  
ATOM   3542  NE2 HIS A 462      18.013   8.508 -15.733  1.00 90.26           N  
ATOM   3543  N   SER A 463      12.563   7.708 -11.962  1.00 93.58           N  
ATOM   3544  CA  SER A 463      11.510   7.023 -11.219  1.00 93.58           C  
ATOM   3545  C   SER A 463      10.898   7.934 -10.160  1.00 93.58           C  
ATOM   3546  CB  SER A 463      12.057   5.756 -10.560  1.00 93.58           C  
ATOM   3547  O   SER A 463      11.579   8.805  -9.615  1.00 93.58           O  
ATOM   3548  OG  SER A 463      11.048   5.106  -9.806  1.00 93.58           O  
ATOM   3549  N   ASP A 464       9.619   7.712  -9.839  1.00 93.65           N  
ATOM   3550  CA  ASP A 464       8.911   8.429  -8.783  1.00 93.65           C  
ATOM   3551  C   ASP A 464       8.993   7.676  -7.458  1.00 93.65           C  
ATOM   3552  CB  ASP A 464       7.449   8.652  -9.173  1.00 93.65           C  
ATOM   3553  O   ASP A 464       8.316   8.034  -6.492  1.00 93.65           O  
ATOM   3554  CG  ASP A 464       7.283   9.634 -10.319  1.00 93.65           C  
ATOM   3555  OD1 ASP A 464       8.220  10.415 -10.593  1.00 93.65           O  
ATOM   3556  OD2 ASP A 464       6.205   9.630 -10.952  1.00 93.65           O  
ATOM   3557  N   LEU A 465       9.806   6.706  -7.361  1.00 93.70           N  
ATOM   3558  CA  LEU A 465       9.871   5.821  -6.204  1.00 93.70           C  
ATOM   3559  C   LEU A 465      10.268   6.593  -4.950  1.00 93.70           C  
ATOM   3560  CB  LEU A 465      10.865   4.684  -6.454  1.00 93.70           C  
ATOM   3561  O   LEU A 465       9.720   6.358  -3.871  1.00 93.70           O  
ATOM   3562  CG  LEU A 465      10.952   3.609  -5.370  1.00 93.70           C  
ATOM   3563  CD1 LEU A 465       9.607   2.910  -5.207  1.00 93.70           C  
ATOM   3564  CD2 LEU A 465      12.047   2.600  -5.703  1.00 93.70           C  
ATOM   3565  N   LEU A 466      11.237   7.463  -5.045  1.00 91.73           N  
ATOM   3566  CA  LEU A 466      11.695   8.264  -3.916  1.00 91.73           C  
ATOM   3567  C   LEU A 466      10.575   9.160  -3.396  1.00 91.73           C  
ATOM   3568  CB  LEU A 466      12.901   9.117  -4.317  1.00 91.73           C  
ATOM   3569  O   LEU A 466      10.381   9.278  -2.184  1.00 91.73           O  
ATOM   3570  CG  LEU A 466      13.593   9.886  -3.190  1.00 91.73           C  
ATOM   3571  CD1 LEU A 466      14.131   8.918  -2.140  1.00 91.73           C  
ATOM   3572  CD2 LEU A 466      14.714  10.757  -3.746  1.00 91.73           C  
ATOM   3573  N   HIS A 467       9.847   9.812  -4.301  1.00 92.54           N  
ATOM   3574  CA  HIS A 467       8.696  10.633  -3.943  1.00 92.54           C  
ATOM   3575  C   HIS A 467       7.592   9.791  -3.312  1.00 92.54           C  
ATOM   3576  CB  HIS A 467       8.158  11.367  -5.174  1.00 92.54           C  
ATOM   3577  O   HIS A 467       6.954  10.218  -2.347  1.00 92.54           O  
ATOM   3578  CG  HIS A 467       9.140  12.316  -5.783  1.00 92.54           C  
ATOM   3579  CD2 HIS A 467       9.474  13.585  -5.449  1.00 92.54           C  
ATOM   3580  ND1 HIS A 467       9.909  11.990  -6.879  1.00 92.54           N  
ATOM   3581  CE1 HIS A 467      10.676  13.021  -7.193  1.00 92.54           C  
ATOM   3582  NE2 HIS A 467      10.432  14.001  -6.340  1.00 92.54           N  
ATOM   3583  N   LEU A 468       7.325   8.645  -3.924  1.00 93.82           N  
ATOM   3584  CA  LEU A 468       6.329   7.722  -3.392  1.00 93.82           C  
ATOM   3585  C   LEU A 468       6.708   7.262  -1.988  1.00 93.82           C  
ATOM   3586  CB  LEU A 468       6.174   6.510  -4.314  1.00 93.82           C  
ATOM   3587  O   LEU A 468       5.857   7.204  -1.098  1.00 93.82           O  
ATOM   3588  CG  LEU A 468       5.148   5.460  -3.887  1.00 93.82           C  
ATOM   3589  CD1 LEU A 468       3.754   6.076  -3.822  1.00 93.82           C  
ATOM   3590  CD2 LEU A 468       5.169   4.271  -4.843  1.00 93.82           C  
ATOM   3591  N   ARG A 469       7.978   6.987  -1.801  1.00 93.04           N  
ATOM   3592  CA  ARG A 469       8.501   6.577  -0.501  1.00 93.04           C  
ATOM   3593  C   ARG A 469       8.337   7.690   0.530  1.00 93.04           C  
ATOM   3594  CB  ARG A 469       9.974   6.180  -0.614  1.00 93.04           C  
ATOM   3595  O   ARG A 469       7.895   7.442   1.654  1.00 93.04           O  
ATOM   3596  CG  ARG A 469      10.584   5.700   0.693  1.00 93.04           C  
ATOM   3597  CD  ARG A 469      12.032   5.265   0.513  1.00 93.04           C  
ATOM   3598  NE  ARG A 469      12.677   4.996   1.795  1.00 93.04           N  
ATOM   3599  NH1 ARG A 469      14.582   4.066   0.876  1.00 93.04           N  
ATOM   3600  NH2 ARG A 469      14.367   4.234   3.152  1.00 93.04           N  
ATOM   3601  CZ  ARG A 469      13.874   4.433   1.938  1.00 93.04           C  
ATOM   3602  N   ALA A 470       8.668   8.868   0.240  1.00 92.15           N  
ATOM   3603  CA  ALA A 470       8.533  10.026   1.120  1.00 92.15           C  
ATOM   3604  C   ALA A 470       7.069  10.284   1.466  1.00 92.15           C  
ATOM   3605  CB  ALA A 470       9.149  11.262   0.471  1.00 92.15           C  
ATOM   3606  O   ALA A 470       6.741  10.594   2.614  1.00 92.15           O  
ATOM   3607  N   LEU A 471       6.225  10.112   0.516  1.00 92.97           N  
ATOM   3608  CA  LEU A 471       4.794  10.340   0.688  1.00 92.97           C  
ATOM   3609  C   LEU A 471       4.191   9.313   1.641  1.00 92.97           C  
ATOM   3610  CB  LEU A 471       4.076  10.284  -0.662  1.00 92.97           C  
ATOM   3611  O   LEU A 471       3.473   9.675   2.576  1.00 92.97           O  
ATOM   3612  CG  LEU A 471       2.585  10.624  -0.652  1.00 92.97           C  
ATOM   3613  CD1 LEU A 471       2.382  12.110  -0.378  1.00 92.97           C  
ATOM   3614  CD2 LEU A 471       1.936  10.225  -1.973  1.00 92.97           C  
ATOM   3615  N   LEU A 472       4.495   7.985   1.495  1.00 92.80           N  
ATOM   3616  CA  LEU A 472       3.865   6.887   2.221  1.00 92.80           C  
ATOM   3617  C   LEU A 472       4.485   6.725   3.605  1.00 92.80           C  
ATOM   3618  CB  LEU A 472       3.994   5.580   1.435  1.00 92.80           C  
ATOM   3619  O   LEU A 472       3.796   6.356   4.559  1.00 92.80           O  
ATOM   3620  CG  LEU A 472       3.165   5.475   0.154  1.00 92.80           C  
ATOM   3621  CD1 LEU A 472       3.431   4.144  -0.542  1.00 92.80           C  
ATOM   3622  CD2 LEU A 472       1.681   5.636   0.462  1.00 92.80           C  
ATOM   3623  N   LEU A 473       5.792   7.060   3.726  1.00 90.83           N  
ATOM   3624  CA  LEU A 473       6.503   6.705   4.950  1.00 90.83           C  
ATOM   3625  C   LEU A 473       6.740   7.937   5.817  1.00 90.83           C  
ATOM   3626  CB  LEU A 473       7.840   6.036   4.619  1.00 90.83           C  
ATOM   3627  O   LEU A 473       6.982   7.818   7.020  1.00 90.83           O  
ATOM   3628  CG  LEU A 473       7.762   4.673   3.929  1.00 90.83           C  
ATOM   3629  CD1 LEU A 473       9.164   4.140   3.649  1.00 90.83           C  
ATOM   3630  CD2 LEU A 473       6.970   3.687   4.779  1.00 90.83           C  
ATOM   3631  N   LYS A 474       6.504   9.160   5.279  1.00 90.18           N  
ATOM   3632  CA  LYS A 474       6.852  10.336   6.071  1.00 90.18           C  
ATOM   3633  C   LYS A 474       5.717  11.355   6.069  1.00 90.18           C  
ATOM   3634  CB  LYS A 474       8.135  10.979   5.544  1.00 90.18           C  
ATOM   3635  O   LYS A 474       5.228  11.751   7.129  1.00 90.18           O  
ATOM   3636  CG  LYS A 474       8.631  12.149   6.381  1.00 90.18           C  
ATOM   3637  CD  LYS A 474       9.936  12.713   5.836  1.00 90.18           C  
ATOM   3638  CE  LYS A 474      10.389  13.936   6.621  1.00 90.18           C  
ATOM   3639  NZ  LYS A 474      11.673  14.488   6.095  1.00 90.18           N  
ATOM   3640  N   GLU A 475       5.114  11.770   4.927  1.00 90.96           N  
ATOM   3641  CA  GLU A 475       4.276  12.959   4.805  1.00 90.96           C  
ATOM   3642  C   GLU A 475       2.795  12.600   4.874  1.00 90.96           C  
ATOM   3643  CB  GLU A 475       4.578  13.697   3.498  1.00 90.96           C  
ATOM   3644  O   GLU A 475       2.017  13.279   5.548  1.00 90.96           O  
ATOM   3645  CG  GLU A 475       6.015  14.183   3.383  1.00 90.96           C  
ATOM   3646  CD  GLU A 475       6.378  15.236   4.418  1.00 90.96           C  
ATOM   3647  OE1 GLU A 475       7.581  15.400   4.722  1.00 90.96           O  
ATOM   3648  OE2 GLU A 475       5.450  15.903   4.929  1.00 90.96           O  
ATOM   3649  N   ALA A 476       2.300  11.450   4.270  1.00 91.53           N  
ATOM   3650  CA  ALA A 476       0.886  11.150   4.065  1.00 91.53           C  
ATOM   3651  C   ALA A 476       0.337  10.292   5.201  1.00 91.53           C  
ATOM   3652  CB  ALA A 476       0.679  10.449   2.724  1.00 91.53           C  
ATOM   3653  O   ALA A 476      -0.834   9.904   5.184  1.00 91.53           O  
ATOM   3654  N   LEU A 477       1.097  10.022   6.263  1.00 91.14           N  
ATOM   3655  CA  LEU A 477       0.714   9.078   7.308  1.00 91.14           C  
ATOM   3656  C   LEU A 477      -0.489   9.592   8.091  1.00 91.14           C  
ATOM   3657  CB  LEU A 477       1.887   8.827   8.260  1.00 91.14           C  
ATOM   3658  O   LEU A 477      -1.393   8.823   8.424  1.00 91.14           O  
ATOM   3659  CG  LEU A 477       3.062   8.030   7.692  1.00 91.14           C  
ATOM   3660  CD1 LEU A 477       4.221   8.015   8.683  1.00 91.14           C  
ATOM   3661  CD2 LEU A 477       2.628   6.609   7.348  1.00 91.14           C  
ATOM   3662  N   GLU A 478      -0.579  10.866   8.286  1.00 89.27           N  
ATOM   3663  CA  GLU A 478      -1.682  11.462   9.034  1.00 89.27           C  
ATOM   3664  C   GLU A 478      -2.965  11.475   8.208  1.00 89.27           C  
ATOM   3665  CB  GLU A 478      -1.326  12.883   9.476  1.00 89.27           C  
ATOM   3666  O   GLU A 478      -4.047  11.194   8.727  1.00 89.27           O  
ATOM   3667  CG  GLU A 478      -0.266  12.941  10.566  1.00 89.27           C  
ATOM   3668  CD  GLU A 478       0.041  14.356  11.031  1.00 89.27           C  
ATOM   3669  OE1 GLU A 478       0.857  14.524  11.965  1.00 89.27           O  
ATOM   3670  OE2 GLU A 478      -0.541  15.303  10.457  1.00 89.27           O  
ATOM   3671  N   GLU A 479      -2.789  11.829   6.984  1.00 92.19           N  
ATOM   3672  CA  GLU A 479      -3.932  11.860   6.076  1.00 92.19           C  
ATOM   3673  C   GLU A 479      -4.499  10.461   5.853  1.00 92.19           C  
ATOM   3674  CB  GLU A 479      -3.537  12.487   4.736  1.00 92.19           C  
ATOM   3675  O   GLU A 479      -5.718  10.280   5.807  1.00 92.19           O  
ATOM   3676  CG  GLU A 479      -3.264  13.982   4.813  1.00 92.19           C  
ATOM   3677  CD  GLU A 479      -2.976  14.610   3.458  1.00 92.19           C  
ATOM   3678  OE1 GLU A 479      -2.438  15.739   3.415  1.00 92.19           O  
ATOM   3679  OE2 GLU A 479      -3.294  13.968   2.432  1.00 92.19           O  
ATOM   3680  N   ILE A 480      -3.622   9.495   5.694  1.00 92.44           N  
ATOM   3681  CA  ILE A 480      -4.031   8.111   5.481  1.00 92.44           C  
ATOM   3682  C   ILE A 480      -4.760   7.592   6.718  1.00 92.44           C  
ATOM   3683  CB  ILE A 480      -2.821   7.208   5.154  1.00 92.44           C  
ATOM   3684  O   ILE A 480      -5.778   6.905   6.604  1.00 92.44           O  
ATOM   3685  CG1 ILE A 480      -2.241   7.569   3.781  1.00 92.44           C  
ATOM   3686  CG2 ILE A 480      -3.220   5.730   5.208  1.00 92.44           C  
ATOM   3687  CD1 ILE A 480      -0.938   6.854   3.453  1.00 92.44           C  
ATOM   3688  N   SER A 481      -4.300   7.958   7.855  1.00 89.09           N  
ATOM   3689  CA  SER A 481      -4.928   7.544   9.106  1.00 89.09           C  
ATOM   3690  C   SER A 481      -6.310   8.168   9.263  1.00 89.09           C  
ATOM   3691  CB  SER A 481      -4.049   7.925  10.298  1.00 89.09           C  
ATOM   3692  O   SER A 481      -7.249   7.505   9.712  1.00 89.09           O  
ATOM   3693  OG  SER A 481      -4.669   7.556  11.518  1.00 89.09           O  
ATOM   3694  N   ALA A 482      -6.463   9.451   8.968  1.00 90.72           N  
ATOM   3695  CA  ALA A 482      -7.733  10.167   9.053  1.00 90.72           C  
ATOM   3696  C   ALA A 482      -8.763   9.571   8.098  1.00 90.72           C  
ATOM   3697  CB  ALA A 482      -7.530  11.650   8.754  1.00 90.72           C  
ATOM   3698  O   ALA A 482      -9.932   9.410   8.456  1.00 90.72           O  
ATOM   3699  N   ALA A 483      -8.331   9.281   6.888  1.00 91.47           N  
ATOM   3700  CA  ALA A 483      -9.201   8.692   5.874  1.00 91.47           C  
ATOM   3701  C   ALA A 483      -9.665   7.299   6.292  1.00 91.47           C  
ATOM   3702  CB  ALA A 483      -8.483   8.628   4.528  1.00 91.47           C  
ATOM   3703  O   ALA A 483     -10.803   6.910   6.019  1.00 91.47           O  
ATOM   3704  N   LYS A 484      -8.812   6.580   6.860  1.00 91.98           N  
ATOM   3705  CA  LYS A 484      -9.099   5.244   7.375  1.00 91.98           C  
ATOM   3706  C   LYS A 484     -10.233   5.280   8.394  1.00 91.98           C  
ATOM   3707  CB  LYS A 484      -7.847   4.632   8.005  1.00 91.98           C  
ATOM   3708  O   LYS A 484     -11.148   4.454   8.342  1.00 91.98           O  
ATOM   3709  CG  LYS A 484      -8.065   3.245   8.592  1.00 91.98           C  
ATOM   3710  CD  LYS A 484      -6.793   2.703   9.232  1.00 91.98           C  
ATOM   3711  CE  LYS A 484      -6.365   3.544  10.427  1.00 91.98           C  
ATOM   3712  NZ  LYS A 484      -5.059   3.085  10.987  1.00 91.98           N  
ATOM   3713  N   ARG A 485     -10.174   6.172   9.326  1.00 90.55           N  
ATOM   3714  CA  ARG A 485     -11.168   6.320  10.384  1.00 90.55           C  
ATOM   3715  C   ARG A 485     -12.546   6.619   9.801  1.00 90.55           C  
ATOM   3716  CB  ARG A 485     -10.759   7.429  11.356  1.00 90.55           C  
ATOM   3717  O   ARG A 485     -13.545   6.035  10.226  1.00 90.55           O  
ATOM   3718  CG  ARG A 485     -11.661   7.543  12.574  1.00 90.55           C  
ATOM   3719  CD  ARG A 485     -11.056   8.446  13.641  1.00 90.55           C  
ATOM   3720  NE  ARG A 485     -12.006   8.724  14.714  1.00 90.55           N  
ATOM   3721  NH1 ARG A 485     -11.235   7.054  16.111  1.00 90.55           N  
ATOM   3722  NH2 ARG A 485     -12.974   8.394  16.770  1.00 90.55           N  
ATOM   3723  CZ  ARG A 485     -12.069   8.057  15.863  1.00 90.55           C  
ATOM   3724  N   GLN A 486     -12.616   7.543   8.906  1.00 92.51           N  
ATOM   3725  CA  GLN A 486     -13.861   7.931   8.253  1.00 92.51           C  
ATOM   3726  C   GLN A 486     -14.481   6.754   7.505  1.00 92.51           C  
ATOM   3727  CB  GLN A 486     -13.622   9.097   7.291  1.00 92.51           C  
ATOM   3728  O   GLN A 486     -15.691   6.532   7.581  1.00 92.51           O  
ATOM   3729  CG  GLN A 486     -13.317  10.416   7.988  1.00 92.51           C  
ATOM   3730  CD  GLN A 486     -12.971  11.527   7.015  1.00 92.51           C  
ATOM   3731  NE2 GLN A 486     -12.715  12.719   7.542  1.00 92.51           N  
ATOM   3732  OE1 GLN A 486     -12.934  11.316   5.798  1.00 92.51           O  
ATOM   3733  N   ARG A 487     -13.730   6.012   6.871  1.00 93.23           N  
ATOM   3734  CA  ARG A 487     -14.192   4.866   6.095  1.00 93.23           C  
ATOM   3735  C   ARG A 487     -14.737   3.772   7.007  1.00 93.23           C  
ATOM   3736  CB  ARG A 487     -13.059   4.310   5.230  1.00 93.23           C  
ATOM   3737  O   ARG A 487     -15.757   3.152   6.699  1.00 93.23           O  
ATOM   3738  CG  ARG A 487     -12.774   5.135   3.985  1.00 93.23           C  
ATOM   3739  CD  ARG A 487     -11.778   4.441   3.065  1.00 93.23           C  
ATOM   3740  NE  ARG A 487     -10.552   4.083   3.771  1.00 93.23           N  
ATOM   3741  NH1 ARG A 487     -10.767   1.810   3.417  1.00 93.23           N  
ATOM   3742  NH2 ARG A 487      -8.971   2.628   4.583  1.00 93.23           N  
ATOM   3743  CZ  ARG A 487     -10.099   2.841   3.922  1.00 93.23           C  
ATOM   3744  N   TYR A 488     -13.979   3.491   7.960  1.00 93.39           N  
ATOM   3745  CA  TYR A 488     -14.396   2.472   8.916  1.00 93.39           C  
ATOM   3746  C   TYR A 488     -15.712   2.854   9.582  1.00 93.39           C  
ATOM   3747  CB  TYR A 488     -13.315   2.258   9.980  1.00 93.39           C  
ATOM   3748  O   TYR A 488     -16.586   2.006   9.776  1.00 93.39           O  
ATOM   3749  CG  TYR A 488     -13.727   1.313  11.083  1.00 93.39           C  
ATOM   3750  CD1 TYR A 488     -13.998   1.784  12.366  1.00 93.39           C  
ATOM   3751  CD2 TYR A 488     -13.845  -0.052  10.845  1.00 93.39           C  
ATOM   3752  CE1 TYR A 488     -14.376   0.917  13.385  1.00 93.39           C  
ATOM   3753  CE2 TYR A 488     -14.222  -0.928  11.857  1.00 93.39           C  
ATOM   3754  OH  TYR A 488     -14.859  -1.298  14.127  1.00 93.39           O  
ATOM   3755  CZ  TYR A 488     -14.485  -0.435  13.122  1.00 93.39           C  
ATOM   3756  N   GLU A 489     -15.860   4.080   9.967  1.00 92.32           N  
ATOM   3757  CA  GLU A 489     -17.087   4.569  10.590  1.00 92.32           C  
ATOM   3758  C   GLU A 489     -18.287   4.382   9.666  1.00 92.32           C  
ATOM   3759  CB  GLU A 489     -16.944   6.043  10.976  1.00 92.32           C  
ATOM   3760  O   GLU A 489     -19.374   4.019  10.119  1.00 92.32           O  
ATOM   3761  CG  GLU A 489     -16.033   6.281  12.172  1.00 92.32           C  
ATOM   3762  CD  GLU A 489     -15.863   7.752  12.513  1.00 92.32           C  
ATOM   3763  OE1 GLU A 489     -15.168   8.069  13.505  1.00 92.32           O  
ATOM   3764  OE2 GLU A 489     -16.430   8.596  11.783  1.00 92.32           O  
ATOM   3765  N   ALA A 490     -18.062   4.744   8.463  1.00 93.42           N  
ATOM   3766  CA  ALA A 490     -19.109   4.541   7.466  1.00 93.42           C  
ATOM   3767  C   ALA A 490     -19.456   3.061   7.329  1.00 93.42           C  
ATOM   3768  CB  ALA A 490     -18.676   5.110   6.116  1.00 93.42           C  
ATOM   3769  O   ALA A 490     -20.632   2.698   7.248  1.00 93.42           O  
ATOM   3770  N   TRP A 491     -18.403   2.272   7.156  1.00 94.25           N  
ATOM   3771  CA  TRP A 491     -18.585   0.828   7.054  1.00 94.25           C  
ATOM   3772  C   TRP A 491     -19.286   0.278   8.292  1.00 94.25           C  
ATOM   3773  CB  TRP A 491     -17.237   0.127   6.862  1.00 94.25           C  
ATOM   3774  O   TRP A 491     -20.178  -0.567   8.185  1.00 94.25           O  
ATOM   3775  CG  TRP A 491     -17.334  -1.366   6.773  1.00 94.25           C  
ATOM   3776  CD1 TRP A 491     -17.560  -2.111   5.649  1.00 94.25           C  
ATOM   3777  CD2 TRP A 491     -17.211  -2.296   7.853  1.00 94.25           C  
ATOM   3778  CE2 TRP A 491     -17.374  -3.590   7.312  1.00 94.25           C  
ATOM   3779  CE3 TRP A 491     -16.978  -2.160   9.229  1.00 94.25           C  
ATOM   3780  NE1 TRP A 491     -17.585  -3.450   5.966  1.00 94.25           N  
ATOM   3781  CH2 TRP A 491     -17.082  -4.581   9.441  1.00 94.25           C  
ATOM   3782  CZ2 TRP A 491     -17.311  -4.742   8.099  1.00 94.25           C  
ATOM   3783  CZ3 TRP A 491     -16.916  -3.308  10.010  1.00 94.25           C  
ATOM   3784  N   ARG A 492     -18.822   0.665   9.504  1.00 92.77           N  
ATOM   3785  CA  ARG A 492     -19.362   0.235  10.790  1.00 92.77           C  
ATOM   3786  C   ARG A 492     -20.854   0.539  10.886  1.00 92.77           C  
ATOM   3787  CB  ARG A 492     -18.615   0.912  11.941  1.00 92.77           C  
ATOM   3788  O   ARG A 492     -21.629  -0.281  11.383  1.00 92.77           O  
ATOM   3789  CG  ARG A 492     -19.061   0.453  13.320  1.00 92.77           C  
ATOM   3790  CD  ARG A 492     -18.286   1.156  14.426  1.00 92.77           C  
ATOM   3791  NE  ARG A 492     -18.868   0.896  15.740  1.00 92.77           N  
ATOM   3792  NH1 ARG A 492     -17.724   2.594  16.811  1.00 92.77           N  
ATOM   3793  NH2 ARG A 492     -19.174   1.263  17.987  1.00 92.77           N  
ATOM   3794  CZ  ARG A 492     -18.587   1.585  16.843  1.00 92.77           C  
ATOM   3795  N   ARG A 493     -21.267   1.741  10.503  1.00 91.96           N  
ATOM   3796  CA  ARG A 493     -22.674   2.128  10.486  1.00 91.96           C  
ATOM   3797  C   ARG A 493     -23.498   1.159   9.645  1.00 91.96           C  
ATOM   3798  CB  ARG A 493     -22.833   3.553   9.952  1.00 91.96           C  
ATOM   3799  O   ARG A 493     -24.604   0.777  10.035  1.00 91.96           O  
ATOM   3800  CG  ARG A 493     -22.470   4.633  10.959  1.00 91.96           C  
ATOM   3801  CD  ARG A 493     -22.833   6.021  10.451  1.00 91.96           C  
ATOM   3802  NE  ARG A 493     -21.877   6.497   9.455  1.00 91.96           N  
ATOM   3803  NH1 ARG A 493     -23.198   8.245   8.722  1.00 91.96           N  
ATOM   3804  NH2 ARG A 493     -21.136   7.889   7.785  1.00 91.96           N  
ATOM   3805  CZ  ARG A 493     -22.073   7.543   8.656  1.00 91.96           C  
ATOM   3806  N   LYS A 494     -22.973   0.762   8.559  1.00 90.99           N  
ATOM   3807  CA  LYS A 494     -23.651  -0.162   7.655  1.00 90.99           C  
ATOM   3808  C   LYS A 494     -23.696  -1.571   8.240  1.00 90.99           C  
ATOM   3809  CB  LYS A 494     -22.958  -0.184   6.291  1.00 90.99           C  
ATOM   3810  O   LYS A 494     -24.700  -2.273   8.105  1.00 90.99           O  
ATOM   3811  CG  LYS A 494     -23.105   1.109   5.502  1.00 90.99           C  
ATOM   3812  CD  LYS A 494     -22.415   1.018   4.147  1.00 90.99           C  
ATOM   3813  CE  LYS A 494     -22.492   2.337   3.390  1.00 90.99           C  
ATOM   3814  NZ  LYS A 494     -21.731   2.284   2.106  1.00 90.99           N  
ATOM   3815  N   ALA A 495     -22.570  -1.939   8.812  1.00 88.70           N  
ATOM   3816  CA  ALA A 495     -22.447  -3.282   9.372  1.00 88.70           C  
ATOM   3817  C   ALA A 495     -23.367  -3.461  10.576  1.00 88.70           C  
ATOM   3818  CB  ALA A 495     -20.999  -3.565   9.765  1.00 88.70           C  
ATOM   3819  O   ALA A 495     -23.920  -4.543  10.788  1.00 88.70           O  
ATOM   3820  N   LEU A 496     -23.488  -2.464  11.402  1.00 85.51           N  
ATOM   3821  CA  LEU A 496     -24.318  -2.527  12.599  1.00 85.51           C  
ATOM   3822  C   LEU A 496     -25.797  -2.434  12.241  1.00 85.51           C  
ATOM   3823  CB  LEU A 496     -23.944  -1.405  13.571  1.00 85.51           C  
ATOM   3824  O   LEU A 496     -26.654  -2.904  12.993  1.00 85.51           O  
ATOM   3825  CG  LEU A 496     -22.565  -1.505  14.225  1.00 85.51           C  
ATOM   3826  CD1 LEU A 496     -22.284  -0.262  15.062  1.00 85.51           C  
ATOM   3827  CD2 LEU A 496     -22.468  -2.765  15.078  1.00 85.51           C  
ATOM   3828  N   ARG A 497     -26.095  -1.803  11.138  1.00 82.35           N  
ATOM   3829  CA  ARG A 497     -27.466  -1.705  10.649  1.00 82.35           C  
ATOM   3830  C   ARG A 497     -27.951  -3.044  10.104  1.00 82.35           C  
ATOM   3831  CB  ARG A 497     -27.576  -0.628   9.568  1.00 82.35           C  
ATOM   3832  O   ARG A 497     -29.144  -3.349  10.163  1.00 82.35           O  
ATOM   3833  CG  ARG A 497     -27.537   0.793  10.106  1.00 82.35           C  
ATOM   3834  CD  ARG A 497     -27.790   1.819   9.010  1.00 82.35           C  
ATOM   3835  NE  ARG A 497     -27.626   3.184   9.502  1.00 82.35           N  
ATOM   3836  NH1 ARG A 497     -26.653   3.985   7.566  1.00 82.35           N  
ATOM   3837  NH2 ARG A 497     -26.990   5.386   9.349  1.00 82.35           N  
ATOM   3838  CZ  ARG A 497     -27.090   4.182   8.804  1.00 82.35           C  
ATOM   3839  N   ALA A 498     -27.027  -3.880   9.578  1.00 69.97           N  
ATOM   3840  CA  ALA A 498     -27.333  -5.119   8.867  1.00 69.97           C  
ATOM   3841  C   ALA A 498     -27.819  -6.198   9.830  1.00 69.97           C  
ATOM   3842  CB  ALA A 498     -26.107  -5.608   8.099  1.00 69.97           C  
ATOM   3843  O   ALA A 498     -28.780  -6.913   9.536  1.00 69.97           O  
ATOM   3844  N   PRO A 499     -27.142  -6.318  11.072  1.00 63.68           N  
ATOM   3845  CA  PRO A 499     -27.600  -7.318  12.040  1.00 63.68           C  
ATOM   3846  C   PRO A 499     -28.862  -6.885  12.782  1.00 63.68           C  
ATOM   3847  CB  PRO A 499     -26.417  -7.444  13.003  1.00 63.68           C  
ATOM   3848  O   PRO A 499     -29.667  -7.730  13.183  1.00 63.68           O  
ATOM   3849  CG  PRO A 499     -25.483  -6.346  12.607  1.00 63.68           C  
ATOM   3850  CD  PRO A 499     -25.978  -5.738  11.326  1.00 63.68           C  
ATOM   3851  N   PHE A 500     -29.272  -5.629  12.881  1.00 56.62           N  
ATOM   3852  CA  PHE A 500     -30.481  -5.073  13.479  1.00 56.62           C  
ATOM   3853  C   PHE A 500     -31.676  -5.254  12.551  1.00 56.62           C  
ATOM   3854  CB  PHE A 500     -30.288  -3.588  13.802  1.00 56.62           C  
ATOM   3855  O   PHE A 500     -32.764  -5.624  12.998  1.00 56.62           O  
ATOM   3856  CG  PHE A 500     -31.521  -2.920  14.348  1.00 56.62           C  
ATOM   3857  CD1 PHE A 500     -32.314  -2.121  13.533  1.00 56.62           C  
ATOM   3858  CD2 PHE A 500     -31.889  -3.093  15.676  1.00 56.62           C  
ATOM   3859  CE1 PHE A 500     -33.456  -1.502  14.035  1.00 56.62           C  
ATOM   3860  CE2 PHE A 500     -33.029  -2.477  16.185  1.00 56.62           C  
ATOM   3861  CZ  PHE A 500     -33.811  -1.681  15.363  1.00 56.62           C  
ATOM   3862  N   MET A 501     -31.491  -5.169  11.292  1.00 57.05           N  
ATOM   3863  CA  MET A 501     -32.533  -5.365  10.288  1.00 57.05           C  
ATOM   3864  C   MET A 501     -32.754  -6.849  10.016  1.00 57.05           C  
ATOM   3865  CB  MET A 501     -32.171  -4.644   8.988  1.00 57.05           C  
ATOM   3866  O   MET A 501     -33.887  -7.284   9.807  1.00 57.05           O  
ATOM   3867  CG  MET A 501     -32.803  -3.268   8.854  1.00 57.05           C  
ATOM   3868  SD  MET A 501     -32.762  -2.640   7.130  1.00 57.05           S  
ATOM   3869  CE  MET A 501     -31.623  -1.241   7.327  1.00 57.05           C  
ATOM   3870  N   LYS A 502     -31.712  -7.648  10.072  1.00 63.01           N  
ATOM   3871  CA  LYS A 502     -31.793  -9.100   9.947  1.00 63.01           C  
ATOM   3872  C   LYS A 502     -32.364  -9.730  11.214  1.00 63.01           C  
ATOM   3873  CB  LYS A 502     -30.415  -9.690   9.644  1.00 63.01           C  
ATOM   3874  O   LYS A 502     -33.151 -10.677  11.142  1.00 63.01           O  
ATOM   3875  CG  LYS A 502     -30.000  -9.576   8.185  1.00 63.01           C  
ATOM   3876  CD  LYS A 502     -28.698 -10.319   7.914  1.00 63.01           C  
ATOM   3877  CE  LYS A 502     -28.209 -10.092   6.490  1.00 63.01           C  
ATOM   3878  NZ  LYS A 502     -26.977 -10.884   6.194  1.00 63.01           N  
ATOM   3879  N   ARG A 503     -32.009  -9.192  12.434  1.00 60.59           N  
ATOM   3880  CA  ARG A 503     -32.529  -9.592  13.738  1.00 60.59           C  
ATOM   3881  C   ARG A 503     -33.953  -9.087  13.939  1.00 60.59           C  
ATOM   3882  CB  ARG A 503     -31.626  -9.073  14.859  1.00 60.59           C  
ATOM   3883  O   ARG A 503     -34.794  -9.792  14.501  1.00 60.59           O  
ATOM   3884  CG  ARG A 503     -30.819 -10.159  15.553  1.00 60.59           C  
ATOM   3885  CD  ARG A 503     -29.979  -9.597  16.691  1.00 60.59           C  
ATOM   3886  NE  ARG A 503     -28.551  -9.793  16.455  1.00 60.59           N  
ATOM   3887  NH1 ARG A 503     -27.901  -9.153  18.577  1.00 60.59           N  
ATOM   3888  NH2 ARG A 503     -26.329  -9.788  17.035  1.00 60.59           N  
ATOM   3889  CZ  ARG A 503     -27.597  -9.578  17.356  1.00 60.59           C  
ATOM   3890  N   LEU A 504     -34.315  -7.925  13.502  1.00 62.55           N  
ATOM   3891  CA  LEU A 504     -35.662  -7.367  13.469  1.00 62.55           C  
ATOM   3892  C   LEU A 504     -36.524  -8.086  12.436  1.00 62.55           C  
ATOM   3893  CB  LEU A 504     -35.614  -5.869  13.157  1.00 62.55           C  
ATOM   3894  O   LEU A 504     -37.716  -8.304  12.660  1.00 62.55           O  
ATOM   3895  CG  LEU A 504     -36.590  -4.983  13.933  1.00 62.55           C  
ATOM   3896  CD1 LEU A 504     -36.022  -4.646  15.308  1.00 62.55           C  
ATOM   3897  CD2 LEU A 504     -36.896  -3.711  13.150  1.00 62.55           C  
ATOM   3898  N   GLY A 505     -35.955  -8.420  11.287  1.00 68.79           N  
ATOM   3899  CA  GLY A 505     -36.612  -9.245  10.285  1.00 68.79           C  
ATOM   3900  C   GLY A 505     -36.900 -10.654  10.767  1.00 68.79           C  
ATOM   3901  O   GLY A 505     -37.961 -11.210  10.478  1.00 68.79           O  
ATOM   3902  N   ARG A 506     -35.952 -11.263  11.578  1.00 65.30           N  
ATOM   3903  CA  ARG A 506     -36.118 -12.578  12.190  1.00 65.30           C  
ATOM   3904  C   ARG A 506     -37.106 -12.521  13.350  1.00 65.30           C  
ATOM   3905  CB  ARG A 506     -34.771 -13.120  12.674  1.00 65.30           C  
ATOM   3906  O   ARG A 506     -37.932 -13.421  13.513  1.00 65.30           O  
ATOM   3907  CG  ARG A 506     -33.937 -13.765  11.579  1.00 65.30           C  
ATOM   3908  CD  ARG A 506     -32.717 -14.478  12.145  1.00 65.30           C  
ATOM   3909  NE  ARG A 506     -31.504 -13.681  11.986  1.00 65.30           N  
ATOM   3910  NH1 ARG A 506     -30.075 -15.324  12.756  1.00 65.30           N  
ATOM   3911  NH2 ARG A 506     -29.244 -13.292  12.096  1.00 65.30           N  
ATOM   3912  CZ  ARG A 506     -30.277 -14.101  12.280  1.00 65.30           C  
ATOM   3913  N   ARG A 507     -37.163 -11.472  14.124  1.00 62.23           N  
ATOM   3914  CA  ARG A 507     -38.087 -11.224  15.226  1.00 62.23           C  
ATOM   3915  C   ARG A 507     -39.472 -10.850  14.707  1.00 62.23           C  
ATOM   3916  CB  ARG A 507     -37.553 -10.117  16.137  1.00 62.23           C  
ATOM   3917  O   ARG A 507     -40.485 -11.263  15.273  1.00 62.23           O  
ATOM   3918  CG  ARG A 507     -36.793 -10.630  17.350  1.00 62.23           C  
ATOM   3919  CD  ARG A 507     -36.391  -9.497  18.284  1.00 62.23           C  
ATOM   3920  NE  ARG A 507     -35.262  -9.872  19.131  1.00 62.23           N  
ATOM   3921  NH1 ARG A 507     -35.078  -7.809  20.154  1.00 62.23           N  
ATOM   3922  NH2 ARG A 507     -33.645  -9.506  20.720  1.00 62.23           N  
ATOM   3923  CZ  ARG A 507     -34.664  -9.062  20.000  1.00 62.23           C  
ATOM   3924  N   LEU A 508     -39.487 -10.072  13.686  1.00 69.68           N  
ATOM   3925  CA  LEU A 508     -40.737  -9.747  13.008  1.00 69.68           C  
ATOM   3926  C   LEU A 508     -41.316 -10.976  12.316  1.00 69.68           C  
ATOM   3927  CB  LEU A 508     -40.517  -8.627  11.987  1.00 69.68           C  
ATOM   3928  O   LEU A 508     -42.532 -11.182  12.323  1.00 69.68           O  
ATOM   3929  CG  LEU A 508     -41.739  -7.773  11.645  1.00 69.68           C  
ATOM   3930  CD1 LEU A 508     -42.124  -6.899  12.834  1.00 69.68           C  
ATOM   3931  CD2 LEU A 508     -41.465  -6.917  10.413  1.00 69.68           C  
ATOM   3932  N   ARG A 509     -40.467 -11.804  11.680  1.00 68.68           N  
ATOM   3933  CA  ARG A 509     -40.870 -13.079  11.096  1.00 68.68           C  
ATOM   3934  C   ARG A 509     -41.350 -14.047  12.172  1.00 68.68           C  
ATOM   3935  CB  ARG A 509     -39.713 -13.701  10.310  1.00 68.68           C  
ATOM   3936  O   ARG A 509     -42.334 -14.763  11.976  1.00 68.68           O  
ATOM   3937  CG  ARG A 509     -39.523 -13.110   8.922  1.00 68.68           C  
ATOM   3938  CD  ARG A 509     -38.420 -13.823   8.152  1.00 68.68           C  
ATOM   3939  NE  ARG A 509     -38.203 -13.221   6.840  1.00 68.68           N  
ATOM   3940  NH1 ARG A 509     -36.595 -14.742   6.179  1.00 68.68           N  
ATOM   3941  NH2 ARG A 509     -37.224 -13.047   4.770  1.00 68.68           N  
ATOM   3942  CZ  ARG A 509     -37.341 -13.671   5.933  1.00 68.68           C  
ATOM   3943  N   ARG A 510     -40.660 -14.012  13.291  1.00 70.21           N  
ATOM   3944  CA  ARG A 510     -41.042 -14.820  14.444  1.00 70.21           C  
ATOM   3945  C   ARG A 510     -42.317 -14.286  15.089  1.00 70.21           C  
ATOM   3946  CB  ARG A 510     -39.910 -14.858  15.473  1.00 70.21           C  
ATOM   3947  O   ARG A 510     -43.178 -15.062  15.510  1.00 70.21           O  
ATOM   3948  CG  ARG A 510     -38.898 -15.967  15.235  1.00 70.21           C  
ATOM   3949  CD  ARG A 510     -37.842 -16.011  16.330  1.00 70.21           C  
ATOM   3950  NE  ARG A 510     -36.619 -16.666  15.874  1.00 70.21           N  
ATOM   3951  NH1 ARG A 510     -35.310 -15.892  17.613  1.00 70.21           N  
ATOM   3952  NH2 ARG A 510     -34.396 -17.230  15.991  1.00 70.21           N  
ATOM   3953  CZ  ARG A 510     -35.444 -16.595  16.494  1.00 70.21           C  
ATOM   3954  N   PHE A 511     -42.467 -13.013  15.162  1.00 74.13           N  
ATOM   3955  CA  PHE A 511     -43.672 -12.364  15.666  1.00 74.13           C  
ATOM   3956  C   PHE A 511     -44.843 -12.584  14.716  1.00 74.13           C  
ATOM   3957  CB  PHE A 511     -43.432 -10.864  15.864  1.00 74.13           C  
ATOM   3958  O   PHE A 511     -45.961 -12.861  15.155  1.00 74.13           O  
ATOM   3959  CG  PHE A 511     -44.580 -10.147  16.522  1.00 74.13           C  
ATOM   3960  CD1 PHE A 511     -45.540  -9.495  15.758  1.00 74.13           C  
ATOM   3961  CD2 PHE A 511     -44.700 -10.127  17.906  1.00 74.13           C  
ATOM   3962  CE1 PHE A 511     -46.604  -8.831  16.364  1.00 74.13           C  
ATOM   3963  CE2 PHE A 511     -45.761  -9.465  18.518  1.00 74.13           C  
ATOM   3964  CZ  PHE A 511     -46.711  -8.817  17.746  1.00 74.13           C  
ATOM   3965  N   VAL A 512     -44.622 -12.423  13.448  1.00 74.74           N  
ATOM   3966  CA  VAL A 512     -45.634 -12.636  12.419  1.00 74.74           C  
ATOM   3967  C   VAL A 512     -46.002 -14.116  12.354  1.00 74.74           C  
ATOM   3968  CB  VAL A 512     -45.150 -12.145  11.036  1.00 74.74           C  
ATOM   3969  O   VAL A 512     -47.182 -14.466  12.268  1.00 74.74           O  
ATOM   3970  CG1 VAL A 512     -46.131 -12.562   9.942  1.00 74.74           C  
ATOM   3971  CG2 VAL A 512     -44.965 -10.629  11.043  1.00 74.74           C  
ATOM   3972  N   LEU A 513     -45.056 -15.028  12.421  1.00 74.11           N  
ATOM   3973  CA  LEU A 513     -45.262 -16.469  12.337  1.00 74.11           C  
ATOM   3974  C   LEU A 513     -45.844 -17.012  13.638  1.00 74.11           C  
ATOM   3975  CB  LEU A 513     -43.945 -17.182  12.017  1.00 74.11           C  
ATOM   3976  O   LEU A 513     -46.727 -17.873  13.616  1.00 74.11           O  
ATOM   3977  CG  LEU A 513     -44.058 -18.514  11.274  1.00 74.11           C  
ATOM   3978  CD1 LEU A 513     -43.855 -18.305   9.777  1.00 74.11           C  
ATOM   3979  CD2 LEU A 513     -43.049 -19.518  11.821  1.00 74.11           C  
ATOM   3980  N   TRP A 514     -45.462 -16.446  14.850  1.00 71.84           N  
ATOM   3981  CA  TRP A 514     -45.844 -17.016  16.137  1.00 71.84           C  
ATOM   3982  C   TRP A 514     -47.010 -16.247  16.750  1.00 71.84           C  
ATOM   3983  CB  TRP A 514     -44.653 -17.014  17.101  1.00 71.84           C  
ATOM   3984  O   TRP A 514     -47.843 -16.826  17.451  1.00 71.84           O  
ATOM   3985  CG  TRP A 514     -43.727 -18.180  16.925  1.00 71.84           C  
ATOM   3986  CD1 TRP A 514     -42.679 -18.276  16.053  1.00 71.84           C  
ATOM   3987  CD2 TRP A 514     -43.769 -19.420  17.639  1.00 71.84           C  
ATOM   3988  CE2 TRP A 514     -42.715 -20.221  17.148  1.00 71.84           C  
ATOM   3989  CE3 TRP A 514     -44.597 -19.930  18.648  1.00 71.84           C  
ATOM   3990  NE1 TRP A 514     -42.066 -19.501  16.182  1.00 71.84           N  
ATOM   3991  CH2 TRP A 514     -43.291 -21.983  18.619  1.00 71.84           C  
ATOM   3992  CZ2 TRP A 514     -42.467 -21.508  17.632  1.00 71.84           C  
ATOM   3993  CZ3 TRP A 514     -44.348 -21.211  19.129  1.00 71.84           C  
ATOM   3994  N   THR A 515     -47.336 -15.007  16.385  1.00 73.20           N  
ATOM   3995  CA  THR A 515     -48.337 -14.193  17.067  1.00 73.20           C  
ATOM   3996  C   THR A 515     -49.361 -13.651  16.073  1.00 73.20           C  
ATOM   3997  CB  THR A 515     -47.683 -13.022  17.824  1.00 73.20           C  
ATOM   3998  O   THR A 515     -50.565 -13.684  16.335  1.00 73.20           O  
ATOM   3999  CG2 THR A 515     -46.788 -13.528  18.951  1.00 73.20           C  
ATOM   4000  OG1 THR A 515     -46.893 -12.252  16.911  1.00 73.20           O  
ATOM   4001  N   ALA A 516     -49.014 -13.152  14.996  1.00 73.73           N  
ATOM   4002  CA  ALA A 516     -49.886 -12.457  14.053  1.00 73.73           C  
ATOM   4003  C   ALA A 516     -50.613 -13.446  13.146  1.00 73.73           C  
ATOM   4004  CB  ALA A 516     -49.082 -11.465  13.217  1.00 73.73           C  
ATOM   4005  O   ALA A 516     -51.802 -13.281  12.865  1.00 73.73           O  
ATOM   4006  N   LEU A 517     -50.004 -14.553  12.715  1.00 70.97           N  
ATOM   4007  CA  LEU A 517     -50.582 -15.570  11.843  1.00 70.97           C  
ATOM   4008  C   LEU A 517     -51.554 -16.458  12.613  1.00 70.97           C  
ATOM   4009  CB  LEU A 517     -49.480 -16.426  11.214  1.00 70.97           C  
ATOM   4010  O   LEU A 517     -52.658 -16.733  12.139  1.00 70.97           O  
ATOM   4011  CG  LEU A 517     -49.155 -16.140   9.747  1.00 70.97           C  
ATOM   4012  CD1 LEU A 517     -47.689 -16.447   9.460  1.00 70.97           C  
ATOM   4013  CD2 LEU A 517     -50.065 -16.948   8.829  1.00 70.97           C  
ATOM   4014  N   PRO A 518     -51.287 -16.912  13.867  1.00 73.06           N  
ATOM   4015  CA  PRO A 518     -52.241 -17.651  14.698  1.00 73.06           C  
ATOM   4016  C   PRO A 518     -53.371 -16.769  15.225  1.00 73.06           C  
ATOM   4017  CB  PRO A 518     -51.375 -18.173  15.848  1.00 73.06           C  
ATOM   4018  O   PRO A 518     -54.509 -17.229  15.352  1.00 73.06           O  
ATOM   4019  CG  PRO A 518     -49.968 -17.915  15.415  1.00 73.06           C  
ATOM   4020  CD  PRO A 518     -49.992 -16.945  14.268  1.00 73.06           C  
ATOM   4021  N   ALA A 519     -53.165 -15.510  15.471  1.00 72.71           N  
ATOM   4022  CA  ALA A 519     -54.155 -14.516  15.876  1.00 72.71           C  
ATOM   4023  C   ALA A 519     -55.068 -14.146  14.710  1.00 72.71           C  
ATOM   4024  CB  ALA A 519     -53.465 -13.269  16.423  1.00 72.71           C  
ATOM   4025  O   ALA A 519     -56.278 -13.984  14.888  1.00 72.71           O  
ATOM   4026  N   ALA A 520     -54.505 -14.011  13.525  1.00 73.04           N  
ATOM   4027  CA  ALA A 520     -55.238 -13.804  12.278  1.00 73.04           C  
ATOM   4028  C   ALA A 520     -55.994 -15.065  11.870  1.00 73.04           C  
ATOM   4029  CB  ALA A 520     -54.284 -13.376  11.165  1.00 73.04           C  
ATOM   4030  O   ALA A 520     -57.121 -14.988  11.376  1.00 73.04           O  
ATOM   4031  N   ALA A 521     -55.422 -16.218  12.038  1.00 71.09           N  
ATOM   4032  CA  ALA A 521     -56.046 -17.522  11.831  1.00 71.09           C  
ATOM   4033  C   ALA A 521     -57.155 -17.767  12.850  1.00 71.09           C  
ATOM   4034  CB  ALA A 521     -55.000 -18.631  11.909  1.00 71.09           C  
ATOM   4035  O   ALA A 521     -58.202 -18.327  12.515  1.00 71.09           O  
ATOM   4036  N   ALA A 522     -57.067 -17.314  14.122  1.00 70.88           N  
ATOM   4037  CA  ALA A 522     -58.051 -17.402  15.198  1.00 70.88           C  
ATOM   4038  C   ALA A 522     -59.202 -16.427  14.969  1.00 70.88           C  
ATOM   4039  CB  ALA A 522     -57.390 -17.132  16.547  1.00 70.88           C  
ATOM   4040  O   ALA A 522     -60.364 -16.758  15.218  1.00 70.88           O  
ATOM   4041  N   VAL A 523     -58.903 -15.219  14.462  1.00 73.74           N  
ATOM   4042  CA  VAL A 523     -59.878 -14.195  14.100  1.00 73.74           C  
ATOM   4043  C   VAL A 523     -60.611 -14.607  12.826  1.00 73.74           C  
ATOM   4044  CB  VAL A 523     -59.207 -12.816  13.907  1.00 73.74           C  
ATOM   4045  O   VAL A 523     -61.822 -14.407  12.707  1.00 73.74           O  
ATOM   4046  CG1 VAL A 523     -60.210 -11.799  13.368  1.00 73.74           C  
ATOM   4047  CG2 VAL A 523     -58.602 -12.329  15.223  1.00 73.74           C  
ATOM   4048  N   PHE A 524     -59.917 -15.235  11.852  1.00 71.95           N  
ATOM   4049  CA  PHE A 524     -60.447 -15.812  10.622  1.00 71.95           C  
ATOM   4050  C   PHE A 524     -61.266 -17.063  10.920  1.00 71.95           C  
ATOM   4051  CB  PHE A 524     -59.312 -16.147   9.650  1.00 71.95           C  
ATOM   4052  O   PHE A 524     -62.314 -17.285  10.312  1.00 71.95           O  
ATOM   4053  CG  PHE A 524     -59.786 -16.622   8.303  1.00 71.95           C  
ATOM   4054  CD1 PHE A 524     -59.832 -17.979   8.006  1.00 71.95           C  
ATOM   4055  CD2 PHE A 524     -60.184 -15.712   7.334  1.00 71.95           C  
ATOM   4056  CE1 PHE A 524     -60.271 -18.422   6.760  1.00 71.95           C  
ATOM   4057  CE2 PHE A 524     -60.623 -16.147   6.086  1.00 71.95           C  
ATOM   4058  CZ  PHE A 524     -60.665 -17.502   5.801  1.00 71.95           C  
ATOM   4059  N   ALA A 525     -60.886 -17.871  11.848  1.00 65.09           N  
ATOM   4060  CA  ALA A 525     -61.571 -19.066  12.333  1.00 65.09           C  
ATOM   4061  C   ALA A 525     -62.792 -18.697  13.170  1.00 65.09           C  
ATOM   4062  CB  ALA A 525     -60.615 -19.935  13.147  1.00 65.09           C  
ATOM   4063  O   ALA A 525     -63.809 -19.395  13.137  1.00 65.09           O  
ATOM   4064  N   ALA A 526     -62.785 -17.558  13.872  1.00 65.78           N  
ATOM   4065  CA  ALA A 526     -63.875 -17.006  14.673  1.00 65.78           C  
ATOM   4066  C   ALA A 526     -64.921 -16.334  13.787  1.00 65.78           C  
ATOM   4067  CB  ALA A 526     -63.333 -16.013  15.698  1.00 65.78           C  
ATOM   4068  O   ALA A 526     -66.118 -16.391  14.078  1.00 65.78           O  
ATOM   4069  N   HIS A 527     -64.473 -15.770  12.563  1.00 68.49           N  
ATOM   4070  CA  HIS A 527     -65.333 -15.081  11.608  1.00 68.49           C  
ATOM   4071  C   HIS A 527     -65.916 -16.054  10.589  1.00 68.49           C  
ATOM   4072  CB  HIS A 527     -64.558 -13.973  10.891  1.00 68.49           C  
ATOM   4073  O   HIS A 527     -67.042 -15.869  10.121  1.00 68.49           O  
ATOM   4074  CG  HIS A 527     -65.331 -12.701  10.741  1.00 68.49           C  
ATOM   4075  CD2 HIS A 527     -65.408 -11.609  11.536  1.00 68.49           C  
ATOM   4076  ND1 HIS A 527     -66.151 -12.452   9.661  1.00 68.49           N  
ATOM   4077  CE1 HIS A 527     -66.700 -11.257   9.800  1.00 68.49           C  
ATOM   4078  NE2 HIS A 527     -66.266 -10.725  10.930  1.00 68.49           N  
ATOM   4079  N   HIS A 528     -65.358 -17.326  10.474  1.00 63.55           N  
ATOM   4080  CA  HIS A 528     -65.788 -18.272   9.451  1.00 63.55           C  
ATOM   4081  C   HIS A 528     -66.067 -19.645  10.053  1.00 63.55           C  
ATOM   4082  CB  HIS A 528     -64.733 -18.386   8.349  1.00 63.55           C  
ATOM   4083  O   HIS A 528     -66.485 -20.564   9.345  1.00 63.55           O  
ATOM   4084  CG  HIS A 528     -64.788 -17.276   7.348  1.00 63.55           C  
ATOM   4085  CD2 HIS A 528     -63.961 -16.224   7.141  1.00 63.55           C  
ATOM   4086  ND1 HIS A 528     -65.794 -17.167   6.413  1.00 63.55           N  
ATOM   4087  CE1 HIS A 528     -65.582 -16.093   5.670  1.00 63.55           C  
ATOM   4088  NE2 HIS A 528     -64.476 -15.504   6.091  1.00 63.55           N  
ATOM   4089  N   GLY A 529     -66.667 -19.788  11.365  1.00 51.53           N  
ATOM   4090  CA  GLY A 529     -67.228 -21.008  11.923  1.00 51.53           C  
ATOM   4091  C   GLY A 529     -66.564 -22.266  11.397  1.00 51.53           C  
ATOM   4092  O   GLY A 529     -66.904 -22.746  10.314  1.00 51.53           O  
ATOM   4093  N   PHE A 530     -65.261 -22.605  11.812  1.00 55.26           N  
ATOM   4094  CA  PHE A 530     -64.494 -23.692  11.214  1.00 55.26           C  
ATOM   4095  C   PHE A 530     -64.302 -24.830  12.209  1.00 55.26           C  
ATOM   4096  CB  PHE A 530     -63.133 -23.186  10.726  1.00 55.26           C  
ATOM   4097  O   PHE A 530     -64.095 -24.592  13.401  1.00 55.26           O  
ATOM   4098  CG  PHE A 530     -62.982 -23.199   9.228  1.00 55.26           C  
ATOM   4099  CD1 PHE A 530     -62.480 -24.318   8.576  1.00 55.26           C  
ATOM   4100  CD2 PHE A 530     -63.343 -22.090   8.473  1.00 55.26           C  
ATOM   4101  CE1 PHE A 530     -62.340 -24.332   7.190  1.00 55.26           C  
ATOM   4102  CE2 PHE A 530     -63.206 -22.097   7.088  1.00 55.26           C  
ATOM   4103  CZ  PHE A 530     -62.703 -23.219   6.449  1.00 55.26           C  
ATOM   4104  N   ASP A 531     -64.898 -26.063  12.018  1.00 61.86           N  
ATOM   4105  CA  ASP A 531     -64.809 -27.444  12.482  1.00 61.86           C  
ATOM   4106  C   ASP A 531     -63.355 -27.854  12.712  1.00 61.86           C  
ATOM   4107  CB  ASP A 531     -65.470 -28.392  11.479  1.00 61.86           C  
ATOM   4108  O   ASP A 531     -62.556 -27.877  11.774  1.00 61.86           O  
ATOM   4109  CG  ASP A 531     -66.774 -28.979  11.989  1.00 61.86           C  
ATOM   4110  OD1 ASP A 531     -67.026 -28.935  13.212  1.00 61.86           O  
ATOM   4111  OD2 ASP A 531     -67.556 -29.492  11.159  1.00 61.86           O  
ATOM   4112  N   ALA A 532     -62.766 -27.572  13.827  1.00 56.07           N  
ATOM   4113  CA  ALA A 532     -61.488 -27.854  14.475  1.00 56.07           C  
ATOM   4114  C   ALA A 532     -60.962 -29.230  14.074  1.00 56.07           C  
ATOM   4115  CB  ALA A 532     -61.630 -27.764  15.992  1.00 56.07           C  
ATOM   4116  O   ALA A 532     -59.753 -29.418  13.921  1.00 56.07           O  
ATOM   4117  N   GLN A 533     -61.810 -30.111  13.458  1.00 64.51           N  
ATOM   4118  CA  GLN A 533     -61.422 -31.471  13.099  1.00 64.51           C  
ATOM   4119  C   GLN A 533     -60.967 -31.548  11.644  1.00 64.51           C  
ATOM   4120  CB  GLN A 533     -62.580 -32.441  13.339  1.00 64.51           C  
ATOM   4121  O   GLN A 533     -60.040 -32.291  11.317  1.00 64.51           O  
ATOM   4122  CG  GLN A 533     -62.692 -32.921  14.779  1.00 64.51           C  
ATOM   4123  CD  GLN A 533     -63.749 -33.995  14.960  1.00 64.51           C  
ATOM   4124  NE2 GLN A 533     -63.498 -34.926  15.873  1.00 64.51           N  
ATOM   4125  OE1 GLN A 533     -64.783 -33.986  14.285  1.00 64.51           O  
ATOM   4126  N   GLN A 534     -61.302 -30.610  10.839  1.00 65.72           N  
ATOM   4127  CA  GLN A 534     -60.972 -30.552   9.419  1.00 65.72           C  
ATOM   4128  C   GLN A 534     -59.664 -29.803   9.188  1.00 65.72           C  
ATOM   4129  CB  GLN A 534     -62.104 -29.889   8.632  1.00 65.72           C  
ATOM   4130  O   GLN A 534     -58.885 -30.161   8.302  1.00 65.72           O  
ATOM   4131  CG  GLN A 534     -62.507 -30.649   7.376  1.00 65.72           C  
ATOM   4132  CD  GLN A 534     -63.714 -30.043   6.685  1.00 65.72           C  
ATOM   4133  NE2 GLN A 534     -64.168 -30.684   5.613  1.00 65.72           N  
ATOM   4134  OE1 GLN A 534     -64.235 -29.008   7.111  1.00 65.72           O  
ATOM   4135  N   VAL A 535     -59.272 -28.959  10.050  1.00 59.61           N  
ATOM   4136  CA  VAL A 535     -58.034 -28.187  10.036  1.00 59.61           C  
ATOM   4137  C   VAL A 535     -56.901 -29.017  10.635  1.00 59.61           C  
ATOM   4138  CB  VAL A 535     -58.186 -26.857  10.807  1.00 59.61           C  
ATOM   4139  O   VAL A 535     -55.778 -29.006  10.124  1.00 59.61           O  
ATOM   4140  CG1 VAL A 535     -56.840 -26.144  10.924  1.00 59.61           C  
ATOM   4141  CG2 VAL A 535     -59.213 -25.958  10.122  1.00 59.61           C  
ATOM   4142  N   ARG A 536     -57.234 -29.845  11.562  1.00 67.84           N  
ATOM   4143  CA  ARG A 536     -56.268 -30.777  12.134  1.00 67.84           C  
ATOM   4144  C   ARG A 536     -55.928 -31.889  11.147  1.00 67.84           C  
ATOM   4145  CB  ARG A 536     -56.807 -31.378  13.434  1.00 67.84           C  
ATOM   4146  O   ARG A 536     -54.766 -32.280  11.021  1.00 67.84           O  
ATOM   4147  CG  ARG A 536     -55.723 -31.798  14.414  1.00 67.84           C  
ATOM   4148  CD  ARG A 536     -56.312 -32.332  15.712  1.00 67.84           C  
ATOM   4149  NE  ARG A 536     -55.367 -32.222  16.819  1.00 67.84           N  
ATOM   4150  NH1 ARG A 536     -56.921 -32.682  18.465  1.00 67.84           N  
ATOM   4151  NH2 ARG A 536     -54.738 -32.267  19.028  1.00 67.84           N  
ATOM   4152  CZ  ARG A 536     -55.678 -32.391  18.102  1.00 67.84           C  
ATOM   4153  N   ASP A 537     -56.910 -32.276  10.378  1.00 74.35           N  
ATOM   4154  CA  ASP A 537     -56.720 -33.315   9.370  1.00 74.35           C  
ATOM   4155  C   ASP A 537     -56.006 -32.761   8.139  1.00 74.35           C  
ATOM   4156  CB  ASP A 537     -58.063 -33.927   8.969  1.00 74.35           C  
ATOM   4157  O   ASP A 537     -55.206 -33.459   7.512  1.00 74.35           O  
ATOM   4158  CG  ASP A 537     -58.638 -34.846  10.032  1.00 74.35           C  
ATOM   4159  OD1 ASP A 537     -57.889 -35.274  10.937  1.00 74.35           O  
ATOM   4160  OD2 ASP A 537     -59.849 -35.147   9.963  1.00 74.35           O  
ATOM   4161  N   SER A 538     -56.060 -31.501   7.865  1.00 68.12           N  
ATOM   4162  CA  SER A 538     -55.416 -30.820   6.747  1.00 68.12           C  
ATOM   4163  C   SER A 538     -53.977 -30.444   7.084  1.00 68.12           C  
ATOM   4164  CB  SER A 538     -56.201 -29.567   6.357  1.00 68.12           C  
ATOM   4165  O   SER A 538     -53.097 -30.501   6.223  1.00 68.12           O  
ATOM   4166  OG  SER A 538     -57.438 -29.915   5.758  1.00 68.12           O  
ATOM   4167  N   VAL A 539     -53.732 -30.156   8.374  1.00 67.01           N  
ATOM   4168  CA  VAL A 539     -52.395 -29.857   8.876  1.00 67.01           C  
ATOM   4169  C   VAL A 539     -51.584 -31.146   8.988  1.00 67.01           C  
ATOM   4170  CB  VAL A 539     -52.450 -29.142  10.245  1.00 67.01           C  
ATOM   4171  O   VAL A 539     -50.398 -31.172   8.652  1.00 67.01           O  
ATOM   4172  CG1 VAL A 539     -51.049 -29.003  10.839  1.00 67.01           C  
ATOM   4173  CG2 VAL A 539     -53.112 -27.772  10.105  1.00 67.01           C  
ATOM   4174  N   LYS A 540     -52.233 -32.226   9.326  1.00 75.20           N  
ATOM   4175  CA  LYS A 540     -51.609 -33.545   9.383  1.00 75.20           C  
ATOM   4176  C   LYS A 540     -51.295 -34.066   7.984  1.00 75.20           C  
ATOM   4177  CB  LYS A 540     -52.513 -34.535  10.120  1.00 75.20           C  
ATOM   4178  O   LYS A 540     -50.243 -34.668   7.762  1.00 75.20           O  
ATOM   4179  CG  LYS A 540     -52.339 -34.524  11.632  1.00 75.20           C  
ATOM   4180  CD  LYS A 540     -53.199 -35.589  12.301  1.00 75.20           C  
ATOM   4181  CE  LYS A 540     -53.128 -35.493  13.819  1.00 75.20           C  
ATOM   4182  NZ  LYS A 540     -54.022 -36.491  14.479  1.00 75.20           N  
ATOM   4183  N   ASP A 541     -52.113 -33.722   7.022  1.00 75.84           N  
ATOM   4184  CA  ASP A 541     -51.934 -34.112   5.627  1.00 75.84           C  
ATOM   4185  C   ASP A 541     -50.835 -33.287   4.963  1.00 75.84           C  
ATOM   4186  CB  ASP A 541     -53.246 -33.959   4.855  1.00 75.84           C  
ATOM   4187  O   ASP A 541     -50.049 -33.812   4.171  1.00 75.84           O  
ATOM   4188  CG  ASP A 541     -54.206 -35.114   5.081  1.00 75.84           C  
ATOM   4189  OD1 ASP A 541     -53.780 -36.168   5.601  1.00 75.84           O  
ATOM   4190  OD2 ASP A 541     -55.398 -34.970   4.734  1.00 75.84           O  
ATOM   4191  N   ALA A 542     -50.665 -32.025   5.289  1.00 68.06           N  
ATOM   4192  CA  ALA A 542     -49.632 -31.114   4.804  1.00 68.06           C  
ATOM   4193  C   ALA A 542     -48.277 -31.442   5.424  1.00 68.06           C  
ATOM   4194  CB  ALA A 542     -50.015 -29.667   5.105  1.00 68.06           C  
ATOM   4195  O   ALA A 542     -47.248 -31.388   4.747  1.00 68.06           O  
ATOM   4196  N   ARG A 543     -48.255 -31.815   6.662  1.00 69.98           N  
ATOM   4197  CA  ARG A 543     -47.058 -32.268   7.363  1.00 69.98           C  
ATOM   4198  C   ARG A 543     -46.546 -33.581   6.781  1.00 69.98           C  
ATOM   4199  CB  ARG A 543     -47.341 -32.433   8.858  1.00 69.98           C  
ATOM   4200  O   ARG A 543     -45.341 -33.753   6.589  1.00 69.98           O  
ATOM   4201  CG  ARG A 543     -46.118 -32.808   9.679  1.00 69.98           C  
ATOM   4202  CD  ARG A 543     -46.460 -32.988  11.152  1.00 69.98           C  
ATOM   4203  NE  ARG A 543     -45.505 -33.864  11.824  1.00 69.98           N  
ATOM   4204  NH1 ARG A 543     -46.280 -33.419  13.954  1.00 69.98           N  
ATOM   4205  NH2 ARG A 543     -44.532 -34.869  13.645  1.00 69.98           N  
ATOM   4206  CZ  ARG A 543     -45.441 -34.049  13.139  1.00 69.98           C  
ATOM   4207  N   ASN A 544     -47.401 -34.463   6.424  1.00 77.22           N  
ATOM   4208  CA  ASN A 544     -47.052 -35.749   5.831  1.00 77.22           C  
ATOM   4209  C   ASN A 544     -46.574 -35.591   4.390  1.00 77.22           C  
ATOM   4210  CB  ASN A 544     -48.242 -36.709   5.892  1.00 77.22           C  
ATOM   4211  O   ASN A 544     -45.691 -36.323   3.940  1.00 77.22           O  
ATOM   4212  CG  ASN A 544     -48.505 -37.224   7.294  1.00 77.22           C  
ATOM   4213  ND2 ASN A 544     -49.679 -37.808   7.501  1.00 77.22           N  
ATOM   4214  OD1 ASN A 544     -47.659 -37.098   8.183  1.00 77.22           O  
ATOM   4215  N   ARG A 545     -46.977 -34.510   3.723  1.00 73.35           N  
ATOM   4216  CA  ARG A 545     -46.558 -34.189   2.362  1.00 73.35           C  
ATOM   4217  C   ARG A 545     -45.176 -33.544   2.353  1.00 73.35           C  
ATOM   4218  CB  ARG A 545     -47.574 -33.261   1.692  1.00 73.35           C  
ATOM   4219  O   ARG A 545     -44.362 -33.822   1.470  1.00 73.35           O  
ATOM   4220  CG  ARG A 545     -48.638 -33.990   0.888  1.00 73.35           C  
ATOM   4221  CD  ARG A 545     -49.554 -33.021   0.155  1.00 73.35           C  
ATOM   4222  NE  ARG A 545     -50.809 -33.656  -0.237  1.00 73.35           N  
ATOM   4223  NH1 ARG A 545     -51.007 -32.509  -2.232  1.00 73.35           N  
ATOM   4224  NH2 ARG A 545     -52.604 -34.035  -1.618  1.00 73.35           N  
ATOM   4225  CZ  ARG A 545     -51.471 -33.399  -1.362  1.00 73.35           C  
ATOM   4226  N   LEU A 546     -44.918 -32.752   3.340  1.00 65.21           N  
ATOM   4227  CA  LEU A 546     -43.629 -32.091   3.513  1.00 65.21           C  
ATOM   4228  C   LEU A 546     -42.569 -33.082   3.981  1.00 65.21           C  
ATOM   4229  CB  LEU A 546     -43.747 -30.940   4.516  1.00 65.21           C  
ATOM   4230  O   LEU A 546     -41.409 -32.995   3.574  1.00 65.21           O  
ATOM   4231  CG  LEU A 546     -43.635 -29.527   3.941  1.00 65.21           C  
ATOM   4232  CD1 LEU A 546     -44.845 -28.692   4.347  1.00 65.21           C  
ATOM   4233  CD2 LEU A 546     -42.342 -28.863   4.403  1.00 65.21           C  
ATOM   4234  N   ARG A 547     -42.990 -34.016   4.775  1.00 70.86           N  
ATOM   4235  CA  ARG A 547     -42.116 -35.097   5.219  1.00 70.86           C  
ATOM   4236  C   ARG A 547     -41.804 -36.054   4.074  1.00 70.86           C  
ATOM   4237  CB  ARG A 547     -42.755 -35.861   6.381  1.00 70.86           C  
ATOM   4238  O   ARG A 547     -40.678 -36.541   3.954  1.00 70.86           O  
ATOM   4239  CG  ARG A 547     -41.996 -35.733   7.693  1.00 70.86           C  
ATOM   4240  CD  ARG A 547     -42.659 -36.531   8.808  1.00 70.86           C  
ATOM   4241  NE  ARG A 547     -41.694 -36.940   9.824  1.00 70.86           N  
ATOM   4242  NH1 ARG A 547     -43.115 -38.434  10.867  1.00 70.86           N  
ATOM   4243  NH2 ARG A 547     -40.983 -38.133  11.654  1.00 70.86           N  
ATOM   4244  CZ  ARG A 547     -41.933 -37.835  10.779  1.00 70.86           C  
ATOM   4245  N   ARG A 548     -42.698 -36.238   3.185  1.00 71.96           N  
ATOM   4246  CA  ARG A 548     -42.518 -37.079   2.006  1.00 71.96           C  
ATOM   4247  C   ARG A 548     -41.650 -36.382   0.963  1.00 71.96           C  
ATOM   4248  CB  ARG A 548     -43.873 -37.449   1.397  1.00 71.96           C  
ATOM   4249  O   ARG A 548     -40.837 -37.025   0.295  1.00 71.96           O  
ATOM   4250  CG  ARG A 548     -44.607 -38.547   2.150  1.00 71.96           C  
ATOM   4251  CD  ARG A 548     -45.895 -38.949   1.446  1.00 71.96           C  
ATOM   4252  NE  ARG A 548     -46.628 -39.962   2.200  1.00 71.96           N  
ATOM   4253  NH1 ARG A 548     -48.352 -40.148   0.673  1.00 71.96           N  
ATOM   4254  NH2 ARG A 548     -48.360 -41.422   2.579  1.00 71.96           N  
ATOM   4255  CZ  ARG A 548     -47.778 -40.509   1.816  1.00 71.96           C  
ATOM   4256  N   LYS A 549     -41.693 -35.063   0.916  1.00 67.04           N  
ATOM   4257  CA  LYS A 549     -40.893 -34.226   0.027  1.00 67.04           C  
ATOM   4258  C   LYS A 549     -39.489 -34.016   0.585  1.00 67.04           C  
ATOM   4259  CB  LYS A 549     -41.576 -32.875  -0.196  1.00 67.04           C  
ATOM   4260  O   LYS A 549     -38.521 -33.929  -0.174  1.00 67.04           O  
ATOM   4261  CG  LYS A 549     -42.618 -32.884  -1.305  1.00 67.04           C  
ATOM   4262  CD  LYS A 549     -43.192 -31.493  -1.544  1.00 67.04           C  
ATOM   4263  CE  LYS A 549     -44.222 -31.498  -2.665  1.00 67.04           C  
ATOM   4264  NZ  LYS A 549     -44.785 -30.135  -2.905  1.00 67.04           N  
ATOM   4265  N   ALA A 550     -39.346 -34.028   1.878  1.00 59.08           N  
ATOM   4266  CA  ALA A 550     -38.071 -33.955   2.587  1.00 59.08           C  
ATOM   4267  C   ALA A 550     -37.346 -35.298   2.551  1.00 59.08           C  
ATOM   4268  CB  ALA A 550     -38.289 -33.510   4.031  1.00 59.08           C  
ATOM   4269  O   ALA A 550     -36.118 -35.345   2.446  1.00 59.08           O  
ATOM   4270  N   LYS A 551     -38.093 -36.384   2.474  1.00 60.90           N  
ATOM   4271  CA  LYS A 551     -37.555 -37.733   2.322  1.00 60.90           C  
ATOM   4272  C   LYS A 551     -37.275 -38.051   0.856  1.00 60.90           C  
ATOM   4273  CB  LYS A 551     -38.521 -38.765   2.907  1.00 60.90           C  
ATOM   4274  O   LYS A 551     -36.327 -38.774   0.543  1.00 60.90           O  
ATOM   4275  CG  LYS A 551     -38.041 -39.396   4.205  1.00 60.90           C  
ATOM   4276  CD  LYS A 551     -39.073 -40.361   4.773  1.00 60.90           C  
ATOM   4277  CE  LYS A 551     -38.644 -40.908   6.128  1.00 60.90           C  
ATOM   4278  NZ  LYS A 551     -39.639 -41.877   6.675  1.00 60.90           N  
ATOM   4279  N   ALA A 552     -37.874 -37.377  -0.093  1.00 59.87           N  
ATOM   4280  CA  ALA A 552     -37.693 -37.485  -1.539  1.00 59.87           C  
ATOM   4281  C   ALA A 552     -36.564 -36.577  -2.019  1.00 59.87           C  
ATOM   4282  CB  ALA A 552     -38.992 -37.142  -2.265  1.00 59.87           C  
ATOM   4283  O   ALA A 552     -35.889 -36.885  -3.005  1.00 59.87           O  
ATOM   4284  N   THR A 553     -36.195 -35.543  -1.249  1.00 50.35           N  
ATOM   4285  CA  THR A 553     -35.118 -34.592  -1.500  1.00 50.35           C  
ATOM   4286  C   THR A 553     -33.825 -35.050  -0.831  1.00 50.35           C  
ATOM   4287  CB  THR A 553     -35.487 -33.184  -0.999  1.00 50.35           C  
ATOM   4288  O   THR A 553     -32.730 -34.742  -1.307  1.00 50.35           O  
ATOM   4289  CG2 THR A 553     -35.373 -32.154  -2.119  1.00 50.35           C  
ATOM   4290  OG1 THR A 553     -36.834 -33.195  -0.511  1.00 50.35           O  
ATOM   4291  N   ARG A 554     -33.910 -36.062   0.021  1.00 46.40           N  
ATOM   4292  CA  ARG A 554     -32.774 -36.694   0.683  1.00 46.40           C  
ATOM   4293  C   ARG A 554     -32.294 -37.913  -0.097  1.00 46.40           C  
ATOM   4294  CB  ARG A 554     -33.141 -37.097   2.113  1.00 46.40           C  
ATOM   4295  O   ARG A 554     -31.101 -38.225  -0.099  1.00 46.40           O  
ATOM   4296  CG  ARG A 554     -32.727 -36.081   3.166  1.00 46.40           C  
ATOM   4297  CD  ARG A 554     -33.013 -36.581   4.575  1.00 46.40           C  
ATOM   4298  NE  ARG A 554     -32.216 -35.870   5.571  1.00 46.40           N  
ATOM   4299  NH1 ARG A 554     -33.117 -36.979   7.386  1.00 46.40           N  
ATOM   4300  NH2 ARG A 554     -31.512 -35.373   7.699  1.00 46.40           N  
ATOM   4301  CZ  ARG A 554     -32.284 -36.075   6.883  1.00 46.40           C  
ATOM   4302  N   GLN A 555     -32.962 -38.274  -1.207  1.00 43.92           N  
ATOM   4303  CA  GLN A 555     -32.640 -39.403  -2.074  1.00 43.92           C  
ATOM   4304  C   GLN A 555     -32.069 -38.927  -3.407  1.00 43.92           C  
ATOM   4305  CB  GLN A 555     -33.879 -40.268  -2.312  1.00 43.92           C  
ATOM   4306  O   GLN A 555     -31.180 -39.568  -3.972  1.00 43.92           O  
ATOM   4307  CG  GLN A 555     -34.059 -41.379  -1.287  1.00 43.92           C  
ATOM   4308  CD  GLN A 555     -35.252 -42.267  -1.588  1.00 43.92           C  
ATOM   4309  NE2 GLN A 555     -35.358 -43.380  -0.870  1.00 43.92           N  
ATOM   4310  OE1 GLN A 555     -36.072 -41.955  -2.457  1.00 43.92           O  
ATOM   4311  N   PRO A 556     -32.035 -37.565  -3.775  1.00 42.94           N  
ATOM   4312  CA  PRO A 556     -31.281 -37.048  -4.920  1.00 42.94           C  
ATOM   4313  C   PRO A 556     -30.053 -36.243  -4.503  1.00 42.94           C  
ATOM   4314  CB  PRO A 556     -32.299 -36.159  -5.639  1.00 42.94           C  
ATOM   4315  O   PRO A 556     -29.201 -35.933  -5.340  1.00 42.94           O  
ATOM   4316  CG  PRO A 556     -33.268 -35.751  -4.576  1.00 42.94           C  
ATOM   4317  CD  PRO A 556     -33.185 -36.742  -3.450  1.00 42.94           C  
ATOM   4318  N   ALA A 557     -29.764 -36.080  -3.165  1.00 39.95           N  
ATOM   4319  CA  ALA A 557     -28.581 -35.400  -2.644  1.00 39.95           C  
ATOM   4320  C   ALA A 557     -27.487 -36.402  -2.283  1.00 39.95           C  
ATOM   4321  CB  ALA A 557     -28.945 -34.554  -1.427  1.00 39.95           C  
ATOM   4322  O   ALA A 557     -26.298 -36.112  -2.433  1.00 39.95           O  
ATOM   4323  N   ALA A 558     -27.866 -37.685  -2.318  1.00 40.59           N  
ATOM   4324  CA  ALA A 558     -26.951 -38.811  -2.152  1.00 40.59           C  
ATOM   4325  C   ALA A 558     -26.648 -39.474  -3.493  1.00 40.59           C  
ATOM   4326  CB  ALA A 558     -27.534 -39.832  -1.177  1.00 40.59           C  
ATOM   4327  O   ALA A 558     -25.535 -39.957  -3.716  1.00 40.59           O  
ATOM   4328  N   ALA A 559     -27.407 -39.089  -4.628  1.00 42.50           N  
ATOM   4329  CA  ALA A 559     -27.235 -39.493  -6.021  1.00 42.50           C  
ATOM   4330  C   ALA A 559     -26.668 -38.350  -6.858  1.00 42.50           C  
ATOM   4331  CB  ALA A 559     -28.564 -39.968  -6.605  1.00 42.50           C  
ATOM   4332  O   ALA A 559     -25.942 -38.582  -7.827  1.00 42.50           O  
ATOM   4333  N   ALA A 560     -26.665 -37.051  -6.315  1.00 39.56           N  
ATOM   4334  CA  ALA A 560     -26.108 -35.814  -6.854  1.00 39.56           C  
ATOM   4335  C   ALA A 560     -24.719 -35.542  -6.282  1.00 39.56           C  
ATOM   4336  CB  ALA A 560     -27.039 -34.639  -6.563  1.00 39.56           C  
ATOM   4337  O   ALA A 560     -23.860 -34.978  -6.964  1.00 39.56           O  
ATOM   4338  N   LEU A 561     -24.330 -36.289  -5.249  1.00 39.36           N  
ATOM   4339  CA  LEU A 561     -22.999 -36.334  -4.653  1.00 39.36           C  
ATOM   4340  C   LEU A 561     -22.200 -37.514  -5.195  1.00 39.36           C  
ATOM   4341  CB  LEU A 561     -23.097 -36.427  -3.128  1.00 39.36           C  
ATOM   4342  O   LEU A 561     -20.991 -37.404  -5.411  1.00 39.36           O  
ATOM   4343  CG  LEU A 561     -22.037 -35.662  -2.333  1.00 39.36           C  
ATOM   4344  CD1 LEU A 561     -22.697 -34.809  -1.255  1.00 39.36           C  
ATOM   4345  CD2 LEU A 561     -21.031 -36.628  -1.716  1.00 39.36           C  
ATOM   4346  N   GLU A 562     -22.861 -38.463  -5.941  1.00 41.82           N  
ATOM   4347  CA  GLU A 562     -22.311 -39.595  -6.680  1.00 41.82           C  
ATOM   4348  C   GLU A 562     -22.296 -39.319  -8.181  1.00 41.82           C  
ATOM   4349  CB  GLU A 562     -23.110 -40.868  -6.387  1.00 41.82           C  
ATOM   4350  O   GLU A 562     -21.370 -39.730  -8.884  1.00 41.82           O  
ATOM   4351  CG  GLU A 562     -22.356 -41.887  -5.546  1.00 41.82           C  
ATOM   4352  CD  GLU A 562     -22.769 -43.323  -5.830  1.00 41.82           C  
ATOM   4353  OE1 GLU A 562     -22.090 -44.257  -5.346  1.00 41.82           O  
ATOM   4354  OE2 GLU A 562     -23.778 -43.515  -6.544  1.00 41.82           O  
ATOM   4355  N   ALA A 563     -23.065 -38.230  -8.658  1.00 38.27           N  
ATOM   4356  CA  ALA A 563     -23.140 -37.720 -10.025  1.00 38.27           C  
ATOM   4357  C   ALA A 563     -22.295 -36.460 -10.188  1.00 38.27           C  
ATOM   4358  CB  ALA A 563     -24.590 -37.438 -10.409  1.00 38.27           C  
ATOM   4359  O   ALA A 563     -21.718 -36.225 -11.252  1.00 38.27           O  
ATOM   4360  N   LEU A 564     -21.872 -35.847  -9.080  1.00 37.93           N  
ATOM   4361  CA  LEU A 564     -20.956 -34.716  -8.980  1.00 37.93           C  
ATOM   4362  C   LEU A 564     -19.540 -35.189  -8.668  1.00 37.93           C  
ATOM   4363  CB  LEU A 564     -21.429 -33.737  -7.902  1.00 37.93           C  
ATOM   4364  O   LEU A 564     -18.566 -34.588  -9.124  1.00 37.93           O  
ATOM   4365  CG  LEU A 564     -21.722 -32.309  -8.364  1.00 37.93           C  
ATOM   4366  CD1 LEU A 564     -23.032 -31.814  -7.761  1.00 37.93           C  
ATOM   4367  CD2 LEU A 564     -20.572 -31.379  -7.992  1.00 37.93           C  
ATOM   4368  N   LEU A 565     -19.380 -36.462  -8.325  1.00 38.27           N  
ATOM   4369  CA  LEU A 565     -18.146 -37.222  -8.154  1.00 38.27           C  
ATOM   4370  C   LEU A 565     -17.873 -38.097  -9.372  1.00 38.27           C  
ATOM   4371  CB  LEU A 565     -18.220 -38.088  -6.894  1.00 38.27           C  
ATOM   4372  O   LEU A 565     -16.716 -38.296  -9.752  1.00 38.27           O  
ATOM   4373  CG  LEU A 565     -16.968 -38.118  -6.016  1.00 38.27           C  
ATOM   4374  CD1 LEU A 565     -17.353 -38.070  -4.541  1.00 38.27           C  
ATOM   4375  CD2 LEU A 565     -16.133 -39.358  -6.317  1.00 38.27           C  
ATOM   4376  N   LEU A 566     -18.781 -38.072 -10.373  1.00 38.03           N  
ATOM   4377  CA  LEU A 566     -18.729 -38.748 -11.666  1.00 38.03           C  
ATOM   4378  C   LEU A 566     -18.706 -37.737 -12.807  1.00 38.03           C  
ATOM   4379  CB  LEU A 566     -19.925 -39.690 -11.827  1.00 38.03           C  
ATOM   4380  O   LEU A 566     -18.092 -37.983 -13.848  1.00 38.03           O  
ATOM   4381  CG  LEU A 566     -19.627 -41.187 -11.734  1.00 38.03           C  
ATOM   4382  CD1 LEU A 566     -20.844 -41.938 -11.205  1.00 38.03           C  
ATOM   4383  CD2 LEU A 566     -19.204 -41.733 -13.093  1.00 38.03           C  
ATOM   4384  N   VAL A 567     -18.859 -36.412 -12.555  1.00 37.06           N  
ATOM   4385  CA  VAL A 567     -18.773 -35.233 -13.410  1.00 37.06           C  
ATOM   4386  C   VAL A 567     -17.490 -34.463 -13.100  1.00 37.06           C  
ATOM   4387  CB  VAL A 567     -20.002 -34.313 -13.234  1.00 37.06           C  
ATOM   4388  O   VAL A 567     -16.876 -33.881 -13.997  1.00 37.06           O  
ATOM   4389  CG1 VAL A 567     -19.797 -32.992 -13.973  1.00 37.06           C  
ATOM   4390  CG2 VAL A 567     -21.267 -35.014 -13.726  1.00 37.06           C  
ATOM   4391  N   ALA A 568     -16.693 -34.907 -12.147  1.00 36.62           N  
ATOM   4392  CA  ALA A 568     -15.324 -34.580 -11.758  1.00 36.62           C  
ATOM   4393  C   ALA A 568     -14.345 -35.644 -12.246  1.00 36.62           C  
ATOM   4394  CB  ALA A 568     -15.224 -34.423 -10.243  1.00 36.62           C  
ATOM   4395  O   ALA A 568     -13.156 -35.369 -12.423  1.00 36.62           O  
ATOM   4396  N   ALA A 569     -14.894 -36.549 -13.094  1.00 31.02           N  
ATOM   4397  CA  ALA A 569     -14.123 -37.576 -13.792  1.00 31.02           C  
ATOM   4398  C   ALA A 569     -14.469 -37.606 -15.278  1.00 31.02           C  
ATOM   4399  CB  ALA A 569     -14.370 -38.945 -13.163  1.00 31.02           C  
ATOM   4400  O   ALA A 569     -15.627 -37.815 -15.648  1.00 31.02           O  
ATOM   4401  N   GLY A 570     -14.503 -36.537 -16.091  1.00 25.95           N  
ATOM   4402  CA  GLY A 570     -14.055 -36.417 -17.470  1.00 25.95           C  
ATOM   4403  C   GLY A 570     -14.737 -37.398 -18.405  1.00 25.95           C  
ATOM   4404  O   GLY A 570     -14.603 -38.613 -18.245  1.00 25.95           O  
ATOM   4405  N   LYS A 571     -16.016 -36.940 -19.110  1.00 31.69           N  
ATOM   4406  CA  LYS A 571     -16.297 -37.276 -20.503  1.00 31.69           C  
ATOM   4407  C   LYS A 571     -17.740 -36.939 -20.869  1.00 31.69           C  
ATOM   4408  CB  LYS A 571     -16.022 -38.757 -20.764  1.00 31.69           C  
ATOM   4409  O   LYS A 571     -18.673 -37.346 -20.173  1.00 31.69           O  
ATOM   4410  CG  LYS A 571     -14.559 -39.077 -21.033  1.00 31.69           C  
ATOM   4411  CD  LYS A 571     -14.344 -40.569 -21.255  1.00 31.69           C  
ATOM   4412  CE  LYS A 571     -12.877 -40.893 -21.503  1.00 31.69           C  
ATOM   4413  NZ  LYS A 571     -12.660 -42.356 -21.712  1.00 31.69           N  
ATOM   4414  N   GLY A 572     -18.103 -35.822 -21.648  1.00 30.41           N  
ATOM   4415  CA  GLY A 572     -18.622 -35.677 -22.998  1.00 30.41           C  
ATOM   4416  C   GLY A 572     -20.120 -35.440 -23.040  1.00 30.41           C  
ATOM   4417  O   GLY A 572     -20.865 -36.007 -22.238  1.00 30.41           O  
ATOM   4418  N   THR A 573     -20.650 -34.257 -23.629  1.00 28.38           N  
ATOM   4419  CA  THR A 573     -21.281 -33.556 -24.742  1.00 28.38           C  
ATOM   4420  C   THR A 573     -22.753 -33.942 -24.860  1.00 28.38           C  
ATOM   4421  CB  THR A 573     -20.561 -33.853 -26.070  1.00 28.38           C  
ATOM   4422  O   THR A 573     -23.094 -35.126 -24.821  1.00 28.38           O  
ATOM   4423  CG2 THR A 573     -19.170 -33.229 -26.093  1.00 28.38           C  
ATOM   4424  OG1 THR A 573     -20.440 -35.271 -26.234  1.00 28.38           O  
ATOM   4425  N   HIS A 574     -23.705 -32.976 -24.376  1.00 28.21           N  
ATOM   4426  CA  HIS A 574     -24.862 -32.558 -25.159  1.00 28.21           C  
ATOM   4427  C   HIS A 574     -25.869 -31.806 -24.294  1.00 28.21           C  
ATOM   4428  CB  HIS A 574     -25.533 -33.767 -25.813  1.00 28.21           C  
ATOM   4429  O   HIS A 574     -26.290 -32.304 -23.248  1.00 28.21           O  
ATOM   4430  CG  HIS A 574     -24.927 -34.152 -27.125  1.00 28.21           C  
ATOM   4431  CD2 HIS A 574     -24.076 -35.152 -27.453  1.00 28.21           C  
ATOM   4432  ND1 HIS A 574     -25.181 -33.464 -28.292  1.00 28.21           N  
ATOM   4433  CE1 HIS A 574     -24.511 -34.027 -29.283  1.00 28.21           C  
ATOM   4434  NE2 HIS A 574     -23.832 -35.054 -28.801  1.00 28.21           N  
ATOM   4435  N   ALA A 575     -25.693 -30.443 -24.110  1.00 29.49           N  
ATOM   4436  CA  ALA A 575     -26.933 -29.685 -24.261  1.00 29.49           C  
ATOM   4437  C   ALA A 575     -26.733 -28.223 -23.872  1.00 29.49           C  
ATOM   4438  CB  ALA A 575     -28.044 -30.309 -23.421  1.00 29.49           C  
ATOM   4439  O   ALA A 575     -26.527 -27.910 -22.697  1.00 29.49           O  
ATOM   4440  N   ALA A 576     -25.976 -27.467 -24.643  1.00 25.54           N  
ATOM   4441  CA  ALA A 576     -25.916 -26.061 -25.037  1.00 25.54           C  
ATOM   4442  C   ALA A 576     -27.018 -25.724 -26.037  1.00 25.54           C  
ATOM   4443  CB  ALA A 576     -24.547 -25.732 -25.627  1.00 25.54           C  
ATOM   4444  O   ALA A 576     -27.141 -26.375 -27.077  1.00 25.54           O  
ATOM   4445  N   ALA A 577     -28.370 -25.522 -25.526  1.00 25.67           N  
ATOM   4446  CA  ALA A 577     -29.264 -24.656 -26.289  1.00 25.67           C  
ATOM   4447  C   ALA A 577     -30.617 -24.517 -25.596  1.00 25.67           C  
ATOM   4448  CB  ALA A 577     -29.449 -25.196 -27.705  1.00 25.67           C  
ATOM   4449  O   ALA A 577     -31.356 -25.495 -25.462  1.00 25.67           O  
ATOM   4450  N   ALA A 578     -30.661 -23.823 -24.374  1.00 27.91           N  
ATOM   4451  CA  ALA A 578     -31.951 -23.245 -24.005  1.00 27.91           C  
ATOM   4452  C   ALA A 578     -31.801 -22.266 -22.844  1.00 27.91           C  
ATOM   4453  CB  ALA A 578     -32.944 -24.347 -23.643  1.00 27.91           C  
ATOM   4454  O   ALA A 578     -31.575 -22.677 -21.703  1.00 27.91           O  
ATOM   4455  N   ALA A 579     -30.923 -21.262 -23.010  1.00 29.18           N  
ATOM   4456  CA  ALA A 579     -31.181 -20.140 -22.111  1.00 29.18           C  
ATOM   4457  C   ALA A 579     -30.726 -18.823 -22.733  1.00 29.18           C  
ATOM   4458  CB  ALA A 579     -30.485 -20.361 -20.771  1.00 29.18           C  
ATOM   4459  O   ALA A 579     -29.526 -18.584 -22.888  1.00 29.18           O  
ATOM   4460  N   ALA A 580     -31.313 -18.428 -23.934  1.00 27.00           N  
ATOM   4461  CA  ALA A 580     -31.324 -17.053 -24.425  1.00 27.00           C  
ATOM   4462  C   ALA A 580     -32.717 -16.650 -24.899  1.00 27.00           C  
ATOM   4463  CB  ALA A 580     -30.311 -16.883 -25.555  1.00 27.00           C  
ATOM   4464  O   ALA A 580     -33.315 -17.330 -25.737  1.00 27.00           O  
ATOM   4465  N   GLN A 581     -33.778 -16.415 -23.981  1.00 27.44           N  
ATOM   4466  CA  GLN A 581     -34.854 -15.503 -24.354  1.00 27.44           C  
ATOM   4467  C   GLN A 581     -35.933 -15.454 -23.276  1.00 27.44           C  
ATOM   4468  CB  GLN A 581     -35.468 -15.914 -25.693  1.00 27.44           C  
ATOM   4469  O   GLN A 581     -36.528 -16.479 -22.940  1.00 27.44           O  
ATOM   4470  CG  GLN A 581     -35.395 -14.832 -26.762  1.00 27.44           C  
ATOM   4471  CD  GLN A 581     -34.671 -15.291 -28.014  1.00 27.44           C  
ATOM   4472  NE2 GLN A 581     -34.944 -14.628 -29.133  1.00 27.44           N  
ATOM   4473  OE1 GLN A 581     -33.873 -16.232 -27.976  1.00 27.44           O  
ATOM   4474  N   ALA A 582     -35.822 -14.593 -22.186  1.00 30.47           N  
ATOM   4475  CA  ALA A 582     -36.977 -13.899 -21.622  1.00 30.47           C  
ATOM   4476  C   ALA A 582     -36.585 -13.103 -20.381  1.00 30.47           C  
ATOM   4477  CB  ALA A 582     -38.083 -14.896 -21.284  1.00 30.47           C  
ATOM   4478  O   ALA A 582     -35.996 -13.649 -19.445  1.00 30.47           O  
ATOM   4479  N   GLU A 583     -36.341 -11.731 -20.514  1.00 26.46           N  
ATOM   4480  CA  GLU A 583     -36.926 -10.425 -20.229  1.00 26.46           C  
ATOM   4481  C   GLU A 583     -37.864 -10.490 -19.026  1.00 26.46           C  
ATOM   4482  CB  GLU A 583     -37.677  -9.893 -21.452  1.00 26.46           C  
ATOM   4483  O   GLU A 583     -38.681 -11.407 -18.919  1.00 26.46           O  
ATOM   4484  CG  GLU A 583     -37.472  -8.406 -21.701  1.00 26.46           C  
ATOM   4485  CD  GLU A 583     -38.228  -7.891 -22.916  1.00 26.46           C  
ATOM   4486  OE1 GLU A 583     -38.234  -6.661 -23.150  1.00 26.46           O  
ATOM   4487  OE2 GLU A 583     -38.819  -8.724 -23.638  1.00 26.46           O  
ATOM   4488  N   SER A 584     -37.632  -9.877 -17.846  1.00 28.46           N  
ATOM   4489  CA  SER A 584     -38.486  -8.856 -17.248  1.00 28.46           C  
ATOM   4490  C   SER A 584     -39.223  -9.398 -16.028  1.00 28.46           C  
ATOM   4491  CB  SER A 584     -39.494  -8.333 -18.272  1.00 28.46           C  
ATOM   4492  O   SER A 584     -39.875 -10.442 -16.103  1.00 28.46           O  
ATOM   4493  OG  SER A 584     -40.355  -9.371 -18.706  1.00 28.46           O  
ATOM   4494  N   ASP A 585     -38.681  -9.274 -14.835  1.00 30.12           N  
ATOM   4495  CA  ASP A 585     -39.360  -8.837 -13.619  1.00 30.12           C  
ATOM   4496  C   ASP A 585     -38.566  -9.229 -12.375  1.00 30.12           C  
ATOM   4497  CB  ASP A 585     -40.770  -9.426 -13.550  1.00 30.12           C  
ATOM   4498  O   ASP A 585     -38.450 -10.414 -12.054  1.00 30.12           O  
ATOM   4499  CG  ASP A 585     -41.762  -8.695 -14.438  1.00 30.12           C  
ATOM   4500  OD1 ASP A 585     -41.463  -7.568 -14.887  1.00 30.12           O  
ATOM   4501  OD2 ASP A 585     -42.854  -9.251 -14.688  1.00 30.12           O  
ATOM   4502  N   GLY A 586     -37.570  -8.534 -12.064  1.00 28.31           N  
ATOM   4503  CA  GLY A 586     -36.641  -8.334 -10.963  1.00 28.31           C  
ATOM   4504  C   GLY A 586     -37.236  -7.535  -9.818  1.00 28.31           C  
ATOM   4505  O   GLY A 586     -37.675  -6.399 -10.010  1.00 28.31           O  
ATOM   4506  N   ALA A 587     -38.126  -8.322  -9.025  1.00 31.82           N  
ATOM   4507  CA  ALA A 587     -38.247  -8.026  -7.600  1.00 31.82           C  
ATOM   4508  C   ALA A 587     -39.012  -9.129  -6.874  1.00 31.82           C  
ATOM   4509  CB  ALA A 587     -38.937  -6.680  -7.393  1.00 31.82           C  
ATOM   4510  O   ALA A 587     -39.008  -9.189  -5.642  1.00 31.82           O  
ATOM   4511  N   LEU A 588     -38.606 -10.445  -7.181  1.00 32.90           N  
ATOM   4512  CA  LEU A 588     -39.174 -11.502  -6.351  1.00 32.90           C  
ATOM   4513  C   LEU A 588     -38.387 -12.799  -6.510  1.00 32.90           C  
ATOM   4514  CB  LEU A 588     -40.643 -11.736  -6.712  1.00 32.90           C  
ATOM   4515  O   LEU A 588     -38.548 -13.729  -5.716  1.00 32.90           O  
ATOM   4516  CG  LEU A 588     -41.679 -11.132  -5.763  1.00 32.90           C  
ATOM   4517  CD1 LEU A 588     -43.016 -10.963  -6.475  1.00 32.90           C  
ATOM   4518  CD2 LEU A 588     -41.835 -12.001  -4.519  1.00 32.90           C  
ATOM   4519  N   LEU A 589     -36.999 -12.627  -6.824  1.00 32.43           N  
ATOM   4520  CA  LEU A 589     -36.137 -13.797  -6.951  1.00 32.43           C  
ATOM   4521  C   LEU A 589     -34.788 -13.553  -6.283  1.00 32.43           C  
ATOM   4522  CB  LEU A 589     -35.933 -14.155  -8.425  1.00 32.43           C  
ATOM   4523  O   LEU A 589     -33.974 -14.472  -6.165  1.00 32.43           O  
ATOM   4524  CG  LEU A 589     -36.627 -15.426  -8.917  1.00 32.43           C  
ATOM   4525  CD1 LEU A 589     -37.102 -15.247 -10.355  1.00 32.43           C  
ATOM   4526  CD2 LEU A 589     -35.692 -16.625  -8.802  1.00 32.43           C  
ATOM   4527  N   ALA A 590     -34.786 -12.572  -5.312  1.00 32.07           N  
ATOM   4528  CA  ALA A 590     -33.622 -12.283  -4.477  1.00 32.07           C  
ATOM   4529  C   ALA A 590     -33.895 -12.629  -3.017  1.00 32.07           C  
ATOM   4530  CB  ALA A 590     -33.225 -10.814  -4.607  1.00 32.07           C  
ATOM   4531  O   ALA A 590     -32.975 -12.973  -2.271  1.00 32.07           O  
ATOM   4532  N   VAL A 591     -35.038 -13.431  -2.867  1.00 33.41           N  
ATOM   4533  CA  VAL A 591     -35.394 -13.949  -1.550  1.00 33.41           C  
ATOM   4534  C   VAL A 591     -35.616 -15.458  -1.631  1.00 33.41           C  
ATOM   4535  CB  VAL A 591     -36.655 -13.255  -0.989  1.00 33.41           C  
ATOM   4536  O   VAL A 591     -35.268 -16.193  -0.704  1.00 33.41           O  
ATOM   4537  CG1 VAL A 591     -37.095 -13.910   0.319  1.00 33.41           C  
ATOM   4538  CG2 VAL A 591     -36.394 -11.764  -0.782  1.00 33.41           C  
ATOM   4539  N   ALA A 592     -35.228 -16.056  -2.761  1.00 30.76           N  
ATOM   4540  CA  ALA A 592     -35.398 -17.481  -3.033  1.00 30.76           C  
ATOM   4541  C   ALA A 592     -34.101 -18.098  -3.550  1.00 30.76           C  
ATOM   4542  CB  ALA A 592     -36.526 -17.700  -4.038  1.00 30.76           C  
ATOM   4543  O   ALA A 592     -33.799 -19.258  -3.258  1.00 30.76           O  
ATOM   4544  N   VAL A 593     -32.961 -17.265  -3.529  1.00 32.77           N  
ATOM   4545  CA  VAL A 593     -31.602 -17.676  -3.864  1.00 32.77           C  
ATOM   4546  C   VAL A 593     -30.656 -17.315  -2.720  1.00 32.77           C  
ATOM   4547  CB  VAL A 593     -31.119 -17.026  -5.180  1.00 32.77           C  
ATOM   4548  O   VAL A 593     -29.714 -18.056  -2.428  1.00 32.77           O  
ATOM   4549  CG1 VAL A 593     -29.652 -17.362  -5.442  1.00 32.77           C  
ATOM   4550  CG2 VAL A 593     -31.991 -17.479  -6.349  1.00 32.77           C  
ATOM   4551  N   ALA A 594     -31.239 -16.788  -1.605  1.00 33.65           N  
ATOM   4552  CA  ALA A 594     -30.545 -16.515  -0.349  1.00 33.65           C  
ATOM   4553  C   ALA A 594     -31.060 -17.417   0.769  1.00 33.65           C  
ATOM   4554  CB  ALA A 594     -30.705 -15.047   0.039  1.00 33.65           C  
ATOM   4555  O   ALA A 594     -30.298 -17.817   1.653  1.00 33.65           O  
ATOM   4556  N   ALA A 595     -32.011 -18.307   0.393  1.00 32.05           N  
ATOM   4557  CA  ALA A 595     -32.623 -19.273   1.302  1.00 32.05           C  
ATOM   4558  C   ALA A 595     -32.381 -20.703   0.828  1.00 32.05           C  
ATOM   4559  CB  ALA A 595     -34.120 -19.005   1.434  1.00 32.05           C  
ATOM   4560  O   ALA A 595     -32.241 -21.618   1.643  1.00 32.05           O  
ATOM   4561  N   VAL A 596     -31.516 -20.869  -0.205  1.00 32.70           N  
ATOM   4562  CA  VAL A 596     -31.107 -22.149  -0.773  1.00 32.70           C  
ATOM   4563  C   VAL A 596     -29.586 -22.195  -0.899  1.00 32.70           C  
ATOM   4564  CB  VAL A 596     -31.764 -22.396  -2.149  1.00 32.70           C  
ATOM   4565  O   VAL A 596     -28.974 -23.252  -0.728  1.00 32.70           O  
ATOM   4566  CG1 VAL A 596     -31.238 -23.686  -2.775  1.00 32.70           C  
ATOM   4567  CG2 VAL A 596     -33.284 -22.446  -2.012  1.00 32.70           C  
ATOM   4568  N   ALA A 597     -28.832 -21.223  -0.252  1.00 30.83           N  
ATOM   4569  CA  ALA A 597     -27.380 -21.168  -0.102  1.00 30.83           C  
ATOM   4570  C   ALA A 597     -26.984 -21.083   1.370  1.00 30.83           C  
ATOM   4571  CB  ALA A 597     -26.810 -19.980  -0.873  1.00 30.83           C  
ATOM   4572  O   ALA A 597     -25.882 -21.488   1.747  1.00 30.83           O  
ATOM   4573  N   ALA A 598     -28.034 -21.203   2.236  1.00 33.33           N  
ATOM   4574  CA  ALA A 598     -27.823 -21.276   3.680  1.00 33.33           C  
ATOM   4575  C   ALA A 598     -28.278 -22.623   4.233  1.00 33.33           C  
ATOM   4576  CB  ALA A 598     -28.561 -20.139   4.383  1.00 33.33           C  
ATOM   4577  O   ALA A 598     -27.873 -23.020   5.329  1.00 33.33           O  
ATOM   4578  N   ALA A 599     -28.310 -23.661   3.344  1.00 28.67           N  
ATOM   4579  CA  ALA A 599     -28.627 -25.027   3.754  1.00 28.67           C  
ATOM   4580  C   ALA A 599     -27.856 -26.044   2.917  1.00 28.67           C  
ATOM   4581  CB  ALA A 599     -30.128 -25.281   3.643  1.00 28.67           C  
ATOM   4582  O   ALA A 599     -28.069 -27.252   3.044  1.00 28.67           O  
ATOM   4583  N   ALA A 600     -26.488 -25.867   2.706  1.00 27.70           N  
ATOM   4584  CA  ALA A 600     -25.652 -26.964   2.225  1.00 27.70           C  
ATOM   4585  C   ALA A 600     -24.176 -26.692   2.502  1.00 27.70           C  
ATOM   4586  CB  ALA A 600     -25.878 -27.191   0.733  1.00 27.70           C  
ATOM   4587  O   ALA A 600     -23.593 -25.765   1.934  1.00 27.70           O  
ATOM   4588  N   ALA A 601     -23.732 -26.720   3.736  1.00 32.39           N  
ATOM   4589  CA  ALA A 601     -22.505 -27.496   3.898  1.00 32.39           C  
ATOM   4590  C   ALA A 601     -22.436 -28.132   5.283  1.00 32.39           C  
ATOM   4591  CB  ALA A 601     -21.282 -26.614   3.659  1.00 32.39           C  
ATOM   4592  O   ALA A 601     -22.605 -27.448   6.296  1.00 32.39           O  
ATOM   4593  N   PRO A 602     -22.364 -29.589   5.279  1.00 30.95           N  
ATOM   4594  CA  PRO A 602     -21.874 -30.466   6.344  1.00 30.95           C  
ATOM   4595  C   PRO A 602     -20.358 -30.648   6.309  1.00 30.95           C  
ATOM   4596  CB  PRO A 602     -22.589 -31.791   6.066  1.00 30.95           C  
ATOM   4597  O   PRO A 602     -19.748 -30.570   5.240  1.00 30.95           O  
ATOM   4598  CG  PRO A 602     -22.691 -31.865   4.577  1.00 30.95           C  
ATOM   4599  CD  PRO A 602     -22.226 -30.558   4.001  1.00 30.95           C  
ATOM   4600  N   GLU A 603     -19.584 -30.486   7.554  1.00 33.52           N  
ATOM   4601  CA  GLU A 603     -18.953 -31.265   8.616  1.00 33.52           C  
ATOM   4602  C   GLU A 603     -17.432 -31.195   8.521  1.00 33.52           C  
ATOM   4603  CB  GLU A 603     -19.417 -32.723   8.562  1.00 33.52           C  
ATOM   4604  O   GLU A 603     -16.863 -31.359   7.440  1.00 33.52           O  
ATOM   4605  CG  GLU A 603     -20.656 -33.005   9.399  1.00 33.52           C  
ATOM   4606  CD  GLU A 603     -20.776 -34.460   9.823  1.00 33.52           C  
ATOM   4607  OE1 GLU A 603     -21.629 -34.774  10.683  1.00 33.52           O  
ATOM   4608  OE2 GLU A 603     -20.009 -35.293   9.290  1.00 33.52           O  
ATOM   4609  N   ALA A 604     -16.652 -30.850   9.786  1.00 34.82           N  
ATOM   4610  CA  ALA A 604     -16.120 -31.924  10.620  1.00 34.82           C  
ATOM   4611  C   ALA A 604     -15.152 -31.379  11.666  1.00 34.82           C  
ATOM   4612  CB  ALA A 604     -15.427 -32.975   9.755  1.00 34.82           C  
ATOM   4613  O   ALA A 604     -14.123 -30.792  11.322  1.00 34.82           O  
ATOM   4614  N   GLU A 605     -15.388 -31.363  13.018  1.00 35.96           N  
ATOM   4615  CA  GLU A 605     -15.311 -31.712  14.433  1.00 35.96           C  
ATOM   4616  C   GLU A 605     -13.955 -32.323  14.778  1.00 35.96           C  
ATOM   4617  CB  GLU A 605     -16.435 -32.680  14.811  1.00 35.96           C  
ATOM   4618  O   GLU A 605     -13.374 -33.051  13.971  1.00 35.96           O  
ATOM   4619  CG  GLU A 605     -17.645 -32.003  15.438  1.00 35.96           C  
ATOM   4620  CD  GLU A 605     -18.152 -32.714  16.683  1.00 35.96           C  
ATOM   4621  OE1 GLU A 605     -18.916 -32.101  17.463  1.00 35.96           O  
ATOM   4622  OE2 GLU A 605     -17.781 -33.892  16.881  1.00 35.96           O  
ATOM   4623  N   PRO A 606     -13.599 -32.542  16.351  1.00 40.98           N  
ATOM   4624  CA  PRO A 606     -14.518 -33.084  17.355  1.00 40.98           C  
ATOM   4625  C   PRO A 606     -14.108 -32.729  18.783  1.00 40.98           C  
ATOM   4626  CB  PRO A 606     -14.440 -34.595  17.124  1.00 40.98           C  
ATOM   4627  O   PRO A 606     -12.928 -32.490  19.049  1.00 40.98           O  
ATOM   4628  CG  PRO A 606     -13.018 -34.850  16.738  1.00 40.98           C  
ATOM   4629  CD  PRO A 606     -12.326 -33.528  16.569  1.00 40.98           C  
ATOM   4630  N   ALA A 607     -15.097 -32.450  19.743  1.00 33.23           N  
ATOM   4631  CA  ALA A 607     -15.810 -32.653  21.001  1.00 33.23           C  
ATOM   4632  C   ALA A 607     -14.845 -33.026  22.123  1.00 33.23           C  
ATOM   4633  CB  ALA A 607     -16.878 -33.732  20.840  1.00 33.23           C  
ATOM   4634  O   ALA A 607     -13.874 -33.752  21.899  1.00 33.23           O  
ATOM   4635  N   PRO A 608     -15.311 -32.998  23.583  1.00 38.83           N  
ATOM   4636  CA  PRO A 608     -16.643 -33.017  24.191  1.00 38.83           C  
ATOM   4637  C   PRO A 608     -16.639 -32.521  25.635  1.00 38.83           C  
ATOM   4638  CB  PRO A 608     -17.041 -34.493  24.122  1.00 38.83           C  
ATOM   4639  O   PRO A 608     -15.572 -32.276  26.205  1.00 38.83           O  
ATOM   4640  CG  PRO A 608     -15.767 -35.243  24.340  1.00 38.83           C  
ATOM   4641  CD  PRO A 608     -14.633 -34.260  24.363  1.00 38.83           C  
ATOM   4642  N   MET A 609     -17.662 -31.740  26.138  1.00 31.39           N  
ATOM   4643  CA  MET A 609     -18.569 -32.069  27.234  1.00 31.39           C  
ATOM   4644  C   MET A 609     -18.576 -30.964  28.284  1.00 31.39           C  
ATOM   4645  CB  MET A 609     -18.176 -33.400  27.877  1.00 31.39           C  
ATOM   4646  O   MET A 609     -17.529 -30.617  28.834  1.00 31.39           O  
ATOM   4647  CG  MET A 609     -19.060 -34.565  27.464  1.00 31.39           C  
ATOM   4648  SD  MET A 609     -18.966 -35.970  28.641  1.00 31.39           S  
ATOM   4649  CE  MET A 609     -20.727 -36.192  29.016  1.00 31.39           C  
ATOM   4650  N   ALA A 610     -19.664 -30.071  28.367  1.00 32.01           N  
ATOM   4651  CA  ALA A 610     -20.602 -30.058  29.487  1.00 32.01           C  
ATOM   4652  C   ALA A 610     -21.364 -28.737  29.549  1.00 32.01           C  
ATOM   4653  CB  ALA A 610     -19.865 -30.305  30.801  1.00 32.01           C  
ATOM   4654  O   ALA A 610     -20.760 -27.663  29.523  1.00 32.01           O  
ATOM   4655  N   ALA A 611     -22.709 -28.655  29.206  1.00 30.87           N  
ATOM   4656  CA  ALA A 611     -24.088 -28.629  29.686  1.00 30.87           C  
ATOM   4657  C   ALA A 611     -24.372 -27.350  30.469  1.00 30.87           C  
ATOM   4658  CB  ALA A 611     -24.373 -29.854  30.553  1.00 30.87           C  
ATOM   4659  O   ALA A 611     -23.603 -26.976  31.358  1.00 30.87           O  
ATOM   4660  N   ALA A 612     -25.274 -26.358  30.008  1.00 30.55           N  
ATOM   4661  CA  ALA A 612     -26.641 -25.860  30.132  1.00 30.55           C  
ATOM   4662  C   ALA A 612     -26.812 -25.036  31.405  1.00 30.55           C  
ATOM   4663  CB  ALA A 612     -27.633 -27.021  30.117  1.00 30.55           C  
ATOM   4664  O   ALA A 612     -26.373 -25.447  32.482  1.00 30.55           O  
ATOM   4665  N   ALA A 613     -27.121 -23.719  31.370  1.00 28.02           N  
ATOM   4666  CA  ALA A 613     -28.080 -22.688  31.759  1.00 28.02           C  
ATOM   4667  C   ALA A 613     -29.278 -23.298  32.481  1.00 28.02           C  
ATOM   4668  CB  ALA A 613     -28.544 -21.903  30.534  1.00 28.02           C  
ATOM   4669  O   ALA A 613     -29.888 -24.251  31.990  1.00 28.02           O  
ATOM   4670  N   ALA A 614     -29.475 -23.143  33.855  1.00 33.40           N  
ATOM   4671  CA  ALA A 614     -30.321 -22.618  34.924  1.00 33.40           C  
ATOM   4672  C   ALA A 614     -31.705 -23.259  34.894  1.00 33.40           C  
ATOM   4673  CB  ALA A 614     -30.439 -21.100  34.811  1.00 33.40           C  
ATOM   4674  O   ALA A 614     -32.233 -23.561  33.821  1.00 33.40           O  
ATOM   4675  N   PRO A 615     -32.493 -23.323  36.224  1.00 36.90           N  
ATOM   4676  CA  PRO A 615     -33.159 -22.245  36.960  1.00 36.90           C  
ATOM   4677  C   PRO A 615     -33.540 -22.649  38.382  1.00 36.90           C  
ATOM   4678  CB  PRO A 615     -34.407 -21.964  36.119  1.00 36.90           C  
ATOM   4679  O   PRO A 615     -33.387 -23.814  38.759  1.00 36.90           O  
ATOM   4680  CG  PRO A 615     -34.820 -23.299  35.589  1.00 36.90           C  
ATOM   4681  CD  PRO A 615     -33.766 -24.304  35.956  1.00 36.90           C  
ATOM   4682  N   ALA A 616     -33.306 -21.717  39.428  1.00 28.56           N  
ATOM   4683  CA  ALA A 616     -34.340 -21.297  40.369  1.00 28.56           C  
ATOM   4684  C   ALA A 616     -34.404 -22.235  41.571  1.00 28.56           C  
ATOM   4685  CB  ALA A 616     -35.698 -21.234  39.674  1.00 28.56           C  
ATOM   4686  O   ALA A 616     -34.431 -23.458  41.410  1.00 28.56           O  
ATOM   4687  N   SER A 617     -33.870 -21.824  42.796  1.00 34.55           N  
ATOM   4688  CA  SER A 617     -34.575 -21.757  44.072  1.00 34.55           C  
ATOM   4689  C   SER A 617     -33.698 -22.254  45.216  1.00 34.55           C  
ATOM   4690  CB  SER A 617     -35.866 -22.576  44.015  1.00 34.55           C  
ATOM   4691  O   SER A 617     -33.012 -23.270  45.083  1.00 34.55           O  
ATOM   4692  OG  SER A 617     -35.595 -23.917  43.646  1.00 34.55           O  
ATOM   4693  N   MET A 618     -33.104 -21.379  46.078  1.00 32.82           N  
ATOM   4694  CA  MET A 618     -33.457 -21.319  47.493  1.00 32.82           C  
ATOM   4695  C   MET A 618     -32.400 -22.010  48.348  1.00 32.82           C  
ATOM   4696  CB  MET A 618     -34.826 -21.959  47.734  1.00 32.82           C  
ATOM   4697  O   MET A 618     -32.033 -23.156  48.082  1.00 32.82           O  
ATOM   4698  CG  MET A 618     -35.883 -20.980  48.219  1.00 32.82           C  
ATOM   4699  SD  MET A 618     -37.380 -21.825  48.862  1.00 32.82           S  
ATOM   4700  CE  MET A 618     -37.753 -20.770  50.291  1.00 32.82           C  
ATOM   4701  N   GLN A 619     -31.450 -21.297  49.017  1.00 35.03           N  
ATOM   4702  CA  GLN A 619     -31.278 -21.195  50.462  1.00 35.03           C  
ATOM   4703  C   GLN A 619     -30.058 -21.985  50.928  1.00 35.03           C  
ATOM   4704  CB  GLN A 619     -32.531 -21.689  51.188  1.00 35.03           C  
ATOM   4705  O   GLN A 619     -29.931 -23.174  50.629  1.00 35.03           O  
ATOM   4706  CG  GLN A 619     -32.968 -20.792  52.339  1.00 35.03           C  
ATOM   4707  CD  GLN A 619     -34.416 -21.011  52.737  1.00 35.03           C  
ATOM   4708  NE2 GLN A 619     -34.809 -20.451  53.875  1.00 35.03           N  
ATOM   4709  OE1 GLN A 619     -35.174 -21.678  52.026  1.00 35.03           O  
ATOM   4710  N   LYS A 620     -28.852 -21.394  51.303  1.00 34.54           N  
ATOM   4711  CA  LYS A 620     -28.216 -21.292  52.614  1.00 34.54           C  
ATOM   4712  C   LYS A 620     -26.980 -22.184  52.696  1.00 34.54           C  
ATOM   4713  CB  LYS A 620     -29.205 -21.662  53.720  1.00 34.54           C  
ATOM   4714  O   LYS A 620     -27.044 -23.372  52.375  1.00 34.54           O  
ATOM   4715  CG  LYS A 620     -29.309 -20.626  54.829  1.00 34.54           C  
ATOM   4716  CD  LYS A 620     -30.342 -21.028  55.874  1.00 34.54           C  
ATOM   4717  CE  LYS A 620     -30.473 -19.975  56.966  1.00 34.54           C  
ATOM   4718  NZ  LYS A 620     -31.491 -20.360  57.989  1.00 34.54           N  
ATOM   4719  N   GLN A 621     -25.712 -21.659  52.771  1.00 38.85           N  
ATOM   4720  CA  GLN A 621     -24.731 -21.606  53.850  1.00 38.85           C  
ATOM   4721  C   GLN A 621     -23.536 -22.507  53.551  1.00 38.85           C  
ATOM   4722  CB  GLN A 621     -25.371 -22.006  55.180  1.00 38.85           C  
ATOM   4723  O   GLN A 621     -23.706 -23.675  53.197  1.00 38.85           O  
ATOM   4724  CG  GLN A 621     -25.885 -20.827  55.994  1.00 38.85           C  
ATOM   4725  CD  GLN A 621     -26.424 -21.241  57.351  1.00 38.85           C  
ATOM   4726  NE2 GLN A 621     -26.787 -20.259  58.170  1.00 38.85           N  
ATOM   4727  OE1 GLN A 621     -26.514 -22.433  57.660  1.00 38.85           O  
ATOM   4728  N   GLN A 622     -22.274 -22.033  53.294  1.00 35.46           N  
ATOM   4729  CA  GLN A 622     -21.030 -21.935  54.052  1.00 35.46           C  
ATOM   4730  C   GLN A 622     -20.204 -23.212  53.920  1.00 35.46           C  
ATOM   4731  CB  GLN A 622     -21.320 -21.648  55.526  1.00 35.46           C  
ATOM   4732  O   GLN A 622     -20.721 -24.314  54.113  1.00 35.46           O  
ATOM   4733  CG  GLN A 622     -21.286 -20.168  55.882  1.00 35.46           C  
ATOM   4734  CD  GLN A 622     -21.655 -19.904  57.330  1.00 35.46           C  
ATOM   4735  NE2 GLN A 622     -21.763 -18.630  57.691  1.00 35.46           N  
ATOM   4736  OE1 GLN A 622     -21.841 -20.837  58.117  1.00 35.46           O  
ATOM   4737  N   GLY A 623     -18.901 -23.215  53.314  1.00 35.40           N  
ATOM   4738  CA  GLY A 623     -17.578 -23.380  53.896  1.00 35.40           C  
ATOM   4739  C   GLY A 623     -17.102 -24.821  53.896  1.00 35.40           C  
ATOM   4740  O   GLY A 623     -17.857 -25.730  54.245  1.00 35.40           O  
ATOM   4741  N   GLN A 624     -15.989 -25.196  53.139  1.00 37.55           N  
ATOM   4742  CA  GLN A 624     -14.665 -25.634  53.569  1.00 37.55           C  
ATOM   4743  C   GLN A 624     -14.368 -27.049  53.080  1.00 37.55           C  
ATOM   4744  CB  GLN A 624     -14.546 -25.569  55.092  1.00 37.55           C  
ATOM   4745  O   GLN A 624     -15.193 -27.951  53.236  1.00 37.55           O  
ATOM   4746  CG  GLN A 624     -14.222 -24.180  55.626  1.00 37.55           C  
ATOM   4747  CD  GLN A 624     -14.030 -24.159  57.130  1.00 37.55           C  
ATOM   4748  NE2 GLN A 624     -13.613 -23.014  57.659  1.00 37.55           N  
ATOM   4749  OE1 GLN A 624     -14.257 -25.164  57.813  1.00 37.55           O  
ATOM   4750  N   ALA A 625     -13.268 -27.289  52.237  1.00 35.85           N  
ATOM   4751  CA  ALA A 625     -11.957 -27.921  52.352  1.00 35.85           C  
ATOM   4752  C   ALA A 625     -12.090 -29.414  52.637  1.00 35.85           C  
ATOM   4753  CB  ALA A 625     -11.135 -27.245  53.446  1.00 35.85           C  
ATOM   4754  O   ALA A 625     -12.867 -29.820  53.504  1.00 35.85           O  
ATOM   4755  N   ALA A 626     -11.500 -30.334  51.749  1.00 34.44           N  
ATOM   4756  CA  ALA A 626     -10.369 -31.250  51.863  1.00 34.44           C  
ATOM   4757  C   ALA A 626     -10.845 -32.685  52.075  1.00 34.44           C  
ATOM   4758  CB  ALA A 626      -9.452 -30.823  53.007  1.00 34.44           C  
ATOM   4759  O   ALA A 626     -11.708 -32.941  52.917  1.00 34.44           O  
ATOM   4760  N   LEU A 627     -10.426 -33.657  51.131  1.00 37.00           N  
ATOM   4761  CA  LEU A 627      -9.743 -34.876  51.549  1.00 37.00           C  
ATOM   4762  C   LEU A 627      -9.641 -35.865  50.393  1.00 37.00           C  
ATOM   4763  CB  LEU A 627     -10.475 -35.524  52.727  1.00 37.00           C  
ATOM   4764  O   LEU A 627     -10.657 -36.269  49.824  1.00 37.00           O  
ATOM   4765  CG  LEU A 627      -9.782 -35.434  54.088  1.00 37.00           C  
ATOM   4766  CD1 LEU A 627     -10.792 -35.081  55.175  1.00 37.00           C  
ATOM   4767  CD2 LEU A 627      -9.073 -36.744  54.414  1.00 37.00           C  
ATOM   4768  N   GLN A 628      -8.351 -36.107  49.783  1.00 37.51           N  
ATOM   4769  CA  GLN A 628      -7.255 -37.066  49.873  1.00 37.51           C  
ATOM   4770  C   GLN A 628      -7.766 -38.499  49.743  1.00 37.51           C  
ATOM   4771  CB  GLN A 628      -6.499 -36.897  51.191  1.00 37.51           C  
ATOM   4772  O   GLN A 628      -8.679 -38.905  50.464  1.00 37.51           O  
ATOM   4773  CG  GLN A 628      -5.014 -37.222  51.095  1.00 37.51           C  
ATOM   4774  CD  GLN A 628      -4.182 -36.477  52.122  1.00 37.51           C  
ATOM   4775  NE2 GLN A 628      -2.955 -36.130  51.752  1.00 37.51           N  
ATOM   4776  OE1 GLN A 628      -4.640 -36.216  53.239  1.00 37.51           O  
ATOM   4777  N   GLU A 629      -7.245 -39.254  48.706  1.00 36.68           N  
ATOM   4778  CA  GLU A 629      -6.346 -40.369  48.985  1.00 36.68           C  
ATOM   4779  C   GLU A 629      -6.475 -41.461  47.927  1.00 36.68           C  
ATOM   4780  CB  GLU A 629      -6.623 -40.949  50.375  1.00 36.68           C  
ATOM   4781  O   GLU A 629      -7.581 -41.923  47.637  1.00 36.68           O  
ATOM   4782  CG  GLU A 629      -5.387 -41.049  51.257  1.00 36.68           C  
ATOM   4783  CD  GLU A 629      -5.605 -41.895  52.501  1.00 36.68           C  
ATOM   4784  OE1 GLU A 629      -4.652 -42.573  52.950  1.00 36.68           O  
ATOM   4785  OE2 GLU A 629      -6.738 -41.881  53.032  1.00 36.68           O  
ATOM   4786  N   LEU A 630      -5.372 -41.705  47.097  1.00 39.37           N  
ATOM   4787  CA  LEU A 630      -4.479 -42.849  47.246  1.00 39.37           C  
ATOM   4788  C   LEU A 630      -3.854 -43.228  45.908  1.00 39.37           C  
ATOM   4789  CB  LEU A 630      -5.234 -44.047  47.828  1.00 39.37           C  
ATOM   4790  O   LEU A 630      -4.567 -43.505  44.941  1.00 39.37           O  
ATOM   4791  CG  LEU A 630      -4.987 -44.351  49.307  1.00 39.37           C  
ATOM   4792  CD1 LEU A 630      -6.201 -45.046  49.915  1.00 39.37           C  
ATOM   4793  CD2 LEU A 630      -3.735 -45.205  49.476  1.00 39.37           C  
ATOM   4794  N   GLN A 631      -2.473 -42.859  45.761  1.00 39.30           N  
ATOM   4795  CA  GLN A 631      -1.246 -43.639  45.883  1.00 39.30           C  
ATOM   4796  C   GLN A 631      -0.602 -43.868  44.519  1.00 39.30           C  
ATOM   4797  CB  GLN A 631      -1.526 -44.980  46.563  1.00 39.30           C  
ATOM   4798  O   GLN A 631      -1.210 -44.473  43.633  1.00 39.30           O  
ATOM   4799  CG  GLN A 631      -1.128 -45.019  48.032  1.00 39.30           C  
ATOM   4800  CD  GLN A 631      -1.728 -46.200  48.772  1.00 39.30           C  
ATOM   4801  NE2 GLN A 631      -1.829 -46.085  50.091  1.00 39.30           N  
ATOM   4802  OE1 GLN A 631      -2.098 -47.208  48.162  1.00 39.30           O  
ATOM   4803  N   GLN A 632       0.436 -43.061  44.078  1.00 39.20           N  
ATOM   4804  CA  GLN A 632       1.853 -43.025  43.732  1.00 39.20           C  
ATOM   4805  C   GLN A 632       2.337 -44.390  43.252  1.00 39.20           C  
ATOM   4806  CB  GLN A 632       2.686 -42.564  44.929  1.00 39.20           C  
ATOM   4807  O   GLN A 632       1.934 -45.422  43.790  1.00 39.20           O  
ATOM   4808  CG  GLN A 632       2.900 -41.057  44.985  1.00 39.20           C  
ATOM   4809  CD  GLN A 632       3.662 -40.618  46.222  1.00 39.20           C  
ATOM   4810  NE2 GLN A 632       3.483 -39.362  46.614  1.00 39.20           N  
ATOM   4811  OE1 GLN A 632       4.406 -41.402  46.820  1.00 39.20           O  
ATOM   4812  N   PRO A 633       3.655 -44.446  42.597  1.00 43.55           N  
ATOM   4813  CA  PRO A 633       4.700 -43.730  41.862  1.00 43.55           C  
ATOM   4814  C   PRO A 633       5.752 -44.665  41.272  1.00 43.55           C  
ATOM   4815  CB  PRO A 633       5.315 -42.816  42.925  1.00 43.55           C  
ATOM   4816  O   PRO A 633       5.664 -45.884  41.438  1.00 43.55           O  
ATOM   4817  CG  PRO A 633       5.248 -43.605  44.193  1.00 43.55           C  
ATOM   4818  CD  PRO A 633       4.479 -44.868  43.928  1.00 43.55           C  
ATOM   4819  N   ARG A 634       6.514 -44.295  40.185  1.00 34.00           N  
ATOM   4820  CA  ARG A 634       7.971 -44.336  40.105  1.00 34.00           C  
ATOM   4821  C   ARG A 634       8.432 -44.701  38.698  1.00 34.00           C  
ATOM   4822  CB  ARG A 634       8.537 -45.335  41.117  1.00 34.00           C  
ATOM   4823  O   ARG A 634       7.978 -45.695  38.128  1.00 34.00           O  
ATOM   4824  CG  ARG A 634       8.989 -44.701  42.422  1.00 34.00           C  
ATOM   4825  CD  ARG A 634       9.817 -45.664  43.261  1.00 34.00           C  
ATOM   4826  NE  ARG A 634      10.424 -44.996  44.408  1.00 34.00           N  
ATOM   4827  NH1 ARG A 634      10.940 -46.947  45.533  1.00 34.00           N  
ATOM   4828  NH2 ARG A 634      11.471 -44.914  46.450  1.00 34.00           N  
ATOM   4829  CZ  ARG A 634      10.944 -45.620  45.461  1.00 34.00           C  
ATOM   4830  N   ALA A 635       9.181 -43.807  37.977  1.00 38.27           N  
ATOM   4831  CA  ALA A 635      10.623 -43.711  37.769  1.00 38.27           C  
ATOM   4832  C   ALA A 635      11.019 -44.269  36.405  1.00 38.27           C  
ATOM   4833  CB  ALA A 635      11.371 -44.447  38.879  1.00 38.27           C  
ATOM   4834  O   ALA A 635      10.595 -45.364  36.028  1.00 38.27           O  
ATOM   4835  N   GLN A 636      11.617 -43.461  35.482  1.00 38.44           N  
ATOM   4836  CA  GLN A 636      13.007 -43.380  35.047  1.00 38.44           C  
ATOM   4837  C   GLN A 636      13.132 -43.656  33.551  1.00 38.44           C  
ATOM   4838  CB  GLN A 636      13.876 -44.361  35.836  1.00 38.44           C  
ATOM   4839  O   GLN A 636      12.594 -44.646  33.050  1.00 38.44           O  
ATOM   4840  CG  GLN A 636      14.405 -43.797  37.148  1.00 38.44           C  
ATOM   4841  CD  GLN A 636      15.245 -44.796  37.920  1.00 38.44           C  
ATOM   4842  NE2 GLN A 636      15.755 -44.376  39.073  1.00 38.44           N  
ATOM   4843  OE1 GLN A 636      15.432 -45.937  37.486  1.00 38.44           O  
ATOM   4844  N   GLN A 637      13.594 -42.681  32.697  1.00 34.78           N  
ATOM   4845  CA  GLN A 637      14.904 -42.473  32.089  1.00 34.78           C  
ATOM   4846  C   GLN A 637      14.971 -43.101  30.700  1.00 34.78           C  
ATOM   4847  CB  GLN A 637      16.007 -43.049  32.980  1.00 34.78           C  
ATOM   4848  O   GLN A 637      14.686 -44.289  30.536  1.00 34.78           O  
ATOM   4849  CG  GLN A 637      17.095 -42.046  33.337  1.00 34.78           C  
ATOM   4850  CD  GLN A 637      18.025 -42.550  34.424  1.00 34.78           C  
ATOM   4851  NE2 GLN A 637      18.691 -41.628  35.111  1.00 34.78           N  
ATOM   4852  OE1 GLN A 637      18.143 -43.760  34.647  1.00 34.78           O  
ATOM   4853  N   GLN A 638      15.150 -42.298  29.565  1.00 35.21           N  
ATOM   4854  CA  GLN A 638      16.322 -42.167  28.705  1.00 35.21           C  
ATOM   4855  C   GLN A 638      16.082 -42.817  27.346  1.00 35.21           C  
ATOM   4856  CB  GLN A 638      17.551 -42.785  29.373  1.00 35.21           C  
ATOM   4857  O   GLN A 638      15.672 -43.977  27.270  1.00 35.21           O  
ATOM   4858  CG  GLN A 638      18.593 -41.764  29.810  1.00 35.21           C  
ATOM   4859  CD  GLN A 638      19.569 -42.321  30.828  1.00 35.21           C  
ATOM   4860  NE2 GLN A 638      20.219 -41.433  31.574  1.00 35.21           N  
ATOM   4861  OE1 GLN A 638      19.738 -43.538  30.945  1.00 35.21           O  
ATOM   4862  N   GLN A 639      16.021 -42.015  26.208  1.00 34.48           N  
ATOM   4863  CA  GLN A 639      16.911 -41.830  25.067  1.00 34.48           C  
ATOM   4864  C   GLN A 639      16.830 -43.014  24.108  1.00 34.48           C  
ATOM   4865  CB  GLN A 639      18.353 -41.633  25.537  1.00 34.48           C  
ATOM   4866  O   GLN A 639      16.934 -44.168  24.527  1.00 34.48           O  
ATOM   4867  CG  GLN A 639      18.829 -40.188  25.474  1.00 34.48           C  
ATOM   4868  CD  GLN A 639      20.090 -39.950  26.283  1.00 34.48           C  
ATOM   4869  NE2 GLN A 639      20.270 -38.720  26.753  1.00 34.48           N  
ATOM   4870  OE1 GLN A 639      20.896 -40.864  26.485  1.00 34.48           O  
ATOM   4871  N   GLN A 640      16.342 -42.725  22.840  1.00 35.57           N  
ATOM   4872  CA  GLN A 640      17.051 -42.881  21.575  1.00 35.57           C  
ATOM   4873  C   GLN A 640      16.331 -43.866  20.658  1.00 35.57           C  
ATOM   4874  CB  GLN A 640      18.488 -43.344  21.819  1.00 35.57           C  
ATOM   4875  O   GLN A 640      16.074 -45.007  21.045  1.00 35.57           O  
ATOM   4876  CG  GLN A 640      19.448 -42.215  22.166  1.00 35.57           C  
ATOM   4877  CD  GLN A 640      20.878 -42.692  22.338  1.00 35.57           C  
ATOM   4878  NE2 GLN A 640      21.664 -41.945  23.106  1.00 35.57           N  
ATOM   4879  OE1 GLN A 640      21.273 -43.724  21.786  1.00 35.57           O  
ATOM   4880  N   ALA A 641      15.630 -43.342  19.656  1.00 40.70           N  
ATOM   4881  CA  ALA A 641      15.393 -43.765  18.278  1.00 40.70           C  
ATOM   4882  C   ALA A 641      16.303 -44.930  17.897  1.00 40.70           C  
ATOM   4883  CB  ALA A 641      15.601 -42.596  17.319  1.00 40.70           C  
ATOM   4884  O   ALA A 641      17.432 -45.028  18.383  1.00 40.70           O  
ATOM   4885  N   PRO A 642      15.950 -45.730  16.814  1.00 40.50           N  
ATOM   4886  CA  PRO A 642      16.034 -45.753  15.352  1.00 40.50           C  
ATOM   4887  C   PRO A 642      15.307 -46.946  14.737  1.00 40.50           C  
ATOM   4888  CB  PRO A 642      17.540 -45.835  15.087  1.00 40.50           C  
ATOM   4889  O   PRO A 642      15.003 -47.916  15.436  1.00 40.50           O  
ATOM   4890  CG  PRO A 642      18.075 -46.691  16.189  1.00 40.50           C  
ATOM   4891  CD  PRO A 642      16.968 -46.955  17.169  1.00 40.50           C  
ATOM   4892  N   LYS A 643      14.861 -46.708  13.413  1.00 36.57           N  
ATOM   4893  CA  LYS A 643      15.202 -47.282  12.114  1.00 36.57           C  
ATOM   4894  C   LYS A 643      14.009 -48.012  11.504  1.00 36.57           C  
ATOM   4895  CB  LYS A 643      16.390 -48.237  12.245  1.00 36.57           C  
ATOM   4896  O   LYS A 643      13.397 -48.863  12.154  1.00 36.57           O  
ATOM   4897  CG  LYS A 643      17.741 -47.540  12.304  1.00 36.57           C  
ATOM   4898  CD  LYS A 643      18.889 -48.540  12.241  1.00 36.57           C  
ATOM   4899  CE  LYS A 643      20.242 -47.844  12.305  1.00 36.57           C  
ATOM   4900  NZ  LYS A 643      21.370 -48.820  12.241  1.00 36.57           N  
ATOM   4901  N   LYS A 644      13.560 -47.594  10.309  1.00 34.20           N  
ATOM   4902  CA  LYS A 644      13.590 -47.853   8.873  1.00 34.20           C  
ATOM   4903  C   LYS A 644      12.755 -49.080   8.518  1.00 34.20           C  
ATOM   4904  CB  LYS A 644      15.029 -48.041   8.391  1.00 34.20           C  
ATOM   4905  O   LYS A 644      12.878 -50.127   9.156  1.00 34.20           O  
ATOM   4906  CG  LYS A 644      15.753 -46.739   8.080  1.00 34.20           C  
ATOM   4907  CD  LYS A 644      17.067 -46.990   7.351  1.00 34.20           C  
ATOM   4908  CE  LYS A 644      17.828 -45.694   7.106  1.00 34.20           C  
ATOM   4909  NZ  LYS A 644      19.126 -45.937   6.410  1.00 34.20           N  
ATOM   4910  N   LYS A 645      11.792 -48.899   7.552  1.00 38.78           N  
ATOM   4911  CA  LYS A 645      11.658 -49.656   6.311  1.00 38.78           C  
ATOM   4912  C   LYS A 645      10.522 -49.108   5.452  1.00 38.78           C  
ATOM   4913  CB  LYS A 645      11.421 -51.138   6.609  1.00 38.78           C  
ATOM   4914  O   LYS A 645       9.391 -48.972   5.922  1.00 38.78           O  
ATOM   4915  CG  LYS A 645      12.685 -51.907   6.963  1.00 38.78           C  
ATOM   4916  CD  LYS A 645      12.423 -53.406   7.042  1.00 38.78           C  
ATOM   4917  CE  LYS A 645      13.659 -54.166   7.504  1.00 38.78           C  
ATOM   4918  NZ  LYS A 645      13.419 -55.640   7.544  1.00 38.78           N  
ATOM   4919  N   GLY A 646      10.805 -48.435   4.257  1.00 35.25           N  
ATOM   4920  CA  GLY A 646      10.919 -48.648   2.824  1.00 35.25           C  
ATOM   4921  C   GLY A 646       9.644 -49.179   2.196  1.00 35.25           C  
ATOM   4922  O   GLY A 646       9.020 -50.099   2.728  1.00 35.25           O  
ATOM   4923  N   TRP A 647       9.064 -48.449   1.184  1.00 39.37           N  
ATOM   4924  CA  TRP A 647       8.816 -48.914  -0.177  1.00 39.37           C  
ATOM   4925  C   TRP A 647       8.302 -47.778  -1.055  1.00 39.37           C  
ATOM   4926  CB  TRP A 647       7.813 -50.070  -0.177  1.00 39.37           C  
ATOM   4927  O   TRP A 647       7.335 -47.099  -0.700  1.00 39.37           O  
ATOM   4928  CG  TRP A 647       8.337 -51.332  -0.795  1.00 39.37           C  
ATOM   4929  CD1 TRP A 647       9.636 -51.616  -1.113  1.00 39.37           C  
ATOM   4930  CD2 TRP A 647       7.570 -52.479  -1.174  1.00 39.37           C  
ATOM   4931  CE2 TRP A 647       8.471 -53.422  -1.716  1.00 39.37           C  
ATOM   4932  CE3 TRP A 647       6.208 -52.801  -1.108  1.00 39.37           C  
ATOM   4933  NE1 TRP A 647       9.723 -52.872  -1.667  1.00 39.37           N  
ATOM   4934  CH2 TRP A 647       6.715 -54.958  -2.113  1.00 39.37           C  
ATOM   4935  CZ2 TRP A 647       8.052 -54.668  -2.189  1.00 39.37           C  
ATOM   4936  CZ3 TRP A 647       5.794 -54.041  -1.580  1.00 39.37           C  
ATOM   4937  N   PHE A 648       9.137 -47.212  -2.058  1.00 39.39           N
[truncated: 3,160 more chars]
