# Supplementary material for: The evolutionary origins and ancestral features of septins
Source: Front Cell Dev Biol. 2024 Jun 26;12:1406966. doi: 10.3389/fcell.2024.1406966 (PMC11238149; doi:10.3389/fcell.2024.1406966)
Supplement: Supplementary file 1 [file DataSheet3.zip › Delic_Shuman_Supp_File6/AncGroup6A_2173e.result/AncChlorophyte_Volvo_2173e.a3m]

#652	1
>101
MASTRARPTSLVSDGGNGSIAARGLTLRKANSLGKAGQKQHAQAAGQMDVLADAEQVPSSRDLSSNGSTPHAMSSNQEMPSAANRSHSSSVSSSPEASRPSSSTSDSPSTSEALGNSSNRKGLLCPMASADHGLPQNSPLSPADASQPAASGYENQNSGAATGSTLRPGTRPAPLTAMSSQMSHRASQRQRSRQAALLGPSRPRPHKIWKKRYVKVLVVGDSGLGKTTLIKSLLSTPGEQLQVHDGTNTPLDQFRKDPDSLCTRVTWKDEEDRVVWVYRIQDTPGYGDDLDIQNHINMIVDYIEQQNRKWLEMESARDRNVDMTEVEDPRVDVCLYCLPPHRLRPIDIRYMAELGKHVPIIPVITKADTMTIQEAQKFRQEVFNRLQNPNVPGIRGKINVFNFSKETLERAGLQPSAATSTPPFVVIASNDINQAMLQAEPPVFWPERRYPWGTAEAFNPEHSDLLHLRALLLKEALEEISAAKRQRYEAWRRKALRAPFMKRLGRRLRRFVLWTALPAAAAVFAAHHGFDAQQVRDSVKDARNRLRRKAKATRQPAAAALEALLLVAAGKGTHAAAAAAQAESDGALLAVAVAAVAAAAAPEAEPAPMAAAAAPASMQKQQGQAALQELQQPRAQQQQQAPKKKGWFGVSK
>A0A7J7Q3H4	359	0.595	5.725E-102	128	647	652	24	530	531
--------------------------------------------------------------------------------------------------------------------------------SALMDIPKASrggrPyLSLSDAGQAAGEVAEDVSIGskvPSLGVTDRPlnayvaasitpeagGVTP-PFTA-RTSMSHVASMDYRNKQLALLGPLRPQPTKIWKRKFVKLMVVGDSGLGKTTLISALLSKPGEQLQVHDGTNTPLNQFLKDPDSLITRVTWKDEQDKVVWVFRVQDTPGYGDDQDISRHISMIVQHINTQNTKWLDMESARDRCIDLIDVEDPRVDVCLYCLPPHRLRQNDVRYMAELSKHVPIIPVIMKADTMTIHEAQRFRQEVVNRLQNPALSGIRGKIEVFRFSPATMERAGLPSSAAMSIPPFVVIASNDINQAALQDEPPTYWPERSYKWGTAEAFNPDHSDLLFLRSLLMAEALEEVSVDKRQRYEEWRQRHLATPFLAGLRRRLVRFALATALPAAAVVFAAQHGFDKQRMQDSVKDGANRLKERVTGKKKAAADA------------------------------DARTAADARAESAAAAALREAEAAILAAEQAQ-QAALQELQKGR--QQQQPAQKKGWF----
>A0A835SNW1	344	0.546	5.182E-97	121	557	652	9	453	483
-------------------------------------------------------------------------------------------------------------------------ASLREQEGPSGSLPTNGPSS-TTPFANATNRYLNNHSTPTDFPMAAPteekfAGVPrtgtMPERRLSISSNYSRASEMVFGKDALLGPRRPRPHKIWKKKYIKLIVVGDSGLGKTTLIKSLISIPGERLQVHDGSYTPTEQFRRDPESLCSTVSWRDEEDRVIWVYKIQDTPGYGDELDVFRNLQMVQDYIESQNRKWLELEQARDRKEDLAEIEDPRVDLCIFCIPPHRLRPIDLKYMFELGKHVPVVPVVTKADTMTIREANTYRTEVANRIANPMVPGIHDKINIFKFERDTLDRAGVQDQ-ATPHPPFLVIASNDISEELAAAEPPLFWPERRYPWGTAEAFNKEHSDLLAVRALLMKEALEEISKTKRARYESWRRTTLGGL---KLGRRITGALMWTIIPAIVCLQVGRAGVRMEDVRRfignNVDRIKRRLPKKAPAKPAPAP----------------------------------------------------------------------------------------------
>UPI0015D64766	344	0.264	7.053E-97	74	503	652	250	677	738
--------------------------------------------------------------------------SAQPVPLAASPSHgdtGSAMATGPELqPLQEIKHFLKEDSEEAELTQFLR---DCP--------PTDSPckvEPPEGRREPGHPLCGRVpTEEPADGRDTRPFSRPRPLDAQQLITAPPPPSPSRPRSPwGQLDPydsSEDdkeyvgfatLPNQVHRKSvkkgfDFTLMVAGESGLGKSTLVNSLFLT-----DMYRDRKLLNAEERITQTVEITKHVVDIEEKGVKLRLTIVDTPGFGDAVNNTECWKPVADYIDQQFEQYFRDESGLNR----KNIQDNRVHCCIYFISPfgHGLRPLDVEFMRALHQRVNIVPVLAKADTLTPSEVERMKNKIREEIDHYGI-------RIYQFPecdSDEDEEFKLQDQALKESIPFAVIGSNTVVEAKGRR-----VRGRLYPWGIVEVENPSHCDFVKLRTMLVRTHMQDLKDVTREtHYENYRTQCIQS--MTRM----------------------------------------------------------------------------------------------------------------------------------------------------
>A0A0D2KV28	342	0.571	3.292E-96	126	646	652	27	540	542
------------------------------------------------------------------------------------------------------------------------------LADGDQGGSEPHPLSPGYSQTPRLEPGGSRASSLADGLPEPLGaGQPSpvvasrrarPATVRAGVTASAGPPRQRQRHQELLGPSRPAPTKIWKRRWVKVLVVGDSGLGKTTLISSLLNTAQELVQVHDGTGTSLAQFRSDPDSLTTTISWKDEESREVWMLRVQDTPGYGDWMNIQCHIDMIKDYVETQNKKWLDMEL-----VDMAEVDDPRVDVCLYCLPPHRLRPNDIRYMAQLGKVVPIIPVVLKSDTMTISEAQRFRQEVAANIKNPTTRGVKQGIRTFAFSPQSVERAGLEPGSPVCPYPLVVIASNDINQAMLRGEQPVFWPQRAYKWGTAEAFNSSHSDLLALRALLLSEGLEEMVASKKQRYEGWRRAALRVPFFRRLRRRAARLALLTLLPAAAFAFAAAHEFDARKIRDAVDRARKDVfKGAASGA-ASAAAAVEPLLLVAAGKGQQ----------DGALVELPVAAAPAVTAPAAAAPVMAAPVAPGSMQKQQGQGPLQEQQQLRREEQQQ--HKKGW-----
>UPI00188FA0E7	342	0.262	4.479E-96	116	548	652	574	981	997
--------------------------------------------------------------------------------------------------------------------WGSRPQILEPR-------PQAPDLCQDDLEfRPpsWPQSSDNQQSSA--PAPLSPSARPrSPWGKLDPYDSSEDDKEYVGFATL---PNQVHRKSVKKGFDFTLMVAGESGLGKSTLVNSLFLT-----DLYRDRKLLSAEERITQTVEITKHAVDIEEKGVRLRLTIVDTPGFGDAVNNTECWKPVAEYIDQQFEQYFRDESGLNR----KNIQDNRVHCCLYFISPfgHGLRPLDVEFMKALHQRVNIVPILAKADTLTPPEVERKKRKIREEIE-------LFGIKVYQFPdcdSDEDEDFKLQDQALKESIPFAVIGSNTVVEARGRR-----VRGRLYPWGIVEVENPGHCDFVKLRTMLVRTHMQDLKDVTREtHYENYRAQCIQS--MTRLvvkernRNKLTRE-SGTDFPIPAV----PPGTD-PETERLIREKDEELRRM-------------------------------------------------------------------------------------------------------
>UPI00053FED3B	340	0.265	2.090E-95	125	543	652	566	971	988
-----------------------------------------------------------------------------------------------------------------------------PEAKTRVSRPQAPDLYEDDLelRSPSWPQSSDNQQYFCTPTPLSPSTRPrSPWGKLDPYDSSEDDKEYVGFATL---PNQVHRKSVKKGFDFTLMVAGESGLGKSTLVNSLFLTDLYQ-----DRKLLNAEERIMQTVEITKHAVDIEEKGVRLRLTIVDTPGFGDALNNTECWKPVAEYIDQQFEQYFRDESGLNR----KNIQDNRVHCCLYFISPfgHGLRPLDVEFMKALHQRVNIVPVLAKADTLTRPEVDLKKRKIREDIE-------HFGIKIYQFPdcdSDEDEDFKLQDQALKESIPFAVIGSNTVVEARGRR-----VRGRLYPWGIVEVENPGHCDFVKLRTMLVRTHMQDLKDVTREtHYENYRAQCIQS--MTRLvvkernRNKLTRE-SGTDFPIPAV----PPGTDPETeklIREKDEELRR------------------------------------------------------------------------------------------------------------
>UPI00155571A3	338	0.255	7.162E-95	65	503	652	15	452	478
-----------------------------------------------------------------EETQPCAV--EQAVPgegaSPCLPEHAEEPAETQAIKRFLKEDSEEAELAQFLkefaSGESFRK-VELEEGKRAHG---QGPVDPGVFSsvaQPIADELLDE-------KELRPFSRPRPL-----------DFQQHIAAPAPLSPSRPRspwgkldpydsseddkeyvgfatlPNQVHRKSvkkgfDFTLMVAGESGLGKSTLVNSLFLT-----DMYRDRKFLSAEERITQTVEITKHVVDIEEKGVKLRLTIVDTPGFGDAVNNTECWKPVADYIDQQFEQYFRDESGLNR----KNIQDNRVHCCLYFISPfgHGLRPLDVEFMRALHQRVNIVPILAKADTLTPSEVERKKSKIREEIEHYGI-------RIYQFPecdSDEDEDFKLQDQALKESIPFAVIGSNTVVEAKGRR-----VRGRLYPWGIVEVENPAHCDFVKLRTMLVKTHMQDLKDVTREtHYENYRAQCIQS--MTRM----------------------------------------------------------------------------------------------------------------------------------------------------
>UPI0011763325	338	0.267	9.744E-95	37	503	652	33	476	542
-------------------------------------MQQHY---GQMrRVLPLQSSTLSIED-QEDTQLPYAMRD---LPPAPRPGEQTPDRQTPVNDRELEGSG--------MGTTAKLP--SCPGTPLQPRSLSRSPAgSPVAPPRPHRAATENQfqplslrRQLATQGSldsPLSPSSRPqSPWGRFDPYDSPEDQDKEYVGFATL--PNQVHRKTVKKGFTFTLIVAGESGLGKSTLINSLFLTDLYK-----DRKVPNAEERISQTVTITTHSIGIEEKGVKLRLTIVDTPGFGDAVNNTESWKEIEDYIDRQFEQYFRDESGLNR----KNIQDNRVHCCLYFISPfgHGLRPLDVECMKALHEKVNIIPVLAKADSLTPAEVCRKKMKIKEEIK-------QFGISIYQFPdcdSDEDEAFKKQDQILKDSIPFAVIGSN----LQVESKGRKF-RGRLYPWGMVEVENPAHSDFLLLRNMLMRTHMQDLKDVTREtHYENYRAQCIQS--MTRM----------------------------------------------------------------------------------------------------------------------------------------------------
>A0A8J4C5S1	337	0.576	1.326E-94	125	547	652	30	438	480
-----------------------------------------------------------------------------------------------------------------------------PFANATHR-YVNAPSTTPDFTMPAADE-----------SKFAPGARVSamPERRLSISSNYSRASEMVFGKDALLGPRRPRPHKIWKKKYIKLIVVGDSGLGKTTLIKSLISIPGERLQVHDGSYTPTEQFRRDPDSLCSTVSWRDEEDRVIWIYKIQDTPGYGDELDVFRNLKMVQDYIELQNRKWLEMETSRDRKEDLAELEDPRVDLCIFCIPPHRLRPIDLKYMFELGKHVPVVPVVTKADTMTIREANTYRTEVANRIANPMVPGIHDKINVFKFERDTLERAGVQDQ-ATPHPPFLVVASNDISEELAASEPPLFWPERRYPWGTAEAFNKEHSDLLAVRALLMKEALEEISKTKRQRYEAWRRSTLGG-F--KLGRKITSALMWTIIPAIVCLQVGRAGVRVEDVKKFISNNFNRVRR--------------------------------------------------------------------------------------------------------
>UPI00129DF7E7	336	0.261	2.454E-94	117	503	652	426	797	822
---------------------------------------------------------------------------------------------------------------------SPRK-VEPPEGRRDSGHPLcgRAPGeEPTDEhdvrsfSRPRPLDTQQLIMAPPPPSPSRP---RSPWGQLDPYDSSEDDKEYVGFATL---PNQVHRKSVKKGFDFTLMVAGESGLGKSTLVNSLFLT-----DMYRDRKLLNAEERITQTVEITKHVVDIEEKGVKLRLTIVDTPGFGDAVNNTECWKPVADYIDQQFEQYFRDESGLNR----KNIQDNRVHCCIYFISPfgHGLRPLDVEFMRALHQRVNIVPVLAKADTLTPAEVERMKNKIREEIDHYGI-------RIYQFPecdSDEDEEFKLQDQALKESIPFAVIGSNTVVEAKGRR-----VRGRLYPWGIVEVENPSHCDFVKLRTMLVRTHMQDLKDVTREtHYENYRTQCIQS--MTRM----------------------------------------------------------------------------------------------------------------------------------------------------
>A0A2J7ZXX1	336	0.510	3.338E-94	93	563	652	61	516	541
---------------------------------------------------------------------------------------------FPPTKFPsGLRDEGPASTPTPFANATNRfNNAPPPSTTADFSMPTAGP----DEPKFGARG-----SALPSGHHER---------RLSISSNYSRASEMVFGKDALLGPRRPRPHKIWKKKYIKLIVVGDSGLGKTTLIKSLISIPGERLQVHDGSYTPTEQFRRDPESLCSTVSWRDEEDRIIWVYRVQDTPGYGDELDVFKNLKMVVDFIEGQDKKWLDMEQSRDRKEDLAELEDPRVDLCIFCIPPHRLRPIDLKYMFELGKHVPVVPVVTKADTMTIREANTYRTEVANRIANPMVPGIHDKINIFRFERDTLERAGVPDQAIAH-PPFLVIASNDISEELAGAEPPLFWPERRYPWGCAEAFNKEHSDLLALRALLMKEALEEINKVKRQRYESWRRSTLGGL---KVGRKIMSALLWTIVPAIVCLQVGRAGVRIEDVRRFVRTNVDRVKRLRPAPEakpasTPPPVVVEEL----------------------------------------------------------------------------------------
>UPI001D15F682	336	0.252	4.542E-94	47	503	652	415	885	946
-----------------------------------------------MPVLPDKQLIavPSHKDePEHAGPSYEAVDMiKPARERTIPRFSAFFVDLTDEMYTDILWWLRDEEIRRFLTEDSEEAELAqflkeFPsgesfrKVELEEGkrAPGQGPVDPGVFSsvaQPIADELLDE-------KELRPFSRPWPL-----------DFQQHIAAPAPLSPSRPRspwgkldpydsseddkeyvgfatlPNQVHRKSvkkgfDFTLMVAGESGLGKSTLVNSLFLT-----DMYRDRKLLSAEERITQTVEITKHVVDIEEKGVKLRLTIVDTPGFGDAVNNTECWKPVADYIDQQFEQYFRDESGLNR----KNIQDNRVHCCLYFISPfgHGLRPLDVEFMRALHQRVNIVPILAKADTLTPSEVERKKSKIREEIE-------RYGIRIYQFPecdSDEDEDFKLQDQALKESIPFAVIGSNMVVEAKGRR-----VRGRLYPWGIVEVENPAHCDFVKLRTMLVKTHMQDLKDVTREtHYENYRAQCIQS--MTRM----------------------------------------------------------------------------------------------------------------------------------------------------
>A0A6P5KUU8	336	0.257	4.542E-94	126	544	652	571	979	996
------------------------------------------------------------------------------------------------------------------------------MGPSQLCLP--AILDPYEESETKESRSssriqpETQAHLCiSSSSVLSISSRPrSPWGRLDPYDSCEDDKEYVGFATL---PNQVHRKSMKKGFDFTLMVAGESGLGKSTLINSLFLT-----DMYRDRRLLNSEERIMQTVEITKHTMDIEEKGVKLKLTVVDTPGFGDAVNNTECWKPVADYIDQQFEQYFRDESGLNR----KNIQDNRVHCCLYFISPfgHGLRPLDVEFMRALHHRVNIVPILAKADTLTPNEVEHKKRKIREEIE-------HFGIQIYQFPacdSDEDEEFKLQDQALKDSIPFAVIGSNTVVEAKGRR-----VRGRLYPWGIVEVENPGHCDFVKLRTMLVRTHMQDLKDVTREiHYENYRAQCIQS--MTRMvvkernRNKLTREnISDFAIPA-----AFLSGIDieTEKMLREKDEELRR-----------------------------------------------------------------------------------------------------------
>A0A2V0PJH9	335	0.591	6.179E-94	130	555	652	51	479	541
----------------------------------------------------------------------------------------------------------------------------------DH---HRYPPS-LELSRPLSRGAASIASADGLPVPLGaSDLSPVPrgagrALRLGSRAASESGAVARSRQAVLLGPSRPAPAKIWKRRFVKLLVVGDSGLGKTTLISSLLNTAQETVQVHDGTSTSLSDFRRDPDSLVTSVSWKDEEAREVWSVRIQDTPGYGDDTNIQTHIDMIMAYVEQQNRTWLQMESAKERMVDMSEVDDPRVDAVVMCLPPHRLRGNDVRYMHQLGRLVPIIPVITKADTMTINEAQRFRQEVAGRLQNPEVRGIKGAISTFGFSSSALERAGLDPtGPSSSVYPFVVISSNDVHQGMLHTEPPVYWPQRAYRWGTAEAFNAEHSDLLALRALLLSEALEELAAAKRARYEEWRRAALRVPLMRRLRRRAARLAVVTLLPAAGVAFAAAHDFDGQRMKAAISDLKDDLVAGAKGRRAP------------------------------------------------------------------------------------------------
>UPI000E42106B	334	0.270	1.143E-93	138	503	652	115	472	536
------------------------------------------------------------------------------------------------------------------------------------------PHTPS-YLRPPVAGRAQSDSGSDSGlpqsrsvefdlpSPVSP-SRPkSPWVRFDPYDSSEDQDKEYVGFATL--PNQVHRKSVKKGFDFTLMVAGESGLGKSTLVNSLFLTDLYK-----DRKLLNAEERITQTVEITKHTVDIEEKGVKLKLTIVDTPGFGDAVNNTECWKSVADYIDQQFEQYFRDESGLNR----KNIQDNRVHCCLYFISPfgHGLRPLDVEFMKALHEKVNIVPVLAKADTLTPGEVKKKKIKIREEIEQYGI-------KIYQFPdcdSDEDEDFKQQDHELKESIPFAVIGSNTVVEAKGKR-----VRGRLYPWGIVEVENPAHCDFVKLRNMLVRTHMQDLKDVTREtHYENYRAQCIQS--MTRM----------------------------------------------------------------------------------------------------------------------------------------------------
>A0A4W3IID1	334	0.262	1.555E-93	121	503	652	45	411	476
-------------------------------------------------------------------------------------------------------------------------DTLSVQESSDH-YGSGSEEAEIQRWKQSVGGQQGDSLRVASETSSVPPLSPArsksPWGKLDPYDSFEDQEKEYVGFATL--PSQVHRKSVKKGFDFTLLVAGESGLGKSTLVNSLFLT-----DLYNDKKFLNSEERITQTVEITKHTVEIEEKGVRLRLTIVDTPGFGDAVNNKECWRPVADYVDQQFEQYFRDESGLNR----RNILDNRVHCCLYFISPfgHGLRPMDVEFMRAVHDKVNIVPILAKADTLTPAEVRKMKPKIRQEIE-------SFGIKIYQFPdcdSDEDEEFKQQDKELKESIPFAVIGSNTVVEAKGRR-----IRGRLYPWGIVEVENPAHCDFVKLRNMLIRTHMQDLKDVTRDtHYENYRAQCIQS--MTRM----------------------------------------------------------------------------------------------------------------------------------------------------
>A0A2D0T9X1	334	0.250	1.555E-93	68	503	652	7	452	516
--------------------------------------------------------------------TPVAMEDTEQWkPiedchSGVRSDDQDSIPASPKpkklvEEQKSSHTKEDSEESEmenIMGHHSVRERhLFASCEGESHESPHTEETS-TFLRLPALCRTlgevePDPKHNIQTGYvDLPPPFSPSPISPSRPKSPWGRFDPYDSTEDqdkEYVGfatlPNQVHRKSVKKGFDFTLMVAGESGLGKSTLVNSLFLTDLYK-----DRKLLNAEERITQTVEITKHTVDIEEKGVKLKLTIVDTPGFGDAVNNTECWKSVADYIDQQFEQYFRDESGLNR----KNIQDNRVHCCIYFISPfgHGLRPLDVEFMKALHEKVNIVPVLAKADTLTPSEIKKKKIKIREEIE-------QFGIKIYQFPdcdSDEDEEFKQQDQELKESIPFAVIGSNTVVEAKGKR-----VRGRLYPWGIVEVENSAHCDFIKLRNMLVRTHMQDLKDvTRDVHYENYRAQCIQS--MTRM----------------------------------------------------------------------------------------------------------------------------------------------------
>A0A150G098	333	0.567	2.878E-93	125	547	652	30	438	480
-----------------------------------------------------------------------------------------------------------------------------PFANATHR-YVNAPSTAADF--PMPPTIDEPKFGGA-----RVGTMPE--RRLSISSNYSRASEMVFGKDALLGPRRPRPHKIWKKKYIKLIVVGDSGLGKTTLIKSLISIPGERLQVHDGSYTPTDQFRRDPESLCSTVSWRDEEDRVIWVYKIQDTPGYGDELDVFRNLKMVQEYIESQNKKWLELEQARDRKEDLAELEDPRVDLCIFCIPPHRLRPIDLKYMYELGKYVPVVPVVTKADTMTIREANTYRTEVANRIANPMVPGIHDKINIFRFERDTLERAGVQDQ-ATPHPPFLVVASNDISEELAAAEPPLFWPERRYPWGCAEAFNKEHSDLLAVRALLMKEALEEISKTKRQRYEAWRRTTLGGL---KLGRKIISALMWTIVPAVICLQVGRAGVRVEDVKRFVRKNVDRVKR--------------------------------------------------------------------------------------------------------
>A0A6P7JIZ3	333	0.286	2.878E-93	71	503	652	16	444	510
-----------------------------------------------------------------------ATLSEKELAS-LSIKHQEDMN-FPYAMRdlpPVAQQCSSPGHREAdLTGAATYSRLHSlpgtpPPSRAFGCHPGGSPTLPPrlnhialDADfQPMVLR-RQLVSQGSLDSPLSPSSRPrSPWGRFDPYDSPEDQDKEYVGFATL--PNQVHRKTVKKGFTFTLMVAGESGLGKSTLINSLFLTDLYK-----DRKVPNAEERISPTVDIIKHTIGIEEKGIKLRLTIIDTPGFGDGVDNTESWKQIEDYIDQQFEQYFRDESGLNR----RNIQDNRVHCCLYFISPygHGLRPLDVEFMKALHEKVNIIPVLAKADSLTQAEVCRKKMKIREEIR-------QFGINVYQFPecdSDEDEDFKMQEQILKDSIPFAVIGSN----VQVESKGRKF-RGRIYPWGVVEVENPAHSDFLLLRNMLVRTHMQDLKDVTREtHYENYRAQCIQN--MTRM----------------------------------------------------------------------------------------------------------------------------------------------------
>UPI00090757F8	333	0.268	3.915E-93	127	503	652	106	456	517
-------------------------------------------------------------------------------------------------------------------------------ATADDLLDEKE-LKP--FSQPQPLDLQQRIMAPTPASPSRP---RSPWGKLDPYDSSEDDKEYVGFATL---PNQVHRKSVKKGFDFTLMVTGESGLGKSTLVNSLFLTDMYK-----DRKHLNAEERIMQTVEITKHVVDIEEKGVKLRLTIVDTPGFGDAVNNTECWKPVSDYIDQQFEQYFRDESGLNR----KNIQDNRVHCCLYFISPfgHGLRPLDVEFMRALHQRVNIVPVLAKADTLTPSEVERKKSKIREEIGHYGI-------RIYQFPdcdSDEDEDFKLQDQALKESIPFAVIGSNTVVEAKGRR-----VRGRLYPWGIVEVENPTHCDFVKLRTMLVRTHMQDLKDVTREtHYENYRAQCIQS--MTRM----------------------------------------------------------------------------------------------------------------------------------------------------
>A0A7J7Q6Z4	332	0.613	5.326E-93	110	553	652	22	452	493
--------------------------------------------------------------------------------------------------------------SEVLGEGSN------PMQSLDMTSKRQSAADGGDYD-----GYAN-------GDM--PASRRTD-RLSSVNGVSGRAYDSRVSQQALLGPRRPRPHKIWKKKFIKlhgavlvlvlqVLIVGDSGLGKTTLVKTLLSTPGERLQVHDGTYTPADQFVKDADSLCSTVTWKDEEDRVIWVYRIQDTPGYGDDLDIMNHINMINGHINACNEKWLQLESARDRSQDLTEVEDPRIDVCLFCVPPHRLRPIDIRYMYELGKAVPIIPVITKADTMTIREAQNYKQEVFSRLQNPNVQGVRGKIDTFRFDKETLERAGMGDSAGSNTPPFLVIASNDINEEMNQMEVPVFWPERRYPWGTAQAFNPDHSDLLHLRALLLKEALEDICKDKRTRYETWRSNRLAGP---HFGTRLKRFLITTVLPVTLAVYAAQRGINIKQVRDKVSSVSKHLRRGSKDTK--------------------------------------------------------------------------------------------------
>F1QHM4	332	0.268	7.244E-93	52	548	652	17	454	476
----------------------------------------------------DAELAYTMRDLPPRAA--HTFPENQTMdrqPDGSTAPH---TPGTPTTTRPINRSFLGSEQE------LFRRGQLSSVSSLD------SPLSPSRPKSPWARF--------------------DPYDSAEDQDKEYVGF-------ATL-PNQVHRKSVKKGFAFTLMVAGESGLGKSTLVNSLFLTDLYK-----DRKMPNAEERIAQTVEITKHTVAIEEKGVKLRLTIVDTPGFGDAVNNTESWRAIVDYIDQQFEQYFRDESGLNR----KNIQDNRVHCCLYFISPfgHGLRPIDVEFMKILHEKVNIVPVLAKTDSLTPEEVRKMKMKIREEIE-------RFDIMIYQFPeceSDEEDEFKLQQQELKDSVPFAVIGSNVQVESQGRR-----FRGRQYPWGLVEVENPEHSDFLKLRNMLVRTHMQDLKDVTREtHYENYRAQciqnmtRMVVRERKRsLNSRLRESPSD--LPVPLV------PVDTEtERLIWEKDEE--LRRM-------------------------------------------------------------------------------------------------------
>UPI0006D8DAE9	331	0.282	1.340E-92	160	503	652	90	414	478
----------------------------------------------------------------------------------------------------------------------------------------------------------------APGPPLSP-RRPISPWGMFDPYDSLEDQDREYVGFATL-PNQVHRKSVKKGFDFTLMVAGESGLGKSTLVNSLFLTDLYK-----DRKLLNAEERITQTIEITKNTVDIEEKGVKLRLTIVDTPGFGDAVNNAECWKPIADYIDQQFEQYFRDESGLNR----KNIQDNRVHCCLYFISPfgHGLRPVDVEFMRALHEKVNIVPVLAKADTLTPVEVKKKKEKIREEIELYGI-------KIYQFPdcdSDEDEDFKQQDQELKDSIPFAVIGSNTVVEAKGKR-----VRGRLYPWGIVEVENSSHCDFVKLRTMLVRTHMQDLKDVTREtHYENYRAQCIQS--MTRM----------------------------------------------------------------------------------------------------------------------------------------------------
>A0A6J2W433	331	0.288	1.340E-92	157	503	652	90	417	478
-------------------------------------------------------------------------------------------------------------------------------------------------------------SASSLDSPLSP-SRPkSPWGRFDPYDSAEDQDKEYVGFATL--PNQVHRKTVKKGFAFTLMVAGESGLGKSTLVNSLFLTDLYK-----DRKVPNAEERIAQTVHITKHTVSIEEKGIKLRLTIVDTPGFGDAVNNTESWKPIEDYIDQQFEQYFRDESGLNR----KNIQDNRVHCCLYFISPygHGLRPMDVEFMKALHEKVNIVPVLAKADSLTPAEVRRKKLKIREEIE-------KFGINIYQFPecdSDEDEEFKRQDQELKDSIPFAVIGSNVIVENKGKR-----FRCRQYPWGMVEVENPAHSDFLKLRNMLVRTHMQDLKDVTREtHYENYRAQCIQS--MTRM----------------------------------------------------------------------------------------------------------------------------------------------------
>A0A8C4ZZ32	331	0.270	1.823E-92	68	509	652	140	566	626
--------------------------------------------------------------------TPRRSTPETPPPPLIPRRSTPETPPPPLKARPSAPETPPPPLKARPSAPETPPPPLKARPSAPETPP--PPLKPWRSTradgdlQPLQLRSQMARQG-SLDSPLSPASRPrSPWARLDPYDSPEDQDKEYVGFATL--PSQVNRKTVKKGFTFTLMVTGESGLGKSTLINSLFLTDLYK-----DRKVPNAEERILQTVGIVKHTVGIEEKGVRLRLNIIDTPGFGDAVNNTKSWKEVEDYVDQQFEQYFREESGLNR----KNIQDHRVHCCLYFISPsgHGLRPLDVECMRALHQKVNIVPVLAKADSLTPAEVRTKKLKIRQEIE-------QFGINIYQFPecdSDEDDEFQLQDQILKNSVPFAVIGSN----LQVESEGRRF-RGRIYPWGLVEVENPEHSDFLLLRNMLVRTHMQDLKDvTRENHYENYRAQCIQS--MTRMVVQERR----------------------------------------------------------------------------------------------------------------------------------------------
>UPI001CB7E3E9	331	0.259	2.479E-92	132	503	652	52	412	477
------------------------------------------------------------------------------------------------------------------------------------GIPDRmSPVetSNVEKEQHWKQTLKGQqgDSLLVAIESMSVNSVPrarSPWGKLDPYDSSEDQDKEYVGFATL--PNQVHRKSVKKGFDFTLLVAGESGLGKSTLVNSLFLTDLYK-----DRKFLNTEERITQTVDITKHSVEIEEKGVRLRLTIIDTPGFGDAINNQECWKPIADYIDQQFEQYFRDESGLNR----KNIVDNRIHCCLYFISPfgHGLRPLDVEFMKAVHNKVNIVPLLAKADTLTPAEVSKMKPKIREEIKFYGI-------KIYQFPecdSDEDEEFKRQDQELKDSIPFTVIGSNTVVEAKGRR-----VRGRLYPWGIVEVENPAHCDFVRLRNMLIRTHMQDLKDvTRDVHYENYRAQCIQS--MTRM----------------------------------------------------------------------------------------------------------------------------------------------------
>UPI0014028854	331	0.259	2.479E-92	136	503	652	103	457	522
----------------------------------------------------------------------------------------------------------------------------------------NSPgTSDVERDQFWQQPFQTQRSdgLLVTIESMSHNstSRPkSPFGKLDPYDSSENQEKEYVGFATL--PNQVHRKSVKKGFDFTLLVAGESGLGKSTLVNSLFLTDLYKAKDFlD------TEERITQTVEITKHSVEIEEKGIRLRLTIVDTPGFGDAVNNQECWKPVADYLDQQFEQYFRDESGLNR----KNIVDNRVHCCLYFISPfgHGLRPLDVEFMKAVHDKVNIVPILAKADTLTPAEVNKMKSKIREEIKSYGI-------KIYQFPdcdSDEDDEFKQQDQELKDSIPFTVIGSNTVVEAKGRR-----VRGRLYPWGIVEVENPTHCDFVKLRNMLIRTHMQDLKDvTRDVHYENYRAQCIQS--MTRM----------------------------------------------------------------------------------------------------------------------------------------------------
>A0A835YNF7	330	0.565	3.372E-92	121	539	652	27	429	485
-------------------------------------------------------------------------------------------------------------------------ATATPFANATHRYVNGHDMPPMPLTEDKLAG----------ANVPRAGTMPE--RRLSISSNYSRASEMVQGKDALLGPRRPRPHKIWRKKYIKLIVVGDSGLGKTTLIKSLISIPGERLQVHDGSYTPTDQFRRDPESLSSTISWRDEEDRVIWVYKIQDTPGYGDELDVFRNLKMVQDYIESQNRKWLEMEQARDRKEDLAELEDPRVDLCIFCIPPHRLRPIDLKYMFELGRHVPVVPVVTKADTMTIREANTYRTEVANRIANPMVPGIHDKINIFKFERDTLERAGVSDQ-ATPHPPFLVVASNDISEELAAAEPPLFWPERRYPWGCAEAFNREHSDLLQLRALLMKEALEEISKIKRQRYEDWRRSTLGG--MK-LGRKLIGALLWTVVPAVICLQVGRAGVRMEDVRRFVS----------------------------------------------------------------------------------------------------------------
>A0A8C1SGW3	330	0.263	4.587E-92	130	503	652	7	348	409
----------------------------------------------------------------------------------------------------------------------------------EMAECTVAPVAMEDSDREADSASDEQDS--------VPAS-PEP-----RANEVEKDQDKEYVGFATL-PNQVHRKSVKKGFDFTLMVAGESGLGKSTLVNSLFLTDLYK-----DRKLLNAEERITQTVEITKHTVDIEEKGVKLKLTIVDTPGFGDAVNNTECWKSVADYIDQQFEQYFRDESGLNR----KNIQDNRVHCCLYFISPfgHGLRPLDVEFMKALHEKVNIVPVLAKADTLTPTEVKRKKIKIREEIEQYGI-------KIYQFPdcdSDEDEDFKQQDQELKDCIPFAVIGSNTVVEAKGKR-----VRGRLYPWGIVEVENPAHCDFVKLRNMLVRTHMQDLKDVTREtHYENYRAHCIQS--MTRM----------------------------------------------------------------------------------------------------------------------------------------------------
>UPI00145A5DBE	330	0.286	4.587E-92	74	503	652	29	448	513
--------------------------------------------------------------------------SNQDDvqcPFAMRDLPPSGLSEDVQ-SIPHNPTSVINYGAEAInGRCSSQPGTPSLVRPA----PLILSGSPVVPSKPSRSGSDAEFSPgfrrqlvshGSLDSPLSPSSRPrSPWGRFDPYDSPEDQDREYVGFATL--PNQVHRKTVKKGFTFTVMVAGESGLGKSTLINSLFLTDMYK-----ERKVPNAEERISQTVDIVKHTVSIEEKGVKLKLTIVDTPGFGDAVNNTESWKHLEDYIDQQFEQYFRDESGLNR----RNIQDNRVHCCLYFISPygHGLRPIDVQCMKALHEKVNFIPILAKADSLTAAERQKKKQKIREEIK-------QFGINIYQFleyDSDEEEDMKRQDQILKDSIPFAIIGSNIQVESKGRR-----VRGRLYPWGVVEVENPVHSDFLLLRNMLVRTHMQDLKDVTRDsHYENYRAQCIQS--MTRM----------------------------------------------------------------------------------------------------------------------------------------------------
>A0A498LSP0	330	0.279	4.587E-92	52	509	652	203	603	658
----------------------------------------------------DAELAYTMRDLPPRaGHTfPgREMPMMDREPDGSTRPH---TPGTPTFTRPMTRSL--------LGSESELpcRGQLSSMSSLD------SPLSPS-----------------------RP---KSPWGRFDPYDSAEDQDKEYVGFATL--PNQVHRKSVKKGFAFTLMVAGESGLGKSTLVNSLFLTDLYK-----DRKMLNAEERIAQTVEITKHTVAIEEKGVKLKLTIVDTPGFGDAVNNTESWRAVVDYIDQQFEQYFRDESGLNR----KNIQDNRVHCCLYFISPfgHGLRPMDVEFMKMLHEKVNIVPVLAKADSLTPLEVRKMKMKIREEIE-------RFDINIYQFPecdSDEDEEFKLQHQELKDSIPFAVIGSNVQVESQGRR-----FRGRQYPWGVVEVENPAHSDFLKLRNMLVRTHMQDLKDVTREtHYENYRAQCIQN--MTRMVVRERK----------------------------------------------------------------------------------------------------------------------------------------------
>UPI00196489D1	329	0.250	8.484E-92	136	503	652	49	400	463
----------------------------------------------------------------------------------------------------------------------------------------RPPVSGKAGHEPVLDSEQRYRGQLNSQMPVAP---PSPSRPKSPWARFDPYDSAEDQDKEYVGfatlPNQVHRKSVKKGFDFTLMVAGESGLGKSTLVNSLFLTDLYK-----DRKLLNAEERITQTVEITKHTVDIEEKGVKLKLTIVDTPGFGDAVNNTECWKSVADYIDQQFEQYFRDESGLNR----KNIQDNRVHCCLYFISPfgHGLRPLDVEFMRALHEKVNIVPILAKADTLTPSEVKKKKMKIREEIE-------QYSIKIYQFPdcdSDEDDEFKQQDQELKESIPFAVIGSNTVVEAKGKR-----VRGRLYPWGIVEVENSAHCDFVKLRNMLVRTHMQDLKDVTREtHYENYRAQCIQS--MTRM----------------------------------------------------------------------------------------------------------------------------------------------------
>A0A6P7PNV7	329	0.280	8.484E-92	72	503	652	6	399	465
------------------------------------------------------------------------MSPRQRAPFSYGPEGTGAFSSLPRSHPPSHSMSCYLTGSLTI---PQRPA--C--AGADVGF-QALPLR------------RQLVSGVSLDSPLSPSSRPrSPWGRFDPYDSPEDQDKEYVGFATL--PNQVHRKTVKKGFTFTLMVAGESGLGKSTLINSLFLTDLYRH-----RKVPNAEERISQTVDLVKHTVGIEEKGIKLRLTIIDTPGFGDAVNNTESWKHIEDYIDQQFEQYFRDESGLNR----RNIQDNRVHCCLYFISPfgHGLRPLDVECMKALHDKVNIIPVLAKADSLTQAEVYRKKMKIREEIK-------QFGVNIYQFPecdSDEDEELKKQDQTLKDSIPFAVIGSNVQVECSGRK-----FRGRVYPWGVVEVENPSHSDFLLLRNMLVRTHMQDLKDVTREtHYENYRAQCIQS--MTRM----------------------------------------------------------------------------------------------------------------------------------------------------
>UPI001C4A9B4E	329	0.259	8.484E-92	141	503	652	68	409	470
---------------------------------------------------------------------------------------------------------------------------------------------PKAFHRPRPLDLKQQQHMAAP-TPPSP-SRPrSPWGRLDPYDSDEDDKEYVGFATL---PNQVHRKSVKRGFDFTLMVAGEAGLGKSTLVNSLFLTDLYK-----DRKLLNAEERILQTVEITKHVVDIEEKGVKLRLTIVDTPGFGDAVNNTECWKPVADYIDQQFEQYFRDESGLNR----KNIQDNRVHCCLYFISPfgHGLRPLDVEFMKALHQRVNIVPVLAKADTLMPSEVDRMKNKIRDEIE-------QFGIRIYQFPdcdSDEDDDFKLQDQALKESIPFAVIGSNTVVEAKGRR-----IRGRLYPWGVVEVENPAHCDFVKLRTMLVRTHMQDLKDVTREtHYENYRAQCIQS--MTRM----------------------------------------------------------------------------------------------------------------------------------------------------
>UPI000A1C41C0	329	0.280	8.484E-92	97	503	652	54	448	513
-------------------------------------------------------------------------------------------------SIPQNPTSVINYGAEAInGRLSSQPGTPSLVRPAPLSL-SGSPVVPRRSSRSGsdaefSPGFRRQlVSHGSLDSPLSPSSRPrSPWGRFDPYDSPEDQDKEYVGFATL--PNQVHRKTVKKGFTFTVMVAGESGLGKSTLINSLFLTDMYK-----DRKVPNAEERISQTVDIVKHTVSIEEKGIKLRLTIIDTPGFGDAVNNSESWKHLEDYIDQQFEQYFRDESGLNR----RNIQDNRVHCCLYFISPygHGLRPIDVQCMKALHEKVNIIPILAKADSLTAAERHKKKMKIREEIK-------QFGINIYQFleyDSDEDEDLKRHDQILKDSIPFAIIGSNIQVESKGRR-----IRGRLYPWGVVEVENPAHSDFLLLRNMLVRTHMQDLKDVTREsHYENYRAQCIQS--MTRM----------------------------------------------------------------------------------------------------------------------------------------------------
>UPI001BD437C9	329	0.265	1.154E-91	54	503	652	19	447	512
------------------------------------------------------EKEFSSLSIEDQEDTqfPFAMRD---LPpvSQLGEQQQTQGHQAPGSFEAEETNGRLPSLP---GTPSTPHPIPCyPAGSPtTPTRPNRMGINTEFHPPPLRRQVVTQ---VSLDSPLSPSSRPrSPWGRFDPYDSPEDQDKEYVGFATL--PNQVHRKTVKKGFTFTLMVVGESGLGKSTLINSLFLTDLNK-----ERKVPNAQERIDQTVDIVKHTVSIEEKGIKLRLSIIDTPGFGDAINNTESWKPIEDYIDQQFEQYFRDESGLNR----RNIQDNRVHCCLYFISPfgHGLRPLDVECMKALHEKVNIVPVLAKADSLTQEEVYRKKMQIREEIK-------QFGINIYQFPecdSDEDEDFKNQDQILKDSIPFAVIGSN----VQVESKGRRF-RGRIYPWGVVEVEDPAHSDFLLLRNMLVRTHMQDLKDVTREtHYENYRAQCIQN--MTRM----------------------------------------------------------------------------------------------------------------------------------------------------
>UPI0012ED8FBD	329	0.256	1.154E-91	134	503	652	117	471	534
--------------------------------------------------------------------------------------------------------------------------------------PQTPPhLRPPVAGRAESGSCSEPSVPQSKSVEFDLSSVPRPKSPWGRYDPYNNNEDQDKEYVGFATlPNQVHRKSVKKGFDFTLMVAGESGLGKSTLVNSLFLTDLYK-----DRKLLNAEERITQTVEITKHTVDIEEKGVKLKLTIVDTPGFGDAVNNTECWKSVADYIDQQFEQYFRDESGLNR----KNIQDNRVHCCLYFISPfgHGLRPLDVEFMKALHEKVNIVPILAKADTLTPAEVKKKKFKIREEIEQYGI-------KIYQFPdcdSDEDEDFKQQDHQLKESIPFAVIGSNTVVEAKGKR-----VRGRLYPWGIVEVENPAHCDFVKLRNMLVRTHMQDLKDVTREtHYENYRAHCIQN--MTRM----------------------------------------------------------------------------------------------------------------------------------------------------
>A0A3Q2IB87	329	0.246	1.154E-91	45	501	652	58	547	599
---------------------------------------------GRRPRARAWHPAPSPGCPRP-GLRPRPRRSaaapAPRAPRPARPSPQPCVAppaaHFPGAGLPATAPAGGPCPSRAPAaprlYWSESRA--CEAAPAraaraggvSHGLRaRRHPgaASPLRASVPASVK-PGREQGFKVVPRVRPSRTPGPVRGPDAASGVAGAAAMDSLAApqdrlveQLLSPrtqAQRRlkdvdkqyvgfatlPNQVHRKSvkkgfDFTLMVAGESGLGKSTLVHSLFLTDLYK-----DRKLLSAEERINQTVEILKHTVDIEEKGVKLKLTIVDTPGFGDAVNNSECWKPITDYVDQQFEQYFRDESGLNR----KNIQDNRVHCCLYFISPfgHGLRPVDVSFMKALHEKVNIVPLIAKADCLVPGEIRKLKERIREEID-------KFGIHVYQFPecdSDEDEDFKQQDRELKESAPFAVIGSNTVVEAKGQR-----VRGRLYPWGIVEVENQAHCDFVKLRNMLIRTHMHDLKDvTCDVHYENYRAHCIQQMTSK------------------------------------------------------------------------------------------------------------------------------------------------------
>A0A6P9C348	329	0.259	1.154E-91	113	503	652	894	1283	1343
-----------------------------------------------------------------------------------------------------------------LNDSPTEKTFHRVKPEAIHREKRSSPggteMFPSAAIQaiPKDALEEKEQKAFYRPHPLDLKQQhmaaPAPPSPSRPRSPWGRLDPYESDEDdkEYVGfatlPNQVHRKSVKKGFDFTLMVAGESGLGKSTLVNSLFLTDLYK-----DRKHLNAEERIVQTVEITKHVVDIEEKGVKLRLTIVDTPGFGDAVNNTECWKPVADYIDQQFEQYFRDESGLNR----KNIQDNRVHCCLYFISPfgHGLRPLDVEFMKALHQRVNIVPVLAKADTLMPSEVERMKCKIRDEID-------RFGIRIYQFPdcdSDEDEEFKQQDEALKDSIPFAVIGSNTIVEMKGKR-----IRGRLYPWGIVEVENPMHCDFVKLRTMLVRTHMQDLKDVTREtHYENYRAQCIQS--MTRM----------------------------------------------------------------------------------------------------------------------------------------------------
>UPI001ABE80B9	328	0.260	1.569E-91	123	506	652	4	367	424
---------------------------------------------------------------------------------------------------------------------------LEPELYAVRHIKENSHVGEEDTSQSLPVLPPGWG-----CPPLVPPPSPSrPKSPWGKLDPYDSSEEDREYVGFATLPNQVHRKYVKKGFEFTLMVAGESGLGKSTLINSLFLT-----DLYRGRQLPSPEERVTQTIEIVKQTVDIQEKGVRLRLTVVDTPGYGDAVNNEECWKPVADYIDQQFEQYFRDESGLNR----KNLQDTRVHCCLYFLSPlgHGMRPLDIEFLRALHDRVNIVPILGKADSLTPKELIQKKQRIREELDHYGI-------QIYQFPdcdSDQDEEFKMQDTELKKSIPFAVIGSNTIVEVNGKR-----VRGRLYPWGVVEVENEHHCDFVKLRTMLIRTHMQDLKDVTREtHYENYRAQCIQS-LTQRVVRE-------------------------------------------------------------------------------------------------------------------------------------------------
>A0A668TT39	328	0.278	1.569E-91	94	503	652	105	499	550
----------------------------------------------------------------------------------------------PYAMRDLPLMSHSGEQHQRPGHYGA-EGIGSPINGRHLSLPgtpslvRTIPFHPGGSPQlPLRRQIVSQ---VSLDSPLSPSMRPrSPWGRFDPYDSPEDQDKEYVGFATL--PNQVHRKTVKKGFTFTLMVAGESGLGKSTLINSLFLTDLYK-----DRKVPNAEERISRTVAIIKHTIGIEEKGVKLRLTIIDTPGFGDAVNNTESWRHIEDYIDQQFEQYFRDESGLNR----RNIQDNRVHCCLYFISPfgHGLRPLDVDCMRALHEKVNIIPVLAKADSLTPAEVCRKKMKIREEIK-------QFGINIYQFPecdSDEDEDFKTQEQILKNSIPFAVIGSN----IQVESKGRKF-RGRVYPWGVVEVENPAHSDFLLLRNMLVRTHMQDLKDVTREiHYENYRAQCIQN--MTRM----------------------------------------------------------------------------------------------------------------------------------------------------
>UPI0015E10B1B	328	0.266	1.569E-91	135	503	652	239	599	663
---------------------------------------------------------------------------------------------------------------------------------------QHHPHAPSNL-RPHVAHRAQADSGS--DSSLQQGRKvdfelPAPVSPTRPKSPWARFDPYCHNEDhgkDYVGfatlPNQVHRKSVKKGFDFTLMVAGESGLGKSTLVNSLFLTDLYK-----DRKLLNAEERITQTVEITKHTVDIEEKGVKLKLTIVDTPGFGDAVNNTECWKSVADYIDQQFEQYFRDESGLNR----KNIQDNRVHCCLYFISPfgHGLRPLDVEFMKALHEKVNIVPVLAKADTLTPSEIEKKKIKMREEIE-------LCGIKIYQFPdcdSDEDEEFKQQDLALKESIPFAVIGSNIVVEAKGKK-----VRGRQYPWGIVEVENAAHCDFVKLRNMLVRTHMQDLKDVTREtHYENYRAQCIQS--MTRM----------------------------------------------------------------------------------------------------------------------------------------------------
>UPI001885D4A5	328	0.302	2.134E-91	91	503	652	32	419	482
-------------------------------------------------------------------------------------------DHFPFASR------APPPASQTL--SSARRGTEVAGANGRHrGLPGTPPPSPrvSDWSFP-LSG-RMTVSRRSLDSPLSPASRPhSPWGSFDPYDSAEDQDKEYVGFAAL--PNQVHRKTVKKGFTFTLMVAGESGLGKSTLINSLFLTDLYK-----DRKIPNAEERISQTVSIVKHTVSIEEKGVKLRLSIIDTPGFGDAVNNMQSWKHLEDYVEQQFDQFFRDESGLNR----RNIQDNRVHCCLYFIPPygHGLRPLDVECMRALHEKVNIVPVLAKADSLTRAEVYKKKIKIREELR-------RFGINIYQFadcDSDEDEEFKRRDRLLKDSVPFAVIGSNVLVESQGRR-----FKGRAYPWGVVEVESPAHSDFLLLRDMLVRTHMQDLKDvTRECHYENYRAHCIRN--MTRM----------------------------------------------------------------------------------------------------------------------------------------------------
>UPI0014456B9C	327	0.275	2.902E-91	94	503	652	41	444	510
----------------------------------------------------------------------------------------------PPVSQPgEQHQAPVHQEAEEPGTATNgRLPSLPGTPSLPRPIPCHPPGSPTVPHRPSRAGTEREFhppplrrqlvSQVSVDCPLSPASRPhSPWGRFDPYVSPEDLDKEYVGFATL--PNQVHRKTVKKGFTFTLMVAGESGLGKSTLINSLFLTDLYK-----DRKVPNAQERINQTVDIIKHTISIEEKGIKLRLTIIDTPGFGDAVNNTESWKPIEDYIDQQFEQYFRDESGLNR----RNIQDNRVHCCLYFISPfgHGLRPLDVACMKALHEKVNIVPVVAKADSLTQAEVYRKKQKIREEIK-------QFGINIYQFPecdSDEDEDFKNHDQLLKDSIPFAVIGSN----VQMESEGRKF-RGRFYPWGFVEVENPAHSDFLLLRNMLVRTYMQDLKDvTAETHYENFRAQCIQN--MTRM----------------------------------------------------------------------------------------------------------------------------------------------------
>A0A8J6KQX4	327	0.254	2.902E-91	110	552	652	222	679	727
--------------------------------------------------------------------------------------------------------------SEAKTRVS-RPQILEPRPRspelCDDDLEYRATLWPE----PSES-----QQYICAPAPLSPSSRPrSPWGKLDPYDSSEDDKEYVGFATL---PNQVHKKSVKKGFDFTLMVAGESGLGKSTLVNSLFLT-----DLYRDRKLLGAEERIMQTVEITKHAVDIEEKGVRLRLTIVDTPGFGDAVNNTECWKPVAEYIDQQFEQYFRDESGLNR----KNIQDNRVHCCLYFISPfgHGLRPLDVEFMKALHQRVNIVPILAKADTLTPPEVDRKKCKVRRAdggresggLREKmgypelWTPSsvcqireeIEHfGIKIYQFPdcdSDEDEDFKLQDQALKESIPFAVIGSNTVVEARGRR-----VRGRLYPWGIVEVENPGHCDFVKLRTMLVRTHMQDLKDVTREtHYENYRAQCIQS--MTRLvvkernRNKLTRE-SGTDFPIPAV----PPGTDPETeklIREKDEEGRavisywSRLSSGAKPP---------------------------------------------------------------------------------------------------
>W5LLD9	327	0.268	3.946E-91	129	503	652	7	386	445
---------------------------------------------------------------------------------------------------------------------------------AGHTFPgREMPLmdrEPDGSARPHTPGTP--TFMRPIGRNL-LGSEPELLRRCQLSSTSSLE--------SPLSPSRPRspwrfdpydsiedqdreyvgfatlPNQVHRKSVkkgfaFTLMVAGESGLGKSTLINSLFLTDLYK-----DRKMLNAEERITQTVEIIKHTIGIEEKGVKLKLTIVDTPGFGDAVNNTESWRPIVDFVEQQFEQYFRDESGLNR----KNIQDNRVHCCLYFISPygHGLRPIDVEFMKALHEKVNIVPVLAKADCLTPAELSLKKIKIREEIE-------RFGIHIYQFPdcdSDEDEEFKLQDQELKESIPFAVVGSNILVESKGRR-----FRGRTYPWGVVEVENPAHSDFLKLRNMLVRTHMQDLKDVTREtHYENYRAQCI--QKMTRM----------------------------------------------------------------------------------------------------------------------------------------------------
>A0A7N6FEN5	327	0.286	3.946E-91	128	503	652	26	383	449
--------------------------------------------------------------------------------------------------------------------------------SGTFNTPQRPDRTGAEAEfQPILTR-RQLVSRVSLDSPLSPSSRPrSPWGRFDPYDSPEDQEREYVGFATL--PNQVHRKTVKKGFTFTLMVAGESGLGKSTLINSLFLTDLYRH-----RKVPNAEERISQTVDIIKHTIGIEEKGIKLRLTIIDTPGFGDAVNNTQSWKHIEDYIEQQFEQYFRDESGLNR----SNIQDNRVHCCLYFISPfgHGLRPLDVECMKALHDKVNIIPVLAKVDSLTQAEVYRKKMKIREEIK-------QFGINIYQFPecdSDEDEDFKKQDQMLKDSIPFAIIGSN----VQVESKGRKF-RGRVYPWGLVEVENPAHSDFLLLRNMLVRTHMQDLKDVTREtHYENYRAQCIQN--MTRM----------------------------------------------------------------------------------------------------------------------------------------------------
>A0A4W6F5L8	327	0.270	3.946E-91	133	510	652	46	423	460
-------------------------------------------------------------------------------------------------------------------------------------LPRPIPFhpagSPAVPHRPHRVGVDADFqpllmkrqlvSQRSLDSPLSPASRPrSPWGRFDPYDSPEDKEYVGFATL----PNQVHRKTVKKGFTFTLIVAGESGLGKSTLINSLFLTDLYK-----DRKVPNAEERINQTVDIVKHTISIEEKGIKLRLSIIDTPGFGDAVNNTESWKQIEDYIDQQFEQYFRDESGLNR----RNIQDNRVHCCLYFISPfgHGLRPLDVECMKALHEKVNIVPILAKADSLTQAEVFRKKMKIREDIK-------HFGINVYQFPecdSDEDEDFKKQDQILKDSIPFAVIGSN----VQVESKGRKF-RGRIYPWGVVEVENPAHSDFLLLRNMLVRTHMQDLKDVTREtHYENYRAQCIQNMtrmvVQERKRRKMKRY---------------------------------------------------------------------------------------------------------------------------------------------
>A0A673BWL7	327	0.266	5.367E-91	134	517	652	25	399	453
--------------------------------------------------------------------------------------------------------------------------------------PTGTPPLPRTGrdvqSLPMKRQLVSQGS---LDPPLSPASRPhSPW-GFFDPYDSPEDQDKEYVGFAML-PNQVHRKTVKKGFTFTLMVAGESGLGKSTLINSLFLTDLYK-----ERKVPNAEERINKTVDIVKHTVSIEEKGIKLRLTIIDTPGFGDAVNNTESWKPLEDYIDQQFEQYFRDESGLNR----RNIQDNRVHCCLYFISPfgHGLRPLDVECMKALHEKVNIVPILAKADSLTAAEMRRKKMKIREEIK-------QFGINIYQFPEyDSDEEadFKRQDQILKDSIPFAVIGSNIQVESKGRR-----VRGRIYPWGMVEVENPVHSDFLLLRNMLVRTHMQDLKDVTREsHYENYRANCIQnmTRMvvleRKRSLREKFREGSGVDFP--------------------------------------------------------------------------------------------------------------------------------------
>UPI0018F644CC	327	0.261	5.367E-91	155	503	652	137	476	541
-----------------------------------------------------------------------------------------------------------------------------------------------------------QTLKGQQGDSLLVAVEPMPLNCaprTRSPWGKLDPYDSSEDQDkEYVGfatlPSQVHRKSVKKGFDFTLLVAGESGLGKSTLVNSLFLTDLYK-----DKRFLNTEERITQTVDITKHSVEIEEKGVRLRLTIVDTPGFGDAINNEECWKQVADYLDQQFEQYFRDESGLNR----KNIADNRIHCCLYFISPfgHGLRPLDVEFMKAVHEKVNIVPLLAKADTLTPAEASKMKPKIRAEIKSYGI-------KIYQFPecdSDEDEEFKRQDQELKDSIPFTVIGSNTVVEAKGKR-----VRGRLYPWGIVEVENPAHCDFVRLRNMLIRTHMQDLKDvTRDVHYENYRAQCIQS--MTRM----------------------------------------------------------------------------------------------------------------------------------------------------
>A0A812A0P0	326	0.289	7.298E-91	167	495	652	37	351	469
-----------------------------------------------------------------------------------------------------------------------------------------------------------------------PMIWPLPasLTSFYLPDPPPHIVQQKNLE-GYVGFAN-LPNQVYRKSvkrgfEFTLMVVGESGLGKSTLINSLFLTDLYSPEY------PGPSHRIKKTVQVEQSKVLIKEGGVQLLLTIVDTPGFGDAVDNSNCWQPVIDYIDSKFEDYLNAESRVNR----RQMPDNRVQCCLYFIAPsgHGLKPLDIEFMKRLHEKVNIIPLIAKADTLTPEECQQFKKQIMKEIQ-------EHKIKIYEFPETDDEEENKLVKKIKDRLPLAVVGSNTIIEVNGKR-----VRGRQYPWGVAEVENGEHCDFTILRNMLIRTHMQDLKDvTNNVHYENYRSRKL------------------------------------------------------------------------------------------------------------------------------------------------------------
>H9G445	326	0.268	7.298E-91	165	501	652	0	323	508
---------------------------------------------------------------------------------------------------------------------------------------------------------------------MVPEEKPGAQEEALKGQDGSRTQSDHEKQYvgfATL-PNQVHRKSVKKGFDFTLMVAGESGLGKSTLVNSLFLTDLYK-----DRKLLNAEERISQTVEIVKHTVDIEEKGVKLKLTIVDTPGFGDAVNNTECWKAITDYIDQQFEQYFRDESGLNR----KNIQDNRVHCCLYFISPfgHGLRPVDVEFMKALHEKVNIVPLIAKADCLVPSEIKKLKERIREEID-------KFGIKVYQFPecdSDEDEDFKQQDRELKESAPFAVIGSNTVVEAKGQR-----VRGRLYPWGIVEVENQAHCDFVKLRNMLIRTHMHDLKDvTCDVHYENYRAQCIQQMTSK------------------------------------------------------------------------------------------------------------------------------------------------------
>UPI001CF6E41F	326	0.262	7.298E-91	94	517	652	44	474	518
----------------------------------------------------------------------------------------------PPTSQPgeqlhtTGHQAAVYCEAEGTGSATNGRLSSLPgTPSLPRPTPCNPTGSPAFPHRPSRMGPDSVFQPPplrrqlitqeSLDCPLSPASRPrSPWGRFDPYDSPEDQDKEYVGFATL--PNQVHRKTVKKGFTFTVMVAGESGLGKSTLINSLFLTDLYK-----DRKVPNAEERINQTIDIIKHSISIEEKGIKLRLTIIDTPGFGDAIDNTESWKPIEDYIDQQFEQYFRDESGLNR----RNIQDNRVHCCLYFVSPfgHGLRPLDVECMRALHEKVNIVPVLAKADSLTHAEVCRKKMKIREDIK-------QFGINIYQFPdcdSDEDEDFKKQDQILKDSIPFAIIGSN----VQMESKGRKF-RGRVYPWGVVEVENPVHSDFLLLRNMLVRTHMQDLKDVTREtHYENYRAQciqnmtRMVVQERKRSLRERHREGSETEIP--------------------------------------------------------------------------------------------------------------------------------------
>UPI000C6F88DF	326	0.272	9.924E-91	93	503	652	36	443	506
---------------------------------------------------------------------------------------------FPFAMRdlpPVSPGHQAPVNREADGTGTATNGRL---PSLPGTPPLHRPIpcllgSPIVPPRPNRVGVDAEFqplplrrqlvSQVSLDSPLSPASRPrSPWGRFDPYDSPEDQDKEYVGFATL--PNQVHRKTVKKGFTFTLMVAGESGLGKSTLINSLFLTDLYK-----DRKVPNAEERINQTVDIVKHTISIEEKGIKLRLSIIDTPGFGDAIDNTESWKQIEDYIDQQFEQYFRDESGLNR----RNIQDNRVHCCLYFISPfgHGLRPLDVECMRALHEKVNIVPILAKADSLTEAEVCRKKMKIREDIR-------QFGINIYQFPecdSDEDEDFQRQDQLLKDSIPFAIIGSN----VQVESKGRKF-RGRVYPWGVVEVENPAHSDFLLLRNMLVRTHMQDLKDVTREtHYENYRAQCIQN--MTRM----------------------------------------------------------------------------------------------------------------------------------------------------
>UPI0018F65C80	325	0.288	1.349E-90	199	504	652	24	312	340
-------------------------------------------------------------------------------------------------------------------------------------------------------------------------------------------------------PNQVHRKSVKKGFDFTLMVAGESGLGKSTLVNSLFLTDLYKERI-----IPDADERITKTLAITKHAVDIEERGVRVKLTIVDTPGFGDAVDNSDCWKPIVTYIDQQFEHYFHDESGLNR----KNIQDNRVHCLLYFLSPlgHGVRPLDVEFMKAVHEKVNIVPVIAKADTLTPGEVQRTKQKIRQEIDDHGI-------SVYQFPdcdSDEDEDFKEQYGELKNSIPFAVIGSNTLIESKGKE-----VRGRLYPWGVVEVEDPTHCDFVKLRNMLIQTHMQDLKDvTQEVHYENYRAECIQS--MTRIG---------------------------------------------------------------------------------------------------------------------------------------------------
>UPI0014723725	325	0.281	1.349E-90	117	503	652	54	419	485
---------------------------------------------------------------------------------------------------------------------WTPSLTLPALGSPTMPLKQNHTGVDADFH-PLQLRWQLMCQG-SLESPLSPGSCPrSPWGQFDPYDSEDQDKEYVGF--AML-PSQVHRKTVKKGFTFTVMVLGESGLGKSTLINSLFLTDLYK-----DRKVPNAEERISQTVEIIKRTVSIEEKGIKLQLSIVDTPGFGDAINNRESWKPVEDYIDQQFEQYFRDESGLNR----KNLQDNRVHCCLYFISPygHGLRPLDVECMRALHEKVNIVPVLAKADSLTPTEVCSKKMKIKEEIK-------HFGINIYQFPecdSDEDEEYKKQDQILKDSIPFAVIGSN----VQLENKGRRF-RGRLYPWGVVEVENPAHSDFLLLRNMLVRTHMQDLKDvTQEMHYENYRAECIQS--MTRM----------------------------------------------------------------------------------------------------------------------------------------------------
>UPI00052150EA	325	0.261	1.349E-90	138	503	652	29	366	504
------------------------------------------------------------------------------------------------------------------------------------------PTSPLGGQQPSVTEAVAKDTGGSGKDMAKPvlLGRASP-TILPHEAQTESSSSSCDDGDE--------PSASW----F-IAfFMGESGLGKSTLVNSLFLT-----DMYRDRKLLNAEERITQTVEITKHVVDIEEKGVKLRLTIVDTPGFGDAVNNTECWKPVADYIDQQFEQYFRDESGLNR----KNIQDNRVHCCIYFISPfgHGLRPLDVEFMRALHQRVNIVPVLAKADTLTPIEVERMKNKIREEIDHYGI-------RIYQFPecdSDEDEEFKLQDQALKESIPFAVIGSNTVVEAKGRR-----VRGRLYPWGIVEVENPSHCDFVKLRTMLVRTHMQDLKDVTREtHYENYRTQCIQS--MTRM----------------------------------------------------------------------------------------------------------------------------------------------------
>UPI001C4C65A5	325	0.278	1.835E-90	94	503	652	4	407	473
----------------------------------------------------------------------------------------------PPISQPGEQHHAPVHHEAEETGMTT-NGRL-PSLSGTPPLPHPIPchaaGSPTVPHRPSRVGAdtEFQshplrrqlASQVSVDCPLSPASRPhSPWGRFDPYVSPEDQDKEYVGFATL--PNQVHRKTVKKGFTFTLMVAGESGLGKSTLINSLFLTDIYK-----DRKVPNAQERIDQTVDIVKHTISIEEKGVKLRLTIIDTPGFGDAVNNTESWKPIEDYIDQQFEQYFRDESGLNR----RNIQDNRVHCCLYFISPfgHGLRPVDVACMKTLHEKVNIVPVVAKADSLTQAEVYKKKIKIREEIK-------QFGINIYQFPecdSDEDEDFKNHDQILKDSIPFAVIGSN----IQVESEGRKF-RGRVYPWGLVEVENPAHSDFLLLRNMLVRTHMQDLKDvTAEIHYENFRAQCIQN--MTRM----------------------------------------------------------------------------------------------------------------------------------------------------
>UPI001C42B44D	325	0.277	1.835E-90	122	503	652	80	441	505
--------------------------------------------------------------------------------------------------------------------------LHRPAPRPPAGSP-TAPQRPHRGFQPLLLK-KQLVSQASLDSPVSPASRPhSPWGRFDSHDCTEDQDKEYVGFATL--PNQVQRKTLKKGFTFTLMVAGESGLGKSTLINSLFLTDLYK-----DRKVPNAEERISQTVDIIKHTLSIEEKGIKLQLSIIDTPGFGDSLNNTESWRQIEDYIDQQFEQFFRDESGLNR----RNIQDNRVHCCLYFISPfgHGLRPLDVECMRALHEKVNLVPVLAKADSLTPAEVCRKKTKIQEEIK-------QFGINIYQFPesdSDEDEEFKMQEQILKNSIPFAVIGGN-----AQAESKGHKFRGRAYPWGVVEVENPAHSDFLLLRNMLVRTHMQDLKDVTREtHYENYRAQCIQN--MTRM----------------------------------------------------------------------------------------------------------------------------------------------------
>UPI0012AD3EC5	325	0.257	2.495E-90	58	501	652	66	540	592
----------------------------------------------------------SARRLpALNGAGTRAvARGSRERPPAPsggrkPRSTSWGRNARPLpTPGPPQPACRTRSSPSAVLEPglrpQGRGGAPGPRkprpvsASAQPCPPQ--PLSGGSARGPISRRPF--PGDGGRGRLCRPPPRsPrAPATPRLWLGCGSRACPGCDAATA-RGQSaqsggwlgRPRgstiprdidkqyvgfatlPNQVHRKSvkkgfDFTLMVAGESGLGKSTLVHSLFLTDLYK-----DRKLLSAEERISQTVEILKHTVDIEEKGVKLKLTIVDTPGFGDAVNNTECWKPITDYVDQQFEQYFRDESGLNR----KNIQDNRVHCCLYFISPfgHGLRPVDVGFMKALHEKVNIVPLIAKADCLVPSEIRKLKERIREEID-------KFGIHVYQFPecdSDEDEDFKQQDRELKESAPFAVIGSNTVVEAKGQR-----VRGRLYPWGIVEVENQAHCDFVKLRNMLIRTHMHDLKDvTCDVHYENYRAHCIQQMTSK------------------------------------------------------------------------------------------------------------------------------------------------------
>A0A8B8EZX6	325	0.256	2.495E-90	69	505	652	81	528	597
---------------------------------------------------------------------PHsARQDSHPAPDnkAQGKPHPARPDSHP-APVKRESHEMKSSISKSGSVSDSRPPSLSDSSSTSkHVavPPDTMPHPPRSVAEPLAAAQthsteehphhasvHSSHTPSHSASSDGPNGRDAPsVSPGDKVKGGSPYKFTAPEQSGYVGfanlPNQVHRKSVKKGFEFTLMVVGESGLGKSTLVNSLFLT-----DLYPERHIHSAAEKISQTVKIDASTVEIEERGVKLRLTVVDTPGFGDSLNSQDCFKPIIQYIDSQFERYLEDESGLNR----RHIVDNRVHCCFYFINPsgHGLRPLDISFMKAVHHKVNIVPVIAKSDTLTLQECQQLKRKVMTQIA-------ENGINLYSLPDcdeDEDEDYREQCRLLKEAVPFAVIGANTVIEVKGKK-----VRGRMYPWGVVEVENPDHCDFIKLRTMLI-THMQDLQEvTQEVHYENYRAEKLGgggtAPKKSRKPR--------------------------------------------------------------------------------------------------------------------------------------------------
>A0A1I8GEE4	325	0.268	2.495E-90	124	507	652	394	771	887
----------------------------------------------------------------------------------------------------------------------------CPIGEDLTGLVANWHI-PVDsyqkYSQFFSVSFKKMDSGtpdAPPSPTLSSSTSSSSQSNGAAASADSTGSDNSRVQLGFANlPDQMHRKAVKKGFNFTLMVVGESGLGKSTLINSLFQQDLYK-----DRELGSVTERINKTTEIEKRYIELDEKGVKLRLTVVDTPGFNDCINCQECWRPIEDYIDNTFEQYFKDECGLNR----KNIIDHRVHCCLYFISPygHGLRPIDVEFMRRLHGKVNIVPIIAKSDTLTSTEVRELKERVMGDLE-------RHKIQIYRMPetdSDDDEETRVQESEIRACIPFAAIGSNCVVE---SGETGRRVRGRQYPWGVVEVENPRHCDFTKLRIFLLGTHMQDLKDiTKELHYENYRAKYITERMTKRKGPRE------------------------------------------------------------------------------------------------------------------------------------------------
>A0A2U9B9X9	325	0.255	2.495E-90	111	508	652	16	420	1121
---------------------------------------------------------------------------------------------------------------QALLKGTSRGCAHHPARTAfvrhDGQQPAQEPCAPVSGSVPSSSI----DQMSLMKSTLSVFLSPPTLhththTHTHDYSPRCGCHLLLERTDAswALSPDdgedkeyvgfATLPNQVHRKSvkkgfDFTLMVAGESGLGKSTLVNSLFLT-----DLHKDRKLLNAEERISQTVEITKHTVDIEEKGVKLKLTIVDTPGFGDAVNNTECWRPVTDYIHQQFEQYFRDESGLNR----KNIQDNRVHCCLYFIPPfgHGLRPVDVEFMKALQDKVNVVPLIAKADCLTPSEIKKLKEQLREEIDKYGI-------KIYQFldcDSDEDEEFKQQDKELKESTPFAVIGSNTVVEARGQR-----VRGRLYPWGIVEVENPSHCDFVKLRTMLIRTHMHDLKDiTGDCHYENYRAQCIQTMTSSSGANPER-----------------------------------------------------------------------------------------------------------------------------------------------
>C3YB06	324	0.303	3.392E-90	199	495	652	23	304	375
-------------------------------------------------------------------------------------------------------------------------------------------------------------------------------------------------------PDQVHRKSIKKGFEFTLIVVGETGLGKSTLINSLFLTDLYKDKV-----VPTAEERISKTVEIKKSTVEIEEKGVKLKLNVIDTPGFGDSLDCSDCWKQVADFIEAQFEQYFRDESGLNR----KNITDNRVHCCLYFIPPygHGLRPLDREFMKRLQDKVNIVPVIAKADTLTPAEVKKLKAKINEEIE-------KCEIKIYQFPdcdSDEDEEFKQQDNALKACIPFAVIGSNTVIEVKGRR-----VRGRVYPWGVVEVENQDHCDFVKLRNMLVRTHMQDLKDvTRDVHYENYRAQTL------------------------------------------------------------------------------------------------------------------------------------------------------------
>G3QB28	324	0.296	3.392E-90	114	494	652	51	410	485
------------------------------------------------------------------------------------------------------------------GTSTQRLAGLpgTPMlPRAILCNPAGSPTVP---HRPGRIG-ENV----SVDCPLSPASRPhSPWGRFDPYDSPEDQDKEYVGVATL--PNQVHRKTVKKGFTFTLLVAGESGLGKSTLINSLFLTDLYK-----DRKVPNAQERIDQTINIVKHTISIEEKGVKVRLTIIDTPGFGDAVNNAESWKPIEDYIDQQFEQYFRDESGLNR----RNIQDNRVHCCLYFISPfgHGLRPLDVACMKALHNKVNIVPVVAKADSLTQAEVDRKKVKIREDIE-------QFGIHIYQFPecdSDEDEDLQKQDQILKDSIPFAVIGSN----VQVESEGRKF-RGRVYPWGLVEVENPAHSDFLLLRNMLVRTHMQDLKDVTgETHYENYRAQC-------------------------------------------------------------------------------------------------------------------------------------------------------------
>UPI0003F0B9B1	324	0.270	4.613E-90	119	499	652	26	408	480
-----------------------------------------------------------------------------------------------------------------------RNGYDRTTEKEE---PSASPLSRDrdfrssGRSTDYTSRSTELSSSRSEYSSRvgDLGTATRDLNNHGRSSSTTSVSSSMSSLAdkdsrEYVGfatlPDQVHRKSVKKGFEFTLMVVGESGLGKSTLVNSLFLTDLYKDRI-----LPSAEERISKTVLIQKSTVEIEEQGIKLRLNVVDTPGFGDTVDGSESWKPIKDYIDKQYEQYFQDESGLNR----KNIVDNRVHCCLYFISPYGrgLRPIDVEFMKQLHTKVNIVPVIAKADCLTPLEVQTLKRRILDDLD-------VHGIQIYEFPdcdSDEDEDFKQQDKELKASTPFAVIGSNTIVEANGKR-----VRGRLYPWGIVEVENPKHCDFVKLRNMLIRTHMHDLKEvTCDIHYENYRLQRIKttgHPF--------------------------------------------------------------------------------------------------------------------------------------------------------
>A0A091DRR5	324	0.270	4.613E-90	145	501	652	13	351	749
-------------------------------------------------------------------------------------------------------------------------------------------------SRPAgVSKFEREESSRALASCV-----PLPFahTKPLRGCGQVQDIDKQYVGFATL-PNQVHRKSVKKGFDFTLMVAGESGLGKSTLVHSLFLTDLYK-----DRKLLSAEERINQTVEILKHTVDIEEKGVKLKLTIVDTPGFGDAVNNSECWKPISDYVDQQFEQYFRDESGLNR----KNIQDNRVHCCLYFISPfgHGLRPVDVGFMKALHEKVNIVPLIAKADCLVPSETRKLKERIREEID-------KFGIHVYQFPecdSDEDEDFKQQDRELKESAPFAVIGSNTVVEAKGQR-----VRGRLYPWGIVEVENQAHCDFVKLRNMLIRTHMHDLKDvTCDVHYENYRAHCIQQMTSK------------------------------------------------------------------------------------------------------------------------------------------------------
>Q4T908	323	0.283	6.272E-90	125	494	652	67	420	486
-----------------------------------------------------------------------------------------------------------------------------PSPSRTSSLPRHLPGQPAGSPTVPPRALMQLVSQASVERPSSPTSRPqSPWCRFDPYDSPEDQDKEYVGFATL--PNQVHRKTVKKGFTFTLMVAGESGLGKSTLIKSLFLTDLYK-----DRKVASAQERIDQTVDIVRHTVGIEEKGIKLRLTIIDTPGFGDAVDNTKCWQHLEDYIDQQFEQYFRDESGLNR----RNIQDNRVHCCLYFISPfsHGLRPLDVECMKALHEKVNIVPVLAKADCLTPAEVCRKKQKIKQEIK-------QFGINIYQFPecdSDEEEDFKRQDQILKNSIPFAVIGSNVQVESKGRK-----VRGRSYPWGVVEVEDPVHSDFLLLRNMLVRTHMQDLKDvTQETHYENYRAEC-------------------------------------------------------------------------------------------------------------------------------------------------------------
>UPI00186557A3	323	0.261	8.527E-90	120	503	652	41	423	487
------------------------------------------------------------------------------------------------------------------------PNVTNPFASRDalgERQPegTSRPYAPGTPAflRPTLAG-RSLGSQAAEPEPLRrfqmssldsPlsPSRPkSPWGRFDPYDSAEDQDKEYVGFATL--PNQVHRKSVKRGFDFTLMVAGESGLGKSTLVNSLFLTDLYK-----DRKLLNAEERITQTVEIIKHTVDIEEKGIKLKLTIVDTPGFGDAVNNTECWKAVEDYIDQQFEQYFRDESGLNR----KNIQDNRVHCCLYFISPfgHGLRPVDVEFMRALHEKVNIVPLLAKADSLTPSEIQKKKTKILEEIE-------QFDIKIYQFPecdSDEDEDFKRQDQELKDSIPFAVIGSNVVVESKGRR-----VRGRLYPWGIVEVENPVHSDFLKLRNMLVRTHMQDLKDmTRETHYENFRSNCIQS--MTRM----------------------------------------------------------------------------------------------------------------------------------------------------
>A0A8C7JLU6	323	0.266	8.527E-90	41	503	652	261	706	775
-----------------------------------------AQWlckSQRTDVLSslsieepeDAELAYTMRDLPPT-PPPRGASVDQ---NTTPGCHTPVVDREPEGTGLEMGRSPHTPGGTPL--------LSRPSPS---GPPPFTP--PRTKRAPLEGEFEplklrkyQLTSMGSRSMDSSPQSRPrSPWGHFDPYDSAEDMDREYVGFATL--PNQVHRKSVKKGFAFTLMVAGESGLGKSTLVNSLYLT-----DLYNNRKVLNAEERIVQTVFITKHTVGIEEKGVRLRLSIVDTPGFGDAVNNTESWKEIEDYIDQQFEQYFRDESGLNR----KNIQDNRVHCCLYFISPfgHGLRPLDVECMRALHDKVNIVPVLAKADSLTPTEVRRKKMKIREEME-------KFGINIYQFPDcefDEDEEFKQQEQLLKDSIPFAVIGSN----IQVESKGRKF-RGRLYPWGVVEVEDPAHSDFLLLRNMLVKTHMQDLKDVTREtHYENYRAQCIQN--MTRM----------------------------------------------------------------------------------------------------------------------------------------------------
>A0A6P7JVE1	323	0.280	1.159E-89	161	495	652	13	335	467
-----------------------------------------------------------------------------------------------------------------------------------------------------------------TSQSCVPSLREGMSSGEALVSEADGNGGIMAQQKNLEGYvgfAN-LPNQVYRKSvkrgfEFTLMVVGESGLGKSTLINSLFLTDLYSPEY------PGPSHRIKKTVQVEQSKVLIKEGGVQLLLTIVDTPGFGDAVDNSNCWQPVIDHIDSKFEDYLNAESRVNR----RQMPDSRVHCCLYFIAPsgHGLKPLDIEFMKRLHEKVNIIPLIAKADTMTPEECQQFKKQIMKEIQ-------EHKIKIYEFPETDDEEEMKLVRKIKDRLPLAVVGSNTIIEVNGKR-----VRGRQYPWGVAEVENGEHCDFTILRNMLIRTHMQDLKDvTNNVHYENYRSRKL------------------------------------------------------------------------------------------------------------------------------------------------------------
>UPI000F4FA7E3	323	0.276	1.159E-89	163	510	652	105	433	485
-------------------------------------------------------------------------------------------------------------------------------------------------------------------SPLSPSRAKSPWSRLDPYDSPEDQDKEYVGFATL--PSQVHRKSVKKGFAFTLMVAGESGLGKSTLVNSLFLT-----DVYKDRTLLNAEERISKTVEITKHTIGIEEKGVKLKLTIVDTPGFGDAVNNTESWKPVLDFVDHQFEKYFRDESGLNR----RNIQDNRVHCCLYFISPygHGLRPVDVEFMRALHEKVNLVPVLGKADCLTPLELSQKKTKIREEIQ-------RFGINIYQFPecdSDTDDDVRIQDEDLKDSIPFAVVGSNIVVEIKGRR-----VRGRVYPWGVVEVENPANSDFLKLRNMLVRTHMQDLKDvTQETHYENYRSECIRN--MTRMVVRERKL---------------------------------------------------------------------------------------------------------------------------------------------
>A0A7S3RAK5	322	0.548	1.576E-89	121	559	652	2	428	454
-------------------------------------------------------------------------------------------------------------------------GDLPNMAVDQHG-KQVMSLRDValHGQGSLLTGHPMSN--VDQGPKLE--RRPS-FGSMSCASRALHPSD-----SYLLGPRRPRPHKIWKKKYIKVMVVGDSGLGKTTLVRALLSTPGERLQVHDGTYTSKEQWLKDPESLCSTVSWRDEDDRTIWVYKIQDTPGYGDDLDVSRSINLLTTYIEEQNHKWLDMEQSSERKDDMSEMEDPRVDICIFTIPPHRLRAVDIKVMFELGQHVPLVPVITKADTMTIREANSYRNDVATKLSNPMIPGVRDKINVFKFERDTLERAGII-DHATPTPPFLVVASNDINEDLNTGDPPVYWPERRYPWGTAEAFNREHSDLLGLRALLLKEALEEVNKTKRQRYEGWRRQALNAA---RNGRRLRHVLLWTIIPALACLHIGRTGVNINQVRNQVSNtttkVRRRVQRL---RSQPQAVA--------------------------------------------------------------------------------------------
>UPI001D092F8A	322	0.266	1.576E-89	20	495	652	50	504	636
--------------------AGSNLTLRDREKEGIGGSYRLA----SLDRLALRQRLI---DQNSTGTPPnQNMSNgNQTNGNDtvINSTNNSTTTSSIQSKRELFFKSESSPSSN-FTNST-----AAPTTNTTTDVK-NSIMKKT----ATIDNVDTNKLSRVSIKNETPPEPPAkpPQEQIKLAQEGTKERPKQKEIDGYVGFAN-LPNQVYRKAvkrgfEFTLMVVGESGLGKSTLINSMFLTDIY--QSEPGAEFPGPSQRIKKTVNVETSRVLLKENGVNLTLTVVDTPGFGDAVDNSNCWVPIIEFIENKYEEYLNCESRVTR----KQIKDTRVHCCLYFIQPsgHGLKPLDIEFMQRLCDKVNIVPVIAKADTMTTDECQLFKKQILNEIS-------QHKIKIYDFPEvlDDQEEEGKMNRLLRSKVPFAVVGSNAVIEVDGKK-----LRGRKYPWGIAEVENLEHCDFIALRNMVIRTHLQDLKDvTNNVHYENYRCRKL------------------------------------------------------------------------------------------------------------------------------------------------------------
>UPI00067C32F6	322	0.269	1.576E-89	50	507	652	134	576	697
--------------------------------------------------LTDTATLQSKRELffksdsvsGGTGPPPGAPPAPPIAPSAlkdALAKRSATLPDPHENHHEANGTTPAAKLSNSVSVDSNSK----PPNTA----PPPTPAPPVPSSAPPAAPAPLRSTENIMRKPDHPPVAPKPeLPKLEKPKTKELDGYVGFANL----PNQVYRKAVKKGFEFTLMVVGETGLGKSTLINSLFLT-----DVYDREKHPGPSLRVKKTVGVETSVVLLKENGVNLTLTIVDTPGFGDAVDNSNCWQPIIDFVESKYEEFLNAESRVTRK---AAPPDTRVHCCLYFIAPsgHGLKPLDVEFMQRLGDKVNIIPVIAKADTMTPEECKDFKEQIMKEIA-------QHKIKIYDFPESTGEEgeVGEVTRAIRSRVPFAVVGANTVIEQDGKR-----IRGRKYPWGIAEVENLEHCDFLALRNMVIRTHLQDLKDvTSSVHYENYRCRKLAGLSHDGKPHRI------------------------------------------------------------------------------------------------------------------------------------------------
>A0A8I6S797	322	0.281	2.143E-89	161	497	652	19	340	406
-----------------------------------------------------------------------------------------------------------------------------------------------------------------TGNTFCLSCQPSGLnFSQALTIKSPKPGDRDYIGFATL-PEQIHRKSVKRGFDFTLMVVGESGLGKSTLINSLFLSDLYK-----DRKIPDAAERVEKTTCIEKKTMDIEERGVKLRLTVVDTPGFGDALNSEDSWKVCVNYIDDQFRQYFTDESGLNR----KNIVDNRVHCCLYFIPPwgHGLRQIDVELMKRLHQKVNIVPVIAKADTLTAPEVKKLKQRILSDIEENNI-------QIYQFPecdSDEDEEFKQQDRELKASLPFSVIGSNTVIEVGGTR-----VRGRQYPWGVVEVENPKHSDFNKLRNMLITTHMQDLKDVTEdVHYENFRAQCISQ----------------------------------------------------------------------------------------------------------------------------------------------------------
>A0A8C8G966	322	0.283	2.143E-89	157	492	652	11	337	410
-------------------------------------------------------------------------------------------------------------------------------------------------------------SLHHCPSPLSPSSSPPhllssspPYLLSSSPTLLPSPSPKEYVGFATL-PNQVHRKSVKKGFDFTLMVAGESGLGKSTLVNSLFLT-----DLHKDRKLLSAEERISQTVEITKHTVDIEEKGVKLKLTIVDTPGFGDAVNNTECWRPITDYIDQQFEQYFRDESGLNR----KNIQDNRVHCCLYFIPPfgHGLRPVDIEFMKALQDKVNVVPLISKSDCLTPNEIRKLKDRVREEID-------KFGIKVYQFPdcdSDEDEEAKQKDRELKESTPFAVIGSNMVVETRGQK-----VRGRLYPWGIVEVENQSHCDFVKLRTMLIRTHMHDLKDiTCDCHYENYRA---------------------------------------------------------------------------------------------------------------------------------------------------------------
>A0A6P4ZAE5	322	0.310	2.143E-89	204	495	652	34	312	448
------------------------------------------------------------------------------------------------------------------------------------------------------------------------------------------------------------PNQVYRKAvkrgfEFTLMVVGESGLGKSTLVNSLFMTDLYSPSEYPG---PSQRITKTVKVETSRVLV--KEGGVQLQLTIVDTPGFGDAVDNSNCWKPITDHIEQRFEDYLNSESRVNR----RTMPDNRVHACLYFIGPtgHGLKPLDIEFMKRLHDKVNIIPLIAKADTMTPEECTQFKKKILQEIK-------ENKIQIYEFPEGEDEEDNKLNKKLRERIPFAVVGSNTLLEINGRK-----VRGRQYPWGVAEVENMDHCDFITLRNMLIRTHMQDLKDvTNNVHYENYRCQKL------------------------------------------------------------------------------------------------------------------------------------------------------------
>A0A672SSS2	321	0.288	2.913E-89	173	495	652	14	315	384
-----------------------------------------------------------------------------------------------------------------------------------------------------------------------------PLTVFGFGLQQQKNLEGYVGFANL--PNQVYRKSVKRGFEFTLMVVGESGLGKSTLINSLFLTDLYSPEY------PGPSHRIKKTVQVEQSKVLIKEGGVQLLLTIVDTPGFGDAVDNSNCWQPVIDHIDSKFEDYLNAESRVNR----RQMPDSRVHCCLYFIAPsgHGLKPLDIEFMKRLHEKVNIIPLIAKADTLTPEECQQFKKQIMREIQ-------EHKIKIYEFPETDDEEESKLVKKIKDRLPLAVVGSNTIIEVNGKR-----VRGRQYPWGVAEVENGEHCDFTILRNMLIRTHMQDLKDvTNNVHYENYRSRKL------------------------------------------------------------------------------------------------------------------------------------------------------------
>A0A8C1AR91	321	0.278	2.913E-89	174	501	652	29	340	394
------------------------------------------------------------------------------------------------------------------------------------------------------------------------------LNVHLALRMSTRGRNIKYVGFATL-PNQVHRKSVKKGFDFTLMVAGESGLGKSTLINSLFLTDLYK-----DRKLLNAEERISQTVEIIKHTVDIEEKGVKLKLTIIDTPGFGDAVNNTQSWKAITDYIDQQFEQYFRDESGLNR----KNIQDNRVHCCLYFIPPfgHGLRPVDVEFMKALQDKVNVVPLISKADCLTPAEMRKMKDRVKEEIE-------KFGIKVYQFPdcdSDEDEEFKQQDRELKESTPFAVIGSNTIVEVKGQR-----VRGRLYPWGIVEVENQSHCDFVKLRNMLIRSHMHDLKDiTCDVHYENYRAQCIQQMTSK------------------------------------------------------------------------------------------------------------------------------------------------------
>A0A8C4AC28	321	0.290	2.913E-89	171	495	652	80	392	525
---------------------------------------------------------------------------------------------------------------------------------------------------------------------------PSFLRCSKITKVCVCVCVCFQQQKSLEGYvgfvS--LPNQVYRKSvkrgfEFTLMVVGESGLGKSTLINSLFLT-----DLYSGEY-PGPAHRVKKTVQVEQSKVLLKEGGVQLLLTIVDTPGFGDAVDNSNCWQPVIDYIDSKFEDYLNAESRVNR----RQMPDSRVHSCLYFIAPsgHGLKPLDIEFMKRLHEKVNIIPLIAKADTLTPEECQQFKKQIMHEIQ-------EHKIKIYEFPETYDEEENKLVKKIKERLPLAVVGSNTIIEVNGKK-----VRGRQYPWGVAEVENGEHCDFTILRNMLIRTHMQDLKDvTNDVHYENYRSRKL------------------------------------------------------------------------------------------------------------------------------------------------------------
>A0A8C5LRF9	321	0.281	3.961E-89	199	501	652	34	321	364
-------------------------------------------------------------------------------------------------------------------------------------------------------------------------------------------------------PNQVHRKYVKKGFEFTLMVAGESGLGKSTLINSLFLT-----DLYRSRQIPSPEECVVQTVEIVKQTVDIQEKGVRLRLTVVDTPGYGDAINNDECWKPIADYIDQQFEQYFRDESGLNR----KNLQDTRVHCCLYFLSPlgHGMRPLDIEFLRALHDRVNIVPILAKADSLTPTELLQKKQRIREELD-------YFGIRIYQFPdcdSDQDEDFKLQDMELKRCIPFAVIGSNTVVDINGRR-----VRGRLYPWGVVEVENEKHCDFVKLRTMLIRTHMQDLKDVTREtHYENYRAQCIQSLTHK------------------------------------------------------------------------------------------------------------------------------------------------------
>UPI0001CBB578	321	0.262	3.961E-89	171	505	652	8	330	387
---------------------------------------------------------------------------------------------------------------------------------------------------------------------------PAfMFRQRHSVFGLGKRNFTNPEQAGYVGfanlPNQVHRKSVKKGFEFTLMVVGESGLGKSTLVNSLFLT-----DLYPERQIPGAAEKIDKTVTIDASTVEIEERGVKLRLTVVDTPGYGDAINNSDCFKPIIKYIDEQYERYLQDESGLNR----RNIVDNRVHCCFYFISPtgHGLKPLDIEFMRALHHKVNVVPVIAKSDTLTKKEVWKLKNKIVGEIEENGISMYR----IPDCDSDEDEDFKEQNKQIKESMPFAICGSSQLIEVKGRK-----VRGRLYPWGVVEVENPDHCDFIKLRSMLI-THMQDLQEvTQDVHYENFRSEKL-ARSGGSKSR--------------------------------------------------------------------------------------------------------------------------------------------------
>UPI0015E20E2D	321	0.280	3.961E-89	124	503	652	42	402	468
----------------------------------------------------------------------------------------------------------------------------CPLAGSPTVPPRPNRVRPDAVFQPqlLRRQLVSQVSMDCPSS---PVSRPqSPWSRFDPYDAPEDHDKEYVGFATL--PNQVHRKTVKKGFTFTLMVAGESGLGKSTLINSLFLTDLYK-----DRKVPNAQERINQTVDIVKHTVSIEEKGIKLRLTIIDTPGFGDAINNTESWKQIEDYIDQQFEQYFRDESGLNR----RNIQDNRVHCCLYFISPfgHGLRPLDVEYMKALHEKVNIVPILAKADSLTKAEVYKKKIKIIEEIK-------QFGINIYQFPdcdSDEDEDFKRQDQILKDSIPFAVIGSN----VQVESEGRKF-RGRAYPWGVVGVEDPAHSDFLLLRNMLVRTHMEDLKEvTQDTHYENYRAQCIQN--MTRM----------------------------------------------------------------------------------------------------------------------------------------------------
>A0A6A4S9R7	321	0.277	3.961E-89	159	495	652	34	358	531
---------------------------------------------------------------------------------------------------------------------------------------------------------------APHSAQLKQNQREGECRLVNDRYLRRQGASTLWQQKNLEGYvgfaS--LPNQVYRKSvkrgfEFTLMVVGESGLGKSTLINSLFLTDLYSAEY------PGPSHRIKKTVQVEQSKVLIKEGGVQLLLTIVDTPGFGDAVDNSNCWQPIIDHIDSKFEDYLNSESRVNR----RQMPDSRIHCCLYFIAPsgHGLKPLDIEFMKRLHEKVNVIPLIAKADTLTPEECQQFKKQIMREIQ-------EHKIKIYEFPETDDEEENRLVKKIKDKLPLAVVGSNTITEANGKR-----VRGRQYPWGVAEVENSDHCDFTILRDMLIRTHMQDLKDvTNNVHYENYRSRKL------------------------------------------------------------------------------------------------------------------------------------------------------------
>A0A6J1SMT0	321	0.259	3.961E-89	12	495	652	30	548	679
------------TNGSNGSAASAAMTASPLASLKGRGAGASSASPGSyMYTSSSGLLKASSAKPVPPPTLPKytsstsatTTASLTASLSAASRADSlastyRLASLDRLAQRQRLFETTTTASSAAAGPPPNAP-PPVPTTVPGSGAPPAAmaP-SNGDLLQsKREQFFKNEPTtptmpGPTPGSgsapSVPPPTAPAPSAIkealakraaergrLQNGDSANSEDNKERYNKENKAPER-RtkeldgyvgfanlPNQVYRKAvkrgfDFTLMVVGESGLGKSTLINSMFLSDVYS-NEHPGPSLRVKKTVAVETSKC-----LLKENNVNLSLTVVDTPGFGDAVDNSNCWAPVVEYIESKYEEFLNAESRVNRKI----LSDSRVHCCLYFIAPsgHGLKPLDVEFMQRLHDKVNIIPVIAKADTMTPDECNQFKKQILNEIA-------QHKIKIYEFPDTEEEEEVKQHKALKDRVPFAVVGSNTVIEVDGKK-----LRGRKYPWGIAEVENLEHCDFIALRNMLIRTHLQDLKEvTNSVHYENYRCRKL------------------------------------------------------------------------------------------------------------------------------------------------------------
>A0A4W3JNQ6	321	0.287	5.384E-89	199	502	652	20	306	333
-------------------------------------------------------------------------------------------------------------------------------------------------------------------------------------------------------PNQVHRKSVKKGFDFTLMVAGESGLGKSTLVKSLFLTDLYK-----DRKLLNAEERINQTVEIIKHTVDIEEKGVKLKLTIVDTPGFGDAVNNMQSWKPIADYIDQQFEQYFRDESGLNR----KNIQDNRVHCCLYFISPygHGLRPVDTEFMKALHEKVNIVPVIAKADSLTPIEVKKLKERIRDEIE-------LFGIKIYQFPecdSDEDDDFKQQDKELKESIPFAVIGSNTVVEARGQR-----VRGRLYPWGIVEVENQSHCDFVKLRNMLIRTHMQDLKDVTwDVHYENFRARCIQE--MTR-----------------------------------------------------------------------------------------------------------------------------------------------------
>A7RLX3	321	0.297	5.384E-89	199	501	652	23	310	367
-------------------------------------------------------------------------------------------------------------------------------------------------------------------------------------------------------PNQVHRKSVKKGFEFTLMVVGESGLGKSTLIDSLFLT-----DLYDDKSIPPAKGRIGQTVHIESNTVEIEEKGVRLRLTVVDTPGFADAVDNTYSWEPIVDYIDHQFESYLRDESGLNR----RNIMDTRVHCCLYFINPHGhgLRPVDVEFMKALHTKVNIVPVIAKSDSLTKTEISRLKRKVLDEIA-------DHEIKIYSFPecdSEDDEEFLAINKDLKASLPFAVIGSNTVIEVKGRK-----VRARWYPWGYAEVENPDHCDFIKLRNMLVRTHMQDLKDvTQDVHYENYRAQRLLDQTGK------------------------------------------------------------------------------------------------------------------------------------------------------
>A0A673BVA8	321	0.276	5.384E-89	138	503	652	13	348	420
------------------------------------------------------------------------------------------------------------------------------------------PLSP--ASRPHSPW-----------GFFDPYDSPEVIkTLALKSSSSYESNNKEYVGFAML-PNQVHRKTVKKGFTFTLMVAGESGLGKSTLINSLFLTDLYK-----ERKVPNAEERINKTVDIVKHTVSIEEKGIKLRLTIIDTPGFGDAVNNTESWKPLEDYIDQQFEQYFRDESGLNR----RNIQDNRVHCCLYFISPfgHGLRPLDVECMKALHEKVNIVPILAKADSLTAAEMRRKKMKIREEIK-------QFGINIYQFPEyDSDEEadFKRQDQILKDSIPFAVIGSNIQVESKGRR-----VRGRIYPWGMVEVENPVHSDFLLLRNMLVRTHMQDLKDVTREsHYENYRANCIQN--MTRM----------------------------------------------------------------------------------------------------------------------------------------------------
>A0A553RL43	321	0.264	5.384E-89	80	507	652	12	443	459
--------------------------------------------------------------------------------NAINR-HREMWPS--SLAIEDCEDAELAYTMRDLPPRAGHtiPGSEKPMADREPEGSTNPPSIPGTPTTTRslsrgfmVSEAEFPRRGpltsmSSLDSPLSPSRCKSPWARFDPYDSAEDQDKEYVGFATL--PNQVHRKSVKKGFAFTLMVAGESGLGKSTLVNSLFLTDLYK-----DRKMPHAEERIAQTVEITKHVVAIEEKGVKLRLTIVDTPGFGDAVNNTESWRAIVDYIDQQFEQYFRDESGLNR----KNIQDNRVHCCLYFISPFGrgLRPIDVEFMRMLHEKVNIVPVLAKADSLTPAEVRKMKKKICQDIE-------RFNIRIYQFPeceSDEEEDSKLQHEELKESVPFAVIGSNIQVECQGRR-----FRGRQYPWGLVEVENPGHSDFLKLRNILVRTHMQDLKEVTREtHYENYRAQciqnmtQMVVRERKRslcnLLRRM------------------------------------------------------------------------------------------------------------------------------------------------
>A0A2J7Q8E4	321	0.268	5.384E-89	120	507	652	9	391	523
------------------------------------------------------------------------------------------------------------------------KNELPPTSSATTGgstaLPSQQPQPPASGTPPVISTTSAIkealakRVERITENHIGGSDVPDNKERFNKAEKDKVPERRTKELDGYVGFAN-LPNQVYRKAvkkgfDFTLMVVGESGLGKSTLMNSMFLADIY----SAEFPGPSHRIKKTVQVETTKVL--LKENGVNLTLTVVDTPGFGDAVDNSNCWQPVIDYIESKYEEYLNAESRVNR----RTLADNRVHCCLYFIAPsgHGLTPLDVEFMQRLHDKVNIIPVIAKSDTMTPDECSHFKKQVLNEIS-------QHKIKIYEFPDTEDEEETKLHKVLRDRVPFAVVGSNTVIEVDGKK-----IRGRKYPWGIAEVENLEHCDFIALRNMLIRTHLQDLKDvTNNVHYENYRCRKLAGLGTDGKPTRI------------------------------------------------------------------------------------------------------------------------------------------------
>UPI0018D11834	321	0.268	5.384E-89	87	507	652	145	559	687
---------------------------------------------------------------------------------------SDTVAPGPPSSAPPAPPLGHSALKEALakrsatlpdppenHHESNGVAKLSNSVSVD-GKPNSAPPPTPAPPVPTVAVAPTQIRTTDNKKTDHPPVAPKPdLPKIEKPKTKELDGYVGFANL----PNQVYRKAVKKGFEFTLMVVGETGLGKSTLINSLFLT-----DVYDKDKHPGPSHRVKKTVGVETSVVLLKENGVNLTLTIVDTPGFGDAVDNSNCWQPIIDFVESKYEEFLNAESRVTRK---AAPPDTRVHCCLYFIAPsgHGLKPLDVEFMQRLGDKVNIIPVIAKADTMTPEECKDFKEQIMKELT-------THKIKIYDFPESIGEEgdAAETTKTLRCRVPFAVVGANTVIEQDGKR-----IRGRKYPWGVAEVENLEHCDFLALRNMVIRTHLQDLKDvTSSVHYENYRCRKLAGLSHDGKPHRI------------------------------------------------------------------------------------------------------------------------------------------------
>A0A1B6MJM9	320	0.285	7.320E-89	134	491	652	18	372	504
--------------------------------------------------------------------------------------------------------------------------------------PNNAggtaPAFPATAPAvppPAAPTPNNIKEALTKRATER-VTTPSDGTGdvdklTKAERDKVVPERRTKELDGYVGFAN-LPNQVYRKAvkkgfDFTLMVVGESGLGKSTLINSMFLADIYS-NDHPG---PSQRIKKTVQVETSKVL--LKENGVNLMLTVVDTPGFGDAVDNSNCWQPIINYIESRYEEYLNAESRVNRK---ASQPDTRVHCCLYFVAPsgHGLKPLDVEFMQRLHEKVNIIPVVAKADTMTPDECTHFKKQILNEIA-------QNKIKIYEFPETDDDEESKLHKALRDRVPFAVVGSNTVIEVDGKK-----IRGRKYPWGIAEVENLEHCDFIALRNMLIRTHLQDLKDvTNNVHYENFR----------------------------------------------------------------------------------------------------------------------------------------------------------------
>UPI00112D566A	320	0.270	7.320E-89	167	503	652	132	452	509
-----------------------------------------------------------------------------------------------------------------------------------------------------------------------PLLSPSQSKSLWGKRDPYSSLEDDRDYVGFATlPNQVHRKSVKKGFEFTLMVAGESGLGKSTLINSLFLTNLYK-----DRKLLNSEERISQTIEITKHTVEIEEKGVKLRLTVVDTPGFGDALDNADCWKPIADYVDQQFEQYFRDESGLNR----KNILDNRVHCCLYFISPfgHGLRPLDLEFLKALHERVNVVPILAKADTLTPLEVERKKRKIRDELE-------HYHINIYQFPdcdSDEDEEFKQQDMELKRCIPFAVTGSNTVVEIDGKR-----VRGRLYPWGVVEVENPSHSDFVKLRTMLVKTHMQDLKDVTREtHYENYRAQCIQS--MTRM----------------------------------------------------------------------------------------------------------------------------------------------------
>A0A3S0ZKR7	320	0.264	7.320E-89	75	498	652	64	497	615
---------------------------------------------------------------------------NQAEYQQNRRSNgslsNGERSPSPPSGLASGITQRPPVPEKNSGVSSV---GQAPIATFGDTHKENNGRPPPSGTAPSVNAAKRDaffRTGGSDGPTtkFDPTGRyggggghdrerlikkedPMPANDMDKGDRERERKYGPETRKELEGYvgfAN-LPNQVYRKSvkrgfEFTLMVVGESGLGKSTLINSLFLTDLYS-AEYPG---PSHRIQKTVKVDTTYVT--LKENGVQLRLTIVDTPGFGDAVDNSNCWSPVTDFIDSKYEEFLNAESRVNRN----TTADTRVHCCLYFIAPtgHGLKPLDVEFMKRLHDKVNIIPLIAKADTLTPDECREFKKTILNEIA-------QHKIRIYEFPDCDDEEEMKVQKRLRERVPFAVVGSNRVIEVGGKR-----VRGRQYPWGIVEVENLEHNDFIALRNMVIRTHMQDLKDvTNNVHYENFRYNKL-AP---------------------------------------------------------------------------------------------------------------------------------------------------------
>A0A8C1PAJ3	320	0.293	7.320E-89	173	495	652	40	341	736
-----------------------------------------------------------------------------------------------------------------------------------------------------------------------------PLTVFGCGLQQQKNLE------AYVGFAN-LPNQVYRKSvkrgfEFTLMVVGESGLGKSTLINSLFLTDLYS-PEYPG---PSNRIKKTVQVEQSKVL--IKEGGVQLLLTIVDTPGFGDAVDNSNCWQPVIDHIDSKFEDYLNAESRVNRRL----MPDSRVHCCLYFIAPsgHGLKPLDIEFMKRLHEKVNIIPLIAKADTLTPEECQQFKKQIMREIQ-------EHKIKMYEFPETDDEEESKLVKKIKDRLPLAVVGSNTIIEVNGKR-----VRGRQYPWGVAEVENGEHCDFTILRNMLIRTHMQDLKDvTNNVHYENYRSRKL------------------------------------------------------------------------------------------------------------------------------------------------------------
>A0A6P5AXC0	320	0.268	9.951E-89	166	492	652	4	320	388
----------------------------------------------------------------------------------------------------------------------------------------------------------------------RQSAREAIRTSgfFSDDRIASSKQFVNPEQPGYVGfanlPNQVHRKSVKKGFEFTLMVVGESGLGKSTLINSLFLT-----DLYPEREIPGAAEKIEQTVKIDASTVEIEERGVKLRLTVVDTPGYGDAINSKDCFKPILSYIDDQFERYFHDESGLNR----RNIVDNRVHCCFYFISPygHGLKPLDVEFMKALHHKVNIVPVIAKADTLTPKEVRALKARILEEIA-------QHGIKIYQMPdcdSDEDEDFKEQCRLLKAAVPFAVVGSNQMIEVKGKK-----VRGRLYPWGVVEVENPEHCDFIKLRTMLI-THMQDLQEvTQDVHYENYRA---------------------------------------------------------------------------------------------------------------------------------------------------------------
>A0A6J1TIR6	320	0.246	9.951E-89	38	509	652	111	612	663
--------------------------------------PGATAAAVQV-QLPDGDPTpPDAEATASTAASPaPAEALAKDMPRDASRSKDGGVS--PSRSGADLAKDERTPPSAAaaaaattgmhtGAGWSyasaarSREYPAHPLTlDADMELPVGAdaaslakctflTTGPAPLEYPGRSSPTRL-TYVPTG-PVHPGKPKSPTWCLSCPPNSLGFSTAWATKKDVPEPkpdSRDyigfatLPEQVHRKSvkrgfDFTLLVVGESGLGKSTLVNSLFLGDLYK-----DRKIAEVGERLEKTTQIEKKSMDIEERGVKLRLTIVDTPGFGDGINCEESWKACVNYVDEQFRQYFTDENGLNR----RNLQDNRVHCCLYFIPPygHGLRQIDLEFMRRLHRKVNIVPVIGKADTLTENEVIKLKRQILADIE-------EHKIQIYQFPdcdSDEDEEFKTQDRELKACVPFAVVGSNTVLEVGGKK-----VRGRQYPWGVVEVENPKHSDFNKLRNMLITTHMQDLKDVTEdVHYENFRAQCISqisqQAIRERaPGSKLKR----------------------------------------------------------------------------------------------------------------------------------------------
>UPI0010FCBDD5	319	0.284	1.353E-88	164	506	652	6	330	390
--------------------------------------------------------------------------------------------------------------------------------------------------------------------TIRL--KPASVSDNGKESPKQEPEPGYVGFANL--PNQVHRKSVKRGFEFTLMVVGESGLGKSTLVDSLFLT-----DLYDETEIPKAVDRIHQTVEIETNTVEIEEKGIRLRLTVVDTPGFADAVDNTDCWQVITNYVDEQYEAYLQDESGLNR----RHIVDNRVHCCLYFVCPHGhgLKPIDIAFMKILHTKVNIVPVIAKADCLTKFEMQRLKRKVLDEIQDNGI-----KIYTFPDcDSEDDEEFVQINQELKASIPFAVIGSNSVAEIRGKQ-----VRVRQYPWGVAEVENPDHCDFIKLRNMLIRTHMQDLKDvTQEVHYENYRAERLSrTEQGAPSPRR-------------------------------------------------------------------------------------------------------------------------------------------------
>UPI00112D7ECE	319	0.274	1.353E-88	164	495	652	11	330	456
--------------------------------------------------------------------------------------------------------------------------------------------------------------------TWNCSRTPRAFTGSSMIERPESVAAAIAQQRNLDGYvgfAN-LPNQVYRKSvkrgfEFTLMVVGESGLGKSTLINSLFLTELYSKEY------PGPSLRIKKTVQVEQSKVLVKEGGVQLTLTIVDTPGFGDAVDNSNCWQPVINHIDSKFEDFLNAESRVNR----RQIPDTRVHCCLYFIAPsgHGLKPLDIEFMKRLHDKVNIIPLIAKADTLTPEECQAFKKQIMKEIQ-------EHKIKIYEFPEMDDDEDNKLTRRIKERMPLAVVGSNAVIEVNGKK-----VRGRQYPWGVAEVENGDHCDFTILRNMLIRTHMQDLKDvTNNVHYENYRSKKL------------------------------------------------------------------------------------------------------------------------------------------------------------
>UPI0014254BCD	319	0.266	1.353E-88	143	509	652	76	434	489
-----------------------------------------------------------------------------------------------------------------------------------------------DLTGDSGSRSTGNRFRRYSSDTSSP--APSPTVTNAASARERVSSYHGGEKSSTTNyvgfatlPDQVHRKSVKKGFEFTLMVVGESGLGKSTLVNSLFLT-----DLYCDRAVPNAEERISKTVGIERSSIDIVECGVKLRLTVVDTPGFGDSLNGEDSWKAIVKYVDDQFNQYYRDESGLNR----KNIIDNRVHCCLYFISPygHGLRPIDVKFMKELHNKVNIVPVIAKADCLTKSEVKNLKSKVIDEIEENNI-------SIYQFPDceSEDEEFKQQNIELKESIPFAVIGSNTTIDVNGKK-----VRGRLYPWGITEVENPAHCDFVMLRNMLIRTHMQDLKEVTgDVHYENYRSQCIQtdksAPMSKRTG-RMKR----------------------------------------------------------------------------------------------------------------------------------------------
>UPI000C6E19C2	319	0.313	1.353E-88	204	495	652	84	361	492
------------------------------------------------------------------------------------------------------------------------------------------------------------------------------------------------------------PNQVYRKAvkrgfEFTLMVVGESGLGKSTLINSVFLTDIYS-NEYPG---PSHRIKKTVQIETTKVL--LKENGVNLLLTVVDTPGFGDAVDNSKCWQPIVDFIESKCEEYLNAESRVNR----TTIPDTRVHCCLYFIAPsgHGLKPLDIEFMKQLHDKVNIIPLIAKADTLTPEECSFFKRTILNEIA-------QNKIKVYEFPECDDEEENKVQKLLKERMPFAVVGSNTLVDVNGKQ-----VRGRKYPWGVAEVENPDHCDFIALRNMLIRTHMQDLKDvTSNVHYENYRCRKL------------------------------------------------------------------------------------------------------------------------------------------------------------
>A0A6G1QT27	319	0.276	1.353E-88	138	503	652	73	430	496
------------------------------------------------------------------------------------------------------------------------------------------PGSPTLHHRPSRAGAdtevlslpmrRQLVSQVSLDSSLCSASRPqSPWGCFDHYDSAEDQDKEYVGFSTL--PNQVHRKTVKKGFTFTLMVAGESGLGKSTLINSLFLTDLYKH-----RKVPNAEERISQTVDIIKHTIGIEEKGIKLKLTIIDTPGFGDSVNNTGSWKHIEDYIDQQFEQYFRDESGLNR----RNIQDNRVHCCLYFISPfgHGLRPLDVECMKALHEKVNIIPVLAKADSLTQAEVSRKKMNIREEIK-------LFGINIYQFPecdSDEDEDFKKQDQILKNSIPFAVIGSN----VQVESKGRKF-RGRVYPWGVVEVENPAHSDFLLLRNMLVRTHMQDLKDVTREtHYESYRAQCIQN--MTRM----------------------------------------------------------------------------------------------------------------------------------------------------
>UPI00189FAADD	319	0.269	1.353E-88	58	503	652	60	472	538
----------------------------------------------------------SIED-QEDSQFPYAMRD---LPP---VSQPSERHQTPDHQAPVHREADGTG----MAINGRRPSL--PGTPS---LPRHVPcqpaGSPTVPQRPSRVKLVSQVSVECPPS---PASRPqSPWARIDPYDSPEDQDKEYVGFATL--PNQVHRKTMKKGFTFTLMVAGESGLGKSTLINSLFLTDLYK-----DRKVPNAQERIDQTVDIVKNALTIEEKGIKVRLTIIDTPGFGDAVNDTESWKPLEDYIDQQFEQFFRDESGLNR----RNMQDNRVHCCLYFISPfgHGLRPLDVACMKALHDKVNIVPIVAKADTLTPMEVYRRKLKIREEIE-------QFGINIYQFPecdSDEDEDFKKQDQILKGSVPFAVIGSN----VQVESEGRKF-RGRSYPWGVVEVENPDHSDFLMLRNMLVKTHMQDLKDVTgETHYENYRAQCIQN--MTRM----------------------------------------------------------------------------------------------------------------------------------------------------
>A0A4C1U6P9	319	0.278	1.353E-88	96	507	652	50	444	591
------------------------------------------------------------------------------------------------ATLPADADTNHHDAANKLSNSVS-VDNARPVAPLSAPPPTPAPPPPA----VPTSILHNMPSaLRATDNALkkldHPPVAPKPenLPKIEKPKTKELDGYVGFANL----PNQVYRKAVKKGFEFTLMVVGESGLGKSTLINSLFLT-----EVYDKDKHPGPSLRVKKTVGVETSVVLLKENGVNLTLTIVDTPGFGDAVDNSNCWQPIIDFVESKYEEFLNAESRVTRK---AAPPDTRVHCCLYFIAPsgHGLKPLDVEFMQRLGDKVNIIPVIAKADTMTPEECIEFKQQVMKEIA-------QHEIKIYEFPESTGEEGEAAeaTRALRARVPFAVVGANTVIEQDGRR-----VRGRKYPWGVAEVENLEHCDFLALRNMVIRTHLQDLKDvTSSVHYENYRCRKLAGLSHDGKPHRI------------------------------------------------------------------------------------------------------------------------------------------------
>A0A6J1X169	319	0.264	1.353E-88	85	507	652	152	579	643
-------------------------------------------------------------------------------------SVSGGVSaTGPPSGAPPAPPIAPTALKDALAKRSaTLPDSHDSNHHEANGtaLPTKLSNS-VSVDTPKLSNSAPPPTPAPPVPTTAPPSGPVPLRSTENIMKKPEHPPVAPK-PDLPKLEKPKtkeldgyvgfanlPNQVYRKAvkkgfEFTLMVVGETGLGKSTLINSLFLT-----DVYDKDKHPGPSLRVKKTVGVETSVVLLKENGVNLTLTIVDTPGFGDAVDNSNCWQPIIDFVESKYEEFLNAESRVTRK---AAPPDTRVHCCLYFIAPsgHGLKPLDVEFMQRLGDKVNIIPVIAKADTMTPEECKDFKEQIMKEIA-------QHKIKIYDFPESSGEEGEAADatRAIRSRVPFAVVGANTVIEQDGRR-----IRGRKYPWGIAEVENLEHCDFLALRNMVIRTHLQDLKDvTSSVHYENYRCRKLAGLSHDGKPHRI------------------------------------------------------------------------------------------------------------------------------------------------
>UPI001888D2A7	319	0.283	1.839E-88	199	507	652	28	322	369
-------------------------------------------------------------------------------------------------------------------------------------------------------------------------------------------------------PNQVHRKSVKKGFDFTLMVAGESGLGKSTLVNSLFLT-----DLHKDRKLLNAEERVAQTVEISRHTVDIEEKGVKLRLTIVDTPGFGDAVNNSECWRPVSEYIEQQFEFYFRDESGLNR----KNIQDHRVHCCLYFIPPfgHGLRPVDVEFMKALQEKVNVVPLIAKADCLTPPEVKRLKEKLREEIDEYGI-------KVYQFPdcdSDEDDEFKRQDRELKASCPFAVIGSNTVVEARGQR-----VRGRLYPWGIVEVENPSHCDFVKLRTMLIRTHMHDLKDVTSEgHYESYRAQcihALSGRM--NPDRRV------------------------------------------------------------------------------------------------------------------------------------------------
>A0A3Q3VRM9	319	0.274	1.839E-88	199	494	652	22	302	370
-------------------------------------------------------------------------------------------------------------------------------------------------------------------------------------------------------PNQVQRKSVKKGFDFTLMVAGESGLGKSTMINSLFLTDLYK-----DRMLLNAEERISQTVEITKHTVDIEEKGVKLRLNIVDTPGFGDAINNSECWKPLVDYINQQFEQYFRDESGLNR----KNIQDNRVHCCLYFISPlgHGLRPVDVEFMKVLHEKVNLVPVLAKTDTLIPSEVEKMKTKIREEIELYGI-------KIYQFPdcdSDEDEDFKQQDTELKQSIPFAVIGSNTVVEVNGKR-----VRGRLYPWGIVEVENSQHCDFVKLRNMLIRTHMQDLKDVTREtHYENYRAQC-------------------------------------------------------------------------------------------------------------------------------------------------------------
>A0A6F9DSJ5	319	0.303	1.839E-88	204	495	652	24	301	424
------------------------------------------------------------------------------------------------------------------------------------------------------------------------------------------------------------PNQLYRKSvkqgfEFTLMVVGESGLGKSTLINSLFLSDLYSKEY------PGPAFRIKKTVQVETTKVLVKENGVSLRLTICDTPGFGDAVDNSDCWQPVIGHIESKFEDYLNAESMVSR----TKIADNRVHCCLYFIAPtgHGLKPLDIEFMKHLHDKVNIIPLIAKADTMTPEECLKFKQQIMREIR-------EHQIQLYEFPECDDEEENRLNKKLKSRVPFAVVGSNTVMEVGGRR-----VRGRQYPWGIAEVENIDHCDFTVLRDMLIRTHMQDLKDvTNNVHYENYRSKKL------------------------------------------------------------------------------------------------------------------------------------------------------------
>UPI000F551843	319	0.294	2.500E-88	199	506	652	31	323	386
-------------------------------------------------------------------------------------------------------------------------------------------------------------------------------------------------------PNQVHRKSVKKGFEFTLMVVGESGLGKSTLVDSLFLT-----DLYDDTAIPRVVDRIHQTVEIETNTVEIEEKGIRLRLTVVDTPGFADAVDNTDCWQAVTNYVDQQYEAYLQDESGLNR----RHIVDNRVHCCLYFICPHGhgLKPIDIAFMKMLHTKVNIVPVIAKADCLTKFEVQRLKRKILEEIDDNGI-----KIYTFpECDSEDDEEFVQINQELKGSIPFAVIGSNNVTDVRGKQ-----VRVRQYPWGMAEVENPEHCDFIKLRNMLIRTHMQDLKDvTQEVHYENYRAERLSSQGEPSSPRK-------------------------------------------------------------------------------------------------------------------------------------------------
>A0A8B7XJ82	319	0.280	2.500E-88	167	497	652	3	321	448
-----------------------------------------------------------------------------------------------------------------------------------------------------------------------PQSTPVDVQLIgLIQIATACRPNKPKDMEGYVGFAN-LPNQVYRrsvKRGFdfTLMVVGEAGLGKSTLINSLFLTDIYS-SEYPGPSQRMKKTVQVETSQVTA-----KENGVQLRLTIVDTPGFGDQVDNSNCWQPILDHIDSKFEEYLNAEARVNR----RSIVDKRVHCCLYFIAPsgHGLKPLDVEFMKRLHDKVNIIPLIAKADTMTPEECREFKKRIMKEID-------ENKIKIYEFPDvEEEEESKENKKlPMRERVPFAVVGSNMILEVNGKR-----VRGRQYPWGVAEVENLEHCDFIPLRNMLIRTHMQDLKDvTNNVHYENFRCRKLTA----------------------------------------------------------------------------------------------------------------------------------------------------------
>A0A3P8WU74	319	0.284	2.500E-88	132	494	652	54	406	479
------------------------------------------------------------------------------------------------------------------------------------GLPslPGSPPLPNcvrlDSGFQPVSLRRQLVSQSSLESPVSPVSRPqSPWGRFDPYDSPEDNDKEYVGFATL--PNQVHRKTVKKGFTFTLMVAGESGLGKSTLINSLFLTDFYK-----DRKVPNAEERIGQTVDIIRHSVSIEEKGIKLRLTIVDTPGLGDAVNNTESWRPLEDYIDQQFENYFRDESGLNR----RNIQDNRVHCCLYFISPfgHGLRPLDVECMKALHEKVNIIPVLAKADCLTQAEVCRKKMKVREEIK-------RFGINIYQFPecdSDEEEEFKRQDQILKESIPFALIGSNVQVESKGRK-----VRGRLYPWGVVEVENPAHSDFLMLRNMLVRTHMQDLKDVTREiHYENYRAQC-------------------------------------------------------------------------------------------------------------------------------------------------------------
>A0A6P8Z3V2	319	0.280	2.500E-88	147	495	652	189	547	722
---------------------------------------------------------------------------------------------------------------------------------------------------PSTPTMPGPTPGAGSAPSVPPPTAPAPsaiKEALAKRAAERGRLNGDSINNEDnkerynkenKAPERktkeldgyvgfaNLPNQVYRKAvkkgfDFTLMVVGESGLGKSTLINSMFLSDIYS-NEHPGPSLRVKKTVAVETSKC-----LLKENNVNLSLTVVDTPGFGDAVDNSNCWAPIVDYIESKYEEYLNAESRVNRKI----LSDSRVHCCLYFIAPsgHGLKPLDVEFMQRLHDKVNIIPVIAKADTMIPDECNLFKKQILNEIA-------QHKIKIYEFPDTEDEEEVKQHKGLKDRVPFAVVGSNTVIEVDGKK-----LRGRKYPWGIAEVENLEHCDFIALRNMLIRTHLQDLKEvTNSVHYENYRCRKL------------------------------------------------------------------------------------------------------------------------------------------------------------
>A0A6I9PAZ6	318	0.266	3.398E-88	94	505	652	4	409	411
----------------------------------------------------------------------------------------------PPVSQP-GEQNQTEDHHEAEGSGTapnGRlpslpgtPSLPRPIpvyASGSPTVPQRSIRVRTDAEFHSLQLRRQFASYSSMERPLSPASRPhSPWGRFDPYESAEDQEKEYVGFATL--PHQVQRKTVKKGFTFTLMVAGESGLGKSTLINSLFLTDLYK-----DRKVPNAEERINQTVGILTHTVSIEEKGIKLRLTVIDTPGFGDSINETGSWKPLEDYIDKQFEQYFRDESGLNR----RNIQDNRVHCCLYFISPygHGLRPLDVACMKALHNKVNIVPVVAKADSLTEAEVQRKKMKIREQIE-------HFGINIYQFPecdSDEDEDLKKQDQLLKDSIPFAVIGSN----VQVES-DGHKVRGRVYPWGVVEVENPAHSDFLLLRNMLVKTHMQDLKDqTGETHYENFRAQCISN--MTRMER--------------------------------------------------------------------------------------------------------------------------------------------------
>A0A087XP37	318	0.281	3.398E-88	171	495	652	1	311	435
---------------------------------------------------------------------------------------------------------------------------------------------------------------------------PAErATVQTEMCVCKFNLQQQKNLEGYVGFAN-LPNQVYRKSvkrgfEFTLMVVGESGLGKSTLINSLFLTDLYSPEY------PGPSHRIKKTVQVEQSQVLIKEGGVHLLLTIVDTPGFGDAVDNSNCWQPVTDYIDNKFEDFLNSESRVNRRL----MPDSRVHCCLYFIAPsgHGLKPLDIEFMKRLHEKVNVIPLIAKADTMTPEECQQFKKQIMKEIH-------EHKIKIYDFPETDNEEEMKMIRKIKDRLPLAVVGSNTIIEVNGKR-----VRGRQYPWGVAEVENGDHCDFTILRNMLIRTHMQDLKDvTNNVHYENYRSRKL------------------------------------------------------------------------------------------------------------------------------------------------------------
>UPI00062614F8	318	0.275	3.398E-88	87	507	652	132	519	638
---------------------------------------------------------------------------------------SGSIPSSP--SVPPPQPPTVPSTGTSLTSASNLhPGVAPPAAPAKPRLPQTA----VALNQNNDCEDSNKREFATCNKSDSKESRPPPPTKPKELDGYVGFANL---------PNQVYRKAVKKGFDFTLMVVGESGLGKSTLINSMFLADIYS-SEYPG---PSLRVKKTVAVETSKVL--LKENGVNLTLTVVDTPGFGDAVDNSNCWVPVIEYIESKYEEFLNAESRVTR----RQIADSRVHCCLYFVAPsgHGLKPLDVEFMQRLHDKVNIIPVIAKADTMTPDECAHFKKQILNEIA-------QHKIKIYEFPEDEEEEESKLHKVLRDRVPFAVVGANTVVEQDGKK-----VRGRKYPWGVAEVENLEHCDFIALRNMVIRTHLQDLKDvTNNVHYENFRCRTLAGLGVDGKPTRI------------------------------------------------------------------------------------------------------------------------------------------------
>A0A146M6Q7	318	0.250	3.398E-88	17	517	652	88	608	658
-----------------GDDATLGK-LRRSEpSLaLKElgAAPQENQGVVQDETESKENVVPatkSCQNLSSSSSGEdavkndrvdvlHRVLSDHEMrrfsrKSnlAARRS-SETAPPLPTTPPPgsTSDSVSPPPTSPSLRSTPSRltiRDSVNDVTDSVAAAPdsvTAQPKNGVPEELPSVTSsvplpYIDESS----IASQSPVTSPQkPVASQRKLVSSPSLKNVKIGDRDYIGfatlPEQIHRKSVKRGFDFTLMVVGESGLGKSTLVNSLFLSDLYK-----DRKIPEVADKLERTTTIERKTMDIEERGVKLRLTVVDTPGFGDALNCDDSWKVVVNYIDDQFRQYFTDESGLNR----KNIQDNRVHCCLYFIPPygHGLRQIDVELMKRLHQKVNIVPVIGKADALTLPEIKKLKQRILDDIG-------EHGIQIYQFPecdSDEDEEFKQQDRELKASLPFSVIGSNTVIEVGGSR-----TRGRQYPWGVVEVENPKHSDFNKLRNMLITTHMQDLKDVTEdVHYENFRAQCIS--QISQQAFRERGKLKRDSVP--------------------------------------------------------------------------------------------------------------------------------------
>A0A6I8PT85	318	0.254	4.618E-88	199	548	652	11	343	359
-------------------------------------------------------------------------------------------------------------------------------------------------------------------------------------------------------PNQMHRKYVKKGFEFTLMVAGESGLGKSTLINSLFLT-----DLYRDRHILSPEESVTQTVEIVKQTVDIQEKGVRLRLTVVDTPGYGDAINNEICWKPVADYIDQQFEQYFRDESGLNR----RNLQDTRVHCCLYFLSPlgHGMRPMDIEFLQALQDKVNIVPILGKADSLTPTELQQKKQRIRDEIDKYGI-------RIYQFPEcdpDEDEDFKQQDIELKKSIPFAVIGSNTIIEVNGRR-----VRGRMYPWGVVEVENEEHCDFIKLRTMLIRTHMQDLKDVTREtHYENYRAQciqNLTQRVVRERNRnKLTRE--------SGTDFPIPSMPPSPDheTQRLIREKDEELRRM-------------------------------------------------------------------------------------------------------
>A0A671RNT4	318	0.291	4.618E-88	173	503	652	8	319	375
-----------------------------------------------------------------------------------------------------------------------------------------------------------------------------PQKTFWEIEIEIPDQDKEYVGFATL-PNQVHRKSVKKGFAFTLMVAGESGLGKSTLVNSLFLTDLYK-----DRKMLNAEERISQTVEITKHTVAIEEKGVKLKLTIVDTPGFGDAVNNTESWRAVVDYIDQQFEQYFRDESGLNR----KNIQDNRVHCCLYFISPfgHGLRPMDVEFMKMLHEKVNIVPVLAKADSLTPLEVRKIKMKIREEIE-------RFDINIYQFPEcdSDDEEFKLQHQELKDSVPFTVIGSNVQVESQGRR-----FRGRQYPWGVVEVENPVHSDFLKLRNMLVRTHMQDLKDVTREtHYENYRAQCIQN--MTRM----------------------------------------------------------------------------------------------------------------------------------------------------
>A0A8C9UZT3	318	0.274	4.618E-88	164	509	652	77	403	460
--------------------------------------------------------------------------------------------------------------------------------------------------------------------PLSP-SRPkSPWGRFDPYDSPEDQDKEYIGFATL--PNQVHRKSVKRGFDFTLMVAGESGLGKSTLVNSLFLTDLYK-----DRKLLNAEERIMQTVEITKHTVDIEEKGVRLRLTIVDTPGFGDAVNNTQCWRTVTDYIDQQFEQYFRDESGLNR----KNIQDNCVHCCLYFISPfgHGLRPLDVEFMKAVHEKVNIIPVLAKADSLTPSEIRVKKIRIRDEMD-------QFGIKIYHFPdcdSDSDEDFRQHDQELRDSIPFAVIGSNSVVEAKGRR-----VRGRLYPWGIVEVENPAHSDFLMLRNMLVRTHMQDLKDVTREiHYENYRVQCIQN--MTRMAVKERR----------------------------------------------------------------------------------------------------------------------------------------------
>A0A8J4ZEY5	318	0.288	4.618E-88	175	495	652	141	446	605
-------------------------------------------------------------------------------------------------------------------------------------------------------------------------------TSASREKESSHYSSSAKSVDGYVGFAN-LPNQVYRKAvkkgfDFTLMVVGESGLGKSTLINSMFLTDIYAPD-YPG---PSMRIKKTVQVETTKLL--LKENGVNLTLTVVDTPGFGDAVDNSNCWQPIIDFIENKYEDYLNCESRVNRKI----ITDNRVHSCLYFIAPsgHGLKPLDIEFMKRLHDKVNIIPLIAKADTMTPEECALFKKTILNEIA-------QHKIKIYEFPDCDDEEDNKVQKPLKERVPFAVVGSNTIIDNNGKK-----IRGRKYPWGVVEVENLEHCDFIALRNMLIRTHMQDLKDvTNSVHYENYRCRKL------------------------------------------------------------------------------------------------------------------------------------------------------------
>A0A8J1URT1	318	0.269	4.618E-88	56	495	652	88	514	631
--------------------------------------------------------VPLSERLAATASL-HAQTANDK-PVEVKEASSVSKTTQPAVSkaAPPVSKAAPPVSKAAPPVSNQQP----PMSKPAQ--PPASLNTKRDAffkNDPAPPKFEYSgIRERDKDRTERDKERELMLERAQERIKAPAPSLPNKESPTVDGYvgfAN-LPNQVYRKSvkkgfEFTLMVVGESGLGKSTLINSLFLTELYNSGDYPG---PSHRIKKTVQVEKTQVL--LKEGGVQLRLTVVDTPGFGDAVDNSNCWQPVIDFIDANYDEYLNSESRVNRKTN----PDSRVHCCLYFIAPngHGLKPLDVEFMKRLHDKVNIIPMIAKADTMTPDECRDFKKTILNEIA-------QHKIKIYEFPDCDDEEENKVQKRLKDRVPFAVVGSNTVVENSGKK-----FRGRVYPWGVVEVENLEHNDFIALRNMLIRTHMQDLKDvTNNVHYENFRYNKL------------------------------------------------------------------------------------------------------------------------------------------------------------
>A0A7S0NC51	317	0.546	6.277E-88	111	555	652	5	436	473
---------------------------------------------------------------------------------------------------------------YQVGNSGYK--LSSAFAAAKEQLAQEH-TAPSD----IASVRENSTLPiPGLPSMSSPDQQRAPERERRLSIGSAFSARHSLIVNDtnLLGTKRPRPHKIWKKKYIKVMVIGDSGLGKTTLIRSLMSTPGERLQVHDGSYTPTEQFLKDPESLCSTISWRDEEDRVIWVYKIQDTPGYGDDLNIDKTVKNLVSFIEDQNVKWLGMEQSRDRKDDLGEVEDPRVDVCLFVLPPHRLRAIDLKVMYEVGRYVPLVPIVTKADTMTIREAAAYRNDVATKLSNPMLPGIRDKINVFKFERDTMERAGLVDQ-ATPAPPFLVVASNDINEEFNGGDPPVFWPERRYQWGTAEAFNREHSDLLALRALLLKEALEEINKSKRQRYEAWRRRTLGG--VK-AGRHLRRILMWTIIPAVAALQIGRKGVSMEQVRSSVRSTVSTVR-----ERVP------------------------------------------------------------------------------------------------
>UPI001E1DF665	317	0.287	6.277E-88	166	498	652	40	359	482
----------------------------------------------------------------------------------------------------------------------------------------------------------------------REPVAREPVRNMEPDKEKERDKKYGDSTKELDGYvgfAN-LPNQVYRKSvkrgfDFTLMVVGESGLGKSTLINSLFLTDLYS-GEYPG---PSNRIQKTVKVDKTNVT--LKENGVQLRLTVVDTPGFGDAVDNSNCWQPVIDFIDCKYEEYLGNESKVVR----TTTADTRVHCCLYFIAPtgHGLKPLDVEFMRRLHDKVNIIPLIAKADTQTPDECREFKKTILNEIA-------QHKIKIYEFPECDDEEENKIQKKLRDRVPFAVVGSNTVTEVGGKR-----VRGRQYPWGIVEVENLEHNDFLALRNMLIRTHMQDLKDvTNNVHYENYRYNKL-AP---------------------------------------------------------------------------------------------------------------------------------------------------------
>A0A023G5Z0	317	0.293	6.277E-88	91	495	652	4	377	510
-------------------------------------------------------------------------------------------SSPPPLPDKQPPPLQPSIAPLTLASSLSSK---RELFFRDGPVP---PAAPSAGSGLLGLGKDSAGSLVSGGGG---GTAP-PSSYASAAPGNREAAEGYVGFASL--PNQVYRKAVKKGFEFTLMVVGEAGLGKSTLINSMFLTDIYS-NEYPG---PSHRVKKTVEVETTRVL--LKEGSVNLTLTIVDTPGFGDAVDNTQCWQPIIDYIEAKYAEYLDAESRVHR----TTLPDNRVHCCLYFIAPsgHGLKPLDIEFMKRLHDKVNIIPVIAKADTMTPEECSLFKRTILNEIT-------QNKIRLYEFPDpEDEEENKLQ-KPLKERVPFAVVGSNTVVEVNGRR-----VRGRKYPWGVAEVENMDHCDYIALRNMLIRTHMQDLKDiTNNVHYENYRCRKL------------------------------------------------------------------------------------------------------------------------------------------------------------
>A0A670JBY4	317	0.292	8.532E-88	199	506	652	18	309	316
-------------------------------------------------------------------------------------------------------------------------------------------------------------------------------------------------------PTQVHRKSVKKGFDFTLMVAGESGLGKSTLVNSLFLTDLYKDRI-----LPDAQGRIPQTLEIVKHAVDIEERGVKVKLTVIDTPGFGDAVDNTECWKPIAHYIDSQFEQYFRDESGLDR----KNIQDGRVHCCLYVLSPfgHGLRPLDIVFLRAIHGKVNIVPVIGKADSLTPTEVKHKKEKIRQELE-------ENGINIYEFPdcdSDEDEEFKAQDAEMKQSIPFAVIGSSQV---VMESKDKVF-RGRQYPWGTVEVENAAHCDFLKLRNMLIQTHMQDLKDvTHEVHYENYRAQCIQS--LTRPGAR-------------------------------------------------------------------------------------------------------------------------------------------------
>A0A8D8XT98	317	0.282	8.532E-88	199	507	652	12	304	380
-------------------------------------------------------------------------------------------------------------------------------------------------------------------------------------------------------PEQVHRKSVKKGFDFTLMVVGESGLGKSTLVNSLFLS-----DLYGDRKVPNVNDRQGKTTSIEKKSMDIEERGVKLRLTVVDTPGFGDSINSEESWRACCSYIDDQFRQYFNDESGLNR----KNIVDNRVHCCLYFIPPfgHGLRQIDIETMRRLHRKVNIVPVIAKADTLTTTEVKKLKKKLLEDIE-------EHQIQIYQFPecdSDEDEDFKQQDKELKESVPFAIIGSNTVIEVAGTK-----VRGRQYPWGVVEVENPKHSDFNKLRNMLISTHMQDLKDVTEdVHYENFRAQCLSQ-MSQRGDRGI------------------------------------------------------------------------------------------------------------------------------------------------
>UPI00193A144F	317	0.310	8.532E-88	204	495	652	25	302	424
------------------------------------------------------------------------------------------------------------------------------------------------------------------------------------------------------------PNQLYRKSvkqgfEFTLMVVGESGQGKSTLINSLFLTDLYS-SEYPG---PSMRIKKTVKVETTRVL--IKENGVTLNLTVVDTPGFGDAVDNSDCWQPLIGHIETKFEDYLNAESRVDR----TRVADNRVHCCLYFIAPsgHGLKPLDIEFMKRLHDKVNILPLIAKADTMTPEECKRFKKQILKEIQ-------EHKIKLYEFPECEDEEENRLNRKLKERVPFAVVGSNTVLEINGRR-----VRGRQYPWGVAEVENIDHCDFTVLRDMLIRTHMQDLKDvTNNVHYENYRSKKL------------------------------------------------------------------------------------------------------------------------------------------------------------
>UPI001E1CDBC7	317	0.259	8.532E-88	138	519	652	39	423	476
------------------------------------------------------------------------------------------------------------------------------------------PSSPrlaTHTAITRASGMPTAGQRAeDMSSSTSPYMSPLPSPRSPNSPVSPGRCVKVKKNP-FSNPDMPgyvgfanLPNQIHRKSvkrgfEFTLMVVGESGLGKSTLINTLFLT-----DLYPDRVVASAQENIEKTVKIDVSTVEIEERGVKVRLTVVDTPGYGDAIDNTDCFQSIIQYINDQFERYLQDESGLNR----RHIVDNRVHCCFYFINPagHGLKPLDIQFMKQLHNKVNIVPVLAKADTLTKQEVAKLKRKVLDEIE-------ENGIHIYPLPDcdtDEEEDYKEQVKQLKEAVPFAVVGSTTVLDVGGKK-----VRGRQYPWGVIEVENPSHCDFIKLRC-LLGTHMQDLtEVTQDVHYENYRSERLAkggaAPPMSSSSSTTNTLAANNAQPNG------------------------------------------------------------------------------------------------------------------------------------
>A0A0L8H234	317	0.301	8.532E-88	204	499	652	195	476	593
------------------------------------------------------------------------------------------------------------------------------------------------------------------------------------------------------------PNQVYRKSvkrgfEFNLMVVGESGLGKSTLINSLFLTDLYS-SEYPG---PSLRIQKTVKVDTTQVL--LKENGVSLRLTVVDTPGFGDAVDNSNCWQPVIDFIDTKYEEYLNSESRVNRTI----MPDNRVHCCLYFIAPtgHGLKPLDVEFMKRLHDKVNIIPLVAKADTLTPDECRDFKKTILNEIA-------QHKIKIYEFPEcDDEEENKLQKKLLKDRVPFAVVGSNTVIDCNGKR-----MRGRQYPWGIVEVENLEHNDFIALRNMLIRTHMQDLKDvTNNVHYENYRYSKL-API--------------------------------------------------------------------------------------------------------------------------------------------------------
>A0A8I6RT34	317	0.273	8.532E-88	79	495	652	104	514	641
-------------------------------------------------------------------------------PFVVNqREHNKPPVCIAMAKDPPPTLPKYYTPSYRL--SNNRRY-----ESPAHldSLPSKRELF--FKNELPASGVPEATATPTPPPTLskenftkRQNDRgdpPDPVDRFSSKVDRDRTLPEKKTKEldGYVGFAN-LPNQVYRKAvkkgfDFTLMVVGESGLGKSTLINSMFLADIYSAD-YPGPSQRIKKTVQVETSRT-----LLKENTVNLTLTIVDTPGFGDAVDNSNCWQPIIDYIQSRYEEFLNAESRVNRK---TQALDTRVHCCLYFIAPsgHGLKPLDVEFMQRLQDKVNIIPVIAKADTMTPEECAHFKKQILNELA-------QHKIKIYEFPDteEDTEGGKLNGKKLKDRVPMAIVGSNTVVEVDGKK-----IRGRKYPWGVAEVENLEHCDFIALRDMLIRTHLQDLKDvTNNVHYENYRCRKL------------------------------------------------------------------------------------------------------------------------------------------------------------
>V4AUN3	317	0.274	1.160E-87	168	495	652	6	322	389
------------------------------------------------------------------------------------------------------------------------------------------------------------------------GEEPAPvVPGSISGSLFTSRQFVNPEQPGYVGfanlPNQVHRKSVKKGFEFTLMVVGESGLGKSTLVNSLFLT-----DLYPERHIPTALEKIKQTVKIDASTVEIEERGVKLRLTVVDTPGFGDSLNSDDCFKPIIQYVDDQFERYLNDESGLNR----RHIVDNRVHCCFYFINPsgHGMKPLDIAFMRAVHHKVNIVPVIAKADTLTKQEVQTLKRKILDQIDEYGI-------NIYPLPdcdSDEDEDYKEQCRQLKSAVPFAVIGANTVIEVKGRK-----VRGRMYPWGVVEVENPEHCDFIKLRTMLI-THMQDLQEvTQEIHYENYRAEKL------------------------------------------------------------------------------------------------------------------------------------------------------------
>A0A2P1MAC4	317	0.307	1.160E-87	204	497	652	25	304	424
------------------------------------------------------------------------------------------------------------------------------------------------------------------------------------------------------------PNQVYRrsvKRGFefTLMVVGESGLGKSTLINSLFLTDIYS-SVYPGPSQ-----RIKKTVKVETSNVHLKENGVNLRLTIVDTPGFGDQVDNSNCWQPILEHIDTKFEEYLNSESRVNR----CSLPDKRVHCCLYFIAPsgHGLKPLDVELMKRLHDRVNIIPLIAKADTLTPDECKEFKKRILKEIR-------DNEINIYEFPDIEDEEENSASKKLAERVPFAVVGSNMILEANGKR-----VRGRQYPWGIAEVENLEHCDFIPLRNMLIRTHMQDLKDvTNNVHYENYRCKNLTA----------------------------------------------------------------------------------------------------------------------------------------------------------
>A0A8C6U5P2	317	0.300	1.160E-87	204	495	652	16	293	432
------------------------------------------------------------------------------------------------------------------------------------------------------------------------------------------------------------PNQVYRKSvkrgfEFTLMVVGESGLGKSTLINSLFLTDLYSKD-YPG---PSQRIKKTVQVEQSKVL--IKEGGVQLTLTIVDTPGFGDAVDNSNCWQPVINYIDSKCEDFLNAESRVNR----RSMPDNRVHCCLYFIAPsgHGLKPLDIEFMKRLHDKVNVIPLIAKADTLTPEECQLFKKQIMKEIQ-------EHKIKIYEFPDTEDDEDNKLIRKIKEKMPLAVVGSNVVIEVNGKK-----VRGRQYPWGVAEVENGEHCDFTVLRNMLIRTHMQNLKDvTNNVHYENYRSKKL------------------------------------------------------------------------------------------------------------------------------------------------------------
>A0A8C3ZBE0	317	0.274	1.160E-87	143	503	652	68	408	475
-----------------------------------------------------------------------------------------------------------------------------------------------DSEYESLSRYP-LSTMSSLESPVSP-SRPkSPWGRFDPYDSTEDQDKEYVGFATL--PNQVHRKSVKKGFAFTLMVAGESGLGKSTLVNSLFLTDLYK-----NRKVLNAEERISQTVQINKYTVGIEEKGVKLRLTIVDTPGFGDAVNNTWSWKAVEEYIDLQFEQYFRDESGLNR----KNIQDNRVHCCLYFISPygHGLRPLDIEFMMALHEKVNIVPVLAKADSLTPSEIRKKKMKIRQEIE-------RFGIKMYQFPecdSDEDEEFKLQDQELKDSIPFAVIGSNILVESKGRR-----FRGRLYPWGVVEVENPAHSDFLKLRNMLVRTHMQDLKDVTREtHYENYRAQCIQN--MTRM----------------------------------------------------------------------------------------------------------------------------------------------------
>A0A6I8P6W4	317	0.248	1.160E-87	129	503	652	36	435	496
---------------------------------------------------------------------------------------------------------------------------------ADEG-P-GAPLfGPTPAPGPAEPC----PGGRGDRPPSRPSVRPA-AGDMDCSPEPRRRRQDDKEYVGFATlPNQVHRKSVKKGFDFTLMVAGESGLGKSTLINSLFLT-----DLYRDRRLLNAEERITQTVEITKHSVEIEEKGIKLRLTIVDTPGFGDAVNNTECWKPLADYIDQQFEQYFRDESGLNR----KNIQDNRVHCCLYFISPfgHGLRPLDVEFLKALHQRVNIVPILAKADTLTPPEVEHKKRKIREEIE-------RFGIRIYQFPdcdSDEDEDFKLQDQALKDSIPFAVIGSNTVVEARGRR-----VRGRLYPWGIVEgkapdgegvavpgggepsaallpargpeplprgpeappqaavppcpaVENPAHCDFVKLRTMLVRTHMQDLKDVTREtHYENYRAQCIQS--MTRM----------------------------------------------------------------------------------------------------------------------------------------------------
>UPI001128E050	316	0.288	1.576E-87	199	506	652	10	301	362
-------------------------------------------------------------------------------------------------------------------------------------------------------------------------------------------------------PNQVHRKSVKKGFDFTLMVAGESGLGKSTLVDSLFLTDLYK-----ERTLLNAQERLTRTLEIQKHEVDIEERGVKVKLTVVDIPGFGDAVDNSECWKPIAEYIDQQFEQYFRDESGLNR----KNIQDSRVHCCLYFISSlgHGLRPLDVEFMKTIHEKVNIVPVIAKADTLTPAEVQRMKQKIRDEIE-------VHQINIYQFPecdSDEDEEFKQQDSELKQSIPFAVIGSTTiIKETKEKA-----VRGRQYPWGVAEVENTRHCDFAKLRNMLIQTHMQDLKDvTQEVHYENYRARCIQS--MTRVGAR-------------------------------------------------------------------------------------------------------------------------------------------------
>A0A3Q3DZX2	316	0.288	1.576E-87	177	503	652	0	308	367
---------------------------------------------------------------------------------------------------------------------------------------------------------------------------------MQGSVIYQDDQDKEYVGFATL-PNQVHRKTVKKGFTFTLMVVGESGLGKSTLINSLFLTDLNK-----DRKVPNAQERIDQTVDIVKHTVGIEEKGIKLRLSIIDTPGFGDAINNTESWKPIEDYIDQQFEQYFRDESGLNR----RNIQDNRVHCCLYFISPfgHGLRPLDVECMKALHEKVNIVPILAKADSLTQEEVFRKKMQIRGEVK-------QFGINIYQFPecdSDEDEDFKCQDQILKGSIPFAVIGSNVQVESKGRR-----VRGRIYPWGAVEVEDPAHSDFLLLRNMLVRTHMQDLKDVTREtHYENFRAQCIQN--MTRM----------------------------------------------------------------------------------------------------------------------------------------------------
>A0A8B7Y0Z2	316	0.263	1.576E-87	199	548	652	24	347	370
-------------------------------------------------------------------------------------------------------------------------------------------------------------------------------------------------------PNQVHRKSVKKGFEFTLMVVGESGLGKSTLINSLFLT-----DLYPERHIPSASEKIDKTVSIDASTVEIEERGVKLRLTVVDTPGYGDAINNSDCFDPILHYIDDQYERYLNDESGLNR----RNIIDNRVHCCFYFISPtgHGLKPLDVQFMKALHSKVNIVPVIAKADTLTRKEIATLKSKIMSEIE-------DNHIRIYQMPdsdSDEDEDFKEQNKQLKAGVPFAVCGSSQMIEVKGRK-----VRGRLYPWGVVEVENPDHCDFIKLRSMLI-THMQDLQEvTHEVHYENFRSEKL-ARSGEkdlRAGRPAQRAPPP-----------PRRGdiSDKDQMLQ---EKENELKRM-------------------------------------------------------------------------------------------------------
>A0A087U8H6	316	0.290	1.576E-87	164	495	652	23	347	479
--------------------------------------------------------------------------------------------------------------------------------------------------------------------TVAASTIPSPLvnsnssskESLTSKEGERMKDTSPKDLDGYVGFAS-LPDQVYRKAvkrgfEFTLMVVGESGLGKSTLINSMFLTDIYS-NEYPG---PSLRIKKTIQVETSKVL--LKENGVNLILTVVDTPGFGDAVDNSQCWQPISDYIEDKYDEYLNAESRVHR----TTIPDGRVHCCLYFIAPsgHGLKPLDIEFMKRLHDRVNIIPIIAKADTMTPEECHFFKRQIMTEIA-------QNQIKIYQFPDCDDEDENRQQKIMKERVPFAVVGSNTTIDVNGK-----LVRGRKYPWGVAEVENMEHCDFIALRNMLLRTHMQDLKDvTSHVHYENFRCRKL------------------------------------------------------------------------------------------------------------------------------------------------------------
>A0A1B6DNI7	316	0.272	1.576E-87	134	495	652	24	371	503
--------------------------------------------------------------------------------------------------------------------------------------PVSSPaVPPPAAPTPTALKEALAKRTASTEKVIDTSVAET-NDRLSKAERDKVPERKTKELDGYVGFAN-LPNQVYRKAvkkgfDFTLMVVGESGLGKSTLINSMFLSDVY-CSEYPGPSLRVKKTVQVETSKI-----LLKENGVNLTLTIVDTPGFGDAVDNSNCWQPVIDYIESKYEEYLNAESRVNRK---ACQPDSRVHCCLYFVAPsgHGLKPLDVEFMQRLHDKVNIIPVISKSDTMTPEECAQFKKQILNEIA-------QHKIKIYQFPETEDEEDSKLHRTLRDRVPFAVVGSNTVLEVDGKK-----VRGRKYPWGVAEVENLDHCDFIALRNMLIRTHLQDLKDVTNtVHYENFRCRSL------------------------------------------------------------------------------------------------------------------------------------------------------------
>UPI001ED8DFB4	316	0.250	2.142E-87	96	507	652	104	520	639
------------------------------------------------------------------------------------------------ALRQRILEGEGKPNGDAASTIQTKRELFFKAESGS--LP-SSPSVP--PPQPPTAAATGTTLTSSVPPSVAPPSAPtkarLPQTSvtLNQNDSEDSNKRESANNRSADSKdSRsapttkPKeldgyvgfanlPNQVYRKAvkkgfDFTLMVVGESGLGKSTLINSMFLADIYS-SEYPG---PSLRVKKTVAVETSKVL--LKENGVNLTLTVVDTPGFGDAVDNSNCWVPVIEYIESKYEEFLNAESRVTR----KQIADSRVHCCLYFVAPsgHGLKPLDVEFMQRLHDKVNIIPVIAKADTMTPDECAHFKKQILNEIA-------QHKIKIYEFPEDEEEEESKLHKVLRDRVPFAVVGANTVVEQDGKK-----VRGRKYPWGVAEVENLEHCDFIALRNMVIRTHLQDLKDvTNNVHYENFRCRTLAGLGVDGKPTRI------------------------------------------------------------------------------------------------------------------------------------------------
>UPI0013F26366	316	0.250	2.142E-87	141	497	652	933	1275	1363
---------------------------------------------------------------------------------------------------------------------------------------------PVD-SAPAQV--DRTKRSFHKRATLGSSVWPTSGCCYARHTETSLDAAVMSGDRDYIGfatlPEQVHRKSVKRGFEFTLMVLGETGLGKSTLINSLFLGDLYK-----DRRIPDAAERVVKTTSIEKKTMDIEERGVRLRLTIVDTPGFGDAVNCEDTWKACLAYIDEQFRQYFTDESGLNR----KNIQDNRVHCCLYFIPPygHGLRQIDLEVLRRLHRKVNVVPVIAKADTLTVHEVKKLKERILADIE-------EHEIQIYQFPdcdSDEDEEFKQQDKELKACIPFAVVGSSTVLEVAGRK-----VRGRQYPWGVVEVENPKHSDFVKLRTMLISTHMQDLKDvTQDVHYENFRAQCISQ----------------------------------------------------------------------------------------------------------------------------------------------------------
>UPI001964479A	316	0.280	2.912E-87	199	506	652	11	302	363
-------------------------------------------------------------------------------------------------------------------------------------------------------------------------------------------------------PNQVHRKSVKKGFDFTLMVVGESGLGKSTLVNSLFLT-----DLYTDREIPSSEECIPQTLEIIKNAVDIEERGVKVKLTIVDTPGFGDALDNSDCWKPIAQYIDQQFEQYFRDESGLNR----KNIQDNRVHCILYFISPygHGLRPLDVEFMKAVHDKVNIVPIIAKADTLTPKEVMVMKQRIRDEIEQYGI-------NIYQFPdcdSDEDEEFKQQDLALKNSIPFAVIGSNEMINENVA----RPIRGRAYPWGVAEVENKVHCDFSMLRNMLIQTHMQDLKDvTQEVHYENYRAQCIQS--LTRIGTK-------------------------------------------------------------------------------------------------------------------------------------------------
>UPI00072DBA2E	316	0.268	2.912E-87	199	501	652	36	323	377
-------------------------------------------------------------------------------------------------------------------------------------------------------------------------------------------------------PNQLHRKSVKKGFDFTLMVAGEFGLGKSTLVNSLFLTDLYK-----ERKLLNAEERIKQTVEITKRTVDIEEKGVKLKLTIVDVPGFGDAVNNTECWTPVTDYINQQFEQYFRDESGLNR----KNIQDNRVHCCLYFISPFGqgLRPIDVEFMKALQDKVNVVPLIAKADCLTPSEIKRLKEQVREEID-------KFGIKIYQFPdcdSDEDEELKQQDKGLKESLPFAVIGGNTVLEVRGQR-----VRGRLYPWGIVEVENPSHCDFGKLRNMLIRTHMHDLKDTTnDCHYENYRAQCIKNMTSK------------------------------------------------------------------------------------------------------------------------------------------------------
>V4A7T9	316	0.296	2.912E-87	204	502	652	33	316	427
------------------------------------------------------------------------------------------------------------------------------------------------------------------------------------------------------------PNQVYRKSvkrgfEFTLMVVGESGLGKSTLINSLFLTDLY------STEFPGPSHRIKKTVKVDTTQVMLKENGVQLKLTTTDTPGFGDAVDNSNCWQPIIDYIDSKYEDYLTAESRVNR----TGIPDNRVHCCLYFIAPtgHGLKPLDVEFMKRLHDKVNIIPLIAKADTLTPEECKDFKRTILSEIA-------EHKIKIYEFPYCEDEEDSKIQKKLRDRVPFAVVGSNRVMESSGKR-----VRGRQYPWGVVEVENLEHNDFIALRNMLIRTHMQDLKDvTNNVHYENYRYGKL-APVQSD-----------------------------------------------------------------------------------------------------------------------------------------------------
>UPI0005CED7E2	316	0.252	2.912E-87	86	507	652	31	466	585
--------------------------------------------------------------------------------------HRQPRPHRRHTGIPTLRMPRSNTTVLTLTAIQSKRELFFKGGSGSLTSPPAVPTVPSvPPPQPPAN--SNTTTLSASTATAPPGA-PAkPrqlssITQTDACEDSNKRESARAEQLSAkeaanaISPsakSAPptkakeldgyvgfanLPNQVYRKAvkkgfDFTLMVVGESGLGKSTMINSLFLTDIYS-AEHPG---PSLRMQKTVAVETSKVL--LKENGVNLTLTIVDTPGFGDAVDNSNCWQPVIHYIESKYEEFLNAESRVVR----RQIPDSRVHCCLYFVAPsgHGLKPLDVEFMQRLHDKVNIIPVIAKADTMTPDECVYFKKQILNEIA-------QHKIKIYEFPEAEDDEENKMHKILRDRVPFAIVGANTVIEYDGKK-----VRGRKYPWGVVEVENLEHNDFIALRNMIIRTHLQDLKDvTNNVHYENFRCRTLAGLSVDGKPTRV------------------------------------------------------------------------------------------------------------------------------------------------
>A0A834Y6I1	316	0.271	2.912E-87	96	495	652	109	517	648
------------------------------------------------------------------------------------------------ALRQrILDGEKASSNGDATNSMQTKRELFFKTENG--GLTTTSPSVP--PPQPPTTGVTIQNSSA---PTTAPPAAPAkPrlpptsvtLNSTDSSEDSNKRETAKNENNKDLNmqiYPRPtpptkpkeldgyvgfanLPNQVYRKAvkkgfDFTLMVVGESGLGKSTLINSMFLADIYS-AEYPG---PSLRVKKTVAVETTKVL--LKENGVNLTLTIVDTPGFGDAVDNSNCWVPIIEYIESKYEEFLNAESRVIR----RQIPDSRVHCCLYFVSPtgHGLKPLDVEFMQRLHDKVNIIPVIAKADTMTPDECAHFKKQILNEIA-------QHKIKIYEFPEAEEEEESKIHKVLRDRVPFAVVGANTVVELDGKK-----VRGRKYPWGVAEVENLEHCDFIALRNMVIRTHLQDLKEvTNNVHYENFRCRTL------------------------------------------------------------------------------------------------------------------------------------------------------------
>A0A813N8H3	315	0.280	3.957E-87	177	507	652	0	317	371
---------------------------------------------------------------------------------------------------------------------------------------------------------------------------------MTGKLSISSNGSSDSNQTYV-GFAN-LPNQVHRKFvkkgfEFTLMVVGESGLGKSTLINSLFLT---DLYPERPTPDPTEKIRKTVN--IEASTVEIEERGVKLRLTIVDTPGFGDSINATECYKPIIKYIDDQFERFLNDESGLNR----RNISDNRAHCCFYFIAPwgHGLKPLDIECMKELQGKVNIIPIIAKADTLTPNEVKRLKTRILKELNEHDI----HIYQIPDCDSDEDEEFKTQNKQLKDAIPFAVVGSTQTIEVRGRK-----IRGRLYPWGVVEVENIEHNDFLKLRSMLI-THMQDLQEvTHEVHYENYRSEKLGSQYNRRVRDKE------------------------------------------------------------------------------------------------------------------------------------------------
>UPI001F4FEB4A	315	0.262	3.957E-87	199	518	652	17	323	383
-------------------------------------------------------------------------------------------------------------------------------------------------------------------------------------------------------PEQVHRKSVKRGFEFTLMVVGESGLGKSTLVNSLFLSDLYK-----ERRVPDANERIEKTTSIEKKTMDIEERGVRLRLTVVDTPGFGDAVNCEDSWRACCNYVDEQFQQYFRDESGLNR----KNIQDNRVHCCLYFVPPygHGLRQLDLEFLRRLHRKVNIVPVIAKADTLTANEVRRLKERVMADIE-------DNKIQIYQFPDcdtDEDEDFKQQDRELKACVPFAVVGSNTVLEVAGKR-----VRGRQYPWGVVEVENPKHSDFIKLRTMLISTHMQDLKDvTQDVHYENFRAQCISqiSQQAIRERSKLKRDSGPAYEPV-------------------------------------------------------------------------------------------------------------------------------------
>UPI00193A73CF	315	0.265	3.957E-87	167	496	652	8	325	387
-----------------------------------------------------------------------------------------------------------------------------------------------------------------------PKKLP---RKGIKLFSQVDLPEPKFTNPETAGyvgfanlPNQVHRKSVKKGFEFTLMVVGESGLGKSTLVNSLFLT-----DLYPERTIPAAADKINQTVKIDASTVEIEERGVKLRLTVVDTPGYGDALDCSDCFKPIIQYIDDQFERYLHDESGLNR----RHIIDNRVHSCFYFISPagHGLKPLDVEFMKALHNRVNIVPVIAKADTLTMAEVKRLKQRILEEIA-------SHGIQIYQLPDaddDEDEEFKEQTRLLRESIPFAVVGSTQLIEVKGKK-----VRGRLYPWGVVEVENPEHCDFLKLRTMLI-THMQDLQEVTHDlHYENFRAQRLK-----------------------------------------------------------------------------------------------------------------------------------------------------------
>A0A1E3HXH0	315	0.297	3.957E-87	138	497	652	9	353	459
------------------------------------------------------------------------------------------------------------------------------------------PISPSqNADQLSANGYgdERVASPAASG-PISPNGYPEePSPVAVAAPARKKLSSWVGFSNL---PNQVHRRSVKRGFQFVAMVVGESGLGKSTLINTLFETKLYQ-----PKQVPAPGTDRGKTVNIESISAEIEENGVRLKLTVVDTPGFGDFVNNDESWKPIVENIEGRFDAYLEQENRVNR----SKLTDNRVHACLYFIQPtgHSLKPIDIEFMRRLHTKVNLIPIIAKADTMTDDEIAAFKQRILADIVHHNIDIF----QPFQYENED-EETIQENEEIVSKVPFAVVGSDS----LVQAPDGRQVRGRAYPWGIIEVDNEEHCDFVKLRQMLVRTHMEELREhTNDVLYENYRTDKLRA----------------------------------------------------------------------------------------------------------------------------------------------------------
>UPI00143D72F2	315	0.276	3.957E-87	92	495	652	141	511	642
--------------------------------------------------------------------------------------------SVPSVPPPQPPSAPTVTPTATLTSSAPPPG--APAKSR---LPPTTPtLNQTDGSEDSNKR-ENSRSESNKESNLSLHTRPTPPTKPKELDGYVGFANL---------PNQVYRKAVKKGFDFTLMVVGESGLGKSTLINSMFLSDIYS-AEYPG---PSLRVKKTVAVETSKVL--LKENGVNLTLTVVDTPGFGDAVDNSNCWVPVIEYIESKYEEFLNAESRVVR----RQIADSRVHCCLYFVAPsgHGLKPLDVEFMQRLHDKVNIIPVIAKADTMTPDECAMFKKQILNEIA-------QHKIKIYEFPETEDEEDSKLHKVLRDRVPFAVVGANTVVEQDGKK-----IRGRKYPWGVAEVENLEHCDFIALRNMVIRTHLQDLKDvTNNVHYENFRCRTL------------------------------------------------------------------------------------------------------------------------------------------------------------
>UPI0009E37D7E	315	0.281	5.378E-87	199	497	652	10	292	351
-------------------------------------------------------------------------------------------------------------------------------------------------------------------------------------------------------PNQVHRKSVKKGFEFTLMVVGESGLGKSTLINSLFLT-----DLYTDRKLPKAADSIKRTVKIETSTVEIEERGVKLRLTIVDTPGYGDGMDNKDSFKPILDYVNDQFESYLKDESGLNR----RHIVDTRVHCCFYFVAPtgHGLKPLDIEFMKQLHDKVNIVPVIGKADTLTPTELDSMKRRILDEIEEQGI-------KTYELPdceSDEDEDYVEQTKQLKAGMPFAVVGSNTLIEVCGKK-----VRGRLYPWGVVEVENPKHCDFVKLRTMLI-THMQDLKEvTQETHYENFRAAQLSG----------------------------------------------------------------------------------------------------------------------------------------------------------
>UPI001457F0F2	315	0.264	5.378E-87	199	495	652	17	298	366
-------------------------------------------------------------------------------------------------------------------------------------------------------------------------------------------------------PDQVHRKAVKRGFEFGLMVVGETGLGKSTLINSLFLTDLYK-----DRKIPNVEETVKKTVQIEKKQLEIEERGVKLRLTIVDTPGFNDSVNGEENWTPIIHYIDNQFDQYYQAESGLNR----KNIQDTRVHCCLYFISPygHGLKPVDIAVMKRLHTKVNIVPLLAKSDILTPKEVKRLKAKILDEIK-------ENHIQIYQFPecdSDEDEDFKQQDKALKAAIPFAVVGSNTVVEAGGKK-----IRGRMYPWGIVEVDNPKHCDFGKLRQMLISTHMQDLKDiTADLHYENYRAEHL------------------------------------------------------------------------------------------------------------------------------------------------------------
>UPI0014021FE4	315	0.293	5.378E-87	204	495	652	16	293	409
------------------------------------------------------------------------------------------------------------------------------------------------------------------------------------------------------------PNQVYRKSvkrgfEFTLMVVGESGLGKSTLINSLFLTEFYS-SEHPG---PSQRIKKTVQVEQSKALV--KEGGVHLTLTVVDTPGFGDAVDNSNCWQPVIDFIDSKFEDFLNGESRVNR----RQLPDTRVHCCLYFIAPsgHGLKPLDIEFMKRLHEKVNIIPLISKADTLTPDECKSFKKQIMKEIA-------ENKIKIYDFPDTEDEEENKMAKKIKERIPLAVVGSNTLIDVNGKK-----VRGRQYPWGVAEVENGEHCDFNVLRNMLIRTHMQDLKDvTNNVHYENFRSRQL------------------------------------------------------------------------------------------------------------------------------------------------------------
>A0A8C3AAH4	315	0.316	5.378E-87	204	495	652	26	303	435
------------------------------------------------------------------------------------------------------------------------------------------------------------------------------------------------------------PNQIYRKSvkrgfEFTLMVVGESGLGKSTLINSLFLTDLYS-PEYPG---PSHRVEKTVTVEQSKVLV--KEGGVQLLLTIVDTPGFGDTIDNSNCWQPIIDYIDNKFEGYLNAESRVNRRL----MPDSRVQCCLYFITPsgHGLKPLDVEFMKRLHEKVNIIPLIAKADTMTPEECQLFKKQIMRGIQ-------EHKIRIYQFPETDDEEEMKMVKRIKDRLPLAVIGSNTIIEVNGKR-----VRGRQYPWGVADVENGEHCDFTILRNMLIRTHMQDLKDvTNNVHYENYRSRKL------------------------------------------------------------------------------------------------------------------------------------------------------------
>A0A8C4Q3J8	315	0.284	5.378E-87	150	496	652	72	402	463
------------------------------------------------------------------------------------------------------------------------------------------------------SG-ASQRAEVPTPSSVSLATAMAqqaaPLSDKLKIAAQEGSGSYVGFANL---PNQVHRKSVKKGFEFTLMVVGESGLGKSTLINSLFLTDLYPERVVPGAAVKI-----ERTVQIEASTVEIEERGVKLRLTVVDTPGYGDPINSQDCFRPILQYIDSQFERYLQDESGLNR----RHIVDNRVHCCFYFLSPygHGLKPLDVEFMKALNNKVNIVPVIAKADTLTLSERSHLKRRVLDEIEEHGI-----KIYTLPDAeSDEDEEFKEQTRVLKESIPFAVVGSNQLIEVKGKK-----VRGRLYPWGVVEVENPEHNDFLKLRTMLI-THMQDLQEVTQElHYENFRSERLK-----------------------------------------------------------------------------------------------------------------------------------------------------------
>A0A0A9W7A4	315	0.281	5.378E-87	136	495	652	15	366	494
----------------------------------------------------------------------------------------------------------------------------------------NGPPStetNGDAATPPPASM-KENFAAAK----RP-DKPAPEPPTNDNGDRFSKLDRDRSVPekktkeldGYVGFAN-LPNQVYRKAvkrgfDFTLMVVGESGLGKSTLINSMFLADIYSAD-YPGPSQRVKKTVQVETSRT-----LLKENGVNLSLTIVDTPGFGDAVDNSNCWQPVIDYIESRYEEYLNAESRVNRT---AQSADTRVHCCLYFIAPsgHGLKPLDVEFMQRLHDKVNIIPVIAKADTMTPEECSHFKKQILNEVA-------QHKIKIYEFPETEDNDEKPIGKKLKDRIPImAVVGSNTIVEMDGKK-----VRGRKYPWGVAEVENLEHSDFIALRDLLIRTHLQDLKDvTNNVHYENYRCRKL------------------------------------------------------------------------------------------------------------------------------------------------------------
>UPI001C71DAD1	315	0.277	5.378E-87	165	507	652	38	366	497
---------------------------------------------------------------------------------------------------------------------------------------------------------------------FVNNFTPAPpvCNGNNKEQLTYAKEISRKEMDGYVGFAN-LPNQIYRKAvkkgfDFTLMIVGEAGLGKSTLLNSMFLTDIYSNEY------PGPSLRPKKTVQVEVAKVLLKENGVNLHLTVVDTPGFGDNVDNSECWQPIIDFIENKFEDYLNGESRVHR----SFAPDSRIHCCLYFIAPsgHGLKPLDVEFMKRLHDKVNIVPVIAKADTMTPEECATFKKSILGEIA-------RNKINIYEFPDCDDEEENKLLRRLRDRVPFAVVGSNTVIEVNGKR-----LRGRRYPWGVAEVENMEHCDFLALRDMLIRTHMQDLKEiTNNVHYENYRCKKLTA-FTDGKPVRI------------------------------------------------------------------------------------------------------------------------------------------------
>UPI0006B071E3	315	0.324	5.378E-87	204	495	652	183	459	591
------------------------------------------------------------------------------------------------------------------------------------------------------------------------------------------------------------PNQVYRKAvkrgfDFTLMVVGESGLGKSTLINSMFLTDIYS-NEYPG---PSQRMKKTVQVETNKV--FLHENGVNLTLTIVDTPGFGDAVDNSECWYPIIDYIESKYEDFLNAESRVHR----TAIVDSRVHCCLYFISPgHGLKPLDIEFMKRLHEKVNIIPLIAKADTMTPEECNQFKKQVLNEIA-------QNEIRIYEFPDCEDEEENKLQKPLKDRIPFAVVGSNVIVESNGKR-----VRGRRYPWGVAEVENMEHCDFLALRNMLIRTHMQDLKDvTNNVHYENYRCLKL------------------------------------------------------------------------------------------------------------------------------------------------------------
>UPI001D08EA3B	314	0.276	7.309E-87	199	495	652	23	303	355
-------------------------------------------------------------------------------------------------------------------------------------------------------------------------------------------------------PNQVHRKSVKKGFEFTLMVVGESGLGKSTLVNSLFLTDLYPERV-----IPDSVEKSTQTVKLDASTVEIEERGVKLRLTVVDTPGFGDAIDNTDCFRAILKYIDEQFERFLRDESGLNR----RNIVDNRIHCCFYFISPfgHGLKPLDVEFMKQLHNKVNIVPVIAKADVLTKKEMQRLKQRVMDEITEHGIKIY----PLPECDSDEDEDYKEQVRQLKQAVPFAVCGANTLLEVRGRK-----VRGRLYPWGVVEVENPDHCDFIKLRTMLI-THMQDLQEvTQEVHYENYRSERL------------------------------------------------------------------------------------------------------------------------------------------------------------
>UPI001591ECAA	314	0.266	7.309E-87	155	496	652	1	330	388
-----------------------------------------------------------------------------------------------------------------------------------------------------------QGSGWEQGrADWRKSGK-GFFTSINMSKQQPAEKFTNPETPGYVGfanlPNQVHRKSVKKGFEFTLMVVGESGLGKSTLINSLFLTDLYPERI-----IPGAAEKIERTVQIEASTVEIEERGVKLRLTVVDTPGYGDAINCRDCFRTIISYIDEQFERYLHDESGLNR----RHIVDNRVHCCFYFISPfgHGLKPLDVEFMKAIHNKVNIVPVIAKADTLTLKERERLKKRILDEIE-------EHSIKIYHLPdaeSDEDEDFKEQTRLLKTSIPFCVVGSNQLIEAKGKK-----VRGRLYPWGVVEVENPEHNDFLKLRTMLI-THMQDLQEVTQDlHYENFRSERLK-----------------------------------------------------------------------------------------------------------------------------------------------------------
>UPI000CF83798	314	0.276	7.309E-87	175	495	652	5	310	441
-------------------------------------------------------------------------------------------------------------------------------------------------------------------------------TLLCEADRRRGVMAQPKNLEAYVGFAN-LPNQVYRKSvkrgfEFTLMVVGESGLGKSTLINSLFLTDLYSPEY------PGPSHRIKQTVQVEQSKVLIKEGGVHLLLTIVDTPGFGDAVDNSDCWESVTKYIDGKFEDFLNAESRVNR----RQMPDNRVHCCLYFIAPsgHGLKPLDTQFMKQLHEKVNIIPLIAKADTLTPEECLQFKRQIMKEIQ-------ENEIKIYDFPETDDEEEMKFVKKIKDRLPLAVVGSNTVIEVDGKR-----VRGRKYPWGVAEVENSEHCDFLILRNMLIRTHMQDLKDvTNNVHYENFRSQKL------------------------------------------------------------------------------------------------------------------------------------------------------------
>A0A7R9GGB4	314	0.281	7.309E-87	130	495	652	78	428	557
----------------------------------------------------------------------------------------------------------------------------------DAGlLPKTSPPPPSILKKDSAYTKENNkeNVDHKLGKSASGGAAGG--GGHGVRPEQQPPQQKPRKVDGFVGFAN-LPDQVYRKAvkrgfEFTLMVVGASGLGKSTLINSMFLADVYSKD-HPG---PSQRIKKTVQVETTKVL--LKEKGVNLTLTVVDTPGFGDAVDNSDCWQPIIDYIDARYEEFLVNESRVDRKC----VPDSRVHCCLYFVAPgHGLKPLDIEFMKRLHEKVNVIPVVGKADTMTPEECDEFKAQVLTEIR-------QHKIKIYDFPDSDDEEESKIQRPLKDRVPFAIVGSNTVLEVDGKK-----VRGRRYPWGTVDVENLEHCDFVALRKMVVRSHMMDLREvTNNVHYENYRCRKL------------------------------------------------------------------------------------------------------------------------------------------------------------
>A0A4U0Y0K8	314	0.282	7.309E-87	85	495	652	701	1109	1217
-------------------------------------------------------------------------------------TVDTGVTVTANIGRPvRPGSSDLKVNHVRITSCTN----ARPATTANGALPASAP--PNRASpVPNPASQANIPNGKPTSplvSTSNPmpnGGSPAPQTVTSKDPKAAAQAASDMRNIvrrKLTGyvgfanlPNQWHRKSVRKGFNFNVMVVGESGLGKSTLVNTLFNTSLYPPKEHK---QPSLDFAPKTVS-IQSISADIEENGVRLRLTVVDTPGFGDFVNNDDSWRPIVENIEQRFDAYLDAENKVNR----MNIVDNRVHACVYFVQPtgHSLKPLDVEVMRRLHTKVNLIPVIAKADTLTDDEVANFKQRILSDIQHHNIQIFEGP--RYELD---DEETIAENNEIMSKVPFAVVGANT----EVQTPEGRKVRGRRYPWGVIEVDNEEHCDFVKLRQMLIRTHMEELKEhTNNFLYENYRSDKL------------------------------------------------------------------------------------------------------------------------------------------------------------
>UPI0006D4DEC7	314	0.289	9.933E-87	199	495	652	22	302	357
-------------------------------------------------------------------------------------------------------------------------------------------------------------------------------------------------------PNQVHRKSVKKGFEFTLMVVGESGLGKSTLVNSLFLT-----DLYPDRKIPDVVDKVKQTVGLEASTVEIEERGVKLRLTVVDTPGFGDAIDNSDSFKAIIQYIDDQFERFLRDESGLNR----RNIMDNRVHCCFYFISPfgHGLKPLDIELMKQLHNKVNIVPVIAKADCLTKKEILRLKKRVLEEIETNGI-----KIYPLPDcDSDEDEEYKEQVRQLKEAVPFAVCGSNTFLEARGRK-----VRGRLYPWGVVEVENPEHCDFIKLRTMLI-THMQDLQEvTQDVHYENYRSERL------------------------------------------------------------------------------------------------------------------------------------------------------------
>A0A8D0DNE0	314	0.292	9.933E-87	199	506	652	11	302	363
-------------------------------------------------------------------------------------------------------------------------------------------------------------------------------------------------------PSQVHRKSVKKGFDFTLMVAGESGLGKSTLINSLFLTDLYKDRV-----LSEVEARIPQTLEIVKHAVDIEEKGVKVKLTVIDTPGFGDAVDNTECWKPIAHYIDSQFEQYFRDESGLDR----KNIQDGRVHCCLYVLSPfgHGLRPLDIAFLQAIHTKVNIVPVIGKADTLTPAETQYKKEKIRQELE-------ENAISIYEFPdcdSDEDEEFKAQDTEMKRSIPFAVIGSSQV----VRELKDKVFRGRQYPWGTVEVENAAHCDFLKLRNMLIQTHMQDLKDvTQEVHYENYRAQCIQS--LTRTGAR-------------------------------------------------------------------------------------------------------------------------------------------------
>A0A6I8T0L2	314	0.283	9.933E-87	199	502	652	22	308	371
-------------------------------------------------------------------------------------------------------------------------------------------------------------------------------------------------------PNQVHRKSVKKGFEFTLMVVGESGLGKSTLINSLFLT-----DLYPERYIPGAAEKIERTVQIEASTVEIEERGVKLRLTVVDTPGYGDAINSQDCFKTIIHYIDNQFERYLHDESGLNR----RHIIDNRVHCCFYFISPfgHGLRPVDVAFMKALHEKVNIVPLIAKADCLIPGEIRKLKDRIREEIE-------KFGIKVYQFPecdSDEDDDFKQQDRELKESAPFAVIGSNTVVEAKGQR-----VRGRLYPWGIVEVENQAHCDFVKLRNMLIRTHMHDLKDvTCDVHYENYRAQCI--QQMTR-----------------------------------------------------------------------------------------------------------------------------------------------------
>UPI001C711442	314	0.270	9.933E-87	177	497	652	0	311	374
---------------------------------------------------------------------------------------------------------------------------------------------------------------------------------MKDLAFPKMPANKENLQNtqEFIGfatlPEQVHRKSVKRGFDFTLMVVGEAGLGKSTLVNSLFLTDLYK-----ERKIPTGESLVKKTVSIEKKTIEIEERGVKLRLTVVDTPGYGDAVNCEENWKSVERYVDEQFNKFFQDESGLNR----KNIQDHRVHCCLYFIPPygHGLRQMDVEFMKRLHKKVNIVPVIAKADTLTKPEIQKLKTNLLNDIE-------DNKIKIYQFPecdSDEDEEFKQQDRELKASIPFAVIGSNCVIEVAGKK-----MRGRQYPWGIVEVENPAHCDFVKLRTMLISTHMQDMKEvTQDIHYENFRAQCISQ----------------------------------------------------------------------------------------------------------------------------------------------------------
>UPI001EB0ADEF	314	0.299	9.933E-87	204	502	652	78	361	475
------------------------------------------------------------------------------------------------------------------------------------------------------------------------------------------------------------PNQVYRKSvkrgfEFTLMVVGESGLGKSTLINSLFLTDLYS-GDYPG---PSHRIKKTVSVDTT--TVLLKENGVQLKLTTVDTPGFGDAVDNSNCWQPVIDYIDTKYEEYLNAESRVNRTLS----SDTRVHCCLYYIAPtgHGLKPLDVEFMKRLHDKVNIIPLIAKADTLTPDECREFKKTILNEIA-------QHKIKIYEFPECDDDEENKLQKKLRDRVPFAVVGSNRVIEAGGKR-----VRGRQYPWGLVEVENLEHNDFIALRNMLIRTHMQDLKDvTNNVHYENYRYSKL-APVGGD-----------------------------------------------------------------------------------------------------------------------------------------------------
>UPI000778ACB4	314	0.280	1.350E-86	199	506	652	11	302	363
-------------------------------------------------------------------------------------------------------------------------------------------------------------------------------------------------------PTQVHRKTVKKGFDFTLMVAGESGLGKSTLINSLFLTDLYK-----DRALPDAQTRIPQTLEIVKHAVDIEERGVKVKLTVIDTPGFGDAVDNTECWKPIANYINGQFEQYFQDESGLDR----KNIQDGRVHCCLYVLSPfgHGLRPLDIEFLRAIHDKVNILPVIGKADCLTPTEVQHKKEKIRQELA-------ANSICIYEFPdcdSDEDEEFKAQDAEMKRSIPFAVVGSSHV----VRELKDKVFRGRQYAWGTVEVENATHCDFVKLRNMLIQTHMQDLKDvTHEVHYENYRAQCIQS--LTRPGAR-------------------------------------------------------------------------------------------------------------------------------------------------
>A0A1B6GTR9	314	0.272	1.350E-86	199	497	652	27	310	374
-------------------------------------------------------------------------------------------------------------------------------------------------------------------------------------------------------PEQVHRKSVKRGFDFTLMVVGESGLGKSTLVNSLFLSDLYK-----DRTISTASDRINKTTSIEKKSMDIEERGVKLRLTVVDTPGFGDAVNCEDSWRACCNYIDDQFRQYFNDESGLNR----KNIQDNRVHCCLYFIPPygHGLRQIDLELMRRLHSKVNIVPVIAKADTLTAAEVKRLKQRILQDIE-------ENQIQIYQFPecdSDEDEEFKQQDRELKACVPFAVVGSNTVIEV-----GGCKVRGRQYPWGVVEVENPKHSDFSKLRNMLITTHMQDLKDiTEDVHYENFRAQCISQ----------------------------------------------------------------------------------------------------------------------------------------------------------
>A0A6L2PM10	314	0.275	1.350E-86	199	497	652	38	321	404
-------------------------------------------------------------------------------------------------------------------------------------------------------------------------------------------------------PEQVHRKSVKRGFDFTLMVVGESGLGKSTLVNSLFLSDLYK-----DRRIPEAVDRVEKTTTIEKKTMDIEERGVKLRLTVVDTPGFGDAINCEESWRACCSYIDEQFRQYFTDESGLNR----KNIQDNRVHCCLYFVPPygHGLRQIDLEFMKRMHRKVNIVPVIAKADTLTSTEIKRLKDHIMADIE-------DHKIQIYQFPdcdSDEDEEFKQQDRELKACVPFAVVGSNTVIEVAGKK-----VRGRQYPWGVVEVENPKHSDFIKLRTMLISTHMQDLKDvTQDVHYENFRAQCISQ----------------------------------------------------------------------------------------------------------------------------------------------------------
>UPI001C04548C	314	0.282	1.350E-86	133	494	652	48	400	469
-------------------------------------------------------------------------------------------------------------------------------------LPAGSPKIPPRANRagldlqfqplPLRSQLVSQ---VSLDSPLSPASRPrSPWGRFDPYDSPEDQDKEYVGFATL--PNQVHRKTVKKGFTFTLMVAGESGLGKSTLINSLFLTDLSK-----DRKVPNAEERIGQTVDIVKHIVSIEEKGIKLRLSIVDTPGFGDAVNNTESWRHIEDYIDQQFEQYFRDESGLNR----KNIQDNRVHCLLYFISPfgHGLRPLDVKCMKALHEKVNIIPLLAKADSLTQAEVCRKKMKIREEIK-------LFGINIYQFPecdSDEDEEFKTQEQILKDTIPFAVIGSN----IQVESKGRKF-RGRSYPWGVVEVENPIHSDFLLLRNMLVRTHMQDLKDVTREtHYENYRAEC-------------------------------------------------------------------------------------------------------------------------------------------------------------
>UPI001CFBAD6F	313	0.288	1.834E-86	199	494	652	12	293	366
-------------------------------------------------------------------------------------------------------------------------------------------------------------------------------------------------------PSQVHRKSVKKGFDFTLMVAGESGLGKSTLIDSLFLTDLYKERQLTDAAD-----RISQTLEILKHAVDIEERGVKVKLTIVDTPGFGDALDNSDCWKPIAQYIDEQFEQYFRDESGLNR----KNIQDNRVHCLLYFISPlgHGFRPLDLEFMRAIHEKVNIVPVIAKADTLTPAEVKKLKQKVRDEVE-------EHEIKIYHFPdcdSDEDEEFKKQDEELKESFPFAVIGSKTI----INEKTGKTIRGRIYPWGMVEVDNPTHCDFTKLRNMLIQTHMQDLKDvTQEIHYENYRAQC-------------------------------------------------------------------------------------------------------------------------------------------------------------
>B3S5G8	313	0.296	1.834E-86	199	496	652	24	306	377
-------------------------------------------------------------------------------------------------------------------------------------------------------------------------------------------------------PNQVHRKAVKKGFEFTVVVVGESGLGKSTLIDSLFQT-----NLYADRNIPNAKARIKKTVEIRKQTVDIEEKGVRLRLSVVDTPGFGDALNNDKCWDNIVKFIDEQYEKYLSDESGLNR----RNITDQRVHCCLYFISPTGngLKPLDIEFMKRLDTRVNIVPVIAKSDTLTAHEIKTLKRKILDDIRTHSI-------DVYTFPetdSDEDEEFKRENNQLKSSVPFAVVGSNKFYDIRGKK-----VRGRQYPWGIVEVENLEHCDFAKLRSMLIRTHMQDLKEvTHEVLYEQYRANRLR-----------------------------------------------------------------------------------------------------------------------------------------------------------
>UPI00097509F1	313	0.280	1.834E-86	161	505	652	6	343	413
-----------------------------------------------------------------------------------------------------------------------------------------------------------------TQSGLLPFNRKSHLTSLaDKKMATDGRQFTAPEQSGYVGfanlPNQVHRKSVKKGFEFTLMVVGESGLGKSTLVNSLFLT-----DLYPERHIHTASEKITQTVKIDASTVEIEERGVKLRLTVVDTPGFGDSLNSQDCFKPIIQYIDSQFERYLEDESGLNR----RHIIDNRVHCCFYFINPsgHGLRPLDISFMKAVHHKVNIVPVIAKSDTLTLQECTQLKRKVMTQIA-------ENGINLYALPDcdeDEDEDYREQCRLLKEAVPFAVIGANTVIEVKGKK-----VRGRMYPWGVVEVENPDHCDFIKLRTMLI-THMQDLQEvTQEVHYENFRAEKLagggSVPKKSRKPR--------------------------------------------------------------------------------------------------------------------------------------------------
>A0A8B7ZJE7	313	0.286	1.834E-86	167	491	652	8	337	445
-----------------------------------------------------------------------------------------------------------------------------------------------------------------------PGFRtswtrmsPSPrQTAAVDRFEFGRRTSTAEREQE--SPKQPgReyvgfatlPDQVHRKSvkkgfEFTLMVVGESGLGKSTLVNSLFLTDLYK-----ERRELTADERIEKTVDIQRCSVDIEEQGVRLRLTVVDTPGFGDSVNCNDSWTPIIDYIEEQFAQYYEDESGLNR----KNIVDNRVHCCLYFISPygHGLRPIDIGFMQRLHDKVNIVPVLAKADCLTPVEVRTLKNRVMREIQ-------EHDINIYSFPdcdSDEDDDYKQQDKELKESVPFAVIGSNTVVEVGGKR-----VRGRLYPWGITEVENPKHCDFVKLRNMLIRTHMQDLKDVTRDlHYENYR----------------------------------------------------------------------------------------------------------------------------------------------------------------
>A0A293LZM6	313	0.293	1.834E-86	148	495	652	56	381	513
----------------------------------------------------------------------------------------------------------------------------------------------------SLSSTNTSNSQKELTSSSSYGG-TGSITSTGSSVGSKEMEGSYVGFASL--PDQVYRKAVKKGFEFTLMVVGESGLGKSTLINSMFLTDIYS-NEYPG---PSHRVKKTVEVETTRVV--LREGGVNLTLTIVDTPGFGDAVDNTQCWQPIIDYVEAKYAEYLDAESRVHR----SAVPDNRIHCCLYFIMPsgHGLKPLNIEFMKRLHDKVNIIPVIAKADTMTPEECSLFKRTILNEIA-------QNKIRLYEFPECDDDEENKHLKGLRERVPFAVVGSNTIVEVNGKR-----VRGRKYPWGVAEVENMEHCDFIALRNMLIRTHMQDLKDiTNNVHYENFRCRKL------------------------------------------------------------------------------------------------------------------------------------------------------------
>UPI001E673AC6	313	0.257	1.834E-86	71	495	652	62	468	625
-----------------------------------------------------------------------ATNNNHTLPDTTTPPSSASPKSALQSKREMFFKTEAGSGGSGGGGTP----LAAPTTAPpapPVTAPSTAPPPPPSNTTPPASAPASVAS--IKEQLLTTKERKEHKDEENKENKLVKELVKERRPREVDGYvgfAN-LPNQVYRKAvkrgfEFSLMVVGESGLGKSTLINSMFLSDIYS-NDHPG---PSHRVKKTVQVETTKVL--LKENGVNLMLTVVDTPGFGDAVDNSDCWQPVTDYVETKYEEYLNCESRVNR----TQISDSRVHCCLYFIAPsgHGLKPLDVEFMRRLHDKVNIIPVISKADTLTPDECQHLKKQVLNEIA-------QHKIKIYEFPEDEGDATG---SKLKQRVPFAVVGSNTTVEVEGKK-----VRGRKYPWGIVEVENIEHCDFIPLRNMMIRTHMQDLKDvTNNVHYENYRCRKL------------------------------------------------------------------------------------------------------------------------------------------------------------
>UPI00063FBD63	313	0.278	1.834E-86	87	495	652	155	551	682
---------------------------------------------------------------------------------------SPSVPSVPPPQPPTQAPGSQVNNSSSVTNSTTAGSLTSPNAApvytsgALAGLnaKSRLPPSttiPNDASedsnrresaRNAISSKEDSNKEASLLHHARptPPTKPKELDGYVGFANL---------------PNQVYRKAVKKGFEFTLMVVGESGLGKSTLINSMFLADIYS-AEYPG---PSLRIKKTVAVETSKVL--LKENGVNLTLTIVDTPGFGDAVDNSNCWVPVIDYIESKYEEFLNAESRVTR----RQIPDSRVHCCLYFVAPsgHGLKPLDVEFMQRLHDKVNIIPVIAKADTMTPDECAHFKKQILNEIA-------QHKIKIYEFPEVEEEEDNKFHKLLRDRVPFAVVGANTVVEHDGKK-----VRGRKYPWGVAEVENLEHCDFIALRNMVVRTHVQDLKDvTNNVHYENFRCRTL------------------------------------------------------------------------------------------------------------------------------------------------------------
>A0A1W4WZ12	313	0.283	2.493E-86	199	495	652	23	303	358
-------------------------------------------------------------------------------------------------------------------------------------------------------------------------------------------------------PNQVHRKSVKKGFEFTLMVVGESGLGKSTLVNSLFLTDLYPERI-----VPDAIEKGKQTVKLDASTVEIEERGVKLRLTVVDTPGYGDAIDNTDCFKAIIRYIDEQFERFLRDESGLNR----RNIVDNRIHCCFYFISPfgHGLKPLDIEFMKQLHNKVNIIPVIAKADVLTKKEMQRLKNKVMDEIRDNGI-------KIYQLPecdSDEDEEYKEQVRQLKQAVPFAVCGSNTMMEVKGRK-----VRGRLYPWGVVEVENPEHCDFIKLRTMLI-THMQDMQEvTHEVHYENYRSERL------------------------------------------------------------------------------------------------------------------------------------------------------------
>UPI001BB26C52	313	0.273	2.493E-86	199	506	652	15	307	378
-------------------------------------------------------------------------------------------------------------------------------------------------------------------------------------------------------PEQMQRKSVKRGFEFTLMVVGETGLGKSTLVNSLFLTDLYK-----DRASLNAEERIDKTVEIQRSSIDIEEQGVRLRLTVVDTPGFGDSVNSENSWGPIISHIESKFEQYYRDESGLNR----KNLIDDRIHCCLYFISPygHGLRPIDIEFMKRLHDKVNIVPIIAKADCLTKAEVKRMKDRVLREIS-------QHEIGIYAFPdceSDEDEDFKKQDRELKASIPFAVIGSNTVVEVNGRR-----VRGRLYPWGITEVENPKHCDFVKLRNMLIRTHMQDLKDvTRDVHYENYRLGRIRGGRGTHLNRE-------------------------------------------------------------------------------------------------------------------------------------------------
>UPI000521768E	313	0.303	2.493E-86	204	495	652	24	301	424
------------------------------------------------------------------------------------------------------------------------------------------------------------------------------------------------------------PNQLYRKSvkqgfEFTLMVVGESGLGKSTLINSLFLSDLYS-NEYPG---PSLRIKKTVKVETTKVL--IKENGVTLRLTIDDTPGFGDAVDNSNCWQAVINHIEKKFEDYLNAESMVTR----SKLADNRVHCCLYFIAPtgHGLKPLDVEFMKNLHDKVNIIPLIAKADTMTPEECLRFKKQIMKEIH-------EHKIQLYEFPECEDEEENRLNRKLKSRVPFAVVGSNTVLEIGGRR-----VRGRQYPWGVAEVENIDHCDFTVLRNMLVRTHMQDLKDvTNNVHYENYRSKKL------------------------------------------------------------------------------------------------------------------------------------------------------------
>UPI0015A834E8	313	0.292	2.493E-86	138	495	652	9	351	522
------------------------------------------------------------------------------------------------------------------------------------------PSAPNTASVPSVPANFAPNVNNFTSSVSVPLSNLSKENSSSITTSTYAKETSVREMDGYVGFAN-LPNQVYRKAvkkgfEFTLMVVGGAGLGKSTLINSMFLTDIYS-NEYPG---PSLRAKKTVQVETTKVL--LKENSVNLHLTIVDTPGFGDAVDNSECWQPIIDYIENKYEEYLNAESRVHR--SFS--PDTRVHCCLYFIAPsgHGLKPLDVEFMKRLHDKVNIIPVVAKADSMTPEECASFKRIILGEIS-------RNKINIYDFPECDNEEESKIQKCLKERVPFAVVGSNTVIEVNGKR-----LRGRRYPWGIAEVENMEHCDFLALRNMLIRTHMQDLKDvTNNVHYENYRCRKL------------------------------------------------------------------------------------------------------------------------------------------------------------
>UPI00130464B5	313	0.269	2.493E-86	87	495	652	131	529	660
---------------------------------------------------------------------------------------SPSVPSVPPPQPPSQAPSSVSTSSTTTTTTTTLasPNTAPPVAS-SVYTSVTSSAAPITKPRlPPSTVILNQNDATEIDSNKRDSNRTSNDTNKEASVLHHPRPTPPTKPKELDGYvgfAN-LPNQVYRKAvkkgfDFTLMVVGESGLGKSTLINSMFLADIYS-AEYPG---PSLRIKKTVAVETSKVL--LKENGVNLTLTVVDTPGFGDAVDNSNCWVPVIEYIESKYEEFLNAESRVVR----RQIPDSRVHCCLYFVAPsgHGLKPLDVEFMQRLHDKVNIIPVIAKADTMTPDECAHFKKQILNEIA-------QHKIKIYEFPEVEEEEESKLHKVLRDRVPFAVVGANTVVEQDGRK-----VRGRKYPWGVAEVENLEHCDFIALRNMVIRTHLQDLKDvTNNVHYENFRCRTL------------------------------------------------------------------------------------------------------------------------------------------------------------
>A0A0P5N2A7	313	0.270	2.493E-86	66	495	652	194	632	771
------------------------------------------------------------------GET-HALQSKREMffksetlPAGANLAGSNSASTTNSTG--ATPASSATGAQQPVGNIASLKESLLAnkenhTTTTMAGGPQTSSSSTTltgsisnNSSHGSVPGLANNSTGSKVEALKRELTDDSgsssriVLRDRLAEKGPAPSPPVINKTREVdyVGFAN-LPNQVYRravKKGFefTLMVVGESGLGKSTLINSMFLADIYSPEY------PGPSHRIKKTVQVEQCQTLLKENGVNLTLTVVDTPGFGDAVDNSNCWQPIVDYIESKYEEYLNAESRVQR----QPMRDHRVHVCLYFIQPsgHGLKPLDIEFMKRLHDKVNIIPVLAKADTMTPDECTYFKKQVLNEIA-------QHKIKIYEFPDVDDEELRKSQRALRERVPFAVVGSNTVVEVDGRK-----IRGRRYPWGVVEVENMEHCDFIALRNMLIRTHMTDLKEvTNNVHYENFRCRKL------------------------------------------------------------------------------------------------------------------------------------------------------------
>A0A6H5IY89	312	0.274	3.387E-86	199	506	652	29	319	364
-------------------------------------------------------------------------------------------------------------------------------------------------------------------------------------------------------PNQVHRKSVKKGFEFTLMVVGESGLGKSTLVNSLFLTDLYPERV-----VPNATEKTNQVVKLDASTVEIEERGVKLRLTVVDTPGFGDAIDNSDSFRAIIQYIDDQFERFLRDESGLNR----RNIVDNRIHCCFYFISPfgHGLKPLDIEFMKQLHGKVNIVPVIAKADVLTKKEMLRLKKRVMEEIEENGIKTYA----LPDCDSDEDEEYKVQVKQLKQAIPFAVCGSTTLLEVKGRK-----VRGRLYPWGVVEVENPDHCDFIKLRTMLI-THMQDLQEvTQDVHYENYRSERLakGAPV---PPRR-------------------------------------------------------------------------------------------------------------------------------------------------
>UPI001E1E1B79	312	0.257	3.387E-86	154	506	652	14	365	429
----------------------------------------------------------------------------------------------------------------------------------------------------------NSSRGSSAGSNL--SSEPSsPGEAFRDLKLRKTGGEILLSRYlKFVNPEQSgyvgfanLPNQVHRKSvkkgfEFTLMVVGESGLGKSTLVNSLFLT-----DLYPERQIPTASEKIQQTVKIDASTVEIEERGVKLRLTVVDTPGFGDSLNSVDCFKPIIQYVDDQFERYLNDESGLNR----RHIIDNRVHCCFYFINPsgHGLRPLDIAFMKAVHHKVNIVPVLAKADTLTKKEVLNLKKKVMQQIEQYGISLY----PLPDCDDDEDEDYKEQCRQLKAAVPFAVVGSNTIIEVKGKK-----VRGRMYPWGVVEVENPDHCDFIKLRTMLI-THMQDLQEvTQEVHYENFRAERLasGAPMpAKKPSSR-------------------------------------------------------------------------------------------------------------------------------------------------
>UPI000719CB19	312	0.294	3.387E-86	138	495	652	19	369	495
------------------------------------------------------------------------------------------------------------------------------------------PTAVCNGSQTATSNkrelfFRSDGSkhSVENGiSTMRKEDRDMREREKKEEPSAAAMQRSNKSVDGYVGFAN-LPNQVYRKSvkrgfEFTLMVVGESGLGKSTLINSLFMTELYN------AEHPGASLRIKKTVQVESTNVILKESGVQLQLQVVDTPGFGDAVDNSNCWQTIIDYIEQRYEEYLNGESRVNR----KTMPDARVHCCLYFISPngHGLKPLDIEFMKKLHDKVNIIPVIAKADTMTPEECTSFKKTILNEIA-------QHKIKIYDFPDIEDEEENKTNKSLKERVPFAVVGSNTVIEVSGKK-----VRGRRYPWGIVEVENMEHCDFIPLRNMLVRTHMMDLKDvTNNVHYENFRCRKL------------------------------------------------------------------------------------------------------------------------------------------------------------
>UPI000C78FE4E	312	0.274	3.387E-86	98	495	652	12	401	540
--------------------------------------------------------------------------------------------------RLQARREMFMKETGSINNINN-TGNAQPIYGSKVNTPSTAPPQPptnAPRATKDSSIYGNKdnpyGSSNGTKPSLKPEVAPKPRDVSPKPEVVKKPPRQLDGYVGFANlPNQVHRKSVKKGFEFTLLVAGESGLGKSTLINSMFLTDIYS-DIYPGPTKRAKQTVQVETSQ-----VLLQESGVNLLLTVVDTPGFGDAIDNSNCWDPVLSYVESQYEEFLEAETKVQRN---PNMPDTRVHACLYFIPPsgHGLRPLDIEFMRQLHDKVNIIPVIAKADTLVEEEIAFFKSKIMQQIH-------AAKIKIYEFPEveEGEENDKKENRKMKDRVPFAVVGSNTI----IDGGDGKMVRGRRYPWGTVDIENLNHCDFVPLRNMLIRSHLQDLKEMTNmVHYENFRCRKL------------------------------------------------------------------------------------------------------------------------------------------------------------
>UPI00193DCEDA	312	0.277	3.387E-86	134	495	652	131	484	623
--------------------------------------------------------------------------------------------------------------------------------------PAANPPPPA---VPSPSAIkEALAKRAAATATIAPGaggdRKNADtaerNNVTKGERDKIVPERKTKELDGYVGFAN-LPNQVYRKAvkkgfDFTLMVVGESGLGKSTLINSMFLADVY------SAEHPGPSHRVKKTVQVETSKALLNENGVNLTLTVVDTPGFGDAVDNSNCWQPVIDYIESRYEEYLNAESRVNRKV---QQPDSRVHCCLYFVAPsgHGLKPLDVEFMHRLHDKVNIIPIIAKADTMTPDEIGHFKKQILNEIA-------QHKIKIYEFPETVDEEEAKLHKTLRERVPFAVVGSNTTVEVDGKQ-----VRGRKYPWGVAEVENLEHNDFIALRDMLISTHLQDLKDvTNNVHYENYRCRTL------------------------------------------------------------------------------------------------------------------------------------------------------------
>UPI00158C38B4	312	0.267	3.387E-86	53	495	652	120	536	667
-----------------------------------------------------ANSMQTKRELFFKGDS--GLTTSPSVPSVPPPQPPANVMSTTGASITTSTTTTSAITTTTMTTAittSVSSSVVPPIASVKPRLPQNSVNSNQsdhlEDSNKRESIRNDSNKESALQIHLRPAVQP---TKPKELDGYVGFANL---------PNQVYRKAVKKGFEFTLMVVGESGLGKSTLINSMFLADIYS-AEYPG---PSLRVKKTVAVETSKVL--LKENGVNLTLTVVDTPGFGDAVDNSNCWVPVIEFIESKYEEFLNAESRIVR----KQIPDSRVHCCLYFISPsgHGLKPLDVEFMQRLHDKVNIIPIIAKADTMTPEECTHFKKQVLNEIA-------QHKIKIYEFPELEEEEENKLHKILRDRVPFAVVGANTVIEHDGKK-----IRGRKYPWGVAEVENLEHCDFIALRNMVIRTHLQDLKDvTNNVHYENFRCRTL------------------------------------------------------------------------------------------------------------------------------------------------------------
>A0A4S2KMG8	312	0.263	3.387E-86	92	495	652	199	595	726
--------------------------------------------------------------------------------------------SVPSVPPPQPPTQIPGSQVNNLSSVAN-----ATTASSSLTSPNTAPV----YSSGALTGL-NAKSRLPAAATTIPNDASEDSNRRESARTAISSKEDSNKETSLLHharptpPTKPKeldgyvgfanlPNQVYRKAvkkgfEFTLMVVGESGLGKSTLINSMFLADIYS-AEYPG---PSLRIKKTVAVETSKVL--LKENGVNLTLTVVDTPGFGDAVDNSNCWMPVIDYIESKYEEFLNAESRVTR----RQIPDSRVHCCLYFVAPsgHGLKPLDVEFMQRLHDKVNIIPVIAKADTMTPDECAHFKKQILNEIA-------QHKIKIYEFPEVEEEEDNKFHKLLRDRVPFAVVGANTVVEHDGKK-----VRGRKYPWGIAEVENLEHCDFIALRNMVVRTHVQDLKDvTNNVHYENFRCRTL------------------------------------------------------------------------------------------------------------------------------------------------------------
>A0A8C4B8M0	312	0.278	4.603E-86	148	496	652	1	325	381
----------------------------------------------------------------------------------------------------------------------------------------------------SQSGEKGKVSGCVT-------TGPYSLSGHFIRNPHMGSFTPGYVGFANL-PNQVHRKSVKKGFEFTLMVVGESGLGKSTLINSLFLT-----DLYPERYIPGAAEKIERTVQIEASTVEIEERGVKLRLTVVDTPGYGDAINSQDCFKTIIQYIDNQFERYLHDESGLNR----RHIVDNRVHCCFYFISPfgHGLKPLDVEFMKAIHSKVNIVPVIAKADTLTLRERDRLKRRILDEIG-------EHGIRIYQLPdadSDEDEEFKEQTRVLKASIPFAVIGSNQLIEVKGKK-----IRGRLYPWGVVEVENPEHNDFLKLRTMLV-THMQDLQEVTQDlHYENFRSERLK-----------------------------------------------------------------------------------------------------------------------------------------------------------
>UPI001BB17371	312	0.297	4.603E-86	204	497	652	23	319	442
------------------------------------------------------------------------------------------------------------------------------------------------------------------------------------------------------------PNQVYRrsvKRGFefTLMVVGESGLGKSTLINSLFLTDIYS-GDYPGPSQRIKKTVKVETSQ-----ANLKENGVQLRLTIVDTPGFGDQVDNSNCWAPILDHIDSKFEEYLNSESRVNR----YSIPDKRVQCCLYFIAPsgHGLKPLDIEFMKRLHDKVNIIPLIAKADTLTPEECREFKKRIMAEIN-------EHKIKIYEFPDiEEEEENKENkrltqrrngpkekdtsPNSLKERVPFAVVGSNHIMEVNGKR-----VRGRQYPWGIAEVENLEHCDFIPLRNMLIRTHMQDLKDvTNNVHYENFRCRKLTA----------------------------------------------------------------------------------------------------------------------------------------------------------
>A0A0C3QWT8	312	0.287	4.603E-86	139	497	652	5	346	453
-------------------------------------------------------------------------------------------------------------------------------------------VSPSPSPQPYAP-----NGGANGYGASSPNGSasPAPAPNGSSHHLSSIVRKKLMGYVGFANlPNQVHRKSIRKGFQFTCMVVGESGLGKSTLINTLFNTTLY-----PARPSPDPAVERPKTVAIESISADIEESTVRLRLTVVDTPGFGDFVNNDESWKPIVENIEARFDAYLEQENRVNR----QKMVDNRVHACLYFIQPtgHALKQIDIEFMRRLHTKVNLIPIIAKADTLTDEEVQNFKRRVLADIEHHNIRIFQAP--VY---ENEDEETLAEHEAITTKIPFAVVGSNSELEL----EDGRVIRGRSYPWGVVEVDNEEHCDFVKLRQMLIRTHMEELREhTNNVLYENYRSDKLLG----------------------------------------------------------------------------------------------------------------------------------------------------------
>UPI000BA80A32	312	0.271	4.603E-86	116	495	652	9	368	498
--------------------------------------------------------------------------------------------------------------------SSSRR---FALSSKrDLFFRQDGPTS-ITSSTSSSLSTTNTtsTSGMTNKETILNRER----DGIKEKDKEKESSPSSKDMQGYVGFAN-LPNQVYRKAvkrgfDFTLMVVGESGLGKSTLINSMFLTDIYS-NEYPG---PALRVKKTVQVETTKVL--LKENGVNLTLTVVDTPGFGDAVDNSDCWQPVTNYIENKYEEYLNAESRVHR----GTIVDSRVHCCLYFIAPsgHGLKTLDIEFMKRLHDKVNIIPLIAKADTMTSEECALFKRTILNEIT-------QNKIKIYEFPDCDDEEENKLQKPMKARVPFAVVGSNTLVEVNGKK-----VRGRKYPWGIAEVENLEHCDFIALRNMLIRTHMQDLKDvTNNVHYENYRCRKL------------------------------------------------------------------------------------------------------------------------------------------------------------
>UPI000DBD7587	312	0.278	4.603E-86	78	497	652	0	422	525
------------------------------------------------------------------------------MPPVRNRSADGRSQGDSETLAPspqkNSPKPKRHSFSPVLGRLSSESDSQESEATTANSVPHNvatPPPAPAangtpvsaspPSSKPSSPFVERSNpmgSGaAQTVSSKDPKAAAQAATDMKNVVRRKLTGYVGFANL----PNQWHRKSVRKGFNFNVMVVGESGLGKSTLVNTLFNT---SLYPPKERTGPSHDIIPKTVS-IQSISADIEENGVRLRLTVVDTPGFGDFVNNDDSWRPIVENIEQRYDAYLEAENKVNR----TNIIDNRIHACVYFIQPtgHSLKPLDIEVMRRLHTKVNLIPVIAKADTLTDEEIVAFKQRILADIQ-------HHSIQIFEGPRyElDDEETIAENQEIMSKVPFAVVGAN----AEVTAADGRKVRGRSYPWGVIEVDNEEHCDFVKLRQMLIRTHMEELKEhTNNSLYENYRSDKLTQ----------------------------------------------------------------------------------------------------------------------------------------------------------
>UPI001D02ABA3	312	0.274	4.603E-86	138	495	652	173	535	666
------------------------------------------------------------------------------------------------------------------------------------------PTSTTTGAATIITATTTMTTTPVPSSTVPPvaSVKPrLPsnmsvdQEDSNKRDSNKESALQIHLRPAAL-PSKPRepdgyvgfanlPNQVYRKAvkkgfEFTLMVVGESGLGKSTLINSLFLTDVYS-AEYPG---PSLRVKKTVAVETSKVL--LNENGVNLTLTVVDTPGFGDAVDNSNCWVPVIEYIESKYEEFLNAESRVVR----KQIPDSRVHCCLYFVAPsgHGLKPLDVEFMQRLHDKVNIIPIIAKADTMTPEECAQFKKQILNEIA-------QHKIKIYEFPELEEEEENKFHKILRDRVPFAVVGANTVIEVDGKK-----VRGRKYPWGVAEVENLEHCDFIALRNMVIRTHLQDLKDvTNNVHYENFRCRTL------------------------------------------------------------------------------------------------------------------------------------------------------------
>UPI000994F89F	312	0.255	4.603E-86	85	495	652	150	553	686
-------------------------------------------------------------------------------------SSSPSVPSVPPPQPPtQPPGSQVNNSSSATVNTTQASNITSPNAAPAYSsggvstIPNAKPRLPPAVATPIPNDASEDSNRRETARTAVSSIKEDSnKEAALLHHARPTPPTKPKELDGYVGFAN-LPNQVYRKAvkkgfEFTLMVVGESGLGKSTLINSMFLADIYS-AEYPG---PSHRIKKTVAVETSKVL--LKENGVNLTLTVVDTPGFGDAVDNSNCWVPVIDYIESKYEEFLNAESRVTR----RQIADSRVHCCLYFIAPsgHGLKPLDVEFMQRLHDKVNIVPVIAKADTMTPDECAYFKKQILNEIA-------QHKIKIYEFPEVEDEEDNKLHKLLRDRVPFAVVGANTIVEYEGKK-----VRGRKYPWGIAEVEKLEHCDFIALRNMVVRTHVQDLKDvTNNVHYENFRCRTL------------------------------------------------------------------------------------------------------------------------------------------------------------
>A0A182H1D8	312	0.279	6.254E-86	199	495	652	23	303	359
-------------------------------------------------------------------------------------------------------------------------------------------------------------------------------------------------------PNQVHRKSVKKGFEFTLMVVGESGLGKSTLVNSLFLSDLYPERV-----VPDAVEKQHQTVKLDASTVEIEERGVKLRLTVVDTPGFGDAIDNSDSFSAILEYIDEQYERFLRDESGLNR----RNIVDNRIHCCFYFISPfgHGLKPLDIEFMKKLHCKVNIVPVIAKADVLTKKEIQRLKCRIMQEIEDNGI-----KIYPLPDcDSDEDEDYKEQVRQLKEAVPFAVCGSTTLLEVKGRK-----VRGRLYPWGVVEVENPEHCDFIKLRTMLI-THMQDLQEvTQEVHYENYRSERL------------------------------------------------------------------------------------------------------------------------------------------------------------
>A0A8D8W8E4	312	0.285	6.254E-86	199	502	652	22	311	364
-------------------------------------------------------------------------------------------------------------------------------------------------------------------------------------------------------PNQVHRKSVKKGFEFTLMVVGESGLGKSTLVNSLFMTDLYPERV-----VPDAIGKTKQTVKLDASTVEIEEKGVKLRLTVVDTPGFGDAINNTNSFDEIIQYIDDQFERFLRDESGLNR----RNIIDNRIHCCFYFISPfgHGLKPLDIEFMKQLHNKVNIVPVIAKADCLTRKEIQRLKKKVMEEIQ-------QNGITIYPLPdcdSDEDEDYKEQVRQLKEAVPFAVCGANTVLEVGGSK-----VRGRQYPWGVVEVENPEHCDFTKLRTMLV-THMQDLQEvTQEIHYENYRSERLVkgVPVPKR-----------------------------------------------------------------------------------------------------------------------------------------------------
>A0A1S3JUG7	312	0.277	6.254E-86	165	495	652	30	348	392
---------------------------------------------------------------------------------------------------------------------------------------------------------------------FDPTTRDKLDHKMDKEKENGHPETSGKAPKELDGYvgfAN-LPNQVYRKSvkrgfEFTLMVVGQSGLGKSTLINTLFLTDLYSADY------PGPSYRIKKTVQVETTQVLLKEGGVQLRLTVVDTPGFGDAVDNSNCWQPVTDYIDSKYEEYLNAESRVNR----KTMPDNRVHCCLYFITPsgHGLKPLDVEFMKRLHDKVNIIPMIAKADTMTPDECREFKKTILNEIA-------QHKIKIYEFPECDDEEENKLQKKLKDRVPFAVVGSNTLVSVGGKT-----VRARQYPWGIVEVENLEHNDFLALRNMLVRTHLHDLKDvTNNVHYENYRYNKL------------------------------------------------------------------------------------------------------------------------------------------------------------
>UPI001ED88B68	312	0.288	6.254E-86	199	497	652	23	306	400
-------------------------------------------------------------------------------------------------------------------------------------------------------------------------------------------------------PEQVHRKSVKKGFDFTLMVVGESGLGKSTLINSLFLSDLYK-----DRKIPDASERVERTTKVEKKTMEIEERGVKLRLTIVDTPGFGDAINCEESWHACCNYVDEQFRQYFQDESGVNR----KNIQDNRVHCCLYFIPPygHSVRQIDLELMRRLHRKVNIVPVIGKADTLTAAEVKRLKARIMADLE-------ENKIQIYQFPdcdSDEDEDFQQQDRELKACIPFAVVGSNIVMEVAGKK-----VRGRQYPWGIVEVDNPKHSDFLKLRTMLISTHMQDLKDiTQDVHYENFRTQCISQ----------------------------------------------------------------------------------------------------------------------------------------------------------
>UPI001BC8CB0F	312	0.246	6.254E-86	147	513	652	15	372	417
---------------------------------------------------------------------------------------------------------------------------------------------------PRRVFSAHTTLANGQVVVARHECRTYGIQSRVTRIEKSSLKMSKQQPTQFINPETPgyvgfanLPNQVHRKSvkkgfEFTLMVVGESGLGKSTLINSLFLTDLYPERI-----IPGAAEKIERTVQIEASTVEIEERGVKLRLTVVDTPGYGDAINCRDCFKTIISYIDEQFERYLHDESGLNR----RHIIDNRVHCCFYFISPfgHGLKPLDVAFMKAIHNKVNIVPVIAKADTLTLKERERLKKRILDEIEEHNI-------KIYHLPdaeSDEDEDFKEQTRLLKASIPFSVVGSNQLIEAKGKK-----VRGRLYPWGVVEVENPEHNDFLKLRTMLI-THMQDLQEVTQDlHYENFRSERL-----KRGGRKVENEDMN------------------------------------------------------------------------------------------------------------------------------------------
>UPI0014589D6F	312	0.255	6.254E-86	153	509	652	2	361	431
---------------------------------------------------------------------------------------------------------------------------------------------------------DNDNSFSREESPSRHvTTSPGGSESFGQLKLRKTCGEILLSRYqKFTSPEQPgyvgfanLPNQVHRKSvkkgfEFTLMVVGESGLGKSTLVNSLFLT-----DLYPERHIHSAAEKIKQTVKIDASTVEIEERGVKLRLTVVDTPGFGDSLNSSDCFKPIIQYVDDQFERYLQDESGLNR----RHIIDNRVHCCFYFINPsgHGLRPLDVSFMKAVHNKVNIVPVIAKADTLTLQEVFLLKRKVMDQIDEHGISIY----PLPDCDSDEDEDYREQCRQLKEAVPFAVIGANTVIEVKGRK-----VRGRMYPWGVVEVENPEHCDFIKLRTMLI-THMQDLQEvTQEVHYENFRAEKLAegggaAAAAKKTVRRVRG----------------------------------------------------------------------------------------------------------------------------------------------
>A0A482VT59	312	0.286	6.254E-86	156	495	652	139	471	600
------------------------------------------------------------------------------------------------------------------------------------------------------------NKMPTTDKPPEPPVKsspPEPTkedTSKESTPEIVKERPKPKELDGYVGFAN-LPNQVYRKAvkkgfEFTLMVVGESGLGKSTLINSMFLTEIYNSTDYPG---PTQRLKKTVAVETTRVM--LKENGVNLLLTMVDTPGFGDAVDNSNCWAPIIEYIESKYEDYLNSEARVTR----KQSPDQRVHCCLYFIQPsgHGLKSLDIEFMKRLCDKVNIIPVIAKADTLTSDECTLFKKQILNEIA-------QHKIKIYEFPDtaEDDEEHKL-NKSLKDRVPFAVVGSNTVIEVDGKK-----VRGRKYPWGIAEVENLEHCDFIALRNMIIRTHLQDLKDvTNNVHYENYRCRKL------------------------------------------------------------------------------------------------------------------------------------------------------------
>UPI001C9C430B	312	0.273	6.254E-86	125	507	652	183	551	670
-----------------------------------------------------------------------------------------------------------------------------PPSTAPPGIPPVKPRLPPttvnlnqtDASEDSnrRESARNENVNSATINnkesslHVHP--RPAPATKPKELDGYVGFANL---------PNQVYRKAVKKGFDFTLMVVGESGLGKSTLINSMFLADIYS-AEHPG---PSLRVKKTVAVETSKVL--LKENGVNLTLTVVDTPGFGDAVDNSNCWVPVIEYIESKYEEFLNAESRVMR----RQIPDSRVHCCLYFVAPsgHGLKPLDVEFMQRLHDKVNIIPVIAKADTMTPDECSHFKKQILNEIA-------QHKIKIYEFPEVEEEEESKLHKVLRDRVPFAVVGANTVVEHEGKK-----LRGRKYPWGIAEVENLEHCDFIALRNMVIRTHLQDLKDvTNNVHYENFRCRTLAGLGVDGKPTRI------------------------------------------------------------------------------------------------------------------------------------------------
>UPI0016521A27	311	0.273	8.498E-86	153	507	652	9	355	356
---------------------------------------------------------------------------------------------------------------------------------------------------------EGRGSNSATSPTgLTPGVKiPTtPglkrrLTRRISYTPARYKDDDEYIGFATL-PEQVHRKAVRKGFDFTLMVVGESGLGKSTLINSLFLS-----ELYKDRELPSVNDLIQRTVSIEKKQLEIEEKGVRLKLTIVDTPGFNDTVNADDCHKALLEYVEQQFKQYFEDESGLNR----RNIVDNRVHCCLYFISPygHGLRQIDVETMKKLHHKVNIVPLLAKADILTKQELKAMKDRIMQEIE-------DNKIHVYEFPdcdSDEDEDFKQQDRELKASIPFAVVGCNTVVEAGGKK-----IRGRAYPWGIVEVDNPDHCDFVRLRQMLISTHMQDLKDvTSDVHYENYRATHIRTQMSGTQKERV------------------------------------------------------------------------------------------------------------------------------------------------
>A0A1A8GC48	311	0.258	8.498E-86	199	501	652	30	317	371
-------------------------------------------------------------------------------------------------------------------------------------------------------------------------------------------------------PNQVHRKSVKKGFDFTLMVAGESGMGKSTLVNSLFLTDLYK-----DRKLLNAEERISQTVEIIKHTVDIEEKGVKLKLTIVDVPGFGDAVNNTECWRPVTDYIDQQFEQYFRDESGLNR----KNLQDNRIHCCLYFISPFGqgLRPIDIEFMKALQDKVNVVPLVAKADCLTPLEIKKLKERVREEIDRYGL-------KIYQFPdcdSDEDEEIKQQDKELKESIPFAVIGGNTVVEVRCQR-----VRGRLYPWGIVEVENSSHCDFVKLRNMLIRSHMHDLKDTTnDCHYENYRAQCIQTMTSK------------------------------------------------------------------------------------------------------------------------------------------------------
>UPI001EE5C8D5	311	0.274	8.498E-86	193	495	652	6	304	373
-------------------------------------------------------------------------------------------------------------------------------------------------------------------------------------------------QVPFVNPEQPgyvgfanLPNQVHRKSvkkgfEFTLMVVGESGLGKSTLVNSLFLT-----DLYPERHIPSAAEKIQQTVKIDASTVEIEERGVKLRLTVVDTPGFGDSLNSQDCFKPIIQYVDDQFERYLQDESGLNR----RHIIDNRVHSCFYFINPsgHGLKPLDVSFMRALHHKVNIVPVIAKADTLTKQEVLTLKRRILDQID-------ENGINIYPLPdcdSDEDEDYKEQCRQLKQAVPFAVVGANTIIEVKGRK-----VRGRMYPWGVVEVENPDHCDFIKLRTMLI-THMQDLQEvTQEIHYENFRAERL------------------------------------------------------------------------------------------------------------------------------------------------------------
>A0A164XM14	311	0.292	8.498E-86	139	497	652	0	334	441
-------------------------------------------------------------------------------------------------------------------------------------------MSDSYASTPNGE-YPDTPNGHANGN-------GSPLASQNSGSTVVRKKLMGYVGFANL-PNQVHRKSVRKGFHFTTMVVGESGLGKSTLINTLFNTQLY------PAKEPLPPSAERPkTVSIESISADIEENGVRLRLTVVDTPGFGDFVNNDESWKPIVDNIESRFDAYLEQENRVNR----QKIVDNRVHACLYFIQPtgHSLKPIDIEFMRRLHAKVNLIPIIAKADTLTDDEVFNFKQRVLADIAFHNIHIFQAPI--Y---ENEDEETVAENEEIASKIPFAVVGSNQ----EVQTADGRTVRGRSYPWGVIEVDNEDHCDFVKLRQMLIRTYMEELREhTNNVLYENWRSEKLLG----------------------------------------------------------------------------------------------------------------------------------------------------------
>UPI0008F992E6	311	0.272	8.498E-86	120	497	652	25	380	456
------------------------------------------------------------------------------------------------------------------------KELLGSPSSRAHIEGVKStPSSP-RKKSPLPA----RNSFYCLKCP--PAELKfSQITTIKTREKLRREDRDYIGFATL--PEQVHRKSVKRGFDFTLMVVGDSGLGKSTLINSLFLSDLYQ-----DRKIPNVNERLEKTTSIEKKSMDIEERGVKLRLTVVDTPGFGDGLKCEESWRACCNYIDDQFRQYFTDESGLNR----KNIVDNRVHCCLYFIPPygHGLRQMDFEVLRRLHQKVNIVPVIAKADTLTASEVKKLKEKVLSDIDEHNI-------QIYQFPecdSDEDEDFKQQDRELKACVPFAVVGSNTVIEV-----GGCKVRGRQYPWGVVEVENPKHSDFSKLRNMLISTHMQDLKDVTEdVHYENFRAQCISQ----------------------------------------------------------------------------------------------------------------------------------------------------------
>A0A267GP89	311	0.294	8.498E-86	199	504	652	71	363	468
-------------------------------------------------------------------------------------------------------------------------------------------------------------------------------------------------------PDQMHRKAVKKGFNFTLMVVGESGLGKSTLISSLFQQDLYK-----DRELGSATERVNKTTEIDKRQIELDEKGVKLRLTVVDTPGFNDAINCQDCWRPIEDYIDNTFEQYFKDECGLNR----KNIVDHRVHCCLYFVSPcgHGLRPIDVELMRRLHSKVNIVPIIAKADTLTQAELRDLKERVLADLD-------RHKIQTYRMPdtdSDDDEETRRQESDIRACIPFAVIGSNCVVE---SADTGRRTRGRQYPWGVVEVENPKHCDFAKLRIFLLGTHMQDLKDiTKEVHYENYRAKYITERMSKRKG---------------------------------------------------------------------------------------------------------------------------------------------------
>A0A4Q1BKE7	311	0.286	8.498E-86	136	496	652	6	362	468
----------------------------------------------------------------------------------------------------------------------------------------QQPLSPTADRSMSPGAYSNDaRSRSMSGAgAVSPYGAanntasPAP-AAVNAGGMDGKGTVNRKKLSSWVGFSN-LPNQVHRrslRRGFQFvaMVVGESGLGKSTLINTLFETKLYQPKV-----IPLPGQERPKTVDITSISAEIEEGGVRLKLTVVDTPGFGDFVNNEDSWRPIVDNIESRFDHYLEQENRVNR----SKLSDNRVHACIYFIQPtgHALKPIDIEFMRRLHTKVNLIPVIAKADTLTEEEVLLFKQRILSDIQHHGIQIFHPP----AYDNED-EETVMENEEIISKVPFAVVGS----DALVTGADGRKVRGRAYPWGIIEVDNETHCDFVKLRQMLVRTHMEELREhTNDVLYENYRTDKLK-----------------------------------------------------------------------------------------------------------------------------------------------------------
>A0A218Z718	311	0.255	8.498E-86	86	497	652	9	428	531
--------------------------------------------------------------------------------------HQSRFAQSESSGKPILLSTKY----ENMANPPIYPGSLHRHRPSNPSVPQYRSMLDIDtpslnaLVLPSHESMEDWVVGKLRAPTRaspapIPNVKPSsPLEIpqsvsssdpkIAAQQASDMRNIVRRKLTGYVGfanlPNQWHRKSVRKGFNFNVMVVGESGLGKSTLVNTLFNT---SLYPPRERKGPSLDIIPKTVS-IQSISADIEENGVRLRLTVVDTPGFGDFVNNDESWRPIVDNIEQRFDAYLDAENKVNR----MNIVDNRVHACVYFIQPtgHALKPLDIEVMRRLHTKVNLIPVIAKADTMTDEEIMAFKSRILADIK-------HHAIQIFEGPRyElDDEETIAENNEIMSKVPFAVVGANS----EITSTDGRKVRGRKYPWGIIEVDNEEHCDFVKLRQMLIRTHMEELKEhTNNALYENYRSEKLTA----------------------------------------------------------------------------------------------------------------------------------------------------------
>UPI001ED879DF	311	0.267	8.498E-86	125	495	652	148	521	652
-----------------------------------------------------------------------------------------------------------------------------PATNGTASAPSKPTPSPAVGSTgppPAppasASSIREASRTAQQSSTDVKTIAGERAQQRAAASTGNGPVVAHKELDGYVGFAN-LPNQVYRKAvkkgfDFTLMVVGESGLGKSTLINSMFLADIYS-PEYPG---PSHRIKKTVQVETTRVL--LKENGVNLTLTVVDTPGFGDAVDNSNCWQPVIDYVESKYEEYLNAESRVGRRPGWggsgGGGVDGRVHCCLYFVAPsgHGLKPLDAEFMRRLHDRVNVVPVIAKADTMTPEECAHFKKQIISEIA-------QHKIKIYEFPSgsDTGDEDDANEKKLRERVPFAVVGSNAVVEL----EGGKKVRGRRYPWGIAEVENLNHCDFVALRDMLIRTHLQDLKDvTNNVHYENYRCRKL------------------------------------------------------------------------------------------------------------------------------------------------------------
>UPI001C9AF3B4	311	0.268	8.498E-86	60	495	652	118	530	661
------------------------------------------------------------RELFFKGDNPGIISS----PSVPSVPPPQPPSQAPSSVSTTSSTTTTTTTTTTLASPNT-----APPASSTAYTSVTS-SAPTSKSRlPPTTVILNQN-DASEDSNKRESSRTNDtnKEATVLHYPWPTPPTKPKELDGYVGFAN-LPNQVYRKAvkkgfDFTLMVVGESGLGKSTLINSMFLADIYS-AEYPG---PSLRVKKTVAVETSKVL--LKENGVNLTLTVVDTPGFGDAVDNSNCWVPVIEYIESKYEEFLNAESRVVR----RQIPDSRVHCCLYFVAPsgHGLKPLDVEFMQRLHDKVNIIPVIAKADTMTPDECAHFKKQILNEIA-------QHKIKIYEFPEVEEEEESKLHKVLRDRVPFAVVGANTVVEHDGRK-----VRGRKYPWGIAEVENLEHCDFIALRNMVIRTHLQDLKDvTNNVHYENFRCRTL------------------------------------------------------------------------------------------------------------------------------------------------------------
>A0A3Q3F5G8	311	0.281	1.155E-85	169	509	652	5	349	350
-------------------------------------------------------------------------------------------------------------------------------------------------------------------------TRPGPPQDTQVPQDTQVPQDTQVPQDtqdqdkEYVGfatlPNQVHRKTVKKGFTFTVMVAGESGLGKSTLINSLFLTDLYK-----DRKVPNAEERICQTVGMIKHTVGIEEKGIKLRLSIIDTPGFGDAVNNTESWKHIEDYIDQQFEQYFRDESGLNR----KNIQDNRVHCLLYFISlfGHGLRPLDVACMKALHAKVNIIPLLAKADGLTETEVCKKKTKIREDIR-------RFGINIYQFPdcdSDEDEDFKTREQILKDSVPFAVIGSN----VQVESKGRRF-RGRSYPWGVVEVENPAHSDFLLLRNMLVRTHMQDLKDVTREiHYENYRAQCIQnmTRMMvqerkrrDRSLRRMRR----------------------------------------------------------------------------------------------------------------------------------------------
>A0A7J7JL50	311	0.284	1.155E-85	199	498	652	34	317	355
-------------------------------------------------------------------------------------------------------------------------------------------------------------------------------------------------------PNQVHRKSVKKGFEFTLMVVGESGLGKSTLVNNLFLT-----DLYPERHIPNAIDKIKQTVKIDASSVEIEERGVKLRLTVVDTPGFGDSINTGECYASILQYIDEQFERYLNDESGLNR----RNITDNRVHACFYFISPagHGLKPLDIAFMKAVHYKVNIVPVIAKADTLTKQEVHKLKKKILEEIR-------ANGINIYTLPDcddDEDEEFKLQCDQLKTAMPFAVVGSNQIIEVKGRK-----VRGRMYPWGVVEVENPEHCDFIKLRTMLI-THMQDLQEvTHEVHYENFRSDRLSGP---------------------------------------------------------------------------------------------------------------------------------------------------------
>A0A2P2I2F5	311	0.269	1.155E-85	171	497	652	4	316	422
---------------------------------------------------------------------------------------------------------------------------------------------------------------------------PAFLRESSKGLRPPAETKGGREMIGFATlPEQVHRKTVKRGFDFTLLVVGEAGLGKSTLVNSLFLT-----ELYKDRKIPTVESLVKKTVEIEKKTVEIEEKGVKLRLTVVDTPGFGDGVDCADDWKSVERYVDEQFNKYFQDESGLNR----RNIQDHRVHCCLYFVPPygHGLRQLDVEFMKRLHRKVNIVPVIAKADTFTKGEIAKLKANLLRDIE-------VNKIKIYQFPDcdeDEDEEFKQQDRELKASIPFAVIGSNCIIEVAGKR-----VRGRQYPWGIVEVENAAHCDFVKLRTMLISTHMQDMKEvTQDIHYENFRAQCISQ----------------------------------------------------------------------------------------------------------------------------------------------------------
>UPI000D73F878	311	0.256	1.155E-85	154	495	652	11	352	424
----------------------------------------------------------------------------------------------------------------------------------------------------------NNNDDDDLGSASPKEEKRTPgrklIRITSKSGEMTFGKLLTSPLPMFVNPEQPgyvgfanLPNQVHRKSvkkgfEFTLMVVGESGLGKSTLVNSLFLT-----DLYPERHIPTAAEKIQQTVKIDASTVEIEERGVKLRLTVVDTPGFGDSLNSTDCFKPVIRYIDDQFERYLNDESGLNR----RHIVDNRVHSCFYFINPsgHGLKPLDVAFMRAVHHKVNIVPVIAKADTLTKQEVTNLKRRILDQIEDYGI-----KIYPLPDcDSDEDEDYKEQCRQLKNAVPFAVVGANAIIEVKGRK-----VRGRMYPWGVVEVENPEHCDFIKLRTMLI-THMQDLQEvTQETHYENYRAEKL------------------------------------------------------------------------------------------------------------------------------------------------------------
>UPI0018F62CA4	311	0.286	1.155E-85	204	495	652	23	300	426
------------------------------------------------------------------------------------------------------------------------------------------------------------------------------------------------------------PNQVYRKSvkrgfEFTLMVVGESGLGKSTLINSLFLSDLYSKEY------PGPSLRINKTVQVEQVKVLVKEGGVQLTLTIVDTPGFGDAVDNSNCWQPVINYIDSKFEDFLNSESRVNR----RQMADTRVHCCLYFIAPsgHGMKPLDIEFMKRLHDKVNIIPLIAKADTLTPEECQHFKKQIMKEIK-------EQKIKIYEFPGTEDEEDNKLVKKFKDRVPLAVVGSTLVFEVSGRK-----VRGRQYPWGLAEVENGEHCDFSLLRNMLIRTHMQDLKDiTNNVHYENYRSRKL------------------------------------------------------------------------------------------------------------------------------------------------------------
>UPI00145511FC	311	0.281	1.155E-85	139	491	652	17	345	444
-------------------------------------------------------------------------------------------------------------------------------------------VSPTPRQQPSALERFELNS-RSSSVTERE-------TRRGEAAADSHQSGREYVGFATL-PDQVHRKSVKKGFEFTLMVVGESGLGKSTLVNSLFLTDLYKERRDISADE-----RIEQTVDIKRCAVDIEEQGVRLRLNVVDTPGFGDSINCNASCTPIIDYIEEQFAQYYQDESGLNR----KNIIDNRVHCCLYFISPygHGLRPIDVCFMQRLHDKVNIVPVLAKADCLTPTEVRTLKDRVLREIREQDI-------NIYNFPdcdSDEDEDFKQQDSELKASVPFAVIGSNTVVEVGGKR-----VRGRLYPWGITEVENPKHCDFVKLRKMLIRTHMQDLKDVTRDlHYENYR----------------------------------------------------------------------------------------------------------------------------------------------------------------
>UPI000B45D37B	311	0.297	1.155E-85	204	498	652	70	349	468
------------------------------------------------------------------------------------------------------------------------------------------------------------------------------------------------------------PNQVYRKSvkkgfEFTLMVVGESGLGKSTLINSLFLSDLY-CAEYPG---PSHRIQKTVKVETTKTV--LKENGVQLQLTVVDTPGFGDAVDNSNCWQPVIDFIDSKYDDYLNSESRVSR----ITMPDYRVHTCLYFIAPtgHGLKPLDVEFMKRLHDKVNIIPLIAKADTLTPDECREFKKTILNEIA-------RHKIRIYEFPECDDDEDSKIQKKLRDRVPFAVVGSNRVIEAGGKR-----VRGRQYPWGLVEVENLEHNDFIALRNMLIRTHMQDLKDvTNNVHYENYRYSKL-AP---------------------------------------------------------------------------------------------------------------------------------------------------------
>A0A3Q1FA56	311	0.268	1.155E-85	134	503	652	49	407	473
--------------------------------------------------------------------------------------------------------------------------------------PTGSPIVPPRAnhigldREFHPLQLRRQlASQVSLDSPLSPASRPrSPWGRFDPYDSPEDQDKEYVGFATL--PNQVHRKTVKKGFTFTLMVAGESGLGKSTLINSLFLTDIYK-----DRKVLNAEERINQTIDIVKHTISIEEKGIKLRLSIIDTPGFGDAVNNTECFKDLEDYIDQQFEQYFRDESGLNR----RNIQDNRVHCCLYFISPfgHGLRPLDVECMKALHEKVNIIPLLAKADSLTHAEIRRKKMKIREEMK-------LFGINIYQFPecdSDEEEDFKTEEQILKDSIPFAVIGGNVQMESKGRK-----YRARVYPWGVVEVENPAHSDFLLLRNMLVRTHMQDLKDVTREiHYENYRAQCIQN--MTRM----------------------------------------------------------------------------------------------------------------------------------------------------
>UPI001CF76214	311	0.252	1.155E-85	67	495	652	21	470	599
-------------------------------------------------------------------SRPNIMPSSYLYTSSsalLNRNSenkPTPPPTLPKytSSFNAGSGLNRDRDKDSIGGSyrlSSLDRLAMRQKFMDQQSPTNANSNGTIAQTNGsettsiqtkremffTSTTDTKDSNRIKPSTMdKPPEPPvkSPPEATKEDTSKESTPEIVKERPKLKELDgyvgfANLPNQVYRKAvkkgfEFTLMVVGESGLGKSTLINSMFLTEIYNSTDYPG---PTQRLKKTVAVETTRVM--LKENGVNLLLTMVDTPGFGDAVDNSNCWAPIIEYIESKYEDYLNSEARVTR----KQIPDQRVHCCLYFIQPsgHGLKSLDIEFMKRLCDKVNIIPIIAKADTLTSDECALFKKQILNEIA-------QNKIKIYEFPDtSEDDEEHKLNKSLKERVPFAVVGSNTVIEVDGKK-----VRGRRYPWGIAEVENLEHCDFIALRNMIIRTHLQDLKDvTNNVHYENYRCRKL------------------------------------------------------------------------------------------------------------------------------------------------------------
>A0A8J2PSE0	311	0.303	1.155E-85	204	511	652	350	641	757
------------------------------------------------------------------------------------------------------------------------------------------------------------------------------------------------------------PNQVYRKAvkkgfDFTLMVVGESGLGKSTLINSMFLADIYS-AEYPG---PSHRIKKTVQVETCKVL--LKENGVNLTLTIVDTPGFGDAVDNSNCWQPVIDYIESRYEDYLNSESRVNRKMVM----DSRVHCCLYFIAPsgHGLKPLDIELMKKLHDKVNIIPVLAKADTMTPEECAHFKKQVLNEIA-------QHKIKIYEFPDCDDEEENKVNKMMRERVPFAVVGSNAVVDVEGKK-----FRGRKYPWGTVIVENMEHCDFVPLRNMVVRTHLQDLKDvTNNVHYENFRCRKLAG--LGPDGKPLKVFG--------------------------------------------------------------------------------------------------------------------------------------------
>UPI001C4C6EF5	310	0.296	1.569E-85	199	506	652	11	302	363
-------------------------------------------------------------------------------------------------------------------------------------------------------------------------------------------------------PTQVHRKSVKKGFDFTLMVAGESGLGKSTLVNSLFLTDLYKDRV-----LQDAQDRIPQTLEIVKHAIETEERGVKVKLTVIDTPGFGDAVDNTECWKPIVHYIDCQFEQYFRDESGLDR----KNIQDGRVHCCLYFLSPfgHGLRPLDISFLRAIHDKVNIVPVIAKADCLTPTEVQCKKEKIRHELQ-------ENGINIYEFPecdSDEDEEFKAQDAEMKRSIPFAVIGSTQV----VRELKDKVFRGRQYPWGTVEMENSAHCDFLKLREMLIQTHMQDLKDvTHEVHYENYRAQCIQS--LTRTGAR-------------------------------------------------------------------------------------------------------------------------------------------------
>A0A1W7R9I2	310	0.264	1.569E-85	199	544	652	12	334	373
-------------------------------------------------------------------------------------------------------------------------------------------------------------------------------------------------------PDQVHRKSVKKGFDFTLIVVGESGLGKSTLINSLFLTDIYKDRV-----VPNVEERVDKTVDISKTTIEIEEKGVRLRLTVVDTPGFGDSVNCEDNYKAIEKYIDEQFNQFFKDESGLNR----KNIVDNRVHCCLYFIPPfgHGLRPIDVEFMKRLHQKVNIVPIVAKADALTATEIRRLKDRILRELD-------EHQVKIYQLPecdSDEDEEFKQQDRELKESIPFAVIGSNIVVEANGKR-----TRGRLYPWGIVEVENPKHSDFLKLKTFLISTHMQDLKDvTRDVHYESYRAQYITkiSQQAARERNKLRRdSGPN-----------FESISEADRLLQQKEEEIRR-----------------------------------------------------------------------------------------------------------
>A0A7M5V2M2	310	0.308	1.569E-85	199	503	652	31	319	373
-------------------------------------------------------------------------------------------------------------------------------------------------------------------------------------------------------PNQVHRKTVKRGFEFTLMVVGESGLGKSTLINSLFLT-----DLYAGRNFSTAKERIKSTLNIDTSSVEIEERGVRLKLTVVDTPGYGDSLDCSNGFEPIVKYIEQQFENYLRDESGLNR----RNITDNRVHCCFYFINPvgHGLKPIDVKFMQLLHERVNIVPVIGKADTLTKKELQKIKRKVLEEVHKNNI-------KIYDFPDcdeDEDEEFKLLTKELKAAVPYAVIGSNTTIDIRGKK-----VRGRQYPWGIVEIENPNHCDFIKLRTMLI-TYMQDLKEvTQDFHYENYRAQRLKTPPGGSP----------------------------------------------------------------------------------------------------------------------------------------------------
>R4FKK6	310	0.304	1.569E-85	204	495	652	54	334	380
------------------------------------------------------------------------------------------------------------------------------------------------------------------------------------------------------------PNQVYRKAvkkgfDFTLMVVGESGLGKSTLINSMFLAEVYSAD-YPGPSERVKKTVQVETSRT-----LLRENGVNLTLTIVDTPGFGDAVDNSNCWQPVIDYIESRYEEFLNAESRVNRR---SQSPDTRVHCCLYFIAPsgHGLKPLDVEFMQRLHDKVNIIPVIAKADTMTPEECAHFKKQILNEVA-------QHKIKIYEFPDvEDSNDDGKPsGKKLRDRVPMAVVGSNTIVEVDGKK-----IRGRKYPWGIAEVENLEHCDFIALRNMLIRTHLQDLKDvTNNVHYENYRCRKL------------------------------------------------------------------------------------------------------------------------------------------------------------
>UPI001B888697	310	0.264	1.569E-85	162	509	652	14	350	418
------------------------------------------------------------------------------------------------------------------------------------------------------------------GPTYRRITTPCtPriLTRQIAYTRAKYKDGEDYIGFATL-PDQVHRKAVKRGFDFTLMVVGETGLGKSTLINSLFLS-----DMYPQREIPSVEARIMATVEIAKKQLEIEEKGVRLRLSIVDTPGFSDALNTENDWKNIVEYIDKQFEQYLNDESGLHR----KNIIDHRVHCLLYFISPygHGLKPLDIDVMKKLHNKVNIVPVLAKADTLTKAELKKMKEKIMREISDNDI-------HIYQFPecdSDEDEEFKNQDLQLKACLPFAVVGCNSVVEVGGKK-----VRGRTYPWGIVEVDNPSHCDFNRLRQMLISTHMQDLKDvTADILYENYRAEHMQkqLQIGQRERNKLKR----------------------------------------------------------------------------------------------------------------------------------------------
>A0A8C2ZIM1	310	0.266	1.569E-85	94	503	652	4	407	428
----------------------------------------------------------------------------------------------PPISQPgdqhQKPDHQAPVHREAEGTGTaanSLSGTP-TLPRAVLCNPTGSPTVP---HRPSRVGPNTDLKPLALKRQLIPQVSMDyPLipASRPHSPWGRFDPYDSPEDREYVGFAT-LPNQVHRKngeeRCLgCIFLsVGESGLGKSTLINSLFLTDLYK-----DRKVPNAQERIDQTVNTIKHTISIEEKGIKVRLTVIDTPGFGDAVNNTESWNPIEDYIDQQFEQYFRDESGLNR----SNIQDNRVHCCLYFISPlgHGLRPLDVACMKALHNKVNIVPVVAKADSLTQAEVHRKKMKIREEIE-------QFGINIYQFPecdSDEDEDFKKQDQILKDSTPFAVIGSN----VQVESKGRKF-RGRVYPWGVVEVENSAHSDFLLLRNMLVRTHMQDLKDVTgETHYENYRAQCIQN--MTRM----------------------------------------------------------------------------------------------------------------------------------------------------
>UPI001CF3CACC	310	0.292	1.569E-85	199	503	652	16	303	429
-------------------------------------------------------------------------------------------------------------------------------------------------------------------------------------------------------PNQVFRKSVKKGFEFTVMVVGESGLGKSTLLNSLFLTDIYTPASYPGV-----EERLKKTVAVKPSTVEMKEGGVRLRLTVVDTPGFGDAVDNTDCWNPVIEYIDSQFEEYLNAESKVYR----TPFPDDRVHCCLYFIAPtgHCLKPLDIEFMKRLHNKVNIVPVIAKADTLTQEECSKFKKKILKEIE-------ENDIGIYKFPElggEDDEDVAA--VSMKDRIPFAVVGSNTVLEVNGRR-----VRARVYPWGVAEVENVDHCDFVALRNMLIRTHMQDLKDmTNDIHYENYRCGKLAAMTVGSP----------------------------------------------------------------------------------------------------------------------------------------------------
>H6CBF6	310	0.273	1.569E-85	126	495	652	8	360	465
------------------------------------------------------------------------------------------------------------------------------LASPSPSVPNGKPASPYlKEATPVGSSPSSSPNPAQTVSSKDPKAAAAAANDMRNVVRRKLTGYVGFANL----PNQWHRKSVRKGFNFNVMIVGESGLGKSTLVNTLFNT---SLYPPRERKGPSLDIIPKTVS-IQSISADIEENGVRLRLTVVDTPGFGDFVNNDDSWRPIVENIEQRYDAYLEAENKVNR----MNIVDNRIHACVYFIQPtgHSLKPLDIEVMRRLHTKVNLIPVIAKADTLTDEEVAAFKDRILADIQ-------HHSIQIFEGPHyElDDEETIAENQEIMSKVPFAVVGANyEVTNAEGRK-----VRGRRYPWGIIEVDNEDHCDFVKLRQMLIRTHMEELKEhTNNTLYENYRSDKL------------------------------------------------------------------------------------------------------------------------------------------------------------
>H2TSI2	310	0.282	1.569E-85	93	492	652	15	408	477
---------------------------------------------------------------------------------------------FPYAMRDMPPTSQLDEHQQNPGSDTPVKQVTDKTMTADNGkspSPSRTPSLPKrFPSQPPRSPTVPPKpvmQLASQGSVSRsysPTSRPqSPWCCADPYDSAEDQDKEYVGFATL--PNQVNRKAVKKGFMFTIMVAGESGLGKSTLVNSLFLTDLYK-----DRKVPSAQDRINQTVKIIKHTVGIEEKGIRLRLNIIDTPGFGDAINNTKCWQSIEDYIDQQFEQYFRDESGLNR----RNIQDNRVHCCLYFISPfsHGLRPLDVECMTALHGKVNIVPVLAKADCMTPAEVSIKKQKIKGELK-------KFGIKIYQFPEcdpEDNEEIRMHDQMLKENFPFAVIGSN-----LHVESKGRMVRGRAYPWGVVEAEDPLHSDSLLLRNMLVRTYMQDLKDvTQETHYENYRA---------------------------------------------------------------------------------------------------------------------------------------------------------------
>UPI000BA80078	310	0.317	1.569E-85	204	495	652	79	355	485
------------------------------------------------------------------------------------------------------------------------------------------------------------------------------------------------------------PNQVYRKAvkrgfNFTLMVVGESGLGKSTLINSLFLTDIYS-NEYPG---PSQRIKKTVQVETNKV--FLRENGVNLTLTIVDTPGFGDAVDNSECWQPIVDFIDTKYEDFLNAESRVHR----TSITDSRIHCCLYFISPgHGLKPLDIEFMKRLHEKVNVVPLIAKADTMTPEECYQFKKIVLNEIA-------QNKIRIYEFPDCEDEEENKLQKPMKEQVPFAVVGSNMVIECNGKR-----VRGRRYPWGVAEVENMEHCDFLALRNMLLRTHMQDLRDvTNNVHYENYRCMKL------------------------------------------------------------------------------------------------------------------------------------------------------------
>UPI001CA92227	310	0.273	1.569E-85	118	495	652	127	513	644
----------------------------------------------------------------------------------------------------------------------SKRELFFKGETTPPSVPSVPP--PQPPSAPTLTPTSTLNSstapppGTQTKSRLPPTTVNLNQTDGSEDSNKRENSRTESNKESNLNLhPRPtpptkpkeldgyvgfanLPNQVYRKAvkkgfDFTLMVVGESGLGKSTLINSMFLSDIYS-SEYPG---PSLRVKKTVAVETSKVL--LKENGVNLTLTVVDTPGFGDAVDNSNCWVPVIEYIESKYEEFLNAESRVVR----RQIPDSRVHCCLYFVAPsgHGLKPLDVEFMQRLHDKVNIIPVIAKADTMTPDECIHFKKQILNEIA-------QHKIKIYEFPEVEEEEDSKLHKVLRDRVPFAVVGANTVVEH----ENGKKVRGRKYPWGVAEVENLEHCDFIALRNMVIRTHLQDLKDvTNNVHYENFRCRTL------------------------------------------------------------------------------------------------------------------------------------------------------------
>A0A0K8TSH1	310	0.311	1.569E-85	204	495	652	304	583	714
------------------------------------------------------------------------------------------------------------------------------------------------------------------------------------------------------------PNQVYRKAvkkgfEFTLMVVGESGLGKSTLINSMFLSDIYNQDQHPG---PSHRVKKTVAVETTKVL--LKENGVNLTLTVVDTPGFGDAVDNSNCWVPIIDFVESKYEEYLTAESRVHR----KAIPDNRVHCCLYFIAPsgHGLKPLDVEFMQRLCDKVNIIPVVAKADTMTPEEVQLFKKQILNEIA-------QHKIKIYDFPEplEDEEEAKVLRQ-LRSRVPFAIVGANSVIEIDGRK-----VRGRRYPWGIAEVENLEHCDFIALRNMVIRTHLQDLKDvTNNVHYENYRCRKL------------------------------------------------------------------------------------------------------------------------------------------------------------
>A0A8B6XMK8	310	0.290	2.132E-85	199	502	652	13	301	332
-------------------------------------------------------------------------------------------------------------------------------------------------------------------------------------------------------PNQVHRKSVKRGFEFTLMVVGESGLGKSTLVDSLFLT-----SLYSDRHLPDAAKRIEKTISVSTSTVEIEEKGVKLKLTVVDTPGFGDAVNNSDSWQPIVQYINEQYEAYLRDESGLNR----RNITDTRVHCCLYFINPvgHGLKPLDIAMMKALHDKVNIVPVIAKADTLTLKEVKTLKERILDEIR-------RSGIQVYRFPDddeDDEEEFIEVNRQLKASVPFAVVGSNKIFEVNGKK-----VRGRIYPWGIVDIENPAHCDFTMLRNMLIRTHMQDLKDvTQDAHYENFRAKRLRXXXDER-----------------------------------------------------------------------------------------------------------------------------------------------------
>A0A1Z5KWP7	310	0.269	2.132E-85	173	493	652	1	301	378
-----------------------------------------------------------------------------------------------------------------------------------------------------------------------------PSTDLRHSPCPSEGEIGFATL-----PEQVHRKSVKRGFDFTLMVVGESGLGKSTLINSLFLTDLYQ-----DRKIPSVEEKVDRTVNIEKKTMEIEEKGVRLRLTVVDTPGFGDAVNCEESWRTTDKYIDEQFNQFFKDESGLNR----KNIVDNRVHCCLYFIPPwgHGLRQLDIEFMKRLHKKVNIVPVIAKADTLTPAEVRTTKERILRELE-------ENEVTIYQLPecdSDEDEDIKIQDKELKGSIPFAIVSSSQVVEANGRR-----VRGRLYPWGIVEVENPKHSDFLKLRTFLISTHMQDLKEvTRDVHYENYRAQ--------------------------------------------------------------------------------------------------------------------------------------------------------------
>A0A0D2WK97	310	0.294	2.132E-85	199	504	652	31	319	418
-------------------------------------------------------------------------------------------------------------------------------------------------------------------------------------------------------PNQVHRKSVKKGFEFTLMVVGESGLGKSTLVNSLFLTDLYNEREY-----PSAAERIEKTVKVSSTSVEIEEKGVRLRLTIVDTPGFGDAVNNQDSWASIVTFIDERFEEFLNDELRVNR----TKTNDNRVHCCLYFIAPngHGLKPLDIEFMKRLHKKVNIIPVIGKADTLTADEIKSFRRQILSQIAENDI-----SIYQFATDSDDEEDAIREAQSLQASVPFAVVGSNTVLEIGGKK-----VRGRMYPWGIVEVENEDHCDFTKLRNLLIRTHMQDLKDnTNDVLYESYRAFKLTG-MGGSLP---------------------------------------------------------------------------------------------------------------------------------------------------
>A0A504Y6C7	310	0.273	2.132E-85	146	507	652	176	530	626
--------------------------------------------------------------------------------------------------------------------------------------------------RPIISGSPPVNSSAleRTRSVYDPSRRMRPvLLGIGVPMKRTRQWSGQSEEDARLGfgnlPDQMHRKAVKKGFNFTLMVVGESGLGKSTLINSLFMQDLYK-----DREVPDAGDRVRSTTQIEKRQIELDERGVKLRLTVVDTPGFNDAVNCTDCWKPIEDYIDGTFEQYFKDECGLNR----KNIHDHRVHCCLYFISPygHGLRQVDVAFMRRLQHKVNIVPIIAKADALTAAELHTFKERIMSDFD-------RYKIDIYRLPecdSDEEEEIKRLDKEIKSVLPFAVIGSNCVVEVDGHR-----VRGRQYPWGVVEVENTKHCDFTKLRVFLLKTHMQDLKDmTLDVHYENYRAKYITERMSKRqTDRRE------------------------------------------------------------------------------------------------------------------------------------------------
>UPI0006C9AC44	310	0.284	2.132E-85	151	495	652	215	550	679
-------------------------------------------------------------------------------------------------------------------------------------------------------GYEDSNKrEAAREAAAREAAATAAANNTATVVAASPRPAIPAKPKELDGYvgfAN-LPNQVYRKAvkrgfDFTLMVVGESGLGKSTLINSLFLTDIYS-AEHPG---PSLRIKKTVAVETSKVL--LKENGVNLTLTIVDTPGFGDAVDNSNCWHPVIDYIENKYEEFLNAESRVVR----RQIPDSRVHCCLYFVAPsgHGLKPLDVEFMQRLHDKVNIIPVIAKADTMTPDECAYFKKQILNEIA-------QHKIKIYEFPETEVEEEDSNkvNKHLRDRVPFAIVGANTVIEHDGKK-----VRGRKYPWGVVEVENLEHNDFIALRDMIVRTHLQDLKDvTNNVHYENYRCRTL------------------------------------------------------------------------------------------------------------------------------------------------------------
>UPI001CA89348	310	0.275	2.132E-85	131	495	652	261	599	730
-----------------------------------------------------------------------------------------------------------------------------------HTSASALILNPNDSSEDSNKRDSSRSSESKDSSLNSILHRPLqPLTKSKELDGYVGFANL---------PNQVYRKAVKKGFDFTIMVVGRSGLGKSTFINSMFLADIYS-AEYPG---PSLRVKKTVAVETTKVL--LKENGVNLTLTVVDTPGFGDAIDNSNCWVPVIEYIESKYEEFLNAESRVTR----RQIPDSRVHCCLYFIAPSGhdLTPLDVEFMQRLHDKVNIIPVIAKADTMTPDERAYFKKKILNEIA-------QHKIKIYEFPEEEYEEGGSKyDKVLRDRVPFAVVGANTVVEHDGKK-----VRGRNYPWGIAEVENLEHCDFIALRDMIIRTHLQDLQDVTNNiHYENFRCRTL------------------------------------------------------------------------------------------------------------------------------------------------------------
>A0A2G8LFF4	310	0.275	2.896E-85	199	493	652	27	304	315
-------------------------------------------------------------------------------------------------------------------------------------------------------------------------------------------------------PNQVHRKSVKKGFEFTLMVVGESGLGKSTLINSLFLTDLYP-EAHSKCCRKI-----DKTVSIDASTVEIEERGVKLRLTVVDTPGYGDAINNNDCFDPILKYIDDQYERYLNDESGLNR----RNIVDNRVHCCFYFISPtgHGLKPLDIEFMKALHNKVNIVPVIAKSDTLTKKEIVNLKRRIMDEID-------ENSIKIYHMPdsdSDEDEDFKEQNQKLKDSVPFAVCGSSQLIEVKGRK-----VRGRLYPWGVVEVENPDHCDFIKLRSMLI-THMQDLQEvTHEVHYENFRSQ--------------------------------------------------------------------------------------------------------------------------------------------------------------
>A0A6J2XUE3	310	0.266	2.896E-85	199	506	652	23	312	352
-------------------------------------------------------------------------------------------------------------------------------------------------------------------------------------------------------PNQVHRKSVKKGFEFTLMVVGESGLGKSTLVNALFLTDLYPERV-----VPDAVEKLKQTVKLEPTTVEIEERGIKLRLTVVDTPGYGDAINNTDSFSEIISYIDDQFERFLRDESGLNR----KNIVDNRIHCCFYFISPfgHGLKPLDVEFMKQLHNKVNIVPVIAKADVLTKKEMQKLKKKVLDEIAENGIKIF----SLPECDSDEDEEYKEQVRQLKQAVPFAVCGANTLLEVKGRK-----VRGRLYPWGVVEVENPDHCDFIKLRTMLI-THMQDLQDiTQREHYENYRSERL--AKGGPPPKR-------------------------------------------------------------------------------------------------------------------------------------------------
>A0A0K8S8Y1	310	0.278	2.896E-85	199	502	652	23	312	359
-------------------------------------------------------------------------------------------------------------------------------------------------------------------------------------------------------PNQVHRKSVKKGFEFTLMVVGESGLGKSTLVNSLFLT-----DLYPNRKIPDAIDKTFKTVGLEASTVEIEERGVKLRLTVVDTPGFGDAINNTDSFKAIIQYIDDQFERFLRDESGLNR----RNILDNRVHCCFYFISPfgHGMKPLDIEFMKQLHNKVNIVPVIAKADVLTKKEILKLKKRIMEEIEANGIKIY----GLPDCDSDEDEDYKEQVRQLKEAVPFAVCGSNTLLEARGKK-----VRGRLYPWGVVEVENPDHCDFRKLRTMLI-THMQDLQEvTQEVHYENYRSERLakGAPVRKR-----------------------------------------------------------------------------------------------------------------------------------------------------
>A0A4Y2PGT5	310	0.282	2.896E-85	199	509	652	12	309	365
-------------------------------------------------------------------------------------------------------------------------------------------------------------------------------------------------------PEQVHRKSVKKGFDFTLIVVGETGLGKSTLINSLFLTDLYK-----DRKILSVEERVDRTVDIEKTTIDIEEKGVKLRLTVIDTPGFGDAINCEENWKTIERYIDEQFNQFFKDESGLNR----KNIIDNRVHCCLYFIPPygHGLRQLDVEFMKRLHSKVNIVPIIAKADTLTPIEVRKLKETILREVE-------EQQIKIYQLPecdSDEDEEFKQQDKELKESIPFAVIGSTQIVEINGRK-----VRGRLYPWGIVEVENPKHSDFLKLRTFLISTHMQDLKDvTRDVHYENYRAQYITkiSQQAARERNKLRR----------------------------------------------------------------------------------------------------------------------------------------------
>UPI001EDDB381	310	0.280	2.896E-85	199	495	652	26	306	367
-------------------------------------------------------------------------------------------------------------------------------------------------------------------------------------------------------PNQVHRKSVKKGFEFTLMVVGETGLGKSTLVNSLFLT-----DLYPERNIPSAGERTKQTVKIDASTVEIEERGVKLRLTVVDTPGFGDAIDNTDCFRSIIQYIDDQFERFLRDESGLNR----RNIVDNRVHCCFYFISPygHGLKPLDTQFMKMLHHKVNIVPVIAKADMLTKKEIARLKKRVMEEIEANGIRIY----PLPDCDSDEDEDYKEQVRQLKDAVPFAVCGANTLIEVKGRK-----VRGRQYPWGVVEVENPEHCDFIKLRTMLI-QQLQDLQEvTQDVHYENYRSERL------------------------------------------------------------------------------------------------------------------------------------------------------------
>UPI001C70F3DB	310	0.271	2.896E-85	199	534	652	20	343	373
-------------------------------------------------------------------------------------------------------------------------------------------------------------------------------------------------------PNQIHRKSVKRGFEFTLMVVGESGLGKSTLINTLFLT-----DLYPDRVMPSAQECIEKTVKIDVSTVEIEERGVKVRLTVVDTPGYGDAIDNTDCFQSIISYINDQFERYLQDESGLNR----RHIVDNRVHCCFYFINPagHGLKPLDIQFMKQLHNKVNIVPVIAKADTLTKQEVAKLKRKVLDEIE-------ENGIHIYPLPDcdtDEEEDYKEQVRLLKEAVPFAVVGSTTVLDVGGKK-----VRGRQYPWGVIEVENPNHCDFIKLRC-LLGTHMQDLtEVTQDVHYENYRSERLakggSAPLAASAAAATTNANSVAAPAKKQSPTAMVSGPDKERM---------------------------------------------------------------------------------------------------------------------
>A0A8C6L6E1	310	0.268	2.896E-85	170	510	652	8	343	392
--------------------------------------------------------------------------------------------------------------------------------------------------------------------------KQAPLNTHAGPIKMYGGSSSSDQDKEYVGfatlPNQVHRKTVKKGFTFTVMVAGESGLGKSTLINSLFLTDLYK-----ERKVPNAEERIGQTVDIVKHMIGIEEKGIKLRLTIIDTPGFGDAVNNIKSWKHIEDYIDQQFEQFFRDESGLNR----KNIQDNRVHCLLYFVSPfgHGLRPLDVECMKALHEKVNIIPLLAKADSLTQAEILKKKMKIREDIR-------QFGVNIYQFPdcdSDEDEDLKTQEQFLKDSIPFAVIGSN----IQVESKGRKF-RGRSYPWGVVEVENPVHSDFLLLRNMLVRTHMQDLKDVTREiHYENYRAQCIQnmTRMMvlERKRRwvEMKKY---------------------------------------------------------------------------------------------------------------------------------------------
>E4YC57	310	0.275	2.896E-85	158	506	652	3	343	395
--------------------------------------------------------------------------------------------------------------------------------------------------------------GVAKGSILgseekqRKNvERKATFLSFFKGGGLEMIGGFVGFANL---PNQVHRKSVKKGFEFTMMAVGESGLGKSTLINSLFLT-----NLYEEREIPEAAIKAKQTVSIEASTVEIEERGVKLRLTVVDTPGFGDAIDNKNAFDPIIEYIDNQFERYLHDESGLNR----RHIVDNRVHCCFYFINPcgHGLRPIDIEFMKTLQTRVNLVPLIAKADMLTPKEIKKFKKRVLEELG-------KNQIHIYQLPDvedDEDEEFKQQTQQLKSMIPFAVVGSTQLIEVKGKK-----VRGRLYPWGVVEVENPDHNDFTGLRTMLI-SHMQDLQEVTHDlHYEKYRASRLGdepeAPMMAPMGTR-------------------------------------------------------------------------------------------------------------------------------------------------
>A0A8B7NJP5	310	0.280	2.896E-85	157	495	652	12	337	415
-------------------------------------------------------------------------------------------------------------------------------------------------------------SPLSSPADSLPSTPRTPLTPSKSFKVKKNPFTPPDM-PGYVGFAN-LPNQIHRKSvkrgfEFTLMVVGESGLGKSTLINTLFLT-----DLYPDRVVSSVQENLKKTVKIDVSTVEIEERGVKVRLTVVDTPGYGDAIDNTDCFQSIITYINEQFERYLQDESGLNR----RHIVDNRVHCCFYFINPagHGLKPLDVQFMKQLHNKVNIVPVIAKADTLTKIEVAKLKKKVMDEIQ-------QHGIHVYPLPEcdtDEEEDYKLQVRQLKEAVPFAVVGSATVLDVGGRK-----VRGRQYPWGVIEVENPQHCDFSKLRC-LLGTHMQDLtEVTQEVHYENYRSDRL------------------------------------------------------------------------------------------------------------------------------------------------------------
>E4Z2P7	310	0.303	2.896E-85	204	495	652	26	304	420
------------------------------------------------------------------------------------------------------------------------------------------------------------------------------------------------------------PNQLYRKAvkdgfEFTLMVVGESGLGKSTLTNSLFLTDIY------GAEYPGPSQRIKKTSKVEQTRIAVKESGVQLNLSIVDTPGFGDEVNNDKCWDPIIEFIESQFELFLNGESRVERPC---KIQDTRVHCCLYFIAPtgHGLKPLDIEFMRRLHDKVNIIPLIAKADTLTPDECHEFKREILREIE-------LHKINIYKFPDGVDDEEARANKKIRERIPFAVIGSNHVLQLNDRR-----VRARQYPWGICEIENEEHCDFKVLRDMLIRTNMQDLVDlTAMVHYENFRADKL------------------------------------------------------------------------------------------------------------------------------------------------------------
>UPI00096B56CE	310	0.300	2.896E-85	195	495	652	11	298	429
---------------------------------------------------------------------------------------------------------------------------------------------------------------------------------------------------SYVGYAN-LPNQVFRkavKRGFqfSLMVVGQSGLGKSTLINSLFMTDLYEDCVYSPSPQ-----RMPRTTEIKESTVSVEEGGVRLELTLIDTPGFGDIVDNSQCWRPIVDYIDSKYEKYLNDESRVNR----GYTEDYRIHCCLYFIPPngHGLRQIDIEFMKQLHNKTNIVPVIAKADTFTPEEVVRFKKVVLQDIADNGI-------KIYQFPDaQLDEEDDAANQKLREAIPFAVVGSNTILEVNQKK-----VRGRQYPWGVAEVENADHCDFTTLRNMIIRTHMQDLKDiTNNVHYENYRCTKL------------------------------------------------------------------------------------------------------------------------------------------------------------
>A0A6P8IZJ3	310	0.285	2.896E-85	199	495	652	16	295	441
-------------------------------------------------------------------------------------------------------------------------------------------------------------------------------------------------------PNQVFRKSVKKGFEFTVMVVGESGLGKSTLLNSLFLTDLYTPSSYPSIKE-----KMTKTVEVKPCTVELKEGSVRLRLTVVDTPGFGDAVNNSDCWKPIIEYIDNKFEEFLTEESKVNR----HPFPDSRVHCCLYFIAPtgHCLKPLDIEFMKKLHKKVNIVPVIAKSDTMTTEECTRFKKQILQEIK-------ENDIGIYEFPDLAGEDDSEQDStNMRDRIPFAVVGSNTVLEVNGKR-----VRARVYPWGVAEVENVDHCDFVALRNMLIRTHMQDLKDVTDDtHYENYRCEKL------------------------------------------------------------------------------------------------------------------------------------------------------------
>A0A8J6HBH0	310	0.264	2.896E-85	199	497	652	168	451	506
-------------------------------------------------------------------------------------------------------------------------------------------------------------------------------------------------------PDQVHRKSVKRGFDFTLMVVGESGLGKSTLINSLFLDDLYK-----NRKVPDVSERIQKTTSIEKKTMEIEERGVKLRLTVIDTPGFGDAVNCEDSWKVCTKYIDDQFRQYFTDESGLNR----RNIQDNRVHCCLYFVPPwgHSLRQMDLELMKRLHQKVNIVVVIAKADCLTTSEIARLKKNIINDIKEHDIQMYEFP----ECDSDEDEEFKQQDRELKASVPFAVVGSNTTLEVGGRK-----VRGRQYPWGVVDVENPKHSDFIKLRTMLISTHMQDLKDVTEdVHYENYRAQCISQ----------------------------------------------------------------------------------------------------------------------------------------------------------
>UPI001CB988EB	310	0.284	2.896E-85	154	497	652	59	372	516
----------------------------------------------------------------------------------------------------------------------------------------------------------NRSSEDKETAVLHP--RPTPQTKPKELDGYVGFANL---------PNQ-VYRKIVKKGFdFTLMVVGESGLGKSTLINSMFLADIYSDEY------PGPSFRMKKTVAVEASKVLLKENGVNLTLTVVDTPGFGDAVDNSNCWVPVIEYIESKYEEFLNAESRVVR----RQIPDSRVHCCLYFVAPsgHSLKPLDVEFMQRLHDKVNIIPVIAKADTMTPDECAHFKKQILNEIA-------QHKIKIYEFPEVEEEGKSKLHKVLRERVPFAVVGANTVVEHDGRK-----VRGRKYPWGVVEVENLDHCDFVALRNIVIRTHLQDLKDvTNDVHYENFRRRALTG----------------------------------------------------------------------------------------------------------------------------------------------------------
>T1FMF2	310	0.277	2.896E-85	85	502	652	73	465	577
-------------------------------------------------------------------------------------SSSLTTDSAPIDSR--KEAREAFLKSEPLGLTKKYEGL----SVRDSDLP------P-----PTATNHHDLPNGAqkttASSSITSNGTAPSTTSFIPPSANQISSSSKLRLQKepdTYVGFAN-LPNQVYRKSvkkgfEFTLMLVGESGLGKSTLINSMFLTDIYN-NEHPGPSK-----RPNKTLKVEKMNVLLKEGGVQLKLTIVDTPGFGDAVNNSNCWQPVVEYIDSQYNAFLNAESRVIRQVS----EDTRVHCCLYFISPngHGLRQLDIEFMKQLHEKVNIIPLIAKADSMTAEECKTFKKTIMNEI-------MQNKIKIYEFPDCDDEEERRIMKKMKERIPFAVVGSNMVVECNGRK-----IRARTYPWGVVEVENLEHNDFTALRNMLIRTHLHDLKDvTNNVHYENFRYEHLLASVSSD-----------------------------------------------------------------------------------------------------------------------------------------------------
>A0A8C9XKP8	309	0.288	3.935E-85	199	493	652	19	307	340
-------------------------------------------------------------------------------------------------------------------------------------------------------------------------------------------------------PNQVHRKTVKKGFTFTIMVAGVSGLGKSTLINTLFLTDLYKDRKVPNAQVTLhlyvSAEQINQTVNIVKHTISIEEKGIKLRLTIIDTPGFGDAVDNTESWKPIEDYIDQQFEQYFRDESGLNR----RNIQDNRVHCCLYFISPfgHGLRPLDVACMKALQEKVNIVPVVAKADSLTQAEVYRKKMKIREEIKQYGI-------NIYQFPecdSDEDEDFKNQDQILKDSIPFAVIGSN----VQVESEGHKF-RGRVYPWGLVEVENPAHSDFLLLRNMLMRTHMQDLKDVTgETHYENYRAQ--------------------------------------------------------------------------------------------------------------------------------------------------------------
>A0A7M5VGE8	309	0.289	3.935E-85	199	495	652	14	296	354
-------------------------------------------------------------------------------------------------------------------------------------------------------------------------------------------------------PNQVHRKSVKRGFEFTLMVVGESGLGKSTLVDSLFLT---SLYSERETLTAVNRIK--RTVSVSQSTVEIEEKGVKLKLTVVDTPGFGDSIDNSDSWSPIVSYIDEQYEAYLRDESGLNR----RNIIDNRVHCCLYFINPcgHGLKPQDVAVMKCLHDKVNIVPVIAKADTLTKKEVKELKQRILREI-------YENQIQIYQFPEadeeEDDEEFIAVNKELKNSVPFAVVGSNTVYEVNGKK-----VRGRIYPWGVVDIENPAHCDFTMLRNMLIRTHMQDLKDvTQDTHYENYRAKKL------------------------------------------------------------------------------------------------------------------------------------------------------------
>A0A6P8NPM2	309	0.276	3.935E-85	199	503	652	12	299	356
-------------------------------------------------------------------------------------------------------------------------------------------------------------------------------------------------------PGQMHRKSVKKGFEFTIMVAGESGLGKSTLINSLFLTDLYK-----DRKLLNSEERISQTIDITKRAVEIEEKGVKLRLTVVDTPGFGDALNNTDCWKPIADYVDQQFEQYFRDESGLNR----KNILDNRVHCCLYFISPfgHGLRPLDVKFMKALHERVNIVPILAKADTLTPIEVERKKCKIQEEIE-------HNEIQIYQcadYDSDEDDEFTNQDLDLKRCIPFAVIGSNTVVEKDGKR-----VRGRLYPWGIVEVENPSHSDFVKLRMMLVKTHMQDLKDlTRETHYENYRAQCIQS--MTRM----------------------------------------------------------------------------------------------------------------------------------------------------
>UPI0014031F0A	309	0.290	3.935E-85	199	504	652	25	315	365
-------------------------------------------------------------------------------------------------------------------------------------------------------------------------------------------------------PNQVHRKSVKKGFEFTLMVVGESGLGKSTLINSLFLTDLYPERV-----IPGAAEKIERTVQIDASTVEIEERGVKLRLTVVDTPGYGDAIDSRGCFNTILQYIDEQFERYLHDESGLNR----RHIVDNRVHCCFYFISPfgHGLKPLDVEFMKALHNKVNIVPVIAKADTLTMRERETLKRRILNEIEERGIKIY----HLPDADSDEDEEFKEQTRILKLSIPFAVVGSNQLIEVKGKK-----VRGRLYPWGVVEVENPEHNDFLKLRTMLI-THMQDLQEVTQDlHYENFRSERLKrATRGQAPP---------------------------------------------------------------------------------------------------------------------------------------------------
>A0A6F9DS82	309	0.257	3.935E-85	170	497	652	40	350	400
--------------------------------------------------------------------------------------------------------------------------------------------------------------------------KPESETEQKKTFGFTNPETPGYVGFANL-PNQVHRKSVKKGFEFTLMVAGESGLGKSTLVNSLFLT-----DLYPEREVPDADAKVKQTVKIDASTVEIEERGVKLRLTVVDTPGYGDAINCSDCYKPIIQYIDDQFERYLHDESGLNR----RHIVDNRVHCCFYFVSStgHGLKPLDVEFMKALHNKVNIVPVISKADTLTMPEVKKLKKRILEEIA-------VNGIQIYQLPDaddDEDEDFKEQTRCLRESIPFAVVGSTQMIEVKGKK-----VRGRLYPWGVVEVENPDHCDFLKLRTMLI-THMQDLQEVTHDlHYENFRARRLQG----------------------------------------------------------------------------------------------------------------------------------------------------------
>UPI00078AE896	309	0.255	3.935E-85	136	506	652	3	363	428
----------------------------------------------------------------------------------------------------------------------------------------QPPPPPLPLSQPPSMGATTAAGGvASVISTMngnsssgieavkcRPPIYPKPKTPSFDKDRDYIGF-------ATL-PEQVHRKSVKRGFEFTLMVVGESGLGKSTLINSLFLGDLYK-----NRQMPNVEERIEKTTKVEKKTMDIEERGVRLRLTVVDTPGFGDAINCEDSWRVCTQYIDEQFRQYFTDESGLNR----RNIQDNRVHCCLYFVPPwgHSLRQMDLDLIRRLHRKVNIVLVIGKADCLNKQEVRKLKERILQDLE-------DNHIQLYQFPecdSDEDDDFKQQDRELKASIPFAVVGSNTILEVAGKK-----VRGRQYPWGVVNVEDPEHSDFIKLRTFLISTHMQDLKDTTqDVHYENFRAQCISQ-ISQHALRE-------------------------------------------------------------------------------------------------------------------------------------------------
>A0A2L2XZB3	309	0.289	3.935E-85	161	495	652	15	343	474
-----------------------------------------------------------------------------------------------------------------------------------------------------------------TNPTLTNSTVPPPLsvnsnssskESLSSRDSDRMKDTLPKDMDGYVGFAN-LPNQVYRKAvkrgfEFTLMVVGEAGLGKSTLINSMFLTEIYS-NEYPGPSLRVKKTLQVETSK-----VLLKESGVNLLLTVVDTPGFGDAVDNSQCWSPISDYIDNKYEEYLNAESRVHR----TTIPDGRVHCCLYFIAPsgHGLKPLDIEFMKRLHDRVNIIPLVAKADTMTPEECHFFKRQIMTEIA-------QNQIKIYEFPECDDEDENRQLKIMKERVPFAVVGSNTLIDVNGKQ-----VRGRKYPWGVAEVENMEHCDFLALRNMLLKTHMQDLKDvTNSVHYENFRCRKL------------------------------------------------------------------------------------------------------------------------------------------------------------
>A0A7N4NRT3	309	0.269	3.935E-85	77	508	652	12	445	506
-----------------------------------------------------------------------------ESLSCIGRGGRRVREARPAQPRP-APPPPQPCPQDPLTSAWPSGAPSRP--PSDPGNPaaSVPPPPPRGLSFfesppPAWRGASRSRRTGRPVGLRGPevWTERAELgTQASGRLRARGSGELNQVQPedtrtmdkEYVGfaalPSQLHRKSVKKGFDFTLMVAGESGLGKSTLINSLFLT-----EVYKDRLIPDASARLSQTLTIERRGVEIEEEGIKVKLTLVDTPGFGDAVDNGDCWMPVVRFIEEQFEQYLRDESGLNR----KNIQDSRVHCCLYFISPFGrgLRPLDIAFLRAVHEKVNIVPVIGKADALTPKETQILKQKIREQLE-------EQEINIYQFPdcdSDEDEDFKKQDAEMKDSIPFAVIGSTTVVR-----DGARPVRGRLYPWGTAEVENPHHCDFVNLRRMLVQTHLQDLKEVTHDLlYEGYRARCLQS--LARPGARER-----------------------------------------------------------------------------------------------------------------------------------------------
>A0A0P4WKB4	309	0.268	3.935E-85	125	495	652	35	401	530
-----------------------------------------------------------------------------------------------------------------------------PPLSAPSAAPPAPPVS-APSSAPPPP--PSSTAPAPAAPTSAP---PASvasikEQLMTTKERKEHKEEENKENKLVKELvreRRPRevdgyvgfanlPNQVYRKAvkrgfEFSLMLVGESGLGKSTLINSMFLADIYS-NDHPG---PSHRVKKTVQVETTKVL--LKENGVNLMLTVVDTPGFGDAVDNSDCWQPVTNYVESKYEEYLNCESRVNR----TQISDTRVHCCLYFIAPsgHGLKPLDVEYMRRLHDKVNIIPVIAKADTLTPDECQHLKKQVLNEIA-------QHKIKIYEFP---DEEGDATSAKMKQRVPFAVVGSNTTVEVDGKK-----VRGRKYPWGVVEVENIEHCDFIPLRNMMIRTHMQDLKDvTNNVHYENYRCRKL------------------------------------------------------------------------------------------------------------------------------------------------------------
>UPI001C70B205	309	0.258	3.935E-85	79	495	652	27	420	551
-------------------------------------------------------------------------------PLAAPSTAPPAPPVTAPSTAPPPPPSANSAPAAAPANVASIKEqLLTTKERKEHKDEENKEVPGAG----GGGGGRRAEGGGARGHRGERGGSSCP--PQNKLVKELVKERRPREVDGYVGFAN-LPNQVYRKAvkkgfEFSLMVVGESGLGKSTLINSMFLSDIYS-NDHPG---PSHRVKKTVQVETTKVL--LKENGVNLMLTVVDTPGFGDAVDNSDCWQPVIQYVESKYEEYLNCESRVNR----KQISDSRVHCCLYYIAPsgHGLKPLDVEFMKRLHDKVNIIPVIAKADTLTPDECQHLKKQILNEIA-------QHKIKIYEFPEEESDPTSIK---MKQRVPFAVVGSNTTVEVDGKK-----LRGRRYPWGVVEVENMEHCDFIPLRNMLIRTHMQDLKDvTNNVHYENYRCRKL------------------------------------------------------------------------------------------------------------------------------------------------------------
>A0A8H4NUP6	309	0.271	3.935E-85	84	497	652	32	449	552
------------------------------------------------------------------------------------RSSKSSYDSKRATSLPVGRRVESPSHHLAavrpyrsMLDVDSRGPFLQPLTF-DEPLGKTAysdPPKPSTRDGRAITGRLSLGRGqerASPGSespALAPSASPPnvPSQPPPAADNRNIVRRKLTGYVGFANlPNQWHRKSVRKGFNFNVMVVGESGLGKSTLVNTLFNT---SLYPPKERKGPSLDII-PKTVTIQSISADIEEAGVRLRLTVVDTPGFGDFVNNDESWRPIVDNIEQRFDSYLDAENKVNR----MNIVDNRIHACVFFIQPtgHSLKPLDIEVMRRLHTKVNLIPVIAKADTLTDEEIASFKARILADIK-------YHGIQIFEGPRyElDDEETIAENNEIMSKVPFAVVGAnNEITSADGRK-----VRGRAYPWGIIEVDNEEHCDFVKLRQMLIRTHMEELKEhTNNQLYENYRTDKLLA----------------------------------------------------------------------------------------------------------------------------------------------------------
>UPI0018859C52	309	0.259	3.935E-85	95	495	652	11	412	556
-----------------------------------------------------------------------------------------------ELSRPVTANG-------AVTTLQNRREMFFRGETPPSGAPPPVPkeaASKAPApAAPSAAGRqtrdrDNKENRPEVSPKPEPAkEPPAPEPKPKPEVETARRADEENRERQQRGPqRRARqldgyvgfanlPNQVYRravKKgfHFTLMVVGESGLGKSTLVNSMFMSDIYNNEY------PGPSHRIQKTVAVDKTVVHVKENGVNLSLTVVDTPGFGDAVDNSNCWQPVIEFIESRYEEYLNAESRVRR----SEVVDSRVHCCIYCIGPsgHGLKPLDVEFMKRLHDKVNIVPVIAKADTMTPEEITRFKRQILNEIA-------QHKIRIYEFPECDDEEEARAQKALRERVPFAVVGANTIVEVDGKK-----VRGRRYPWGVVQIESMDHSDFIPLRNMLIRTHMMDLRDvTSSVHYENYRCRKL------------------------------------------------------------------------------------------------------------------------------------------------------------
>UPI000C251D79	309	0.285	3.935E-85	148	495	652	133	480	609
----------------------------------------------------------------------------------------------------------------------------------------------------ANSVSKDSNRLNKTPSMEKPVDPPLKLASPDSTKDDAIKDSVCESIPDVV-KERPKpkeldgyvgfanlPNQVYRKAvkkgfEFTLMVVGESGLGKSTLINSMFLTEIYNSTDYPG---PTQRLKKTVAVETTRVM--LKENGVNLHLTMVDTPGFGDAVDNSNCWTPIIEFIESKYEDYLNSEARVTRKVS----PDQRVHCCLYFIQPsgHGLKSLDIEFMKRLCDKVNIIPVIAKADTLTDDECSLFKRQILNEIT-------QHKIKIYEFPdtSEDDEELKL-NKSLKDRVPFAVVGSNAVIEVDGKK-----VRGRRYPWGIAEVENLEHCDFIALRNMVIRTHLQDLKDvTNNVHYENYRCRKL------------------------------------------------------------------------------------------------------------------------------------------------------------
>UPI00148AC331	309	0.268	3.935E-85	134	506	652	239	595	650
--------------------------------------------------------------------------------------------------------------------------------------PRRSSSSSSAGRKPLTVVARESGETDAVKET---GTKETKrerrLTRRISLEPKKVEDDEFIGFATL--PDQVHRKAVKRGFEFSFMVVGETGLGKSTLINSLFLTDLYKDRKFP--NHILDNAEQTVD--IERKQLEIEEKGVKVRLSVVDTPGFSEALNGEKSWQPIIDYVDRQFEQYYQAESGVNR----KNIQDSRVHCCLYFISPygHGLKPIDVFMMKKLHHKVNIIPLIAKSDTLTPKERSHLKNKVMEQIE-------ENHINIYKFPecdSDEDEEFKQQDRELKSAIPFAVVGSNTVVEVAGKK-----VRGRMYQWGIVEVENPAHCDFVKLRQMLISTHMQDLKDiTSDIHYENYRAEHL-AEQMKQSTRE-------------------------------------------------------------------------------------------------------------------------------------------------
>UPI0018E4F1AE	309	0.282	5.346E-85	199	495	652	23	303	375
-------------------------------------------------------------------------------------------------------------------------------------------------------------------------------------------------------PNQVHRKSVKKGFEFTLMVVGESGLGKSTLVNSLFLTDLYPERV-----IPDATEKLNQTVKLDASTVEIEERGVKLRLTVVDTPGYGDAIDNTDCFKSIIQYIDEQFERFLRDESGLNR----RNIVDNRIHCCFYFISPfgHGLKPLDIEFMKQLHNKVNIVPVIAKADCLTKKEVQRLKSRVMEEIEREGI-----KIYPLPDcDSDEDEDYKEQVRQLKAAVPFAVCGAGQQLEVRGRR-----VRGRLYPWGVVEVENPDHCDFIKLRTMLI-THMQDLQEvTQEVHYENYRSERL------------------------------------------------------------------------------------------------------------------------------------------------------------
>A0A8J1UTP5	309	0.267	5.346E-85	168	501	652	14	335	400
------------------------------------------------------------------------------------------------------------------------------------------------------------------------GVHPHSRSSRRRLSKLSYDPEPEKNDEDVIGfatlPDQVHRKAVRRGFDFTLMVVGESGLGKSTLVSSLFLTDLYK-----DKKTPDVEDKISKTVEIEKKYMEIEEKGVKLRLTIVDTPGFNDAVNANECWKPVAGYIDQQFEQYFKDESGLNR----RNIKDHRVHCCLYFISPygHGLRQVDIEFMKQLHHKVNIVPIIAKADTLTTKEIHNLKLKILEEVE-------KHKIEIYEFPecdSDEDEEFKQQDTDLKSAIPFAVIGSNTVLEVNGKK-----VRGRMYPWGIVEVDNPIHCDFGKLRQMLISTHMQDLKDVTRDiHYENFRAINL-ADKMK------------------------------------------------------------------------------------------------------------------------------------------------------
>UPI001B88C255	309	0.250	5.346E-85	167	495	652	3	327	403
-----------------------------------------------------------------------------------------------------------------------------------------------------------------------PPEKPRRKVHRITSKAGEVTFGKLLTTPLFVNPEQPgyvgfanLPNQVHRKSvkkgfEFTLMVVGESGLGKSTLVNSLFLT-----DLYPERLIPSAAEKVTQTVKIDASTVEIEERGVKLRLTVVDTPGFGDSLNSQDCFRPIIQYVDDQFERYLQDESGLNR----RHIVDNRVHSCFYFINPsgHGLKPLDLAFMKALHHKVNIVPVLAKADTLTKMEIINRKKKILEQIK-------ECGISIYPLPDcdeDEDEDYKEQCRQLKDAVPFAVVGANTIIEVKGRK-----VRGRMYPWGVVEVENPEHCDFIKLRTMLI-THMQDLQEVTQDlHYENFRAERL------------------------------------------------------------------------------------------------------------------------------------------------------------
>A0A8B7NX10	309	0.267	5.346E-85	167	519	652	5	339	414
-----------------------------------------------------------------------------------------------------------------------------------------------------------------------PTGRSSRLPPMPPLRHDSSKGTREMIGFATL-PEQVHRKTVKRGFEFTLLVVGEAGLGKSTLVNSLFLTELYK----DRKNPPV-HGAIKKTVEIEKKTVEIEEKGVKLRLTVVDTPGFGDGVDCGDDWKSVERYVDEQFNKYFQDESGLNR----RNIQDHRVHCCLYFVPPygHGLRQLDVEFMKRLHRKVNIVPVVAKADTLTKAEIAKLKANLLRDID-------THKIKIYQFPDcdeDEDEEFQQQDRELKASIPFAVIGSNCIIEIAGRR-----VRGRQYPWGIVEVENAAHCDFVKLRTMLISTHMQDMKEvTQDIHYENFRAQCIS--HMNQVALKERSKLRRDSISAA------------------------------------------------------------------------------------------------------------------------------------
>A0A2P2HY79	309	0.277	5.346E-85	162	495	652	21	346	426
------------------------------------------------------------------------------------------------------------------------------------------------------------------GSFSVPASPrgPAPVTPITTKRSFKVNKNPFTP-PDMPGyvgfanlPNQIHRKSVKRGFEFTLMVVGECGLGKSTLINTLFLT-----DLYPDRVVSSAQENVKKTVKIDVSTVEIEERGVKVRLTVVDTPGYGDAIDNTDCFASIIAYINEQFERYLQDESGLNR----RHIIDNRVHCCFYFINPagHGLKPLDIQFMKQLHNKVNIVPVIAKADTLTTSEVSKLKRKVMDEIQ-------QHGIHVYPLPEcdtDEEEDYKLQVRQLKDAVPFAVVGSATVLDVGGRK-----VRGRQYPWGVIEVENPQHCDFSKLRC-LLGTHMQDLtEVTQEVHYENYRSDRL------------------------------------------------------------------------------------------------------------------------------------------------------------
>UPI000B4581A0	309	0.259	5.346E-85	164	495	652	18	342	439
--------------------------------------------------------------------------------------------------------------------------------------------------------------------TTSPGGTES---FGQLKLRKTCGEILLSRYQKFTSPEQPgyvgfanLPNQVHRKSvkkgfEFTLMVVGESGLGKSTLVNSLFLT-----DLYPERHIHSAAEKIKQTVKIDASTVEIEERGVKLRLTVVDTPGFGDSLNSSDCFKPIIQYVDDQFERYLQDESGLNR----RHIIDNRVHCCFYFINPsgHGLRPLDVSFMKAVHNKVNIVPVIAKADTLTLQEVYLLKKKVMDQIDEHGISIY----PLPDCDSDEDEDYREQCRQLKEAVPFAVIGANTVIEVKGRK-----VRGRMYPWGVVEVENPEHCDFIKLRTMLI-THMQDLQEvTQEVHYENFRAEKL------------------------------------------------------------------------------------------------------------------------------------------------------------
>J3KF51	309	0.281	5.346E-85	126	497	652	0	360	463
------------------------------------------------------------------------------------------------------------------------------MATATNGIPaptRPSPTVSTPPSKPASPLVERSNpMGGGLAQTVtskDPKAVAQAATDMRNVVRRKLTGYVGFANL----PNQWHRKSVRKGFNFNVMVVGESGLGKSTLVNTLFNT---SLYPPKERKGPSLDIIPKTVS-IQSISADIEENGVRLRLTVVDTPGFGDFVNNDDSWRPIVENIEQRFDAYLDAENKVNR----MNIVDNRVHACVYFIQPtgHSLKPLDIEVMRRLHTKVNLIPVIAKADTLTDEEVALFKQRILADIH-------HHSIQIFEGPRyElDDEETLAENQEIMSKVPFAVVGANT----EVTTASGHKVRGRRYPWGIIEVDNEEHCDFVKLRQMLIRTHMEELKEhTNNVLYENYRSDKLTA----------------------------------------------------------------------------------------------------------------------------------------------------------
>A0A060SH21	309	0.290	5.346E-85	125	495	652	64	422	532
-----------------------------------------------------------------------------------------------------------------------------PDSSSSSSHPQ-PPLSSFDPASFQMSDYGSTNgdtSLSPTGNGRLNGSSPslqpsAPDSVMSPIIRKKLMGFVGFANL----PNQVHRKSVRKGFQFTAMVVGESGLGKSTLINTLFNTTLY------PPKAPLPPSAERPsTVAIESISADIEENGVRLRLTVVDTPGFGDFVNNDECWKPIVENIEARFDSYLEQENRVNR----QKIVDNRVHACLYFIQPtgHSLKPIDIEFMRQLHTRVNLIPIIAKADTLTDEEVAEFKARVLADIQ-------YHKIHIFEAPtyENEDEEALAEAKEIMSKIPFAVVGS----DKLVKTPDGREVRGRAYPWGVVEVDNEDHCDFVKLRQMLVRTYMEELREyTNDVLYENWRTDKL------------------------------------------------------------------------------------------------------------------------------------------------------------
>UPI00076737BB	309	0.276	5.346E-85	140	495	652	58	420	551
--------------------------------------------------------------------------------------------------------------------------------------------SPNTAP-PASTVYTSVTSAAAVASKPRL---P-PSTVILNQNDASEDSNKRESNNrtndsnkeaAVLHHPRPtpptkpkeldgyvgfanLPNQVYRKAvkkgfDFTLMVVGESGLGKSTLINSMFLADIYSAEY----LGPSLRVKKTVAVETSKVL--LKENGVNLTLTVVDTPGFGDAVDNSNCWVPVIEYIESKYEEFLNAESRVVR----RQIPDSRVHCCLYFVAPsgHGLKPLDVEFMQRLHDKVNIIPVIAKADTMTPDECAHFKKQILNEIA-------QHKIKIYEFPEVEEEEESKLHKVLRDRVPFAVVGANTVVEHDGRK-----VRGRKYPWGVAEVENLEHCDFIALRNMVIRTHLQDLKDvTNNVHYENFRCRTL------------------------------------------------------------------------------------------------------------------------------------------------------------
>UPI00096B216E	309	0.267	5.346E-85	163	507	652	153	492	617
-------------------------------------------------------------------------------------------------------------------------------------------------------------------STEKP---PEP-QSIKSSPESVKDEASKESTPEII-KERPKpkeldgyvgfanlPNQVYRKAvkkgfEFTLMVVGESGLGKSTLINSMFLTDIYNPTDYPG---PTQRLKKTVAVETTRVI--LKENGVNLTLTMVDTPGFGDAVDNSNCWVPIIEYIESKYEDYLNSEARVTRKI----LPDQRVHCCLYFIQPsgHGLKSLDIEFMKRLCDKVNIIPIIAKADTLTAEECELFKKQILTEIA-------QNKIKIYEFPETDEDEEHKINKTLKDRVPFAVVGSNAVIEVDGKK-----LRGRKYPWGVAEVENLEHCDFIALRNMVIRTHLQDLKDvTNNVHYENYRCRKLAGLGSDGKPSRI------------------------------------------------------------------------------------------------------------------------------------------------
>UPI000C6CFD87	308	0.276	7.263E-85	199	495	652	22	302	360
-------------------------------------------------------------------------------------------------------------------------------------------------------------------------------------------------------PNQVHRKSVKRGFEFTLIVVGESGLGKSTLINSLFLT-----DLYPDRNIPDAAEKIQQTVKLNASTVEIEERGVKLRLTVVDTPGYGDAIDNTDCFKSIIQYIDEQFERFLRDESGLNR----RNITDNRVHCCFYFISPfgHGLKPLDIEFMKQLHNKVNIVPVIAKADALTKKELIVLKKRVMQEIEDNGIRLY----PLPDCDSDEDEDYKEQVRELKEAVPFAISSALQTIDVKNRK-----VRGRLYPWGVVEVENPEHCDFSKLRTMLI-THMQDLQEvTQEVHYENYRSERL------------------------------------------------------------------------------------------------------------------------------------------------------------
>A0A1B0DJT3	308	0.270	7.263E-85	177	506	652	0	312	375
---------------------------------------------------------------------------------------------------------------------------------------------------------------------------------MAGIKSYSMDRERDYIGFATL-PEQVHRKSVKRGFEFTMMVVGESGLGKSTLINSLFLGDLYKNRV-----IPNVEERIEKTTRIEKKTMDIEEKGVRLRLTVVDTPGFGDAVNCDDSWRVCSAYIEEQFRQYFTDESGLNR----RNIQDNRVHCCLYFIPPygHSLRQMDLEMLRRLHRKVNIVLVIGKADTLTQAEVKKLKERILADLEENNL-------QLYQFPdcdSDEDEEFKQQDRELKACLPFAVVGSNTILEVAGRK-----IRGRQYPWGVVDVENPLHSDFIKLRTMLISTHMQDLKDTTqDVHYENFRAQCISQ-ISQHALRE-------------------------------------------------------------------------------------------------------------------------------------------------
>A0A7M7J8Y3	308	0.289	7.263E-85	199	493	652	25	304	387
-------------------------------------------------------------------------------------------------------------------------------------------------------------------------------------------------------PEQVHRKSVKKGFDFTLMVVGEAGLGKSTLINSLFLM-----DLYEDRKLPSVDERIERTVYIEKKTMEIEEKGVRLRLTVVDTPGFGDALNCEDSWRAIEKYIDEQFNQFFRDESGLNR----KNIVDNRVHCCLYFIPPwgHGLRPLDIEFMKRLHKKVNIVPVIAKADTLTPKEVAELKKRVLKELE-------CHEVMVYQLPEcdeDEDDEFKDTDRQLKESIPFAVVSSCQAVEVGGRK-----VRGRVYPWGVVEVENPKHSDFLKLRTFLISSHMQDLKEvTRDVHYENYRAE--------------------------------------------------------------------------------------------------------------------------------------------------------------
>A0A8B6ET30	308	0.256	7.263E-85	167	509	652	4	348	401
-----------------------------------------------------------------------------------------------------------------------------------------------------------------------PGLKPSTLSGSYRKDFRNRDKIDRIKEEAVTNgedeedefigfaslPEQVHRKAVRRGFDFSLMVLGDSGLGKSTLINSLFLTDLYK-----DREIPDTADLVERTLTTVKKQIEIEEKGVKVRLTIVDTPGYNDAVNAEDSWKRVVSYVDQQFQLYYQAESGLNR----KNINDTRIHCCLYFISPygHGLKPLDILVMKKLHHKVNIVPLIAKSDVLTPKEVKRLKTKVLEDIK-------ENDINIYTFPecdSDEDEEFKEQDKALKEAVPFAVIGSNTVVEAGGKK-----IRGRMYPWGIVEVDNPKHCDFIKLRQMLISTHMQDLKDiTSEIHYENYRAESLLsseVSKSNRERTKLKR----------------------------------------------------------------------------------------------------------------------------------------------
>A0A8B8EIR1	308	0.257	7.263E-85	169	509	652	22	362	411
-------------------------------------------------------------------------------------------------------------------------------------------------------------------------TRPSnmtdrqtrPNAASRKLELSKLEEEKPSEDDEFIGfatlPDQVHRKAVKRGFEFSFMVVGETGLGKSTLINSLFLTDLYKDRKFP--THILDNAEQTTD--IERKQLEIEEKGVKVRLSVVDTPGFSEALNGDESWKPIIDYVDRQFEQYYQAESGVNR----KNIQDSRVHCCLYFISPygHGLKPIDIFMMKKLHHKVNIIPLIAKSDTLTPKEKARLKSKILDQIE-------ENQLDIYKFPecdSDEDEEFKEQDKELKAAIPFAVVGSNTVVEVAGKK-----VRGRMYQWGIVEVENPAHCDFVKLRQMLISTHMQDLKDiTSDIHYENYRAEHLEAQMkhSTRERTKLKR----------------------------------------------------------------------------------------------------------------------------------------------
>UPI000F557E3F	308	0.283	7.263E-85	199	503	652	16	303	438
-------------------------------------------------------------------------------------------------------------------------------------------------------------------------------------------------------PNQVFRKSVKKGFEFTVMVVGESGLGKSTLLNSLFLTDIYTPAAY-----PSVEERLNKTVSIKPSTIEMKEGGVRLRLTVVDTPGFGDAVDNTDCWKPIIEYIDNKFEEYLNAESRVVR----SPFPDDRVHCCLYFIAPtgHCLKPLDIEFMKRLHNKVNIVPVIAKADTLTHDECTKFKKQILKEIE-------ENDIGIYRFPDlgGDDDDDVAAVS-MKDRIPFAVVGSNTVLEVNGKR-----VRARVYPWGVAEVENVDHCDFVALRNMLIRTHMQDLKDvTNDTHYENYRCEKLAAMTVGSP----------------------------------------------------------------------------------------------------------------------------------------------------
>A0A7D8Z8H4	308	0.283	7.263E-85	154	497	652	49	370	475
----------------------------------------------------------------------------------------------------------------------------------------------------------NLNGDAVSNHS---ATAPSALANVPTVLRKTLSSWVGFSNL----PNQVHRRSVRRGFQFVAMVVGESGLGKSTLINTLFETKLYQPKV-----IPDPGADRGKTVQIESISAEIEENGVRLKLTVVDTPGFGDYVNNEECWKPIVDNIEARYDAYLEQENRVNR----LKMTDNRVHACIYFIQPtgHALKPIDIEFLKRLHTKVNLIPVIAKADTLTEEEVELFKQRVLADIE-------YHGIRIFQPPSyeKDDEETAQENDEIISKIPFAVVGSDTV----VQAPDGRMVRGRSYPWGVIEVDNEQHCDFVKLRQMLVRTHMEELREhTNDVLYENYRTDKLRA----------------------------------------------------------------------------------------------------------------------------------------------------------
>A0A3M7N1F9	308	0.272	7.263E-85	134	495	652	3	376	481
--------------------------------------------------------------------------------------------------------------------------------------PPSLSISNV-VDQPAavANGISHQIRGASPPVAI-PNGKPLvPqvkqSNPMGVGEGAAQTVTSKDPKAAAAAASDLRnvvrrkltgyvgfanlPNQWHRKSvrkgfNFNVMVVGESGLGKSTLVNTLFNT---SLYPPRERTGPTLDIIPKTVS-IQSISADIEENGVRLRLTVVDTPGFGDFVNNDDSWRPIIENIEQRFDAYLEAENKVNR----MNIVDNRVHACVYFIQPtgHSLKPLDIEVMRRLHTKVNLIPVIAKADTLTDDEITSFKQRILADID-------HHSIQIFEGPRyElDDEETIAENQEIMSKVPFAVVGANyEVTNPEGRK-----VRGRRYPWGIIEVDNEEHCDFVKLRQMLIRTHMEELKEhTNNFLYENYRSDKL------------------------------------------------------------------------------------------------------------------------------------------------------------
>UPI001C91010A	308	0.272	7.263E-85	138	495	652	20	367	495
------------------------------------------------------------------------------------------------------------------------------------------PPVPKEMnNTPAAPAPAPAKEVAPKPDHPEPSKGPAPEPPRRADEQNRERQRGPQRRTkqldGYVGFAN-LPNQVYRravKKgfHFTLMVVGESGLGKSTLVNSMFMSDIYNNEY------PGPSHRIKKTVAVDKTVVHMKENGVNLSLTVVDTPGFGDAVDNSNCWQPVIEFIESRYEEYLNAESRVHR----SEVVDSRVHCCIYCIAPsgHGLKPLDVEFMKRLHDKVNIVPVIAKADTMTPEEITRFKRQILNEIA-------QHKIRIYEFPDCDDEEEAKAHKALRERVPFAVVGANTVVEVDGKK-----VRGRRYPWGVVQIESMEHSDFIPLRNMLIRTHMMDLRDvTSSVHYENYRCRKL------------------------------------------------------------------------------------------------------------------------------------------------------------
>UPI0006B0934F	308	0.308	7.263E-85	204	497	652	93	371	500
------------------------------------------------------------------------------------------------------------------------------------------------------------------------------------------------------------PNQVYRKAvkrgfDFTILVVGESGLGKSTLINSLFFTDIYS-NEYPG---PSQRIKKTVQVETSKVI--LRENGVNLTLTIVDTPGFGDAVDNSVCWQPVLNYVESKYEDYLHAESRVHR----TTIVDTRVHCCLYFISPgHGLKPLDLEFMKKLHDKVNLIPLVAKADTMTPEECNQFKKTVLNEIT-------QSKIRIYEFPDCDDEEENKHQKRIKERIPFAVVGSNVIVEANGKR-----VRGRKYPWGVVEVENMEHCDFVALRNIMIRTHLQDLKDVTNNiHYENYRCLKLGA----------------------------------------------------------------------------------------------------------------------------------------------------------
>E3QMK0	308	0.271	7.263E-85	125	495	652	96	471	576
-----------------------------------------------------------------------------------------------------------------------------PPAKRPCPEPNQEPRDPQDPQDP--SQTAKVDKALSTNSEGSPATSPPPSRAPTSPPEEPVSDSYLAGVAPSAPSSDLRnivrrkltgyvgfanlPNQWHRKSvrkgfNFNVMVVGESGLGKSTLVNTLFNT---SLYPPKERKGPSLDIL-PKTVQIQSISADIEEAGVRLRLTVVDTPGFGDFVNNDESWRPIVDNIEQRYDAYLDAENKVNR----MNIVDNRIHACVFFIQPtgHSLKPLDIEVMRRLHTKVNLIPVIAKADTLTDEEIANFKSRILADIK-------YHDIQIFEGPRyElDDEETIAENNEIMSKVPFAVVGaTNEITNADGRK-----VRGRSYPWGVIEVDNEEHCDFVKLRQMLIRTHMEELKEhTNNSLYENYRTDKL------------------------------------------------------------------------------------------------------------------------------------------------------------
>UPI0005F3B5B8	308	0.252	7.263E-85	48	495	652	114	551	682
------------------------------------------------DRLALRQRILDG-D-KANGE-PISIQTKREL---FFKSDGTGIISSPSVpSVPPPQPPTQVPGSQV--NNSS---TANATTASSLTSPNTAPV----YSSGALSGLNAKSRLPSAAATTIPNDASEDSNRRESARTTISSKEDSNKETSLLHharptpPTKPKeldgyvgfanlPNQVYRKAvkkgfEFTLMVVGESGLGKSTLINSMFLADIYS-AEYPG---PSLRIKKTVAVETSKVL--LKENGVNLTLTVVDTPGFGDAVDNSNCWVPVIDYIESKYEEFLNAESRVTR----RQIPDSRVHCCLYFVAPsgHGLKPLDVEFMQRLHDKVNIIPIIAKADTMTPDECAYFKKQILNEIA-------QHKIKIYEFPEVEEEEDNKLHKSLRDRVPFAVVGANTVVEH----ENGKKVRGRKYPWGIAEVENLEHCDFIALRNMVVRTHVQDLKDvTNNVHYENFRCRTL------------------------------------------------------------------------------------------------------------------------------------------------------------
>A0A0P7VEQ7	308	0.252	7.263E-85	69	503	652	170	599	734
---------------------------------------------------------------------PVAMEDSDHEPgSPSDDQHSS--PESPEPSRDHQGEQFSNLSKED-SEDSELEHIMGDVhPSSGHPFPRHEP--PRDR---EAEGFSSPRS-PGTPNFLRPPTAsraPVDSTVGQEARNRFQLGSTDFSVTSPISPSRPKspwgrfdpydsaedqdkeyvgfatlPNQVHRKSvkkgfDFTLMVAGESGLGKSTLVNSLFLTDLYK-----DRKLLNAEERITQTVEITKHTVDIEEKGVKLKLTIVDTPGFGDAVNNTECWKSVADYIDQQFEQYFRDESGLNR----KNIQDNRVHCCLYFISPfgHGLRPLDVEFMKALHEKVNIVPVLAKADTLTPSEVKKKKIKIREEIEQYGI-------KIYQFPdcdSDEDEEFKQQDQELKDSIPFAVIGSNTVVEAKGK---------R----------NPAHCDFVKLRNMLVRTHMQDLKDVTREtHYENYRAHCIQS--MTRM----------------------------------------------------------------------------------------------------------------------------------------------------
>A0A8D3DNP4	308	0.276	9.867E-85	174	503	652	2	313	355
------------------------------------------------------------------------------------------------------------------------------------------------------------------------------IHPFYVCVFYLQDQDKEYVGFATL-PNQVHRKTVKKGFTFTLMVAGESGLGKSTLINSLFLTDLYK-----DRKVPNAEERISQTVDIVKHGVSIEEKGIKLRLTIIDTPGLGDAVDNAGSWRQIEDYIDQQFEQYFRDESGLNR----RNIQDNRVHCCLYFISPfgHGLRPLDVECMKAVHEKVNLVPVLAKADGLTQAEVCRKKMKIREEIK-------RFGINIYQFPecdSDEDEDFKTHDQMLKDSIPFAVIGSN----VQVESNGRKF-RGRAYPWGVVEVENPAHSDFLLLRNMLVRTHMQDLKDVTREtHYENFRAHCIQN--MTRM----------------------------------------------------------------------------------------------------------------------------------------------------
>A0A1S3K2P4	308	0.276	9.867E-85	199	510	652	16	311	363
-------------------------------------------------------------------------------------------------------------------------------------------------------------------------------------------------------PEQVHRKAVKKGFNFTLMVVGESGLGKSTLINSLFLTDIYK-----DRQIPSVEDRMTKTVEIEKRQIDIEERGVRLRLTVVDTPGYSDALNTQDCCKAVENFVDEQFAQYFKDESGVNR----RNIQDSRVHCCLYFISPcgHGLKQVDVEFMKQLHEKVNIVPIIAKADTLTAAEVCKLKNRVLQEID-------EHGIKIYEFPdcdSDEDEDFKQQDKELKLAIPFSVIGSNTVLEVNGKK-----IRGRLYPWGIVEVDNPKHCDFLKLRQMLISTHMQDLKDvTQDVHYENYRAQHISEE-NKRDLQRERKL---------------------------------------------------------------------------------------------------------------------------------------------
>A0A0K2T7E2	308	0.280	9.867E-85	199	498	652	20	303	375
-------------------------------------------------------------------------------------------------------------------------------------------------------------------------------------------------------PNQVHRKSVKKGFEFTLMVVGESGLGKSTLINSLFLT-----ELYPDRAIPSAGEKVKRTVKLDASTVEIEERGVKLRLTVVDTPGFGDAIDNTDSFHQIIRYIDDQFERYLQDENGLNR----KNIIDNRVHCCFYFINPygHGLKPLDIDVMKQLSNKVSIVPVIAKSDCLTKKEISALKQKVLQEIQENDIKIY----SLPECDSDEDEDYKAQVQGLRDSIPFAVVGANTLVQICDKK-----VRGRQYPWGVVEVENPEHCDFIKLRSMLI-THMQDLQEvTNDVHYENYRSQKLSTR---------------------------------------------------------------------------------------------------------------------------------------------------------
>UPI0014022BAF	308	0.297	9.867E-85	165	508	652	14	337	397
---------------------------------------------------------------------------------------------------------------------------------------------------------------------LLPGTGEAM--PGSPGQRERTDHDKEYVGFATL-PNQVHRKSVKKGFEFTLMVAGESGLGKSTLINSLFLTDLY----HDRVLLPADE-RIARTVEILRRTLEIEEKGVRLRLSLVDTPGFADAIDNTECWQPVVEYVEEQFESYFREESGLDR----KNLQDTRVHCCLYFISPygHGLKPLDVEFMKALHNKVNIVPVIAKADTLTMRERETLKRRVQEELS-------ENDIKIYQFPecdSDEDDEFKRQDEELKASIPFAVIGGSAVVEASGRR-----VRGRLYPWGIAEVDSSEHCDLAKLRTMLIRTHMQDLKDVTRDlHYEEHRARCI--QHMTRVATRTR-----------------------------------------------------------------------------------------------------------------------------------------------
>A0A8H5EUI3	308	0.264	9.867E-85	121	495	652	9	377	487
-------------------------------------------------------------------------------------------------------------------------GLLLPKPKlekkakqRQHRPTSFLPDSPVQVNLKMADSYTSSRNGdvSPNGGPT-NASSPSlvPTTQTGALSSVIRKKLMGYVGFANL-PNQVHRKSVRKGFQFTAMVVGESGLGKSTLINTLFNT-----SLYPPKEPISPAAERSKTVAIESIGADIEENGVRLHLTVVDTPGFGDFVNNDDSWKPIVENIESRFDSYLEQENRVNR----MKIVDNRVHACLYFIQPtgHSLKQLDIEFMRRLHTKVNLIPIIAKSDTMTDEEVMEFKQRILADIEHHNIHIFQAP----TYDNED-EETIAEAEEIASKIPFAVVGSDTV----VVTPDGRQVRGRAYPWGVVEVDNEEHCDFVKLRQMLVRTYMEELREYTNDYlYENWRTEKL------------------------------------------------------------------------------------------------------------------------------------------------------------
>A0A5N6TN64	308	0.291	9.867E-85	134	497	652	79	420	523
--------------------------------------------------------------------------------------------------------------------------------------PTSSkPSSPFvERSNPMGSG------NAQTVSSKDPKAVAQAATDMKNVVRRKLTGYVGFANL----PNQWHRKSVRKGFNFNVMVVGESGLGKSTLVNTLFNQPLYPPKERTG---PSHDIIPKTVS-IQSISSHIEENGVRLRLNVVDTPGFGDFVDNDDSWRPIVENIEQRFDTYLEAENKVNR----SNIVDNRIHACVYFIQPtgHSLKPLDIEVMRRLHTKVNLIPVIAKADTLTDEEIALFKQRILADIQHHNIQIFEGP--RYELD---DEETIAENQEIMSKVPFAVVGANsEITTADGRK-----VRGRSYPWGTIEVDNEEHCDFVKLRQMLIRTHMEELKEhTNNALYENYRSDKLTQ----------------------------------------------------------------------------------------------------------------------------------------------------------
>A0A834I534	308	0.258	9.867E-85	42	495	652	13	478	607
------------------------------------------QATA--TIKSRPNIMPSSYMYTSSSALLNRNSENKPTPPPTLPKYTSSFNAGSGLTRERDKDSIGGSYR---LSSLDR--LAMRQKLMDQQSPTNGTLqtqTNGDGnitSLQSKREMFFSNSVSTTDQSTKdsnrlnktPSvEKPAvPerrETAIDLAPKETKEESSKESSPEII-KERPKvkeldgyvgfanlPNQVYRKAvkkgfEFTLMVVGESGLGKSTLINSMFLTEIYNSSDYPG---PTQRLKKTVAVETTRVL--LKENGVNLLLTMVDTPGFGDAVDNSNCWVPIIEYIESKYEDYLNSEARVTR----KTTPDQRVHCCLYFIQPsgHGLKSLDIEFMKRLCDKVNIIPIIAKADTLTSEECNLFKKQILNEIA-------QHKIKIYEFPetSEEDEEHKL-NKSLKERVPFAVVGSNVVIEAEGKK-----IRGRKYPWGIAEVENLEHCDFIALRNMVIRTHLQDLKDvTNNVHYENYRCRKL------------------------------------------------------------------------------------------------------------------------------------------------------------
>A0A336MIN1	308	0.305	9.867E-85	204	495	652	352	632	792
------------------------------------------------------------------------------------------------------------------------------------------------------------------------------------------------------------PNQVYRKAvkkgfEFTLMVVGESGLGKSTLINSMFLTDIYNPDVHPGPSFRV---KKTVEVETTKVV--LKENGVNLTLTVVDTPGFGDAVDNSNCWTPVIDFVESKYEEYLTAESRVHR----KAMSDSRVHCCLYFIAPsgHGLKPLDVEFMQRVCDKVNIIPVIAKADTMTPEEVTQFKKQILNEIA-------QHKIKIYDFPEpLDDEEEAKVMRQLRQRVPFAVVGANTVIEV----EGGKKVRGRRYPWGVAEVENLEHCDFIALRNMVIRTHLQDLKEvTNNVHYENYRCRKL------------------------------------------------------------------------------------------------------------------------------------------------------------
>UPI001D09938A	308	0.264	1.340E-84	199	506	652	15	306	365
-------------------------------------------------------------------------------------------------------------------------------------------------------------------------------------------------------PEQVHRKSVKRGFDFTLMVVGESGLGKSTLINSLFLGDLYK-----NRHIPDVSERIKKTTCIEKKTMDIEERGVKLRLTVVDTPGFGDAVNCEDSWRVCTAYIDEQFRQYFTDESGLNR----RNIQDNRVHCCLYFVPPwgHSLRQMDLELMKRLHRKVNIVVVIAKADTLTTTEVKKLKEGILADIE-------EHQIQMYQFPecdSDEDDEFKQQDRELKASVPFAVVGSNTVLEISGRK-----VRGRQYPWGVVDVENPKHSDFVKLRTMLISTHMQDLKDvTQDVHYENFRAQCISQ-ISQHALRE-------------------------------------------------------------------------------------------------------------------------------------------------
>A0A6J2YL78	308	0.266	1.340E-84	177	497	652	0	304	371
---------------------------------------------------------------------------------------------------------------------------------------------------------------------------------MSILANWLRKRDRDYIGFATL-PDQVHRKSVKRGFEFTLMVVGESGLGKSTLINSLFLEDLYK-----NRKVPDVSERIHKTTTVEKKTMEIEERGVRVRLTIIDTPGFGDAVNCEDSWKVCTNYIDEQFRQYFTDESGLNR----RNIQDNRVHCCLYFIPPwgHSLRQMDLEMLKRLHRKVNIVLVIAKADTLTTSEVDKLKKNILHDIK-------EHEIQMYEFPecdSDEDEEFKQQDRELKASVPFAVVGSNTILEVAGRK-----IRGRQYPWGVVDVENPKHSDFIKLRTMIISTHMQDLKDVTEdVHYENFRAQCISQ----------------------------------------------------------------------------------------------------------------------------------------------------------
>A0A1S3K2B1	308	0.271	1.340E-84	193	502	652	12	309	375
-------------------------------------------------------------------------------------------------------------------------------------------------------------------------------------------------QPGYVGfanlPNQVHRKSVKKGFEFTLMVVGESGLGKSTLVNSLFLT-----DLYPERHVPGAAEKIKQTVKIDASTVEIEERGVKLRLTVVDTPGFGDALNCEDCYKQVIAYIDSQFERYLQDEMGLNR----RNIVDNRVHSCFYFINPagHGLKPLDIVFMKAIHHKVNIVPVIAKADTLTREEVFKLKSKIMEEIA-------KHGIKIYPLPDcddDEDEEYKEQCRQLKAAVPFAVVGSNSIIEVKGRK-----VRGRMYPWGVVEVENPEHCDFIKLRTMLI-AHMQDLQEvTQEIHYENFRSEKLATSKRTR-----------------------------------------------------------------------------------------------------------------------------------------------------
>A0A7E6FPR4	308	0.252	1.340E-84	174	495	652	19	328	403
------------------------------------------------------------------------------------------------------------------------------------------------------------------------------FSSLVSSPPRTVLRFVNPEQIGYVGfanlPNQVHRKSVKKGFEFTLLVVGESGLGKSTLVNSLFLA-----DLYPERHIPSASEKITQTVKIDASTVEIEERGVKLRLTVVDTPGFGDSLNSEDCFTPIIEYIDEQFERYLHDESGLNR----RHIIDNRVHCCFYFINPssHGLKPLDISFMKAVHHKVNIVPVLAKADTLTKKEVLNLKRKIMDQIDEYGI-------NIYPLPdcdSDEDDDYKEQCRQLKEAVPFAVVGSSESFEVNGKK-----VRGRRYPWGVVEVENPDHCDFIKLRTMLI-THMQDLQEvTQEIHYENFRAEKL------------------------------------------------------------------------------------------------------------------------------------------------------------
>A0A2H3CGC7	308	0.280	1.340E-84	149	495	652	1	333	442
-----------------------------------------------------------------------------------------------------------------------------------------------------ADSYSSSRNGDISPNGLGNGSSPSlvPTQATAPLSSVIRKKLMGYVGFANL-PNQVHRKSVRKGFQFTAMVVGESGLGKSTLINTLFNTPLY------PSKEPLPPSAERPkTVAIESIGADIEENGVRLHLTVVDTPGFGDFVNNDESWKPIVENIETRFDSYLEQENRVNR----MKIVDNRVHACLYFIQPtgHSLKQIDVEFMRRLHTKVNLIPVIAKADTMTDEEIAEFKERILADIAHNNIHIFQAP----TYDNED-EETIAEAEEIAGKIPFAVVGS----DKTVNTPDGRKVRGRAYPWGVVEVDNEDHCDFVKLRQMLVRTYMEELREyTNDVLYENWRTEKL------------------------------------------------------------------------------------------------------------------------------------------------------------
>A0A6A5SM58	308	0.282	1.340E-84	137	495	652	6	356	461
-----------------------------------------------------------------------------------------------------------------------------------------SPAPPSRAS-PSPPTSSN---GHAMDQTLsvSNGQLPAPhtITAKSPKAAAAMANDMNIVRRKLTGyvgfanlPNQWHRKSVRKGFNFNVMVVGESGLGKSTLVNTLFNT---SLYPPKERNPPSLDI--SKTVSIQSISADIEENGVRLRLTVVDTPGFGDFINNDESWDPIVKNIEQRFDAYLDAENKVNR----MNIVDNRIHAVVYFIQPtgHSLKPIDIEVMKKLHTKVNLIPVIAKADTVTDDEIDNYKKRILADIA-------FHKIQIFEGPRyElDDEETIAENQEIMAKVPFAVVGSNT----EVTTIDGRKVRGRQLPWGVVEVDNEEHCDFVKLRQMLIRTHMEELKEnTNNALYENYRSEKL------------------------------------------------------------------------------------------------------------------------------------------------------------
>A0A564Z1K9	308	0.264	1.340E-84	168	507	652	30	361	463
------------------------------------------------------------------------------------------------------------------------------------------------------------------------GDTPGlNLTRGDENKSRSNTAASQPEEDAKLGfaniPDQMHRKAVKKGFNFTLMIAGESGLGKSTLVNSLFMQDLYK----DRKPCDASDMIKKVT-KIEKHQIELDERGVKLRLTIVDTPGFNDAVNAEDCWKPIEDYIDGTFEQYFKDECGLNR----KNIQDNRVHCCLYFISPygHGLRQVDVEFMRRLQNKVNIVPVIAKADALTASELRDLKERIMSDLD-------RYKIDIYRLPecdSDEEEEIKRLDKEIKAVLPFAVIGSNCV----IEGEGGKRVRGRQYPWGVVEVENPKHCDFTKLRIFLLKTHMQDLKDmTLEVHYENYRAKYITERMSRRqTDRRE------------------------------------------------------------------------------------------------------------------------------------------------
>A0A5M6BX13	308	0.274	1.340E-84	126	497	652	0	378	483
------------------------------------------------------------------------------------------------------------------------------MADGYYEHPPHPPTSNGGSISPNGTGFPDTTARstmtSPNGHSVDGGRAITPnsaAYSNGTGYANGGQNGLTSSQAASAPPARkklaswvgfsNLPNQVHRKsvrRGFQFvaMVVGESGLGKSTLINTLFETKLYQ-----PKSIPSPGADRGKTVQIESISAEIEENGVRLKLTVVDTPGFGDFVNNDESWKPIVDNIEARFDAYLEQENRVNR----LKLVDNRVHACIYFIQPtgHSLKPIDIEFMKRLHTKVNLIPVIAKSDTMTDDEIKLFKQRILGDIAHHGIQIFVPP----QYENED-EETIQENEEILSKVPFAVVGSDHI----VQAPDGRQVRGRSYPWGVIEVDNEEHCDFVKLRQMLVRTHMEELREhTNDVLYENYRTDKLKA----------------------------------------------------------------------------------------------------------------------------------------------------------
>A0A1W4XU87	308	0.268	1.340E-84	140	495	652	148	498	627
--------------------------------------------------------------------------------------------------------------------------------------------SPA---IPPATKDSNRFNKSGLDKPPEPPAKPV-ILDNKEDSNKEKEVKEKDSAEVIKERPKPReldgyvgfanlPNQVYRKAvkkgfEFTLMVVGESGLGKSTLINSMFLTDIYHPTEYPG---PTQRLKKTVAVETTKVL--LKENGVNLMLTVVDTPGFGDAVDNSNCWVPIIEYIESKYEDYLNSEARVTR----KQIPDQRVHCCLYFIQPsgHGLKSLDIEFMKRLCDKVNIIPIISKADTLTSDECNLFKKQIMNEIA-------QNKIKVYEFPEtSEEDEEHKINKSLRDRVPFAVVGSNAVIEIDGKK-----LRGRRYPWGIAEVENLEHCDFIALRNMVIRTHLQDLKDvTNNVHYENYRCRKL------------------------------------------------------------------------------------------------------------------------------------------------------------
>UPI00141B1CA6	308	0.283	1.340E-84	122	495	652	466	826	856
--------------------------------------------------------------------------------------------------------------------------LLMPIRSTDPALDhTNAAMD--GATEPAsldlateSKGLPETRTDAAM-SELVPEPRPKPAVPMKPVSINSNLLGYIGIDTII---EQMRKKTMKTGFDFNIMVVGQSGLGKSTLVNTLFKS-----QVSRKASSWNREEKIPKTVEIKAIGHVIEEGGVKMKLTVIDTPGFGDQINNENCWEPIEKYINEQYEKFLKEEVNIARK---KRIPDTRVHCCLYFISPtgHSLRPLDLEFMKHLSKVVNIIPVIAKADTMTLEEKSEFKQRVRKELEVNGIEFYPQK----EFD-EDLEDKTENDKIRQESMPFAVVGSDKEYQVNGKR-----VLGRKTPWGIIEVENLNHCEFALLRDFVIRTHLQDLKEVTHNiHYETYRAKRL------------------------------------------------------------------------------------------------------------------------------------------------------------
>A0A812AZA9	307	0.255	1.821E-84	199	501	652	68	354	362
-------------------------------------------------------------------------------------------------------------------------------------------------------------------------------------------------------PEQVHRKAVKRGFDFTLMVLGETGLGKSTLINCLFLT-----ELYKDRQINNVEDRIHKTTQIEKKQLEIEERGVRLRLTIVDTPGFNDSVNGEETHKPIIDYINSQFDQYFQDECGLNR----KNIQDNRVHCCLYFISPfgHGLKPVDIDIMKKIHHKVNIVPLLAKADILTPSEVKQRKKKILDEIQ-------KHEIQIYEFPecdSDEDEDFKKQDQELKKSVPFAVVGCNSVVEVNGKR-----LRGRVYPWGIVEVDNPNHCDFIRLRQMLISTHMQDLKDvTADVHYENYRADYL-ADQMK------------------------------------------------------------------------------------------------------------------------------------------------------
>A0A7J6YNA0	307	0.266	1.821E-84	199	506	652	22	313	371
-------------------------------------------------------------------------------------------------------------------------------------------------------------------------------------------------------PDQVHRKSVKKGFDFTLMVVGESGLGKSTLINSLFLEDLYKNRI-----VPDVEEKIERTTKIEKKTMEIEEKGVKLRLTIIDTPGFGDAVNCEDSWKVCTNYIDEQFKQYFTDESGLNR----RNIQDNRVHCCLYFVPPwgHSLRQMDLELMKRLHRKVNLVVVIAKADTLTATEIVKLKQNILNDIRDNAIQMYEFP----ECDSDEDEEFKQQDLELKASLPFAVVGSNTTLEVAGRK-----VRGRQYPWGVVDVENPKHSDFIKLRTMLISTHMQDLKDVTEdVHYENFRAQCISQ-ISQHALRE-------------------------------------------------------------------------------------------------------------------------------------------------
>UPI0004416FE3	307	0.281	1.821E-84	147	495	652	14	336	445
---------------------------------------------------------------------------------------------------------------------------------------------------PAPNGA----AGASTPSLATPGGHSAGLSPIIRKKLMGYVGFSNL-------PNQVHRKSVRKGFQFTAMVVGESGLGKSTLINTLFNTPLY------PPKEPLPPSAERPkTVAIESISADIEENGVRLRLTVVDTPGFGDFVNNDESWKPIVDNIESRFDSYLDQENRVNR----QKIVDNRVHACLYFIQPtgHSLKQLDIEFMRRLHNKVNLIPVIAKADTMTDEEVADFKARILADIAYHNI-------HIFQAPayENEDEESIAEMEEIISKIPFAVVGS----DKLVKTPDGREVRGRAYPWGVVEVDNEDHCDFVKLRQMLIRTYMEELREhTNNVLYENWRSEKL------------------------------------------------------------------------------------------------------------------------------------------------------------
>UPI00138FA69A	307	0.285	1.821E-84	199	495	652	25	304	447
-------------------------------------------------------------------------------------------------------------------------------------------------------------------------------------------------------PNQVFRKSVKKGFEFTVMVVGESGLGKSTLLNSLFLTDLYTPSSYPSIKEKL-----NKTVEVKPCTVELKEGGVRLRLTVVDTPGFGDAVDNTDCWKPVIKYIDSKFEEHLNAESRVQR----SPFPDNRVHCCLYFISPtgHSLKPLDIEFMKKLHNKVNIVPVISKADTLTTEECTRFKKQILQEIKENNI-------SIYEFPDlGGEEDAELDAVNMRDKVPFAVVGSNTVLEVNGKR-----VRARVYPWGVVEVENVEHCDFVALRNMLIRTHMQDLKDVTNDaHYENYRCDKL------------------------------------------------------------------------------------------------------------------------------------------------------------
>UPI0004623E6F	307	0.280	1.821E-84	139	495	652	0	339	449
-------------------------------------------------------------------------------------------------------------------------------------------MSDYDSTNGDASLSPNGTSrmNGSSPSLQQPATSPGPDAALSSIIRKKLMGFVGFANL----PNQVHRKSVRKGFQFTTMVVGESGLGKSTLVNTLFNTTLY------PAKVPLPPHAERPsTVAIESISADIEENGVRLRLTVVDTPGFGDFVNNDECWKPIVENIEARFDSYLEQENRVNR----QKIVDNRVHACLYFIQPtgHSLKPIDIEFMRQLHTKVNLIPIIAKSDTLTDEEVAEFKARVLADIQYHNIHIFEAP--TY---ENEDEEAVAEAKEIASKIPFAVVGS----DKLVKTPDGREVRGRAYPWGVVEVDNEDHCDFVKLRQMLVRTYMEELREyTNDVLYENWRTEKL------------------------------------------------------------------------------------------------------------------------------------------------------------
>J6EP24	307	0.272	1.821E-84	126	497	652	0	352	457
------------------------------------------------------------------------------------------------------------------------------MAEQYGYEPTNGaTPEPVDVpsAEPSPDHHEvaYLNGNGSAGADISTNGIPTPVVVRKTLSSWVGFSNL---------PNQVHRRSVRRGFQFVAMVVGESGLGKSTLINTLFETKLYQPKV-----IPEPGTDRGKTVNIESISAEIEENGVRLKLTVVDTPGFGDFVNNDECWKPIVDNIEARYDAYLEQENRVNR----LKMTDNRIHACIYFIQPtgHALKPIDIEFMKRLHTKVNLIPVIAKADTLTEEEVELFKRRVLSDIH-------HHGIRIFEPPqyERDDEETQQENQEIISKIPFAVVGSDQV----VQAPDGRSVRGRSYPWGVIEVDNETHCDFVKLRQMLVRTHMEELREhTNDVLYENYRTEKLRA----------------------------------------------------------------------------------------------------------------------------------------------------------
>A0A8B7AKF6	307	0.262	1.821E-84	99	505	652	19	418	478
---------------------------------------------------------------------------------------------------PELGGINHMPPRLELSDEGRRLFLIVSVSRATCADLQGRPTAPA---TPERQREKNPETDLGKG----PPSLPAPLFAALNFLPHQRKWGVTAGAAtasrtmdkEYVGfaalPNQLHRKSVKKGFDFTLMVAGESGLGKSTLINSLFLT-----NLYEDRQLPEASARLTQTLTIERRGVEIEEAGVRVKLTVVDTPGFGDSVDCSDCWLPVVRFIEEQLEQYLRDESGLNR----KNIQDSRVHCCLYFISPFGrgLRPLDVAFLRAVHEKVNIIPVIGKADALMPKEAQALKQKIRDQLK-------QEEINIYQFPdcdSDEDDDFKRKDAEMKESIPFAVVGSCDV----VREGETRPVRGRCYSWGTVEVENPHHCDFLNLRRMLVQTHLQDLKEVTHDLlYEGYRARCLQslARPGSRASR--------------------------------------------------------------------------------------------------------------------------------------------------
>A0A6P7VIA8	307	0.285	1.821E-84	147	495	652	17	350	481
---------------------------------------------------------------------------------------------------------------------------------------------------PLSSKREMFFREGPPVPGTVPAAAPPPGSAPREGGTSPYASNGRHEAEGYVGFAS-LPNQVYRKAvkkgfEFTLMVVGESGLGKSTLLNSMFLTDVYS-NEYPG---PSQRVKKTVQVETTRVV--LREGSVHLCLTVVDTPGFGDAVDNSQCWQPVADYVEAQFARYLDAESRVHR----SALSDGRVHCCLYFIAPsgHGLKPLDVEFMKCLHDKVNIIPVVAKADTMTPEECSLFKRTILNEMT-------QHKIRLYEFPDCDDEEENKRQKPLRERVPFAVVGSNTVVEVNGKR-----VRGRKYPWGVAEVENMEHCDYLALRNMLLRTHMQDLKDiTNSVHYENYRCRKL------------------------------------------------------------------------------------------------------------------------------------------------------------
>A0A4Y2LKQ3	307	0.316	1.821E-84	204	495	652	108	385	517
------------------------------------------------------------------------------------------------------------------------------------------------------------------------------------------------------------PNQVYRKAvkrgfEFTLMVVGEAGLGKSTLINSMFLTDIYS-SEHPG---PSHRIKKTIQVETTKVL--LKESGVNLLLTVVDTPGFGDAVDNSHCWQPISDYIENKYEEYLNAESRVHR----TTIPDGRVHSCLYFIAPsgHGLKPIDVEFMKRLHDRVNIIPIIAKADTMTPEECHHFKKTILSEIA-------QNQIKIYEFPDCDDEDENRLQKIMKERVPFAVVGSNTLIDVGGKQ-----VRGRRYPWGVAEVENMEHCDFLALRNMLLRTHMQDLKDiTNSVHYENFRCRKL------------------------------------------------------------------------------------------------------------------------------------------------------------
>A0A4Q4Z760	307	0.280	1.821E-84	134	497	652	68	415	518
--------------------------------------------------------------------------------------------------------------------------------------PKLLPLKPMAYEELYHYGsFAAHATSAAPMSVVTPTAAPA-STVNDNKNIVRRKLTGYVGFANL--PNQWHRKSVRKGFNFNVMVVGESGLGKSTLVNTLFNT---SLYPPKDRKGPSLDIIPKTVS-IQSISADIEEAGVRLRLTVVDTPGFGDFVNNDESWRPIVDNIEQRYDAYLDAENKVNR----MNIVDNRIHACVFFIQPtgHSLKPLDIEVMRRLHNKVNLIPVIAKADTLTDEEITSFKSRILADIK-------YHGIQIFEGPRyElDDEETIAENNEIMSKVPFAVVGAnNEVTNADGRK-----VRGRSYPWGIIEVDNEEHCDFVKLRQMLIRTHMEELKEhTNNTLYENYRTDKLTA----------------------------------------------------------------------------------------------------------------------------------------------------------
>A0A4U0U7F2	307	0.285	1.821E-84	138	497	652	59	419	524
------------------------------------------------------------------------------------------------------------------------------------------PTSPPARASPVPNQAAIPNGkpaspLVATSNTMPNGGQPVPQTVSSKDPKAAAQAATDMRNIvrrKLTGyvgfanlPNQWHRKSVRKGFNFNVMVVGESGLGKSTLVNTLFNT---SLYPPKERKQPSLDFAPKTVS-IQSISADIEENGVRLRLTVVDTPGFGDFVNNDDSWRPIVENIEQRYDAYLDAENKVNR----MNIVDNRVHACVYFVQPtgHSLKPLDVEVMRRLHTKVNLIPVIAKADTLTDDEIASFKQRILADIQHHNIRIFEGP--RYELD---DEETIAENNEIMSKVPFAIVGAN----ADVQTPEGRKVRGRRYPWGVIEVDNEDHCDFVKLRQMLIRTHMEELKEhTNNFLYENHRSDKLTA----------------------------------------------------------------------------------------------------------------------------------------------------------
>UPI000C202109	307	0.276	1.821E-84	155	507	652	132	477	594
-----------------------------------------------------------------------------------------------------------------------------------------------------------QDSNRLNKVPSQEKTSPEkPeeIKDTSPPEVRSEIIKERPKLKELDGYvgfAN-LPNQVYRKAvkkgfEFTLMVVGESGLGKSTLINSMFMTEIYNSTDYPG---PTQRLKKTVAVETTKVL--LKENGVNLLLTMVDTPGFGDAVDNSNCWVPVIEYIESKYEDYLNAEARVTR----KQIPDQRVHSCLYFIQPsgHGLKSLDIEFMKRLCDKVNIIPVIAKADTLTPDECSLFKKQILNEIA-------QNKIKIYEFPDtlEDDEEHKL-NKSLRERVPFAVVGSNVVIEQEGKK-----IRGRKYPWGVAEVENLEHCDFIALRNMVVRTHLQDLKDvTNNVHYENYRCRKLAGLGVDGKPTRI------------------------------------------------------------------------------------------------------------------------------------------------
>UPI000B937C0B	307	0.279	2.474E-84	199	495	652	23	303	358
-------------------------------------------------------------------------------------------------------------------------------------------------------------------------------------------------------PNQVHRKSVKKGFEFTLMVVGESGLGKSTLVNSLFLT-----DLYPERTIPDAIAKTKQTVKLDASTVEIEERGVKLRLTVVDTPGFGDAIDNSDSFRAIIQYIDEQYERFLKDESGLNR----RHIIDNRVHCCFYFVSPfgHGLKPLDIELMKKLHNKVNIVPVIAKSDVLTKKEIQKLKKRILEEINANGI-----KIYPLPDcDSDEDEDYKEQVKQLKEAVPFAVCGANQLLEVRGKK-----VRGRFYPWGVVEVENPDHCDFIKLRTMLI-THMQDLQEvTQEVHYENYRSERL------------------------------------------------------------------------------------------------------------------------------------------------------------
>A0A668TF50	307	0.277	2.474E-84	173	503	652	2	301	360
-----------------------------------------------------------------------------------------------------------------------------------------------------------------------------PSASWWARSPPSQDQDKEYVGFATL-PNQVHRKSVKKGFDFTLMVAGESGLGKSTLVNSLFLTDLYK-----DRKLLNAEERITQTVEITKHTVDIEEKGVKLKLTIVDTPGFGDAVNNTECWKSVADYIDQQFEQYFRDESGLNR----KNIQDNRVHCCLYFISPfgHGLRPLDVEFMKALHEKVNIVPVLAKADTLTPGEVK--KKKIKaRQLDITGL--------LFFFARCDLYD--------HDIIPFAVIGSNTVVEAKGKR-----VRGRLYPWGIVEVENPAHCDFVKLRNMLVRTHMQDLKDVTREtHYENYRAQCIQS--MTRM----------------------------------------------------------------------------------------------------------------------------------------------------
>UPI0006B078EB	307	0.285	2.474E-84	199	509	652	12	309	372
-------------------------------------------------------------------------------------------------------------------------------------------------------------------------------------------------------PEQIHRKSVKKGFDFTMMVVGESGLGKSTLINSLFLADLYK-----DRKIPNVEEKLDRTVTIEKKTMEIEEKGVKLKLTIVDTPGFGEAVNCENNWKVIESYLTEQFNQFFKDESGLNR----KNIVDNRVHCCLYFIPPwgHGLRPLDIEFMKHLHQKVNVVPVIAKADTLNANEIRRLKDKVLRELK-------ENEVHVYQLPdcdSDEDEEFKQQDHELKQSIPFAVIGSTQVVEVNGRR-----VRGRIYPWGIVEVENPIHSDFLKLRTFLVSTHMQDLKDvTRDVHYENYRAQYLTkiSQQASRERGKLKR----------------------------------------------------------------------------------------------------------------------------------------------
>UPI000A2A4588	307	0.300	2.474E-84	199	504	652	41	331	385
-------------------------------------------------------------------------------------------------------------------------------------------------------------------------------------------------------PNQVHRKSVKKGFEFTLMVVGESGLGKSTLVESLFLTDLY----DDTSLSPAIN-RMHQTVSIDTNTVEIEEKGIKLKLTVVDTPGFGDAIDNSSCWQSIVNYIDKQFESYLHDESGLNR----RNIVDTRVHCCMYFISPfgHGLRPIDVEFMKALHNRVNIVPVIAKADTLTKNELNLLKRKILNEMENNSI-----KIYTFPDSeSDDDEEFIEINQELKLSVPFAVIGSNRVVDLNGRK-----TRVRQYPWGYTEVENPDHCDFVMLRNMLVRTHMQDLKDvTQEIHYENYRAQRLSQQTGTPAG---------------------------------------------------------------------------------------------------------------------------------------------------
>A0A7R9S317	307	0.262	2.474E-84	173	509	652	31	359	406
-----------------------------------------------------------------------------------------------------------------------------------------------------------------------------PIvTAMSQDEPKDNPIIYIQGDQNYIGfatlPEQVHRKSVKKGFEFTLMVVGDTGLGKSTLMSSLFHTDLYK-----DRKLSSVEDKINKTVSVEKHTMEIEEKGVKVRLTIVDTPGFGDAINCEENWQTVEKYILDQFHQYFQDESGLNR----KNIQDNRVHCCLFFIPPygHGLRQLDLQFMLRLHKRVNLVPVIAKADTLTPAEVQKLKAKLMEDIR-------EHGIQVYQFPecdSDEDDDFKQQDKDLKASIPFAVVGSNTVVEVQGKK-----VRGRQYPWGIVDVEDPEHSDFNKLRTFLISTHMQDLKEvTQDVHYENFRAQCISqiSQQASRERSKLKR----------------------------------------------------------------------------------------------------------------------------------------------
>A0A8B7DKU0	307	0.300	2.474E-84	199	495	652	24	301	422
-------------------------------------------------------------------------------------------------------------------------------------------------------------------------------------------------------PNQVFRKSVKKGFQFTLMVVGESGLGKSTLINSLFLTDIYCPSQYEDAAS-----KFGKTMAVNASTFELREGGVRLQLTVVDTPGFGDNIDNTDCWNSVIQYIENKFEDYLNAESRVNR----ITVQDTRVHCCLYFIAPtgHGLKPLDIEFMKKLHNKVNIVPVIAKADTLTADECQRFKQQILKEID-------AHHINVYRFPALSDDESESDLALLR-RLPFAVVGSNTVLEVGGKK-----IRGRMYPWGIVEVENIEHCDFIALRNLLIRTHMQDLIDvTNDIHYENFRSERL------------------------------------------------------------------------------------------------------------------------------------------------------------
>A0A671XNB0	307	0.277	2.474E-84	173	505	652	52	361	433
-----------------------------------------------------------------------------------------------------------------------------------------------------------------------------PFFSLQQGQFSNPETPGYVGFANL--PNQVHRKSVKKGFEFTLMVVGESGLGKSTLINSLFLTDLYPERV-----IPGAAEKIERTVQIEASTVEIEERGVKLRLTVVDTPGYGDAINSQDCFSTIISYIDDQFERYLHDESGLNR----RHIVDNRVHCCFYFISPlgHGLKPLDVQFMKAIHNKVNVVPVIAKADTLTLRERERLKRRILDEID-------EHGIKIYHLPdaeSDEDEDFKEQTRILKASIPFAVVGSNQQIEAKGKK-----VRGRLYPWGVVEVENPEHNDFLKLRIMLI-THMQDLQEVTQDlHYENFRSDRL-----KRGGR--------------------------------------------------------------------------------------------------------------------------------------------------
>A0A3N4HIR7	307	0.274	2.474E-84	137	495	652	3	354	459
-----------------------------------------------------------------------------------------------------------------------------------------SP--PASAvTNGSQSSFKESREAFAPSPSQSPPPVPAsastPKTATPALSAADNKNIVRRKLTGYVGfanlPNQWHRKSVRKGFNFNVMVVGESGLGKSTLVNTLFNT---ALYPPKDPKQPSLEII-PKTVAIESTSADIEENGVRLRLTVVDTPGFGDFVNNDESWRPIVDSIESRFDSFLEAENKVNR----TNIADTRIHACVYFIQPtgHSLKPLDIEVMKRLHTKVNLIPVIAKADTLTDEEVTAFKKRILADINYHNIQIFEGP--RYELD---DDETIAENQEIMSKVPFAVVGANT----EVQIGNGRKVRGRRYPWGIIEVDNEDHCDFVKLRQMLIRTHMEELKEhTSNVLYENYRSDKL------------------------------------------------------------------------------------------------------------------------------------------------------------
>A0A0J0XW07	307	0.270	2.474E-84	148	497	652	1	357	462
----------------------------------------------------------------------------------------------------------------------------------------------------AEQQYAYDNSPAPDHHVDqvaypDPGLSPAPLNGHVSPAPASTNGDAAPSNGAAAGLNVIRktlaswvgfsnlPNQVHRrsvRRGFQFvaMVVGESGLGKSTLINTLFEDTLYQPKV-----IPEPGADRGRTVQIESINAEIEENGVRLKLTVVDTPGFGDFVNNEECWKPILENIEARYDAYLEQENRVNR----LKMTDNRVHACIYFIQPtgHALKPIDIEFMKQLHNKVNLIPVIAKADTLTEEEVDLFKRRILADIE-------YHGINIFQPPSyeRDDDETIQENHEIISKIPFAVVGSDHI----VPSPDGRQVRGREYPWGVIEVDNEQHCDFVKLRQMLVRTHMEELREhTNDILYERYRTEKLQA----------------------------------------------------------------------------------------------------------------------------------------------------------
>A0A8C0P0K9	307	0.262	2.474E-84	141	501	652	98	461	513
---------------------------------------------------------------------------------------------------------------------------------------------PEARARPGGGG-----RGAVGG---RPGPRPRrPrrvargrggrrLAGGRAGGAGGGGAEGPVTPQPGLGLrrSSPRParPPARGHHEHGPAVqeqagdprgqAGESGLGKSTLVHSLFLTDLYK-----DRKLLSAEERISQTVEILKHTVDIEEKGVKLKLTIVDTPGFGDAVNNSECWKPITDYVDQQFEQYFRDESGLNR----KNIQDNRVHCCLYFISPfgHGLRPVDVGFMKALHEKVNIVPLIAKADCLVPGEIRKLKERIREEID-------KFGIHVYQFPecdSDEDEDFKQQDRELKESAPFAVIGSNTVVEAKGQR-----VRGRLYPWGIVEVENQAHCDFVKLRNMLIRTHMHDLKDvTCDVHYENYRAHCIQQMTSK------------------------------------------------------------------------------------------------------------------------------------------------------
>A0A1Y1KMF5	307	0.286	2.474E-84	167	495	652	161	479	608
-----------------------------------------------------------------------------------------------------------------------------------------------------------------------PPELPSAKEEIVRETKEIEVVKERPKLKELDGYvgfAN-LPNQVYRKAvkkgfEFTLMVVGESGLGKSTLINSLFLTDVYNSADYPG---PTQRLKKTVAVETTKVLV--KENGVNLLLTVVDTPGFGDAVDNSNCWAPIIEYIESKYEDYLNSEARVTR----KPEADQRVHCCLYFIQPsgHGLKSLDIEFMKRLCDKVNIIPVISKADTLTSDECNLFKKQILNEIA-------QHKIKIYEFPDtvEEDEEHKL-NKTLKDRVPFAVVGSNAVIELEGKK-----LRGRKYPWGLVEVENLEHCDFIALRNMVIRTHLQDLKDvTNNVHYENYRCRKL------------------------------------------------------------------------------------------------------------------------------------------------------------
>UPI000C207C95	306	0.264	3.360E-84	199	517	652	15	316	365
-------------------------------------------------------------------------------------------------------------------------------------------------------------------------------------------------------PDQVHRKSVKRGFDFTLMVVGESGLGKSTLINSLFLGDLYKNRKISEVNE-----RIHKTTTIEKKTMEIEERGVKLRLTVIDTPGFGDAVNCEDSWKVCTSYIDEQFRQYFTDESGLNR----RNIQDNRVHCCLYFVPPwgHSLRQMDLELMKRLHRKVNLVVVIAKADTLTSSEVAKLKSNILNDIKDNDI-------QMYEFPecgSDEDEDFKEQDRELKASIPFAVVGSNVILEVAGRK-----VRGRQYPWGVVDVENPKHSDFIKLRTMLISTHMQDLKDVTEdVHYENFRAQCISQ-ISQHALRE-RGKLKRDSVP--------------------------------------------------------------------------------------------------------------------------------------
>UPI001BB1B2E5	306	0.277	3.360E-84	194	495	652	5	302	369
--------------------------------------------------------------------------------------------------------------------------------------------------------------------------------------------------AAFSNPETPeyvgfanLPNQVHRKSvkkgfEFTLMVVGESGLGKSTLINSLFLT-----DLYPERHIPSAAEKIDKTVSIDASTVEIEERGVKLRLTVVDTPGYGDAINNNDCFDPILKYIDDQYERYLNDESGLNR----RNIVDNRVHCCFYFISPtgHGLKPLDVQFIQALHNKVNIVPVIAKSDTLTKRELLKLKHKVLDEIHDNGIKIYHMP----DSDSDEDEDFKEHNKQLKASVPFAVCGSSQLIEVKGRK-----VRGRLYPWGVVEVENPDHCDFIKLRSMLI-AYMEDLKDvTHEVHYEAFRSEKL------------------------------------------------------------------------------------------------------------------------------------------------------------
>A0A6P8HW50	306	0.298	3.360E-84	199	504	652	21	311	390
-------------------------------------------------------------------------------------------------------------------------------------------------------------------------------------------------------PNQVHRKSVKKGFEFTLMVVGESGLGKSTLIESLFLT-----DIYDDNKIPPVIDRIYQTLNIETNTVEIEEKGIKLKLTVVDTPGFADAVDNTDCWQAILDYINKQFESYLRDESGLNR----RNIVDTRVHCCLYFINPHGhgLRPVDVQFMQALHNKVNIVPVIAKADCLTKHELSRLKRKVLNELE-------DNSIKIYTFPdceSDDDEEFIEINKELKMTVPFAVIGSNRLIESRGRK-----IRVRQYPWGYAEVENPDHCDFVMLRNFLVRTHMQDLKDvTQDIHYENYRAERLSRETGTPVG---------------------------------------------------------------------------------------------------------------------------------------------------
>UPI0014254D5E	306	0.280	3.360E-84	204	506	652	17	321	438
------------------------------------------------------------------------------------------------------------------------------------------------------------------------------------------------------------PNQVYRrsvKRGFeyTLMVVGESGLGKSTLINSLFLTDVYSNQY------PGPSQRMKKTTQVETSNVILKENGVQLRLTIVDTPGFGDQVDNSNCWQPIIDHIDNKFEDFLNAESQVSR----KSIPDKRVHSCLYFIAPsgHGLKALDVEFMKRLHDKVNIIPLIAKADTLTAEECRDFKKQIMKEIE-------KNKIKIYEFPEiPDDEDDSKENKvlkrrnmlqkeqektvNIKDRVPFAVVGSNSVLEVNGKR-----VRGRQYPWGVAEVENLEHCDFITLRNMLIRTHMQDLKDvTNNVHYENYRCRKLTA-ITTGEGRK-------------------------------------------------------------------------------------------------------------------------------------------------
>A0A0C9URM1	306	0.286	3.360E-84	139	495	652	0	337	447
-------------------------------------------------------------------------------------------------------------------------------------------MSEYDSSfeQPA----NDERARSPNGYSDEKPVAPTPPTHHSFSSVVRKKLMGYVGFANL--PNQVHRKSVRKGFQFTAMVVGESGLGKSTLINTLFNTTLY------PRKEPLPPHAERPqTVSIQSISADIEESGVRLRLTVVDTPGFGDFVNNDESWKPIVEDIESRFDAYLEQETRVNR----QKIVDNRVHACLYFIQPtgHSLKQIDIEFMRRLHQRVNLIPVIAKADTMTDEEIIEFKQRILADIAQHNIQIFQAPIH-----ENEDEETLTEIEEITTKIPFAVVGSDQV----VLTPDGREVRGRAYPWGVIEVDNEDHCDFVKLRQMLIRTYMEELREHTNTYlYENWRSEKL------------------------------------------------------------------------------------------------------------------------------------------------------------
>UPI001C8FEE9E	306	0.295	3.360E-84	119	495	652	6	376	504
-----------------------------------------------------------------------------------------------------------------------WEEVQCTVAPKPDSAPAPSPKEPP----PAPPKTVLSRSSAPPPPrrsdsevtPARPG-RPEepPLvrpNKADDQNRERQARERSRRQLdGYVGfadlPNQVHRRAVKKGFHFTLMVVGESGLGKSTLVNSMFMSDIYNKEY------PGPSHRIKKTVAVEKTIVKLTENSVNLNLTVVDTPGFGDAVDNSNCWQPVIEYIESRYEEYLNAESRVYR----TEVVDTRVHCCLHFLAPsgHGLKPLDVEFMKRLHDKVNIVPVIAKADTMTPEEVTRFKKQILNEIA-------QHKIRIYEFPDcPTDEDSGLQ-RAMRQRVPFAVVGANTVLEVDGQK-----VRGRRYPWGVVQIENMEHSDFIPLRNMLIRTHMMDLRDVTNaVHYENFRCKRL------------------------------------------------------------------------------------------------------------------------------------------------------------
>A0A7R9V5T7	306	0.542	3.360E-84	143	539	652	76	466	514
-----------------------------------------------------------------------------------------------------------------------------------------------NASMGSLSGARGRSPGASDGE--EPN--MASLSAGTSTAVSRAARASLASQgAGLLGTHRPKPHKIWRKKYVKVLVVGDSGLGKTTLIRALMSTPGERLQVHDGTFTPTGQFIRDPDSLCSTISWRDEDDRIIWVYKMQDTPGYGDTLDLSRAIGVVTSHIEQQNEKWLQLEQSRERKEDLADVEDPRIDLCLFCVGPHRLRASDLKFMYDVGLHVPVVPVVTKADTMTIREAATYRHDVANRIANPMLPGIRDKIDIFHFERDTLARAGIMDT-GNPTPPFLVVASNEVNEELNTADPPLFWPERRYPWGVAEAFNKDHSDLLGLRALLLKEALEEINKIKRSRYEAWRRKTLS--RGNSVGRKLRRMFMWTIIPAIITLNVGRSGLKVDDIKRHAS----------------------------------------------------------------------------------------------------------------
>W6URC2	306	0.262	3.360E-84	153	507	652	14	361	1091
---------------------------------------------------------------------------------------------------------------------------------------------------------ESEQSSTKNGSRFFAGGDPAntNLTRNEESKSRPTTAGSQPDEDGKLGfaniPDQMHRKAVKKGFNFTLMIAGESGLGKATLVNSLFMQDLYK------DREPVDaNEMIKKVTKIEKRQIELDERGVKLRLTIVDTPGFNDAVNAEECWKPIEDYIDSTFEQYFKDECGLNR----KNIQDNRVHCCLYFISPygHGLRQVDVEFMRRLQNKVNIVPVIAKADALTASELRALKERIMSDLN-------RYKIDIYRLPecdSDEEEEIKRLDKEIKAVLPFAVIGSNCV----IEGEGGKRVRGRQYPWGVVEVENPKHCDFTKLRIFLLKTHMQDLKDmTLEVHYENYRAKYITERMSRRqTDRRE------------------------------------------------------------------------------------------------------------------------------------------------
>E4YB03	306	0.283	4.565E-84	199	495	652	28	308	365
-------------------------------------------------------------------------------------------------------------------------------------------------------------------------------------------------------PNQVHRKSVKKGFEFTLMVVGESGLGKSTLINSLFLT-----DLYPDRELPDAEAKIKQTVSMEASTVEIEERGVRLRLTVVDTPGFGDAINSSKCYDPILEYIDAQFERYLHDESGLNR----RNISDNRVHCCFYFISPygHGLKPLDIEFMKSLHNRVNIVPVIAKSDTLTKQEVNRLKKRVLDEIAKHNI-------KIYQLPDvEDDEEedYKEQTRVLKQSIPFAVVGSTTTIEVKGRK-----VRGRMYPWGVVELENDEHCDYLKLRTMLI-SHMQDLQEVTHDlHYENYRATRL------------------------------------------------------------------------------------------------------------------------------------------------------------
>UPI001401E10E	306	0.280	4.565E-84	199	506	652	13	304	365
-------------------------------------------------------------------------------------------------------------------------------------------------------------------------------------------------------PNQLHRKSVKKGFDFTLMVAGESGLGKSTLIDSLFVTDLYK-----ERCIPDAVERIVKTMTITKHAVDIEERGVRVKLTIVDTPGFGDAVDNSDCWQPIVAYIDEQFERYFQDECGLNR----KNIQDHRVHCLLYFLSPlgHGVRPLDLEFLRAVHEKVNVIPVIAKADMLTPPEVERAKQKIREEIKEQGI-------QVYQFPecdSDEEEEFKQQYQELTDCTPFAVVGSSTLIESQGRR-----VRGRLYPWGVVEVENPRHCDFSKLRTVLIQSHLPDLKEvTQDVHYENFRARCLRT-LGRGGGRE-------------------------------------------------------------------------------------------------------------------------------------------------
>A0A3M7TA33	306	0.273	4.565E-84	193	495	652	15	305	372
-------------------------------------------------------------------------------------------------------------------------------------------------------------------------------------------------NQSYVGFAN-LPNQVHRKFvkkgfEFTLMVLGESGLGKSTLINSLFLT-----DLYPERPIPNASEKIKKTVNIEASTVEIEERGVKLRLTIVDTPGFGDSVDATDCYKSIIKYIDDQFERFLNDESGLNR----RNISDNRVHCCFYFIAPwgHGLKPLDIECMRALQNKVNIVPIIAKADTLTMHEVKRLKTRIIKELNENSIQIY----KIPDCDSDEDEEFKSQNKQLKDAIPFAVVGSSQTIEVRGRR-----VRGRLYPWGVVEVENVEHNDFLKLRSMLI-THMQDLQEvTHEVHYENFRSERL------------------------------------------------------------------------------------------------------------------------------------------------------------
>UPI0006B0F691	306	0.275	4.565E-84	199	495	652	23	303	372
-------------------------------------------------------------------------------------------------------------------------------------------------------------------------------------------------------PNQVHRKSVKKGFEFTLMVVGESGLGKSTMINSLFLT-----DLYPERHIPDASEKINQNVKLEASTVEIEERGVKLRLTVVDTPGFGDAIDNTDCFRSIIQYIDEQFERFLQDESGLNR----RNITDNRIHCCFYFISPfgHGLKPLDIEFMKQLHSKVNIVPVIAKADALTKKEVMKLKRRVMQEIEENGI-----KIYPLPDcDSDEDEDYKEQVRQLKEAVPFAVSSTTQTLDVKGRK-----VRGRLYPWGVVEVENPDHCDFIKLRTMLI-THMQDLQEVTQElHYENYRSERL------------------------------------------------------------------------------------------------------------------------------------------------------------
>UPI0018852C0A	306	0.268	4.565E-84	199	509	652	66	363	416
-------------------------------------------------------------------------------------------------------------------------------------------------------------------------------------------------------PEQVHRKSVKRGFDFTLMVVGETGLGKSTLINSLFLTDLYK-----DRTLSDPKERVNKTTKIEKRTMEIEEKGVRLRLTVVDTPGFGDALNCEESYRACEKYIDDQFNKYFQDESGLNR----RNIQDNRVHCCLYFIPPygHGLRQLDIEFMRRLHKKVNLVPVIAKADVLTRKETKRLKENMMKDIR-------DNQIEIYEFPEcdpDEDADFKRQDQELKASFPFAVIGSNTVIDVAGRR-----VRGRQYPWGVVEVENHQHCDFVKLRTMLISTHMHDLKDmTQEVQYENFRTQcisQISQMAMKS-RTKLKR----------------------------------------------------------------------------------------------------------------------------------------------
>A0A384BN92	306	0.271	4.565E-84	138	509	652	13	379	439
------------------------------------------------------------------------------------------------------------------------------------------PSQRDPGSENSRYSW-SWFSPPVRASQL-P-TLPAPLFATLNFLSHQRKWVETAGAAtasramdkEYVGfaalPNQLHRKSVKKGFDFTLMVAGESGLGKSTLINSLFLT-----NLYEDRQLPEASARLTQTLTIERRGVEIEEGGIKVKLTLVDTPGFGDSVDCSDCWLPVVRFIEEQFEQYLRDESGLNR----KNIQDSRVHCCLYFISPFGrgLRPLDVAFLRAVHEKVNIIPVIGKADALMPKETQALKQKIREQLK-------EEEINIYQFPdcdSDEDEDFKRQDAEMKESIPFAVVGSCEV----VRDGGTRPVRGRRYSWGTVEVENPHHCDFLNLRRMLVQTHLQDLKEVTHDLlYEGYRARCLQSLARPGARDRASR----------------------------------------------------------------------------------------------------------------------------------------------
>A0A067NS47	306	0.293	4.565E-84	152	495	652	4	333	444
--------------------------------------------------------------------------------------------------------------------------------------------------------YASSRNGDASYNGVPNGSSPSlAQTAQSSPMTSVIRKKLM----GFVGFSN-LPNQVHRKSvrkgfQFTAMVVGESGLGKSTLINTLFNTTLY------PPKEPLPPAADRPkTVAIESIGADIEENGVRLHLTVVDTPGFGDFVNNDDSWKPIVENIESRFDSYLEQENRVNR----SKIVDNRVHACLYFIQPtgHSLKQIDIEFMRRLHTRVNLIPVIAKADTMTDEEIIEFKQRILADIQYHNIHIFQAP--TY---ENEDEETLAEAAEIASKIPFAVVGSNQV----VETPDGRQVRGRVYPWGVVEVDNEEHCDFVKLRQMLVRTYMEELREyTNDVLYENWRTEKL------------------------------------------------------------------------------------------------------------------------------------------------------------
>A0A7L1UXG1	306	0.259	4.565E-84	67	495	652	55	499	521
-------------------------------------------------------------------STRHAEPTVQRSPkPPLRRVE----LSGPKLPEPvsRRTEISIDISSKQVENST--SGLSrFGLKRADVGHKPPEPVarrTELTLGKPQEPGLRRAEAPAsKIGQPLQAEPKPQPVPVESPPKREEGPEAVPSAAPAMtdaprdAGPRQaapARPdkpaadfgyvgidailEQLRRKAmkqgfEFNIMVVGQSGLGKSTLINTLFKSKISRKSV-----QPAAEERIPKTIEIKSITHEIEEKGVRMKLTVIDTPGFGDHINNENCWQPIMKFINDQYEKYLQEEININRK---KQIPDTRVHCCIYFIPAtgHSLRPLDIEFMKRLSKVVNIVPVIAKADTLTLEERDHFKQRIMADLLANGIDVYPQK----EFDEDSEDR--LVNDKFREMIPFAVVGSDQEYQVNGRR-----ILGRKTKWGTIEVENTTHCEFAYLRDLLIRTHMQNIKDiTSNIHFEAYRVKRL------------------------------------------------------------------------------------------------------------------------------------------------------------
>A0A6P7GIZ5	306	0.283	4.565E-84	164	495	652	169	486	615
--------------------------------------------------------------------------------------------------------------------------------------------------------------------TLSPDSNRDD-TSKESTPEIIKERPKPKELDGYVGFAN-LPNQVYRKAvkkgfEFTLMVVGESGLGKSTLINSMFLTDIYNSSDYPG---PTQRLKKTVAVETTKVL--LKENGVNLLLTVVDTPGFGDAVDNSNCWTPIIEFIESKYEDYLNSEARVTR----KSMPDQRVHCCLYFIQPsgHGLKSLDIEFMKRLCDKVNIIPVIAKADTLTADECALFKKQILNEIA-------QNKIKIYEFPDtcEEDEEHKL-NKSLKDRVPFAVVGANAVLEVDGKK-----LRGRKYPWGIAEVENLEHCDFIALRNMVIRTHLQDLKDvTNNVHYENYRCCKL------------------------------------------------------------------------------------------------------------------------------------------------------------
>UPI001604F325	306	0.296	4.565E-84	204	495	652	351	628	784
------------------------------------------------------------------------------------------------------------------------------------------------------------------------------------------------------------PNQVYRKAvkrgfDFTLMVVGESGLGKSTLTNSMFLADIYS-PEYPGPSLRLKKTVQVDTSKVT-----MKENGVNLSLTIVDTPGYGDSIDNSQCWQPILDYIENRYEDFLNAESRVNRKTLL----DSRVHCCLYFIAPsgHGLKALDIEFMKKLHDKVNIIPILSKADTMTPEECSHFKKQVMNQIK-------QHQIKIYEFPDCDDEEENKINKQMRDRVPFAVVGSNTVVEVDGKK-----ARGRKYPWGTVLVENLEHCDFVALRNMVVRTHLQDLKDvTNNVHYENFRCRKL------------------------------------------------------------------------------------------------------------------------------------------------------------
>A0A8H6SWS4	306	0.285	4.565E-84	135	497	652	312	647	787
---------------------------------------------------------------------------------------------------------------------------------------QRSCSEP--PTEPSSSMSDSYSNGVANASTPSlPNTLPSIIRKKLMGYVGFANL-----------PNQVHRKSVRKGFQFTAMVVGESGLGKSTLINTLFNTTLY------PPKEPLPPSAERPTTvSIESIGADIEENGVRLHLTVVDTPGFGDFVNNDESWKPILENIESRFDSFLEQENRVNR----TKVVDNRVHACLYFIQAtgHSLKEIDIEFMRRLHNKVNLIPVIAKADTMTDEEVAEFKERVLSDIAHHNIHIFQAP----TYDNED-EETIAEAEEIASKIPFAVVGSDKI----VTTPDGRQVRGRAYPWGVVEVDNEEHCDFVKLRQMLIRTYMEELREyTNDVLYENWRTEKLLG----------------------------------------------------------------------------------------------------------------------------------------------------------
>A0A087T6E6	306	0.270	6.200E-84	193	506	652	4	310	312
-------------------------------------------------------------------------------------------------------------------------------------------------------------------------------------------------QKLFSNPETPgyvgfanLPHQVHRKSvkkgfEFTLMVVGESGLGKSTLINSLFLT-----DLYPERHVPDAAEKIKQTVKLEASTVEIEERGVKLRLTVVDTPGFGDAIDNSDSFKLIIQYIDDQFERFLRDESGLNR----RNINDSRVHCCFYFISPygHGLKPLDIEFMRQLHGKVNIVPVIAKADALTKKEVMQLKKRIMHEIDEHGIRIY----PLPDCDSDEDEDYKEQVKQLKEAVPFAV--SAAIPTIEVKGRK---VRGRLYPWGVVEIENPDHCDFIKLRTMLV-THMQDLQEvTQDVHYENYRSERL---AGKSTARK-------------------------------------------------------------------------------------------------------------------------------------------------
>A0A8J5DMS3	306	0.272	6.200E-84	199	504	652	17	303	347
-------------------------------------------------------------------------------------------------------------------------------------------------------------------------------------------------------PNQVHRKSVKKGFEFTLMVAGESGLGKSTLINSLFLT-----DLYPDREIPSVSDKIKQNVKLDASTVEIEERGVKLRLTVVDTPGYGDAINNTDCFNSIVKYIDDQFERFLNDESGLNR----RNIIDNRVHCCFYFISPygHGLKPLDIQFMKQLSTMCNVVPIIAKADTLTKKEVSRLKKKILEEIK-------ANSIRIYPLPdcdSDEDEDYKEQVKQLKEAVPFAICGSNQLIEVKGKK-----VRGRLYPWGVVEVENPDHCDFIKLRTMLI-THMQDLQEVTQDlHYENFRSQRL---ARKPLG---------------------------------------------------------------------------------------------------------------------------------------------------
>A0A6P7FJB8	306	0.289	6.200E-84	199	506	652	23	317	356
-------------------------------------------------------------------------------------------------------------------------------------------------------------------------------------------------------PNQVHRKSVKKGFEFTLMVVGESGLGKSTLVTSLFLT-----DLYPERLIPDAVEKMKQTVRLEPSTVEIEERGVKLRLTVVDTPGYGDAIDNRDSFDEIIGYINQQFERFLKDESGLNR----KNIMDNRVHCCFYFISPfgHGLKPLDIEFMKKLHNKVNIVPVIAKADVLTKKEMQKLKKTVLDEIAQNGIRIY----SLPECDSDEDEEYKEQVRQLKQAVPFAVCGANTELEVRGRK-----VKGRLYPWGVVEVENPEHCDFIKLRTMLI-THMQDLQEiTQQVHYENYRSERLakEGPVAKRnPGEE-------------------------------------------------------------------------------------------------------------------------------------------------
>UPI000A2A6D36	306	0.268	6.200E-84	199	503	652	16	303	433
-------------------------------------------------------------------------------------------------------------------------------------------------------------------------------------------------------PNQVFRKSVKKGFEFTVMVVGESGLGKSTLLNSLFLTDLYTPSSY-----PSTKEKLNKTVEVKPCTVELKEGSVRLRLTVVDTPGFGDAVDNSDCWKPIIQHIDNKFEEYLSEESKVHR----QPFPDNRVHCCLYFIAPtgHCLKPLDIEFMKKLHNKVNIVPVIAKSDTMTQEECTRFKKQILEEIK-------ENEIGIYDFPDlAVDDENDQDGFTMRDRIPFAVVGSNTVLEVNGKR-----VRARVYPWGVAEVENVDHCDFVALRNMLIRTHMQDLKDvTNDIHYENFRCEKLAGMQLGSP----------------------------------------------------------------------------------------------------------------------------------------------------
>UPI001C7C102F	306	0.277	6.200E-84	133	495	652	38	373	480
-------------------------------------------------------------------------------------------------------------------------------------LPPIVPVSPMADS--YSSGV--YSNGAPNGSS------PSlgPSLAHNSVIRKKLMGYVGFANL----PNQVHRKSIRKGFQFTTMVVGESGLGKSTLINTLFNT-----ALYPAKEIPPPSAERPKTVAIESIGADIEENGVRLHLTVVDTPGFGDYINNDDSWKPILDDIESRFDSYLEQENRVNR----YKIVDNRVHACIYFIQAtgHSLKQIDIEFMKRLHTKVNLIPVIAKADTMTDDEIADFKERILADIAYHNIHIFQAP--TY---ENEDEESIAEQEEIASKIPFAVVGSDS----LVNTPDGRQVRGRAYPWGVVEVDNEEHCDFVKLRQMLVRTFMEELREyTNNVLYENWRTEKL------------------------------------------------------------------------------------------------------------------------------------------------------------
>A0A6J8BS55	306	0.264	6.200E-84	130	491	652	487	815	833
----------------------------------------------------------------------------------------------------------------------------------DQGRPkKEEPLSPID---------------TILTSPTRPArRRPS---KRRYYGQKSLEEDEFIGFASL--PEQVHRKAVRRGFDFSLMVLGDSGLGKSTLINSLFLTDLYK-----DRTIPDTADLVERTLSTVKKQIEIEEKGVKVRLTIVDTPGYNDAVNAEDSWKRVVSYVDQQFQLYYQAESGLNR----KNINDSRIHCCLYFISPygHGLKPLDILVMKKLHNKVNIVPLIAKSDVLTPKEVKRLKTKVLEDIR-------ENDINIYTFPecdSDEDDEFKEQDKALKEAVPFAVIGSNTVVEAGGKK-----IRGRMYPWGIVEVDNPKHCDFIKLRQMLISTHMQDLKDiTSEIHYENYR----------------------------------------------------------------------------------------------------------------------------------------------------------------
>UPI00106BAE94	305	0.295	8.422E-84	199	495	652	11	289	351
-------------------------------------------------------------------------------------------------------------------------------------------------------------------------------------------------------PNQVHRKSVKRGFEFTLMVVGESGLGKSTLINSLFLT-----NLYSDREIPPVSERLKKTVDIESSTVEIEERGVKLKLTVVDTPGFGDSLDNSECYKPILDYVNNQFNTYLKDESGLNR----RNIVDNRIHCCFYFISPTGLQPIDIDCMKQLHSRVNIVPVIGKADTLTQKELRELKKKIIHEIQKYEIQIYQ---LPYCDDDED-DDYKKQTEDLRATMPFAVVGSNATVEVQGKK-----VRGRRYPWGVVEVENPKHSDFVKLRTMLI-THMQDLKEvTQDVHYENYRANCL------------------------------------------------------------------------------------------------------------------------------------------------------------
>A0A182J432	305	0.265	8.422E-84	201	506	652	14	303	359
---------------------------------------------------------------------------------------------------------------------------------------------------------------------------------------------------------QVHRKSVKRGFEFTLMICGETGLGKSTLINTLFLA-----DLYAQRSVPRVEERIEKTTRIEKKTLDIEEKGVKLRLTIVDTPGFGDSVNCEDSWRVCTQYIDEQFRQYFTDESGLNR----RNIQDNRVHCLLYFVPPygHSLRQLDIDLMRRLHKKVNIIVVIGKADTLTPSEVKKLKARILDDIETHGIQIYRFP----DCDSDEDEEFKQQDRELKASLPFAVVGSNMVMEVAGRK-----IRGRQYPWGVVDVENPEHSDVMKLRTMLISTHMQDLKDTTrDVHYENYRAQCISQ-ISQHALRE-------------------------------------------------------------------------------------------------------------------------------------------------
>UPI001C918E9D	305	0.267	8.422E-84	199	495	652	21	301	363
-------------------------------------------------------------------------------------------------------------------------------------------------------------------------------------------------------PNQVHRKSVKKGFGFTMMVVGESGLGKSTLVNSLFLT-----DLYPERQVPAASDVIKRTVKIEASTVEIEERGVKLRLTVVDTPGFGDAIDNTNCFEPIVQYIDDQFEKYFKDESGLNR----RNIVDNRIHCCFYFINPagHGLKPLDVQFMKMLHNKVNLVPVVAKADTLTKAEMDRLKARLRTEIG-------EHGIRVYQLPDcdtDEDEEYKEQVKQLKAAMPFAVCGSSQQIEVAGKK-----IRGRQYPWGVIDVENPNHCDFIKLRTMLM-THMQDLDDmTHDSHYENYRSERL------------------------------------------------------------------------------------------------------------------------------------------------------------
>UPI000763B7AB	305	0.241	8.422E-84	117	495	652	7	388	402
---------------------------------------------------------------------------------------------------------------------SKRELFFKNDVSANSGTPstvqsNTSSTSPVPHQNSVTSIKTNQSTNLPSTAPMNLPRAPVkvessmePtenkekLLKTDQSGTGKVNDRKVKKLDGYVGFAN-LPNQVYRKAvkkgfEFTLMVVGRSGLGKSTLINTMFLADIYG-KEHPGPSLRVGKTVRVETNRC-----MLKEKGVNLSLTVVDTPGFGDAVDNSDCWQPVLEYIESRYEEYLNAESRVNRKL----QHDSRVHCCLYFLesNSHGMTPLDVEFMQRLHDKVNIIPIISKADTMTPDEVTEYKKQILKEIA-------QHKIKIYDFPDSDKDEDRENLKKLKARVPFAVVGSTEVHEVDGKK-----VRGRKYPWGLVEVENLDHCDFVALRNMLLRTHLQDLKEvTSNVHYENFRFRKL------------------------------------------------------------------------------------------------------------------------------------------------------------
>A0A250XGU4	305	0.567	8.422E-84	167	528	652	11	369	418
-----------------------------------------------------------------------------------------------------------------------------------------------------------------------PKDQPFDrRFSISSTISAAARASLVNQGDGLLGTRRPRPHKIWVKKYIKLLVVGDSGLGKTTLIRSLMSTPGDRLKVHDGSYTPTEQFLKDPDSLCSTISWRDEEDRVIWIYKIQDTPGYSDRIDLDASIKMTLDLVEAQNKKWLDLEQSSNRSQDLREVEDPRIDLCLFCLGPHRLKPSDLKFMYEVGQHVPIVPVVTKADTMTIREAGIYRSEVASKIANPMLPGIRDHINVFHFERDSMVRSGLTDNGS-PVPPFLVIASNDINEEMNSSEPALFWPERRYPWGTAEAFNKEHSDLLSLRSLLFKDALEEINRTKRQRYEAWRRSQLNQLKM---GQKLRRMLLFTIVPAVMCLQIGRKG---------------------------------------------------------------------------------------------------------------------------
>G4TFG9	305	0.295	8.422E-84	195	495	652	25	314	421
---------------------------------------------------------------------------------------------------------------------------------------------------------------------------------------------------AFVGfanlPNQVHRKSVRKGFQFTIMVVGESGLGKSTLINTLFNT---TLYAPKEVLAP--SAERPKTVAIQSISADIEENGVRLRLTVVDTPGFGDFVNNHESWKPILDNIESRFDSYLEQENRVNR----QKIVDNRVHACLYFIQPtgHSLKPIDVEFMRQLHTKVNLIPVIAKADTLTDEEILKFKQRILSDIAHHQIHIFQAPI--Y---DNDDEETIAENEEIASKIPFAVVGSDR----EVRTADGRSVRGRSYPWGVIEVDNEEHCDFVKLRQMLIRTNMEELREhTNDVLYENWRSEKL------------------------------------------------------------------------------------------------------------------------------------------------------------
>UPI00106B692F	305	0.296	8.422E-84	204	495	652	16	294	427
------------------------------------------------------------------------------------------------------------------------------------------------------------------------------------------------------------PNQIFRKSvkkgfEFTLMVVGESGLGKSTLLNSLFLT-----DLYTSATFPTTEEKLSKTIEVQASTVTLKEGGVTLRLTCVDTPGFGDAVDNTDCWSPINSYIESKFEEYLNEESRVNR----SAIVDNRVHCCLYFIAPNGhcLKPLDIEFMRRLHDKVNIVPVIAKADSLTAEECQNFKKQILNEIG-------ANKIGIYQFPDLGVDDEDFKDVSMTDRIPFAVVGSNTVVEVGGKK-----LRARVYPWGVAEVENSEHCDFVALRNMLIRTHMQDLKDvTNDVHYENFRCKRL------------------------------------------------------------------------------------------------------------------------------------------------------------
>A0A4Y7QMB8	305	0.275	8.422E-84	138	497	652	5	335	441
------------------------------------------------------------------------------------------------------------------------------------------PGTPNGDYAPAP-------NGKANGSL--PSQAPS-TTGVSNVVRKKLMGYVGFANL----PNQVHRKSVRKGFQFTAMVVGESGLGKSTLINTLFNT-----KLYPGKEVPAPSAERPKTVAIESISADIEENGVRLRLTVVDTPGFGDFVNNDDSWKPIVENIEARFDAYLEQENRVNR----LKIVDNRVHACLYFIQPtgHSLKPIDIEFMRRLHTKVNLIPVIAKADTMTEEEIRDFKARILSDIAYHNIHIYEAP--TY---ENEDEEALAEAEEIASKIPFAIVGSDNV----VDTPDGRQVRGRAYPWGVIEVDNEDHCDFVKLRQMLIRTYMEELREhTNSVLYENWRSGKLLG----------------------------------------------------------------------------------------------------------------------------------------------------------
>A0A1A5ZUJ8	305	0.265	8.422E-84	140	497	652	8	369	475
--------------------------------------------------------------------------------------------------------------------------------------------SNGDGTTNGTYGEGRSNVTSPNGDSLlnsraiSPSAYPVktePGLNGNANPNAGVQAQAQAQQPArkkLASwvgfsnlPNQVHRRSVRRGFQFVAMVVGESGLGKSTLINTLFETKLYQ-----PKNVPAPGEDRGQTVQIESISAEIEENGVRLKLTVVDTPGFGDFVNNDESWKPIVDNIEARFDAYLEQENRVNR----LKLVDNRVHACIYFIQPtgHSLKPIDIEFMRRLHTKVNLIPVIAKADTMTDDEIVLFKQRILSDIAHHGIRIFQPP----QYENED-EETIQENEEIISKVPFAVVGSDT----LVNSPDGRQVRGRAYPWGVIEVDNEDHCDFVKLRQMLVRTHMEELREhTNDVLYENYRTDKLKA----------------------------------------------------------------------------------------------------------------------------------------------------------
>M2NCV6	305	0.287	8.422E-84	126	495	652	0	368	475
------------------------------------------------------------------------------------------------------------------------------MATANGSMLTSAP--PNRASpVPNQANLPNGKPAAPLVQTsnMMPngGSQPIPQTVTSKDPKAAAQAATDMKNIvrrKLTGyvgfanlPNQWHRKSVRKGFNFNVMVVGESGLGKSTLVNTLFNT---SLYPPKERKQPSLDFAPKTVS-IQSIAADIEENGVRLRLTVVDTPGFGDFVNNDDSWRPIVDNIEQRFDAYLDAENKVNR----MNIVDNRVHACVYFIQPtgHSLKPLDVEVMRRLHTKVNLIPVIAKADTLTDDEIAAFKQRILTDIQYHNI-------HIFEAPRyElDDEETIAENNEILSKVPFAVVGANT----EVPTPEGRKVRGRRYPWGVIEVDNEEHCDFVKLRQMLIRTHMEELKEhTNNFLYENYRSDKL------------------------------------------------------------------------------------------------------------------------------------------------------------
>A0A6A7BQL3	305	0.284	8.422E-84	134	495	652	14	372	479
--------------------------------------------------------------------------------------------------------------------------------------PQQEPPSPAstaptaqpmtqPMTQPSTSG----SVPATNGSQAVPQTAssrdPkATTTAASDSRNIIRRKLTGYVGFANL-PNQWHRKSVRKGFNFNVMVVGESGLGKSTLVNTLFNT---SLYPPRERQQPSHDLAHKTVS-IQSISADIEESGVRLRLTVVDTPGFGDFVNNDNSWRPIIDNIDQRFDAYLDAENKLNR----MNIVDNRIHACVYFIQPtgHSLKALDIEVMRRLHSKVNLIPVIAKSDTMSEEEITGFKRRVLNDIE-------YQGIHIFEGPRyElDDEETVAENNDIASKVPFAVVGAN----AVVMTPQGHRVRGRSYPWGVIDVDNEEHCDFVKLRQMLIRTHMEELKEhTNNVLYENYRSDKL------------------------------------------------------------------------------------------------------------------------------------------------------------
>A0A7K8CWV1	305	0.293	8.422E-84	125	495	652	188	545	567
-----------------------------------------------------------------------------------------------------------------------------PAESSEPALPaqphQAEPkPQPAPVESPpkREEGPEAVPS-HAPGMTDAP--RDAgPKQAAPARPDKPAADFGYVGIDAIL--EQLRRKAMKQGFEFNIMVVGQSGLGKSTLINTLFKSKISRKSV-----QPTSEERIPKTIEIKSITHEIEEKGVRMKLTVIDTPGFGDHINNENCWQPIMKFINDQYEKYLQEEININRK---KRIPDTRVHCCIYFIPAtgHSLRPLDIEFMKRLSKVVNIVPVIAKADTLTLEERDYFKQRIMADLLANGIDVYPQK----EFDEDSEDR--LVNEKFREMIPFAVVGSDQEYQVNGRR-----ILGRKTKWGTIEVENTTHCEFAYLRDLLIRTHMQNIKDiTSNIHFEAYRVKRL------------------------------------------------------------------------------------------------------------------------------------------------------------
>UPI000D73CF97	305	0.255	1.144E-83	163	493	652	16	332	399
-------------------------------------------------------------------------------------------------------------------------------------------------------------------QLLVPST---PLSRRRLTRKISYTPANYKDEDEYIGfatlPDQVHRKAVRRGFDFTLMVVGESGLGKSTLINSLFLT-----ELYKDRKIPSVEELVHRTVAIEKKQLEIEEKGVRVKLTIVDTPGFNDAVNAEESWKSVVDYVDQQFQQYYQDETGLNR----RNIVDNRVHCCLYFISPygHGLKPADITMMKKLHHKVNIVPLIAKADMLTKVEVKRLKQRVIDEIDNNDI-------HIYEFPdcdSDEDDDFKQQDKELKAAVPFAVVGCNTVVEAGGKK-----IRGRAYPWGIVEIDNPNHCDFVRLRQMLISTHMQDLKDvTADVHYENFRAQ--------------------------------------------------------------------------------------------------------------------------------------------------------------
>A0A433PQ73	305	0.278	1.144E-83	199	497	652	35	319	455
-------------------------------------------------------------------------------------------------------------------------------------------------------------------------------------------------------PNQVHRKSVKKGFHFTTMVVGESGLGKSTLVNTLFNTTLY-----PTKNDNVELSSETPqTVEIQAITADIEENGVKLRLTVVDTPGFGDFVNNEESWKPILDNIEARFDAYLEQENRVNRN----KMVDNRIHACIYFIQPtgHALKPLDIEFMRRLHTRVNLIPVIAKSDTLTEDEIRDFKARILDDIT-------YHKIQIYQAPqyEYDDSETTTENREIMAKIPFAIVGS----DKEVEAEGGRRVRGRKYPWGVIEVDNEEHCDFVKLRQMLIRTHMEELKEhTNDVLYENYRTEKLMA----------------------------------------------------------------------------------------------------------------------------------------------------------
>A0A8H6FAB7	305	0.270	1.144E-83	135	497	652	2	366	472
---------------------------------------------------------------------------------------------------------------------------------------TNGPLSQAPRQSPAPQSGPPVPNGKPT-SPYNERTNPMSPTQQIASQTVSSKDPKAAAQAAsdmrnvvrrkLTGyvgfanlPNQWHRKSVRKGFNFNVMVVGESGLGKSTLVNTLFNT---SLYPPKERKGPSLDIIPKTVS-IQSISADIEENGVRLRLTVVDTPGFGDFVNNDDSWRPIVENIEQRFDAYLDAENKVNR----MNIVDNRVHACVYFIQPtgHSLKPLDIEVMRRLHTKVNLIPVIAKSDTLTDEEIMSFKARILTDIH-------HHSIQIFEGPRyElDDDETIAENQEIMSKVPFAVVGANS----EVTSPEGRKVRGRRYPWGVIEVDNEDHCDFVKLRQMLIRTHMEELKEhTNNALYENYRSDRLTQ----------------------------------------------------------------------------------------------------------------------------------------------------------
>UPI0018649DC7	305	0.263	1.144E-83	111	495	652	130	532	561
---------------------------------------------------------------------------------------------------------------ETIAPISRTPSTVVPHASSklpETTFRRNEPPSPGDGSrRPEISvtkategkGQENHHHTPITTRCASPNhaGRKSPSTDGHRSEVITSFHGNMADAAKAAQPQPAKPekgaefgyvgidailEQMRRKAmkqgfELNIMVVGQSGLGKSTLINTLFKSKVSRRSV-----MPSDEERIPKTIEIKSVSHDIEEKGVRMKLTVIDTPGFGDQINNENCWQPIMKFINEQYEQYLQEEINISRK---KRIPDTRVHCCIYFIPAtgHCLRPIDIEFMRHLSKVVNIVPVIAKADTLTLEERDFFKQKIREDLRANEIEVYPQK----EFDEDAEDR--MINDKIREMIPFAVVGSDQEYQVNGKR-----LLGRKTRWGTVEVENTAHCEFAYLRDLLIRTHMQNLKDiTSSIHYEVYRVRRL------------------------------------------------------------------------------------------------------------------------------------------------------------
>N6TXN9	305	0.271	1.144E-83	67	495	652	20	484	613
-------------------------------------------------------------------SRPNIMPSSYMYTSSsalLNRNTDNKPTPPPTlpkytSSFNAGSGLNRERDKDSIGGSYRLSSLD-RLAMRQKFMDQQQQQSPTnGATQPqingdtnSVSSLQNKremffSSSATAGAephnkdTNRlnktPSTeKPAvPERKETVSEGSHAKDPKEESSKE-SSPeivkERPRvkeldgyvgfanlPNQVYRKAvkkgfEFTLMVVGESGLGKSTLINSMFLTEIYNAADYPG---PTQRLKKTVAVETTRVM--LKENGVNLLLTMVDTPGFGDAVDNSNCWAPIIEFIESKYEDYLNSEARVTRKVS----PDYRVHCCLYFIQPsgHGLKSLDIEFMKRLCDKVNIIPVIAKADTLTSEECALFKKQIMTEIA-------LHKIKIYEFPEtcEEDEEHKL-NKSLKERVPFAVVGSNAVIEADGKK-----TRGRRYPWGIAEVENLEHCDFLALRNMVIRTHLQDLKDvTNNVHYENYRCRKL------------------------------------------------------------------------------------------------------------------------------------------------------------
>A0A182RHT2	305	0.318	1.144E-83	204	495	652	283	562	692
------------------------------------------------------------------------------------------------------------------------------------------------------------------------------------------------------------PNQVYRkavKKGFelTLMVVGESGLGKSTLINSMFLSDIYHAEQHPG---PSKRIKKTVAVESTKVL--LKENGVNLTLTVVDTPGFGDAVDNSNCWLPIVDFVESKYEEYLTAESRVHR----TALPDSRVHVCLYFIAPsgHGLKPLDIEFMQRLCDKVNIIPVIAKADTLTPEEITLFKKQILNEIA-------QHKIKIYDFPDpMDEEEDAKVLRQLRSRVPFAVVGANAIIEIDGRK-----VRGRRYPWGVAEVENLDHCDFIALRNMVIRTNLQDLKDvTNNVHYENYRCRKL------------------------------------------------------------------------------------------------------------------------------------------------------------
>U5EZI2	305	0.308	1.144E-83	204	495	652	319	598	775
------------------------------------------------------------------------------------------------------------------------------------------------------------------------------------------------------------PNQVYRKAvkkgfEFTLMVVGESGLGKSTLINSMFLSDVYHPEQYPG---PSFRIKKTVAVENTKVL--LKENLVNLTLTVVDTPGFGDAVDNSNCWVPIIDFVESKYEEYLTAESRVHR----KAMSDSRVHCCLYFIAPsgHGLKPLDIEFMQRLCDKVNIIPVIAKADTLTPEEITQFKKQILNEIA-------QHKIKIYDFPEpLDDEDDAKTLKQLRSRVPFAVVGANAIIEVDGRK-----VRGRRYPWGIAEVENLEHCDFIALRNMVIRTHLQDLKDvTNNVHYENYRCRKL------------------------------------------------------------------------------------------------------------------------------------------------------------
>A0A6A7FQP8	305	0.303	1.144E-83	204	495	652	419	692	822
------------------------------------------------------------------------------------------------------------------------------------------------------------------------------------------------------------PNQVYRKAvkrgfEFSLMVVGESGLGKSTLINSMFLSDIYS-NEYPG---PSHRVKKTVQVETTKVL--LKENGVNLMLTVVDTPGFGDAVDNSDCWQPVIDYVETKYEDYLNAESKVNRKF----VSDNRVHCCLYFISPsgHGLKPLDIEFMRRLHDKVNIIPVISKADTLTPEECQHFKKQIINEIQ-------QHQIKIYEFPDDETDSSNK----LRQRVPFAVVGSNVTTEVDGKK-----VRGRKYPWGIVEVENLTHCDFIPLRNLLLRTHMQDLKEVTgSVHYENYRCRKL------------------------------------------------------------------------------------------------------------------------------------------------------------
>UPI0018D1D238	304	0.252	1.554E-83	199	543	652	15	339	365
-------------------------------------------------------------------------------------------------------------------------------------------------------------------------------------------------------PEQVHRKSVKRGFDFTLMVVGEAGLGKSTLINSLFlG------DLYRGRKVPDVKDRIEKTTTIEKKTMEIEERGVKLRLTVVDTPGFGDAVNCEESWRVCSAYIDEQFRQYFTDESGLNR----RHMQDNRVHCCLYFVPPwgHSLRQVDIEMMRRLHRKVNIVVVIAKADSLTAAEVRRLKQRILQDLE-------EHQIQVYQFPecdSDEDEEFKQQDRELKAAAPFAVVAADTVLELGGKR-----VRGRQYPWGIVDVENPRHSDFTKLRTMLISTHMQDLKDvTQDVHYENFRAQCISQ-ISQHAMRE-RGKLKRDSMGNNGEVAFG----DTDRlLLQKDEEIRR------------------------------------------------------------------------------------------------------------
>A0A7R9G7N4	304	0.287	1.554E-83	194	495	652	12	301	390
--------------------------------------------------------------------------------------------------------------------------------------------------------------------------------------------------PGYLGFAN-LPNQVHRKFvkkgfEFTLMIVGESGLGKTTLVNSLFLTDLYPERV-----IPNAADKTKATVKIEASTVEIEERGVKLRLTVVDTPGFGDSINSTDCFQTIIQYIDDQYERYLQDESGLNR----RNIVDNRVHCCFYFISPfgHGLKPLDIDFMKQLHAKVNIVPVIAKADTLTRKEVLALKTRVVEQIQEHGIRVY----TIPDCDSDEDEEYKEQIRILKASVPFAVCGSNQ--QFDVKGKK---VRGRMYPWGVVEVENPDHCDFIKLRAMLV-MHMQDLQEVTQDlHYENYRSERL------------------------------------------------------------------------------------------------------------------------------------------------------------
>A0A165PFH6	304	0.281	1.554E-83	171	495	652	11	321	429
---------------------------------------------------------------------------------------------------------------------------------------------------------------------------PSPTPNGSAHGFSNIVRKKLMGYVGFANlPNQVHRKSVKKGFQFTAMVVGESGLGKSTLINTLFNTQLY------PRKVPLPPSAERPkTVAIESITADIEENGVRLRLTVVDTPGFGDFVDNDESWKPILENIEARFDEYLEQENRVNR----QKIVDNRVHACLYFIQPtgHSLKQLDIEFMRRLHTKVNLIPVIAKADTLTDEEIVSFKQRVLSDIAEHNIRIFQAPI--Y---ENEDEETVAETEEIASKIPFAVVGSDQ----EVDTPDGRTVRGRSYPWGVVEVDNEDHCDFVKLRQMLVRTYMEELREHTNLHlYENWRSEKL------------------------------------------------------------------------------------------------------------------------------------------------------------
>A0A250XH05	304	0.583	1.554E-83	196	555	652	97	447	462
----------------------------------------------------------------------------------------------------------------------------------------------------------------------------------------------------LLGARRPRPYKIWKKKYIKLLVVGDSGLGKTTLIRSLLSTPGERLQVHDGSNTPTGQFVKDPDSLCSTISWRDDDDRVIWVYKVQDTPGYGDHLDLSISIQTVLAYVEAQNVKWLEMEQSKHRKEELYEMEDPRIDLCLFCVGPHRLRPSDLKFMYEIGQHVPIVPIVTKADTMTIREAGIYRTEVASRIANPMLPGIREKINIFHFERDTLLRAGVIDS-GTPTPPFLVIASNDINEDLNTGDNPIYWPERRYQWGTAEAFNKDHSDLLSLRSLLLKEALEEISKTKRQRYELWRGKQLSG---SRFGRKLRNLLLFTVVPAVVCLQI---GSKGIKMADLKSNATRALQ--EVKKRLP------------------------------------------------------------------------------------------------
>A0A8H7DZS4	304	0.278	1.554E-83	134	495	652	10	358	463
--------------------------------------------------------------------------------------------------------------------------------------PARASPAPNIPNGKATSPYSERGNPMTQGASQTVSSKdPkAAAQAANDMKNVVRRKLTGYVGFANL-PNQWHRKSVRKGFNFNVMVVGESGLGKSTLVNTLFNT---SLYPPKERKGPSLEIIPKTVS-IQSISADIEENGVRLRLTVVDTPGFGDFVNNDDSWRPIVENIEQRFDAYLEAENKVNR----MNIIDNRVHACVYFIQPtgHSLKPLDIEVMRRLHTKVNLIPVIAKADTMTDEEIINFKQRILTDIE-------HHSIQIFEGPRyElDDEETIAENQEIMSKVPFAVVGANyEVTNPEGRK-----VRGRRYPWGIIEVDNEEHCDFVKLRQMLIRTHMEELKEhTNNALYENYRSDKL------------------------------------------------------------------------------------------------------------------------------------------------------------
>UPI00080D673F	304	0.272	1.554E-83	125	497	652	9	374	480
-----------------------------------------------------------------------------------------------------------------------------PHSPSANGNGNGSLSYNGDGRSSAVTSPHGGNDTLISSRAISPSAYPVktePgAGINGSANAPAQQQLARKKLASWVGFSN-LPNQVHRrsvRRGFQFvaMVVGESGLGKSTLINTLFETKLYQ-----PKNIPAPGEDRGKTVQIESISAEIEENGVRLKLTVVDTPGFGDFVNNDESWKPIVDNIEARFDAYLEQENRVNR----LKLVDNRVHACIYFIQPtgHSLKPIDIEFMRRLHTKVNLIPVIAKADTMTDDEIILFKQRILADIAHHGIRIFQPP----QYENED-EETIQENEEIISKVPFAVVGSDS----LVSSPDGRQVRGRAYPWGVIEVDNEDHCDFVKLRQMLVRTHMEELREhTNDVLYENYRTDKLKA----------------------------------------------------------------------------------------------------------------------------------------------------------
>A0A443RHP7	304	0.299	1.554E-83	140	497	652	6	354	493
--------------------------------------------------------------------------------------------------------------------------------------------SPPNSNNSLHSTL-NSNSTLTTPTSIaNPGTK-YHYYSRNRETALRDDMNSVRDKPTLAKDSdvnvgfYDLPNQIHRKTmkkgfEFTLMVVGESGLGKSTLVNSMFVANIYS-DEYPG---PSKRATKTVEVETTKVL--LKEKDVNLLLTIVDTPGFGCAVDNSNCWQPIVDYIESRYEEYLNAETRLHR----SHIPDNRVHCCLYFIYPsgHSLKPIDIEFMQHLHDKVNIIPVIAKADTLTPEECLQFKKNVMNEIS-------QHQIKIYEFPeSEDDEELKLQ-KQLKSRIPFAVVGSNYVIESNGERK-----RGRKYPWGVVEVENLEHCDFIALRTMLLKYYMFDLLDTTNNIqYENYRCRKLSG----------------------------------------------------------------------------------------------------------------------------------------------------------
>A0A6M2DU07	304	0.265	1.554E-83	56	495	652	140	569	699
--------------------------------------------------------LQSKRELFFKSESP----SSPGVPPPQPPSLATSPNGQPPSSTPTATQPPQPPSSApPVAPVAAVKEALAKRAAAAAAL-ENQENQDSNRMINSSSAQRLPNSQLHQQGPNENDAKP-PIHTKPDPPIRQDTQRERPKTKELDGYvgfAN-LPNQVYRKAvkkgfEFTLMVVGESGLGKSTLINSMFLSDVYS-PEHPG---PSQRLKKTVAVETSRVL--LKENGVNLTLTVVDTPGFGDAVDNSKCWVPIIDFVESRYEEFLNAESRVTR----RSLPDGRVHCCLYFVAPtgHGLKPLDVEFMQRLGDKVNIVPVIAKADTMTPEECAQFKKQILNEIA-------RHKIKIYEFPDCDEREGGGQedeaeiklLKQMRSKVPFAVVGANAI---IVDGKE---VRGRKYPWGIVEMENMEHCDFIALRNMVIRTHLQDLKDvTNSVHYENYRCRKL------------------------------------------------------------------------------------------------------------------------------------------------------------
>Q7QJN6	304	0.318	1.554E-83	204	495	652	293	572	700
------------------------------------------------------------------------------------------------------------------------------------------------------------------------------------------------------------PNQVYRkavKKGFelTLMVVGESGLGKSTLINSMFLSDIYHAEQHPG---PSKRIKKTVAVESTKVL--LKENGVNLTLTVVDTPGFGDAVDNSNCWLPIVDFVESKYEEYLTAESRVHR----TALPDSRVHVCLYFIAPsgHGLKPLDIEFMQRLCDKVNIIPVIAKADTLTPEEITLFKKQILNEIA-------QNKIKIYDFPDpMDEEEDAKVLRQLRSRVPFAVVGANAIIEIDGRK-----VRGRRYPWGVAEVENLDHCDFIALRNMVIRTNLQDLKDvTNNVHYENYRCRKL------------------------------------------------------------------------------------------------------------------------------------------------------------
>A0A1Y1UNW9	304	0.275	2.110E-83	146	497	652	8	333	438
--------------------------------------------------------------------------------------------------------------------------------------------------QPVEDGLG--TSGGTSGVNGHSGTQPVnPINRKKLASWVGFSNL----------PNQVHRRSMRRGFNFTAMVVGESGLGKSTLINTLFET-----KLYEPKQIPAPGVDRGRTVQIESISADIEENGVRLKLTVVDTPGFGDFVNNDESWRPIVDNIEARFDAYLEQENRVNR----LKLVDNRVHACIYFIQPtgHSLKPIDIEFMRRLHTKVNLIPVIAKADTLTEEEVVLSKRRVLADIAHHGIRIFQPP----QYENED-EETIQENEEIISKVPFAVVGSDNI----VRSPNGREVRGRAYPWGVIEVDNEEHCDFVKLRQMLVRTHMEELREhTNDILYENYRTDKLKA----------------------------------------------------------------------------------------------------------------------------------------------------------
>A0A397SPG2	304	0.271	2.110E-83	173	495	652	26	332	439
-----------------------------------------------------------------------------------------------------------------------------------------------------------------------------PLSNRKIYINVIRKKLQGYVGFANL-PNQVHRKSVKKGFHFTVMIVGESGLGKSTLVNTLFGT---TLYPNKGEAEPSDET--PKTVEIQSLSADIEENGVKLRLTVVDTPGFGDFVNNEESWKPILENIETRFDAYLEQENRVNR----RKMVDNRVHACIYFIAPtgHSLKPLDVEFMRRLHTKVNLIPVIAKSDTLTEDEIKQFKQRILDDIA-------YHKIQIYQAPqyEYDDEETVAENREIISKIPFAIVGSDKEVEL----PDGRRVRGRKYPWGVIEVDNEEHNDFVKLRQMLIRTHMEELKEyTNDVLYENYRSEKL------------------------------------------------------------------------------------------------------------------------------------------------------------
>A0A5C3LC79	304	0.280	2.110E-83	157	495	652	12	331	440
-------------------------------------------------------------------------------------------------------------------------------------------------------------SGNGLANASNPSLVPtAPSTASNIIRKKLMGYVGFANL-----PNQVHRKSVRKGFQFTCMVVGESGLGKSTLVNTLFNTTLY------PPKEPLPPSAERPkTVAIESIGADIEENGVRLHLTVVDTPGFGDFVNNDDSWKPIVENIESRFDSYLEQENRVNR----TKIVDNRVHACLYFIQPtgHSLKQIDIEFMRRLHTKVNLIPIIAKADTLTDEEVADFKQRILADIA-------HHDIHIFQAPSyeNEDEETMTEAEEIASKIPFAVVGSDTI----VNTPDGRQVRGRAYPWGVVEVDNEDHCDFVKLRQMLVRTYMEELREYTNDWlYENWRTQKL------------------------------------------------------------------------------------------------------------------------------------------------------------
>A0A3N4J1G0	304	0.285	2.110E-83	171	497	652	22	341	443
---------------------------------------------------------------------------------------------------------------------------------------------------------------------------PSPDSPQQESGFSSSSSPPNIVRRKLTGyvgfanlPNQWHRKSVRKGFNFNVMVVGESGLGKSTLVNTLFNT---SLYPPKERKGPSLDIIPKTVS-IQSISADIEENGVRLRLTVVDTPGFGDFVNNDESWRPIVDNIEQRFDAYLEAENKVNR----MNIIDNRVHACVYFIQPtgHALKPLDIEVMRRLHTKVNLIPVIAKADTLTDEEIAEFKKRILADIN-------HHEIQIFEGPRyElDDDETIAENNEIMSKVPFAVVGANsEVTNADGRK-----VRGRRYPWGIIEVDNEEHCDFVKLRQMLIRTHMEELKEhTNNFLYENYRSDKLTA----------------------------------------------------------------------------------------------------------------------------------------------------------
>K5WP52	304	0.272	2.110E-83	154	495	652	9	335	444
----------------------------------------------------------------------------------------------------------------------------------------------------------NGDSFTANGASRANGSSPSlaqPSESGSTPIIRKKLNGYVGFANL---PNQVHRKSVRKGFQFTAMVVGESGLGKSTLINTLFNTRLY------PPKEPLPPSAERPqTVAIESISADIEENGVRLRLTVVDTPGFGDFVNNEDSWKPIVDNIESRFDLYLEQENRVNR----QKIVDNRVHACLYFIQPtgHSLKPIDVEFMRQLHTKVNLIPIIAKADTLTDDEVADFKARILADIAHHNIHIFQAP--TY---ENEDEEALAEAEEIAGKIPFAVVGSDR----LVKTPDGREVRGRAYPWGVVEVDNEDHCDFVKLRQMLVRTYMEELREyTNDVLYENWRTEKL------------------------------------------------------------------------------------------------------------------------------------------------------------
>A0A427YVP8	304	0.280	2.110E-83	149	497	652	1	341	446
-----------------------------------------------------------------------------------------------------------------------------------------------------AEGHYDQSVSNGSIPHPRdhtPTARPHPTPIQSQSQSQAQAPVIRKKLASWVGFSN-LPNQVHRRAmrrgfHFVTMVVGESGLGKSTLINTLFET---KLYGPKSVPQPGQDRG--KTVQIESTSAEIEENGVRLKLTVVDTPGFGDFVNNDESWKPIVDNIEARFDAYLEQENRVNR----SKLVDNRVHACIYFIQPtgHALKPIDVEFMRRLHTKVNLIPVIAKSDTLTEEEVVLFKQRILADIAHHGIQIFQPP----QYENED-EETIQENEEIISKVPFAVVGSDS----LVNSQDGRQVRGRAYPWGTIEVDNEAHCDFVKLRQMLVRTHMEELREhTNEILYENYRTEKLRA----------------------------------------------------------------------------------------------------------------------------------------------------------
>A0A553PJA3	304	0.278	2.110E-83	169	495	652	4	322	454
-------------------------------------------------------------------------------------------------------------------------------------------------------------------------TRPAASRAVSELRDQLPTSAIQSKKLrqldGYVGFAN-LPNQVYRKAvkkgfEFTLMVAGESGLGKSTLINSMFLTDIYSVE-HPG---PSARIKKTVNVDTNNVL--LQENGVNLSLTIVDTPGFGDAVDNSDCWDPVIQYVESQYENFLDAETRVNRIV----LPDTRVHACVYFIAPsgHGLKPLDVEFMQRLHDKVNIIPVIAKSDTMTPEEVARFKKQILNQI-------VQSRIKIYEFPeSETDEDnEKHENRKMKDRVPFAIVGSNTI----IENGDGKKVRGRKYPWGIVDIENLDQCDFIPLRNMLIRTNLQDLKqVTNDVHYENYRCRKL------------------------------------------------------------------------------------------------------------------------------------------------------------
>A0A3N4KN07	304	0.272	2.110E-83	139	497	652	0	357	460
-------------------------------------------------------------------------------------------------------------------------------------------MSKLIKSSLRATAVESEISLPES-PIQSPSGSPPPI-PVAAQSTNPKLAAQAAAQAD--GKNIVRrkltgyvgfanlPNQWHRKSvrkgfNFNVMVVGESGLGKSTLVNTLFNT---SLYPPKERKGPSLDIIPKTVS-IQSISADIEENGVRLRLTVVDTPGFGDFVNNDESWRPIVDNIEQRFDAYLDAENKVNR----SNIIDNRVHACVYFIQPtgHALKPLDIEVMRRLHTKVNLIPVIAKADTLTDEEIADFKKRILADIN-------HHQIQIFEGPRyElDDDETIAENNEIMSKVPFAVVGANS----EVTNPDGRKVRGRRYPWGIIEVDNEEHCDFVKLRQMLIRTHMEELKEhTNNFLYENYRSEKLTA----------------------------------------------------------------------------------------------------------------------------------------------------------
>A0A0B2WYJ5	304	0.266	2.110E-83	123	497	652	40	426	529
---------------------------------------------------------------------------------------------------------------------------LNPMSFDEMYtTPSQHPPRPAPEeplsesttdSTPRTSEnsTDNQvkdlsssnSSDSPTGSPAPPGpIVPSqPaASSIQDVRNIVRRKLTGYVGFANL-PNQWHRKSVRKGFNFNVMVVayisGESGLGKSTLVNTLFNT---SLYPPRERKGPSLDII-PKTVQIQAISADIEEAGVRLRLTVVDTPGFGDFVNNDESWRPIVDDIERRYDAYLDAENKVNR----MNIVDNRIHACVFFIQPtgHSLKPLDIEVMRRLHTKVNLIPVIAKSDTLTDEEIVSFKARILSDIKHHGIQIFEGP--RYELD---DEETIAENNEIMSKVPFAVVGaTNEIKTTDGRA-----VRGRQYPWGTIEVDNEEHCDFVKLRQMLIRTHMEELKEnTNNTLYENYRTDKLIA----------------------------------------------------------------------------------------------------------------------------------------------------------
>UPI000EFEDEE0	304	0.239	2.110E-83	117	495	652	7	393	534
---------------------------------------------------------------------------------------------------------------------SKRELFFKNDVSANSAIPgtQSAVQSNSNSTSPvphqnsVTSIKTNQSTNLPSTAPMNLPRVPVVVKPESSTEPTENKEKLLKTDQSGTGKANDRkvkkldgyvgfanlPNQVYRKAvkkgfEFTLMVVGRSGLGKSTLINTMFLADIYG-KEHPGPSLRVGKTVRVETNRC-----MLKEKGVNLSLTVVDTPGFGDAVDNSDCWQPVLEYIESRYEEYLNAESRVNRKV----QHDSRVHCCLYFLesNSHGMTPLDVEFMQRLHDKVNIIPIISKADTMTPDEVTEYKKQILKEIA-------QHKIKIYDFPDSDKDEDRENLKKLKARVPFAVVGSTEVHEVDGKK-----VRGRKYPWGLVEVENLDHCDFVALRNMLLRTHLQDLKEvTSNVHYENFRFRKL------------------------------------------------------------------------------------------------------------------------------------------------------------
>A0A1W4X3P3	304	0.270	2.866E-83	199	506	652	16	307	368
-------------------------------------------------------------------------------------------------------------------------------------------------------------------------------------------------------PDQVHRKSVKKGFEFTLMVVGESGLGKSTLINSLFLEDLYKNRVVPDVNEKL-----QKTTTIDKKTMEIEEKGVKVRLTVVDTPGFGEAINCEDSWKVCVNYIDEQFRQYFTDESGLNR----RNIQDNRVHCCLYFVPPwgHSLRQMDLDLMKRLHRKVNLVVVIAKADCLTSLEVATLKKNILNDIKENGIQMYEFP----ECDSDEDEEFKQQDRELKASIPFAVVGSNSILEVAGRK-----IRGRQYPWGVVDVENPKHSDFLKLRTMLISTHMQDLKDVTEdVHYENFRAQCISQ-ISQHAFRE-------------------------------------------------------------------------------------------------------------------------------------------------
>A0A1X2HSQ3	304	0.276	2.866E-83	199	497	652	29	311	417
-------------------------------------------------------------------------------------------------------------------------------------------------------------------------------------------------------PNQVHRKSVKKGFQFTCMVVGESGLGKSTLVNTLFNT-----QLYPPKENQELSHETPQTVEIQSINADIEENGVKLRLTVVDSPGFGDFVNNEQSWKPILDNIESRFDAYLEQENRVNR----RRMVDNRIHACLYFISPtgHALKPLDIEFMRRLHTRVNLIPVIAKADTLTEEEVTAFKQRILADIN-------YHKIQIYQAPayEYDDQETIAENREIMSKIPFAVVGSDKEFEVNGKR-----VRGRKYPWGVIEVDNEEHCDFVKLRQMLIRTHMEELKEyTNDVLYENYRTEKLQA----------------------------------------------------------------------------------------------------------------------------------------------------------
>A0A1C7NAD7	304	0.274	2.866E-83	169	495	652	9	312	420
-------------------------------------------------------------------------------------------------------------------------------------------------------------------------TSPAGITVIRKKLQGYVGFANL--------PNQVHRKSVKTGFQFTCMVVGESGLGKSTLVNTLFNSQLYPLKETPGPTTEV-----SQTVEIKSTTAHIEENGVKLKLTVVDTPGFGDFVDNMESWNPILDDIESRFDAYLEQENRVNR----HRMADNRIHACLYFIAPtgHALRPLDIEFMRRLHTRVNLIPVIAKADTLTEEEVMAFKERILADIA-------YHKIHIYQAPmyEYDDQETIAENREIMSKIPFAVVGS----GKEYELEGGRRVRGRLYPWGVIEVDNEDHCDFVKLRQMLIRTHMEELKEyTNDVLYENYRTEKL------------------------------------------------------------------------------------------------------------------------------------------------------------
>A0A166GKH4	304	0.290	2.866E-83	152	495	652	2	329	438
--------------------------------------------------------------------------------------------------------------------------------------------------------YDSYNGDAASHNGTANGGSasPLPQTpAMSNIIRKKLMGYVGFANL----PNQVHRKSVRKGFQFTAMVVGESGLGKSTLVNTLFDTPLY------PPKEPLPPHAERPTTVaIESISADIEENGVRLRLTVVDTPGFGDFVNNEDSWKPIVENIEARFDSYLEQENRVNR----AKITDNRVHACLYFIQPtgHALKPLDIEFMRRLHTKVNLIPVIAKADTMTDEEVADFKARILADIAYHNIQIFQAP--TY---ENEDEEALAEAEEIAGKIPFAVVGSTNI----VVAADGREVRGRSYPWGVIEVDNEEHCDFVKLRQMLIRTYMEELREyTNDTLYENWRSDKL------------------------------------------------------------------------------------------------------------------------------------------------------------
>A0A1E3HPK5	304	0.282	2.866E-83	142	497	652	12	354	455
----------------------------------------------------------------------------------------------------------------------------------------------ADQVQYSHDDYREQDRLNSPNGAIPPNG---YINGNATPVSESAAQAPARKKLsSWVGFSN-LPNQVHRrsvKRGFQFvaMVVGESGLGKSTLINTLFETKFYQ-----PKQIPEPGTDRGKTVNIESISAEIEENGVRLKLTVVDTPGFGDFVNNDESWKPIVDNIEARFDAYLEQENRVNR----SKLIDNRVHACLYFIQPtgHSLKPIDIEFMRRLHTKVNLIPVVAKADTMTEEEVVLFKQRILADIAHHGIQIF----QPFQYENED-EETIQENEEIISKVPFAVVGSDT----LVNTPSGQQVRGRAYPWGVIEVDNEEHCDFVKLRQMLVRTHMEELREhTNDVLYENYRTEKLMA----------------------------------------------------------------------------------------------------------------------------------------------------------
>A0A0F7SUG2	304	0.284	2.866E-83	128	497	652	18	372	484
--------------------------------------------------------------------------------------------------------------------------------SSQHSqlspsYPRAQTTSLSLSSTPVNDQAHNGYSSPATSVSPQP---EEPFKAPSPAVTRKKLSGYVGFANL---PNQVHRKSVRKGFQFTAMVVGESGLGKSTLINTLFSTTIkpQRLYSQPGSELP-------STVSVESTSADIEENGVRLRLTVVDTPGFGDYVNNDESWKPIVDNIEARFDAYLEQENRVNR----QKMVDNRVHACLYFLQPtgHSLKPIDIEFMRRLHQKVNLIPIIAKSDTMTDEEILVFKQRVLRDINYHQIQIFSAPI----YDNEDEETLG-ENEAIASKIPFAVVGSTSLVQSAITG---QEIRGRSYPWGVVEVDNEDHCDFVKLRQMLIRTHMEDLRERTNlVLYERYRTEKLLG----------------------------------------------------------------------------------------------------------------------------------------------------------
>UPI0018CF932F	304	0.267	2.866E-83	114	495	652	10	383	514
------------------------------------------------------------------------------------------------------------------GAISSLPSTLAQLALRDkqqpPSLPQQPPnLSKSHIDGSLNSIASNGSAGDSNKLTTELQEK-ENQNQQQKQKPPLPARNKPMEIAGYVGFAN-LPNQVYRKAvkrgfEFSLMVVGASGLGKSTLINSMFLSDIYNNEQYPG---PSLRKKKTVAVEATKVL--LKENGVNLTLTVVDTPGFGDAVDNTDCWVPILEYVDNKYEEYLTAESRVHR----TQIPDNRVHCCLYFIAPsgHGLRPLDIACMQSLSDKVNLVPVIGKADTLTPDEVHLFKKQILNEIA-------QHKIKIYDFPStiEDAAEEIKTTQTLRNRVPFAVVGANTIIEVDGKK-----VRGRRYPWGLVEVENLTHCDFIALRNMVIRTHLQDLKDvTNNVHYENYRCRKL------------------------------------------------------------------------------------------------------------------------------------------------------------
>A0A2C5WZF3	304	0.284	2.866E-83	128	497	652	99	441	544
--------------------------------------------------------------------------------------------------------------------------------SAQAELD-GAKWSPVPKHQ--------RDSSASTAPSASP--SPAPVAAVDPQNVVRRKLTGYVGFANL--PNQWHRKSVRKGFNFNVMVVGESGLGKSTLVNTLFNT---SLYPPKEAKSPSMDII-PKTVTIQSISADIEEAGVRLRLTVVDTPGFGDFVNNDESWRPIVENIEQRFDAYLDAENKVNR----MNIVDNRIHACVFFIHPtgHSLKPLDIEVMRRLHTKVNLIPVIAKADTLTDEEILAFKSRILADIK-------YHGIQIFEGPRyElDDEETIAENNEIMSKVPFAVVGaTNEITVADGRK-----VRGRRYPWGIIEVDNEEHCDFVKLRQMLIRTHMEELKEhTNNLLYENYRTDKLLA----------------------------------------------------------------------------------------------------------------------------------------------------------
>A0A8J2WJ84	304	0.280	2.866E-83	148	495	652	314	637	807
----------------------------------------------------------------------------------------------------------------------------------------------------SSSSSSSSNRAILRDRLAEKGPAPSPPVINKTREVDYVGFAKFRDKNV---YRR----AVKKGFEFTLMVVGESGLGKSTLINSMFLADIYSPEY------PGPSHRIKKTVQVEQCQALLKENGVNLTLTVVDTPGFGDAVDNSNWcvWQPIVDYIESKYEEYLNAESRVQR----QPMRDHRVHVCLYFIQPsgHGLKPLDIEFMKRLHDKVNIIPVLAKADTMTPDECTYFKKQVLNEIA-------QHKIKIYEFPDVDDEELRKSQRALRERVPFAVVGSNTVVEVDGRK-----IRGRRYPWGVVEVENMEHCDFIALRNMLIRTHMTDLKEvTNNVHYENFRCRKL------------------------------------------------------------------------------------------------------------------------------------------------------------
>UPI00071C9A61	303	0.252	3.893E-83	199	501	652	77	363	377
-------------------------------------------------------------------------------------------------------------------------------------------------------------------------------------------------------PEQVHRKAVKRGFDFTLMVLGESGLGKSTLINSLFLT-----ELYKDRQLNNVEDRIHKTTQIEKKQLEIEERGVRLRLTIVDTPGFNDSVNGEDSNKPIINYIDSQFDQYFKDESGLNR----KNIQDNRVHCCLYFISPfgHGLKPVDVDMMKKIHQKVNIVPLLAKSDMLTPSEVKKKKAKILQEID-------QHDIQIYEFPecdSDEDEEFKKQDQELKLAVPFAIVGANTVVEVNGKR-----LRGRVYPWGIVEVDNPNHCDFIRLRQMLISTHMQDLKDvTADVHYENYRATYL-ADQMK------------------------------------------------------------------------------------------------------------------------------------------------------
>A0A068S6X8	303	0.286	3.893E-83	199	497	652	48	330	436
-------------------------------------------------------------------------------------------------------------------------------------------------------------------------------------------------------PNQVHRKSVKKGFQFTCMVVGESGLGKSTLVNTLFNSQLYPPKqnVEPSHETP-------QTVEIQSITSDIEENGVRLQLTVVDTPGFGDFVNNEQSWKPILDDIESRFDAYLEQENRVNR----RRMVDNRIHACIYFIAPtgHALKPLDIEFMRRLHTRVNLIPVIAKADTLTEEEVASFKQRILADINYHNIQIYQAP-----TSEYDDEETVAENREIMSKIPFAVVGSDKEVEVDGKQ-----VRGRKYPWGVIEVDNEEHCDFVKLRQMLIRTHMEELKEfTSDILYENYRTEKLTA----------------------------------------------------------------------------------------------------------------------------------------------------------
>A0A6A6SM40	303	0.259	3.893E-83	137	495	652	6	358	463
-----------------------------------------------------------------------------------------------------------------------------------------SPIAPTRAS-PSPPTLDGSPLMDRNFSPVANGSAsPAPQTvsSTDPKLAVQLANEKNIVRRKLTGyvgfanlPNQWHRKSVRKGFNFNVMVVGESGLGKSTLVNTLFNT---SLYPPKERKPPSLDI--SKTVSIQSISADIEENGVRLRLTVVDTPGFGDFINNDESWDPIVKNIEQRFDAYLDAENKINR----MNIVDNRIHAVVFFIQPtgHSLKPLDVEVMRKLHTKVNLIPVIAKSDTLTDDEIIAFKQRILADIN-------HHKIKIFEGPRyElDDDETIAENQEIMNKVPFAVVGSNS----LVKAPNGGMVRGRSYPWGVIDVDNEEHCDFVKLRQMLIRTHMEELKEnTNNALYENYRSEKL------------------------------------------------------------------------------------------------------------------------------------------------------------
>A0A4S4KPZ1	303	0.286	3.893E-83	162	495	652	23	335	1602
------------------------------------------------------------------------------------------------------------------------------------------------------------------GST--PSL-PQPSdTASSPILRKKLMGYVGFANL----PNQVHRKSVRKGFQFTAMVVGESGLGKSTLINTLFNTPLY------PPKEPLPPSAERPqTVAIESISAEIEENGVRLRLTVVDTPGFGDFVNNEDSWKPIVENIESRFDSYLEQENRVNR----QKIADNRVHACLYFIQPtgHSLKPIDVEFMRQLHTRVNLIPVIAKADTLTDEEVAEFKARILADIAYHNIHIFQAP--TY---ENEDEEALAEAEEIAGKIPFAVVGSDQ----TVKTPDGREVRGRAYPWGVVEVDNEDHCDFVKLRQMLVRTYMEELREyTNDVLYENWRTEKL------------------------------------------------------------------------------------------------------------------------------------------------------------
>UPI000A17882D	303	0.710	5.287E-83	195	495	652	8	307	308
---------------------------------------------------------------------------------------------------------------------------------------------------------------------------------------------------ALLGPRRPRPHKIWKKKYIKLIVVGDSGLGKTTLIKSLISIPGERLQVHDGSYTPTEQFRRDPESLSSTVSWRDEEDRVIWVYKIQDTPGYGDELDVFRNLKMVQDYIESQNRKWLELEQARDRKEDLAEIEDPRVDLCIFCIPPHRLRPIDLKYMFELGKHVPVVPVVTKADTMTIREANTYRTEVANRIANPMVPGIHDKINIFKFERDTLERAGVQ-DHATPHPPFLVIASNDISEELAAAEPPLFWPERRYPWGTAEAFNKEHSDLLAVRALLMKEALEEISKTKRARYEAWRRTTL------------------------------------------------------------------------------------------------------------------------------------------------------------
>E0VQN3	303	0.293	5.287E-83	204	495	652	39	316	332
------------------------------------------------------------------------------------------------------------------------------------------------------------------------------------------------------------PNQVYRKAvkkgfEFTLMIVGESGLGKSTLINSLFLADVYSSEYPGPSLRPKKTVTVDTTKTL------LKENGVNLALTVVDTPGFGDAVDNTNCWQPVIEYIESRYEEFLNAESRVNR----KSVPDNRVHCCLYMISPsgHGLKPLDVELMKRLHDKVNLIPIIAKADTMIPEECATFKKQIMTEIS-------QHKIKIYEFPDSMDEEESKLHKVLKDRVPFAVVGSNCIVEVDGKK-----IRGRKYPWGIAEVENLEHCDFIALRNMVLRTHLQDLKEvTNNVHYENYRFRAL------------------------------------------------------------------------------------------------------------------------------------------------------------
>UPI0012D41C03	303	0.275	5.287E-83	199	497	652	18	301	376
-------------------------------------------------------------------------------------------------------------------------------------------------------------------------------------------------------PEQVHRKSVKRGFDFTLLVAGETGLGKSTLINSLFLGDLYKNRV-----VPTVTERLERTTQIEKKQMEIEERGVKLRLTIVDTPGFGDSINSEESWRTVINYIDDQYRQFFTDESGLNR----RNIQDNRVHCCLYFVPPygHGLRQMDIDFLRRLHKKVNVVLVIAKADALTTNEMKRLKTNILNDLE-------THKIDLYQFPdcdSDEDEEFKQQDRELKESIPFAIVASNSLVEVGGKK-----VRCRTYSWGCVEVENPQHSDFIKLRRMLISTHMQDLKDTTqDVHYENYRAQCISQ----------------------------------------------------------------------------------------------------------------------------------------------------------
>A0A3Q3WNI2	303	0.274	5.287E-83	141	494	652	1	331	394
---------------------------------------------------------------------------------------------------------------------------------------------PSQRITPPQAGAF--NHVLLVGDFLHPLWVKYlgfPEYVGFATLPNQVHRKTLKKGFALLSYDiLLRYFKDW----------GESGLGKSTLIKSLFLTDLYK-----DRKVPSAQERINQTVGIIKHTIGIEEKGIKLRLTIIDTPGFGDAINNTRCWQQVDDYIDQQFEQYFRDESGLNR----RNIQDNRVHCCLYFISPfsHGLRPLDVECMKALHEKVNIVPVLAKADSLTRAEVCRKKMKIREQIK-------QFGINIYQFPecdSDEDEDLKKQDQTLKDSIPFAVIGSN----VQMEGKGRRF-RGRVYPWGVVEVEDPAHSDFLLLRNMLVRTHMQDLKEvTQETHYENYRAEC-------------------------------------------------------------------------------------------------------------------------------------------------------------
>A0A4W5JTM4	303	0.303	5.287E-83	217	495	652	8	267	412
-------------------------------------------------------------------------------------------------------------------------------------------------------------------------------------------------------------------------LLGESGLGKSTLINSLFLTDLYSKDY------PGPSLRIKKTVQVEQSKVLVKEGGVQLTLTIVDTPGFGDAVDNSNCWQPVINFIDSKCEDFLNAESRVNRRL----MPDNRVHCCLYFIAPsgHGLKPLDIEFMKRLHDKVNVIPLIAKADTLTPEECQLFKKQIMKEIQ-------EHKIRIYEFPDtEDDEDSKLIRK-IKERMPLAVVGSNVVIEVNGKK-----VRGRQYPWGVAEVENGEHCDFTVLRNMLIRTHMQDLKDvTNNVHYENYRSKKL------------------------------------------------------------------------------------------------------------------------------------------------------------
>A0A1Y2A2X3	303	0.287	5.287E-83	158	497	652	4	332	435
--------------------------------------------------------------------------------------------------------------------------------------------------------------GASPAAPTPPQTVsskdPkAAAQAASDMRNIVRRKLTGYVGFANL-PNQWHRKSVRKGFNFNVMVVGESGLGKSTLVNTLFNT---SLYPPKERKPPSLDI--SKTVSIQSISADIEENGVRLRLTVVDTPGFGDFINNDESWEPIVKNIEQRFDAYLDAENKVNR----MNIVDNRIHACVYFIQPtgHSLKPLDVEVMRKLHTKVNLIPVIAKADTLTDDEINAFKQRILADIN-------YHKIQIFEGPRyElDDEETIAENNEIMSKVPFAVVGANaEVNTADGRK-----VRGRRYPWGVIEVDNEEHCDFVKLRQMLIRTHMEELKENTNNFlYENYRSDKLTA----------------------------------------------------------------------------------------------------------------------------------------------------------
>A0A7R8ATA1	303	0.264	5.287E-83	134	497	652	6	357	460
--------------------------------------------------------------------------------------------------------------------------------------PSNDSPAPAspPSSKPGSPFVERSNpMGSGNAQTVtskDPKAVAQAATDMKNVVRRKLTGYVGFANL----PNQWHRKSVRKGFNFNVMVVGESGLGKSTLVNTLFNT---SLYPPKERTGPSHDII-PKTVAIQSISADIEENGVRLRLTVVDTPGFGDFVNNDDSWRSIVENVEQRYDAYLEAENKVNR----TNIIDNRIHACVYFIQPtgHSLKPLDIEVMRRLHNKVNLIPVVAKADTLTDDEISMFKKRILADIE-------HHSIQIFEGPRyElDDEETIAENQEIMSKVPFAVVGANS----EVSTSDGRKARGRSYPWGVIEVDNEEHCDFVKLRQMLIRTHMEELKEHTNNHlYENYRSDKLTQ----------------------------------------------------------------------------------------------------------------------------------------------------------
>UPI001F049E4A	302	0.293	7.181E-83	199	506	652	11	303	348
-------------------------------------------------------------------------------------------------------------------------------------------------------------------------------------------------------PNQVHRKSVKRGFEFTLMVVGESGLGKSTLINSLFLTDLY----SDREILPVSE-RLKKTVNIESSTVEIEERGVKLKLTVVDTPGFGDSLDNSECYKPILDYVNNQFHTYLKDESGLNR----RNIVDNRVHCCFYFISPTGLQPIDIACMKQLHSRVNIVPVIGKADTLTQKELRELKKKILYEIDKYEIQLYQ-----LPFcDEDEDDDFRKQTEELRSSMPFAVVGSNVTVEVQGKR-----VRARRYPWGIVEVENPKHSDFIKLRTMLI-THMQDLKEvTQDVHYENYRATCLStdgNTTLQRSARR-------------------------------------------------------------------------------------------------------------------------------------------------
>E4XAF4	302	0.321	7.181E-83	216	495	652	0	261	370
------------------------------------------------------------------------------------------------------------------------------------------------------------------------------------------------------------------------MVVGESGLGKSTLTNSLFLTDVYS-DEYPGPSQ-----RVKKTLEVQKTALSITENGIKLNLTVVDTPGFGDNVNNDKCWDPIQSYIDQQYDNYLNQESRVNRPV---HIHDTRVHVCLYFIAPsgHGLKPLDIEFMRRLHEKVNIVPLIAKADTMTPDECHDFKKEILREIQMHNI-------NIYEFPDVSDEEENRLQKKLKQRVPFAVIGSNVVLQINDRR-----IRARQYPWGIAEVENEEHCDFKILRDMLIRTHMQDLIDvTSSVHYENFRAKKL------------------------------------------------------------------------------------------------------------------------------------------------------------
>A0A293LUN3	302	0.283	7.181E-83	199	503	652	23	314	372
-------------------------------------------------------------------------------------------------------------------------------------------------------------------------------------------------------PNQVHRKSVKKGFEFTLMVVGESGLGKSTLVNSLFLT-----DLYPERQVPDASAKIKQTVTLDASTVEIEERGVKLRLTVVDTPGYGDAIDNTDCFDSIIQYIDNQFERFLRDESGLNR----RNINDNRVHCCFYFISPfgHGLKPLDIQFMKMLHNKVNIVPVIAKADALTKKEVLRLKQQIMKQIE-------ENKIKIYTLPecdSDEDEDYKEQVKQLKEAVPFAVSSSVDPIEVKGRK-----VRGRLYPWGVVEVENPEHGDFIKLRTMLI-THMQDLQEVTQElHYENYRSERLVgntPPPAKKP----------------------------------------------------------------------------------------------------------------------------------------------------
>A0A066VYV0	302	0.291	7.181E-83	199	497	652	29	312	420
-------------------------------------------------------------------------------------------------------------------------------------------------------------------------------------------------------PNQVHRKSVRKGFNFTCMVVGESGLGKSTLINTLFNTTLY-----PRKEVPPPQAERHRTVAIESISADIEENGVRLRLNVVDTPGFGDFVNNDNSWKPIVENIESRFDAYLEQENRVNR----SKLVDNRVHACIYFVQPtgHALRPIDIEFMRRLHQKVNLIPVIAKSDTLTDEEILSFKQRILNDIAHHQIDIYHAPV----YDNED-EETIAENEEIARKIPFAIVGANS----EIDTPDGRRVRGRGYPWGVIEVDNEEHCDFVKLRQMLIRTHMEELKEhTHTVLYEKYRSEKLVA----------------------------------------------------------------------------------------------------------------------------------------------------------
>M7X0D3	302	0.296	7.181E-83	199	497	652	33	316	422
-------------------------------------------------------------------------------------------------------------------------------------------------------------------------------------------------------PNQYHRRSVRKGFHFTAMVVGESGLGKSTLINTLFNT-----SLYAKKNVPAPHHERPQTVAIESITADIEENGVRLRLTVVDTPGYGDFINNEDGWKPILDNIEARFDAYLEQENRVNR----QKMVDNRVHACLYFIEPtgHSLKPVDIEFMRRLHTRVNLIPVIAKADTLTDDEIVQFKARIMSDLA-------HHRIEIYQAPQyElEDEETLAENEEIVRKIPFAVVGSDTV----VSTPDGRQARGRAYPWGTIEVDNEDHCDFVKLRQMLIRTHMEELKEhTNGALYENYRTEKLLA----------------------------------------------------------------------------------------------------------------------------------------------------------
>A0A0D0DXF1	302	0.282	7.181E-83	152	495	652	12	336	443
--------------------------------------------------------------------------------------------------------------------------------------------------------FSSTNSY---GNSNGNGSSPAPHQNNSVTSPVIRKKLMGYVGFANL-PNQVHRKSVRKGFQFTAMVVGESGLGKSTLINTLFNTPLY------PPKQPLPPSAERPkTVAIESIGADIEENGVRLHLTVVDTPGFGDFVNNDDSWRPILENIESRFDSYLEQENRVNR----QKIMDNRVHACLYFIQPtgHSLKQIDIEFMRRLHTRVNLIPVIAKADTLTDEGIADFKARILADIA-------HHKIQIFQAPtyENEDEETIAEAEEIASKIPFAIVGSDHV----VQTPEGRQVRGRAYPWGVIEVDNEEHCDFVKLRQMLVRTYMEELREyTNDVLYENWRTEKL------------------------------------------------------------------------------------------------------------------------------------------------------------
>A0A0C2XMY3	302	0.272	7.181E-83	154	495	652	11	334	444
----------------------------------------------------------------------------------------------------------------------------------------------------------NYSSnGIPNGSSVSPaPTSPA-LPAVTPIVRKKLMGYVGFANL----PNQVHRKSVRKGFQFTAMVVGESGLGKSTLINTLFNTTLY------PPKEPFPPASERPkTVSIESIDADIDESGVRLHLTVVDTPGFGDFVNNDESWKPIVENIESRFDSYLEQENRVNR----SKIVDNRIHACLYFIQPtgHSLKQIDIEFMRRLHTKVNLIPIIAKADTLTDEEIFAFKERILSDIAYHNIHIFQAP--TY---ENEDEETLAEAEEIASKIPFAVVGS----DKYVKTPDGRSVRGREYPWGVVEVDNEEHCDFVKLRQMLIRTYMEELREyTNDVLYENWRTEKL------------------------------------------------------------------------------------------------------------------------------------------------------------
>A0A2P8Y3V2	302	0.281	7.181E-83	120	495	652	19	363	518
------------------------------------------------------------------------------------------------------------------------KNELPPPTSASTG---GGPTIPSQPPQPPSSGTPSATTTTTSGIKEALAKRAAErATENHTGSTEVPDNKERYNKAE-----RDKVPERRTKE-----LDGESGLGKSTLMNSMFLADIYSTE-YPG---PSHRIKKTVQVETTKVL--LKENGVNLTLTVVDTPGFGDAVDNSNCWQPVIDYIENKYEEYLNAESRVNR----RTLADSRVHCCLYFIAPsgHGLKPLDVEFMQRLHDKVNIIPAIAKADTMTPDECSHFKKQILNEIS-------QHKIKIYEFPDTEDEEETKLHKVLRDRVPFAVVGSNTVIEVDGKK-----IRGRKYPWGIAEVENLEHCDFIALRNMLIRTHLQDLKDvTNNVHYENYRCRKL------------------------------------------------------------------------------------------------------------------------------------------------------------
>A0A1D2NML5	302	0.280	7.181E-83	135	509	652	116	481	528
---------------------------------------------------------------------------------------------------------------------------------------QNLIESIPDVFCLSCPPAEFKFSEAYRAKTL-PRTGKESLfachvdwTQINICVLLHILKNERLIGFATL-PEQVHRKSVKKGFDFTLMAVGESGLGKSTLINSLFLADFYQ----DRKVPPVSEKLKRTTS-IQKHTTEIEERGVKLRLTVIDTPGFGDAINCEDSWRACTDYIDEQFQHYFLAESGLNR----RHIQDTRVHCCLYFVPPygHGLRPLDIEALKCLQTRVNVIPIIAKADTLTPSEVRKLKDQILEDLR-------VHQIQIYQFPEcdeEEDEEFKKQDRELKAAIPFAVASSDTFIEVAGKK-----LRGRVYPWGIVEVENPSHSDFGKLRTMLIQSHMHDLKETTQDlHYENFRAKTISmSQSASRERSKLKR----------------------------------------------------------------------------------------------------------------------------------------------
>A0A0R3VSE2	302	0.262	7.181E-83	170	507	652	160	490	588
--------------------------------------------------------------------------------------------------------------------------------------------------------------------------RMKTITQMfpSFVLDTQVENAEEPDEDAKLGfaniPDQMHRKAVKKGFNFTLMIAGESGLGKATLVNSLFMQDLYK----DREPADANEMIKKVT-KIEKRQIELDERGVKLRLTIVDTPGFNDAVNAEECWKPIEDYIDSTFEQYFKDECGLNR----KNIQDNRVHCCLYFISPygHGLRQVDVEFMRRLQNKVNIVPVIAKADALTASELRALKERIMSDLN-------RYKIDIYRLPecdSDEEEEIKRLDKEIKAVLPFAVIGSNCV----IEGEGGKRVRGRQYPWGVVEVENPKHCDFTKLRIFLLKTHMQDLKDmTLEVHYENYRAKYITERMSRRqTDRRE------------------------------------------------------------------------------------------------------------------------------------------------
>A0A8H6XED2	302	0.264	7.181E-83	141	496	652	517	872	980
---------------------------------------------------------------------------------------------------------------------------------------------PDIFKVQMSDSYSSRN-GDVTPNGMANASNPSLSNNGLPSVIRKKLMGYVGFANL---PNQVHRKSVRKGFQFTAMVVGESGLGKSTLINTLFNTTLYPPKEHlpPSAERPKTvaiesigagEFpFVYPSDFCSSIfsRTDIEENGVRLHLTVVDTPGFGDFVNNDDSWKPIVENIESRFDSYLEQENRVNR----TKIVDNRVHACLYFIQPtgHSLKEIDIEFMRRLHTKVNLIPVIAKADTMTDEEIGEFKERILSDIAHHNIHIFQAP----TYDNED-EETIAEHEEIASKIPFAVVGSDKpVVTPDGRE-----VRGRAYPWGVVEVDNEEHCDFVKLRQMLVRTYMEELREyTNDVLYENWRTEKLM-----------------------------------------------------------------------------------------------------------------------------------------------------------
>A0A8J2JH81	302	0.280	9.752E-83	199	506	652	12	303	358
-------------------------------------------------------------------------------------------------------------------------------------------------------------------------------------------------------PEQVHRKSVKKGFDFTLMAIGESGLGKSTLINSLFLGDFYQTRKQP----SVNEMLKRTTS-IQKHVTEIEERGVKLRLTVVDTPGFGDAINNEDSWKTSVEYIDEQFQQYFHAESGLNR----RHIQDSRIHCCLYFVPPygHGLRPLDIEVLRNLQNRVNVIPIIAKSDTLTPTEVKKMKERVLEDLR-------KNQIQIYQFPEcdeEEDEDFKRQDKELKASIPFAVASSETLIDVAGRK-----VRGRQYPWGIVEVENPSHSDFAKLRTMLIQSHMHDLKETTQDlHYENFRAKA-IARISNGTSRE-------------------------------------------------------------------------------------------------------------------------------------------------
>A0A1D2NHM2	302	0.266	9.752E-83	199	495	652	24	304	361
-------------------------------------------------------------------------------------------------------------------------------------------------------------------------------------------------------PNQVHRKSVKKGFEFTLMIVGESGLGKSTLINSLFLK-----DLYPDKKIPDAKDKIQKTVKTNAKTVEIEERGVKLRLTVVDTPGFGDAVNNENSFSPLVKYIDDQFEKFFHGERGLNR----RNISDTRVHCCFYFISPfgHGLKPLDIECMKQLHQKVNIVPVIAKADVLTKKEVTDLKKRILQEIQSNGIKIY----SLPEVDEDEDQDYKEEVRQLKDAMPFAVSGSSSCIEVKGKK-----VRGRLYPWGVVEIENPEHSDFVKLRTMLI-THMQDLQEvTQEVHYENYRLQKL------------------------------------------------------------------------------------------------------------------------------------------------------------
>A0A6P7G8U4	302	0.274	9.752E-83	199	497	652	14	297	365
-------------------------------------------------------------------------------------------------------------------------------------------------------------------------------------------------------PDQVHRKSVKKGFEFTLMVVGESGLGKSTLLNSLF-----LEDLYRNRKIPDVSERISKTTSIEKKTMEIEERGVKLRLTVVDTPGFGDAINCEESWKTCVNYIDEQFRQYFTDESGLNR----RNMQDNRVHCCLYFVPPwgHSLRQMDLEVMKRLHRKVNIVVVIAKADTLTSSEVAKLKANILNDIRDNDIQMYEFP----ECDSDEDEEFKQQDKELKASVPFAVVGSNTTLEIAGKK-----IRGRQYPWGVVDVENPKHSDFIKLRTMLISTHMQDLKDVTEdVHYENFRAACISQ----------------------------------------------------------------------------------------------------------------------------------------------------------
>UPI00187D8271	302	0.280	9.752E-83	199	506	652	20	311	378
-------------------------------------------------------------------------------------------------------------------------------------------------------------------------------------------------------PEQVHRKSVKRGFEFTLMVVGESGLGKSTLVNSLFLGDLYKNRV-----VPSALERIDKTTKIEKKTMDIEERGIRLRLSIVDTPGFGDAVNSEDSFRVCTSYIEEQFRQYFTDESGLNR----RNIQDNRVHCCLYFVPPygHSLRQMDLDLIRRLHKKVNIVLVIGKADALTTTEIRKLKESILQDLENQNI-------QLYQFPecdSDEDEDFKQQDRELKASIPFAVVGSNTIIEVAGKK-----VRGRQYPWGVVDVENPNHSDFIKLRTMLISTHMQDLKDTTqDVHYENFRAQCISQ-ISQHALRE-------------------------------------------------------------------------------------------------------------------------------------------------
>A0A162ZJ97	302	0.281	9.752E-83	204	497	652	14	297	402
------------------------------------------------------------------------------------------------------------------------------------------------------------------------------------------------------------PNQVHRKSvktgfQFTCMVVGESGLGKSTLVNTLFNTQIY------PNKQPAEPTHDCPqTVEIQSITTDIEENGVRLRMTVVDTPGFGDFVNNEESWKPILDNIESRFDAYLEQENRVNR----RKMVDNRIHACLYFITPtgHALKPLDVEFMRRLHTRVNLIPVIAKADTLTEEEVVAFKQRILADIKHHNI-------QIYQAPayEYDDEETIAENREVMSKIPFAIVGS----DKEFEVEGGRRVRGRRYPWGVIQVDNEEHCDFVKLRQMLIRTHMEELKEfTNDVLYENYRTEKLSA----------------------------------------------------------------------------------------------------------------------------------------------------------
>A0A1X2GHB2	302	0.282	9.752E-83	199	497	652	33	315	420
-------------------------------------------------------------------------------------------------------------------------------------------------------------------------------------------------------PNQVHRKSVKKGFEFTAMVVGESGLGKSTLVNTLFNT---ALYPPKENTEPSNETV--QTVEIQSITSDIEENGVKLRLTVVDTPGFGDFVNNEESWKPILDDIESRFDAYLEQENRVNR----RKMVDNRIHACIYFImaTGHALKPLDIEFMRRLHTRVNLIPVIAKADTLTEEEVVAFKQRILADIQ-------HHKIQIYQAPtyEYDDEETMAENKEIMSKIPFAVVGSDKEVEINGRR-----VRGRSYPWGLIEVDNEDHCDFVKLRQMLIRTHMEELKEfTNNILYENYRTEKLQA----------------------------------------------------------------------------------------------------------------------------------------------------------
>UPI001F04C273	302	0.293	9.752E-83	204	495	652	17	294	428
------------------------------------------------------------------------------------------------------------------------------------------------------------------------------------------------------------PNQIFRKSvkkgfEFSLMVVGESGLGKSTLLNSLFNGSLY------AATFPSTEEKLAQTLEVQASTVILKEGGVNLRLTCIDTPGFGDAIDNTDCWKPIISFIESKFEEYLNEESRVNR----TALVDSRVHCCLYFIAPngHSLKPLDIEFMKRLHDKVNIVPIIAKADSLTAEECQNFKKKILNEIG-------SNKIGIYQFPELGVDDEDLKDVSMTDRIPFAVVGSNTVVEVGGKK-----LRARVYPWGVAEVENSDHCDFIALRNMLIRTHMQDLKDvTNDVHYENFRCKRL------------------------------------------------------------------------------------------------------------------------------------------------------------
>A0A3N4LJT5	302	0.270	9.752E-83	167	495	652	6	325	430
-----------------------------------------------------------------------------------------------------------------------------------------------------------------------PVSLPnLPGRHVAAAAAADGKNIVRRKLTGYVGfanlPNQWHRKSVRKGFNFNVMVVGESGLGKSTLVNTLFNT---SLYPPKERKGPSADIIPKTVS-IQSISADIEENGVRLRLTVVDTPGFGDFVNNDESWRPIVDNIDSRFDAFHDAENKVNR----MNIIDNRVHACVYFIQPtgHSLKPLDIEVMKRLHTKVNLIPVIAKADTLTDEEVAVFKKRILADIH-------YHDIQIFEGPRyElDDDETIAENNEIMSKVPFAVVGSNtEFQNADGRQ-----VRGRKYPWGVIEVDNEEHCDFVKLRQMLIRTHMEELKEhTNNFLYENYRSEKL------------------------------------------------------------------------------------------------------------------------------------------------------------
>A0A8H5H117	302	0.289	9.752E-83	159	497	652	1	323	478
---------------------------------------------------------------------------------------------------------------------------------------------------------------ASTPMAFQTSRRPLLVNPPAGLSSVIRKKLMGYVGFANL-PNQVHRKSVRKGFQFTAMVVGESGLGKSTLINTLFNT---TLYPAKEPQPP--SAEKPKTVAIESIGADIEENGVRLHLTVVDTPGFGDFVNNDDSWKPIVEDIESRFDSYLEQENRVNR----TKVVDNRVHACLYFLQPtgHSLKQIDVEFMRRLHTKVNLIPVIAKADTMTDEELAAFKQRILSDIEHHNIHIFQAP--TY---ENEDEETIAEAEEIASKIPFAVVGSDKV----VNTPDGRQVRGRVYPWGVVEVDNEEHCDFVKLRQMLVRTYMEELREyTNDVLYENWRTEKLLG----------------------------------------------------------------------------------------------------------------------------------------------------------
>UPI001AE4CA1F	302	0.271	9.752E-83	134	495	652	74	409	551
--------------------------------------------------------------------------------------------------------------------------------------PAKPPVATRYSSSPSSSATHGSNVSHNLGSSVGQsNNTPSPkKTQQLDGYVGFANL-----------PNQVYRKAVKKGFEFTLMVVGESGLGKSTLINSMFLTDVYS-EEHPG---PSKRIKKTVQVETNKVV--LSECGVNLTLTIVDTPGFGDAVNNSDCWDSVITYVESQYEAFLNAETRVNR----VALPDTRVHSCLYFIAPtgHGLKPLDVEFMKRLHDKVNIIPVIAKADTMVPEEIEHFKKQIMHQIQ-------QSKIKIYEFPDCDGEEkEKKENVILKERVPFAVVGSNTV----IETPEGKKIRGRKYPWGIVNIENMDHCDFMPLRNMLIRSHLHDLKEVTNiVHYENYRCKKL------------------------------------------------------------------------------------------------------------------------------------------------------------
>A0A2C5YB93	302	0.274	9.752E-83	139	497	652	84	452	555
-------------------------------------------------------------------------------------------------------------------------------------------ISPSSSSETFASSTEVHDSGVASSNGAESPTAmsaPSP-NGKPHFLPTTFDGISDTFPAALASPnSDNRnivrrkltgyvgfanlPNQWHRKSvrkgfNFNVMVVGESGLGKSTLVNTLFNT---SLYPPKERKGPSLDII-PKTVTIQSISADIEEAGVRLRLTVVDTPGFGDFVNNDESWRPIVDNIEQRFDAYLDAENKVNR----MNIVDNRIHACVFFVQPtgHSLKPLDIEVMRRLHTKVNLIPVIAKSDTLTDEEIMNFKARILSDIK-------YHGIQIFEGPRyElDDEETIAENNEIMSKVPFAVVGaTNEIKTADGRM-----VRGREYPWGTIEVDNEEHCDFVKLRQMLIRTHMEELKEhTNNLLYENYRTDKLIA----------------------------------------------------------------------------------------------------------------------------------------------------------
>A0A3B5QN08	302	0.252	9.752E-83	72	495	652	163	600	624
------------------------------------------------------------------------MTRPQEPPAPPRRA-DSQLSSTPVSRIPELTQRRAEPPSPNLslvDGISRRPEIPVfrqpensvtssPVENNNH--PPPAPVTPlPTLSEPRV---EKVQSPVAEQPTTRPTDRPEvfPsnsSSAMSEAVVPEAMVPPAVGNLygekaggamvdfSYVGidaiLEQMRRKAMKQGFELNIMVVGQSGLGKSTLMNTLFKSKVSRKSV-----LGTGQEKIPKTIEIKSISHDIEEKGVRMKLTVIDTPGFGDQINNENCWQPIMKFINDQYEAYLQEEININRK---KRIPDSRIHCCIYFIPPtgHCLRPLDVEFMRRLSKVVNIVPVIAKADTLTLEERDFFKKKIREELRANGIDVYPQK----EFDEDTEDR--MINEKIREMIPFAVVGSDQEYQVNGRR-----LLGRKTKWGTIEVENIAHCEFAYLRDLLIRTHMQNIKDiTSSIHYEMYRVRRL------------------------------------------------------------------------------------------------------------------------------------------------------------
>M7BUN9	302	0.266	9.752E-83	91	495	652	251	672	697
-------------------------------------------------------------------------------------------SSTPISREPSFSSSSSSSSSSPLSDAAQRP-SLSPAPPPSRRPPklQKFPISldglmgkPLDGSDPAPSAdsvsrllprTQLQLSLSTSPSLSRqpPGSSPEPGCISMEGQPVQPVPEETPRNAnpanvglELFGYvgieavlDQMRIKTMKTGFEFNLMVVGQSGLGKSTMVNTLFKS-----KVSRKPTGPGYEEHVPKTVQLQSVTHVIEEKGVKMKLTVTDTPGFGDQINNENCWDPIIKYINEQYEKYLREEILISRK---QKIPDTRVHSCVYFVPPTGhwLRPLDLEFMRRLSKIVNMVPVIAKADTLTLEERAEFKQRIQKDLKAHGISVYPQE----DFDDNPDDR--ILNNKIRDKIPFAVVGADKEHQVNGKR-----VLGRKTKWGIIEVENPAHCEFPLLRDLLIRSHLQDLKDiTHNVHYESYRVQRL------------------------------------------------------------------------------------------------------------------------------------------------------------
>A0A131XXD2	302	0.275	1.324E-82	199	498	652	22	307	365
-------------------------------------------------------------------------------------------------------------------------------------------------------------------------------------------------------PNQVHRKSVKKGFEFTLMVVGESGLGKSTLVNSLFLT-----DLYPERQLPDACGKVKQTVALDASTVEIEERGVKLRLTVVDTPGFGDAIDNTDCFKSIIQYIEDQFERFLCDESGLNR----RNITDNRVHCCFYFISPfgHGLKPLDVQFMKMLHNKVNIVPVIAKADALTKKEVMRLKRKIMQEIAEHGIRLY----PLPDCDSDEDEEYKEQVKQLKESVPFAVSSSVQLIEVKGRK-----VRGRLYPWGVVEVENPEHGDFIKLRTMLI-THMQDLQEVTQElHYENYRSERLagKAP---------------------------------------------------------------------------------------------------------------------------------------------------------
>A0A336MBH5	302	0.282	1.324E-82	204	509	652	13	310	367
------------------------------------------------------------------------------------------------------------------------------------------------------------------------------------------------------------PEQHYRKSvkrgfQFTLMVVGETGLGKSTLINSLFLTDLYKNRV-----VSNVEDRIEKTTKIEKKTLDVEEKGVKLRLTIVDLPGFGDSINAEESWKVCTAYIDEQYRQYFADESGLNR----RNIQDNRVHCCLYFVPPygHSLRQMDLELMRRLHRKVNIVVVIAKADTLTHVELKALKENILNDLE-------ANGIQTYQFPecdSDEDEEFKKQDEELKASVPFAVVGSNTILDIAGKK-----VRGRQYPWGVVDVENPLHSDFCKLRTMLISTHMQDLKDTTqDVHYENFRAQCISqiAQQGLRERSKLKR----------------------------------------------------------------------------------------------------------------------------------------------
>A0A1X2GM83	302	0.262	1.324E-82	171	495	652	8	313	420
---------------------------------------------------------------------------------------------------------------------------------------------------------------------------PAaPVSTINVVRKKLQGYVGFANL-----PNQVHRKSVKKGFQFTCMVVGESGLGKSTLVNTLFNT-----QLYPPRENVALTHESPQTVEVKSITSDIEENGVKLRLTVVDTPGFGDFVNNEESWKPILDDIESRFDAFLEQENRVNR----RKLADNRIHACIYFISPtgHALKPLDIEFMRRLHTRVNLIPVIAKADTLTEEEVAAFKQRILADIN-------YHKIQIYQAPtyEYDDQETVAENHEIVSKIPFAVVGSD--KEFDVGG--GRCVRGRKYPWGIIEVDNEEHCDFVKLRQMLIRTHMEELKEhTNNVLYENYRTEKL------------------------------------------------------------------------------------------------------------------------------------------------------------
>A0A316Z2W2	302	0.297	1.324E-82	199	497	652	24	307	420
-------------------------------------------------------------------------------------------------------------------------------------------------------------------------------------------------------PNQVHRKSVRKGFTFTCMVVGESGLGKSTLINTLFNT-----RLYARKEVPPPHAERPKTVAIESISADIEENGVRLKLTVVDTPGFGDFINNDDSWKPIVDNIESRFDAYLEQENRVNR----AKLLDNRVHACIYFIQPtgHSLRPIDIEFMRRLHQKVNLIPVIAKSDTLTDDEILSFKQRVLNDIAHHRIEIFHAPV----YDNED-EETIAENEEIIRKIPFAVVGSDqEIDTADGRR-----VRGRAYPWGVIEVDNEAHCDFVKLRQMLIRSHMEELKEhTHDALYEKYRSEKLVA----------------------------------------------------------------------------------------------------------------------------------------------------------
>A0A5C5G4A8	302	0.272	1.324E-82	171	497	652	6	313	421
---------------------------------------------------------------------------------------------------------------------------------------------------------------------------PPPDASLHSIVRKKLGGFVGFANL----PNQYHRRSVRKGFHFTAMVVGESGLGKSTLVNTLFNT-----SLYAKKDVPLPEHDRPQTVAIESITADIEENGVRLRLTVVDTPGYGDFINNDQGWKPILDNIEARFDAFLEQENRVNR----QKTIDNRIHACLYFVEPtgHSLKPVDIEFMRRLHQRVNLIPVIAKADTLTDDEVAQFKARILSDLAHHRIDIYQAP----QYDLED-EETIAENEEIVRKIPFAVVGSDTV----VATSDGRQARGRAYPWGTVEVDNEDHCDFVKLRQMLVRTHMEELKEhTADVLYEKYRQEKLLA----------------------------------------------------------------------------------------------------------------------------------------------------------
>UPI001402B579	302	0.289	1.324E-82	204	495	652	16	292	424
------------------------------------------------------------------------------------------------------------------------------------------------------------------------------------------------------------PNQVYRKSvkrgfEFTLMVVGESGLGKSTLINSLFLTDLYA-SEYPG---PSQRVRKTLQVEQSKVV--LKEGGVQLTLTIVDTPGFGDAVDNSSCWQSIIDYIDSKCEDYLNAEARVNRRL----MPDSRVHCCLYFIFPsgHGLKPLDIEFMKRLHDKVNIIPLIAKADSLTTEECQQFKKTIMKEI-------LEHKIKIYEFPDvEDDDE--KLSKKVKDNIPLAVVGSNTVLEVNGKR-----VRGRQYPWGVVEVESADHCDFTLLRNMLIRTHMQDLKDvTNNVHYENFRSRKL------------------------------------------------------------------------------------------------------------------------------------------------------------
>A0A814XPD7	302	0.271	1.324E-82	94	495	652	48	426	543
----------------------------------------------------------------------------------------------PPPPPPPLPPSSTSTSTSTLTSLTNRKSSPHRITIDDlHQSPllQSLSSSNSDYYRPLPS-----LSSSSPISKLLSARRESEL--NKDQQQTAPRIREISSNVGFVSlPDQVHRRAVKKGFEFNLMVVGQSGLGKSTFINTLFQTELY------GQDFPSTVHRKKKTVTIDSSSIILKEKGVQLRLTIVDTPGFGDSVDNSNCWQPIIDYIDSKYEEYLNAESRVVRK---AHIIDNRIHACLYFITPsgHSLQSLDIEFMKRLHDRVNIIPVIAKADTLTSDELRLFKKSIMQDITNE-------KIKLYEFPDHNDE--NKLNKTYKDKVPFAIVGSNFVLERGTKRS-----RVRQYAWGTVDVEDEAHSDFIALRSMIIKTNLNDLRDVTHNnHYENYRYKKL------------------------------------------------------------------------------------------------------------------------------------------------------------
>A0A8H7URF5	302	0.282	1.324E-82	199	497	652	927	1210	1315
-------------------------------------------------------------------------------------------------------------------------------------------------------------------------------------------------------PNQVHRKSVKKGFQFTTMVVGESGLGKSTLVNTLFST---QLYPNKVVAEPSHET--PKTVDIQSITADIEENGVRLRLTVVDTPGFGDFVNNEESWKPILDNIESRFDAYLEQENRVNR----TKLVDNRIHACIYFIAPtgHALKPLDVEFMRRLHTRVNLIPVIAKSDTMTEEEVHAFKERILDDINFHNI-------QIFQAPqyEYDDAETIAENREIMSKIPFAIVGS----DKEVEIEGGRMVRGRKYPWGVIEVDNEDHCDFVKLRQMLIRTHMEELKEYTNNFlYENYRSEKLSA----------------------------------------------------------------------------------------------------------------------------------------------------------
>A0A7D9J2A3	301	0.275	1.799E-82	166	494	652	12	326	388
----------------------------------------------------------------------------------------------------------------------------------------------------------------------RPsvSKRPSFNTGSAPQIQSRPKQETPYLGFANL-PNQVHRKSVKKGFEFTLMIIGESGLGKSTLVHSLFMT-----DLYESRHKPTASEMLKRTIQIDTHKVDIEEKGIKLKLTVVDTPGYGDAIDNSNCWEPIVDFVDQQYDSFFQDESGLNR----KNMSDTRVHCVLHFINPqgHGLKPLDIKVMKALHHKVNIVPIIAKADTLTLNEVKSLKQRILDEIDDLQI-------NVYNFPecdSDDDETFLALNADLKASVPFAVVGSNTVMDVKGKK-----VRGRTYPWGVIDVENPEHSDFTKLRNMLIRTHMQDLKDvTQDVHYENYRSAR-------------------------------------------------------------------------------------------------------------------------------------------------------------
>A0A139AMF6	301	0.256	1.799E-82	199	510	652	20	318	403
-------------------------------------------------------------------------------------------------------------------------------------------------------------------------------------------------------PNQVHRKSIKKGFFFNLMVVGESGLGKSTLVNTLFNTsiYPAKVEVEPTVDTP-------KTVDIQAISADIEESGVKLKLTVIDTPGFGDFVNNEDSWRPILAAIESRFDSYLEQENRVNR----KRIVDNRVHACLYFIAPtgHSLKPLDIEFMRRLHQRVNLIPVIAKSDTLTDEEIKLFKQRILDDIAANKIEIY--KPQIY---EGDDAETIDETKKILERIPFAIVGSTQEYEVNGKK-----VRGRKYPWGVIEVDNEDHCDFVKLRQMLIRTHMEELKEhTNQVLYEQYRTQKILsggGPVIDGNPDPFAKL---------------------------------------------------------------------------------------------------------------------------------------------
>A0A317XMZ6	301	0.282	1.799E-82	167	497	652	5	317	426
-----------------------------------------------------------------------------------------------------------------------------------------------------------------------PATAQADSVSAAVGAARKKLSGYVGFANL---PNQVHRKSVRKGFNFTAMVVGESGLGKSTLINTLFNTTLY-----PRKEVPAPHQERPKTVAIESISSDIEENGVRLRLNVVDTPGFGDFINNDESWKPIVDNIESRFDAYLEQENRVNR----SKMQDNRVHACIYFIQPtgHALRPIDIEFMRRLHQKVNLIPVIAKSDTLTDEEIVQFKQRILNDIA-------HHKIEIFSAPlyENEDEETMLEIQEISNKVPFAVVGSNS----EIDTPDGRRVRGRAYPWGVIEVDNEEHCDFVKLRQMLIHTHMEELKEhTNNVLYEKYRSEKLVA----------------------------------------------------------------------------------------------------------------------------------------------------------
>A0A0H2RYD6	301	0.282	1.799E-82	167	497	652	5	330	436
-----------------------------------------------------------------------------------------------------------------------------------------------------------------------PGT-PngdaASSLNGMANGSAPHVASPPLVRKKLMGyvgfanlPNQVHRKSVRKGFQFTAMVVGESGLGKSTLINTLFNTELYQ----PKEVLPPSAER-PKTVAIESISADIEENGVRLRLTVVDTPGFGDFVNNEESWKPIVEDIESRFDSYLEQENRVNR----QKIVDNRVHACLYFIQPtgHSLRPIDIEFMRRLHTKVNLIPIIAKADTMTDEEIINFKDRILNDIRHHNI-------HIFQLPtyENEDEEALTEQEEIARKIPFAIVGSNQ----LVHTPDGRQVRGRAYPWGVIEVDNEDHCDFVKLRQMLIRTSMEELREhTTAVLYENYRSEKLLG----------------------------------------------------------------------------------------------------------------------------------------------------------
>A0A5C3NJD4	301	0.276	1.799E-82	168	495	652	23	336	445
------------------------------------------------------------------------------------------------------------------------------------------------------------------------GSNPSLATPSGPAGISPVLRKKLMGFVGFANlPNQVHRKSVRKGFQFTTMVVGESGLGKSTLVNTLFDTQLY------APKEPLPPSAERPkTVAIESISADIEENGVRLRLTVVDTPGFGDFVNNDDSWKPIVENIESRFDSYLEQENRVNR----SKIVDNRVHACLYFIQPtgHSLKPIDIEFMRRLHNKVNLIPIIAKADTLTEEEVAEFKARVLADIAYHNIHIFEAP--TY---ENEDEEAISEAEEIASKIPFAVVGSDRV----VQTPDGRKVRGRAYPWGVVEVDNEDHCDFVKLRQMLIRTYMEELREyTNDVLYENWRTEKL------------------------------------------------------------------------------------------------------------------------------------------------------------
>A0A165DY66	301	0.277	1.799E-82	157	495	652	19	337	448
-------------------------------------------------------------------------------------------------------------------------------------------------------------SSKMNGS--SPSLPPASTEAGTSPIIRKKLMGFVGFANL---PNQVHRKSVRKGFQFTVMVVGESGLGKSTLINTLFNTTLY----PPKENLPPSAER-PSTVAIESISADIEESGVRLRLTVVDTPGFGDFVNNDDSWKPIIENIESRFDSYLEQENRVNR----QKIVDNRIHACLYFIQPtgHSLKPIDVECMRQLHTKVNLIPIIAKADTLTDEEVAEFKARILADIAYHNIHIFQAP----PYENED-EEALAEAEEIASKIPFAVVGSDKV----VTTPDGRQVRGRAYPWGVVEVDNEDHCDFVKLRQMLVRTYMEELREhTNNVLYENWRTEKL------------------------------------------------------------------------------------------------------------------------------------------------------------
>A0A0C9MD38	301	0.279	2.442E-82	199	497	652	27	310	325
-------------------------------------------------------------------------------------------------------------------------------------------------------------------------------------------------------PNQVHRKSVKKGFQFTTMVVGESGLGKSTLVNTLFNTQLY----PPKETVELSHET-PQTVEVQSITSDIEENGVKLRLTVVDTPGFGDFVNNEESWKPILDNIEARCDAYLEQENRVNR----RRMVDNRIHACLYFIAPtgHALKPLDIEFMRRLHTRVNLIPVIAKADTLTEEEVAAFKERILADIA-------YHKIQIYQAPvyEYDDQETIAENREIMSKIPFAVVGSD--KEFEIEG--GRRVRGRKYPWGVIEVDNEEHCDFVKLRQMLIRTHMEELKEfTNDVLYENYRTEKLTA----------------------------------------------------------------------------------------------------------------------------------------------------------
>A0A814QRT8	301	0.257	2.442E-82	193	503	652	20	318	363
-------------------------------------------------------------------------------------------------------------------------------------------------------------------------------------------------NHSFVGFAN-LPNQVHRKiakkgFEFTLMVVGESGLGKATLINSLFLT-----DLYPERHIATAQEKIRHTVKIEASTVEIEERGVKVRLTVVDTPGFGDSINTSECYMPIIQYIDNQFERYLDDESGLNR----RNISDNRVHCLFYFISPFGrgLKPLDIETMKALHHKVNIVPIIAKADAFTLDELANMKQHILEQIR-------EHSIHIYQIPesdSDEDDEFKEQNKQLKNAVPFAVVASPQTLEVKGKK-----VRGRMYPWGLIEVENPEHCDFIKLRTMLI-THMQDLQEVTHEiHYENYRSEKLNPARRKQI----------------------------------------------------------------------------------------------------------------------------------------------------
>UPI00074FF5E1	301	0.310	2.442E-82	216	495	652	0	260	369
------------------------------------------------------------------------------------------------------------------------------------------------------------------------------------------------------------------------MVVGEAGLGKSTLVNSLFLTDVYSPEY------PGPSHRIKKTVQVEQSTVLIREGGVQLLLTIVDTPGFGDALDNSNCWQPVLDYVDSRFEDCLLAESRVNR----RQMPDNRVHCCLYFITPlgHGLKPLDVEFMKHLHEKVNIIPLIAKADTLTPEECQQFKRQVMKEIQ-------EHRIKIYESPETDDEEENKLVKKIKDRLPLAVVGSNTIIEVNGKR-----LRGRRYPWGTAEVENDEHCDFTVLRNMLIRTHMQDLKDiTNNVHYENYRSRKL------------------------------------------------------------------------------------------------------------------------------------------------------------
>T1EEA5	301	0.300	2.442E-82	194	498	652	13	305	380
--------------------------------------------------------------------------------------------------------------------------------------------------------------------------------------------------PGYLGFAN-LPNQVHRKFvkkgfEFTLMVVGESGLGKSTLVNSLFLTDLYPDKIH-----PSAAEKIKKTVSIEASTVEIVERGVKLKLTVVDTPGFGDGINSSDCFKSIIQYVDQQFDKFLKDESGLNR----RNIMDSRVHCCFYFINPvgHGLRPLDITFMKQLDKKINIVPVIAKADTLTKQELLKLKKIIMSEIE-------KHKIQIYPIPEcddDEDEDYKLQCQQLKEAVPFAVVGSNAIIEIRGKK-----VRGRLYPWGVVEVENPEHSDFIKLRTMLV-AHMQDLQEvTQEVHYENYRLSRLDQP---------------------------------------------------------------------------------------------------------------------------------------------------------
>A0A1Y2G233	301	0.271	2.442E-82	171	497	652	9	315	421
---------------------------------------------------------------------------------------------------------------------------------------------------------------------------PTP-AAISSVVRKKLQGYVGFANL----PNQVHRKSVRKGFHFTTMVVGESGLGKSTLINTLFNT-----SLYAKKSVPAPHQERPSTVAIESITADIEENGVRLRLTVVDTPGYGDFINNDDGWKPILDNIEARFDAYLEQENRVNR----TKMVDNRIHACLYFIEPtgHSLKPVDVEFMRRLHTKVNLIPVIAKADTMTDDEVLQFKARILSDIA-------HHRIEIYQAPryDQEDEETIAENEEIIRKIPFAIVGSDSV----VATPDGRQVRGRAYPWGTIEVDNEDHCDFVKLRQMLIRTHMEELKEhTNGSLYEKYRSEKLLG----------------------------------------------------------------------------------------------------------------------------------------------------------
>A0A086TII5	301	0.276	2.442E-82	167	497	652	7	318	423
-----------------------------------------------------------------------------------------------------------------------------------------------------------------------PLTPPVskPLTNGALRKKLQGYVGFANL------PNQVHRKSVKKGFNFTIMVVGESGLGKSTLVNTLFNAPLY----PSKDHVPLSD-ESPKTVGIQVLNTDIEENGVRLKLNVVDTPGFGDFINNEDSWKPILETIESRFDAYLEQENRVNR----SKITDTRVNACLYFIAPtgHSLKALDIEFMKRLHKKVNLIPVIAKSDTMTNEEIVAFKERILLDIAHHDI-----KIYHAQHYDCDDAETIAETKDVMSKIPFAIVGSDKI----IETADGRQVRGRRYPWGTIEVDNEEHCDFIKLRQMLIRTHMEELREfTNDLHYENYRTEKLLA----------------------------------------------------------------------------------------------------------------------------------------------------------
>U4KZH7	301	0.268	2.442E-82	163	495	652	7	337	442
-------------------------------------------------------------------------------------------------------------------------------------------------------------------SPESPKSAPPpvPIVSTNPKAAAQAAAAADAKNIvrrKLTGyvgfanlPNQWHRKSVRKGFNFNVMVVGESGLGKSTLVNTLFNTSLYPPKEQKGPSLDI----IPKTVAIQSISTELEENGVRLRLTVVDTPGFGDFVNNDESWRPIVDNIEQRFDAYLEAENKVNR----MNIIDNRIHACVYFIQPtgHSLKPLDIEVMRRLHTKVNLIPVIAKSDTLTDEEIASFKLRILADIN-------HHKIHIFEGPSYdlDDDETIAENNEIMSKVPFAVVGANT----EVQSAEGRKVRGRRYPWGVIEVDNEEHCDFVKLRQMLIRTHMEELKEhTSNVLYENYRSEKL------------------------------------------------------------------------------------------------------------------------------------------------------------
>A0A517L4R5	301	0.293	2.442E-82	199	497	652	60	344	449
-------------------------------------------------------------------------------------------------------------------------------------------------------------------------------------------------------PNQWHRKSVRKGFNFNVMVVGESGLGKSTLINTLFNT---SLYPPKERKAPSLDIIPKTVS-IQSISADIEENGVRLRLTVVDTPGFGDFVNNDASWGPIVENIEARFDSYLDAENKVNR----MNIVDNRIHACVYFIQPtgHSLKPLDVEVMRRLHTKVNLIPVIAKADTLTDDEITAFKQRILADIQYHNIQIFEGP--RYELD---DEETIAENAEIMSKVPFAVVGANaEVTTADGRK-----VRGRRYPWGVIEVDNEEHCDFVKLRQMLIRTHMEELKEhTNNSLYENYRSEKLTQ----------------------------------------------------------------------------------------------------------------------------------------------------------
>UPI000BA82718	301	0.276	2.442E-82	204	495	652	76	353	483
------------------------------------------------------------------------------------------------------------------------------------------------------------------------------------------------------------PNQVYRKAvkrgfNFTLMVVGESGLGKSTLINSMFLSDIYSNEY------PGPAHRVKETVQVETTTVLLTENGVNLTLTVVDTPGFGDAVDNNECWQPVITYIENKYEEYLNAESRVHRD----AIVDSRVHCCLYFIAPsgHGLKTLDVEFMKRLHDKVNIVPLIAKADTMTSEECVLFKTTILNEIE-------HNQIKIYKFPDFDTDEENKVHRAMKAWVPFAVVGSNTLVEVNGKK-----VRGRKYPWGIAEVENLEHCDFIALRNMMIRTHMQDLIDvTNNVHYENYRHQKL------------------------------------------------------------------------------------------------------------------------------------------------------------
>A0A1B6EPV8	301	0.269	3.317E-82	206	495	652	3	277	307
--------------------------------------------------------------------------------------------------------------------------------------------------------------------------------------------------------------KSVKKGFeFTLMVVGESGLGKSTLVNSLFLT-----DLYPERKVPDATQKSTQTVELEASTVEIEERGVKLRLTVVDTPGFGDAIDNRNSFGAILSYIDEQFERFLKDESGLNR----RHIVDNRIHCCFYFISPfgHGLKPLDVEFMKQLHNKVNIVPVVAKADVLTKKEMRELKRRILDEIQ---I----HQIRIYPLPecdSDEDDDYKEQVRQLKNAIPFAVCGSNTVLEVNKKR-----VRGRVYPWGVVDVENGDHCDFIKLRTMLI-THMQDLQEvTQDVHYENYRSERL------------------------------------------------------------------------------------------------------------------------------------------------------------
>A0A4P9XQP9	301	0.281	3.317E-82	199	495	652	26	306	405
-------------------------------------------------------------------------------------------------------------------------------------------------------------------------------------------------------PNQVHRKSVKKGFHFTVMVVGESGLGKSTLVNTLFNT---SLYPSKEGAAPSSET--PKTVDIQAISADIKENGVNLKLTVVDTPGFGDFVNNEESWKPILDNIEARFDAYLEQENRVNR----QRIVDNRVHACLYFIAPtgHALKPLDIEFMRRLHTRVNLIPVIAKSDTLTEEEIADFKKRILADIA-------FHKIQIFQAPqyEYDDPETVGENREIMSKIPFAIVGSESIIDVGGRQ-----VRGRQYPWGVIEVDNEEHNDFVKLRQMLIRTHMEELKqHTADTLYENYRTAKL------------------------------------------------------------------------------------------------------------------------------------------------------------
>A0A163JY59	301	0.276	3.317E-82	199	497	652	31	314	419
-------------------------------------------------------------------------------------------------------------------------------------------------------------------------------------------------------PNQVHRKSVKKGFQFTAMVVGESGLGKSTLVNTLFNT-----QLYPPKEKVELTHETSQTVEIKSITSDIEENGVKLRLTVVDTPGFGDFVNNEESWKPILDNIESRYDTYLEQENRVNR----RRTVDNRIHACIYFITPtgHALKQMDIEFMRRLHTRVNLIPVIAKADTLTEEEVFAFKQRILADIH-------YHKIQIYQAPayEYDDQETIDENREIMSKIPFAVVGSD--KEFDIDG--GRRVRGRQYPWGVIEVDNEEHCDFVKLRQMLIRTHMEELKEyTNDVLYENYRTEKLSA----------------------------------------------------------------------------------------------------------------------------------------------------------
>A0A316VIV7	301	0.283	3.317E-82	199	495	652	28	309	423
-------------------------------------------------------------------------------------------------------------------------------------------------------------------------------------------------------PNQVHRKSVRKGFTFTCMVVGESGLGKSTLINTLFNT-----RLYPKKEVPPPSQERSKTVAIESISADIVENGVRLRLTVVDTPGFGDFVNNDDSWKPIVDNIESRFDAYLEQENRVNR----AKLVDNRVHACLYFVQPtgHALRPIDIEFMRRLHQKVNLIPVIAKSDTMTDEEIVQFKARILADITHHQIQIFHAP--VY---ENEDEETIAENEEIVRKIPFAVVGSDT----EIDTPDGRRVRGRAYPWGVIEVDNEDHCDFVKLRQMLIRSHMEELKEhTHDNLYERYRSEKL------------------------------------------------------------------------------------------------------------------------------------------------------------
>A0A7R8ZLB0	301	0.293	3.317E-82	199	506	652	10	301	426
-------------------------------------------------------------------------------------------------------------------------------------------------------------------------------------------------------PDQLHRKSVKRGFAFTLMVVGETGLGKSTMVNSLFLTDLYK----DRKASDVRELTKKTVS-IERKTVDIEEKGVKLKLTIVDTPGFGDGLNCQENWESIEKYVTDQFEKYLEAESGVNR----RNIQDTRIHCCLYFIPPWGrgLRPLDIEFLKRLGNKVNIIPLIGKSDTLTPSESKTLKENVRKDI-------IKHGIQIYQFPEtddvmgDDDPSTKQEYEDMKQAVPFAVVGSDTVIELLGKK-----VRGRRYPWGIVDVENPDHSDFLKLRRLLISTHMQDLKESTHEiHYENYRSKA----ISSLKDRR-------------------------------------------------------------------------------------------------------------------------------------------------
>V5GPU0	301	0.284	3.317E-82	172	497	652	11	322	431
----------------------------------------------------------------------------------------------------------------------------------------------------------------------------APASNGGAAAAVAAGRKKLMGYVGFANlPNQVHRKSVRKGFNFTAMVVGESGLGKSTLINTLFNTTLY-----PRKEVPPPQQERPKTVAIESISSDIEENGVRLRLNVVDTPGFGDYINNDESWKPIVENIESRFDNYLEQENRVNRN----KLQDNRVHACIYFVQPtgHSLRPIDIEFMRRLHQKVNLIPVIAKSDTLTDEEIVSFKQRILNDIAHHQIQIFHAPI--Y---EMEDEETLQEIQEISSKVPFAVVGSNT----EIDTPDGRRVRGRAYPWGVIEVDNEEHCDFVKLRQMLIHTHMEELKEnTNNVLYEKYRSEKLVA----------------------------------------------------------------------------------------------------------------------------------------------------------
>A0A0D2APW7	301	0.278	3.317E-82	159	497	652	1	346	450
---------------------------------------------------------------------------------------------------------------------------------------------------------------AANGApPTRPSPAPAASPDMANGTIPQTIASKDPKAAaAVAADSRniVRrkltgyvgfanlPNQWHRKSvrkgfNFNVMVVGESGLGKSTLVNTLFNT---SLYPPKERKAPSLDIIPKTVS-IQSLSADIEENGVRLRLTVVDTPGFGDFVNNDASWGPIVESIEQRFDAYLDAENRVNR----MNIVDNRIHACVYFIQPtgHSLKPLDVEVMRRLHTKVNLIPVIAKADTLTDDEITAFKKRILDDIA-------YHHIQIFEGPRyElDDEETIAENNEIMSKVPFAVVGANsEVTTADGRK-----VRGRRYPWGVIEVDNEEHCDFVKLRQMLIRTHMEELKEhTNNKLYEDYRSEKLTA----------------------------------------------------------------------------------------------------------------------------------------------------------
>A0A5M3N6F8	301	0.276	3.317E-82	147	495	652	15	335	451
---------------------------------------------------------------------------------------------------------------------------------------------------PSPNGYANAS---------NPSVAQSNNAALSSVIRKKLMGYVGFANL----PNQVHRKSVRKGFQFTVMVVGESGLGKSTLVNTLFNTP---LYPAKEVLPPSAERASTVA--IESIGADIEENGVRLHLNVVDTPGFGDFVNNDDSWRPIVENIESRFDSYLEQENRVNR----QKIMDNRVHACLYFIQPtgHSLKQLDIEFMRRLHTKVNLIPVIAKADTLTDEEIADFKARILADIA-------HNKIHIFQAPtyENEDEEAIAEAEEIASKIPFAVVGSDQV----VRTADGRDVRGRSYPWGVIEVDNEEHCDFVKLRQMLIRTYMEELREhTNNVLYENWRTQKL------------------------------------------------------------------------------------------------------------------------------------------------------------
>A0A4S4N6B2	301	0.284	3.317E-82	160	495	652	15	336	1655
----------------------------------------------------------------------------------------------------------------------------------------------------------------ANGTTNLNGSSPSlaqPSPNGGLSPIIRKKLMGYVGFANL--PNQVHRKSVRKGFQFTTMVVGESGLGKSTLINTLFNTRLY------PPKEPLPPSAERPqTVAIESISADIEESGVRLRLTVVDTPGFGDFVNNDDSWKPIVENIESRFDSYLEQENRVNR----QKIVDNRVHACLYFIQPtgHSLKPIDVEFMRQLHTKVNLIPVIAKSDTLTDEEVADFKARILADIA-------YHKIHIFQAPtyENEDEEAIAEAEEIASKIPFAVVGSDQV----VNTPDGRQVRGRAYPWGVVEVDNEDHCDFVKLRQMLVRTYMEELREyTNDVLYENWRTEKL------------------------------------------------------------------------------------------------------------------------------------------------------------
>T1FU84	300	0.285	4.504E-82	198	495	652	83	372	502
------------------------------------------------------------------------------------------------------------------------------------------------------------------------------------------------------GYVR-LPNQIYRKSvkrgfDFTLMVVGESGLGKSTLINSLFLTDIY----SAENRMPV--FKTKKTLQVETTQVSLSEKGVKLKLTIVDTPGFGDFIDNTNCWEPIINYIDSRYEEYLNAESRVNR----VQILDSRVHCCLYFISPngHGLKALDIEFMKRLHDKVNIIPLIAKADSMTKEEVTEFKKIILQEIAENKINIYDFPVnsNINSISSDDDER---MLKLYKDRVPFAVVGSNT----LIETSQGRKVRGRMYPWGAVEVEKLEHNDFTALKNMLIGMHMQDLKDvTNNVHYENFRFNRL------------------------------------------------------------------------------------------------------------------------------------------------------------
>A0A182H3Q1	300	0.275	6.115E-82	201	506	652	15	304	352
---------------------------------------------------------------------------------------------------------------------------------------------------------------------------------------------------------QVHRKSVKRGFEFTLMVCGESGLGKSTLINSLFLTDLYQ-----NRTVSQVEERTEKTTKIDKKTLDIEEKGVKLRLTIVDTPGFGDSINCEDSWRVCTQYIDEQFRQYFTDESGLNR----RNIQDNRVHCLLYFVPPwgHGLRQMDIDLMRRMHKKVNIVIVIGKADTLTTTEVQRLKTRVLEDIESNGL-------QIYQFPecdSDEDEEFKQQDRELKASIPFAVVGSNVVLEVAGKK-----IRGRQYPWGVVDAENPQHSDLIKLRTMLISTHMQDLKDTTrDVHYENFRAQCISQ-ISQHALRE-------------------------------------------------------------------------------------------------------------------------------------------------
>S2JKZ4	300	0.276	6.115E-82	204	497	652	30	312	417
------------------------------------------------------------------------------------------------------------------------------------------------------------------------------------------------------------PNQVHRKSvktgfQFTCMVVGESGLGKSTLVNTLFNT-----QLYPPKEIAELTAEVPQTVEIKSTTADIEENGVKLKLTVVDTPGFGDFVNNEESWKPILDDIESRCDAYLEQENRVNR----RKMTDNRIHACLYFIAPtgHALKPLDIEFMRRLHTRVNLIPIIAKADTMTEEEVVAFKERILADIN-------YHQIQIYQAPvyEYDDMETIAENSEIMSKIPFAVVGSDKEFDVEGRR-----VRGRMYPWGIIEVDNEDHCDFVKLRQMLIRTHMEELKEyTNDVLYENYRTEKLTA----------------------------------------------------------------------------------------------------------------------------------------------------------
>I1CCW7	300	0.271	6.115E-82	175	497	652	18	329	428
-------------------------------------------------------------------------------------------------------------------------------------------------------------------------------TETATITTTTTTEILHPKLHGYVGFSN-LPNQVHRKSvksgfQFTCMVAGESGLGKSTLINTLFNT-----RLHPGKNYTLELEKEPKTVQIRSISANIEENGVKLKLTVVDTPGFGDFINNNQSWKPILDEIEGRFDMHLEQEARVHR----SRIMDNRIHACIYFIAPtgHSLKPLDIEFMRRLHTRVNLIPVIAKSDTMTDEEIMDFKHRILNDIEYHQIQIYQAPI--Y---EYDDVETVAENREIMSKIPFAVVGS--IKEFSLKG--GHRVRGRMYPWGVIEVDNEDHCDFVKLRQMLIRTHMEELKEqTNDVIYENYRTEKLSA----------------------------------------------------------------------------------------------------------------------------------------------------------
>A0A0C2ZXW0	300	0.284	6.115E-82	168	495	652	11	322	429
------------------------------------------------------------------------------------------------------------------------------------------------------------------------GTSPSGAQSNNVSMPVIRKKLAGYVGFANL-PNQVHRKSVRKGFQFTAMVVGESGLGKSTLINTLFNTPLY------PAKEPLPPSAERPkTVAIESIGADIEENGVRLHLTVVDTPGFGDFTNNDESWRPIVENIESRFDSYLEQENRVNR----QKIVDNRVHACLYFIQPtgHTLKQIDIEFMRRLHTRVNLIPIIAKADTLTDDEVRDFKARILADIA-------HHKIHIFQSPtyENEDEETLAEAALIASKIPFAVVGSDR----LVETEDGREVRGRAYPWGVIEVDNEDHCDFVKLRQMLVRTYMEDLREyTNDVLYENWRTEKL------------------------------------------------------------------------------------------------------------------------------------------------------------
>A0A8H8NKP2	300	0.266	6.115E-82	162	497	652	13	333	439
------------------------------------------------------------------------------------------------------------------------------------------------------------------GNGAGPAT-PQYSNGQAAPPAESAVRKKLNGYVGFANlPNQVHRKSVRTGFQFTVMVVGESGLGKSTLINTLFNTtlYPPKEHLHPSAERP-------KTVAIESISADIEENGVRLRLTVVDTPGFGDFVNNDESWKPIVENIEARFDAYLEQENRVNR----QKMVDNRVHACLYFIQPsgHSLKQIDVEFMRRLHTKVNLIPVIAKSDTLTDEEIIQFKQRILNDISHNEIRIFQAP--VY---ENEDEETVAENEEIAGKIPFAIVGS----DAQVQAADGRKVRGRSYPWGVIEVDNEDHCDFVKLRQMLIRTYMEELREHTNLYlYENYRSEKLLG----------------------------------------------------------------------------------------------------------------------------------------------------------
>W8C9F8	300	0.263	6.115E-82	133	495	652	33	394	525
-------------------------------------------------------------------------------------------------------------------------------------LPQTQPPCVPNKSHLVEGGSSTTNGGGSVGlaasgaadsnkVTTELQEKENQNQLQQKQKPPLPVRNKPMEIAGYVGFAN-LPNQVYRKAvkrgfEFTLMVVGASGLGKSTLINSMFLSDIYNSEQYPG---PSLRRKKTVAVEATKVL--LKENGVNLTLTVVDTPGFGDAVDNTNCWVPILEYVDSKYEEYLTAESRVYR----KQIPDNRVHCCLYFIAPsgHGLRPLDIACMQSLSDKVNLVPIISKADTMTPDEVHLFKKQILNEIA-------QHKIKIYDFPPtmEDDAEDSKTTQNLRVRVPFAVVGANSIIEMDGKK-----VRGRRYPWGLVEVENLGHCDFIALRNMVIRTHLQDLKDvTNNVHYENYRCRKL------------------------------------------------------------------------------------------------------------------------------------------------------------
>A0A1D2NJW9	300	0.293	6.115E-82	204	495	652	103	379	577
------------------------------------------------------------------------------------------------------------------------------------------------------------------------------------------------------------PNQVYRKAvkkgfDFTLMVVGESGLGKSTMINSMFLADIYS-QEYPG---PSNRIKKTVQVETCKVL--LKENGVNLTLTIVDTPGFGDSIDNS-HWQPVMDYIENRYEDYLNAESRVNRRAVL----DGRVHSCLYFIAPsgHGMKALDIELMKKLHDKVNIIPVIAKADTLTPEECAQFKKQILNEIA-------QNKIKIYEFPDCDDEEENKVNKMMRERVPFAVVGSNTVVEVDGKK-----LRGRKYPWGTVIVESLEHCDFVALRNMVVRTHLQDLKDvTNNVHYENFRCRKL------------------------------------------------------------------------------------------------------------------------------------------------------------
>A0A507FNH4	300	0.260	6.115E-82	171	495	652	716	1034	1087
---------------------------------------------------------------------------------------------------------------------------------------------------------------------------PTVLSIvLIIAVGLNLYLKFPIIKKKLLGPvgfSN-LPNQVHRKSikkgfQFTIMVVGESGLGKSTLVNTLFNT-----SLYPAKDSKVELTNEIPsTVEIQAIAADIEENGVKLKLTVVDTPGFGDFINNEESWAPILENIEARFDAFLDQENRVNR----KRIVDTRVHACLYFIAPtgHALKPLDIEFMKRLAGRVNLIPVVAKSDTLTEEELKLFKSRILDDIS-------ANKINIYQPPtyENDDPETIQENKEIVSRIPFAVVGADrDIDMGNGRK-----IRGRKYPWGIIEVDNEEHCDFVKLRQMLIRTHMEELKEfTNEVLYESYRTAKL------------------------------------------------------------------------------------------------------------------------------------------------------------
>A0A852LCA8	299	0.276	8.304E-82	162	495	652	0	324	346
------------------------------------------------------------------------------------------------------------------------------------------------------------------GPEAVPSHTPSMTDTPRDVGPKQAAPTRPEKPPADFGYvgidailEQMRRKAMKQGFEFNIMVVGQSGLGKSTLINTLFKSKISRKSV-----QPTSEERIPKTIEIKSITHEIEEKGVRMKLTVIDTPGFGDHINNENCWQPIMKFINDQYEKYLQEEININRK---KRIPDTRVHCCIYFIPAtgHSLRPLDIEFMKRLSKVVNIVPVIAKADTLTLEERDYFKQRIMADLLANGIDVYPQK----EFDEDSEDR--LVNEKFREMIPFAVVGSDQEYQVNGRR-----ILGRKTKWGTIEVENTTHCEFAYLRDLLIRTHMQNIKDiTSNIHFEAYRVKRL------------------------------------------------------------------------------------------------------------------------------------------------------------
>W5UK45	299	0.275	8.304E-82	160	495	652	16	338	359
----------------------------------------------------------------------------------------------------------------------------------------------------------------AKPSHVVPptGIPPAPLQGSGSGGQGSGGG------STLLGYvgidtiiEQMRKKTMKTGFDFNLMVVGQSGLGKSTLVNTLFKSQVSRRSSGWSRDEKI-----PKTVEIKSVSHVIEEGGVKMKLTVIDTPGFGDQINNENCWEPISKYINEQYEKFLKEEVNIARK---KRIPDTRVHCCLYFISPtgHSLRQLDIEFMKHLSRTVNIIPVIAKADTLTPEEKTEFKQRVRKELEVCGIEFYPQK----EFDED--QEDKADNDKIREAMPFAVVGSDKEYQVNCKR-----VLGRKTAWGIVEVENPNHCEFSQLRDFLIRSHLQDLKEVTHNiYYEMYRAKRL------------------------------------------------------------------------------------------------------------------------------------------------------------
>A0A1J1J625	299	0.280	8.304E-82	199	494	652	15	295	361
-------------------------------------------------------------------------------------------------------------------------------------------------------------------------------------------------------PDQIHRKSVKRGFEFTLMVVGESGLGKSTLINSLFLADLYK----NRQLTPV-EERSEKTTRIEKKTLDIEEKGVRLRLNVIDTPGFGDGVNADDSWRVVTDYIDEQFRQYFMDESGLNR----KNIQDNRVHCCLYAVPPwgHSLRQMDLEMMRRLHKKVNIVIVITKADTLTQSEVKRLKANILRDVEANGIQLYKFP----ECDSDEDDDFKRQDAEMKQSIPFAVVGSNAIFEVGGKK-----FRGRQYPWGVVDVENPMHSDFIKLRTMLISTHMQDLNDTTqDVHYENFRAQC-------------------------------------------------------------------------------------------------------------------------------------------------------------
>A0A8C8RLT5	299	0.299	8.304E-82	199	506	652	11	302	363
-------------------------------------------------------------------------------------------------------------------------------------------------------------------------------------------------------PNQLHRKSVKKGFDFTLMVAGESGLGKSTLIDSLFLTDLYK-----DRTLLDAQARIPQTLAIERRAVELEEGGVRVKLTVVDTPGFGDALDNADCWLPIVDYIDQQFEQFFRDESGLNR----KNITDGRVHCCLYFLSPfgHGLRPLDVAFLQAVHHKVNIVPVIGRADTLTPREVHALKEKIRQQLE-------ENAISIYQFPdcdSDEDEEFKAQDADLKRSIPFAVVGSSDI----VRETKEKAFRGRAYPWGSVEVENPTHCDFLQLRTMLVRTHLHDLKEvTQEVHYENYRARCIQS--LTRVGAR-------------------------------------------------------------------------------------------------------------------------------------------------
>A0A7R8D8I7	299	0.281	8.304E-82	200	495	652	17	297	372
--------------------------------------------------------------------------------------------------------------------------------------------------------------------------------------------------------DQVHRKSVKRGFEFTLMVVGETGLGKSTLVNSLFLTDLYK-----DRKIPSLTERAKRTTELHKTTMEIEEKGVKLRLTVVDTPGFGDGLDGDDSWKACVKYVDDQFASYFESESGLNR----KNIVDTRVHCCLYFIPPygHGLRQIDLEFLKRLQYKVNLIPIIAKADTLTKNEIHKLKATINADIE-------ENDIEIYQFPdcdSDEDDEFKSQDRDLKSSVPFAIVSSTQTFQVKGKK-----VRGRQYPWGVVEVDNPEHSDFSLLRRFLIQTHMQDLKDvTHDVHYENYRVQCL------------------------------------------------------------------------------------------------------------------------------------------------------------
>UPI001864214A	299	0.274	8.304E-82	167	495	652	43	369	392
-----------------------------------------------------------------------------------------------------------------------------------------------------------------------PEVKPKPAVPAKPSHVTLPPASTHSSQgpgrlspPALLGYvgidtiiQQMRKKTMKTGFDFNIMTVGHSGLGKSTLVNTLFKS---QVNRRSDRWS--RDERIPKTVEIRSVSHVIEEGGVKMKLTVIDTPGFGDQVNNENCWEPISKYINEQYEKFLKEEVNITRK---KRIPDTRVHCCLYFISPtgHSLRQLDIKFMKHLSGVVNIIPVIAKSDTLTPEEKNEFKQRVRKELEMSGIEFYPQK----EFD-EDIEDKNYNDK-IREAMPFAVVGSDKEYQVNGKR-----VLGRKTPWGVVEVENPNHCEFVQLRDFMIRSHLQDLKETTHNiYYETYRAKRL------------------------------------------------------------------------------------------------------------------------------------------------------------
>A0A177UNN5	299	0.286	8.304E-82	199	495	652	21	302	412
-------------------------------------------------------------------------------------------------------------------------------------------------------------------------------------------------------PNQVHRKSVRKGFNFTVMVVGESGLGKSTLVNTLFNTTLY-----PRKEVPPPHQERPKTVAIESISADIEENGVRLRLTVVDTPGFGDFVNNDGSWKPIVDNIESRFDAFLEQENRVNR----AKMVDNRVHACLYFIQPtgHALRPIDIEFMRRLHQKVNLIPIIAKSDTLTDEEIVQFKQRVLADIAHHNIEIYHAPV----YDNED-EETIAENEAIVRKIPFAIVGA----HQEIDTPDGRRVRGRAYPWGVIEVDNEDHCDFVKLRQMLIRTHMEELKEhTHQTLYEKYRSEKL------------------------------------------------------------------------------------------------------------------------------------------------------------
>A0A8C2F069	299	0.275	8.304E-82	124	509	652	14	380	434
----------------------------------------------------------------------------------------------------------------------------CEMPMMDR-EPDGStrPHTPGtpTFTRPmnrrfLGSEMElphrgQLSSMSSLDSPLSP-SRPkSPWGRFDPYDSAEDQDKEYVGFATL--PNQVHRKSVKKGFAFTLMVAGESGLGKSTLVNSLFLTDLYK-----DRKMLNAEERISQTVEITKHTLAIEEKGVKLKLTIVDTPGFGDAVNNTESWRGVVDYIDQQFEQYFRDESGLNR----KNIQDNRVHCCVYFISPygHGLRPMDVEFMKMLHEKVNIVPVLAKADSLTPLEVRKMKMKIREEIE-------RFNINIYQFPecdSDEDEEFKLQHQELKDSIPFAVIGSNAV------STPGVWWK------------NPAHSDFLKLRNMLVRTHMQDLKDVTREtHYENYRAQCIQN--MTRMVVRERK----------------------------------------------------------------------------------------------------------------------------------------------
>A0A0D7B3R5	299	0.271	8.304E-82	171	497	652	23	331	438
---------------------------------------------------------------------------------------------------------------------------------------------------------------------------PPPSGPGLSNVIRKKLMGYVGFANL---PNQVHRKSVRKGFQFTTMVVGESGLGKSTLVNTLFNTTLY------PAKEPLPPSAERPkTVAIESIGADIEENGVRLHLTVVDTPGFGDFVNNDDSWKPILDNIESRFDSYLEQENRVNR----QKIVDNRVHACLYFIQPtgHSLKQIDVEFMRQLHTKVNLIPIIAKADTMTDEEIAAFKARVLSDIEYHNIHIFQAP----TYDNED-EETIAEAEEIASKIPFAVVGS----DKLVATPDGREVRGRAYPWGVVEVDNEDHCDFVKLRQMLVRTYMEELREyTNDVLYENWRTEKLLG----------------------------------------------------------------------------------------------------------------------------------------------------------
>A0A8H6WJQ2	299	0.291	8.304E-82	150	497	652	1	317	446
------------------------------------------------------------------------------------------------------------------------------------------------------SDYNASNSSLPNG-----GGLPA-ITRRKLLGHVGFSSL----------PNQVHRKSVRKGFQFTAMVVGESGLGKSTLINTLFNTTLY------APKEPLPPSAERPkTVAIESIGADIEENGVRLHLTVVDTPGFGDFVNNDESWKPILDNIESRFDSYLEQENRVNR----TKVVDNRVHACLYFIQAtgHSLKEIDIEFMRQLHNKVNLIPVIAKADTMTDEEVVEFKERILSDIAHHNIHIFQAP----TYDNED-EETIAEAEEIASKIPFAVVGSDKfVNTADGRQ-----VRGRAYPWGVVEVDNEEHCDFVKLRQMLIRTSMEELREyTNDVLYENWRTDKLLG----------------------------------------------------------------------------------------------------------------------------------------------------------
>A0A369SLU3	299	0.318	8.304E-82	199	491	652	40	315	453
-------------------------------------------------------------------------------------------------------------------------------------------------------------------------------------------------------PNQLYRRSVRNGFEFTLMVVGESGLGKSTLINSLFLSDVYTTANYDD--------RIKQTLQIEASTMDLEENGVRLKLTLIDTPGFGDAIDNTNCWQPIIDFIQKRFDEYIQQESRIDRE---YHIVDTRVHCCLYFIPPtgHSLRPIDIEYMKQLHDKVNIVPIIAKADTMTEDECKGFKRRILKDLR-------DNKIRIFEFQEvaGEDEDYAAQHKSSKESIPFAVVGSNT----KIQLNGGKEVRVRKYPWGMVEVENNDHSDFIHLRNVLIRTHMFDLIYNTSIlHYENYR----------------------------------------------------------------------------------------------------------------------------------------------------------------
>T5A1E2	299	0.268	8.304E-82	134	497	652	60	422	525
--------------------------------------------------------------------------------------------------------------------------------------PKLGPWKPMSfdelYSGPIGDAPWPDSRGATQDRTSNDSKAVAhPhFQELISSQASSAPDNRNIVRRKLTGyvgfanlPNQWHRKSVRKGFNFNVMVVGESGLGKSTLVNTLFNT---SLYPPKERKGPSLDII-PKTVMIQSISADIEEAGVRLRLTVVDTPGFGDFVNNDESWRPIVDNIEQRFDAYLDAENKVNR----MNIVDNRIHACVFFIQPtgHSLKPLDIEVMRRLHTKVNLIPVIAKSDTLTDEEITNFKARILSDIK-------YHGIQIFEGPRyElDDEETIAENNEIMSKVPFAVVGaTNEIKTADGRQ-----VRGREYPWGTIEVDNEEHCDFVKLRQMLIRTHMEELKEhTNNLLYENYRTDKLIA----------------------------------------------------------------------------------------------------------------------------------------------------------
>A0A8B7FSS8	299	0.258	8.304E-82	26	495	652	71	545	567
--------------------------LRRVElPGPKAAEPVSRRTELSIDI--------SSKQVEGAGATgPsRFGLKRAEVlghktPEPApRRSEITIVKPQePPAHRrmepPASKIPAEVPAADAV---PKRVEMQVPKpaeAPAAPSPPQpleNSeptPLSqlqsrleprahPPMAEAPPRSQEATEAAPGCAGDMADtPrdaGHKQAP----APRNEKAPVDFGYVGIDSIL--EQMRRKAMKQGFEFNIMVVGQSGLGKSTLINTLFKSKISRKSV-----QPTSEERIPKTIEIKSITHDIEEKGVRMKLTVIDTPGFGDHINNENCWQPIMKFINDQYEKYLQEEVNINRK---KRIPDTRVHCCLYFIPAtgHSLRPLDIEFMKRLSKVVNIVPVIAKADTLTLEERVYFKQRITADLLSNGIDVYPQK----EFDEDSEDR--MVNEKFREMIPFAVVGSDHEYQVNGKR-----ILGRKTKWGTIEVENTTHCEFAYLRDLLIRTHMQNIKDiTSSIHFEAYRVKRL------------------------------------------------------------------------------------------------------------------------------------------------------------
>A0A2M4BST8	299	0.262	1.128E-81	201	506	652	9	298	353
---------------------------------------------------------------------------------------------------------------------------------------------------------------------------------------------------------QVHRKSVKRGFEFTLMVCGEMGLGKSTLINTLFLTDLYKHR----TVLPV-EERIEKTTRIEKKTIDIEEKGIKLRLTIVDTPGFGDSVNCEDSWRVCTQYIDEQFRQYFTDESGLNR----RNIQDNRVHCLLYFVPPygHGLRQLDIELLRRLHKKVNIILVIAKADTLTTSEVKELKARIMVDIE-------QNGIQTYRFPdcdSDEDEEFKQQDRDLKKSLPFAVVGSNMVLEVAGHK-----IRGRQYPWGVVDVENPNHSDVIKLRTMLISTHMQDLKDTTrDVHYENYRAQCISQ-ISQHALRE-------------------------------------------------------------------------------------------------------------------------------------------------
>A0A8C6SFK6	299	0.282	1.128E-81	168	495	652	17	337	357
------------------------------------------------------------------------------------------------------------------------------------------------------------------------NTGPLvpPTSAIPVPVGSHSTAQSASGGSTLLGYigidtiiEQMRKKTMKAGFDFNIMVVGHSGLGKSTLLNTLFKSQVSRRNAGWPRDEKI-----PKTVEIKSVSHVIEEGGVKMKLTVVDTPGFGDQINNDNCWEPISKYINEQFEKFLKEEVNITRK---KRIPDTRVHCCIYFIPPtgHSLRQLDIEFMKRLSHSVNIIPVIAKADTMTIEERQEFKQRVRKELETSGVEFYPQK----EFD--DDMEDKSDNDKIRETMPFAVVGSDKEYQVNGKR-----VLGRKTAWGIVEVENSNHCEFAKLRDFLIRSHLQDLKEVTHNiHYETYRAKRL------------------------------------------------------------------------------------------------------------------------------------------------------------
>A0A1Y3N3G6	299	0.292	1.128E-81	177	495	652	0	307	409
---------------------------------------------------------------------------------------------------------------------------------------------------------------------------------MAENPVQVVDQGILPRQLkGFVGFSnLPRqvHNKSIKKGFqFTVMVVGESGLGKSTLINTLFNTAIY------PNKEPKELSTETPkTVDIQTITADIEENGVKLKLTIIDTPGFGDYVNNENSWQPILENIEARFDAYLEQENRVNR----KRLIDTRVHACIYFIPPtgHSLRPIDIEFMSRLHHRVNLIPVIAKSDILSDEEIKQFKARILEDIAYHNIQIYQPPI--Y---DNDDAETIQENKDIILSMPFCVVGSDKPFKVGNKN-----VRGRKYPWGIIEVDNPDHCDFVKLRQMLIRTHMEELKEyTNEVLYEKYRSQKL------------------------------------------------------------------------------------------------------------------------------------------------------------
>A0A4V1IUV6	299	0.276	1.128E-81	199	495	652	22	302	413
-------------------------------------------------------------------------------------------------------------------------------------------------------------------------------------------------------PNQVHRKSVKKGFQFTIMVAGESGLGKSTLINTLFNTalYPSKENVELTNETP-------KTIDIQTISTDIEENGVQLKLTVIDTPGFGDFVNNEDCWRPILSNIEARFDAYLEQENRVNR----KRIVDSRVHACLYFIAPtgHSLKPLDLEFMRRLTHRVNLIPVIAKSDILTEDEIRGFKQRILEDLH-------LNKIQIFQPPSygNDDPETVQENKEIMARIPFAVVGSDREVESNGKK-----VRGRKYPWGVIEVDNEEHCDFVKLRQMLIRTHMEELKDyTNEVLYENYRSQKL------------------------------------------------------------------------------------------------------------------------------------------------------------
>A0A6A5UTQ4	299	0.277	1.128E-81	171	497	652	11	331	434
---------------------------------------------------------------------------------------------------------------------------------------------------------------------------PAPttISSKNPKAAAAAASDMNIVRRKLTGyvgfanlPNQWHRKSVRKGFNFNVMVVGESGLGKSTLVNTLFNT---SLYPPKERKPPSLDISKTVA--IQSISADIEENGVRLRLTVVDTPGFGDYINNDESWDPIVKNIEQRFDAYLEQENKVNR----MNIVDNRIHAVVFFIQPtgHSLKPLDVEVMKKLHTKVNLIPVIAKADTLTDEEIAAFKARILADIE-------YHKIQIFEGPRyElDDEETIAENAEIMSKVPFAVVGANyEVSTSDGRK-----VRGRRYPWGVIEVDNEEHCDFVKLRQMLIRTHMEELKEhTNNQLYENYRSDKLTA----------------------------------------------------------------------------------------------------------------------------------------------------------
>A0A8J2PSS1	299	0.268	1.128E-81	78	506	652	73	521	576
------------------------------------------------------------------------------LPS-ASASKSSSYTSLPAASaysstygqRAQEVITVPPKSTLTLGqqhqihehpSSSSLVGQYYPQHPSSVNLRiSQQPQHQVHLQQPqhqYTSGVLDRplstsNTSKSTHNLImdsIPdvfclSCPPAEF-KFSDAYRAKTLPRTGKENERLIGfatlPEQVHRKTVKKGFDFTLMAIGDSGLGKSTLINSLFMADFYQ-----NRKTPNVNELMKRTTSIQKHTTEIEERGVKLRLTVVDTPGFGDAINNQESWKACVEYIEEQFQLYFLAESGLNR----QHIQDSRIHCCLYFVPPcgHGLRPLDIDVLRNLQNRVNIIPIIAKADTLTPGEVKKMKEQVLDDLR-------KNQIQIYQFPDcdeDEDEEFKRQDIELKASIPFAVASSETFVDIGGRK-----VRGRQYPWGVVEVENPSHSDFAKLRTMLIQSHMHDLKETTQDlHYENFRAKA-IAQISNGTSRE-------------------------------------------------------------------------------------------------------------------------------------------------
>T1J6H9	299	0.308	1.128E-81	199	493	652	13	292	645
-------------------------------------------------------------------------------------------------------------------------------------------------------------------------------------------------------PDQIHRKSVKKGFEFTFMVVGDSGLGKSTLINNLF-----LCDLYRERKVPNAEERVDKTVNISKNSVDIEEQGLKVKVNIVDTPGFGDAINCEESWKTIENYIDEQFQQFFKDESGLHR----KNIQDNRVHCCLYFIPPygHGLRHLDIEFLRRLDHKVNIIPVIAKADTLSPDEVKKLKKRVLEELEASNV-------QIFKFPecdSDEEEEFKQQEKELKASVPFAVIGSNQVVELNGKK-----VRGRMYPWGIVEIENPTYSDFNKLRALLLGSHMQDLKDiTRDVHYENYRAQ--------------------------------------------------------------------------------------------------------------------------------------------------------------
>A0A2X0L9K4	299	0.263	1.531E-81	171	497	652	7	313	416
---------------------------------------------------------------------------------------------------------------------------------------------------------------------------P-PATAATNVVKKKLAGYVGFANL----PNQVHRKSVRKGFHFTTMVVGESGLGKSTLINTLFDT-----SLYAKKTVPAPHHERPKTVAIESITADIEENGVRLRLTVVDTPGYGDFINNEDGWKPILDNIEARFDAYLEQENRVNRN----KLVDNRIHACLYFIEPtgHSLKLVDVEFMRRLHTKVNLIPIIAKADTMTDDEVMQFKARILSDIAHHRIEIYQAP----QYDGED-DETIAENEEIVRKIPFAVVGSDSV----VATHDGRNVRGRAYPWGTIEVDNEDHCDFVKLRQMLIRTHMEELKEHTNTHlYEKYRSDKLLG----------------------------------------------------------------------------------------------------------------------------------------------------------
>A0A6G1J071	299	0.279	1.531E-81	199	497	652	34	317	420
-------------------------------------------------------------------------------------------------------------------------------------------------------------------------------------------------------PNQWHRKSVRKGFNFNVMVVGESGLGKSTLVNTLFNT-----SLYPPKERKAPSLDISKTVSIQSISADIEENGVRLRLTVVDTPGFGDFINNDESWEPIVKNIEQRFDAYLDQEQKVNR----MNIVDNRIHAVVFFIQPtgHSLKPLDVEVMKKLHTKVNLIPVIAKSDTLTDEEISMFKQRILADIS-------YHKIQIFEGPRyElDDEETIAENAEIMSKVPFAVVGANN----EVATADGRKVRGRRYPWGVIEVDNEEHCDFVKLRQMLIRTHMEELKEhTNNQLYENYRSEKLMA----------------------------------------------------------------------------------------------------------------------------------------------------------
>A0A5C3EW67	299	0.297	1.531E-81	165	497	652	3	318	427
---------------------------------------------------------------------------------------------------------------------------------------------------------------------LAP-TNGAPAADASTVAGLARKKLMGYVGFANL-PNQVHRKSVRKGFSFTAMVVGESGLGKSTLINTLFNTTLY----PRKQVAPPHQER-PKTVAIESISADIDENGVRLRLNVVDTPGFGDFVNNDESWKPVVDNIESRFDAYLEQENRVNR----TKMQDNRVHACIYFVQPtgHSLRPIDIEFMRRLHQKVNLIPVIAKSDTLTDEEIVAFKQRILNDIAYHNIEIFHAPI--Y---ENEDEETMLEIQEISAKVPFAVVGSNT----EIDTPDGRRVRGRAYPWGVIEVDNEEHCDFVKLRQMLIHTHMEELKEhTNNVLYEKYRSEKLTA----------------------------------------------------------------------------------------------------------------------------------------------------------
>A0A0D7AJQ5	299	0.277	1.531E-81	171	510	652	20	341	432
---------------------------------------------------------------------------------------------------------------------------------------------------------------------------PPPtINSIIRKKLLGYVGFANL-------PNQVHRKSVRTGFSFVTMVVGESGLGKSTLINTLFNTTLY------PPKQPLPPSAERPkTVSIESIGADIEENGVRLHLTVVDTPGFGDFVDNDDSWKPIVENIESRFESYLEQETRVNR----QKIVDNRVHACLYFIQPtgHSLKQIDIEFMRRLHTKVNLIPVIAKADTLTEEEVMDFKARVLADIA-------FHKIHIFQAPtyENEDEETILEAEEIASKIPFAVVGS---DQAVVTP-DGREVRGRAYPWGVVEVDNEDHCDFVKLRQMLVRTYMEELREyTNEVLYENWRTEKLInmgVPQDPSVFREINPA---------------------------------------------------------------------------------------------------------------------------------------------
>A0A8H7CAG9	299	0.278	1.531E-81	171	497	652	20	335	435
---------------------------------------------------------------------------------------------------------------------------------------------------------------------------PRALKMTVQGSSSAPTPVARKKITGHVGFSN-LPNQIRRKSvkdgfQLTVMVVGESGLGKSTLINTLFNStiCVPREPLHPAADRP-------KTLAIENIQADIEENGVRLRLTVVDTPGFGDFVNNSTSWNPILENIEQRFEAYLSQEHRVRR----AKLVDSRVHACVYFIQPtgHSLKQIDLEFMRRLHHRVNLIPVIAKADTMTDEEIDDFKARILSDLEFNGIRIFQAPI--Y---EDEDEESIAEAEDIARAIPFAIVGSNN----AVRTSDGRVVRGRAYPWGVVEVENPAHCDFVKLRQMLIRTNMEELREhTNDVLFEAWRTERLLA----------------------------------------------------------------------------------------------------------------------------------------------------------
>A0A8J1VPA0	299	0.289	1.531E-81	167	497	652	35	356	462
-----------------------------------------------------------------------------------------------------------------------------------------------------------------------PNGRavsPHPSNGpNGVGGFTTPNPVIRKKLASWVGFSN-LPNQVHRrsvRRGFQFvaMVVGESGLGKSTLINTLFETKLYQPKQVPGPGM--DRGR---TVQIESIT--IEENGVRLKLTVVDTPGFGDFVNNEECWRPIVDNIEARFDAYLEQENRVNR----MQLVDNRVHACIYFIQPtgHSLKPIDIEFMKRLHTKVNLIPVIAKADTLSEEEVVLFKQRILADIA-------YQGIQIFQPPqyENEDEETIQENEEIISKVPFAVVGS----ESFVRCPDGRQVRGRAYPWGVIEVDNESHCDFVKLRQMLVRTHMEELREhTNDTLYENYRTEKLRA----------------------------------------------------------------------------------------------------------------------------------------------------------
>A0A427XFX4	299	0.277	1.531E-81	158	497	652	42	358	463
--------------------------------------------------------------------------------------------------------------------------------------------------------------GSANGlSGLNGGASPQPAVIRKTLASWVGFSNL---------PNQVHRRSVRRGFQFVAMVVGESGLGKSTLINTIFETTLSPPKV-----VPEPGTDRGKTVEIQSTAAEIEENGVRLKLTVVDTPGFGDFVNNDDCWKPILDNIEARYDAYLEQENRVNR----LKMVDNRVHACIYFIQPtgHALKPIDIEFMKRLHTKVNLIPVIAKADTLTEEEVELFKRRVLADIE-------HHEINIFSPPmyDRDDDETAQENEEIIRKIPFAVVGSDQV----VKAPDGRNVRGRSYPWGVIEVDNEQHCDFVKLRQMLVRTHMEELREkTNDVLYEDYRSEKLRA----------------------------------------------------------------------------------------------------------------------------------------------------------
>A0A131ZWW1	299	0.285	1.531E-81	163	514	652	87	422	539
-------------------------------------------------------------------------------------------------------------------------------------------------------------------STLSNGSKDYTrdrLESMgFSNRDDIKSTSLVKDGEHFVGFSY-LPNQIHRKTikkgfEFTLMVVGESGLGKSTFVNSMFVTDIYS-NEYPG---PSKRAAKTVEVEQTRIL--LKEKSVNLYLSIVDTPGYGTAVDNSNCWQPIVNFIENRYEEYLNAETRVHR----THIQDNRVHCCLYFIAPsgHSLKPLDIEFMLHLHDKVNIIPVIAKADAFTPEEIAVFKKNIMNEIN-------QNKIKIYDFPDSEDEEESKLLRSLKSRVPFAVVGSNYVLEVNGE-----HKRGRKYPWGTVEIENLEHCDFHALRNLLIRHYMLDLIETTnNVHYENYRCRKL-----TGISPEMAQKGKNN-----------------------------------------------------------------------------------------------------------------------------------------
>A0A6I9K7T0	299	0.280	1.531E-81	120	495	652	164	557	579
------------------------------------------------------------------------------------------------------------------------KALEVPTVPAADAAPKRvEIQVPKPAEVPAAPTPFQplENSEPNLGSQLqsRLESRPLPtavetpprsLESSEVAPGSTGDMADTPRDTGLKAPA-PRnekaPvdfgyvgidsilEQMRRKAmkqgfEFNIMVVGQSGLGKSTLINTLFKSKISRKSV-----QPSSEERIPKTIEIKSITHDIEEKGVQMKLTVIDTPGFGDHINNENCWQPIMKFINDQYEKYLQEELNINRK---KRIPDTRVHCCLYFIPAtgHSLRPLDIEFMKRLSKVVNIVPVIAKADTLTLEERVYFKQRITADLLSNGIEVYPQK----EFDEDSEDR--LVNEKFREMIPFAVVGSDHEYQVNGKR-----ILGRKTKWGTIEVENTTHCEFAYLRDLLIRTHMQNIKDiTSSIHFEAYRVKRL------------------------------------------------------------------------------------------------------------------------------------------------------------
>A0A8B6XHS6	298	0.296	2.079E-81	199	498	652	10	294	350
-------------------------------------------------------------------------------------------------------------------------------------------------------------------------------------------------------PNQVHRKTVKRGFEFTLMVVGESGLGKSTLVNSLFLTDLY----ADKIRKTANE-RVKSTLEIKTSSVEIEERGVKLKLTVVDTPGFADSIDCTESFIPIKDYIEQQFENYLNDESGLNR----RNITDNRVHCCFYFINPsgHGLRPVDIKFMQLLHERVNIVPVIGKADTLTKNELLALKSKVISEIR-------ERKIKIYNFPDcdedEEDEEFKQLAKELKMAVPYAVVGSNCMVDIKGKK-----VRGRQYPWGVVEIENPAHSDFVKLRTMLI-TYMQDLKEvTQDYHYENYRAQRLSTP---------------------------------------------------------------------------------------------------------------------------------------------------------
>A0A0C9W142	298	0.301	2.079E-81	199	495	652	20	301	412
-------------------------------------------------------------------------------------------------------------------------------------------------------------------------------------------------------PNQVHRKSVRKGFQFTAMVVGESGLGKSTLVNTLFNTTLY------PPRDPIPPSAERPqTVAIQSISADIEENGVRLRLTVVDTPGFGDFVNNDDSWKPILEDIESRFDAYLEQENRINR----QKTVDNRVHACLYFIQPtgHSLKQIDIEFMRRLHQKVNLIPIIAKADTLTDEEVHSFKQRVLSDIHFHNIQIFQAPV----YENEDEETLG-EHEEIASKIPFAVVGSNqEVVTPDGRA-----VRGRAYPWGVIEVDNEEHCDFVKLRQMLVRTYMEELRERTDQVlYENWRTEKL------------------------------------------------------------------------------------------------------------------------------------------------------------
>A0A1Y1ZC48	298	0.272	2.079E-81	161	497	652	4	319	425
-----------------------------------------------------------------------------------------------------------------------------------------------------------------TADTLSSGSPPLP-NGVKSPVKKALQGYVGFSKL----PKQVHRRSVKNGFYFTCMIVGESGLGKSTLVNTLFNTSLY----PPKQQSPL-QEESPKTVEIQAISADIIEEEVKLRLTVIDTPGFGDYVNNEDSWRPIMDNIESRFDAYLEQENRVNR----SRMVDNRVHACIYFIAPtgHALKPLDVEFMKRLHTKVNLIPVIAKSDTMTEEEIQGFKQRILADIHHHGIEIF--KPSPYTNDNpETL----AQNREVVEKIPFAIVGSD--YEVEVEG---KMVRGRKYPWGVIEVDNEEHCDFIKLRQMLIRTHMEELKEHTSTLiYENYRASKLQA----------------------------------------------------------------------------------------------------------------------------------------------------------
>A0A668TM11	298	0.250	2.079E-81	57	495	652	2	475	524
---------------------------------------------------------PTSIYYRDLGSaTP--AANNNNLNYTQPRSImGGGGSKTPEpVSRRSELSIDISSSSKQVDNVTspastrfvsnsalKRPEVLghSKTPETSHKREQNHtrkfePPSPGDIRKPDISITkappENNGHHPAVHHPHHPnphhntivttfrcsspnhGRKsPNPdskSAFTIYQSNPPKGEKTPISDTSYVGidaiLEQMRRKAMKQGFEFNVMVVGQSGLGKSTLMNTLFKSKVSRKSV-----QPNVEERIPKTVEIKSVSHDVEEKGVRMKLTVIDTPGFGDQINNENCWQPIMKFINDQYEAYLQEEININRK---KRIPDTRVHCCIYFIPPtgHCLRPLDVEFMRHLSKVVNIVPVIAKADTLTLEERDSFKKTIREELRANGIDVYPQK----EFDEDAEDR--MINDKIREMIPFAVVGSDQEYQVNGKR-----ILGRKTKWGTIEVENIAHCEFAYLRDLLIRTHMQNIKDiTCSIHYETYRVRRL------------------------------------------------------------------------------------------------------------------------------------------------------------
>A0A1X7U6V8	298	0.280	2.822E-81	206	523	652	16	316	349
--------------------------------------------------------------------------------------------------------------------------------------------------------------------------------------------------------------KSVKKGFeFTIMVVGESGLGKSTLVRSLFLT-----NLFGNKTCPPAAERIKPTPSIDATTVDIEEKGVKLRLTVVDTPGFGDAVDNRECWQPIIDFINEKYDQYFKDESGINR----RNIEDHRVHCCLYFISPsgHGLKPLDIAFMKELHNLVNIIPVIAKSDTLTQTEVRTLKTRILQEISDNGIRIYNGEI--------DEEDDSPEIRELRDAIPMAVVGSTTLLEVGNKR-----VRGRLYPWGVVEIENKEHCDYILLRNMLIRTHMQDLKDyTQDVHYENFRKKKLLqgSPLASGPGGAMDFAGVVASV-AGGNVQ--------------------------------------------------------------------------------------------------------------------------------
>A0A816WBZ0	298	0.271	2.822E-81	195	503	652	26	321	367
---------------------------------------------------------------------------------------------------------------------------------------------------------------------------------------------------SFVGFAN-LPNQVHRkiaKRGFefTLMVVGESGLGKATLINSLFLT-----DLYPERHIHTAQEKIRQGVKIEASTVEIEERGVKVRLTVVDTPGYGDSIDTTDCYKSIINYIDNQFERYLNDESGLNR----RNISDNRVHCLFYFISPftRGLKPLDIECMKQLHHKVNIVPIIAKADALTPDELSQMKQNILEQIRDHHIQIY----QIPECDSDEDEEFKEQNRKLKNAVPFAVISSAQTLEVKGKK-----IRGRMYPWGLVEVENADHCDFIKLRTMLI-THMQDLQEVTHEiHYENYRSEKL-QPKNKQL----------------------------------------------------------------------------------------------------------------------------------------------------
>A0A6P7LW97	298	0.268	2.822E-81	138	495	652	15	375	395
------------------------------------------------------------------------------------------------------------------------------------------PAKPPNVGAPSpSSSFPPQGLgimGGGGGVSAPPPSAiPVPIgshgpghAAGHAAGHAHAGSHNSSAGSTLLGYigidtiiEQMRKKTMKTGFDFNIMVVGHSGLGKSTLVNTLFKSQVSRRSTGWSRDDKI-----PKTVDIKAVSHVIEEGGVKMKLTVVDTPGFGDQINNDNCWEPISKFINEQYEKFLKEEVNITRK---KRIPDTRVHCCLYFISPtgHSLRQLDVEFMKRLSHSVNIIPVIAKADTMTIEERQDFKQRVRKELETSGIEFYPQK----EFD--DDMEDKSDNDKIRETMPFAVVGSDKEYQVNGKR-----VLGRKTAWGIVEVENPNHCEFAQLRDFLIRSHLQDLKEVTHNiHYETYRAKRL------------------------------------------------------------------------------------------------------------------------------------------------------------
>A0A316UGJ5	298	0.283	2.822E-81	199	497	652	26	309	420
-------------------------------------------------------------------------------------------------------------------------------------------------------------------------------------------------------PNQWHRRSVRKGFNFTAMVVGESGLGKSTLVNTLFN-----HKLYPKKEVPAPHMERPKTVAIESISADIEENGVRLKLTVVDTPGFADFVNNDESWKPIVDNIESRFDAYLEQENRVNR----AKLTDNRVHACLYFIQPSGhaLRPIDIEFMRRLHQKVNLIPVIAKSDTMTDEEIHLFKQRILADIAHHNIQIFYAP----SYDVEDDETL-AENEEIVRKIPFAVVGSDQqVDTIDGRR-----VRGRAYPWGVIEVDNEEHCDFVKLRQMLIRSHMEELKEhTHNVLYEKYRSEKLVA----------------------------------------------------------------------------------------------------------------------------------------------------------
>A0A197JHH4	298	0.267	2.822E-81	171	495	652	5	315	422
---------------------------------------------------------------------------------------------------------------------------------------------------------------------------PLPNTPPTSKPMSGALRKKLQGYVGFANlPNQVHRKSVKKGFNFTIMVVGESGLGKSTLVNTLFNAPLYPPKEAVGLSQ-----ESPKTVGIQVLNTEIEENGVRLQLNVVDTPGFGDFINNEESWKPILETIESRFDAYLEQENRVNR----SKITDTRVNACLYFIAPtgHSLKALDIEFMKRLHNKVNLIPVIAKSDTMTNEEVAAFKERILMDIAHHNIK-IYHAQHYDCDDQETINETKDVMSKV----PFAIVGS----DKAVETSDGRVVRGRSYPWGTIEVDNEDHCDFVKLRQMLVRTHMEELREfTNDIHYENYRTEKL------------------------------------------------------------------------------------------------------------------------------------------------------------
>A0A1Y2GTW6	298	0.259	2.822E-81	173	497	652	7	319	425
-----------------------------------------------------------------------------------------------------------------------------------------------------------------------------PISPPSSNKAAINGALRKKLQ-GYVGfanlPNQVHRKSVKKGFNFTIMVVGESGLGKSTLVNTLFNAPLY----PPKEYAPLTE-ESPKTVGIQLFSTDIEENGVRLKLNVVDTPGFGDFINNEDSWKPILKTIEGRFDAYLEQENRVNR----SKITDTRVNACLYFIAPtgHSLKALDIEFMKRLHNKVNLIPVIAKSDTMTHEEIAAFKERILLDIAHHDIKIYHAQ----HYDSDDIETIN-ETKDVMSKIPFAIVGS----DKAIETPDGRHVRGRKYPWGVIEVDNEDHCDFVKLRQMLIRTHMEELKEfTNDIHYENYRTEKLLA----------------------------------------------------------------------------------------------------------------------------------------------------------
>UPI000440A1CA	298	0.282	2.822E-81	172	495	652	25	334	443
----------------------------------------------------------------------------------------------------------------------------------------------------------------------------ASLTPAHQAGLSPIIRKKLMGYVGFANlPNQVHRKSVRKGFQFTAMVVGESGLGKSTLINTLFDTPLYPPKV------PLPpNAERPQTVAIESISADIEENGVRLRLTVVDTPGFGDFVNNDESWKPIVDNIESRFDSYLEQENRVNR----QKIVDNRVHACLYFIQPtgHSLKPLDIEFMKQLHDKVNLIPVIAKADTLTDVEVAEFKARILADIAYHNIHIFQAP--TY---ENEDEETIAEHEEITSKIPFAVVGSDKV----VPTADGREVRGRVYPWGVIEVDNEDHCDFVKLRQMLVRTYMEELREyTNDVLYENWRSQKL------------------------------------------------------------------------------------------------------------------------------------------------------------
>UPI001472160B	297	0.271	3.832E-81	138	495	652	15	373	393
------------------------------------------------------------------------------------------------------------------------------------------PAKPPNVGGPSPSS-PFPPQGLGMGGGPPPSAIPVPIgshgPAHSSSLNVGHGTGHTGGQAAahsggstLLGYigidtiiEQMRKKTMKTGFDFNIMVVGHSGLGKSTLVNTLFKSQVSRRSAGWSRDEKI-----PKTVEIKLVSHVIEEGGVKMKLTIVDTPGFGDQINNDSCWEPISKYINEQYEKFLKEEVNITRK---KRIPDTRVHCCLYFISPtgHSLRQLDIEFMKRLSHSVNIIPIIAKADTMTIEERQEFKQRVRKELEMSSIEFYPQK----EFDED--MEDKSDNDKIREAMPFAVVGSDKEYQVNGKR-----VLGRKTAWGVVEVENQNHCEFAQLRDFLIRSHLQDLKEVTHNiHYETYRAKRL------------------------------------------------------------------------------------------------------------------------------------------------------------
>A0A2N5T195	297	0.261	3.832E-81	177	495	652	0	325	432
---------------------------------------------------------------------------------------------------------------------------------------------------------------------------------MSETDFTQVDHHVNHSNASLAHPDQPlanvvRkklmgyvgfanlPNQVHRKSvrkgfHFTVMVVGESGLGKSTLINTLFNTTLYPAKEYPGPHA-----ERPRTIAIQSISADIEEAGVRLRLKVVDTPGYGDFVNNSESWKPILENIEARFDAYLEQENRVNR----AKIIDNRIHACIYFIEPtgHSLKLVDVEFMKCLHTKVNLIPVIAKADTMTDDEIAAFKQRILADIAFHNIRIYEA--RRY---EKEDEETIAENEEIMRKIPFAIVGSDS----EVQTADGRQCRGRQFPWGTVEVDNEEHCDFVKLRQMLIRTHMEELKDhTANVLYENYRTEKL------------------------------------------------------------------------------------------------------------------------------------------------------------
>A0A7R9AUJ4	297	0.248	3.832E-81	199	497	652	87	420	505
-------------------------------------------------------------------------------------------------------------------------------------------------------------------------------------------------------PEQVHRKSVKRGFDFTLMVVGESGLGKSTLVNSLFLSDLYKDRkIPDAIGKsillsqillPVQAIRICTdytdvwrlsnlscitslgsiltiqfrvlsservekTTSIEKKTMDIEERGVKLRLTVVDTPGFGDAINCEDSWRACCGYIDEQFRQYFTDESGLNR----KNIQDNRVHCCLYFVPPygHGLRQIDVEFMRRLHRKVNIVPVLAKADTLTSQEVKRLKERVMVDIE-------ENKIQIYQFPecdSDEDEDFKQQDRELKACVPFAVVGSNTVLEVAGKR-----IRGRQYPWGVVEVENPQHSDFIKLRTMLISTHMQDLKDvTQDVHYENFRAQCISQ----------------------------------------------------------------------------------------------------------------------------------------------------------
>A0A4W2DXX1	297	0.277	3.832E-81	61	495	652	47	502	524
-------------------------------------------------------------DLGVKNSEPaarHVDSLSQRSPKAAlRRVELSGPKAEPVSRRtEISIDISSKQVENAGTAGPSRFGLKRAEALG-HKTPEPAPrRTEITIVKPQESAHRRMETPAskmpELQSRLEPKPQPPvaeiPpksQEATEAAPSSAGDMADTPRDAALKQPPAPRnekaPvdfgyvgidsilEQMRRKAmkqgfEFNIMVVGQSGLGKSTLINTLFKSKISRKSV-----QPTSEERIPKTIEIKSITHDIEEKGVRMKLTVIDTPGFGDHINNENCWQPIMQFINDQYEKYLQEEVNINRK---KRIPDTRVHCCLYFIPAtgHSLRPLDIEFMKRLSKVVNIVPVIAKADTLTLEERVYFKQRITADLLSNGIDVYPQK----EFDEDSEDR--LVNEKFREMIPFAVVGSDHEYQVNGKR-----ILGRKTKWGTIEVENTTHCEFAYLRDLLIRTHMQNIKDiTSTIHFEAYRVKRL------------------------------------------------------------------------------------------------------------------------------------------------------------
>UPI001CFB3AA8	297	0.280	5.202E-81	172	496	652	31	337	357
----------------------------------------------------------------------------------------------------------------------------------------------------------------------------APKQAPPVRNEKPASDFGYVGIDAIL--EQMRRKAMKQGFEFNIMVVGQSGLGKSTLMNTLFKSKVSRKSV-----QGFSEERIPKTIEIKTITHDIEEKGVCMKLTVIDTPGFGDHINNEECWQPIMEFINHQYETYLQEEININRK---KRIPDTRVHCCIYFIPPtgHSLRPLDVEFMRRLSKVVNIVPVIAKADTLTLDEREYFKQRIREDLRSNGIDVYPQK----EFDED--EEDRLVNDKIREMIPFAVVGSDQEYQVNGRR-----ILGRKTKWGTIEVENIAHCEFAYLRDLLIRTHMQNIKDiTSSIHYEAYRVNCLK-----------------------------------------------------------------------------------------------------------------------------------------------------------
>A0A553NBM1	297	0.265	5.202E-81	199	495	652	24	305	368
-------------------------------------------------------------------------------------------------------------------------------------------------------------------------------------------------------PNQVHRKSVKKGFEFTLMVVGESGLGKSTLINSLFLT-----DLYPDRLVPSAaEKIAKKTMQLDASTVEIEERGVKLRLTVVDTPGFGDAIDNGGSFLEINRYIDEQYERYLRDESGLNR----KNIIDNRVHCCFFFISPygHGLRPLDIEVMKQLSDKVNIVPVIAKSDCLSRDEVNRLKGIILKEIKENGIKIY----SLPDCDSDEDEDFKQQVDDLRQSMPFAVVGANAMVEVGGKK-----IRGRQYPWGVVEVENPKHCDFVKLRTMLI-THMQDLQEvTHDVHYENYRSHRL------------------------------------------------------------------------------------------------------------------------------------------------------------
>UPI001E8EC575	297	0.278	5.202E-81	199	497	652	28	316	419
-------------------------------------------------------------------------------------------------------------------------------------------------------------------------------------------------------PDQVHRRSVRRGFQFTAMVVGESGLGKSTLINTLFENKLFDLEQRSRNAAPPPGTERGRTVGIESLSSDIEENGVKLRLTVVDTPGYGDFINNDDSWKPIVDNIEARFDAYLEQENRVNR----AKLIDNRIHACIYFIQPtgHSLKPLDIEFMRRLHTKVNLIPVIAKADTLTDDEVTAFKRRILDDIHHHQIQIFQPP--VY---ENEDEETIAENEEILSKVPFAIVGSDTV----VSTADGRHVRGRAYPWGTIEVDNEGHCDFVKLRQMLIHTHMEELREhTNDVLYEGYRSEKLIA----------------------------------------------------------------------------------------------------------------------------------------------------------
>A0A507ESZ8	297	0.274	5.202E-81	199	495	652	34	314	419
-------------------------------------------------------------------------------------------------------------------------------------------------------------------------------------------------------PNQVHRKSVKKGFQFTLMVVGESGLGKSTLVNTLFNT---SLYPNKENKEP--THESPKTVEIQTISADIEENGVKLKLTVIDTPGFGDFVDNEESWRPILENIEARYDAYLEQENRVNR----KRIVDTRVHACLYFIAPtgHSLKPIDIEFMKQLAGRVNLIPVIAKSDTLTEDEIKAFKARILEDIA-------YNKIQIYQPPmyDNDDPETVQENKDIISRIPFAIVGSDKEVDVGGKK-----VRGRKYPWGVIEVDNEDHCDFVKLRQMLVRTHMEELKEyTNEVLYESYRISKL------------------------------------------------------------------------------------------------------------------------------------------------------------
>A0A8C4TF91	297	0.274	7.062E-81	171	495	652	12	325	348
---------------------------------------------------------------------------------------------------------------------------------------------------------------------------PEPRQKPTVPAKPTCANISMGSQ--LLGYvgidtiiEQMRKKTMKTGFDFNIMVVGQSGLGKSTLVNTLFKS-----QVSRKSSSWNREEKIPKTVEIKAVNHVIEEGGVKMKLTVIDTPGFGDQINNENCCDPIEKYINEQYEKFLKEEVNIARK---KRIPDTRVHCCMYFISPtgHSLRPLDVEFMRHLSKVVNIIPVIAKSDTMTVEEKHDFKQRVRKELEFNGIEFYPQK----EFDED--MEDKAENDKIREMMPFAVVGSDKEYQVNGKR-----VLGRKTPWGVVEVENLNHCEFGLLRDFLIRSHLQDLKEVTHNiHYETYRAKRL------------------------------------------------------------------------------------------------------------------------------------------------------------
>UPI00160527FC	297	0.265	7.062E-81	199	509	652	23	321	371
-------------------------------------------------------------------------------------------------------------------------------------------------------------------------------------------------------PEQVHRKSVKKGFDFTLMVVGESGLGKSTLINSLFLADFY-----NDRKLPTVSDLIKKTTSIQQHTIEIEERGVKLRLTVVDTPGFGDSINCEESWKTCVDYIDDQFHQYFQAESGLNR----KHIQDGRVHCCLYFIPSYGrgLRQLDIQSLKTLQTRVNIIPVIGKSDILTPTEVRTLKDSILEDLK-------SNHIQIYQFPDcdeEEDEEFKKQDRELKAAIPFAVASSDTFVEVAGKR-----FRGRVYPWGIVEVENPNHSDFVKLRTMLIQSHMHDLKETTQElHYENFRARaiaQISQNPHNKERNKLKR----------------------------------------------------------------------------------------------------------------------------------------------
>A0A0L0RZK0	297	0.283	7.062E-81	194	497	652	13	304	413
--------------------------------------------------------------------------------------------------------------------------------------------------------------------------------------------------NAFVGFSN-LPNQhhrrsVKKGFHFTIMVVGESGLGKSTLINTLFNTTLY-----PEKKVPI-TTDLNKSLDIQEISAEIEESGVKLRLNVIDTPGFGDFINNEDSWKPILRSVEARYDAYLEQEQSQHR----AKITDNRIHACLYFIAPtgHSLRQLDIEFMRRLAPRVNLIPVIAKSDTLTDEEVAAFKQRILDDI-------IFNKIEIYRPPvyEDDDEDTVAETNEITSKIPFAVVGSN----KDVTTSDGRTVRGRAYPWGIIEVDNEDHNDFVKLRQMLIRTHMEELKRfTSEVLYETYRTQRLEA----------------------------------------------------------------------------------------------------------------------------------------------------------
>UPI0003F0DF69	297	0.306	7.062E-81	204	497	652	18	294	423
------------------------------------------------------------------------------------------------------------------------------------------------------------------------------------------------------------PNQVYRrsvKRGFefTLMVVGESGLGKSTLINSLFLTDIYNDKEYPG---PSLRIKKTVSVDTSKVL--IKEGGVQLQLTIVDTPGFGDAVDNSNCWVPVTDYIDNTFEDYLNAESRVNR----RTMPDNRVHCCLYFIAPtgHGLKPLDIEFMKKLHEKVNIIPLISKADTLTPEECKQFKKQIMKDIE-------ENKIKIYEFPDtPDDEDDNKENNAKNTPVPQAPI--LEVNGKK--------VRGRQYPWGIVEVENLEHSDFVTLRNLLLRTHMQDLKDvTNNVHYENFRCRKLTQ----------------------------------------------------------------------------------------------------------------------------------------------------------
>A0A0L6WTN6	297	0.277	7.062E-81	152	495	652	4	333	442
--------------------------------------------------------------------------------------------------------------------------------------------------------YTSSRNGDPSQHAFANGSSPSLATTNHTTAVSPVIRKKLMGYVGFANlPNQVHRKKKEREEGLPVYCYGESGLGKSTLINTLFSTTLY------PPKEPLSPAAERPkTVAIESIGADIEENGVRLHLTVVDTPGFGDFVNNDDSWKPIVENIESRFDSYLEQENRVNR----TKVVDNRVHACLYFIQPtgHSLKQIDIEFMRRLHTKVNLIPVIAKADTLTDEEVAEFKERILSDIAHHNIHIFQAP----TYDNED-EETIAEYEEIASKIPFAVVGSDNI----VNTLDGRQVRGRVYPWGVVEVDNEEHCDFVKLRQMLVRTYMEELREyTNDVLYENWRTEKL------------------------------------------------------------------------------------------------------------------------------------------------------------
>A0A6P7F335	297	0.257	7.062E-81	169	507	652	5	339	450
-------------------------------------------------------------------------------------------------------------------------------------------------------------------------TSPDsnrDNTSLESIQEIIVERPKHMELDGFVGLDN-IPKQVLRKAvnkgfEFTLMVVGESGLGKSTLVNSMFLTEIYNASDYPG---PSQRVKKTVVVETTKVL--LKENGVNLLLTVVDTPGFGDAVDNSNCWTPIIEFIESKYEDYFSSEMGVTK----KTMPDPRVHCCLYFIQPsgHGLKPLDIEFMKRLCTKVNIIPVIAKGDTLTADECVLFKKQILNEIA-------QNKIKIYEFPDtSEEEEEQNQNKSLKDRVPFAVVGASTVVEVDGKE-----VRGRKYPWGIAEVENLDHCDFMSLRNMVICTHFEDFKDvTHNVHYENYKCCKLTglyvdgKPITKHPLAQM------------------------------------------------------------------------------------------------------------------------------------------------
>A0A6P6XM79	297	0.290	7.062E-81	85	497	652	218	631	762
-------------------------------------------------------------------------------------THNFDGSSTKMATTPSYGGGYRFAGVERLAQRGNVYGtsILNTSSSlsrgKIHDLCdddeiniNNNP-SKNDALN-SKREYYFRDSSSPT-STISNGTKDYTrdrLESMGFSSRNTDDLKSSSLTKdgeHFVGFSH-LPNQIHRKTikkgfEFTLMVVGESGLGKSTLVNSMFLTDIYS-PEYPG---PSKRAAKTVEVEQTRVS--LKEKSVNLYLSIVDTPGYGTAVDNTNCWQPIVNFIESRYEEYLNAETRVHR----THIQDNRVHCCLYFIAPsgHSLKPIDIQFMLHLHDKVNIIPVIAKADAFTPEELSAFKKNIMNEI---NV----NKIKIYDFPEPEDEEESKLLKSFKSRVPFAVVGSNYVLEVAGERK-----RGRKYPWGLVEIESLEHCDFHALRNLLIRHYMLDLIETTnNVHYENYRCRKLTG----------------------------------------------------------------------------------------------------------------------------------------------------------
>A0A4T0FQP6	297	0.264	7.062E-81	160	497	652	938	1272	1797
----------------------------------------------------------------------------------------------------------------------------------------------------------------APASTTPANGQPAqqspPIaqTAPLNVNKEASPSVSNIVRKKLGGfvgfanlPNQVHRKSVRKGFSFTCMVVGESGLGKSTLVNTLFET-----SLYQPKTLPELGSEQSSTVGIENISADIEENGVRLKLTVVDTPGFGDFVNNDSSWDPIVTSIESRFDQFLEQENRVNR----AKLNDNRVNACIYFIQPtgHSLRQVDIEFMRRLHTKVNLIPVIAKSDTLSEEEVESFKRRILADID-------HHKIQIFKAPayEQEDEETIQENSEIESKIPFAIVGSTQ----TIQTADGRNVRGRSYPWGVVEVDNEEHCDFTKLRQMIIRTHMEELKESTNILYENYRSEKLLA----------------------------------------------------------------------------------------------------------------------------------------------------------
>A0A4Y2IJA0	296	0.293	9.587E-81	174	503	652	4	320	341
------------------------------------------------------------------------------------------------------------------------------------------------------------------------------LTETTQWGNLKTDVAGYVGIDTL--QEQIR-KKVLKKGFeFNIIVVGRSGLGKSTLINTLFKASVsRRTCVKDEADE--NGIYKIPkTTEVKSVSHVLEEKGVRLRLTVTDTPGFGDHINNENCWLPILDYINQQYEKYLSEEQSVARK---KYIPDTRVHCCLYFIPPtgHSLTPLDVEFMKKLDKIVNIVPVIAKADTLTVEERIAFKQRIKQDLE-------KNGINIYPINDlEEEPEDVVANNKIREMIPFAVVGSNVQHQINGRT-----IYGRKTQWGTVEVENRAHCEFPDLRDMLIRTHMQDLVDVTRlVHYENFRHQKLRSQDHRHL----------------------------------------------------------------------------------------------------------------------------------------------------
>A0A3B1K558	296	0.273	9.587E-81	131	495	652	1	343	372
-----------------------------------------------------------------------------------------------------------------------------------QATDQREPYmelqegSDSELWQSevITSFYGNM---ADTAKTTHP--QPA-------GRPEKGAEFGYVGIDAIL--EQMRRKAMKQGFELNIMVVGQSGLGKSTLINTLFKSKVSRRSV-----MPSDEERIPKTIEIKSVSHDIEEKGVRMKLTVIDTPGFGDQINNENCWQPIMKFINEQYEQYLQEEINISRK---KRIPDSRVHCCIYFIPPtgHCLRPIDIEFMRHLSKVVNIVPVIAKADTLTLEERDFFKQKIREDLRVNEIEVYPQK----EFDEDSEDR--MINDKIREMIPFAVVGSDQEYQVNGKR-----LLGRKTRWGTVEVENTAHCEFAYLRDLLIRTHMQNLKDiTSSIHYEVYRVRRL------------------------------------------------------------------------------------------------------------------------------------------------------------
>A0A1Y1VJX0	296	0.262	9.587E-81	177	497	652	0	306	407
---------------------------------------------------------------------------------------------------------------------------------------------------------------------------------MSAEVEQPQIPIVKKKPNCFVGfanlPNQVHRKSIKKGFQFTLMVVGESGLGKSTLINTLFNTSVYPNKDHNAEEPP-------KTIQIETITTNLEENGIKLKLNVIDTPGFGDFVNNESSWKPILDDIEARFDSYLEQENKVNR----KKIVDERVHACLYFIAPtgHSLKPLDIEFMKRLHHRVNLIPVIAKSDLLTEEEIVGFKARIMEDISYNKIQIYRPPI--Y---ENDDPETLQENKEIVLRMPFAVVGCDKEIDAGNKK-----IRGRQYPWGIIDVDNEDHCDFIKLRQMLIRTHMEELREyTNEVLYENYRSNKLIA----------------------------------------------------------------------------------------------------------------------------------------------------------
>A0A6J2T4E1	296	0.254	9.587E-81	121	495	652	41	427	558
-------------------------------------------------------------------------------------------------------------------------GAVTTNGSASGDTPTPRPLHP-PQTQPpsvpiSASPSVAAAAAAMSKLQMSEGSAGLATTQASTNGDSNKLTHDLHEKEGAQKPQKPplpvRqkpmeiagyvgfanlPNQVYRKAvkrgfEFTLMVVGASGLGKSTLINSMFLSDIYNAEQYPG-----PSLRKKKTVAVEATKVMLKENGVNLTLTVVDTPGFGDAVDNSNCWVPILEYVDSKYEEYLTAESRVYR----KSISDNRVHCCLYFIGPsgHGLLPLDIACMQSLSDKVNLVPVIAKADTMTPDEVHLFKKQILNEIA-------QHKIKIYDFPAtlEDAAEESKATQNLRNRVPFAVVGANTIIEQDGKK-----VRGRRYPWGLVEVENLTHCDFIALRNMVIRTHLQDLKDvTNNVHYENYRCRKL------------------------------------------------------------------------------------------------------------------------------------------------------------
>UPI0014042603	296	0.280	1.302E-80	204	495	652	14	291	415
------------------------------------------------------------------------------------------------------------------------------------------------------------------------------------------------------------PNQIYRKAakrgfEFTLMVVGESGVGKSTLINSMFKTDLY----SEEFPGPTKRIQKTVKVEQSKVV--IREEGVHLTLTIVDTPGYGDFINNSECVQPVIDHIDSQFEDYLNAESRVNR----RPMPDSRVHACLYFIAPsgHGLKALDIEFMKRLHNKVNIIPLVAKADAFLPTECCAFKKQIMKDIHDNNI-------KIYQFTDTHDEEDNKLLNKIKERLPLAVIGSNVVVDVGGR----RVW-GRHYPWGVAEVDNVEHCDFTTLRRMLIRTHMQDLKDvTNNVHYENFRSCKL------------------------------------------------------------------------------------------------------------------------------------------------------------
>A0A2V1D724	296	0.267	1.302E-80	171	506	652	11	333	432
---------------------------------------------------------------------------------------------------------------------------------------------------------------------------PATITHKDPKMAAQAANDMNIVRRKLTGyvgfanlPNQWHRKSVRKGFNFNVMVVGESGLGKSTLVNTLFNT---SLYPPKERKPPSLDI--SKTVSIQSISADIEENGVRLRLTVVDTPGFGDFINNDESWDPIVKNIEQRFDAYHEQENKVNR----MNIVDNRIHAVVFFIQPtgHSLKPLDVEVMKKLHTKVNLIPVIAKADTLTDEEIGSFKARILADIA-------HHRIQIFEGPRyElDDEETVAENAEIMSKVPFAVVGANT----EVSTADGRKVRGRRYPWGIIEVDNEEHCDFVKLRQMLIRTHMEELKEhTNNMLYENYRSEKLIG-----MGRK-------------------------------------------------------------------------------------------------------------------------------------------------
>R7UNB1	296	0.288	1.302E-80	193	495	652	17	313	434
-------------------------------------------------------------------------------------------------------------------------------------------------------------------------------------------------QPTAKGPKEIegyvgfanLPNQVYRKAvkkgfDFTLMAVGESGLGKSTMINSMFLTDLYN-AEHPG---PSRRLKKTIAVESNQVL--LKENGVQLRLTMVDTPGFGDAVDNSNCWDPVIDYVESQYDSFLNSESRVNR----KSLPDSRVHCCLYFISPngHGLKPLDIEFMKNLHDKVNIIPIIAKADTLTYDECREFKKTILNEIA-------QNKIRIYEFPDCDDEEEQKVTKKLRERVPFAVVGSNAVVDCGGKKS-----RGRVYPWGTVEVENLMHNDFLALRDMVIRTHMQDLKDvTNNVHYENFRYHKL------------------------------------------------------------------------------------------------------------------------------------------------------------
>M7P3F2	296	0.259	1.302E-80	204	497	652	62	345	449
[truncated: 2,277,793 more chars]
