# Supplementary material for: The evolutionary origins and ancestral features of septins
Source: Front Cell Dev Biol. 2024 Jun 26;12:1406966. doi: 10.3389/fcell.2024.1406966 (PMC11238149; doi:10.3389/fcell.2024.1406966)
Supplement: Supplementary file 1 [file DataSheet3.zip › Delic_Shuman_Supp_File6/AncGroup6A_2173e.result/AncChlorophyte_Volvo_2173e_unrelaxed_rank_2_model_2.pdb]

MODEL     1                                                                     
ATOM      1  N   MET A   1      55.887 -20.115  27.410  1.00 35.78           N  
ATOM      2  CA  MET A   1      56.775 -18.957  27.370  1.00 35.78           C  
ATOM      3  C   MET A   1      55.976 -17.658  27.367  1.00 35.78           C  
ATOM      4  CB  MET A   1      57.683 -19.016  26.140  1.00 35.78           C  
ATOM      5  O   MET A   1      55.239 -17.380  26.419  1.00 35.78           O  
ATOM      6  CG  MET A   1      58.944 -19.839  26.348  1.00 35.78           C  
ATOM      7  SD  MET A   1      60.374 -19.185  25.402  1.00 35.78           S  
ATOM      8  CE  MET A   1      61.720 -20.140  26.157  1.00 35.78           C  
ATOM      9  N   ALA A   2      55.340 -17.377  28.532  1.00 34.65           N  
ATOM     10  CA  ALA A   2      55.211 -16.388  29.600  1.00 34.65           C  
ATOM     11  C   ALA A   2      55.516 -14.984  29.087  1.00 34.65           C  
ATOM     12  CB  ALA A   2      56.135 -16.739  30.764  1.00 34.65           C  
ATOM     13  O   ALA A   2      56.499 -14.778  28.371  1.00 34.65           O  
ATOM     14  N   SER A   3      54.570 -14.046  29.272  1.00 31.85           N  
ATOM     15  CA  SER A   3      54.752 -13.059  30.331  1.00 31.85           C  
ATOM     16  C   SER A   3      54.053 -11.747  29.989  1.00 31.85           C  
ATOM     17  CB  SER A   3      56.239 -12.804  30.577  1.00 31.85           C  
ATOM     18  O   SER A   3      54.249 -11.197  28.903  1.00 31.85           O  
ATOM     19  OG  SER A   3      56.446 -12.232  31.857  1.00 31.85           O  
ATOM     20  N   THR A   4      52.989 -11.329  30.796  1.00 36.72           N  
ATOM     21  CA  THR A   4      52.762 -10.613  32.047  1.00 36.72           C  
ATOM     22  C   THR A   4      52.473  -9.138  31.781  1.00 36.72           C  
ATOM     23  CB  THR A   4      53.973 -10.739  32.990  1.00 36.72           C  
ATOM     24  O   THR A   4      53.188  -8.488  31.016  1.00 36.72           O  
ATOM     25  CG2 THR A   4      53.541 -10.667  34.451  1.00 36.72           C  
ATOM     26  OG1 THR A   4      54.624 -11.994  32.757  1.00 36.72           O  
ATOM     27  N   ARG A   5      51.307  -8.584  32.305  1.00 38.15           N  
ATOM     28  CA  ARG A   5      50.757  -7.858  33.445  1.00 38.15           C  
ATOM     29  C   ARG A   5      51.205  -6.400  33.432  1.00 38.15           C  
ATOM     30  CB  ARG A   5      51.175  -8.522  34.759  1.00 38.15           C  
ATOM     31  O   ARG A   5      52.389  -6.110  33.251  1.00 38.15           O  
ATOM     32  CG  ARG A   5      50.013  -8.834  35.688  1.00 38.15           C  
ATOM     33  CD  ARG A   5      50.486  -9.469  36.989  1.00 38.15           C  
ATOM     34  NE  ARG A   5      49.370  -9.755  37.886  1.00 38.15           N  
ATOM     35  NH1 ARG A   5      50.689 -10.555  39.606  1.00 38.15           N  
ATOM     36  NH2 ARG A   5      48.409 -10.484  39.840  1.00 38.15           N  
ATOM     37  CZ  ARG A   5      49.492 -10.264  39.109  1.00 38.15           C  
ATOM     38  N   ALA A   6      50.201  -5.468  33.611  1.00 29.79           N  
ATOM     39  CA  ALA A   6      50.133  -4.641  34.813  1.00 29.79           C  
ATOM     40  C   ALA A   6      49.334  -3.366  34.557  1.00 29.79           C  
ATOM     41  CB  ALA A   6      51.538  -4.296  35.301  1.00 29.79           C  
ATOM     42  O   ALA A   6      49.560  -2.674  33.561  1.00 29.79           O  
ATOM     43  N   ARG A   7      48.171  -3.178  35.175  1.00 33.65           N  
ATOM     44  CA  ARG A   7      47.672  -2.025  35.917  1.00 33.65           C  
ATOM     45  C   ARG A   7      48.470  -1.811  37.199  1.00 33.65           C  
ATOM     46  CB  ARG A   7      46.188  -2.198  36.246  1.00 33.65           C  
ATOM     47  O   ARG A   7      48.961  -2.770  37.798  1.00 33.65           O  
ATOM     48  CG  ARG A   7      45.253  -1.585  35.215  1.00 33.65           C  
ATOM     49  CD  ARG A   7      43.793  -1.729  35.622  1.00 33.65           C  
ATOM     50  NE  ARG A   7      42.891  -1.340  34.541  1.00 33.65           N  
ATOM     51  NH1 ARG A   7      41.026  -1.144  35.890  1.00 33.65           N  
ATOM     52  NH2 ARG A   7      40.869  -0.726  33.641  1.00 33.65           N  
ATOM     53  CZ  ARG A   7      41.598  -1.071  34.693  1.00 33.65           C  
ATOM     54  N   PRO A   8      48.362  -0.488  37.819  1.00 45.34           N  
ATOM     55  CA  PRO A   8      47.411   0.213  38.684  1.00 45.34           C  
ATOM     56  C   PRO A   8      47.875   1.620  39.053  1.00 45.34           C  
ATOM     57  CB  PRO A   8      47.338  -0.681  39.925  1.00 45.34           C  
ATOM     58  O   PRO A   8      48.939   2.060  38.610  1.00 45.34           O  
ATOM     59  CG  PRO A   8      48.718  -1.233  40.080  1.00 45.34           C  
ATOM     60  CD  PRO A   8      49.537  -0.810  38.894  1.00 45.34           C  
ATOM     61  N   THR A   9      46.960   2.625  39.422  1.00 31.82           N  
ATOM     62  CA  THR A   9      46.622   3.292  40.675  1.00 31.82           C  
ATOM     63  C   THR A   9      46.703   4.808  40.520  1.00 31.82           C  
ATOM     64  CB  THR A   9      47.550   2.839  41.817  1.00 31.82           C  
ATOM     65  O   THR A   9      47.630   5.324  39.893  1.00 31.82           O  
ATOM     66  CG2 THR A   9      47.170   1.450  42.317  1.00 31.82           C  
ATOM     67  OG1 THR A   9      48.902   2.811  41.343  1.00 31.82           O  
ATOM     68  N   SER A  10      45.655   5.583  41.022  1.00 31.82           N  
ATOM     69  CA  SER A  10      45.033   6.394  42.063  1.00 31.82           C  
ATOM     70  C   SER A  10      45.967   7.506  42.530  1.00 31.82           C  
ATOM     71  CB  SER A  10      44.629   5.523  43.253  1.00 31.82           C  
ATOM     72  O   SER A  10      47.174   7.294  42.665  1.00 31.82           O  
ATOM     73  OG  SER A  10      45.775   5.023  43.922  1.00 31.82           O  
ATOM     74  N   LEU A  11      45.503   8.770  42.585  1.00 30.02           N  
ATOM     75  CA  LEU A  11      45.750   9.751  43.636  1.00 30.02           C  
ATOM     76  C   LEU A  11      44.584  10.727  43.753  1.00 30.02           C  
ATOM     77  CB  LEU A  11      47.046  10.517  43.361  1.00 30.02           C  
ATOM     78  O   LEU A  11      44.174  11.333  42.760  1.00 30.02           O  
ATOM     79  CG  LEU A  11      48.304   9.992  44.055  1.00 30.02           C  
ATOM     80  CD1 LEU A  11      49.540  10.300  43.216  1.00 30.02           C  
ATOM     81  CD2 LEU A  11      48.436  10.591  45.451  1.00 30.02           C  
ATOM     82  N   VAL A  12      43.815  10.804  44.886  1.00 31.98           N  
ATOM     83  CA  VAL A  12      43.612  11.334  46.230  1.00 31.98           C  
ATOM     84  C   VAL A  12      43.550  12.859  46.181  1.00 31.98           C  
ATOM     85  CB  VAL A  12      44.729  10.877  47.195  1.00 31.98           C  
ATOM     86  O   VAL A  12      44.352  13.497  45.495  1.00 31.98           O  
ATOM     87  CG1 VAL A  12      44.592  11.574  48.548  1.00 31.98           C  
ATOM     88  CG2 VAL A  12      44.698   9.360  47.367  1.00 31.98           C  
ATOM     89  N   SER A  13      42.457  13.509  46.716  1.00 32.47           N  
ATOM     90  CA  SER A  13      42.529  14.385  47.881  1.00 32.47           C  
ATOM     91  C   SER A  13      41.144  14.881  48.286  1.00 32.47           C  
ATOM     92  CB  SER A  13      43.444  15.578  47.599  1.00 32.47           C  
ATOM     93  O   SER A  13      40.356  15.301  47.436  1.00 32.47           O  
ATOM     94  OG  SER A  13      42.913  16.386  46.563  1.00 32.47           O  
ATOM     95  N   ASP A  14      40.629  14.434  49.478  1.00 30.43           N  
ATOM     96  CA  ASP A  14      40.506  14.803  50.885  1.00 30.43           C  
ATOM     97  C   ASP A  14      39.665  16.067  51.050  1.00 30.43           C  
ATOM     98  CB  ASP A  14      41.888  15.006  51.510  1.00 30.43           C  
ATOM     99  O   ASP A  14      39.913  17.075  50.386  1.00 30.43           O  
ATOM    100  CG  ASP A  14      42.301  13.862  52.420  1.00 30.43           C  
ATOM    101  OD1 ASP A  14      41.467  12.975  52.701  1.00 30.43           O  
ATOM    102  OD2 ASP A  14      43.470  13.850  52.862  1.00 30.43           O  
ATOM    103  N   GLY A  15      38.538  15.965  51.800  1.00 29.81           N  
ATOM    104  CA  GLY A  15      38.336  16.288  53.203  1.00 29.81           C  
ATOM    105  C   GLY A  15      37.513  17.545  53.413  1.00 29.81           C  
ATOM    106  O   GLY A  15      37.766  18.572  52.780  1.00 29.81           O  
ATOM    107  N   GLY A  16      36.337  17.373  54.027  1.00 29.20           N  
ATOM    108  CA  GLY A  16      35.898  17.586  55.397  1.00 29.20           C  
ATOM    109  C   GLY A  16      35.036  18.823  55.562  1.00 29.20           C  
ATOM    110  O   GLY A  16      35.326  19.870  54.980  1.00 29.20           O  
ATOM    111  N   ASN A  17      33.794  18.636  56.103  1.00 31.20           N  
ATOM    112  CA  ASN A  17      33.228  18.909  57.419  1.00 31.20           C  
ATOM    113  C   ASN A  17      32.139  19.976  57.351  1.00 31.20           C  
ATOM    114  CB  ASN A  17      34.325  19.331  58.399  1.00 31.20           C  
ATOM    115  O   ASN A  17      32.365  21.066  56.822  1.00 31.20           O  
ATOM    116  CG  ASN A  17      34.733  18.212  59.337  1.00 31.20           C  
ATOM    117  ND2 ASN A  17      35.576  18.533  60.311  1.00 31.20           N  
ATOM    118  OD1 ASN A  17      34.296  17.069  59.186  1.00 31.20           O  
ATOM    119  N   GLY A  18      30.910  19.629  57.725  1.00 29.91           N  
ATOM    120  CA  GLY A  18      30.052  19.581  58.898  1.00 29.91           C  
ATOM    121  C   GLY A  18      29.365  20.901  59.190  1.00 29.91           C  
ATOM    122  O   GLY A  18      29.960  21.968  59.020  1.00 29.91           O  
ATOM    123  N   SER A  19      28.017  20.962  59.300  1.00 31.22           N  
ATOM    124  CA  SER A  19      27.136  21.112  60.453  1.00 31.22           C  
ATOM    125  C   SER A  19      26.368  22.428  60.393  1.00 31.22           C  
ATOM    126  CB  SER A  19      27.936  21.038  61.753  1.00 31.22           C  
ATOM    127  O   SER A  19      26.936  23.470  60.062  1.00 31.22           O  
ATOM    128  OG  SER A  19      27.082  21.159  62.878  1.00 31.22           O  
ATOM    129  N   ILE A  20      25.011  22.437  60.520  1.00 31.53           N  
ATOM    130  CA  ILE A  20      24.147  22.774  61.646  1.00 31.53           C  
ATOM    131  C   ILE A  20      22.999  23.660  61.168  1.00 31.53           C  
ATOM    132  CB  ILE A  20      24.935  23.480  62.772  1.00 31.53           C  
ATOM    133  O   ILE A  20      23.217  24.631  60.439  1.00 31.53           O  
ATOM    134  CG1 ILE A  20      26.049  22.567  63.297  1.00 31.53           C  
ATOM    135  CG2 ILE A  20      23.996  23.906  63.904  1.00 31.53           C  
ATOM    136  CD1 ILE A  20      26.922  23.209  64.367  1.00 31.53           C  
ATOM    137  N   ALA A  21      21.697  23.264  61.355  1.00 33.32           N  
ATOM    138  CA  ALA A  21      20.665  23.641  62.317  1.00 33.32           C  
ATOM    139  C   ALA A  21      19.564  24.460  61.649  1.00 33.32           C  
ATOM    140  CB  ALA A  21      21.278  24.424  63.476  1.00 33.32           C  
ATOM    141  O   ALA A  21      19.847  25.402  60.905  1.00 33.32           O  
ATOM    142  N   ALA A  22      18.326  23.982  61.650  1.00 34.71           N  
ATOM    143  CA  ALA A  22      16.974  24.125  62.185  1.00 34.71           C  
ATOM    144  C   ALA A  22      16.583  25.595  62.301  1.00 34.71           C  
ATOM    145  CB  ALA A  22      16.865  23.439  63.545  1.00 34.71           C  
ATOM    146  O   ALA A  22      17.364  26.416  62.787  1.00 34.71           O  
ATOM    147  N   ARG A  23      15.466  26.000  61.674  1.00 32.93           N  
ATOM    148  CA  ARG A  23      14.417  26.813  62.280  1.00 32.93           C  
ATOM    149  C   ARG A  23      13.295  27.088  61.285  1.00 32.93           C  
ATOM    150  CB  ARG A  23      14.991  28.132  62.800  1.00 32.93           C  
ATOM    151  O   ARG A  23      13.548  27.533  60.163  1.00 32.93           O  
ATOM    152  CG  ARG A  23      15.529  28.053  64.220  1.00 32.93           C  
ATOM    153  CD  ARG A  23      16.056  29.398  64.699  1.00 32.93           C  
ATOM    154  NE  ARG A  23      15.799  29.602  66.122  1.00 32.93           N  
ATOM    155  NH1 ARG A  23      17.092  31.508  66.295  1.00 32.93           N  
ATOM    156  NH2 ARG A  23      15.998  30.690  68.135  1.00 32.93           N  
ATOM    157  CZ  ARG A  23      16.297  30.600  66.847  1.00 32.93           C  
ATOM    158  N   GLY A  24      12.057  26.506  61.422  1.00 29.84           N  
ATOM    159  CA  GLY A  24      10.734  26.824  61.936  1.00 29.84           C  
ATOM    160  C   GLY A  24      10.190  28.139  61.411  1.00 29.84           C  
ATOM    161  O   GLY A  24      10.903  29.145  61.383  1.00 29.84           O  
ATOM    162  N   LEU A  25       9.129  28.123  60.589  1.00 32.54           N  
ATOM    163  CA  LEU A  25       7.975  28.980  60.839  1.00 32.54           C  
ATOM    164  C   LEU A  25       6.813  28.608  59.923  1.00 32.54           C  
ATOM    165  CB  LEU A  25       8.347  30.451  60.638  1.00 32.54           C  
ATOM    166  O   LEU A  25       6.974  28.548  58.702  1.00 32.54           O  
ATOM    167  CG  LEU A  25       8.803  31.211  61.885  1.00 32.54           C  
ATOM    168  CD1 LEU A  25       9.888  32.220  61.523  1.00 32.54           C  
ATOM    169  CD2 LEU A  25       7.620  31.905  62.551  1.00 32.54           C  
ATOM    170  N   THR A  26       5.722  27.953  60.402  1.00 33.70           N  
ATOM    171  CA  THR A  26       4.286  27.950  60.656  1.00 33.70           C  
ATOM    172  C   THR A  26       3.637  29.219  60.109  1.00 33.70           C  
ATOM    173  CB  THR A  26       3.985  27.824  62.161  1.00 33.70           C  
ATOM    174  O   THR A  26       4.198  30.310  60.230  1.00 33.70           O  
ATOM    175  CG2 THR A  26       4.247  26.406  62.657  1.00 33.70           C  
ATOM    176  OG1 THR A  26       4.820  28.735  62.887  1.00 33.70           O  
ATOM    177  N   LEU A  27       2.570  29.134  59.251  1.00 32.88           N  
ATOM    178  CA  LEU A  27       1.293  29.766  59.563  1.00 32.88           C  
ATOM    179  C   LEU A  27       0.310  29.605  58.408  1.00 32.88           C  
ATOM    180  CB  LEU A  27       1.491  31.251  59.877  1.00 32.88           C  
ATOM    181  O   LEU A  27       0.634  29.928  57.263  1.00 32.88           O  
ATOM    182  CG  LEU A  27       1.138  31.697  61.297  1.00 32.88           C  
ATOM    183  CD1 LEU A  27       2.400  32.084  62.060  1.00 32.88           C  
ATOM    184  CD2 LEU A  27       0.151  32.859  61.263  1.00 32.88           C  
ATOM    185  N   ARG A  28      -0.796  28.820  58.566  1.00 31.30           N  
ATOM    186  CA  ARG A  28      -2.202  28.950  58.935  1.00 31.30           C  
ATOM    187  C   ARG A  28      -3.012  29.564  57.799  1.00 31.30           C  
ATOM    188  CB  ARG A  28      -2.350  29.797  60.201  1.00 31.30           C  
ATOM    189  O   ARG A  28      -2.605  30.569  57.212  1.00 31.30           O  
ATOM    190  CG  ARG A  28      -2.321  28.990  61.489  1.00 31.30           C  
ATOM    191  CD  ARG A  28      -2.658  29.849  62.700  1.00 31.30           C  
ATOM    192  NE  ARG A  28      -2.618  29.075  63.938  1.00 31.30           N  
ATOM    193  NH1 ARG A  28      -2.940  30.892  65.328  1.00 31.30           N  
ATOM    194  NH2 ARG A  28      -2.701  28.792  66.215  1.00 31.30           N  
ATOM    195  CZ  ARG A  28      -2.753  29.588  65.158  1.00 31.30           C  
ATOM    196  N   LYS A  29      -3.967  28.815  57.247  1.00 33.91           N  
ATOM    197  CA  LYS A  29      -5.413  28.704  57.072  1.00 33.91           C  
ATOM    198  C   LYS A  29      -6.096  30.054  57.268  1.00 33.91           C  
ATOM    199  CB  LYS A  29      -5.994  27.676  58.044  1.00 33.91           C  
ATOM    200  O   LYS A  29      -5.858  30.737  58.266  1.00 33.91           O  
ATOM    201  CG  LYS A  29      -7.070  26.789  57.435  1.00 33.91           C  
ATOM    202  CD  LYS A  29      -7.450  25.648  58.372  1.00 33.91           C  
ATOM    203  CE  LYS A  29      -8.432  24.688  57.715  1.00 33.91           C  
ATOM    204  NZ  LYS A  29      -8.715  23.506  58.583  1.00 33.91           N  
ATOM    205  N   ALA A  30      -6.751  30.554  56.218  1.00 33.40           N  
ATOM    206  CA  ALA A  30      -8.051  31.209  56.347  1.00 33.40           C  
ATOM    207  C   ALA A  30      -8.793  31.221  55.014  1.00 33.40           C  
ATOM    208  CB  ALA A  30      -7.879  32.633  56.870  1.00 33.40           C  
ATOM    209  O   ALA A  30      -8.226  31.595  53.984  1.00 33.40           O  
ATOM    210  N   ASN A  31      -9.881  30.413  54.864  1.00 34.16           N  
ATOM    211  CA  ASN A  31     -11.322  30.363  54.640  1.00 34.16           C  
ATOM    212  C   ASN A  31     -11.913  31.760  54.479  1.00 34.16           C  
ATOM    213  CB  ASN A  31     -12.017  29.621  55.784  1.00 34.16           C  
ATOM    214  O   ASN A  31     -11.643  32.650  55.287  1.00 34.16           O  
ATOM    215  CG  ASN A  31     -12.281  28.164  55.459  1.00 34.16           C  
ATOM    216  ND2 ASN A  31     -12.818  27.429  56.426  1.00 34.16           N  
ATOM    217  OD1 ASN A  31     -12.003  27.702  54.350  1.00 34.16           O  
ATOM    218  N   SER A  32     -12.511  32.034  53.336  1.00 34.14           N  
ATOM    219  CA  SER A  32     -13.755  32.795  53.298  1.00 34.14           C  
ATOM    220  C   SER A  32     -14.529  32.524  52.012  1.00 34.14           C  
ATOM    221  CB  SER A  32     -13.473  34.292  53.426  1.00 34.14           C  
ATOM    222  O   SER A  32     -13.963  32.573  50.918  1.00 34.14           O  
ATOM    223  OG  SER A  32     -13.538  34.927  52.161  1.00 34.14           O  
ATOM    224  N   LEU A  33     -15.641  31.756  52.063  1.00 34.08           N  
ATOM    225  CA  LEU A  33     -17.099  31.775  52.078  1.00 34.08           C  
ATOM    226  C   LEU A  33     -17.639  32.864  51.156  1.00 34.08           C  
ATOM    227  CB  LEU A  33     -17.618  31.993  53.502  1.00 34.08           C  
ATOM    228  O   LEU A  33     -17.222  34.021  51.244  1.00 34.08           O  
ATOM    229  CG  LEU A  33     -17.849  30.735  54.339  1.00 34.08           C  
ATOM    230  CD1 LEU A  33     -17.501  30.999  55.800  1.00 34.08           C  
ATOM    231  CD2 LEU A  33     -19.293  30.261  54.206  1.00 34.08           C  
ATOM    232  N   GLY A  34     -18.305  32.480  50.080  1.00 30.98           N  
ATOM    233  CA  GLY A  34     -19.699  32.859  49.918  1.00 30.98           C  
ATOM    234  C   GLY A  34     -20.315  32.335  48.635  1.00 30.98           C  
ATOM    235  O   GLY A  34     -19.719  32.449  47.562  1.00 30.98           O  
ATOM    236  N   LYS A  35     -21.114  31.283  48.726  1.00 32.41           N  
ATOM    237  CA  LYS A  35     -22.495  30.818  48.639  1.00 32.41           C  
ATOM    238  C   LYS A  35     -23.371  31.830  47.906  1.00 32.41           C  
ATOM    239  CB  LYS A  35     -23.060  30.550  50.035  1.00 32.41           C  
ATOM    240  O   LYS A  35     -23.305  33.030  48.181  1.00 32.41           O  
ATOM    241  CG  LYS A  35     -23.141  29.075  50.397  1.00 32.41           C  
ATOM    242  CD  LYS A  35     -23.741  28.871  51.782  1.00 32.41           C  
ATOM    243  CE  LYS A  35     -23.739  27.402  52.183  1.00 32.41           C  
ATOM    244  NZ  LYS A  35     -24.344  27.195  53.533  1.00 32.41           N  
ATOM    245  N   ALA A  36     -23.998  31.440  46.849  1.00 32.04           N  
ATOM    246  CA  ALA A  36     -25.436  31.203  46.751  1.00 32.04           C  
ATOM    247  C   ALA A  36     -26.031  31.932  45.550  1.00 32.04           C  
ATOM    248  CB  ALA A  36     -26.136  31.642  48.036  1.00 32.04           C  
ATOM    249  O   ALA A  36     -25.750  33.113  45.330  1.00 32.04           O  
ATOM    250  N   GLY A  37     -26.622  31.174  44.619  1.00 30.40           N  
ATOM    251  CA  GLY A  37     -28.069  31.141  44.479  1.00 30.40           C  
ATOM    252  C   GLY A  37     -28.526  30.946  43.046  1.00 30.40           C  
ATOM    253  O   GLY A  37     -28.013  31.594  42.132  1.00 30.40           O  
ATOM    254  N   GLN A  38     -29.055  29.800  42.716  1.00 32.13           N  
ATOM    255  CA  GLN A  38     -30.360  29.199  42.466  1.00 32.13           C  
ATOM    256  C   GLN A  38     -31.318  30.205  41.836  1.00 32.13           C  
ATOM    257  CB  GLN A  38     -30.956  28.648  43.763  1.00 32.13           C  
ATOM    258  O   GLN A  38     -31.473  31.321  42.337  1.00 32.13           O  
ATOM    259  CG  GLN A  38     -31.220  27.149  43.730  1.00 32.13           C  
ATOM    260  CD  GLN A  38     -31.642  26.598  45.079  1.00 32.13           C  
ATOM    261  NE2 GLN A  38     -31.643  25.275  45.206  1.00 32.13           N  
ATOM    262  OE1 GLN A  38     -31.965  27.355  46.000  1.00 32.13           O  
ATOM    263  N   LYS A  39     -31.857  29.955  40.640  1.00 32.92           N  
ATOM    264  CA  LYS A  39     -33.284  29.919  40.332  1.00 32.92           C  
ATOM    265  C   LYS A  39     -33.521  29.904  38.825  1.00 32.92           C  
ATOM    266  CB  LYS A  39     -34.000  31.114  40.964  1.00 32.92           C  
ATOM    267  O   LYS A  39     -32.936  30.704  38.091  1.00 32.92           O  
ATOM    268  CG  LYS A  39     -34.551  30.841  42.355  1.00 32.92           C  
ATOM    269  CD  LYS A  39     -35.375  32.014  42.871  1.00 32.92           C  
ATOM    270  CE  LYS A  39     -35.867  31.772  44.291  1.00 32.92           C  
ATOM    271  NZ  LYS A  39     -36.757  32.874  44.765  1.00 32.92           N  
ATOM    272  N   GLN A  40     -34.101  28.824  38.273  1.00 32.72           N  
ATOM    273  CA  GLN A  40     -35.384  28.293  37.826  1.00 32.72           C  
ATOM    274  C   GLN A  40     -36.104  29.283  36.915  1.00 32.72           C  
ATOM    275  CB  GLN A  40     -36.268  27.945  39.025  1.00 32.72           C  
ATOM    276  O   GLN A  40     -36.095  30.489  37.171  1.00 32.72           O  
ATOM    277  CG  GLN A  40     -35.853  26.670  39.746  1.00 32.72           C  
ATOM    278  CD  GLN A  40     -36.882  26.207  40.760  1.00 32.72           C  
ATOM    279  NE2 GLN A  40     -36.621  25.067  41.392  1.00 32.72           N  
ATOM    280  OE1 GLN A  40     -37.903  26.868  40.974  1.00 32.72           O  
ATOM    281  N   HIS A  41     -36.544  28.845  35.713  1.00 32.51           N  
ATOM    282  CA  HIS A  41     -37.738  28.487  34.957  1.00 32.51           C  
ATOM    283  C   HIS A  41     -38.410  29.724  34.370  1.00 32.51           C  
ATOM    284  CB  HIS A  41     -38.725  27.724  35.843  1.00 32.51           C  
ATOM    285  O   HIS A  41     -38.574  30.733  35.060  1.00 32.51           O  
ATOM    286  CG  HIS A  41     -38.625  26.238  35.710  1.00 32.51           C  
ATOM    287  CD2 HIS A  41     -38.059  25.310  36.518  1.00 32.51           C  
ATOM    288  ND1 HIS A  41     -39.146  25.549  34.637  1.00 32.51           N  
ATOM    289  CE1 HIS A  41     -38.906  24.258  34.790  1.00 32.51           C  
ATOM    290  NE2 HIS A  41     -38.248  24.086  35.924  1.00 32.51           N  
ATOM    291  N   ALA A  42     -38.640  29.735  33.032  1.00 30.36           N  
ATOM    292  CA  ALA A  42     -39.959  29.803  32.408  1.00 30.36           C  
ATOM    293  C   ALA A  42     -39.888  30.496  31.050  1.00 30.36           C  
ATOM    294  CB  ALA A  42     -40.943  30.529  33.322  1.00 30.36           C  
ATOM    295  O   ALA A  42     -39.292  31.568  30.924  1.00 30.36           O  
ATOM    296  N   GLN A  43     -40.194  29.767  29.963  1.00 32.89           N  
ATOM    297  CA  GLN A  43     -41.246  29.565  28.972  1.00 32.89           C  
ATOM    298  C   GLN A  43     -41.869  30.894  28.554  1.00 32.89           C  
ATOM    299  CB  GLN A  43     -42.324  28.627  29.516  1.00 32.89           C  
ATOM    300  O   GLN A  43     -42.228  31.712  29.403  1.00 32.89           O  
ATOM    301  CG  GLN A  43     -42.282  27.228  28.915  1.00 32.89           C  
ATOM    302  CD  GLN A  43     -43.232  26.266  29.603  1.00 32.89           C  
ATOM    303  NE2 GLN A  43     -43.316  25.045  29.085  1.00 32.89           N  
ATOM    304  OE1 GLN A  43     -43.884  26.616  30.592  1.00 32.89           O  
ATOM    305  N   ALA A  44     -41.885  31.150  27.217  1.00 29.60           N  
ATOM    306  CA  ALA A  44     -43.005  31.325  26.296  1.00 29.60           C  
ATOM    307  C   ALA A  44     -42.742  32.472  25.325  1.00 29.60           C  
ATOM    308  CB  ALA A  44     -44.297  31.574  27.070  1.00 29.60           C  
ATOM    309  O   ALA A  44     -42.313  33.554  25.733  1.00 29.60           O  
ATOM    310  N   ALA A  45     -42.799  32.147  23.995  1.00 31.44           N  
ATOM    311  CA  ALA A  45     -43.720  32.342  22.879  1.00 31.44           C  
ATOM    312  C   ALA A  45     -43.579  33.742  22.289  1.00 31.44           C  
ATOM    313  CB  ALA A  45     -45.159  32.099  23.327  1.00 31.44           C  
ATOM    314  O   ALA A  45     -43.534  34.731  23.025  1.00 31.44           O  
ATOM    315  N   GLY A  46     -43.275  33.813  20.997  1.00 28.84           N  
ATOM    316  CA  GLY A  46     -44.062  34.431  19.942  1.00 28.84           C  
ATOM    317  C   GLY A  46     -43.215  35.008  18.825  1.00 28.84           C  
ATOM    318  O   GLY A  46     -42.233  35.708  19.081  1.00 28.84           O  
ATOM    319  N   GLN A  47     -43.367  34.420  17.580  1.00 31.04           N  
ATOM    320  CA  GLN A  47     -44.102  34.794  16.376  1.00 31.04           C  
ATOM    321  C   GLN A  47     -43.269  35.713  15.486  1.00 31.04           C  
ATOM    322  CB  GLN A  47     -45.423  35.472  16.741  1.00 31.04           C  
ATOM    323  O   GLN A  47     -42.737  36.722  15.953  1.00 31.04           O  
ATOM    324  CG  GLN A  47     -46.633  34.886  16.028  1.00 31.04           C  
ATOM    325  CD  GLN A  47     -47.936  35.173  16.751  1.00 31.04           C  
ATOM    326  NE2 GLN A  47     -48.889  34.253  16.644  1.00 31.04           N  
ATOM    327  OE1 GLN A  47     -48.085  36.213  17.400  1.00 31.04           O  
ATOM    328  N   MET A  48     -43.054  35.293  14.191  1.00 31.24           N  
ATOM    329  CA  MET A  48     -43.603  35.584  12.870  1.00 31.24           C  
ATOM    330  C   MET A  48     -42.515  36.084  11.926  1.00 31.24           C  
ATOM    331  CB  MET A  48     -44.725  36.618  12.969  1.00 31.24           C  
ATOM    332  O   MET A  48     -41.718  36.950  12.294  1.00 31.24           O  
ATOM    333  CG  MET A  48     -46.119  36.011  12.984  1.00 31.24           C  
ATOM    334  SD  MET A  48     -47.350  37.054  12.111  1.00 31.24           S  
ATOM    335  CE  MET A  48     -48.851  36.071  12.380  1.00 31.24           C  
ATOM    336  N   ASP A  49     -42.384  35.441  10.695  1.00 30.34           N  
ATOM    337  CA  ASP A  49     -42.768  35.681   9.307  1.00 30.34           C  
ATOM    338  C   ASP A  49     -41.537  35.846   8.418  1.00 30.34           C  
ATOM    339  CB  ASP A  49     -43.661  36.919   9.204  1.00 30.34           C  
ATOM    340  O   ASP A  49     -40.611  36.584   8.761  1.00 30.34           O  
ATOM    341  CG  ASP A  49     -45.132  36.578   9.043  1.00 30.34           C  
ATOM    342  OD1 ASP A  49     -45.458  35.404   8.762  1.00 30.34           O  
ATOM    343  OD2 ASP A  49     -45.972  37.491   9.195  1.00 30.34           O  
ATOM    344  N   VAL A  50     -41.371  34.958   7.367  1.00 33.47           N  
ATOM    345  CA  VAL A  50     -41.458  35.387   5.975  1.00 33.47           C  
ATOM    346  C   VAL A  50     -40.938  34.280   5.060  1.00 33.47           C  
ATOM    347  CB  VAL A  50     -40.669  36.693   5.733  1.00 33.47           C  
ATOM    348  O   VAL A  50     -39.845  33.751   5.275  1.00 33.47           O  
ATOM    349  CG1 VAL A  50     -40.851  37.176   4.295  1.00 33.47           C  
ATOM    350  CG2 VAL A  50     -41.107  37.772   6.722  1.00 33.47           C  
ATOM    351  N   LEU A  51     -41.839  33.561   4.253  1.00 31.26           N  
ATOM    352  CA  LEU A  51     -42.419  33.499   2.916  1.00 31.26           C  
ATOM    353  C   LEU A  51     -41.493  32.760   1.956  1.00 31.26           C  
ATOM    354  CB  LEU A  51     -42.702  34.908   2.388  1.00 31.26           C  
ATOM    355  O   LEU A  51     -40.327  33.131   1.802  1.00 31.26           O  
ATOM    356  CG  LEU A  51     -44.142  35.406   2.525  1.00 31.26           C  
ATOM    357  CD1 LEU A  51     -44.159  36.842   3.037  1.00 31.26           C  
ATOM    358  CD2 LEU A  51     -44.873  35.300   1.191  1.00 31.26           C  
ATOM    359  N   ALA A  52     -41.888  31.563   1.432  1.00 32.88           N  
ATOM    360  CA  ALA A  52     -42.375  30.648   0.403  1.00 32.88           C  
ATOM    361  C   ALA A  52     -42.505  31.356  -0.943  1.00 32.88           C  
ATOM    362  CB  ALA A  52     -43.716  30.047   0.816  1.00 32.88           C  
ATOM    363  O   ALA A  52     -43.032  32.468  -1.018  1.00 32.88           O  
ATOM    364  N   ASP A  53     -41.761  30.941  -1.971  1.00 29.50           N  
ATOM    365  CA  ASP A  53     -42.253  30.854  -3.342  1.00 29.50           C  
ATOM    366  C   ASP A  53     -41.701  29.617  -4.047  1.00 29.50           C  
ATOM    367  CB  ASP A  53     -41.884  32.115  -4.126  1.00 29.50           C  
ATOM    368  O   ASP A  53     -40.486  29.425  -4.113  1.00 29.50           O  
ATOM    369  CG  ASP A  53     -42.964  33.181  -4.079  1.00 29.50           C  
ATOM    370  OD1 ASP A  53     -44.158  32.834  -3.946  1.00 29.50           O  
ATOM    371  OD2 ASP A  53     -42.620  34.378  -4.179  1.00 29.50           O  
ATOM    372  N   ALA A  54     -42.456  28.488  -4.267  1.00 32.20           N  
ATOM    373  CA  ALA A  54     -43.106  27.469  -5.086  1.00 32.20           C  
ATOM    374  C   ALA A  54     -43.463  28.018  -6.464  1.00 32.20           C  
ATOM    375  CB  ALA A  54     -44.357  26.942  -4.386  1.00 32.20           C  
ATOM    376  O   ALA A  54     -44.044  29.100  -6.577  1.00 32.20           O  
ATOM    377  N   GLU A  55     -42.838  27.576  -7.550  1.00 32.07           N  
ATOM    378  CA  GLU A  55     -43.308  27.563  -8.933  1.00 32.07           C  
ATOM    379  C   GLU A  55     -43.479  26.135  -9.444  1.00 32.07           C  
ATOM    380  CB  GLU A  55     -42.341  28.332  -9.836  1.00 32.07           C  
ATOM    381  O   GLU A  55     -42.550  25.328  -9.370  1.00 32.07           O  
ATOM    382  CG  GLU A  55     -42.980  29.510 -10.558  1.00 32.07           C  
ATOM    383  CD  GLU A  55     -42.079  30.124 -11.619  1.00 32.07           C  
ATOM    384  OE1 GLU A  55     -42.584  30.880 -12.479  1.00 32.07           O  
ATOM    385  OE2 GLU A  55     -40.860  29.845 -11.589  1.00 32.07           O  
ATOM    386  N   GLN A  56     -44.678  25.541  -9.522  1.00 30.52           N  
ATOM    387  CA  GLN A  56     -45.848  24.990 -10.197  1.00 30.52           C  
ATOM    388  C   GLN A  56     -45.569  24.756 -11.679  1.00 30.52           C  
ATOM    389  CB  GLN A  56     -47.051  25.919 -10.030  1.00 30.52           C  
ATOM    390  O   GLN A  56     -45.061  25.643 -12.368  1.00 30.52           O  
ATOM    391  CG  GLN A  56     -47.895  25.617  -8.799  1.00 30.52           C  
ATOM    392  CD  GLN A  56     -49.166  26.443  -8.742  1.00 30.52           C  
ATOM    393  NE2 GLN A  56     -50.049  26.110  -7.806  1.00 30.52           N  
ATOM    394  OE1 GLN A  56     -49.354  27.374  -9.531  1.00 30.52           O  
ATOM    395  N   VAL A  57     -45.584  23.512 -12.147  1.00 35.21           N  
ATOM    396  CA  VAL A  57     -46.150  22.640 -13.171  1.00 35.21           C  
ATOM    397  C   VAL A  57     -47.375  23.303 -13.796  1.00 35.21           C  
ATOM    398  CB  VAL A  57     -46.529  21.258 -12.593  1.00 35.21           C  
ATOM    399  O   VAL A  57     -48.196  23.896 -13.091  1.00 35.21           O  
ATOM    400  CG1 VAL A  57     -47.091  20.351 -13.687  1.00 35.21           C  
ATOM    401  CG2 VAL A  57     -45.318  20.609 -11.927  1.00 35.21           C  
ATOM    402  N   PRO A  58     -47.550  23.087 -15.117  1.00 39.34           N  
ATOM    403  CA  PRO A  58     -48.859  22.530 -15.465  1.00 39.34           C  
ATOM    404  C   PRO A  58     -48.786  21.525 -16.613  1.00 39.34           C  
ATOM    405  CB  PRO A  58     -49.670  23.764 -15.871  1.00 39.34           C  
ATOM    406  O   PRO A  58     -47.821  21.528 -17.381  1.00 39.34           O  
ATOM    407  CG  PRO A  58     -48.676  24.684 -16.502  1.00 39.34           C  
ATOM    408  CD  PRO A  58     -47.304  24.099 -16.323  1.00 39.34           C  
ATOM    409  N   SER A  59     -49.465  20.375 -16.513  1.00 33.52           N  
ATOM    410  CA  SER A  59     -50.216  19.384 -17.276  1.00 33.52           C  
ATOM    411  C   SER A  59     -51.517  19.970 -17.814  1.00 33.52           C  
ATOM    412  CB  SER A  59     -50.517  18.158 -16.413  1.00 33.52           C  
ATOM    413  O   SER A  59     -52.175  20.760 -17.135  1.00 33.52           O  
ATOM    414  OG  SER A  59     -51.455  18.476 -15.399  1.00 33.52           O  
ATOM    415  N   SER A  60     -51.834  19.777 -19.099  1.00 36.00           N  
ATOM    416  CA  SER A  60     -53.023  19.153 -19.670  1.00 36.00           C  
ATOM    417  C   SER A  60     -52.943  19.100 -21.192  1.00 36.00           C  
ATOM    418  CB  SER A  60     -54.282  19.909 -19.244  1.00 36.00           C  
ATOM    419  O   SER A  60     -52.500  20.058 -21.829  1.00 36.00           O  
ATOM    420  OG  SER A  60     -54.140  21.299 -19.484  1.00 36.00           O  
ATOM    421  N   ARG A  61     -53.150  17.894 -21.828  1.00 34.19           N  
ATOM    422  CA  ARG A  61     -54.137  17.041 -22.482  1.00 34.19           C  
ATOM    423  C   ARG A  61     -54.430  17.529 -23.897  1.00 34.19           C  
ATOM    424  CB  ARG A  61     -55.431  16.993 -21.666  1.00 34.19           C  
ATOM    425  O   ARG A  61     -54.639  18.724 -24.117  1.00 34.19           O  
ATOM    426  CG  ARG A  61     -55.462  15.884 -20.626  1.00 34.19           C  
ATOM    427  CD  ARG A  61     -56.825  15.776 -19.957  1.00 34.19           C  
ATOM    428  NE  ARG A  61     -56.876  14.663 -19.014  1.00 34.19           N  
ATOM    429  NH1 ARG A  61     -58.714  15.455 -17.859  1.00 34.19           N  
ATOM    430  NH2 ARG A  61     -57.726  13.482 -17.237  1.00 34.19           N  
ATOM    431  CZ  ARG A  61     -57.772  14.536 -18.039  1.00 34.19           C  
ATOM    432  N   ASP A  62     -54.326  16.662 -24.964  1.00 31.13           N  
ATOM    433  CA  ASP A  62     -55.125  15.840 -25.867  1.00 31.13           C  
ATOM    434  C   ASP A  62     -55.115  16.410 -27.283  1.00 31.13           C  
ATOM    435  CB  ASP A  62     -56.563  15.725 -25.357  1.00 31.13           C  
ATOM    436  O   ASP A  62     -55.299  17.614 -27.475  1.00 31.13           O  
ATOM    437  CG  ASP A  62     -56.745  14.613 -24.339  1.00 31.13           C  
ATOM    438  OD1 ASP A  62     -55.924  13.670 -24.313  1.00 31.13           O  
ATOM    439  OD2 ASP A  62     -57.719  14.678 -23.558  1.00 31.13           O  
ATOM    440  N   LEU A  63     -54.754  15.589 -28.314  1.00 30.69           N  
ATOM    441  CA  LEU A  63     -55.516  15.191 -29.493  1.00 30.69           C  
ATOM    442  C   LEU A  63     -54.585  14.752 -30.619  1.00 30.69           C  
ATOM    443  CB  LEU A  63     -56.405  16.343 -29.970  1.00 30.69           C  
ATOM    444  O   LEU A  63     -53.605  15.437 -30.922  1.00 30.69           O  
ATOM    445  CG  LEU A  63     -57.676  16.599 -29.158  1.00 30.69           C  
ATOM    446  CD1 LEU A  63     -58.206  18.002 -29.432  1.00 30.69           C  
ATOM    447  CD2 LEU A  63     -58.735  15.549 -29.477  1.00 30.69           C  
ATOM    448  N   SER A  64     -54.570  13.416 -31.023  1.00 28.78           N  
ATOM    449  CA  SER A  64     -55.102  12.606 -32.114  1.00 28.78           C  
ATOM    450  C   SER A  64     -54.319  12.831 -33.403  1.00 28.78           C  
ATOM    451  CB  SER A  64     -56.581  12.920 -32.344  1.00 28.78           C  
ATOM    452  O   SER A  64     -53.937  13.961 -33.714  1.00 28.78           O  
ATOM    453  OG  SER A  64     -56.752  14.270 -32.741  1.00 28.78           O  
ATOM    454  N   SER A  65     -53.714  11.773 -33.942  1.00 30.07           N  
ATOM    455  CA  SER A  65     -54.044  10.996 -35.133  1.00 30.07           C  
ATOM    456  C   SER A  65     -53.179  11.408 -36.319  1.00 30.07           C  
ATOM    457  CB  SER A  65     -55.522  11.160 -35.488  1.00 30.07           C  
ATOM    458  O   SER A  65     -53.008  12.599 -36.585  1.00 30.07           O  
ATOM    459  OG  SER A  65     -55.768  12.441 -36.040  1.00 30.07           O  
ATOM    460  N   ASN A  66     -52.315  10.507 -36.817  1.00 30.19           N  
ATOM    461  CA  ASN A  66     -52.346  10.081 -38.212  1.00 30.19           C  
ATOM    462  C   ASN A  66     -50.963   9.655 -38.699  1.00 30.19           C  
ATOM    463  CB  ASN A  66     -52.902  11.195 -39.102  1.00 30.19           C  
ATOM    464  O   ASN A  66     -49.990  10.392 -38.539  1.00 30.19           O  
ATOM    465  CG  ASN A  66     -54.405  11.106 -39.277  1.00 30.19           C  
ATOM    466  ND2 ASN A  66     -54.980  12.085 -39.967  1.00 30.19           N  
ATOM    467  OD1 ASN A  66     -55.044  10.167 -38.796  1.00 30.19           O  
ATOM    468  N   GLY A  67     -50.711   8.320 -38.872  1.00 27.98           N  
ATOM    469  CA  GLY A  67     -50.653   7.518 -40.083  1.00 27.98           C  
ATOM    470  C   GLY A  67     -49.575   7.973 -41.050  1.00 27.98           C  
ATOM    471  O   GLY A  67     -49.379   9.174 -41.247  1.00 27.98           O  
ATOM    472  N   SER A  68     -48.489   7.179 -41.270  1.00 30.38           N  
ATOM    473  CA  SER A  68     -48.261   6.671 -42.619  1.00 30.38           C  
ATOM    474  C   SER A  68     -46.771   6.532 -42.912  1.00 30.38           C  
ATOM    475  CB  SER A  68     -48.909   7.591 -43.654  1.00 30.38           C  
ATOM    476  O   SER A  68     -45.993   7.453 -42.654  1.00 30.38           O  
ATOM    477  OG  SER A  68     -50.230   7.931 -43.268  1.00 30.38           O  
ATOM    478  N   THR A  69     -46.197   5.307 -42.804  1.00 38.12           N  
ATOM    479  CA  THR A  69     -45.383   4.660 -43.827  1.00 38.12           C  
ATOM    480  C   THR A  69     -45.838   5.076 -45.223  1.00 38.12           C  
ATOM    481  CB  THR A  69     -45.442   3.126 -43.700  1.00 38.12           C  
ATOM    482  O   THR A  69     -47.025   5.325 -45.447  1.00 38.12           O  
ATOM    483  CG2 THR A  69     -44.540   2.633 -42.574  1.00 38.12           C  
ATOM    484  OG1 THR A  69     -46.791   2.727 -43.428  1.00 38.12           O  
ATOM    485  N   PRO A  70     -44.844   5.067 -46.160  1.00 48.40           N  
ATOM    486  CA  PRO A  70     -44.557   4.002 -47.124  1.00 48.40           C  
ATOM    487  C   PRO A  70     -43.146   4.093 -47.702  1.00 48.40           C  
ATOM    488  CB  PRO A  70     -45.609   4.220 -48.214  1.00 48.40           C  
ATOM    489  O   PRO A  70     -42.425   5.056 -47.430  1.00 48.40           O  
ATOM    490  CG  PRO A  70     -45.787   5.703 -48.282  1.00 48.40           C  
ATOM    491  CD  PRO A  70     -44.992   6.330 -47.173  1.00 48.40           C  
ATOM    492  N   HIS A  71     -42.481   2.874 -47.976  1.00 32.98           N  
ATOM    493  CA  HIS A  71     -42.049   2.030 -49.084  1.00 32.98           C  
ATOM    494  C   HIS A  71     -41.262   2.833 -50.115  1.00 32.98           C  
ATOM    495  CB  HIS A  71     -43.254   1.360 -49.749  1.00 32.98           C  
ATOM    496  O   HIS A  71     -41.678   3.926 -50.505  1.00 32.98           O  
ATOM    497  CG  HIS A  71     -43.623   0.046 -49.137  1.00 32.98           C  
ATOM    498  CD2 HIS A  71     -44.763  -0.364 -48.534  1.00 32.98           C  
ATOM    499  ND1 HIS A  71     -42.759  -1.027 -49.103  1.00 32.98           N  
ATOM    500  CE1 HIS A  71     -43.355  -2.045 -48.504  1.00 32.98           C  
ATOM    501  NE2 HIS A  71     -44.572  -1.668 -48.148  1.00 32.98           N  
ATOM    502  N   ALA A  72     -40.018   2.363 -50.519  1.00 32.01           N  
ATOM    503  CA  ALA A  72     -39.393   1.591 -51.590  1.00 32.01           C  
ATOM    504  C   ALA A  72     -38.901   2.504 -52.709  1.00 32.01           C  
ATOM    505  CB  ALA A  72     -40.372   0.558 -52.143  1.00 32.01           C  
ATOM    506  O   ALA A  72     -39.612   3.419 -53.130  1.00 32.01           O  
ATOM    507  N   MET A  73     -37.621   2.353 -53.185  1.00 30.24           N  
ATOM    508  CA  MET A  73     -37.100   1.867 -54.459  1.00 30.24           C  
ATOM    509  C   MET A  73     -35.821   2.605 -54.841  1.00 30.24           C  
ATOM    510  CB  MET A  73     -38.145   2.026 -55.564  1.00 30.24           C  
ATOM    511  O   MET A  73     -35.768   3.835 -54.783  1.00 30.24           O  
ATOM    512  CG  MET A  73     -39.188   0.920 -55.585  1.00 30.24           C  
ATOM    513  SD  MET A  73     -40.026   0.774 -57.211  1.00 30.24           S  
ATOM    514  CE  MET A  73     -39.908  -1.017 -57.472  1.00 30.24           C  
ATOM    515  N   SER A  74     -34.719   1.837 -55.053  1.00 30.57           N  
ATOM    516  CA  SER A  74     -33.961   1.171 -56.108  1.00 30.57           C  
ATOM    517  C   SER A  74     -33.196   2.179 -56.959  1.00 30.57           C  
ATOM    518  CB  SER A  74     -34.892   0.344 -56.995  1.00 30.57           C  
ATOM    519  O   SER A  74     -33.752   3.199 -57.372  1.00 30.57           O  
ATOM    520  OG  SER A  74     -34.212  -0.782 -57.524  1.00 30.57           O  
ATOM    521  N   SER A  75     -31.869   1.943 -57.079  1.00 31.61           N  
ATOM    522  CA  SER A  75     -31.170   1.661 -58.328  1.00 31.61           C  
ATOM    523  C   SER A  75     -29.673   1.485 -58.096  1.00 31.61           C  
ATOM    524  CB  SER A  75     -31.409   2.781 -59.342  1.00 31.61           C  
ATOM    525  O   SER A  75     -29.047   2.293 -57.408  1.00 31.61           O  
ATOM    526  OG  SER A  75     -31.339   4.050 -58.715  1.00 31.61           O  
ATOM    527  N   ASN A  76     -29.136   0.213 -58.238  1.00 31.93           N  
ATOM    528  CA  ASN A  76     -28.321  -0.650 -59.088  1.00 31.93           C  
ATOM    529  C   ASN A  76     -27.490   0.162 -60.077  1.00 31.93           C  
ATOM    530  CB  ASN A  76     -29.201  -1.655 -59.833  1.00 31.93           C  
ATOM    531  O   ASN A  76     -28.004   1.079 -60.720  1.00 31.93           O  
ATOM    532  CG  ASN A  76     -29.405  -2.941 -59.056  1.00 31.93           C  
ATOM    533  ND2 ASN A  76     -30.311  -3.786 -59.534  1.00 31.93           N  
ATOM    534  OD1 ASN A  76     -28.753  -3.174 -58.034  1.00 31.93           O  
ATOM    535  N   GLN A  77     -26.177  -0.047 -60.061  1.00 32.40           N  
ATOM    536  CA  GLN A  77     -25.456  -0.467 -61.259  1.00 32.40           C  
ATOM    537  C   GLN A  77     -23.975  -0.685 -60.962  1.00 32.40           C  
ATOM    538  CB  GLN A  77     -25.621   0.565 -62.375  1.00 32.40           C  
ATOM    539  O   GLN A  77     -23.314   0.191 -60.401  1.00 32.40           O  
ATOM    540  CG  GLN A  77     -26.483   0.084 -63.535  1.00 32.40           C  
ATOM    541  CD  GLN A  77     -26.616   1.119 -64.636  1.00 32.40           C  
ATOM    542  NE2 GLN A  77     -27.756   1.116 -65.318  1.00 32.40           N  
ATOM    543  OE1 GLN A  77     -25.701   1.915 -64.871  1.00 32.40           O  
ATOM    544  N   GLU A  78     -23.493  -2.005 -60.935  1.00 29.79           N  
ATOM    545  CA  GLU A  78     -22.916  -2.892 -61.941  1.00 29.79           C  
ATOM    546  C   GLU A  78     -21.420  -3.087 -61.712  1.00 29.79           C  
ATOM    547  CB  GLU A  78     -23.165  -2.343 -63.348  1.00 29.79           C  
ATOM    548  O   GLU A  78     -20.666  -2.115 -61.632  1.00 29.79           O  
ATOM    549  CG  GLU A  78     -24.181  -3.143 -64.150  1.00 29.79           C  
ATOM    550  CD  GLU A  78     -24.512  -2.517 -65.495  1.00 29.79           C  
ATOM    551  OE1 GLU A  78     -24.898  -3.255 -66.430  1.00 29.79           O  
ATOM    552  OE2 GLU A  78     -24.383  -1.278 -65.615  1.00 29.79           O  
ATOM    553  N   MET A  79     -20.976  -4.251 -61.168  1.00 36.99           N  
ATOM    554  CA  MET A  79     -19.965  -5.267 -61.442  1.00 36.99           C  
ATOM    555  C   MET A  79     -19.786  -5.466 -62.944  1.00 36.99           C  
ATOM    556  CB  MET A  79     -20.342  -6.594 -60.780  1.00 36.99           C  
ATOM    557  O   MET A  79     -20.723  -5.262 -63.717  1.00 36.99           O  
ATOM    558  CG  MET A  79     -20.254  -6.569 -59.263  1.00 36.99           C  
ATOM    559  SD  MET A  79     -18.522  -6.610 -58.659  1.00 36.99           S  
ATOM    560  CE  MET A  79     -18.240  -8.402 -58.618  1.00 36.99           C  
ATOM    561  N   PRO A  80     -18.721  -6.235 -63.320  1.00 51.17           N  
ATOM    562  CA  PRO A  80     -18.259  -7.586 -62.992  1.00 51.17           C  
ATOM    563  C   PRO A  80     -16.855  -7.874 -63.520  1.00 51.17           C  
ATOM    564  CB  PRO A  80     -19.293  -8.486 -63.673  1.00 51.17           C  
ATOM    565  O   PRO A  80     -16.260  -7.030 -64.195  1.00 51.17           O  
ATOM    566  CG  PRO A  80     -19.668  -7.760 -64.924  1.00 51.17           C  
ATOM    567  CD  PRO A  80     -19.006  -6.412 -64.910  1.00 51.17           C  
ATOM    568  N   SER A  81     -16.131  -8.759 -62.798  1.00 30.65           N  
ATOM    569  CA  SER A  81     -15.852 -10.185 -62.933  1.00 30.65           C  
ATOM    570  C   SER A  81     -14.415 -10.427 -63.382  1.00 30.65           C  
ATOM    571  CB  SER A  81     -16.821 -10.829 -63.925  1.00 30.65           C  
ATOM    572  O   SER A  81     -13.920  -9.752 -64.288  1.00 30.65           O  
ATOM    573  OG  SER A  81     -17.330 -12.048 -63.411  1.00 30.65           O  
ATOM    574  N   ALA A  82     -13.681 -11.279 -62.641  1.00 29.56           N  
ATOM    575  CA  ALA A  82     -13.283 -12.624 -63.048  1.00 29.56           C  
ATOM    576  C   ALA A  82     -12.149 -13.149 -62.171  1.00 29.56           C  
ATOM    577  CB  ALA A  82     -12.864 -12.634 -64.516  1.00 29.56           C  
ATOM    578  O   ALA A  82     -11.157 -12.452 -61.945  1.00 29.56           O  
ATOM    579  N   ALA A  83     -12.357 -14.169 -61.376  1.00 33.03           N  
ATOM    580  CA  ALA A  83     -12.143 -15.566 -61.007  1.00 33.03           C  
ATOM    581  C   ALA A  83     -11.084 -16.212 -61.896  1.00 33.03           C  
ATOM    582  CB  ALA A  83     -13.453 -16.346 -61.093  1.00 33.03           C  
ATOM    583  O   ALA A  83     -11.098 -16.036 -63.117  1.00 33.03           O  
ATOM    584  N   ASN A  84     -10.083 -16.804 -61.333  1.00 30.87           N  
ATOM    585  CA  ASN A  84      -9.721 -18.217 -61.350  1.00 30.87           C  
ATOM    586  C   ASN A  84      -8.222 -18.414 -61.142  1.00 30.87           C  
ATOM    587  CB  ASN A  84     -10.166 -18.869 -62.660  1.00 30.87           C  
ATOM    588  O   ASN A  84      -7.409 -17.743 -61.780  1.00 30.87           O  
ATOM    589  CG  ASN A  84     -11.344 -19.806 -62.476  1.00 30.87           C  
ATOM    590  ND2 ASN A  84     -11.758 -20.458 -63.556  1.00 30.87           N  
ATOM    591  OD1 ASN A  84     -11.878 -19.942 -61.372  1.00 30.87           O  
ATOM    592  N   ARG A  85      -7.838 -19.217 -60.134  1.00 30.18           N  
ATOM    593  CA  ARG A  85      -7.382 -20.602 -60.100  1.00 30.18           C  
ATOM    594  C   ARG A  85      -5.918 -20.686 -59.681  1.00 30.18           C  
ATOM    595  CB  ARG A  85      -7.575 -21.266 -61.465  1.00 30.18           C  
ATOM    596  O   ARG A  85      -5.075 -19.952 -60.201  1.00 30.18           O  
ATOM    597  CG  ARG A  85      -8.799 -22.164 -61.546  1.00 30.18           C  
ATOM    598  CD  ARG A  85      -8.906 -22.851 -62.900  1.00 30.18           C  
ATOM    599  NE  ARG A  85     -10.192 -23.524 -63.063  1.00 30.18           N  
ATOM    600  NH1 ARG A  85      -9.563 -24.720 -64.937  1.00 30.18           N  
ATOM    601  NH2 ARG A  85     -11.677 -24.949 -64.082  1.00 30.18           N  
ATOM    602  CZ  ARG A  85     -10.474 -24.396 -64.027  1.00 30.18           C  
ATOM    603  N   SER A  86      -5.588 -21.393 -58.597  1.00 33.05           N  
ATOM    604  CA  SER A  86      -4.964 -22.584 -58.028  1.00 33.05           C  
ATOM    605  C   SER A  86      -3.611 -22.861 -58.674  1.00 33.05           C  
ATOM    606  CB  SER A  86      -5.877 -23.800 -58.196  1.00 33.05           C  
ATOM    607  O   SER A  86      -3.468 -22.766 -59.895  1.00 33.05           O  
ATOM    608  OG  SER A  86      -6.442 -23.828 -59.495  1.00 33.05           O  
ATOM    609  N   HIS A  87      -2.491 -23.091 -57.863  1.00 33.46           N  
ATOM    610  CA  HIS A  87      -1.545 -24.201 -57.882  1.00 33.46           C  
ATOM    611  C   HIS A  87      -0.464 -24.022 -56.821  1.00 33.46           C  
ATOM    612  CB  HIS A  87      -0.906 -24.336 -59.265  1.00 33.46           C  
ATOM    613  O   HIS A  87       0.094 -22.932 -56.676  1.00 33.46           O  
ATOM    614  CG  HIS A  87      -1.829 -24.894 -60.301  1.00 33.46           C  
ATOM    615  CD2 HIS A  87      -2.313 -24.354 -61.444  1.00 33.46           C  
ATOM    616  ND1 HIS A  87      -2.364 -26.161 -60.215  1.00 33.46           N  
ATOM    617  CE1 HIS A  87      -3.139 -26.377 -61.265  1.00 33.46           C  
ATOM    618  NE2 HIS A  87      -3.126 -25.296 -62.026  1.00 33.46           N  
ATOM    619  N   SER A  88      -0.390 -24.821 -55.723  1.00 32.42           N  
ATOM    620  CA  SER A  88       0.360 -25.887 -55.067  1.00 32.42           C  
ATOM    621  C   SER A  88       1.745 -26.051 -55.685  1.00 32.42           C  
ATOM    622  CB  SER A  88      -0.403 -27.209 -55.148  1.00 32.42           C  
ATOM    623  O   SER A  88       1.906 -25.928 -56.901  1.00 32.42           O  
ATOM    624  OG  SER A  88      -0.618 -27.583 -56.498  1.00 32.42           O  
ATOM    625  N   SER A  89       2.858 -26.073 -54.863  1.00 32.15           N  
ATOM    626  CA  SER A  89       3.797 -27.072 -54.365  1.00 32.15           C  
ATOM    627  C   SER A  89       5.232 -26.716 -54.737  1.00 32.15           C  
ATOM    628  CB  SER A  89       3.448 -28.457 -54.913  1.00 32.15           C  
ATOM    629  O   SER A  89       5.495 -26.260 -55.852  1.00 32.15           O  
ATOM    630  OG  SER A  89       3.388 -28.437 -56.329  1.00 32.15           O  
ATOM    631  N   SER A  90       6.163 -26.707 -53.730  1.00 32.56           N  
ATOM    632  CA  SER A  90       7.245 -27.465 -53.109  1.00 32.56           C  
ATOM    633  C   SER A  90       8.411 -27.655 -54.074  1.00 32.56           C  
ATOM    634  CB  SER A  90       6.741 -28.827 -52.631  1.00 32.56           C  
ATOM    635  O   SER A  90       8.205 -27.881 -55.268  1.00 32.56           O  
ATOM    636  OG  SER A  90       6.085 -29.517 -53.680  1.00 32.56           O  
ATOM    637  N   VAL A  91       9.686 -27.341 -53.642  1.00 30.25           N  
ATOM    638  CA  VAL A  91      10.860 -28.182 -53.431  1.00 30.25           C  
ATOM    639  C   VAL A  91      12.117 -27.434 -53.868  1.00 30.25           C  
ATOM    640  CB  VAL A  91      10.743 -29.520 -54.195  1.00 30.25           C  
ATOM    641  O   VAL A  91      12.154 -26.849 -54.954  1.00 30.25           O  
ATOM    642  CG1 VAL A  91      11.969 -30.395 -53.941  1.00 30.25           C  
ATOM    643  CG2 VAL A  91       9.466 -30.255 -53.790  1.00 30.25           C  
ATOM    644  N   SER A  92      13.163 -27.280 -52.959  1.00 32.86           N  
ATOM    645  CA  SER A  92      14.488 -27.722 -52.535  1.00 32.86           C  
ATOM    646  C   SER A  92      15.479 -27.688 -53.694  1.00 32.86           C  
ATOM    647  CB  SER A  92      14.422 -29.134 -51.952  1.00 32.86           C  
ATOM    648  O   SER A  92      15.139 -28.057 -54.820  1.00 32.86           O  
ATOM    649  OG  SER A  92      13.955 -30.057 -52.921  1.00 32.86           O  
ATOM    650  N   SER A  93      16.692 -27.057 -53.469  1.00 31.85           N  
ATOM    651  CA  SER A  93      18.056 -27.576 -53.476  1.00 31.85           C  
ATOM    652  C   SER A  93      19.046 -26.519 -53.954  1.00 31.85           C  
ATOM    653  CB  SER A  93      18.153 -28.816 -54.366  1.00 31.85           C  
ATOM    654  O   SER A  93      18.825 -25.872 -54.980  1.00 31.85           O  
ATOM    655  OG  SER A  93      17.315 -28.688 -55.501  1.00 31.85           O  
ATOM    656  N   SER A  94      19.992 -26.059 -53.117  1.00 33.15           N  
ATOM    657  CA  SER A  94      21.407 -25.702 -53.104  1.00 33.15           C  
ATOM    658  C   SER A  94      22.102 -26.148 -54.386  1.00 33.15           C  
ATOM    659  CB  SER A  94      22.105 -26.323 -51.893  1.00 33.15           C  
ATOM    660  O   SER A  94      21.690 -27.126 -55.013  1.00 33.15           O  
ATOM    661  OG  SER A  94      21.631 -25.747 -50.689  1.00 33.15           O  
ATOM    662  N   PRO A  95      23.484 -25.639 -54.635  1.00 52.63           N  
ATOM    663  CA  PRO A  95      24.778 -25.309 -54.032  1.00 52.63           C  
ATOM    664  C   PRO A  95      25.624 -24.394 -54.915  1.00 52.63           C  
ATOM    665  CB  PRO A  95      25.447 -26.675 -53.863  1.00 52.63           C  
ATOM    666  O   PRO A  95      25.211 -24.046 -56.025  1.00 52.63           O  
ATOM    667  CG  PRO A  95      24.987 -27.474 -55.039  1.00 52.63           C  
ATOM    668  CD  PRO A  95      23.967 -26.670 -55.793  1.00 52.63           C  
ATOM    669  N   GLU A  96      26.562 -23.561 -54.223  1.00 31.99           N  
ATOM    670  CA  GLU A  96      28.018 -23.449 -54.202  1.00 31.99           C  
ATOM    671  C   GLU A  96      28.496 -22.300 -55.085  1.00 31.99           C  
ATOM    672  CB  GLU A  96      28.664 -24.762 -54.651  1.00 31.99           C  
ATOM    673  O   GLU A  96      28.076 -22.181 -56.238  1.00 31.99           O  
ATOM    674  CG  GLU A  96      29.995 -25.056 -53.974  1.00 31.99           C  
ATOM    675  CD  GLU A  96      30.244 -26.540 -53.757  1.00 31.99           C  
ATOM    676  OE1 GLU A  96      31.422 -26.962 -53.739  1.00 31.99           O  
ATOM    677  OE2 GLU A  96      29.251 -27.287 -53.605  1.00 31.99           O  
ATOM    678  N   ALA A  97      29.421 -21.363 -54.595  1.00 32.59           N  
ATOM    679  CA  ALA A  97      30.838 -21.008 -54.565  1.00 32.59           C  
ATOM    680  C   ALA A  97      31.116 -19.791 -55.442  1.00 32.59           C  
ATOM    681  CB  ALA A  97      31.692 -22.191 -55.014  1.00 32.59           C  
ATOM    682  O   ALA A  97      30.611 -19.697 -56.563  1.00 32.59           O  
ATOM    683  N   SER A  98      31.785 -18.767 -54.921  1.00 32.02           N  
ATOM    684  CA  SER A  98      33.123 -18.266 -55.217  1.00 32.02           C  
ATOM    685  C   SER A  98      33.226 -16.769 -54.945  1.00 32.02           C  
ATOM    686  CB  SER A  98      33.494 -18.555 -56.672  1.00 32.02           C  
ATOM    687  O   SER A  98      32.367 -15.995 -55.372  1.00 32.02           O  
ATOM    688  OG  SER A  98      32.425 -19.196 -57.346  1.00 32.02           O  
ATOM    689  N   ARG A  99      34.044 -16.394 -54.007  1.00 34.81           N  
ATOM    690  CA  ARG A  99      35.137 -15.479 -53.697  1.00 34.81           C  
ATOM    691  C   ARG A  99      35.381 -14.508 -54.847  1.00 34.81           C  
ATOM    692  CB  ARG A  99      36.418 -16.256 -53.387  1.00 34.81           C  
ATOM    693  O   ARG A  99      35.204 -14.862 -56.014  1.00 34.81           O  
ATOM    694  CG  ARG A  99      36.469 -16.824 -51.978  1.00 34.81           C  
ATOM    695  CD  ARG A  99      37.795 -17.516 -51.696  1.00 34.81           C  
ATOM    696  NE  ARG A  99      37.858 -18.025 -50.328  1.00 34.81           N  
ATOM    697  NH1 ARG A  99      40.077 -18.655 -50.444  1.00 34.81           N  
ATOM    698  NH2 ARG A  99      38.886 -18.986 -48.514  1.00 34.81           N  
ATOM    699  CZ  ARG A  99      38.940 -18.554 -49.765  1.00 34.81           C  
ATOM    700  N   PRO A 100      36.176 -13.371 -54.529  1.00 43.86           N  
ATOM    701  CA  PRO A 100      37.630 -13.194 -54.558  1.00 43.86           C  
ATOM    702  C   PRO A 100      38.112 -12.115 -53.592  1.00 43.86           C  
ATOM    703  CB  PRO A 100      37.908 -12.793 -56.009  1.00 43.86           C  
ATOM    704  O   PRO A 100      37.310 -11.315 -53.103  1.00 43.86           O  
ATOM    705  CG  PRO A 100      36.719 -11.982 -56.415  1.00 43.86           C  
ATOM    706  CD  PRO A 100      35.710 -12.025 -55.303  1.00 43.86           C  
ATOM    707  N   SER A 101      39.250 -12.450 -52.847  1.00 31.30           N  
ATOM    708  CA  SER A 101      40.463 -11.896 -52.255  1.00 31.30           C  
ATOM    709  C   SER A 101      41.408 -11.364 -53.327  1.00 31.30           C  
ATOM    710  CB  SER A 101      41.179 -12.952 -51.411  1.00 31.30           C  
ATOM    711  O   SER A 101      41.497 -11.928 -54.419  1.00 31.30           O  
ATOM    712  OG  SER A 101      41.493 -14.092 -52.193  1.00 31.30           O  
ATOM    713  N   SER A 102      42.047 -10.220 -53.135  1.00 34.83           N  
ATOM    714  CA  SER A 102      43.300  -9.766 -52.541  1.00 34.83           C  
ATOM    715  C   SER A 102      44.124  -8.958 -53.538  1.00 34.83           C  
ATOM    716  CB  SER A 102      44.118 -10.957 -52.038  1.00 34.83           C  
ATOM    717  O   SER A 102      44.107  -9.240 -54.738  1.00 34.83           O  
ATOM    718  OG  SER A 102      44.446 -11.828 -53.106  1.00 34.83           O  
ATOM    719  N   SER A 103      44.721  -7.903 -53.050  1.00 30.72           N  
ATOM    720  CA  SER A 103      46.165  -7.708 -53.126  1.00 30.72           C  
ATOM    721  C   SER A 103      46.612  -6.544 -52.248  1.00 30.72           C  
ATOM    722  CB  SER A 103      46.598  -7.461 -54.572  1.00 30.72           C  
ATOM    723  O   SER A 103      46.003  -5.473 -52.270  1.00 30.72           O  
ATOM    724  OG  SER A 103      45.972  -6.302 -55.094  1.00 30.72           O  
ATOM    725  N   THR A 104      47.477  -6.833 -51.229  1.00 34.67           N  
ATOM    726  CA  THR A 104      48.808  -7.036 -50.667  1.00 34.67           C  
ATOM    727  C   THR A 104      49.666  -5.787 -50.843  1.00 34.67           C  
ATOM    728  CB  THR A 104      49.511  -8.242 -51.317  1.00 34.67           C  
ATOM    729  O   THR A 104      49.607  -5.128 -51.884  1.00 34.67           O  
ATOM    730  CG2 THR A 104      49.005  -9.555 -50.731  1.00 34.67           C  
ATOM    731  OG1 THR A 104      49.258  -8.231 -52.728  1.00 34.67           O  
ATOM    732  N   SER A 105      50.349  -5.347 -49.762  1.00 33.31           N  
ATOM    733  CA  SER A 105      51.733  -5.601 -49.377  1.00 33.31           C  
ATOM    734  C   SER A 105      52.325  -4.414 -48.626  1.00 33.31           C  
ATOM    735  CB  SER A 105      52.585  -5.912 -50.609  1.00 33.31           C  
ATOM    736  O   SER A 105      52.096  -3.261 -48.997  1.00 33.31           O  
ATOM    737  OG  SER A 105      52.514  -4.853 -51.549  1.00 33.31           O  
ATOM    738  N   ASP A 106      52.824  -4.693 -47.400  1.00 30.70           N  
ATOM    739  CA  ASP A 106      54.220  -4.894 -47.026  1.00 30.70           C  
ATOM    740  C   ASP A 106      54.529  -4.239 -45.682  1.00 30.70           C  
ATOM    741  CB  ASP A 106      55.151  -4.341 -48.108  1.00 30.70           C  
ATOM    742  O   ASP A 106      54.258  -3.052 -45.487  1.00 30.70           O  
ATOM    743  CG  ASP A 106      55.507  -5.370 -49.166  1.00 30.70           C  
ATOM    744  OD1 ASP A 106      55.267  -6.577 -48.949  1.00 30.70           O  
ATOM    745  OD2 ASP A 106      56.035  -4.969 -50.227  1.00 30.70           O  
ATOM    746  N   SER A 107      54.732  -4.925 -44.625  1.00 32.83           N  
ATOM    747  CA  SER A 107      55.507  -5.095 -43.399  1.00 32.83           C  
ATOM    748  C   SER A 107      56.964  -4.699 -43.607  1.00 32.83           C  
ATOM    749  CB  SER A 107      55.428  -6.543 -42.912  1.00 32.83           C  
ATOM    750  O   SER A 107      57.484  -4.784 -44.722  1.00 32.83           O  
ATOM    751  OG  SER A 107      54.079  -6.963 -42.799  1.00 32.83           O  
ATOM    752  N   PRO A 108      57.834  -4.641 -42.501  1.00 51.42           N  
ATOM    753  CA  PRO A 108      58.023  -5.191 -41.157  1.00 51.42           C  
ATOM    754  C   PRO A 108      59.004  -4.375 -40.318  1.00 51.42           C  
ATOM    755  CB  PRO A 108      58.569  -6.596 -41.424  1.00 51.42           C  
ATOM    756  O   PRO A 108      59.545  -3.374 -40.794  1.00 51.42           O  
ATOM    757  CG  PRO A 108      59.412  -6.450 -42.650  1.00 51.42           C  
ATOM    758  CD  PRO A 108      59.250  -5.053 -43.177  1.00 51.42           C  
ATOM    759  N   SER A 109      58.867  -4.434 -38.985  1.00 30.79           N  
ATOM    760  CA  SER A 109      59.462  -4.982 -37.770  1.00 30.79           C  
ATOM    761  C   SER A 109      60.323  -3.943 -37.059  1.00 30.79           C  
ATOM    762  CB  SER A 109      60.304  -6.217 -38.095  1.00 30.79           C  
ATOM    763  O   SER A 109      61.004  -3.145 -37.707  1.00 30.79           O  
ATOM    764  OG  SER A 109      61.303  -5.908 -39.052  1.00 30.79           O  
ATOM    765  N   THR A 110      60.228  -3.828 -35.732  1.00 30.86           N  
ATOM    766  CA  THR A 110      61.114  -4.112 -34.609  1.00 30.86           C  
ATOM    767  C   THR A 110      60.938  -3.073 -33.505  1.00 30.86           C  
ATOM    768  CB  THR A 110      62.587  -4.147 -35.054  1.00 30.86           C  
ATOM    769  O   THR A 110      60.769  -1.884 -33.785  1.00 30.86           O  
ATOM    770  CG2 THR A 110      62.908  -5.442 -35.793  1.00 30.86           C  
ATOM    771  OG1 THR A 110      62.843  -3.037 -35.925  1.00 30.86           O  
ATOM    772  N   SER A 111      60.748  -3.472 -32.223  1.00 32.59           N  
ATOM    773  CA  SER A 111      61.414  -3.660 -30.939  1.00 32.59           C  
ATOM    774  C   SER A 111      61.344  -2.396 -30.089  1.00 32.59           C  
ATOM    775  CB  SER A 111      62.874  -4.065 -31.146  1.00 32.59           C  
ATOM    776  O   SER A 111      61.474  -1.285 -30.608  1.00 32.59           O  
ATOM    777  OG  SER A 111      63.592  -3.036 -31.804  1.00 32.59           O  
ATOM    778  N   GLU A 112      60.891  -2.465 -28.829  1.00 31.02           N  
ATOM    779  CA  GLU A 112      61.427  -2.377 -27.474  1.00 31.02           C  
ATOM    780  C   GLU A 112      61.411  -0.937 -26.967  1.00 31.02           C  
ATOM    781  CB  GLU A 112      62.850  -2.937 -27.421  1.00 31.02           C  
ATOM    782  O   GLU A 112      61.760  -0.011 -27.702  1.00 31.02           O  
ATOM    783  CG  GLU A 112      62.911  -4.443 -27.208  1.00 31.02           C  
ATOM    784  CD  GLU A 112      64.152  -4.892 -26.453  1.00 31.02           C  
ATOM    785  OE1 GLU A 112      64.120  -5.972 -25.820  1.00 31.02           O  
ATOM    786  OE2 GLU A 112      65.165  -4.158 -26.494  1.00 31.02           O  
ATOM    787  N   ALA A 113      60.830  -0.601 -25.781  1.00 30.94           N  
ATOM    788  CA  ALA A 113      61.272  -0.259 -24.432  1.00 30.94           C  
ATOM    789  C   ALA A 113      61.207   1.248 -24.198  1.00 30.94           C  
ATOM    790  CB  ALA A 113      62.690  -0.771 -24.190  1.00 30.94           C  
ATOM    791  O   ALA A 113      61.590   2.034 -25.067  1.00 30.94           O  
ATOM    792  N   LEU A 114      60.530   1.720 -23.142  1.00 30.21           N  
ATOM    793  CA  LEU A 114      60.718   2.371 -21.850  1.00 30.21           C  
ATOM    794  C   LEU A 114      61.224   3.799 -22.029  1.00 30.21           C  
ATOM    795  CB  LEU A 114      61.699   1.574 -20.986  1.00 30.21           C  
ATOM    796  O   LEU A 114      62.125   4.047 -22.834  1.00 30.21           O  
ATOM    797  CG  LEU A 114      61.134   0.342 -20.279  1.00 30.21           C  
ATOM    798  CD1 LEU A 114      62.259  -0.614 -19.899  1.00 30.21           C  
ATOM    799  CD2 LEU A 114      60.334   0.751 -19.047  1.00 30.21           C  
ATOM    800  N   GLY A 115      60.562   4.811 -21.415  1.00 28.43           N  
ATOM    801  CA  GLY A 115      60.932   5.718 -20.340  1.00 28.43           C  
ATOM    802  C   GLY A 115      61.120   7.149 -20.806  1.00 28.43           C  
ATOM    803  O   GLY A 115      61.693   7.391 -21.870  1.00 28.43           O  
ATOM    804  N   ASN A 116      60.370   8.045 -20.216  1.00 29.14           N  
ATOM    805  CA  ASN A 116      60.497   9.148 -19.268  1.00 29.14           C  
ATOM    806  C   ASN A 116      60.993  10.419 -19.951  1.00 29.14           C  
ATOM    807  CB  ASN A 116      61.430   8.763 -18.118  1.00 29.14           C  
ATOM    808  O   ASN A 116      61.936  10.376 -20.743  1.00 29.14           O  
ATOM    809  CG  ASN A 116      60.680   8.421 -16.846  1.00 29.14           C  
ATOM    810  ND2 ASN A 116      61.370   8.490 -15.714  1.00 29.14           N  
ATOM    811  OD1 ASN A 116      59.490   8.096 -16.881  1.00 29.14           O  
ATOM    812  N   SER A 117      60.279  11.542 -19.748  1.00 30.54           N  
ATOM    813  CA  SER A 117      60.348  12.780 -18.978  1.00 30.54           C  
ATOM    814  C   SER A 117      61.143  13.849 -19.720  1.00 30.54           C  
ATOM    815  CB  SER A 117      60.977  12.524 -17.607  1.00 30.54           C  
ATOM    816  O   SER A 117      62.218  13.571 -20.256  1.00 30.54           O  
ATOM    817  OG  SER A 117      60.430  13.396 -16.633  1.00 30.54           O  
ATOM    818  N   SER A 118      60.561  15.034 -19.887  1.00 32.71           N  
ATOM    819  CA  SER A 118      60.653  16.390 -19.357  1.00 32.71           C  
ATOM    820  C   SER A 118      61.465  17.291 -20.281  1.00 32.71           C  
ATOM    821  CB  SER A 118      61.279  16.380 -17.962  1.00 32.71           C  
ATOM    822  O   SER A 118      62.503  16.879 -20.804  1.00 32.71           O  
ATOM    823  OG  SER A 118      60.699  15.368 -17.157  1.00 32.71           O  
ATOM    824  N   ASN A 119      60.907  18.419 -20.687  1.00 30.39           N  
ATOM    825  CA  ASN A 119      61.042  19.835 -20.362  1.00 30.39           C  
ATOM    826  C   ASN A 119      61.949  20.554 -21.357  1.00 30.39           C  
ATOM    827  CB  ASN A 119      61.572  20.011 -18.937  1.00 30.39           C  
ATOM    828  O   ASN A 119      63.012  20.044 -21.716  1.00 30.39           O  
ATOM    829  CG  ASN A 119      60.567  20.679 -18.019  1.00 30.39           C  
ATOM    830  ND2 ASN A 119      60.976  20.940 -16.783  1.00 30.39           N  
ATOM    831  OD1 ASN A 119      59.433  20.957 -18.417  1.00 30.39           O  
ATOM    832  N   ARG A 120      61.470  21.575 -21.992  1.00 31.23           N  
ATOM    833  CA  ARG A 120      61.757  22.998 -21.839  1.00 31.23           C  
ATOM    834  C   ARG A 120      62.206  23.611 -23.161  1.00 31.23           C  
ATOM    835  CB  ARG A 120      62.829  23.218 -20.768  1.00 31.23           C  
ATOM    836  O   ARG A 120      63.065  23.056 -23.849  1.00 31.23           O  
ATOM    837  CG  ARG A 120      62.314  23.909 -19.515  1.00 31.23           C  
ATOM    838  CD  ARG A 120      63.450  24.300 -18.581  1.00 31.23           C  
ATOM    839  NE  ARG A 120      63.038  24.252 -17.181  1.00 31.23           N  
ATOM    840  NH1 ARG A 120      64.938  25.286 -16.370  1.00 31.23           N  
ATOM    841  NH2 ARG A 120      63.283  24.625 -14.928  1.00 31.23           N  
ATOM    842  CZ  ARG A 120      63.754  24.721 -16.163  1.00 31.23           C  
ATOM    843  N   LYS A 121      61.530  24.697 -23.607  1.00 30.26           N  
ATOM    844  CA  LYS A 121      61.755  26.140 -23.617  1.00 30.26           C  
ATOM    845  C   LYS A 121      62.153  26.624 -25.008  1.00 30.26           C  
ATOM    846  CB  LYS A 121      62.831  26.522 -22.600  1.00 30.26           C  
ATOM    847  O   LYS A 121      63.026  26.035 -25.650  1.00 30.26           O  
ATOM    848  CG  LYS A 121      62.292  26.816 -21.208  1.00 30.26           C  
ATOM    849  CD  LYS A 121      63.403  27.233 -20.254  1.00 30.26           C  
ATOM    850  CE  LYS A 121      62.873  27.477 -18.848  1.00 30.26           C  
ATOM    851  NZ  LYS A 121      63.958  27.892 -17.910  1.00 30.26           N  
ATOM    852  N   GLY A 122      61.390  27.525 -25.564  1.00 27.76           N  
ATOM    853  CA  GLY A 122      61.706  28.931 -25.759  1.00 27.76           C  
ATOM    854  C   GLY A 122      61.722  29.341 -27.220  1.00 27.76           C  
ATOM    855  O   GLY A 122      62.237  28.611 -28.069  1.00 27.76           O  
ATOM    856  N   LEU A 123      60.837  30.242 -27.592  1.00 31.42           N  
ATOM    857  CA  LEU A 123      61.079  31.633 -27.958  1.00 31.42           C  
ATOM    858  C   LEU A 123      60.596  31.914 -29.377  1.00 31.42           C  
ATOM    859  CB  LEU A 123      62.568  31.968 -27.838  1.00 31.42           C  
ATOM    860  O   LEU A 123      60.889  31.150 -30.299  1.00 31.42           O  
ATOM    861  CG  LEU A 123      62.968  32.872 -26.671  1.00 31.42           C  
ATOM    862  CD1 LEU A 123      64.034  32.193 -25.816  1.00 31.42           C  
ATOM    863  CD2 LEU A 123      63.465  34.219 -27.184  1.00 31.42           C  
ATOM    864  N   LEU A 124      59.622  32.828 -29.545  1.00 31.59           N  
ATOM    865  CA  LEU A 124      59.580  34.199 -30.043  1.00 31.59           C  
ATOM    866  C   LEU A 124      58.759  34.287 -31.326  1.00 31.59           C  
ATOM    867  CB  LEU A 124      60.998  34.721 -30.294  1.00 31.59           C  
ATOM    868  O   LEU A 124      58.971  33.508 -32.258  1.00 31.59           O  
ATOM    869  CG  LEU A 124      61.734  35.292 -29.081  1.00 31.59           C  
ATOM    870  CD1 LEU A 124      63.233  35.034 -29.202  1.00 31.59           C  
ATOM    871  CD2 LEU A 124      61.453  36.783 -28.938  1.00 31.59           C  
ATOM    872  N   CYS A 125      57.648  34.989 -31.242  1.00 27.80           N  
ATOM    873  CA  CYS A 125      56.874  35.910 -32.066  1.00 27.80           C  
ATOM    874  C   CYS A 125      57.790  36.805 -32.892  1.00 27.80           C  
ATOM    875  CB  CYS A 125      55.958  36.768 -31.193  1.00 27.80           C  
ATOM    876  O   CYS A 125      58.892  37.143 -32.457  1.00 27.80           O  
ATOM    877  SG  CYS A 125      54.410  35.955 -30.743  1.00 27.80           S  
ATOM    878  N   PRO A 126      57.220  37.336 -34.052  1.00 46.85           N  
ATOM    879  CA  PRO A 126      56.284  38.438 -34.284  1.00 46.85           C  
ATOM    880  C   PRO A 126      55.655  38.394 -35.675  1.00 46.85           C  
ATOM    881  CB  PRO A 126      57.157  39.684 -34.120  1.00 46.85           C  
ATOM    882  O   PRO A 126      56.076  37.602 -36.522  1.00 46.85           O  
ATOM    883  CG  PRO A 126      58.498  39.283 -34.645  1.00 46.85           C  
ATOM    884  CD  PRO A 126      58.462  37.818 -34.975  1.00 46.85           C  
ATOM    885  N   MET A 127      54.370  38.756 -35.704  1.00 29.28           N  
ATOM    886  CA  MET A 127      53.371  39.684 -36.226  1.00 29.28           C  
ATOM    887  C   MET A 127      53.320  39.629 -37.749  1.00 29.28           C  
ATOM    888  CB  MET A 127      53.670  41.112 -35.764  1.00 29.28           C  
ATOM    889  O   MET A 127      54.357  39.684 -38.411  1.00 29.28           O  
ATOM    890  CG  MET A 127      53.202  41.408 -34.348  1.00 29.28           C  
ATOM    891  SD  MET A 127      51.769  42.554 -34.307  1.00 29.28           S  
ATOM    892  CE  MET A 127      51.375  42.510 -32.537  1.00 29.28           C  
ATOM    893  N   ALA A 128      52.100  39.405 -38.295  1.00 29.57           N  
ATOM    894  CA  ALA A 128      51.014  40.136 -38.943  1.00 29.57           C  
ATOM    895  C   ALA A 128      50.799  39.644 -40.372  1.00 29.57           C  
ATOM    896  CB  ALA A 128      51.305  41.635 -38.938  1.00 29.57           C  
ATOM    897  O   ALA A 128      51.756  39.492 -41.134  1.00 29.57           O  
ATOM    898  N   SER A 129      49.591  39.232 -40.638  1.00 29.80           N  
ATOM    899  CA  SER A 129      48.337  39.590 -41.294  1.00 29.80           C  
ATOM    900  C   SER A 129      48.158  38.823 -42.600  1.00 29.80           C  
ATOM    901  CB  SER A 129      48.283  41.094 -41.565  1.00 29.80           C  
ATOM    902  O   SER A 129      49.106  38.676 -43.375  1.00 29.80           O  
ATOM    903  OG  SER A 129      48.626  41.827 -40.401  1.00 29.80           O  
ATOM    904  N   ALA A 130      47.013  38.171 -42.712  1.00 30.88           N  
ATOM    905  CA  ALA A 130      45.715  38.261 -43.375  1.00 30.88           C  
ATOM    906  C   ALA A 130      45.459  37.036 -44.248  1.00 30.88           C  
ATOM    907  CB  ALA A 130      45.633  39.534 -44.213  1.00 30.88           C  
ATOM    908  O   ALA A 130      46.340  36.605 -44.997  1.00 30.88           O  
ATOM    909  N   ASP A 131      44.371  36.292 -43.989  1.00 28.98           N  
ATOM    910  CA  ASP A 131      43.056  36.138 -44.604  1.00 28.98           C  
ATOM    911  C   ASP A 131      42.829  34.699 -45.061  1.00 28.98           C  
ATOM    912  CB  ASP A 131      42.902  37.096 -45.787  1.00 28.98           C  
ATOM    913  O   ASP A 131      43.704  34.094 -45.684  1.00 28.98           O  
ATOM    914  CG  ASP A 131      41.671  37.978 -45.680  1.00 28.98           C  
ATOM    915  OD1 ASP A 131      40.902  37.836 -44.704  1.00 28.98           O  
ATOM    916  OD2 ASP A 131      41.465  38.821 -46.580  1.00 28.98           O  
ATOM    917  N   HIS A 132      41.741  33.985 -44.550  1.00 32.31           N  
ATOM    918  CA  HIS A 132      40.460  33.524 -45.072  1.00 32.31           C  
ATOM    919  C   HIS A 132      40.117  32.135 -44.546  1.00 32.31           C  
ATOM    920  CB  HIS A 132      40.477  33.517 -46.602  1.00 32.31           C  
ATOM    921  O   HIS A 132      40.957  31.232 -44.572  1.00 32.31           O  
ATOM    922  CG  HIS A 132      39.951  34.776 -47.214  1.00 32.31           C  
ATOM    923  CD2 HIS A 132      40.458  35.572 -48.185  1.00 32.31           C  
ATOM    924  ND1 HIS A 132      38.759  35.349 -46.828  1.00 32.31           N  
ATOM    925  CE1 HIS A 132      38.555  36.447 -47.537  1.00 32.31           C  
ATOM    926  NE2 HIS A 132      39.572  36.605 -48.368  1.00 32.31           N  
ATOM    927  N   GLY A 133      39.048  31.940 -43.725  1.00 26.06           N  
ATOM    928  CA  GLY A 133      37.780  31.316 -44.069  1.00 26.06           C  
ATOM    929  C   GLY A 133      37.361  30.236 -43.089  1.00 26.06           C  
ATOM    930  O   GLY A 133      38.143  29.335 -42.779  1.00 26.06           O  
ATOM    931  N   LEU A 134      36.336  30.445 -42.248  1.00 30.26           N  
ATOM    932  CA  LEU A 134      34.914  30.168 -42.078  1.00 30.26           C  
ATOM    933  C   LEU A 134      34.682  29.220 -40.906  1.00 30.26           C  
ATOM    934  CB  LEU A 134      34.327  29.568 -43.359  1.00 30.26           C  
ATOM    935  O   LEU A 134      35.418  28.246 -40.735  1.00 30.26           O  
ATOM    936  CG  LEU A 134      34.134  30.531 -44.531  1.00 30.26           C  
ATOM    937  CD1 LEU A 134      33.900  29.754 -45.822  1.00 30.26           C  
ATOM    938  CD2 LEU A 134      32.973  31.482 -44.256  1.00 30.26           C  
ATOM    939  N   PRO A 135      33.368  28.993 -40.382  1.00 44.40           N  
ATOM    940  CA  PRO A 135      32.171  29.624 -39.823  1.00 44.40           C  
ATOM    941  C   PRO A 135      31.632  28.887 -38.600  1.00 44.40           C  
ATOM    942  CB  PRO A 135      31.169  29.568 -40.980  1.00 44.40           C  
ATOM    943  O   PRO A 135      32.227  27.901 -38.157  1.00 44.40           O  
ATOM    944  CG  PRO A 135      31.469  28.283 -41.682  1.00 44.40           C  
ATOM    945  CD  PRO A 135      32.697  27.678 -41.065  1.00 44.40           C  
ATOM    946  N   GLN A 136      30.988  29.647 -37.602  1.00 32.70           N  
ATOM    947  CA  GLN A 136      29.622  29.397 -37.155  1.00 32.70           C  
ATOM    948  C   GLN A 136      29.435  29.813 -35.699  1.00 32.70           C  
ATOM    949  CB  GLN A 136      29.261  27.922 -37.330  1.00 32.70           C  
ATOM    950  O   GLN A 136      30.193  29.387 -34.824  1.00 32.70           O  
ATOM    951  CG  GLN A 136      28.657  27.593 -38.690  1.00 32.70           C  
ATOM    952  CD  GLN A 136      28.168  26.160 -38.784  1.00 32.70           C  
ATOM    953  NE2 GLN A 136      27.879  25.712 -40.001  1.00 32.70           N  
ATOM    954  OE1 GLN A 136      28.052  25.462 -37.772  1.00 32.70           O  
ATOM    955  N   ASN A 137      28.796  30.908 -35.429  1.00 30.53           N  
ATOM    956  CA  ASN A 137      27.515  31.571 -35.212  1.00 30.53           C  
ATOM    957  C   ASN A 137      26.851  31.100 -33.922  1.00 30.53           C  
ATOM    958  CB  ASN A 137      26.583  31.339 -36.404  1.00 30.53           C  
ATOM    959  O   ASN A 137      26.579  29.909 -33.757  1.00 30.53           O  
ATOM    960  CG  ASN A 137      26.832  32.313 -37.539  1.00 30.53           C  
ATOM    961  ND2 ASN A 137      26.327  31.986 -38.722  1.00 30.53           N  
ATOM    962  OD1 ASN A 137      27.475  33.349 -37.353  1.00 30.53           O  
ATOM    963  N   SER A 138      26.865  31.702 -32.742  1.00 41.71           N  
ATOM    964  CA  SER A 138      25.849  32.220 -31.832  1.00 41.71           C  
ATOM    965  C   SER A 138      25.010  33.305 -32.500  1.00 41.71           C  
ATOM    966  CB  SER A 138      26.497  32.775 -30.563  1.00 41.71           C  
ATOM    967  O   SER A 138      25.518  34.072 -33.320  1.00 41.71           O  
ATOM    968  OG  SER A 138      27.561  31.941 -30.136  1.00 41.71           O  
ATOM    969  N   PRO A 139      23.655  33.221 -32.219  1.00 43.50           N  
ATOM    970  CA  PRO A 139      23.065  34.408 -31.597  1.00 43.50           C  
ATOM    971  C   PRO A 139      21.723  34.119 -30.929  1.00 43.50           C  
ATOM    972  CB  PRO A 139      22.893  35.374 -32.772  1.00 43.50           C  
ATOM    973  O   PRO A 139      21.110  33.081 -31.191  1.00 43.50           O  
ATOM    974  CG  PRO A 139      22.570  34.500 -33.940  1.00 43.50           C  
ATOM    975  CD  PRO A 139      22.705  33.066 -33.515  1.00 43.50           C  
ATOM    976  N   LEU A 140      21.452  34.664 -29.710  1.00 31.77           N  
ATOM    977  CA  LEU A 140      20.588  35.679 -29.118  1.00 31.77           C  
ATOM    978  C   LEU A 140      20.266  36.775 -30.129  1.00 31.77           C  
ATOM    979  CB  LEU A 140      21.247  36.289 -27.879  1.00 31.77           C  
ATOM    980  O   LEU A 140      21.143  37.212 -30.877  1.00 31.77           O  
ATOM    981  CG  LEU A 140      21.316  35.397 -26.638  1.00 31.77           C  
ATOM    982  CD1 LEU A 140      22.338  35.944 -25.648  1.00 31.77           C  
ATOM    983  CD2 LEU A 140      19.942  35.280 -25.987  1.00 31.77           C  
ATOM    984  N   SER A 141      18.945  36.904 -30.626  1.00 37.69           N  
ATOM    985  CA  SER A 141      18.014  38.025 -30.711  1.00 37.69           C  
ATOM    986  C   SER A 141      16.818  37.684 -31.594  1.00 37.69           C  
ATOM    987  CB  SER A 141      18.720  39.269 -31.253  1.00 37.69           C  
ATOM    988  O   SER A 141      16.914  36.828 -32.476  1.00 37.69           O  
ATOM    989  OG  SER A 141      19.281  40.029 -30.196  1.00 37.69           O  
ATOM    990  N   PRO A 142      15.610  38.769 -31.742  1.00 44.07           N  
ATOM    991  CA  PRO A 142      15.537  40.185 -32.109  1.00 44.07           C  
ATOM    992  C   PRO A 142      14.163  40.794 -31.839  1.00 44.07           C  
ATOM    993  CB  PRO A 142      15.846  40.178 -33.608  1.00 44.07           C  
ATOM    994  O   PRO A 142      13.218  40.072 -31.507  1.00 44.07           O  
ATOM    995  CG  PRO A 142      15.255  38.901 -34.114  1.00 44.07           C  
ATOM    996  CD  PRO A 142      14.743  38.115 -32.941  1.00 44.07           C  
ATOM    997  N   ALA A 143      14.185  42.078 -31.421  1.00 36.30           N  
ATOM    998  CA  ALA A 143      13.891  43.486 -31.674  1.00 36.30           C  
ATOM    999  C   ALA A 143      12.898  43.641 -32.822  1.00 36.30           C  
ATOM   1000  CB  ALA A 143      15.176  44.252 -31.980  1.00 36.30           C  
ATOM   1001  O   ALA A 143      13.013  42.965 -33.847  1.00 36.30           O  
ATOM   1002  N   ASP A 144      11.799  44.465 -32.607  1.00 29.76           N  
ATOM   1003  CA  ASP A 144      11.116  45.443 -33.449  1.00 29.76           C  
ATOM   1004  C   ASP A 144      10.647  46.642 -32.628  1.00 29.76           C  
ATOM   1005  CB  ASP A 144       9.928  44.797 -34.164  1.00 29.76           C  
ATOM   1006  O   ASP A 144       9.958  46.479 -31.619  1.00 29.76           O  
ATOM   1007  CG  ASP A 144      10.200  44.517 -35.632  1.00 29.76           C  
ATOM   1008  OD1 ASP A 144      11.208  45.021 -36.172  1.00 29.76           O  
ATOM   1009  OD2 ASP A 144       9.397  43.788 -36.254  1.00 29.76           O  
ATOM   1010  N   ALA A 145      11.179  47.891 -32.789  1.00 35.67           N  
ATOM   1011  CA  ALA A 145      11.292  49.124 -33.564  1.00 35.67           C  
ATOM   1012  C   ALA A 145      10.162  50.091 -33.224  1.00 35.67           C  
ATOM   1013  CB  ALA A 145      11.293  48.814 -35.059  1.00 35.67           C  
ATOM   1014  O   ALA A 145       8.993  49.700 -33.183  1.00 35.67           O  
ATOM   1015  N   SER A 146      10.580  51.328 -32.837  1.00 31.00           N  
ATOM   1016  CA  SER A 146      10.690  52.577 -33.583  1.00 31.00           C  
ATOM   1017  C   SER A 146      10.403  53.780 -32.691  1.00 31.00           C  
ATOM   1018  CB  SER A 146       9.733  52.576 -34.775  1.00 31.00           C  
ATOM   1019  O   SER A 146       9.388  53.813 -31.992  1.00 31.00           O  
ATOM   1020  OG  SER A 146       8.933  51.406 -34.778  1.00 31.00           O  
ATOM   1021  N   GLN A 147      11.296  54.658 -32.398  1.00 34.36           N  
ATOM   1022  CA  GLN A 147      11.596  56.081 -32.289  1.00 34.36           C  
ATOM   1023  C   GLN A 147      10.853  56.884 -33.353  1.00 34.36           C  
ATOM   1024  CB  GLN A 147      13.102  56.324 -32.405  1.00 34.36           C  
ATOM   1025  O   GLN A 147      10.579  56.375 -34.443  1.00 34.36           O  
ATOM   1026  CG  GLN A 147      13.879  55.977 -31.142  1.00 34.36           C  
ATOM   1027  CD  GLN A 147      15.330  56.415 -31.207  1.00 34.36           C  
ATOM   1028  NE2 GLN A 147      16.065  56.198 -30.121  1.00 34.36           N  
ATOM   1029  OE1 GLN A 147      15.788  56.943 -32.226  1.00 34.36           O  
ATOM   1030  N   PRO A 148      10.960  58.353 -33.323  1.00 49.40           N  
ATOM   1031  CA  PRO A 148      11.978  59.301 -32.865  1.00 49.40           C  
ATOM   1032  C   PRO A 148      11.404  60.682 -32.558  1.00 49.40           C  
ATOM   1033  CB  PRO A 148      12.955  59.365 -34.042  1.00 49.40           C  
ATOM   1034  O   PRO A 148      10.192  60.888 -32.665  1.00 49.40           O  
ATOM   1035  CG  PRO A 148      12.098  59.220 -35.258  1.00 49.40           C  
ATOM   1036  CD  PRO A 148      10.692  58.926 -34.818  1.00 49.40           C  
ATOM   1037  N   ALA A 149      12.051  61.517 -31.655  1.00 31.83           N  
ATOM   1038  CA  ALA A 149      12.965  62.656 -31.624  1.00 31.83           C  
ATOM   1039  C   ALA A 149      12.204  63.966 -31.442  1.00 31.83           C  
ATOM   1040  CB  ALA A 149      13.801  62.703 -32.901  1.00 31.83           C  
ATOM   1041  O   ALA A 149      11.156  64.173 -32.058  1.00 31.83           O  
ATOM   1042  N   ALA A 150      12.616  64.887 -30.532  1.00 31.33           N  
ATOM   1043  CA  ALA A 150      13.392  66.124 -30.522  1.00 31.33           C  
ATOM   1044  C   ALA A 150      12.607  67.259 -29.870  1.00 31.33           C  
ATOM   1045  CB  ALA A 150      13.797  66.510 -31.943  1.00 31.33           C  
ATOM   1046  O   ALA A 150      11.414  67.428 -30.133  1.00 31.33           O  
ATOM   1047  N   SER A 151      13.179  68.024 -28.878  1.00 31.51           N  
ATOM   1048  CA  SER A 151      13.859  69.298 -28.670  1.00 31.51           C  
ATOM   1049  C   SER A 151      12.974  70.279 -27.909  1.00 31.51           C  
ATOM   1050  CB  SER A 151      14.278  69.908 -30.008  1.00 31.51           C  
ATOM   1051  O   SER A 151      11.770  70.362 -28.162  1.00 31.51           O  
ATOM   1052  OG  SER A 151      13.178  69.966 -30.900  1.00 31.51           O  
ATOM   1053  N   GLY A 152      13.457  70.909 -26.820  1.00 27.56           N  
ATOM   1054  CA  GLY A 152      13.960  72.249 -26.564  1.00 27.56           C  
ATOM   1055  C   GLY A 152      12.957  73.137 -25.852  1.00 27.56           C  
ATOM   1056  O   GLY A 152      11.759  73.083 -26.138  1.00 27.56           O  
ATOM   1057  N   TYR A 153      13.268  73.716 -24.671  1.00 30.09           N  
ATOM   1058  CA  TYR A 153      13.569  75.016 -24.081  1.00 30.09           C  
ATOM   1059  C   TYR A 153      12.293  75.721 -23.637  1.00 30.09           C  
ATOM   1060  CB  TYR A 153      14.332  75.895 -25.077  1.00 30.09           C  
ATOM   1061  O   TYR A 153      11.291  75.716 -24.356  1.00 30.09           O  
ATOM   1062  CG  TYR A 153      15.766  75.471 -25.285  1.00 30.09           C  
ATOM   1063  CD1 TYR A 153      16.756  75.819 -24.369  1.00 30.09           C  
ATOM   1064  CD2 TYR A 153      16.134  74.723 -26.398  1.00 30.09           C  
ATOM   1065  CE1 TYR A 153      18.079  75.433 -24.558  1.00 30.09           C  
ATOM   1066  CE2 TYR A 153      17.454  74.331 -26.597  1.00 30.09           C  
ATOM   1067  OH  TYR A 153      19.725  74.305 -25.865  1.00 30.09           O  
ATOM   1068  CZ  TYR A 153      18.417  74.690 -25.673  1.00 30.09           C  
ATOM   1069  N   GLU A 154      12.208  76.209 -22.378  1.00 28.20           N  
ATOM   1070  CA  GLU A 154      12.190  77.518 -21.732  1.00 28.20           C  
ATOM   1071  C   GLU A 154      10.799  77.854 -21.204  1.00 28.20           C  
ATOM   1072  CB  GLU A 154      12.660  78.604 -22.704  1.00 28.20           C  
ATOM   1073  O   GLU A 154       9.807  77.724 -21.924  1.00 28.20           O  
ATOM   1074  CG  GLU A 154      13.959  79.280 -22.289  1.00 28.20           C  
ATOM   1075  CD  GLU A 154      14.601  80.083 -23.409  1.00 28.20           C  
ATOM   1076  OE1 GLU A 154      15.259  81.109 -23.120  1.00 28.20           O  
ATOM   1077  OE2 GLU A 154      14.444  79.685 -24.585  1.00 28.20           O  
ATOM   1078  N   ASN A 155      10.713  78.226 -19.920  1.00 29.74           N  
ATOM   1079  CA  ASN A 155      10.532  79.386 -19.054  1.00 29.74           C  
ATOM   1080  C   ASN A 155       9.116  79.945 -19.154  1.00 29.74           C  
ATOM   1081  CB  ASN A 155      11.557  80.472 -19.389  1.00 29.74           C  
ATOM   1082  O   ASN A 155       8.573  80.080 -20.252  1.00 29.74           O  
ATOM   1083  CG  ASN A 155      12.458  80.806 -18.217  1.00 29.74           C  
ATOM   1084  ND2 ASN A 155      13.374  81.745 -18.423  1.00 29.74           N  
ATOM   1085  OD1 ASN A 155      12.334  80.224 -17.137  1.00 29.74           O  
ATOM   1086  N   GLN A 156       8.456  80.211 -18.006  1.00 32.53           N  
ATOM   1087  CA  GLN A 156       7.939  81.349 -17.254  1.00 32.53           C  
ATOM   1088  C   GLN A 156       6.490  81.644 -17.630  1.00 32.53           C  
ATOM   1089  CB  GLN A 156       8.805  82.588 -17.491  1.00 32.53           C  
ATOM   1090  O   GLN A 156       6.138  81.652 -18.812  1.00 32.53           O  
ATOM   1091  CG  GLN A 156      10.178  82.512 -16.837  1.00 32.53           C  
ATOM   1092  CD  GLN A 156      10.924  83.832 -16.883  1.00 32.53           C  
ATOM   1093  NE2 GLN A 156      12.232  83.767 -17.109  1.00 32.53           N  
ATOM   1094  OE1 GLN A 156      10.330  84.902 -16.717  1.00 32.53           O  
ATOM   1095  N   ASN A 157       5.644  81.734 -16.615  1.00 31.56           N  
ATOM   1096  CA  ASN A 157       4.775  82.879 -16.364  1.00 31.56           C  
ATOM   1097  C   ASN A 157       3.636  82.522 -15.413  1.00 31.56           C  
ATOM   1098  CB  ASN A 157       4.216  83.427 -17.679  1.00 31.56           C  
ATOM   1099  O   ASN A 157       2.932  81.533 -15.625  1.00 31.56           O  
ATOM   1100  CG  ASN A 157       4.330  84.936 -17.778  1.00 31.56           C  
ATOM   1101  ND2 ASN A 157       3.470  85.543 -18.587  1.00 31.56           N  
ATOM   1102  OD1 ASN A 157       5.185  85.550 -17.134  1.00 31.56           O  
ATOM   1103  N   SER A 158       3.575  83.165 -14.210  1.00 36.53           N  
ATOM   1104  CA  SER A 158       2.988  84.327 -13.552  1.00 36.53           C  
ATOM   1105  C   SER A 158       1.492  84.136 -13.324  1.00 36.53           C  
ATOM   1106  CB  SER A 158       3.229  85.591 -14.379  1.00 36.53           C  
ATOM   1107  O   SER A 158       0.780  83.657 -14.209  1.00 36.53           O  
ATOM   1108  OG  SER A 158       4.576  85.659 -14.813  1.00 36.53           O  
ATOM   1109  N   GLY A 159       1.051  84.372 -12.089  1.00 30.10           N  
ATOM   1110  CA  GLY A 159       0.326  85.553 -11.648  1.00 30.10           C  
ATOM   1111  C   GLY A 159      -0.851  85.230 -10.746  1.00 30.10           C  
ATOM   1112  O   GLY A 159      -1.616  84.305 -11.025  1.00 30.10           O  
ATOM   1113  N   ALA A 160      -0.814  85.648  -9.461  1.00 31.21           N  
ATOM   1114  CA  ALA A 160      -1.333  86.768  -8.681  1.00 31.21           C  
ATOM   1115  C   ALA A 160      -2.822  86.596  -8.396  1.00 31.21           C  
ATOM   1116  CB  ALA A 160      -1.083  88.086  -9.411  1.00 31.21           C  
ATOM   1117  O   ALA A 160      -3.600  86.274  -9.297  1.00 31.21           O  
ATOM   1118  N   ALA A 161      -3.199  86.588  -7.122  1.00 34.55           N  
ATOM   1119  CA  ALA A 161      -3.887  87.334  -6.072  1.00 34.55           C  
ATOM   1120  C   ALA A 161      -5.258  87.809  -6.544  1.00 34.55           C  
ATOM   1121  CB  ALA A 161      -3.041  88.524  -5.624  1.00 34.55           C  
ATOM   1122  O   ALA A 161      -5.409  88.253  -7.685  1.00 34.55           O  
ATOM   1123  N   THR A 162      -6.323  87.569  -5.748  1.00 33.37           N  
ATOM   1124  CA  THR A 162      -7.284  88.540  -5.237  1.00 33.37           C  
ATOM   1125  C   THR A 162      -8.626  87.873  -4.948  1.00 33.37           C  
ATOM   1126  CB  THR A 162      -7.488  89.700  -6.229  1.00 33.37           C  
ATOM   1127  O   THR A 162      -9.107  87.064  -5.744  1.00 33.37           O  
ATOM   1128  CG2 THR A 162      -6.448  90.795  -6.016  1.00 33.37           C  
ATOM   1129  OG1 THR A 162      -7.374  89.202  -7.567  1.00 33.37           O  
ATOM   1130  N   GLY A 163      -9.087  87.904  -3.668  1.00 31.19           N  
ATOM   1131  CA  GLY A 163     -10.092  88.707  -2.991  1.00 31.19           C  
ATOM   1132  C   GLY A 163     -11.498  88.161  -3.149  1.00 31.19           C  
ATOM   1133  O   GLY A 163     -11.883  87.730  -4.238  1.00 31.19           O  
ATOM   1134  N   SER A 164     -12.142  87.771  -2.047  1.00 35.07           N  
ATOM   1135  CA  SER A 164     -13.322  88.045  -1.234  1.00 35.07           C  
ATOM   1136  C   SER A 164     -14.573  88.166  -2.097  1.00 35.07           C  
ATOM   1137  CB  SER A 164     -13.128  89.325  -0.420  1.00 35.07           C  
ATOM   1138  O   SER A 164     -14.560  88.845  -3.127  1.00 35.07           O  
ATOM   1139  OG  SER A 164     -14.346  89.729   0.181  1.00 35.07           O  
ATOM   1140  N   THR A 165     -15.635  87.372  -1.836  1.00 37.09           N  
ATOM   1141  CA  THR A 165     -17.034  87.779  -1.777  1.00 37.09           C  
ATOM   1142  C   THR A 165     -17.922  86.608  -1.366  1.00 37.09           C  
ATOM   1143  CB  THR A 165     -17.511  88.338  -3.130  1.00 37.09           C  
ATOM   1144  O   THR A 165     -17.797  85.508  -1.909  1.00 37.09           O  
ATOM   1145  CG2 THR A 165     -18.910  88.935  -3.017  1.00 37.09           C  
ATOM   1146  OG1 THR A 165     -16.602  89.357  -3.567  1.00 37.09           O  
ATOM   1147  N   LEU A 166     -18.583  86.610  -0.167  1.00 32.16           N  
ATOM   1148  CA  LEU A 166     -19.858  86.612   0.541  1.00 32.16           C  
ATOM   1149  C   LEU A 166     -21.000  86.224  -0.393  1.00 32.16           C  
ATOM   1150  CB  LEU A 166     -20.130  87.990   1.152  1.00 32.16           C  
ATOM   1151  O   LEU A 166     -21.147  86.801  -1.473  1.00 32.16           O  
ATOM   1152  CG  LEU A 166     -19.377  88.320   2.442  1.00 32.16           C  
ATOM   1153  CD1 LEU A 166     -19.209  89.829   2.587  1.00 32.16           C  
ATOM   1154  CD2 LEU A 166     -20.104  87.739   3.650  1.00 32.16           C  
ATOM   1155  N   ARG A 167     -21.810  85.166  -0.109  1.00 32.17           N  
ATOM   1156  CA  ARG A 167     -23.048  84.665   0.478  1.00 32.17           C  
ATOM   1157  C   ARG A 167     -23.841  83.844  -0.534  1.00 32.17           C  
ATOM   1158  CB  ARG A 167     -23.903  85.822   0.999  1.00 32.17           C  
ATOM   1159  O   ARG A 167     -23.890  84.186  -1.717  1.00 32.17           O  
ATOM   1160  CG  ARG A 167     -23.804  86.033   2.501  1.00 32.17           C  
ATOM   1161  CD  ARG A 167     -24.731  87.143   2.978  1.00 32.17           C  
ATOM   1162  NE  ARG A 167     -24.763  87.231   4.435  1.00 32.17           N  
ATOM   1163  NH1 ARG A 167     -26.927  88.030   4.546  1.00 32.17           N  
ATOM   1164  NH2 ARG A 167     -25.725  87.690   6.469  1.00 32.17           N  
ATOM   1165  CZ  ARG A 167     -25.805  87.650   5.147  1.00 32.17           C  
ATOM   1166  N   PRO A 168     -25.049  83.170  -0.108  1.00 45.77           N  
ATOM   1167  CA  PRO A 168     -25.881  82.460   0.867  1.00 45.77           C  
ATOM   1168  C   PRO A 168     -26.971  81.617   0.210  1.00 45.77           C  
ATOM   1169  CB  PRO A 168     -26.492  83.591   1.699  1.00 45.77           C  
ATOM   1170  O   PRO A 168     -27.218  81.748  -0.991  1.00 45.77           O  
ATOM   1171  CG  PRO A 168     -26.703  84.708   0.728  1.00 45.77           C  
ATOM   1172  CD  PRO A 168     -26.143  84.296  -0.603  1.00 45.77           C  
ATOM   1173  N   GLY A 169     -27.236  80.352   0.702  1.00 33.08           N  
ATOM   1174  CA  GLY A 169     -28.575  79.961   1.112  1.00 33.08           C  
ATOM   1175  C   GLY A 169     -28.944  78.554   0.682  1.00 33.08           C  
ATOM   1176  O   GLY A 169     -28.783  78.194  -0.486  1.00 33.08           O  
ATOM   1177  N   THR A 170     -28.824  77.491   1.581  1.00 36.84           N  
ATOM   1178  CA  THR A 170     -29.916  76.525   1.625  1.00 36.84           C  
ATOM   1179  C   THR A 170     -29.798  75.633   2.857  1.00 36.84           C  
ATOM   1180  CB  THR A 170     -29.942  75.653   0.356  1.00 36.84           C  
ATOM   1181  O   THR A 170     -28.700  75.206   3.218  1.00 36.84           O  
ATOM   1182  CG2 THR A 170     -31.193  75.924  -0.472  1.00 36.84           C  
ATOM   1183  OG1 THR A 170     -28.785  75.941  -0.439  1.00 36.84           O  
ATOM   1184  N   ARG A 171     -30.586  75.890   3.927  1.00 41.83           N  
ATOM   1185  CA  ARG A 171     -31.500  75.282   4.889  1.00 41.83           C  
ATOM   1186  C   ARG A 171     -30.913  73.999   5.467  1.00 41.83           C  
ATOM   1187  CB  ARG A 171     -32.853  74.991   4.235  1.00 41.83           C  
ATOM   1188  O   ARG A 171     -30.423  73.144   4.726  1.00 41.83           O  
ATOM   1189  CG  ARG A 171     -33.869  76.110   4.397  1.00 41.83           C  
ATOM   1190  CD  ARG A 171     -35.191  75.774   3.721  1.00 41.83           C  
ATOM   1191  NE  ARG A 171     -36.278  76.615   4.214  1.00 41.83           N  
ATOM   1192  NH1 ARG A 171     -37.922  75.581   2.964  1.00 41.83           N  
ATOM   1193  NH2 ARG A 171     -38.458  77.322   4.355  1.00 41.83           N  
ATOM   1194  CZ  ARG A 171     -37.550  76.504   3.844  1.00 41.83           C  
ATOM   1195  N   PRO A 172     -30.805  73.840   6.880  1.00 40.21           N  
ATOM   1196  CA  PRO A 172     -30.228  72.701   7.597  1.00 40.21           C  
ATOM   1197  C   PRO A 172     -31.189  71.518   7.697  1.00 40.21           C  
ATOM   1198  CB  PRO A 172     -29.923  73.275   8.983  1.00 40.21           C  
ATOM   1199  O   PRO A 172     -32.400  71.711   7.829  1.00 40.21           O  
ATOM   1200  CG  PRO A 172     -30.829  74.457   9.115  1.00 40.21           C  
ATOM   1201  CD  PRO A 172     -31.405  74.769   7.764  1.00 40.21           C  
ATOM   1202  N   ALA A 173     -31.090  70.411   6.899  1.00 46.93           N  
ATOM   1203  CA  ALA A 173     -31.580  69.047   7.078  1.00 46.93           C  
ATOM   1204  C   ALA A 173     -31.105  68.463   8.405  1.00 46.93           C  
ATOM   1205  CB  ALA A 173     -31.127  68.162   5.919  1.00 46.93           C  
ATOM   1206  O   ALA A 173     -30.022  68.802   8.887  1.00 46.93           O  
ATOM   1207  N   PRO A 174     -32.073  67.790   9.206  1.00 46.27           N  
ATOM   1208  CA  PRO A 174     -32.233  67.377  10.602  1.00 46.27           C  
ATOM   1209  C   PRO A 174     -31.035  66.585  11.124  1.00 46.27           C  
ATOM   1210  CB  PRO A 174     -33.491  66.505  10.570  1.00 46.27           C  
ATOM   1211  O   PRO A 174     -30.358  65.902  10.351  1.00 46.27           O  
ATOM   1212  CG  PRO A 174     -33.614  66.065   9.147  1.00 46.27           C  
ATOM   1213  CD  PRO A 174     -32.582  66.790   8.332  1.00 46.27           C  
ATOM   1214  N   LEU A 175     -30.181  67.139  11.979  1.00 50.58           N  
ATOM   1215  CA  LEU A 175     -29.102  66.798  12.900  1.00 50.58           C  
ATOM   1216  C   LEU A 175     -29.283  65.388  13.452  1.00 50.58           C  
ATOM   1217  CB  LEU A 175     -29.042  67.806  14.052  1.00 50.58           C  
ATOM   1218  O   LEU A 175     -28.346  64.809  14.007  1.00 50.58           O  
ATOM   1219  CG  LEU A 175     -28.542  69.208  13.700  1.00 50.58           C  
ATOM   1220  CD1 LEU A 175     -28.838  70.177  14.840  1.00 50.58           C  
ATOM   1221  CD2 LEU A 175     -27.050  69.181  13.387  1.00 50.58           C  
ATOM   1222  N   THR A 176     -30.328  64.589  12.869  1.00 53.03           N  
ATOM   1223  CA  THR A 176     -30.403  63.248  13.439  1.00 53.03           C  
ATOM   1224  C   THR A 176     -30.067  62.194  12.387  1.00 53.03           C  
ATOM   1225  CB  THR A 176     -31.800  62.967  14.023  1.00 53.03           C  
ATOM   1226  O   THR A 176     -29.720  61.061  12.726  1.00 53.03           O  
ATOM   1227  CG2 THR A 176     -31.761  61.799  15.004  1.00 53.03           C  
ATOM   1228  OG1 THR A 176     -32.269  64.135  14.707  1.00 53.03           O  
ATOM   1229  N   ALA A 177     -29.853  62.518  11.094  1.00 48.09           N  
ATOM   1230  CA  ALA A 177     -29.363  61.631  10.042  1.00 48.09           C  
ATOM   1231  C   ALA A 177     -27.844  61.717   9.915  1.00 48.09           C  
ATOM   1232  CB  ALA A 177     -30.025  61.970   8.709  1.00 48.09           C  
ATOM   1233  O   ALA A 177     -27.209  60.815   9.365  1.00 48.09           O  
ATOM   1234  N   MET A 178     -27.237  62.658  10.679  1.00 51.00           N  
ATOM   1235  CA  MET A 178     -25.803  62.919  10.606  1.00 51.00           C  
ATOM   1236  C   MET A 178     -25.051  62.134  11.676  1.00 51.00           C  
ATOM   1237  CB  MET A 178     -25.519  64.414  10.758  1.00 51.00           C  
ATOM   1238  O   MET A 178     -23.884  61.785  11.490  1.00 51.00           O  
ATOM   1239  CG  MET A 178     -26.018  65.254   9.593  1.00 51.00           C  
ATOM   1240  SD  MET A 178     -24.648  66.033   8.652  1.00 51.00           S  
ATOM   1241  CE  MET A 178     -24.819  65.169   7.065  1.00 51.00           C  
ATOM   1242  N   SER A 179     -25.836  61.656  12.739  1.00 55.77           N  
ATOM   1243  CA  SER A 179     -25.189  60.949  13.839  1.00 55.77           C  
ATOM   1244  C   SER A 179     -25.092  59.454  13.554  1.00 55.77           C  
ATOM   1245  CB  SER A 179     -25.950  61.178  15.146  1.00 55.77           C  
ATOM   1246  O   SER A 179     -24.102  58.811  13.913  1.00 55.77           O  
ATOM   1247  OG  SER A 179     -25.778  60.082  16.028  1.00 55.77           O  
ATOM   1248  N   SER A 180     -26.016  58.918  12.663  1.00 54.58           N  
ATOM   1249  CA  SER A 180     -25.998  57.520  12.246  1.00 54.58           C  
ATOM   1250  C   SER A 180     -25.068  57.311  11.056  1.00 54.58           C  
ATOM   1251  CB  SER A 180     -27.408  57.047  11.892  1.00 54.58           C  
ATOM   1252  O   SER A 180     -24.389  56.286  10.964  1.00 54.58           O  
ATOM   1253  OG  SER A 180     -27.992  57.894  10.916  1.00 54.58           O  
ATOM   1254  N   GLN A 181     -24.811  58.359  10.289  1.00 55.40           N  
ATOM   1255  CA  GLN A 181     -23.901  58.383   9.149  1.00 55.40           C  
ATOM   1256  C   GLN A 181     -22.468  58.664   9.594  1.00 55.40           C  
ATOM   1257  CB  GLN A 181     -24.347  59.429   8.127  1.00 55.40           C  
ATOM   1258  O   GLN A 181     -21.518  58.123   9.024  1.00 55.40           O  
ATOM   1259  CG  GLN A 181     -25.582  59.025   7.332  1.00 55.40           C  
ATOM   1260  CD  GLN A 181     -25.970  60.054   6.287  1.00 55.40           C  
ATOM   1261  NE2 GLN A 181     -26.949  59.714   5.456  1.00 55.40           N  
ATOM   1262  OE1 GLN A 181     -25.396  61.146   6.229  1.00 55.40           O  
ATOM   1263  N   MET A 182     -22.309  59.314  10.725  1.00 56.78           N  
ATOM   1264  CA  MET A 182     -21.019  59.651  11.319  1.00 56.78           C  
ATOM   1265  C   MET A 182     -20.463  58.477  12.117  1.00 56.78           C  
ATOM   1266  CB  MET A 182     -21.145  60.882  12.218  1.00 56.78           C  
ATOM   1267  O   MET A 182     -19.252  58.251  12.136  1.00 56.78           O  
ATOM   1268  CG  MET A 182     -21.084  62.201  11.465  1.00 56.78           C  
ATOM   1269  SD  MET A 182     -20.898  63.642  12.584  1.00 56.78           S  
ATOM   1270  CE  MET A 182     -19.096  63.648  12.802  1.00 56.78           C  
ATOM   1271  N   SER A 183     -21.407  57.641  12.685  1.00 60.09           N  
ATOM   1272  CA  SER A 183     -21.043  56.436  13.423  1.00 60.09           C  
ATOM   1273  C   SER A 183     -20.690  55.294  12.477  1.00 60.09           C  
ATOM   1274  CB  SER A 183     -22.184  56.008  14.348  1.00 60.09           C  
ATOM   1275  O   SER A 183     -19.778  54.511  12.753  1.00 60.09           O  
ATOM   1276  OG  SER A 183     -23.416  55.982  13.649  1.00 60.09           O  
ATOM   1277  N   HIS A 184     -21.285  55.292  11.266  1.00 56.53           N  
ATOM   1278  CA  HIS A 184     -20.984  54.349  10.195  1.00 56.53           C  
ATOM   1279  C   HIS A 184     -19.712  54.745   9.453  1.00 56.53           C  
ATOM   1280  CB  HIS A 184     -22.156  54.258   9.216  1.00 56.53           C  
ATOM   1281  O   HIS A 184     -18.909  53.884   9.085  1.00 56.53           O  
ATOM   1282  CG  HIS A 184     -23.298  53.435   9.722  1.00 56.53           C  
ATOM   1283  CD2 HIS A 184     -24.579  53.770  10.005  1.00 56.53           C  
ATOM   1284  ND1 HIS A 184     -23.181  52.090   9.997  1.00 56.53           N  
ATOM   1285  CE1 HIS A 184     -24.345  51.632  10.427  1.00 56.53           C  
ATOM   1286  NE2 HIS A 184     -25.209  52.632  10.441  1.00 56.53           N  
ATOM   1287  N   ARG A 185     -19.384  56.001   9.376  1.00 58.67           N  
ATOM   1288  CA  ARG A 185     -18.190  56.546   8.738  1.00 58.67           C  
ATOM   1289  C   ARG A 185     -16.986  56.466   9.670  1.00 58.67           C  
ATOM   1290  CB  ARG A 185     -18.424  57.996   8.308  1.00 58.67           C  
ATOM   1291  O   ARG A 185     -15.867  56.199   9.227  1.00 58.67           O  
ATOM   1292  CG  ARG A 185     -19.074  58.136   6.941  1.00 58.67           C  
ATOM   1293  CD  ARG A 185     -19.072  59.580   6.460  1.00 58.67           C  
ATOM   1294  NE  ARG A 185     -19.343  59.672   5.028  1.00 58.67           N  
ATOM   1295  NH1 ARG A 185     -19.552  61.973   5.006  1.00 58.67           N  
ATOM   1296  NH2 ARG A 185     -19.801  60.775   3.067  1.00 58.67           N  
ATOM   1297  CZ  ARG A 185     -19.565  60.807   4.370  1.00 58.67           C  
ATOM   1298  N   ALA A 186     -17.282  56.612  10.918  1.00 63.78           N  
ATOM   1299  CA  ALA A 186     -16.268  56.471  11.960  1.00 63.78           C  
ATOM   1300  C   ALA A 186     -15.899  55.006  12.172  1.00 63.78           C  
ATOM   1301  CB  ALA A 186     -16.760  57.088  13.268  1.00 63.78           C  
ATOM   1302  O   ALA A 186     -14.730  54.678  12.383  1.00 63.78           O  
ATOM   1303  N   SER A 187     -16.914  54.118  12.049  1.00 62.91           N  
ATOM   1304  CA  SER A 187     -16.734  52.671  12.099  1.00 62.91           C  
ATOM   1305  C   SER A 187     -16.068  52.152  10.829  1.00 62.91           C  
ATOM   1306  CB  SER A 187     -18.078  51.970  12.303  1.00 62.91           C  
ATOM   1307  O   SER A 187     -15.213  51.266  10.888  1.00 62.91           O  
ATOM   1308  OG  SER A 187     -19.149  52.813  11.915  1.00 62.91           O  
ATOM   1309  N   GLN A 188     -16.302  52.759   9.713  1.00 63.84           N  
ATOM   1310  CA  GLN A 188     -15.694  52.457   8.421  1.00 63.84           C  
ATOM   1311  C   GLN A 188     -14.270  52.999   8.342  1.00 63.84           C  
ATOM   1312  CB  GLN A 188     -16.539  53.032   7.283  1.00 63.84           C  
ATOM   1313  O   GLN A 188     -13.385  52.352   7.779  1.00 63.84           O  
ATOM   1314  CG  GLN A 188     -16.607  52.136   6.054  1.00 63.84           C  
ATOM   1315  CD  GLN A 188     -17.910  52.284   5.291  1.00 63.84           C  
ATOM   1316  NE2 GLN A 188     -18.068  51.501   4.229  1.00 63.84           N  
ATOM   1317  OE1 GLN A 188     -18.769  53.094   5.654  1.00 63.84           O  
ATOM   1318  N   ARG A 189     -13.981  54.080   8.929  1.00 65.77           N  
ATOM   1319  CA  ARG A 189     -12.675  54.722   9.039  1.00 65.77           C  
ATOM   1320  C   ARG A 189     -11.776  53.972  10.016  1.00 65.77           C  
ATOM   1321  CB  ARG A 189     -12.828  56.179   9.479  1.00 65.77           C  
ATOM   1322  O   ARG A 189     -10.572  53.844   9.786  1.00 65.77           O  
ATOM   1323  CG  ARG A 189     -12.870  57.170   8.327  1.00 65.77           C  
ATOM   1324  CD  ARG A 189     -13.064  58.598   8.818  1.00 65.77           C  
ATOM   1325  NE  ARG A 189     -12.636  59.574   7.820  1.00 65.77           N  
ATOM   1326  NH1 ARG A 189     -13.442  61.410   8.968  1.00 65.77           N  
ATOM   1327  NH2 ARG A 189     -12.396  61.685   6.947  1.00 65.77           N  
ATOM   1328  CZ  ARG A 189     -12.826  60.887   7.914  1.00 65.77           C  
ATOM   1329  N   GLN A 190     -12.393  53.410  11.047  1.00 64.98           N  
ATOM   1330  CA  GLN A 190     -11.678  52.593  12.022  1.00 64.98           C  
ATOM   1331  C   GLN A 190     -11.330  51.224  11.444  1.00 64.98           C  
ATOM   1332  CB  GLN A 190     -12.506  52.430  13.297  1.00 64.98           C  
ATOM   1333  O   GLN A 190     -10.242  50.699  11.688  1.00 64.98           O  
ATOM   1334  CG  GLN A 190     -11.750  52.779  14.572  1.00 64.98           C  
ATOM   1335  CD  GLN A 190     -12.669  53.184  15.708  1.00 64.98           C  
ATOM   1336  NE2 GLN A 190     -12.282  52.846  16.934  1.00 64.98           N  
ATOM   1337  OE1 GLN A 190     -13.720  53.795  15.487  1.00 64.98           O  
ATOM   1338  N   ARG A 191     -12.179  50.688  10.577  1.00 60.95           N  
ATOM   1339  CA  ARG A 191     -11.958  49.430   9.870  1.00 60.95           C  
ATOM   1340  C   ARG A 191     -10.925  49.599   8.761  1.00 60.95           C  
ATOM   1341  CB  ARG A 191     -13.271  48.904   9.286  1.00 60.95           C  
ATOM   1342  O   ARG A 191     -10.102  48.710   8.532  1.00 60.95           O  
ATOM   1343  CG  ARG A 191     -14.157  48.198  10.300  1.00 60.95           C  
ATOM   1344  CD  ARG A 191     -15.409  47.623   9.652  1.00 60.95           C  
ATOM   1345  NE  ARG A 191     -16.338  47.096  10.647  1.00 60.95           N  
ATOM   1346  NH1 ARG A 191     -18.003  46.590   9.128  1.00 60.95           N  
ATOM   1347  NH2 ARG A 191     -18.312  46.162  11.359  1.00 60.95           N  
ATOM   1348  CZ  ARG A 191     -17.549  46.617  10.376  1.00 60.95           C  
ATOM   1349  N   SER A 192     -10.951  50.731   8.139  1.00 61.36           N  
ATOM   1350  CA  SER A 192     -10.022  51.119   7.083  1.00 61.36           C  
ATOM   1351  C   SER A 192      -8.648  51.456   7.653  1.00 61.36           C  
ATOM   1352  CB  SER A 192     -10.566  52.315   6.301  1.00 61.36           C  
ATOM   1353  O   SER A 192      -7.623  51.129   7.051  1.00 61.36           O  
ATOM   1354  OG  SER A 192     -11.197  53.239   7.171  1.00 61.36           O  
ATOM   1355  N   ARG A 193      -8.599  51.934   8.855  1.00 63.92           N  
ATOM   1356  CA  ARG A 193      -7.384  52.239   9.604  1.00 63.92           C  
ATOM   1357  C   ARG A 193      -6.769  50.972  10.190  1.00 63.92           C  
ATOM   1358  CB  ARG A 193      -7.678  53.243  10.721  1.00 63.92           C  
ATOM   1359  O   ARG A 193      -5.545  50.833  10.232  1.00 63.92           O  
ATOM   1360  CG  ARG A 193      -7.850  54.673  10.234  1.00 63.92           C  
ATOM   1361  CD  ARG A 193      -8.078  55.639  11.389  1.00 63.92           C  
ATOM   1362  NE  ARG A 193      -6.989  56.603  11.508  1.00 63.92           N  
ATOM   1363  NH1 ARG A 193      -8.341  58.363  12.150  1.00 63.92           N  
ATOM   1364  NH2 ARG A 193      -6.078  58.666  11.944  1.00 63.92           N  
ATOM   1365  CZ  ARG A 193      -7.138  57.875  11.867  1.00 63.92           C  
ATOM   1366  N   GLN A 194      -7.661  50.038  10.673  1.00 61.85           N  
ATOM   1367  CA  GLN A 194      -7.240  48.717  11.128  1.00 61.85           C  
ATOM   1368  C   GLN A 194      -6.695  47.885   9.971  1.00 61.85           C  
ATOM   1369  CB  GLN A 194      -8.403  47.985  11.800  1.00 61.85           C  
ATOM   1370  O   GLN A 194      -5.723  47.144  10.136  1.00 61.85           O  
ATOM   1371  CG  GLN A 194      -8.484  48.208  13.304  1.00 61.85           C  
ATOM   1372  CD  GLN A 194      -9.647  47.475  13.944  1.00 61.85           C  
ATOM   1373  NE2 GLN A 194      -9.808  47.646  15.252  1.00 61.85           N  
ATOM   1374  OE1 GLN A 194     -10.396  46.762  13.269  1.00 61.85           O  
ATOM   1375  N   ALA A 195      -7.242  48.037   8.809  1.00 59.82           N  
ATOM   1376  CA  ALA A 195      -6.832  47.396   7.562  1.00 59.82           C  
ATOM   1377  C   ALA A 195      -5.551  48.023   7.019  1.00 59.82           C  
ATOM   1378  CB  ALA A 195      -7.947  47.489   6.524  1.00 59.82           C  
ATOM   1379  O   ALA A 195      -4.716  47.332   6.429  1.00 59.82           O  
ATOM   1380  N   ALA A 196      -5.293  49.299   7.253  1.00 63.64           N  
ATOM   1381  CA  ALA A 196      -4.130  50.095   6.871  1.00 63.64           C  
ATOM   1382  C   ALA A 196      -2.959  49.846   7.817  1.00 63.64           C  
ATOM   1383  CB  ALA A 196      -4.486  51.580   6.849  1.00 63.64           C  
ATOM   1384  O   ALA A 196      -1.798  49.927   7.412  1.00 63.64           O  
ATOM   1385  N   LEU A 197      -3.198  49.445   9.109  1.00 64.74           N  
ATOM   1386  CA  LEU A 197      -2.199  49.106  10.116  1.00 64.74           C  
ATOM   1387  C   LEU A 197      -1.617  47.720   9.861  1.00 64.74           C  
ATOM   1388  CB  LEU A 197      -2.811  49.165  11.519  1.00 64.74           C  
ATOM   1389  O   LEU A 197      -0.460  47.456  10.196  1.00 64.74           O  
ATOM   1390  CG  LEU A 197      -2.796  50.530  12.209  1.00 64.74           C  
ATOM   1391  CD1 LEU A 197      -3.971  50.650  13.173  1.00 64.74           C  
ATOM   1392  CD2 LEU A 197      -1.474  50.745  12.939  1.00 64.74           C  
ATOM   1393  N   LEU A 198      -2.286  46.865   9.165  1.00 63.71           N  
ATOM   1394  CA  LEU A 198      -1.871  45.521   8.775  1.00 63.71           C  
ATOM   1395  C   LEU A 198      -1.244  45.528   7.385  1.00 63.71           C  
ATOM   1396  CB  LEU A 198      -3.064  44.562   8.805  1.00 63.71           C  
ATOM   1397  O   LEU A 198      -0.715  44.510   6.933  1.00 63.71           O  
ATOM   1398  CG  LEU A 198      -3.641  44.240  10.184  1.00 63.71           C  
ATOM   1399  CD1 LEU A 198      -5.038  43.644  10.048  1.00 63.71           C  
ATOM   1400  CD2 LEU A 198      -2.719  43.290  10.941  1.00 63.71           C  
ATOM   1401  N   GLY A 199      -0.735  46.831   6.888  1.00 63.88           N  
ATOM   1402  CA  GLY A 199      -0.042  46.949   5.615  1.00 63.88           C  
ATOM   1403  C   GLY A 199      -0.628  46.063   4.532  1.00 63.88           C  
ATOM   1404  O   GLY A 199      -1.605  45.350   4.768  1.00 63.88           O  
ATOM   1405  N   PRO A 200      -0.539  46.324   3.102  1.00 66.47           N  
ATOM   1406  CA  PRO A 200      -1.067  45.589   1.950  1.00 66.47           C  
ATOM   1407  C   PRO A 200      -0.763  44.094   2.014  1.00 66.47           C  
ATOM   1408  CB  PRO A 200      -0.358  46.241   0.761  1.00 66.47           C  
ATOM   1409  O   PRO A 200      -1.440  43.294   1.363  1.00 66.47           O  
ATOM   1410  CG  PRO A 200       0.792  46.983   1.361  1.00 66.47           C  
ATOM   1411  CD  PRO A 200       0.533  47.156   2.830  1.00 66.47           C  
ATOM   1412  N   SER A 201       0.082  43.673   3.075  1.00 62.70           N  
ATOM   1413  CA  SER A 201       0.485  42.272   3.135  1.00 62.70           C  
ATOM   1414  C   SER A 201       0.568  41.782   4.578  1.00 62.70           C  
ATOM   1415  CB  SER A 201       1.833  42.070   2.442  1.00 62.70           C  
ATOM   1416  O   SER A 201       1.142  42.457   5.435  1.00 62.70           O  
ATOM   1417  OG  SER A 201       2.401  40.822   2.798  1.00 62.70           O  
ATOM   1418  N   ARG A 202      -0.425  41.140   5.042  1.00 71.95           N  
ATOM   1419  CA  ARG A 202      -0.413  40.392   6.295  1.00 71.95           C  
ATOM   1420  C   ARG A 202       0.929  39.699   6.506  1.00 71.95           C  
ATOM   1421  CB  ARG A 202      -1.544  39.362   6.318  1.00 71.95           C  
ATOM   1422  O   ARG A 202       1.411  38.986   5.624  1.00 71.95           O  
ATOM   1423  CG  ARG A 202      -1.733  38.686   7.667  1.00 71.95           C  
ATOM   1424  CD  ARG A 202      -2.985  37.820   7.692  1.00 71.95           C  
ATOM   1425  NE  ARG A 202      -3.272  37.327   9.036  1.00 71.95           N  
ATOM   1426  NH1 ARG A 202      -5.163  36.148   8.424  1.00 71.95           N  
ATOM   1427  NH2 ARG A 202      -4.467  36.154  10.608  1.00 71.95           N  
ATOM   1428  CZ  ARG A 202      -4.300  36.544   9.353  1.00 71.95           C  
ATOM   1429  N   PRO A 203       1.779  40.168   7.536  1.00 67.85           N  
ATOM   1430  CA  PRO A 203       2.991  39.398   7.827  1.00 67.85           C  
ATOM   1431  C   PRO A 203       2.720  37.901   7.963  1.00 67.85           C  
ATOM   1432  CB  PRO A 203       3.474  39.988   9.154  1.00 67.85           C  
ATOM   1433  O   PRO A 203       1.676  37.504   8.487  1.00 67.85           O  
ATOM   1434  CG  PRO A 203       2.423  40.980   9.536  1.00 67.85           C  
ATOM   1435  CD  PRO A 203       1.365  40.988   8.470  1.00 67.85           C  
ATOM   1436  N   ARG A 204       3.338  37.069   7.016  1.00 64.96           N  
ATOM   1437  CA  ARG A 204       3.230  35.617   7.117  1.00 64.96           C  
ATOM   1438  C   ARG A 204       3.821  35.113   8.430  1.00 64.96           C  
ATOM   1439  CB  ARG A 204       3.930  34.942   5.935  1.00 64.96           C  
ATOM   1440  O   ARG A 204       4.906  35.538   8.832  1.00 64.96           O  
ATOM   1441  CG  ARG A 204       3.286  35.235   4.589  1.00 64.96           C  
ATOM   1442  CD  ARG A 204       3.797  34.297   3.504  1.00 64.96           C  
ATOM   1443  NE  ARG A 204       3.534  34.825   2.168  1.00 64.96           N  
ATOM   1444  NH1 ARG A 204       4.414  33.005   1.050  1.00 64.96           N  
ATOM   1445  NH2 ARG A 204       3.551  34.772  -0.128  1.00 64.96           N  
ATOM   1446  CZ  ARG A 204       3.834  34.200   1.033  1.00 64.96           C  
ATOM   1447  N   PRO A 205       2.981  34.567   9.350  1.00 68.68           N  
ATOM   1448  CA  PRO A 205       3.547  33.944  10.548  1.00 68.68           C  
ATOM   1449  C   PRO A 205       4.723  33.022  10.234  1.00 68.68           C  
ATOM   1450  CB  PRO A 205       2.370  33.151  11.122  1.00 68.68           C  
ATOM   1451  O   PRO A 205       4.846  32.535   9.107  1.00 68.68           O  
ATOM   1452  CG  PRO A 205       1.388  33.059  10.000  1.00 68.68           C  
ATOM   1453  CD  PRO A 205       1.723  34.113   8.984  1.00 68.68           C  
ATOM   1454  N   HIS A 206       5.782  33.157  11.024  1.00 73.46           N  
ATOM   1455  CA  HIS A 206       6.887  32.212  10.914  1.00 73.46           C  
ATOM   1456  C   HIS A 206       6.388  30.772  10.963  1.00 73.46           C  
ATOM   1457  CB  HIS A 206       7.909  32.452  12.028  1.00 73.46           C  
ATOM   1458  O   HIS A 206       5.489  30.448  11.741  1.00 73.46           O  
ATOM   1459  CG  HIS A 206       8.654  33.741  11.892  1.00 73.46           C  
ATOM   1460  CD2 HIS A 206       9.961  33.991  11.641  1.00 73.46           C  
ATOM   1461  ND1 HIS A 206       8.044  34.970  12.020  1.00 73.46           N  
ATOM   1462  CE1 HIS A 206       8.946  35.923  11.852  1.00 73.46           C  
ATOM   1463  NE2 HIS A 206      10.117  35.355  11.621  1.00 73.46           N  
ATOM   1464  N   LYS A 207       6.722  30.021   9.855  1.00 78.25           N  
ATOM   1465  CA  LYS A 207       6.328  28.617   9.785  1.00 78.25           C  
ATOM   1466  C   LYS A 207       7.119  27.774  10.781  1.00 78.25           C  
ATOM   1467  CB  LYS A 207       6.522  28.075   8.368  1.00 78.25           C  
ATOM   1468  O   LYS A 207       8.318  27.990  10.971  1.00 78.25           O  
ATOM   1469  CG  LYS A 207       5.525  28.618   7.355  1.00 78.25           C  
ATOM   1470  CD  LYS A 207       5.750  28.019   5.973  1.00 78.25           C  
ATOM   1471  CE  LYS A 207       4.807  28.622   4.941  1.00 78.25           C  
ATOM   1472  NZ  LYS A 207       5.038  28.052   3.580  1.00 78.25           N  
ATOM   1473  N   ILE A 208       6.391  27.106  11.700  1.00 85.70           N  
ATOM   1474  CA  ILE A 208       6.978  26.174  12.657  1.00 85.70           C  
ATOM   1475  C   ILE A 208       6.993  24.767  12.064  1.00 85.70           C  
ATOM   1476  CB  ILE A 208       6.210  26.182  13.998  1.00 85.70           C  
ATOM   1477  O   ILE A 208       6.154  24.431  11.224  1.00 85.70           O  
ATOM   1478  CG1 ILE A 208       6.115  27.609  14.550  1.00 85.70           C  
ATOM   1479  CG2 ILE A 208       6.880  25.248  15.009  1.00 85.70           C  
ATOM   1480  CD1 ILE A 208       5.064  27.783  15.637  1.00 85.70           C  
ATOM   1481  N   TRP A 209       8.095  24.111  12.434  1.00 87.16           N  
ATOM   1482  CA  TRP A 209       8.220  22.746  11.934  1.00 87.16           C  
ATOM   1483  C   TRP A 209       7.070  21.876  12.431  1.00 87.16           C  
ATOM   1484  CB  TRP A 209       9.559  22.136  12.361  1.00 87.16           C  
ATOM   1485  O   TRP A 209       6.740  21.892  13.619  1.00 87.16           O  
ATOM   1486  CG  TRP A 209      10.742  22.687  11.623  1.00 87.16           C  
ATOM   1487  CD1 TRP A 209      11.562  23.704  12.023  1.00 87.16           C  
ATOM   1488  CD2 TRP A 209      11.233  22.253  10.351  1.00 87.16           C  
ATOM   1489  CE2 TRP A 209      12.356  23.051  10.042  1.00 87.16           C  
ATOM   1490  CE3 TRP A 209      10.832  21.264   9.442  1.00 87.16           C  
ATOM   1491  NE1 TRP A 209      12.536  23.928  11.077  1.00 87.16           N  
ATOM   1492  CH2 TRP A 209      12.671  21.916   7.989  1.00 87.16           C  
ATOM   1493  CZ2 TRP A 209      13.084  22.890   8.860  1.00 87.16           C  
ATOM   1494  CZ3 TRP A 209      11.558  21.105   8.267  1.00 87.16           C  
ATOM   1495  N   LYS A 210       6.466  21.241  11.383  1.00 89.03           N  
ATOM   1496  CA  LYS A 210       5.403  20.285  11.683  1.00 89.03           C  
ATOM   1497  C   LYS A 210       5.743  18.898  11.146  1.00 89.03           C  
ATOM   1498  CB  LYS A 210       4.072  20.761  11.099  1.00 89.03           C  
ATOM   1499  O   LYS A 210       6.367  18.771  10.091  1.00 89.03           O  
ATOM   1500  CG  LYS A 210       3.535  22.033  11.739  1.00 89.03           C  
ATOM   1501  CD  LYS A 210       2.183  22.423  11.156  1.00 89.03           C  
ATOM   1502  CE  LYS A 210       1.657  23.711  11.776  1.00 89.03           C  
ATOM   1503  NZ  LYS A 210       0.358  24.129  11.168  1.00 89.03           N  
ATOM   1504  N   LYS A 211       5.342  17.872  11.978  1.00 89.99           N  
ATOM   1505  CA  LYS A 211       5.564  16.497  11.541  1.00 89.99           C  
ATOM   1506  C   LYS A 211       4.291  15.895  10.953  1.00 89.99           C  
ATOM   1507  CB  LYS A 211       6.062  15.638  12.704  1.00 89.99           C  
ATOM   1508  O   LYS A 211       3.209  16.034  11.527  1.00 89.99           O  
ATOM   1509  CG  LYS A 211       7.449  16.016  13.203  1.00 89.99           C  
ATOM   1510  CD  LYS A 211       7.910  15.092  14.323  1.00 89.99           C  
ATOM   1511  CE  LYS A 211       9.284  15.490  14.847  1.00 89.99           C  
ATOM   1512  NZ  LYS A 211       9.729  14.604  15.964  1.00 89.99           N  
ATOM   1513  N   ARG A 212       4.428  15.258   9.809  1.00 90.86           N  
ATOM   1514  CA  ARG A 212       3.329  14.538   9.175  1.00 90.86           C  
ATOM   1515  C   ARG A 212       3.686  13.072   8.960  1.00 90.86           C  
ATOM   1516  CB  ARG A 212       2.960  15.189   7.839  1.00 90.86           C  
ATOM   1517  O   ARG A 212       4.818  12.750   8.594  1.00 90.86           O  
ATOM   1518  CG  ARG A 212       2.486  16.628   7.966  1.00 90.86           C  
ATOM   1519  CD  ARG A 212       1.062  16.709   8.498  1.00 90.86           C  
ATOM   1520  NE  ARG A 212       0.517  18.058   8.377  1.00 90.86           N  
ATOM   1521  NH1 ARG A 212      -1.579  17.505   9.176  1.00 90.86           N  
ATOM   1522  NH2 ARG A 212      -1.118  19.662   8.551  1.00 90.86           N  
ATOM   1523  CZ  ARG A 212      -0.725  18.405   8.702  1.00 90.86           C  
ATOM   1524  N   TYR A 213       2.678  12.274   9.224  1.00 92.18           N  
ATOM   1525  CA  TYR A 213       2.932  10.839   9.173  1.00 92.18           C  
ATOM   1526  C   TYR A 213       2.106  10.177   8.076  1.00 92.18           C  
ATOM   1527  CB  TYR A 213       2.621  10.189  10.524  1.00 92.18           C  
ATOM   1528  O   TYR A 213       0.901  10.418   7.968  1.00 92.18           O  
ATOM   1529  CG  TYR A 213       3.410  10.770  11.673  1.00 92.18           C  
ATOM   1530  CD1 TYR A 213       4.681  10.292  11.983  1.00 92.18           C  
ATOM   1531  CD2 TYR A 213       2.886  11.797  12.450  1.00 92.18           C  
ATOM   1532  CE1 TYR A 213       5.410  10.822  13.042  1.00 92.18           C  
ATOM   1533  CE2 TYR A 213       3.606  12.336  13.511  1.00 92.18           C  
ATOM   1534  OH  TYR A 213       5.584  12.372  14.848  1.00 92.18           O  
ATOM   1535  CZ  TYR A 213       4.866  11.843  13.798  1.00 92.18           C  
ATOM   1536  N   VAL A 214       2.753   9.371   7.303  1.00 93.84           N  
ATOM   1537  CA  VAL A 214       2.078   8.596   6.267  1.00 93.84           C  
ATOM   1538  C   VAL A 214       2.449   7.121   6.402  1.00 93.84           C  
ATOM   1539  CB  VAL A 214       2.434   9.108   4.853  1.00 93.84           C  
ATOM   1540  O   VAL A 214       3.631   6.773   6.445  1.00 93.84           O  
ATOM   1541  CG1 VAL A 214       1.728   8.275   3.784  1.00 93.84           C  
ATOM   1542  CG2 VAL A 214       2.068  10.584   4.713  1.00 93.84           C  
ATOM   1543  N   LYS A 215       1.397   6.329   6.471  1.00 95.16           N  
ATOM   1544  CA  LYS A 215       1.628   4.891   6.570  1.00 95.16           C  
ATOM   1545  C   LYS A 215       0.952   4.145   5.423  1.00 95.16           C  
ATOM   1546  CB  LYS A 215       1.124   4.356   7.911  1.00 95.16           C  
ATOM   1547  O   LYS A 215      -0.261   4.256   5.232  1.00 95.16           O  
ATOM   1548  CG  LYS A 215       1.530   2.918   8.196  1.00 95.16           C  
ATOM   1549  CD  LYS A 215       1.189   2.513   9.625  1.00 95.16           C  
ATOM   1550  CE  LYS A 215       1.687   1.110   9.944  1.00 95.16           C  
ATOM   1551  NZ  LYS A 215       1.356   0.710  11.344  1.00 95.16           N  
ATOM   1552  N   VAL A 216       1.786   3.375   4.688  1.00 96.31           N  
ATOM   1553  CA  VAL A 216       1.303   2.645   3.520  1.00 96.31           C  
ATOM   1554  C   VAL A 216       1.462   1.143   3.748  1.00 96.31           C  
ATOM   1555  CB  VAL A 216       2.048   3.071   2.236  1.00 96.31           C  
ATOM   1556  O   VAL A 216       2.523   0.683   4.176  1.00 96.31           O  
ATOM   1557  CG1 VAL A 216       1.514   2.310   1.024  1.00 96.31           C  
ATOM   1558  CG2 VAL A 216       1.922   4.578   2.022  1.00 96.31           C  
ATOM   1559  N   LEU A 217       0.413   0.481   3.466  1.00 96.46           N  
ATOM   1560  CA  LEU A 217       0.407  -0.974   3.572  1.00 96.46           C  
ATOM   1561  C   LEU A 217       0.570  -1.620   2.200  1.00 96.46           C  
ATOM   1562  CB  LEU A 217      -0.890  -1.458   4.226  1.00 96.46           C  
ATOM   1563  O   LEU A 217      -0.115  -1.242   1.246  1.00 96.46           O  
ATOM   1564  CG  LEU A 217      -0.987  -2.958   4.510  1.00 96.46           C  
ATOM   1565  CD1 LEU A 217      -0.010  -3.353   5.613  1.00 96.46           C  
ATOM   1566  CD2 LEU A 217      -2.413  -3.339   4.891  1.00 96.46           C  
ATOM   1567  N   VAL A 218       1.466  -2.643   2.088  1.00 96.41           N  
ATOM   1568  CA  VAL A 218       1.667  -3.353   0.829  1.00 96.41           C  
ATOM   1569  C   VAL A 218       1.215  -4.804   0.976  1.00 96.41           C  
ATOM   1570  CB  VAL A 218       3.143  -3.297   0.375  1.00 96.41           C  
ATOM   1571  O   VAL A 218       1.722  -5.535   1.831  1.00 96.41           O  
ATOM   1572  CG1 VAL A 218       3.315  -3.970  -0.985  1.00 96.41           C  
ATOM   1573  CG2 VAL A 218       3.631  -1.850   0.325  1.00 96.41           C  
ATOM   1574  N   VAL A 219       0.244  -5.181   0.140  1.00 95.77           N  
ATOM   1575  CA  VAL A 219      -0.342  -6.513   0.242  1.00 95.77           C  
ATOM   1576  C   VAL A 219      -0.334  -7.188  -1.128  1.00 95.77           C  
ATOM   1577  CB  VAL A 219      -1.781  -6.459   0.802  1.00 95.77           C  
ATOM   1578  O   VAL A 219      -0.558  -6.534  -2.150  1.00 95.77           O  
ATOM   1579  CG1 VAL A 219      -2.393  -7.858   0.854  1.00 95.77           C  
ATOM   1580  CG2 VAL A 219      -1.791  -5.816   2.187  1.00 95.77           C  
ATOM   1581  N   GLY A 220      -0.102  -8.494  -1.175  1.00 94.58           N  
ATOM   1582  CA  GLY A 220      -0.135  -9.279  -2.399  1.00 94.58           C  
ATOM   1583  C   GLY A 220       0.356 -10.701  -2.210  1.00 94.58           C  
ATOM   1584  O   GLY A 220       0.750 -11.086  -1.107  1.00 94.58           O  
ATOM   1585  N   ASP A 221       0.237 -11.476  -3.304  1.00 92.65           N  
ATOM   1586  CA  ASP A 221       0.721 -12.853  -3.305  1.00 92.65           C  
ATOM   1587  C   ASP A 221       2.233 -12.903  -3.094  1.00 92.65           C  
ATOM   1588  CB  ASP A 221       0.350 -13.551  -4.615  1.00 92.65           C  
ATOM   1589  O   ASP A 221       2.925 -11.901  -3.282  1.00 92.65           O  
ATOM   1590  CG  ASP A 221       0.446 -15.064  -4.528  1.00 92.65           C  
ATOM   1591  OD1 ASP A 221       0.854 -15.590  -3.470  1.00 92.65           O  
ATOM   1592  OD2 ASP A 221       0.113 -15.737  -5.528  1.00 92.65           O  
ATOM   1593  N   SER A 222       2.668 -14.109  -2.640  1.00 90.80           N  
ATOM   1594  CA  SER A 222       4.104 -14.288  -2.450  1.00 90.80           C  
ATOM   1595  C   SER A 222       4.842 -14.286  -3.784  1.00 90.80           C  
ATOM   1596  CB  SER A 222       4.387 -15.592  -1.703  1.00 90.80           C  
ATOM   1597  O   SER A 222       4.342 -14.818  -4.777  1.00 90.80           O  
ATOM   1598  OG  SER A 222       5.782 -15.787  -1.541  1.00 90.80           O  
ATOM   1599  N   GLY A 223       5.951 -13.547  -3.850  1.00 89.54           N  
ATOM   1600  CA  GLY A 223       6.820 -13.579  -5.015  1.00 89.54           C  
ATOM   1601  C   GLY A 223       6.483 -12.513  -6.041  1.00 89.54           C  
ATOM   1602  O   GLY A 223       6.931 -12.584  -7.188  1.00 89.54           O  
ATOM   1603  N   LEU A 224       5.711 -11.536  -5.707  1.00 92.49           N  
ATOM   1604  CA  LEU A 224       5.307 -10.506  -6.657  1.00 92.49           C  
ATOM   1605  C   LEU A 224       6.269  -9.323  -6.618  1.00 92.49           C  
ATOM   1606  CB  LEU A 224       3.883 -10.030  -6.359  1.00 92.49           C  
ATOM   1607  O   LEU A 224       6.156  -8.399  -7.426  1.00 92.49           O  
ATOM   1608  CG  LEU A 224       2.759 -11.024  -6.659  1.00 92.49           C  
ATOM   1609  CD1 LEU A 224       1.404 -10.409  -6.325  1.00 92.49           C  
ATOM   1610  CD2 LEU A 224       2.808 -11.462  -8.119  1.00 92.49           C  
ATOM   1611  N   GLY A 225       7.232  -9.426  -5.700  1.00 91.76           N  
ATOM   1612  CA  GLY A 225       8.226  -8.366  -5.631  1.00 91.76           C  
ATOM   1613  C   GLY A 225       7.805  -7.210  -4.744  1.00 91.76           C  
ATOM   1614  O   GLY A 225       8.087  -6.050  -5.052  1.00 91.76           O  
ATOM   1615  N   LYS A 226       7.106  -7.402  -3.664  1.00 93.50           N  
ATOM   1616  CA  LYS A 226       6.609  -6.387  -2.740  1.00 93.50           C  
ATOM   1617  C   LYS A 226       7.761  -5.640  -2.073  1.00 93.50           C  
ATOM   1618  CB  LYS A 226       5.712  -7.022  -1.676  1.00 93.50           C  
ATOM   1619  O   LYS A 226       7.788  -4.407  -2.069  1.00 93.50           O  
ATOM   1620  CG  LYS A 226       4.472  -7.701  -2.238  1.00 93.50           C  
ATOM   1621  CD  LYS A 226       3.573  -8.231  -1.128  1.00 93.50           C  
ATOM   1622  CE  LYS A 226       4.259  -9.330  -0.329  1.00 93.50           C  
ATOM   1623  NZ  LYS A 226       4.379 -10.594  -1.115  1.00 93.50           N  
ATOM   1624  N   THR A 227       8.649  -6.375  -1.571  1.00 92.05           N  
ATOM   1625  CA  THR A 227       9.786  -5.766  -0.890  1.00 92.05           C  
ATOM   1626  C   THR A 227      10.633  -4.957  -1.867  1.00 92.05           C  
ATOM   1627  CB  THR A 227      10.663  -6.832  -0.207  1.00 92.05           C  
ATOM   1628  O   THR A 227      11.098  -3.864  -1.537  1.00 92.05           O  
ATOM   1629  CG2 THR A 227      11.799  -6.188   0.580  1.00 92.05           C  
ATOM   1630  OG1 THR A 227       9.855  -7.606   0.689  1.00 92.05           O  
ATOM   1631  N   THR A 228      10.714  -5.525  -3.059  1.00 92.95           N  
ATOM   1632  CA  THR A 228      11.457  -4.820  -4.098  1.00 92.95           C  
ATOM   1633  C   THR A 228      10.750  -3.523  -4.482  1.00 92.95           C  
ATOM   1634  CB  THR A 228      11.639  -5.698  -5.349  1.00 92.95           C  
ATOM   1635  O   THR A 228      11.400  -2.499  -4.706  1.00 92.95           O  
ATOM   1636  CG2 THR A 228      12.503  -4.998  -6.392  1.00 92.95           C  
ATOM   1637  OG1 THR A 228      12.266  -6.930  -4.974  1.00 92.95           O  
ATOM   1638  N   LEU A 229       9.470  -3.586  -4.539  1.00 94.31           N  
ATOM   1639  CA  LEU A 229       8.686  -2.393  -4.844  1.00 94.31           C  
ATOM   1640  C   LEU A 229       8.893  -1.321  -3.779  1.00 94.31           C  
ATOM   1641  CB  LEU A 229       7.200  -2.741  -4.952  1.00 94.31           C  
ATOM   1642  O   LEU A 229       9.053  -0.142  -4.103  1.00 94.31           O  
ATOM   1643  CG  LEU A 229       6.250  -1.578  -5.240  1.00 94.31           C  
ATOM   1644  CD1 LEU A 229       6.573  -0.952  -6.592  1.00 94.31           C  
ATOM   1645  CD2 LEU A 229       4.800  -2.047  -5.194  1.00 94.31           C  
ATOM   1646  N   ILE A 230       8.923  -1.749  -2.538  1.00 93.65           N  
ATOM   1647  CA  ILE A 230       9.128  -0.830  -1.423  1.00 93.65           C  
ATOM   1648  C   ILE A 230      10.488  -0.150  -1.558  1.00 93.65           C  
ATOM   1649  CB  ILE A 230       9.025  -1.558  -0.064  1.00 93.65           C  
ATOM   1650  O   ILE A 230      10.592   1.073  -1.441  1.00 93.65           O  
ATOM   1651  CG1 ILE A 230       7.598  -2.072   0.159  1.00 93.65           C  
ATOM   1652  CG2 ILE A 230       9.459  -0.635   1.077  1.00 93.65           C  
ATOM   1653  CD1 ILE A 230       7.453  -2.992   1.364  1.00 93.65           C  
ATOM   1654  N   LYS A 231      11.441  -0.889  -1.903  1.00 91.13           N  
ATOM   1655  CA  LYS A 231      12.794  -0.364  -2.064  1.00 91.13           C  
ATOM   1656  C   LYS A 231      12.862   0.635  -3.216  1.00 91.13           C  
ATOM   1657  CB  LYS A 231      13.788  -1.502  -2.299  1.00 91.13           C  
ATOM   1658  O   LYS A 231      13.469   1.700  -3.086  1.00 91.13           O  
ATOM   1659  CG  LYS A 231      14.077  -2.336  -1.059  1.00 91.13           C  
ATOM   1660  CD  LYS A 231      15.106  -3.423  -1.344  1.00 91.13           C  
ATOM   1661  CE  LYS A 231      15.334  -4.310  -0.128  1.00 91.13           C  
ATOM   1662  NZ  LYS A 231      16.261  -5.442  -0.434  1.00 91.13           N  
ATOM   1663  N   SER A 232      12.247   0.273  -4.278  1.00 91.88           N  
ATOM   1664  CA  SER A 232      12.271   1.115  -5.469  1.00 91.88           C  
ATOM   1665  C   SER A 232      11.499   2.411  -5.246  1.00 91.88           C  
ATOM   1666  CB  SER A 232      11.688   0.365  -6.668  1.00 91.88           C  
ATOM   1667  O   SER A 232      11.894   3.468  -5.742  1.00 91.88           O  
ATOM   1668  OG  SER A 232      12.515  -0.729  -7.028  1.00 91.88           O  
ATOM   1669  N   LEU A 233      10.439   2.413  -4.447  1.00 92.21           N  
ATOM   1670  CA  LEU A 233       9.582   3.567  -4.196  1.00 92.21           C  
ATOM   1671  C   LEU A 233      10.285   4.580  -3.299  1.00 92.21           C  
ATOM   1672  CB  LEU A 233       8.264   3.126  -3.554  1.00 92.21           C  
ATOM   1673  O   LEU A 233      10.207   5.787  -3.540  1.00 92.21           O  
ATOM   1674  CG  LEU A 233       7.209   2.549  -4.499  1.00 92.21           C  
ATOM   1675  CD1 LEU A 233       6.072   1.919  -3.703  1.00 92.21           C  
ATOM   1676  CD2 LEU A 233       6.679   3.631  -5.435  1.00 92.21           C  
ATOM   1677  N   LEU A 234      11.130   4.019  -2.329  1.00 89.31           N  
ATOM   1678  CA  LEU A 234      11.629   4.894  -1.274  1.00 89.31           C  
ATOM   1679  C   LEU A 234      13.099   5.232  -1.497  1.00 89.31           C  
ATOM   1680  CB  LEU A 234      11.447   4.238   0.098  1.00 89.31           C  
ATOM   1681  O   LEU A 234      13.634   6.145  -0.864  1.00 89.31           O  
ATOM   1682  CG  LEU A 234      10.005   4.026   0.561  1.00 89.31           C  
ATOM   1683  CD1 LEU A 234       9.982   3.312   1.909  1.00 89.31           C  
ATOM   1684  CD2 LEU A 234       9.268   5.358   0.643  1.00 89.31           C  
ATOM   1685  N   SER A 235      13.731   4.597  -2.402  1.00 85.90           N  
ATOM   1686  CA  SER A 235      15.170   4.759  -2.579  1.00 85.90           C  
ATOM   1687  C   SER A 235      15.501   6.106  -3.212  1.00 85.90           C  
ATOM   1688  CB  SER A 235      15.735   3.629  -3.440  1.00 85.90           C  
ATOM   1689  O   SER A 235      14.744   6.610  -4.044  1.00 85.90           O  
ATOM   1690  OG  SER A 235      15.571   2.377  -2.797  1.00 85.90           O  
ATOM   1691  N   THR A 236      16.541   6.733  -2.633  1.00 79.83           N  
ATOM   1692  CA  THR A 236      17.189   7.929  -3.159  1.00 79.83           C  
ATOM   1693  C   THR A 236      18.669   7.671  -3.424  1.00 79.83           C  
ATOM   1694  CB  THR A 236      17.038   9.118  -2.191  1.00 79.83           C  
ATOM   1695  O   THR A 236      19.243   6.716  -2.895  1.00 79.83           O  
ATOM   1696  CG2 THR A 236      15.595   9.610  -2.146  1.00 79.83           C  
ATOM   1697  OG1 THR A 236      17.433   8.708  -0.876  1.00 79.83           O  
ATOM   1698  N   PRO A 237      19.164   8.456  -4.442  1.00 71.61           N  
ATOM   1699  CA  PRO A 237      20.588   8.253  -4.715  1.00 71.61           C  
ATOM   1700  C   PRO A 237      21.456   8.407  -3.468  1.00 71.61           C  
ATOM   1701  CB  PRO A 237      20.909   9.343  -5.741  1.00 71.61           C  
ATOM   1702  O   PRO A 237      21.314   9.385  -2.730  1.00 71.61           O  
ATOM   1703  CG  PRO A 237      19.581   9.745  -6.298  1.00 71.61           C  
ATOM   1704  CD  PRO A 237      18.528   9.477  -5.262  1.00 71.61           C  
ATOM   1705  N   GLY A 238      22.232   7.241  -3.043  1.00 60.68           N  
ATOM   1706  CA  GLY A 238      23.207   7.398  -1.976  1.00 60.68           C  
ATOM   1707  C   GLY A 238      22.680   6.973  -0.618  1.00 60.68           C  
ATOM   1708  O   GLY A 238      23.415   6.989   0.372  1.00 60.68           O  
ATOM   1709  N   GLU A 239      21.375   6.515  -0.567  1.00 68.81           N  
ATOM   1710  CA  GLU A 239      20.766   6.066   0.682  1.00 68.81           C  
ATOM   1711  C   GLU A 239      20.534   4.558   0.672  1.00 68.81           C  
ATOM   1712  CB  GLU A 239      19.445   6.800   0.930  1.00 68.81           C  
ATOM   1713  O   GLU A 239      20.116   3.996  -0.343  1.00 68.81           O  
ATOM   1714  CG  GLU A 239      18.975   6.746   2.376  1.00 68.81           C  
ATOM   1715  CD  GLU A 239      17.774   7.638   2.650  1.00 68.81           C  
ATOM   1716  OE1 GLU A 239      17.246   7.613   3.785  1.00 68.81           O  
ATOM   1717  OE2 GLU A 239      17.358   8.366   1.722  1.00 68.81           O  
ATOM   1718  N   GLN A 240      21.163   3.915   1.635  1.00 61.04           N  
ATOM   1719  CA  GLN A 240      20.879   2.497   1.826  1.00 61.04           C  
ATOM   1720  C   GLN A 240      19.698   2.295   2.773  1.00 61.04           C  
ATOM   1721  CB  GLN A 240      22.112   1.769   2.363  1.00 61.04           C  
ATOM   1722  O   GLN A 240      19.733   2.743   3.921  1.00 61.04           O  
ATOM   1723  CG  GLN A 240      22.019   0.252   2.272  1.00 61.04           C  
ATOM   1724  CD  GLN A 240      23.378  -0.421   2.281  1.00 61.04           C  
ATOM   1725  NE2 GLN A 240      23.392  -1.732   2.065  1.00 61.04           N  
ATOM   1726  OE1 GLN A 240      24.408   0.231   2.480  1.00 61.04           O  
ATOM   1727  N   LEU A 241      18.621   1.955   2.203  1.00 71.01           N  
ATOM   1728  CA  LEU A 241      17.437   1.714   3.021  1.00 71.01           C  
ATOM   1729  C   LEU A 241      17.528   0.365   3.726  1.00 71.01           C  
ATOM   1730  CB  LEU A 241      16.172   1.769   2.161  1.00 71.01           C  
ATOM   1731  O   LEU A 241      18.049  -0.600   3.162  1.00 71.01           O  
ATOM   1732  CG  LEU A 241      15.764   3.149   1.642  1.00 71.01           C  
ATOM   1733  CD1 LEU A 241      14.783   3.011   0.483  1.00 71.01           C  
ATOM   1734  CD2 LEU A 241      15.159   3.986   2.764  1.00 71.01           C  
ATOM   1735  N   GLN A 242      17.414   0.365   5.038  1.00 63.02           N  
ATOM   1736  CA  GLN A 242      17.385  -0.877   5.801  1.00 63.02           C  
ATOM   1737  C   GLN A 242      16.077  -1.631   5.579  1.00 63.02           C  
ATOM   1738  CB  GLN A 242      17.582  -0.597   7.292  1.00 63.02           C  
ATOM   1739  O   GLN A 242      15.045  -1.276   6.152  1.00 63.02           O  
ATOM   1740  CG  GLN A 242      18.967  -0.067   7.640  1.00 63.02           C  
ATOM   1741  CD  GLN A 242      19.236  -0.066   9.133  1.00 63.02           C  
ATOM   1742  NE2 GLN A 242      20.323   0.581   9.539  1.00 63.02           N  
ATOM   1743  OE1 GLN A 242      18.473  -0.641   9.916  1.00 63.02           O  
ATOM   1744  N   VAL A 243      15.962  -2.258   4.448  1.00 66.99           N  
ATOM   1745  CA  VAL A 243      14.805  -3.096   4.151  1.00 66.99           C  
ATOM   1746  C   VAL A 243      15.179  -4.568   4.302  1.00 66.99           C  
ATOM   1747  CB  VAL A 243      14.260  -2.828   2.730  1.00 66.99           C  
ATOM   1748  O   VAL A 243      16.339  -4.942   4.113  1.00 66.99           O  
ATOM   1749  CG1 VAL A 243      12.990  -3.639   2.476  1.00 66.99           C  
ATOM   1750  CG2 VAL A 243      13.993  -1.336   2.533  1.00 66.99           C  
ATOM   1751  N   HIS A 244      14.387  -5.421   4.967  1.00 68.04           N  
ATOM   1752  CA  HIS A 244      14.680  -6.845   5.083  1.00 68.04           C  
ATOM   1753  C   HIS A 244      14.875  -7.481   3.711  1.00 68.04           C  
ATOM   1754  CB  HIS A 244      13.562  -7.563   5.840  1.00 68.04           C  
ATOM   1755  O   HIS A 244      14.535  -6.881   2.689  1.00 68.04           O  
ATOM   1756  CG  HIS A 244      12.320  -7.760   5.030  1.00 68.04           C  
ATOM   1757  CD2 HIS A 244      11.820  -8.862   4.423  1.00 68.04           C  
ATOM   1758  ND1 HIS A 244      11.433  -6.739   4.768  1.00 68.04           N  
ATOM   1759  CE1 HIS A 244      10.438  -7.206   4.032  1.00 68.04           C  
ATOM   1760  NE2 HIS A 244      10.649  -8.492   3.810  1.00 68.04           N  
ATOM   1761  N   ASP A 245      15.807  -8.455   3.554  1.00 62.21           N  
ATOM   1762  CA  ASP A 245      16.437  -9.094   2.403  1.00 62.21           C  
ATOM   1763  C   ASP A 245      15.388  -9.641   1.437  1.00 62.21           C  
ATOM   1764  CB  ASP A 245      17.370 -10.218   2.857  1.00 62.21           C  
ATOM   1765  O   ASP A 245      15.676  -9.856   0.257  1.00 62.21           O  
ATOM   1766  CG  ASP A 245      16.657 -11.294   3.657  1.00 62.21           C  
ATOM   1767  OD1 ASP A 245      15.452 -11.139   3.950  1.00 62.21           O  
ATOM   1768  OD2 ASP A 245      17.307 -12.306   3.999  1.00 62.21           O  
ATOM   1769  N   GLY A 246      13.951  -9.269   1.610  1.00 59.56           N  
ATOM   1770  CA  GLY A 246      12.930  -9.457   0.592  1.00 59.56           C  
ATOM   1771  C   GLY A 246      12.793 -10.900   0.143  1.00 59.56           C  
ATOM   1772  O   GLY A 246      12.101 -11.188  -0.836  1.00 59.56           O  
ATOM   1773  N   THR A 247      13.602 -11.966   0.721  1.00 62.55           N  
ATOM   1774  CA  THR A 247      13.538 -13.368   0.326  1.00 62.55           C  
ATOM   1775  C   THR A 247      12.248 -14.013   0.827  1.00 62.55           C  
ATOM   1776  CB  THR A 247      14.749 -14.155   0.859  1.00 62.55           C  
ATOM   1777  O   THR A 247      11.570 -14.719   0.078  1.00 62.55           O  
ATOM   1778  CG2 THR A 247      14.847 -15.528   0.202  1.00 62.55           C  
ATOM   1779  OG1 THR A 247      15.948 -13.419   0.585  1.00 62.55           O  
ATOM   1780  N   ASN A 248      11.781 -13.620   1.979  1.00 66.34           N  
ATOM   1781  CA  ASN A 248      10.489 -14.031   2.518  1.00 66.34           C  
ATOM   1782  C   ASN A 248      10.111 -13.215   3.751  1.00 66.34           C  
ATOM   1783  CB  ASN A 248      10.497 -15.524   2.852  1.00 66.34           C  
ATOM   1784  O   ASN A 248      10.974 -12.862   4.556  1.00 66.34           O  
ATOM   1785  CG  ASN A 248      10.496 -16.399   1.614  1.00 66.34           C  
ATOM   1786  ND2 ASN A 248      10.985 -17.626   1.755  1.00 66.34           N  
ATOM   1787  OD1 ASN A 248      10.061 -15.976   0.540  1.00 66.34           O  
ATOM   1788  N   THR A 249       8.979 -12.613   3.606  1.00 76.06           N  
ATOM   1789  CA  THR A 249       8.426 -12.028   4.822  1.00 76.06           C  
ATOM   1790  C   THR A 249       7.690 -13.084   5.643  1.00 76.06           C  
ATOM   1791  CB  THR A 249       7.468 -10.866   4.498  1.00 76.06           C  
ATOM   1792  O   THR A 249       6.651 -13.595   5.219  1.00 76.06           O  
ATOM   1793  CG2 THR A 249       7.125 -10.071   5.754  1.00 76.06           C  
ATOM   1794  OG1 THR A 249       8.091  -9.993   3.548  1.00 76.06           O  
ATOM   1795  N   PRO A 250       8.450 -13.550   6.745  1.00 79.75           N  
ATOM   1796  CA  PRO A 250       7.848 -14.650   7.504  1.00 79.75           C  
ATOM   1797  C   PRO A 250       6.543 -14.249   8.188  1.00 79.75           C  
ATOM   1798  CB  PRO A 250       8.923 -14.994   8.538  1.00 79.75           C  
ATOM   1799  O   PRO A 250       6.451 -13.161   8.762  1.00 79.75           O  
ATOM   1800  CG  PRO A 250       9.808 -13.791   8.584  1.00 79.75           C  
ATOM   1801  CD  PRO A 250       9.606 -13.001   7.323  1.00 79.75           C  
ATOM   1802  N   LEU A 251       5.539 -15.108   8.002  1.00 84.05           N  
ATOM   1803  CA  LEU A 251       4.224 -14.916   8.604  1.00 84.05           C  
ATOM   1804  C   LEU A 251       4.329 -14.834  10.123  1.00 84.05           C  
ATOM   1805  CB  LEU A 251       3.282 -16.056   8.207  1.00 84.05           C  
ATOM   1806  O   LEU A 251       3.688 -13.986  10.749  1.00 84.05           O  
ATOM   1807  CG  LEU A 251       1.831 -15.930   8.676  1.00 84.05           C  
ATOM   1808  CD1 LEU A 251       1.115 -14.834   7.895  1.00 84.05           C  
ATOM   1809  CD2 LEU A 251       1.104 -17.262   8.527  1.00 84.05           C  
ATOM   1810  N   ASP A 252       5.171 -15.630  10.730  1.00 84.64           N  
ATOM   1811  CA  ASP A 252       5.340 -15.689  12.178  1.00 84.64           C  
ATOM   1812  C   ASP A 252       5.903 -14.377  12.720  1.00 84.64           C  
ATOM   1813  CB  ASP A 252       6.254 -16.853  12.565  1.00 84.64           C  
ATOM   1814  O   ASP A 252       5.479 -13.901  13.775  1.00 84.64           O  
ATOM   1815  CG  ASP A 252       5.637 -18.211  12.281  1.00 84.64           C  
ATOM   1816  OD1 ASP A 252       4.393 -18.319  12.240  1.00 84.64           O  
ATOM   1817  OD2 ASP A 252       6.402 -19.183  12.099  1.00 84.64           O  
ATOM   1818  N   GLN A 253       6.774 -13.897  11.911  1.00 85.00           N  
ATOM   1819  CA  GLN A 253       7.393 -12.632  12.293  1.00 85.00           C  
ATOM   1820  C   GLN A 253       6.374 -11.496  12.283  1.00 85.00           C  
ATOM   1821  CB  GLN A 253       8.559 -12.300  11.360  1.00 85.00           C  
ATOM   1822  O   GLN A 253       6.405 -10.620  13.150  1.00 85.00           O  
ATOM   1823  CG  GLN A 253       9.375 -11.093  11.801  1.00 85.00           C  
ATOM   1824  CD  GLN A 253      10.573 -10.836  10.905  1.00 85.00           C  
ATOM   1825  NE2 GLN A 253      11.378  -9.841  11.263  1.00 85.00           N  
ATOM   1826  OE1 GLN A 253      10.774 -11.526   9.901  1.00 85.00           O  
ATOM   1827  N   PHE A 254       5.543 -11.507  11.325  1.00 87.19           N  
ATOM   1828  CA  PHE A 254       4.507 -10.487  11.219  1.00 87.19           C  
ATOM   1829  C   PHE A 254       3.527 -10.587  12.382  1.00 87.19           C  
ATOM   1830  CB  PHE A 254       3.758 -10.616   9.889  1.00 87.19           C  
ATOM   1831  O   PHE A 254       3.124  -9.570  12.949  1.00 87.19           O  
ATOM   1832  CG  PHE A 254       2.727  -9.543   9.666  1.00 87.19           C  
ATOM   1833  CD1 PHE A 254       1.380  -9.794   9.900  1.00 87.19           C  
ATOM   1834  CD2 PHE A 254       3.104  -8.282   9.223  1.00 87.19           C  
ATOM   1835  CE1 PHE A 254       0.423  -8.803   9.695  1.00 87.19           C  
ATOM   1836  CE2 PHE A 254       2.153  -7.286   9.015  1.00 87.19           C  
ATOM   1837  CZ  PHE A 254       0.814  -7.549   9.251  1.00 87.19           C  
ATOM   1838  N   ARG A 255       3.250 -11.689  12.848  1.00 87.18           N  
ATOM   1839  CA  ARG A 255       2.311 -11.899  13.945  1.00 87.18           C  
ATOM   1840  C   ARG A 255       2.918 -11.470  15.276  1.00 87.18           C  
ATOM   1841  CB  ARG A 255       1.884 -13.367  14.013  1.00 87.18           C  
ATOM   1842  O   ARG A 255       2.235 -10.874  16.113  1.00 87.18           O  
ATOM   1843  CG  ARG A 255       0.914 -13.778  12.917  1.00 87.18           C  
ATOM   1844  CD  ARG A 255       0.442 -15.215  13.091  1.00 87.18           C  
ATOM   1845  NE  ARG A 255      -0.511 -15.599  12.053  1.00 87.18           N  
ATOM   1846  NH1 ARG A 255      -0.328 -17.870  12.435  1.00 87.18           N  
ATOM   1847  NH2 ARG A 255      -1.732 -17.087  10.801  1.00 87.18           N  
ATOM   1848  CZ  ARG A 255      -0.855 -16.851  11.765  1.00 87.18           C  
ATOM   1849  N   LYS A 256       4.168 -11.729  15.384  1.00 88.09           N  
ATOM   1850  CA  LYS A 256       4.840 -11.442  16.648  1.00 88.09           C  
ATOM   1851  C   LYS A 256       5.215  -9.966  16.748  1.00 88.09           C  
ATOM   1852  CB  LYS A 256       6.088 -12.312  16.802  1.00 88.09           C  
ATOM   1853  O   LYS A 256       4.950  -9.321  17.764  1.00 88.09           O  
ATOM   1854  CG  LYS A 256       5.791 -13.773  17.108  1.00 88.09           C  
ATOM   1855  CD  LYS A 256       7.072 -14.578  17.286  1.00 88.09           C  
ATOM   1856  CE  LYS A 256       6.778 -16.057  17.498  1.00 88.09           C  
ATOM   1857  NZ  LYS A 256       8.031 -16.854  17.657  1.00 88.09           N  
ATOM   1858  N   ASP A 257       5.824  -9.536  15.624  1.00 87.87           N  
ATOM   1859  CA  ASP A 257       6.316  -8.162  15.612  1.00 87.87           C  
ATOM   1860  C   ASP A 257       6.182  -7.543  14.222  1.00 87.87           C  
ATOM   1861  CB  ASP A 257       7.775  -8.110  16.072  1.00 87.87           C  
ATOM   1862  O   ASP A 257       7.137  -7.541  13.443  1.00 87.87           O  
ATOM   1863  CG  ASP A 257       8.254  -6.700  16.364  1.00 87.87           C  
ATOM   1864  OD1 ASP A 257       7.415  -5.780  16.471  1.00 87.87           O  
ATOM   1865  OD2 ASP A 257       9.483  -6.505  16.485  1.00 87.87           O  
ATOM   1866  N   PRO A 258       4.960  -6.956  13.982  1.00 87.13           N  
ATOM   1867  CA  PRO A 258       4.720  -6.365  12.663  1.00 87.13           C  
ATOM   1868  C   PRO A 258       5.595  -5.142  12.396  1.00 87.13           C  
ATOM   1869  CB  PRO A 258       3.240  -5.976  12.715  1.00 87.13           C  
ATOM   1870  O   PRO A 258       5.937  -4.863  11.244  1.00 87.13           O  
ATOM   1871  CG  PRO A 258       2.911  -5.921  14.171  1.00 87.13           C  
ATOM   1872  CD  PRO A 258       3.817  -6.869  14.902  1.00 87.13           C  
ATOM   1873  N   ASP A 259       6.022  -4.459  13.334  1.00 86.55           N  
ATOM   1874  CA  ASP A 259       6.802  -3.231  13.215  1.00 86.55           C  
ATOM   1875  C   ASP A 259       8.201  -3.519  12.675  1.00 86.55           C  
ATOM   1876  CB  ASP A 259       6.895  -2.521  14.567  1.00 86.55           C  
ATOM   1877  O   ASP A 259       8.840  -2.641  12.092  1.00 86.55           O  
ATOM   1878  CG  ASP A 259       5.588  -1.873  14.988  1.00 86.55           C  
ATOM   1879  OD1 ASP A 259       4.703  -1.670  14.129  1.00 86.55           O  
ATOM   1880  OD2 ASP A 259       5.442  -1.561  16.190  1.00 86.55           O  
ATOM   1881  N   SER A 260       8.636  -4.733  12.894  1.00 86.54           N  
ATOM   1882  CA  SER A 260       9.954  -5.122  12.403  1.00 86.54           C  
ATOM   1883  C   SER A 260       9.989  -5.154  10.879  1.00 86.54           C  
ATOM   1884  CB  SER A 260      10.351  -6.490  12.960  1.00 86.54           C  
ATOM   1885  O   SER A 260      11.056  -5.029  10.275  1.00 86.54           O  
ATOM   1886  OG  SER A 260       9.527  -7.510  12.422  1.00 86.54           O  
ATOM   1887  N   LEU A 261       8.831  -5.263  10.321  1.00 87.90           N  
ATOM   1888  CA  LEU A 261       8.734  -5.375   8.869  1.00 87.90           C  
ATOM   1889  C   LEU A 261       8.347  -4.038   8.246  1.00 87.90           C  
ATOM   1890  CB  LEU A 261       7.714  -6.448   8.481  1.00 87.90           C  
ATOM   1891  O   LEU A 261       7.996  -3.978   7.065  1.00 87.90           O  
ATOM   1892  CG  LEU A 261       8.028  -7.876   8.929  1.00 87.90           C  
ATOM   1893  CD1 LEU A 261       6.835  -8.789   8.664  1.00 87.90           C  
ATOM   1894  CD2 LEU A 261       9.274  -8.397   8.221  1.00 87.90           C  
ATOM   1895  N   CYS A 262       8.457  -3.063   9.009  1.00 89.66           N  
ATOM   1896  CA  CYS A 262       8.108  -1.717   8.570  1.00 89.66           C  
ATOM   1897  C   CYS A 262       9.355  -0.923   8.199  1.00 89.66           C  
ATOM   1898  CB  CYS A 262       7.330  -0.982   9.661  1.00 89.66           C  
ATOM   1899  O   CYS A 262      10.346  -0.939   8.931  1.00 89.66           O  
ATOM   1900  SG  CYS A 262       6.765   0.662   9.172  1.00 89.66           S  
ATOM   1901  N   THR A 263       9.300  -0.347   7.018  1.00 91.06           N  
ATOM   1902  CA  THR A 263      10.379   0.520   6.558  1.00 91.06           C  
ATOM   1903  C   THR A 263      10.034   1.987   6.798  1.00 91.06           C  
ATOM   1904  CB  THR A 263      10.676   0.298   5.063  1.00 91.06           C  
ATOM   1905  O   THR A 263       8.975   2.458   6.377  1.00 91.06           O  
ATOM   1906  CG2 THR A 263      11.868   1.133   4.609  1.00 91.06           C  
ATOM   1907  OG1 THR A 263      10.966  -1.088   4.840  1.00 91.06           O  
ATOM   1908  N   ARG A 264      10.974   2.649   7.538  1.00 90.78           N  
ATOM   1909  CA  ARG A 264      10.735   4.033   7.936  1.00 90.78           C  
ATOM   1910  C   ARG A 264      11.693   4.981   7.224  1.00 90.78           C  
ATOM   1911  CB  ARG A 264      10.874   4.188   9.452  1.00 90.78           C  
ATOM   1912  O   ARG A 264      12.904   4.752   7.207  1.00 90.78           O  
ATOM   1913  CG  ARG A 264      10.520   5.575   9.964  1.00 90.78           C  
ATOM   1914  CD  ARG A 264      10.610   5.656  11.482  1.00 90.78           C  
ATOM   1915  NE  ARG A 264      10.609   7.039  11.949  1.00 90.78           N  
ATOM   1916  NH1 ARG A 264      11.061   6.513  14.153  1.00 90.78           N  
ATOM   1917  NH2 ARG A 264      10.800   8.701  13.523  1.00 90.78           N  
ATOM   1918  CZ  ARG A 264      10.824   7.415  13.207  1.00 90.78           C  
ATOM   1919  N   VAL A 265      11.088   6.045   6.584  1.00 89.66           N  
ATOM   1920  CA  VAL A 265      11.882   7.070   5.916  1.00 89.66           C  
ATOM   1921  C   VAL A 265      11.367   8.455   6.300  1.00 89.66           C  
ATOM   1922  CB  VAL A 265      11.856   6.898   4.381  1.00 89.66           C  
ATOM   1923  O   VAL A 265      10.155   8.682   6.347  1.00 89.66           O  
ATOM   1924  CG1 VAL A 265      12.588   8.051   3.696  1.00 89.66           C  
ATOM   1925  CG2 VAL A 265      12.474   5.558   3.984  1.00 89.66           C  
ATOM   1926  N   THR A 266      12.342   9.302   6.619  1.00 90.24           N  
ATOM   1927  CA  THR A 266      12.000  10.666   7.007  1.00 90.24           C  
ATOM   1928  C   THR A 266      12.584  11.672   6.020  1.00 90.24           C  
ATOM   1929  CB  THR A 266      12.501  10.986   8.427  1.00 90.24           C  
ATOM   1930  O   THR A 266      13.735  11.539   5.598  1.00 90.24           O  
ATOM   1931  CG2 THR A 266      12.004  12.351   8.892  1.00 90.24           C  
ATOM   1932  OG1 THR A 266      12.025   9.983   9.333  1.00 90.24           O  
ATOM   1933  N   TRP A 267      11.688  12.554   5.627  1.00 86.73           N  
ATOM   1934  CA  TRP A 267      12.081  13.598   4.685  1.00 86.73           C  
ATOM   1935  C   TRP A 267      11.685  14.976   5.204  1.00 86.73           C  
ATOM   1936  CB  TRP A 267      11.445  13.352   3.314  1.00 86.73           C  
ATOM   1937  O   TRP A 267      10.531  15.197   5.579  1.00 86.73           O  
ATOM   1938  CG  TRP A 267      11.845  14.351   2.270  1.00 86.73           C  
ATOM   1939  CD1 TRP A 267      12.898  15.222   2.323  1.00 86.73           C  
ATOM   1940  CD2 TRP A 267      11.194  14.585   1.018  1.00 86.73           C  
ATOM   1941  CE2 TRP A 267      11.906  15.613   0.361  1.00 86.73           C  
ATOM   1942  CE3 TRP A 267      10.076  14.024   0.386  1.00 86.73           C  
ATOM   1943  NE1 TRP A 267      12.940  15.984   1.178  1.00 86.73           N  
ATOM   1944  CH2 TRP A 267      10.439  15.525  -1.494  1.00 86.73           C  
ATOM   1945  CZ2 TRP A 267      11.536  16.091  -0.898  1.00 86.73           C  
ATOM   1946  CZ3 TRP A 267       9.709  14.502  -0.867  1.00 86.73           C  
ATOM   1947  N   LYS A 268      12.664  15.892   5.119  1.00 89.13           N  
ATOM   1948  CA  LYS A 268      12.402  17.250   5.588  1.00 89.13           C  
ATOM   1949  C   LYS A 268      12.137  18.194   4.420  1.00 89.13           C  
ATOM   1950  CB  LYS A 268      13.575  17.765   6.423  1.00 89.13           C  
ATOM   1951  O   LYS A 268      12.914  18.242   3.464  1.00 89.13           O  
ATOM   1952  CG  LYS A 268      13.772  17.025   7.738  1.00 89.13           C  
ATOM   1953  CD  LYS A 268      14.917  17.619   8.548  1.00 89.13           C  
ATOM   1954  CE  LYS A 268      15.126  16.869   9.856  1.00 89.13           C  
ATOM   1955  NZ  LYS A 268      16.251  17.445  10.652  1.00 89.13           N  
ATOM   1956  N   ASP A 269      10.973  18.804   4.523  1.00 87.53           N  
ATOM   1957  CA  ASP A 269      10.635  19.835   3.547  1.00 87.53           C  
ATOM   1958  C   ASP A 269      10.904  21.231   4.106  1.00 87.53           C  
ATOM   1959  CB  ASP A 269       9.170  19.713   3.123  1.00 87.53           C  
ATOM   1960  O   ASP A 269      10.171  21.710   4.974  1.00 87.53           O  
ATOM   1961  CG  ASP A 269       8.816  20.607   1.947  1.00 87.53           C  
ATOM   1962  OD1 ASP A 269       9.651  21.447   1.547  1.00 87.53           O  
ATOM   1963  OD2 ASP A 269       7.692  20.471   1.418  1.00 87.53           O  
ATOM   1964  N   GLU A 270      11.947  21.868   3.590  1.00 87.34           N  
ATOM   1965  CA  GLU A 270      12.397  23.149   4.126  1.00 87.34           C  
ATOM   1966  C   GLU A 270      11.464  24.281   3.705  1.00 87.34           C  
ATOM   1967  CB  GLU A 270      13.828  23.449   3.672  1.00 87.34           C  
ATOM   1968  O   GLU A 270      11.229  25.216   4.473  1.00 87.34           O  
ATOM   1969  CG  GLU A 270      14.873  22.526   4.281  1.00 87.34           C  
ATOM   1970  CD  GLU A 270      16.295  22.877   3.873  1.00 87.34           C  
ATOM   1971  OE1 GLU A 270      17.245  22.224   4.360  1.00 87.34           O  
ATOM   1972  OE2 GLU A 270      16.460  23.815   3.060  1.00 87.34           O  
ATOM   1973  N   GLU A 271      10.829  24.146   2.599  1.00 85.41           N  
ATOM   1974  CA  GLU A 271       9.955  25.180   2.051  1.00 85.41           C  
ATOM   1975  C   GLU A 271       8.666  25.298   2.859  1.00 85.41           C  
ATOM   1976  CB  GLU A 271       9.632  24.888   0.584  1.00 85.41           C  
ATOM   1977  O   GLU A 271       8.253  26.402   3.220  1.00 85.41           O  
ATOM   1978  CG  GLU A 271      10.829  25.017  -0.347  1.00 85.41           C  
ATOM   1979  CD  GLU A 271      10.504  24.677  -1.793  1.00 85.41           C  
ATOM   1980  OE1 GLU A 271      11.421  24.706  -2.644  1.00 85.41           O  
ATOM   1981  OE2 GLU A 271       9.321  24.382  -2.077  1.00 85.41           O  
ATOM   1982  N   ASP A 272       8.204  24.139   3.271  1.00 84.11           N  
ATOM   1983  CA  ASP A 272       6.924  24.103   3.972  1.00 84.11           C  
ATOM   1984  C   ASP A 272       7.124  23.865   5.467  1.00 84.11           C  
ATOM   1985  CB  ASP A 272       6.019  23.020   3.383  1.00 84.11           C  
ATOM   1986  O   ASP A 272       6.163  23.891   6.239  1.00 84.11           O  
ATOM   1987  CG  ASP A 272       5.578  23.324   1.962  1.00 84.11           C  
ATOM   1988  OD1 ASP A 272       5.399  24.513   1.620  1.00 84.11           O  
ATOM   1989  OD2 ASP A 272       5.404  22.366   1.178  1.00 84.11           O  
ATOM   1990  N   ARG A 273       8.425  23.734   5.909  1.00 88.82           N  
ATOM   1991  CA  ARG A 273       8.786  23.458   7.296  1.00 88.82           C  
ATOM   1992  C   ARG A 273       7.988  22.280   7.845  1.00 88.82           C  
ATOM   1993  CB  ARG A 273       8.559  24.696   8.167  1.00 88.82           C  
ATOM   1994  O   ARG A 273       7.447  22.352   8.951  1.00 88.82           O  
ATOM   1995  CG  ARG A 273       9.481  25.859   7.836  1.00 88.82           C  
ATOM   1996  CD  ARG A 273       9.439  26.936   8.911  1.00 88.82           C  
ATOM   1997  NE  ARG A 273      10.277  28.079   8.562  1.00 88.82           N  
ATOM   1998  NH1 ARG A 273      10.014  29.155  10.589  1.00 88.82           N  
ATOM   1999  NH2 ARG A 273      11.307  30.096   8.947  1.00 88.82           N  
ATOM   2000  CZ  ARG A 273      10.531  29.107   9.367  1.00 88.82           C  
ATOM   2001  N   VAL A 274       7.885  21.222   7.044  1.00 90.27           N  
ATOM   2002  CA  VAL A 274       7.200  19.990   7.422  1.00 90.27           C  
ATOM   2003  C   VAL A 274       8.164  18.810   7.320  1.00 90.27           C  
ATOM   2004  CB  VAL A 274       5.955  19.740   6.541  1.00 90.27           C  
ATOM   2005  O   VAL A 274       8.936  18.712   6.363  1.00 90.27           O  
ATOM   2006  CG1 VAL A 274       5.274  18.429   6.930  1.00 90.27           C  
ATOM   2007  CG2 VAL A 274       4.978  20.908   6.655  1.00 90.27           C  
ATOM   2008  N   VAL A 275       8.140  18.032   8.361  1.00 91.40           N  
ATOM   2009  CA  VAL A 275       8.892  16.782   8.345  1.00 91.40           C  
ATOM   2010  C   VAL A 275       7.951  15.616   8.051  1.00 91.40           C  
ATOM   2011  CB  VAL A 275       9.630  16.547   9.683  1.00 91.40           C  
ATOM   2012  O   VAL A 275       7.030  15.343   8.824  1.00 91.40           O  
ATOM   2013  CG1 VAL A 275      10.435  15.250   9.635  1.00 91.40           C  
ATOM   2014  CG2 VAL A 275      10.538  17.732  10.006  1.00 91.40           C  
ATOM   2015  N   TRP A 276       8.195  15.008   6.912  1.00 91.71           N  
ATOM   2016  CA  TRP A 276       7.379  13.857   6.538  1.00 91.71           C  
ATOM   2017  C   TRP A 276       8.007  12.559   7.034  1.00 91.71           C  
ATOM   2018  CB  TRP A 276       7.193  13.801   5.019  1.00 91.71           C  
ATOM   2019  O   TRP A 276       9.199  12.321   6.827  1.00 91.71           O  
ATOM   2020  CG  TRP A 276       6.334  14.900   4.469  1.00 91.71           C  
ATOM   2021  CD1 TRP A 276       6.754  16.101   3.968  1.00 91.71           C  
ATOM   2022  CD2 TRP A 276       4.907  14.901   4.370  1.00 91.71           C  
ATOM   2023  CE2 TRP A 276       4.528  16.135   3.798  1.00 91.71           C  
ATOM   2024  CE3 TRP A 276       3.910  13.976   4.709  1.00 91.71           C  
ATOM   2025  NE1 TRP A 276       5.672  16.849   3.563  1.00 91.71           N  
ATOM   2026  CH2 TRP A 276       2.238  15.546   3.898  1.00 91.71           C  
ATOM   2027  CZ2 TRP A 276       3.193  16.468   3.557  1.00 91.71           C  
ATOM   2028  CZ3 TRP A 276       2.582  14.309   4.469  1.00 91.71           C  
ATOM   2029  N   VAL A 277       7.219  11.816   7.725  1.00 92.72           N  
ATOM   2030  CA  VAL A 277       7.645  10.496   8.180  1.00 92.72           C  
ATOM   2031  C   VAL A 277       6.831   9.417   7.471  1.00 92.72           C  
ATOM   2032  CB  VAL A 277       7.504  10.351   9.711  1.00 92.72           C  
ATOM   2033  O   VAL A 277       5.629   9.278   7.712  1.00 92.72           O  
ATOM   2034  CG1 VAL A 277       8.013   8.986  10.173  1.00 92.72           C  
ATOM   2035  CG2 VAL A 277       8.254  11.474  10.425  1.00 92.72           C  
ATOM   2036  N   TYR A 278       7.525   8.663   6.574  1.00 92.43           N  
ATOM   2037  CA  TYR A 278       6.873   7.604   5.812  1.00 92.43           C  
ATOM   2038  C   TYR A 278       7.143   6.239   6.433  1.00 92.43           C  
ATOM   2039  CB  TYR A 278       7.349   7.619   4.356  1.00 92.43           C  
ATOM   2040  O   TYR A 278       8.291   5.903   6.733  1.00 92.43           O  
ATOM   2041  CG  TYR A 278       6.830   8.791   3.559  1.00 92.43           C  
ATOM   2042  CD1 TYR A 278       5.631   8.703   2.855  1.00 92.43           C  
ATOM   2043  CD2 TYR A 278       7.537   9.987   3.507  1.00 92.43           C  
ATOM   2044  CE1 TYR A 278       5.149   9.779   2.118  1.00 92.43           C  
ATOM   2045  CE2 TYR A 278       7.065  11.070   2.773  1.00 92.43           C  
ATOM   2046  OH  TYR A 278       5.400  12.026   1.355  1.00 92.43           O  
ATOM   2047  CZ  TYR A 278       5.872  10.957   2.083  1.00 92.43           C  
ATOM   2048  N   ARG A 279       6.036   5.509   6.533  1.00 93.09           N  
ATOM   2049  CA  ARG A 279       6.138   4.128   6.993  1.00 93.09           C  
ATOM   2050  C   ARG A 279       5.457   3.174   6.018  1.00 93.09           C  
ATOM   2051  CB  ARG A 279       5.524   3.979   8.387  1.00 93.09           C  
ATOM   2052  O   ARG A 279       4.259   3.297   5.755  1.00 93.09           O  
ATOM   2053  CG  ARG A 279       6.261   4.749   9.471  1.00 93.09           C  
ATOM   2054  CD  ARG A 279       5.626   4.544  10.839  1.00 93.09           C  
ATOM   2055  NE  ARG A 279       6.071   3.299  11.459  1.00 93.09           N  
ATOM   2056  NH1 ARG A 279       4.746   3.519  13.338  1.00 93.09           N  
ATOM   2057  NH2 ARG A 279       6.115   1.696  13.102  1.00 93.09           N  
ATOM   2058  CZ  ARG A 279       5.643   2.841  12.632  1.00 93.09           C  
ATOM   2059  N   ILE A 280       6.294   2.373   5.476  1.00 94.65           N  
ATOM   2060  CA  ILE A 280       5.722   1.397   4.555  1.00 94.65           C  
ATOM   2061  C   ILE A 280       5.787   0.003   5.175  1.00 94.65           C  
ATOM   2062  CB  ILE A 280       6.451   1.412   3.192  1.00 94.65           C  
ATOM   2063  O   ILE A 280       6.873  -0.510   5.451  1.00 94.65           O  
ATOM   2064  CG1 ILE A 280       6.382   2.809   2.565  1.00 94.65           C  
ATOM   2065  CG2 ILE A 280       5.857   0.360   2.251  1.00 94.65           C  
ATOM   2066  CD1 ILE A 280       7.112   2.927   1.234  1.00 94.65           C  
ATOM   2067  N   GLN A 281       4.624  -0.495   5.402  1.00 94.34           N  
ATOM   2068  CA  GLN A 281       4.505  -1.794   6.056  1.00 94.34           C  
ATOM   2069  C   GLN A 281       4.493  -2.926   5.033  1.00 94.34           C  
ATOM   2070  CB  GLN A 281       3.241  -1.849   6.916  1.00 94.34           C  
ATOM   2071  O   GLN A 281       3.597  -2.997   4.189  1.00 94.34           O  
ATOM   2072  CG  GLN A 281       3.036  -3.183   7.622  1.00 94.34           C  
ATOM   2073  CD  GLN A 281       4.101  -3.465   8.664  1.00 94.34           C  
ATOM   2074  NE2 GLN A 281       4.783  -4.597   8.525  1.00 94.34           N  
ATOM   2075  OE1 GLN A 281       4.311  -2.672   9.588  1.00 94.34           O  
ATOM   2076  N   ASP A 282       5.534  -3.801   5.191  1.00 92.93           N  
ATOM   2077  CA  ASP A 282       5.609  -4.999   4.361  1.00 92.93           C  
ATOM   2078  C   ASP A 282       4.805  -6.143   4.973  1.00 92.93           C  
ATOM   2079  CB  ASP A 282       7.066  -5.426   4.166  1.00 92.93           C  
ATOM   2080  O   ASP A 282       4.927  -6.426   6.166  1.00 92.93           O  
ATOM   2081  CG  ASP A 282       7.246  -6.416   3.029  1.00 92.93           C  
ATOM   2082  OD1 ASP A 282       6.249  -6.770   2.364  1.00 92.93           O  
ATOM   2083  OD2 ASP A 282       8.396  -6.849   2.798  1.00 92.93           O  
ATOM   2084  N   THR A 283       3.963  -6.841   4.116  1.00 92.41           N  
ATOM   2085  CA  THR A 283       3.121  -7.927   4.604  1.00 92.41           C  
ATOM   2086  C   THR A 283       3.512  -9.250   3.952  1.00 92.41           C  
ATOM   2087  CB  THR A 283       1.631  -7.641   4.339  1.00 92.41           C  
ATOM   2088  O   THR A 283       4.075  -9.265   2.856  1.00 92.41           O  
ATOM   2089  CG2 THR A 283       1.187  -6.354   5.027  1.00 92.41           C  
ATOM   2090  OG1 THR A 283       1.419  -7.513   2.927  1.00 92.41           O  
ATOM   2091  N   PRO A 284       3.360 -10.302   4.743  1.00 90.81           N  
ATOM   2092  CA  PRO A 284       3.613 -11.615   4.144  1.00 90.81           C  
ATOM   2093  C   PRO A 284       2.655 -11.935   2.999  1.00 90.81           C  
ATOM   2094  CB  PRO A 284       3.408 -12.581   5.314  1.00 90.81           C  
ATOM   2095  O   PRO A 284       1.514 -11.466   2.994  1.00 90.81           O  
ATOM   2096  CG  PRO A 284       2.530 -11.842   6.271  1.00 90.81           C  
ATOM   2097  CD  PRO A 284       2.750 -10.369   6.081  1.00 90.81           C  
ATOM   2098  N   GLY A 285       3.166 -12.610   1.961  1.00 89.08           N  
ATOM   2099  CA  GLY A 285       2.314 -13.041   0.864  1.00 89.08           C  
ATOM   2100  C   GLY A 285       1.366 -14.161   1.250  1.00 89.08           C  
ATOM   2101  O   GLY A 285       1.704 -15.010   2.078  1.00 89.08           O  
ATOM   2102  N   TYR A 286       0.133 -14.118   0.697  1.00 87.88           N  
ATOM   2103  CA  TYR A 286      -0.851 -15.117   1.100  1.00 87.88           C  
ATOM   2104  C   TYR A 286      -0.657 -16.417   0.328  1.00 87.88           C  
ATOM   2105  CB  TYR A 286      -2.272 -14.590   0.885  1.00 87.88           C  
ATOM   2106  O   TYR A 286      -1.337 -17.411   0.592  1.00 87.88           O  
ATOM   2107  CG  TYR A 286      -2.533 -14.102  -0.519  1.00 87.88           C  
ATOM   2108  CD1 TYR A 286      -2.467 -12.745  -0.830  1.00 87.88           C  
ATOM   2109  CD2 TYR A 286      -2.846 -14.995  -1.538  1.00 87.88           C  
ATOM   2110  CE1 TYR A 286      -2.709 -12.291  -2.122  1.00 87.88           C  
ATOM   2111  CE2 TYR A 286      -3.089 -14.552  -2.834  1.00 87.88           C  
ATOM   2112  OH  TYR A 286      -3.258 -12.756  -4.397  1.00 87.88           O  
ATOM   2113  CZ  TYR A 286      -3.018 -13.201  -3.116  1.00 87.88           C  
ATOM   2114  N   GLY A 287       0.162 -16.443  -0.753  1.00 78.89           N  
ATOM   2115  CA  GLY A 287       0.446 -17.647  -1.516  1.00 78.89           C  
ATOM   2116  C   GLY A 287       1.144 -18.720  -0.701  1.00 78.89           C  
ATOM   2117  O   GLY A 287       1.092 -19.902  -1.047  1.00 78.89           O  
ATOM   2118  N   ASP A 288       1.596 -18.417   0.486  1.00 71.29           N  
ATOM   2119  CA  ASP A 288       2.304 -19.357   1.349  1.00 71.29           C  
ATOM   2120  C   ASP A 288       1.347 -20.030   2.331  1.00 71.29           C  
ATOM   2121  CB  ASP A 288       3.425 -18.646   2.111  1.00 71.29           C  
ATOM   2122  O   ASP A 288       1.664 -21.081   2.893  1.00 71.29           O  
ATOM   2123  CG  ASP A 288       4.521 -18.121   1.201  1.00 71.29           C  
ATOM   2124  OD1 ASP A 288       4.723 -18.683   0.103  1.00 71.29           O  
ATOM   2125  OD2 ASP A 288       5.190 -17.138   1.586  1.00 71.29           O  
ATOM   2126  N   ASP A 289       0.121 -19.534   2.403  1.00 77.91           N  
ATOM   2127  CA  ASP A 289      -0.862 -20.037   3.358  1.00 77.91           C  
ATOM   2128  C   ASP A 289      -1.902 -20.915   2.665  1.00 77.91           C  
ATOM   2129  CB  ASP A 289      -1.550 -18.877   4.080  1.00 77.91           C  
ATOM   2130  O   ASP A 289      -2.231 -20.693   1.498  1.00 77.91           O  
ATOM   2131  CG  ASP A 289      -0.625 -18.138   5.031  1.00 77.91           C  
ATOM   2132  OD1 ASP A 289       0.334 -18.750   5.548  1.00 77.91           O  
ATOM   2133  OD2 ASP A 289      -0.859 -16.933   5.267  1.00 77.91           O  
ATOM   2134  N   LEU A 290      -2.406 -21.959   3.319  1.00 78.95           N  
ATOM   2135  CA  LEU A 290      -3.420 -22.858   2.778  1.00 78.95           C  
ATOM   2136  C   LEU A 290      -4.804 -22.221   2.845  1.00 78.95           C  
ATOM   2137  CB  LEU A 290      -3.420 -24.187   3.539  1.00 78.95           C  
ATOM   2138  O   LEU A 290      -5.605 -22.369   1.920  1.00 78.95           O  
ATOM   2139  CG  LEU A 290      -2.182 -25.067   3.367  1.00 78.95           C  
ATOM   2140  CD1 LEU A 290      -2.189 -26.199   4.389  1.00 78.95           C  
ATOM   2141  CD2 LEU A 290      -2.113 -25.622   1.948  1.00 78.95           C  
ATOM   2142  N   ASP A 291      -4.936 -21.321   3.926  1.00 86.61           N  
ATOM   2143  CA  ASP A 291      -6.221 -20.658   4.124  1.00 86.61           C  
ATOM   2144  C   ASP A 291      -6.107 -19.156   3.874  1.00 86.61           C  
ATOM   2145  CB  ASP A 291      -6.746 -20.917   5.538  1.00 86.61           C  
ATOM   2146  O   ASP A 291      -5.620 -18.413   4.728  1.00 86.61           O  
ATOM   2147  CG  ASP A 291      -7.169 -22.359   5.758  1.00 86.61           C  
ATOM   2148  OD1 ASP A 291      -7.554 -23.037   4.782  1.00 86.61           O  
ATOM   2149  OD2 ASP A 291      -7.119 -22.819   6.919  1.00 86.61           O  
ATOM   2150  N   ILE A 292      -6.601 -18.702   2.815  1.00 89.37           N  
ATOM   2151  CA  ILE A 292      -6.494 -17.316   2.372  1.00 89.37           C  
ATOM   2152  C   ILE A 292      -7.370 -16.425   3.250  1.00 89.37           C  
ATOM   2153  CB  ILE A 292      -6.893 -17.164   0.887  1.00 89.37           C  
ATOM   2154  O   ILE A 292      -7.001 -15.289   3.556  1.00 89.37           O  
ATOM   2155  CG1 ILE A 292      -5.966 -18.000  -0.003  1.00 89.37           C  
ATOM   2156  CG2 ILE A 292      -6.872 -15.691   0.470  1.00 89.37           C  
ATOM   2157  CD1 ILE A 292      -6.451 -18.144  -1.439  1.00 89.37           C  
ATOM   2158  N   GLN A 293      -8.505 -16.969   3.717  1.00 91.20           N  
ATOM   2159  CA  GLN A 293      -9.411 -16.199   4.564  1.00 91.20           C  
ATOM   2160  C   GLN A 293      -8.743 -15.820   5.882  1.00 91.20           C  
ATOM   2161  CB  GLN A 293     -10.694 -16.986   4.832  1.00 91.20           C  
ATOM   2162  O   GLN A 293      -8.923 -14.706   6.378  1.00 91.20           O  
ATOM   2163  CG  GLN A 293     -11.615 -17.092   3.624  1.00 91.20           C  
ATOM   2164  CD  GLN A 293     -11.973 -15.739   3.038  1.00 91.20           C  
ATOM   2165  NE2 GLN A 293     -11.792 -15.593   1.730  1.00 91.20           N  
ATOM   2166  OE1 GLN A 293     -12.409 -14.833   3.755  1.00 91.20           O  
ATOM   2167  N   ASN A 294      -8.098 -16.723   6.412  1.00 90.92           N  
ATOM   2168  CA  ASN A 294      -7.375 -16.446   7.649  1.00 90.92           C  
ATOM   2169  C   ASN A 294      -6.348 -15.334   7.460  1.00 90.92           C  
ATOM   2170  CB  ASN A 294      -6.695 -17.714   8.169  1.00 90.92           C  
ATOM   2171  O   ASN A 294      -6.180 -14.482   8.334  1.00 90.92           O  
ATOM   2172  CG  ASN A 294      -7.682 -18.712   8.743  1.00 90.92           C  
ATOM   2173  ND2 ASN A 294      -7.234 -19.948   8.930  1.00 90.92           N  
ATOM   2174  OD1 ASN A 294      -8.837 -18.375   9.015  1.00 90.92           O  
ATOM   2175  N   HIS A 295      -5.746 -15.414   6.277  1.00 92.30           N  
ATOM   2176  CA  HIS A 295      -4.764 -14.381   5.969  1.00 92.30           C  
ATOM   2177  C   HIS A 295      -5.422 -13.009   5.861  1.00 92.30           C  
ATOM   2178  CB  HIS A 295      -4.027 -14.713   4.670  1.00 92.30           C  
ATOM   2179  O   HIS A 295      -4.909 -12.026   6.400  1.00 92.30           O  
ATOM   2180  CG  HIS A 295      -2.856 -13.822   4.400  1.00 92.30           C  
ATOM   2181  CD2 HIS A 295      -1.546 -13.955   4.716  1.00 92.30           C  
ATOM   2182  ND1 HIS A 295      -2.972 -12.625   3.727  1.00 92.30           N  
ATOM   2183  CE1 HIS A 295      -1.780 -12.059   3.640  1.00 92.30           C  
ATOM   2184  NE2 HIS A 295      -0.897 -12.845   4.232  1.00 92.30           N  
ATOM   2185  N   ILE A 296      -6.542 -12.964   5.213  1.00 93.74           N  
ATOM   2186  CA  ILE A 296      -7.296 -11.724   5.067  1.00 93.74           C  
ATOM   2187  C   ILE A 296      -7.658 -11.176   6.445  1.00 93.74           C  
ATOM   2188  CB  ILE A 296      -8.571 -11.934   4.221  1.00 93.74           C  
ATOM   2189  O   ILE A 296      -7.470  -9.987   6.717  1.00 93.74           O  
ATOM   2190  CG1 ILE A 296      -8.201 -12.290   2.776  1.00 93.74           C  
ATOM   2191  CG2 ILE A 296      -9.461 -10.688   4.267  1.00 93.74           C  
ATOM   2192  CD1 ILE A 296      -9.389 -12.700   1.917  1.00 93.74           C  
ATOM   2193  N   ASN A 297      -8.128 -12.038   7.286  1.00 94.30           N  
ATOM   2194  CA  ASN A 297      -8.526 -11.635   8.631  1.00 94.30           C  
ATOM   2195  C   ASN A 297      -7.336 -11.122   9.437  1.00 94.30           C  
ATOM   2196  CB  ASN A 297      -9.202 -12.796   9.362  1.00 94.30           C  
ATOM   2197  O   ASN A 297      -7.470 -10.178  10.218  1.00 94.30           O  
ATOM   2198  CG  ASN A 297     -10.558 -13.143   8.779  1.00 94.30           C  
ATOM   2199  ND2 ASN A 297     -10.972 -14.393   8.944  1.00 94.30           N  
ATOM   2200  OD1 ASN A 297     -11.227 -12.294   8.185  1.00 94.30           O  
ATOM   2201  N   MET A 298      -6.292 -11.739   9.199  1.00 93.16           N  
ATOM   2202  CA  MET A 298      -5.078 -11.326   9.897  1.00 93.16           C  
ATOM   2203  C   MET A 298      -4.728  -9.878   9.570  1.00 93.16           C  
ATOM   2204  CB  MET A 298      -3.909 -12.243   9.532  1.00 93.16           C  
ATOM   2205  O   MET A 298      -4.445  -9.085  10.470  1.00 93.16           O  
ATOM   2206  CG  MET A 298      -2.600 -11.864  10.205  1.00 93.16           C  
ATOM   2207  SD  MET A 298      -1.161 -12.754   9.494  1.00 93.16           S  
ATOM   2208  CE  MET A 298      -1.082 -11.978   7.856  1.00 93.16           C  
ATOM   2209  N   ILE A 299      -4.731  -9.579   8.317  1.00 95.28           N  
ATOM   2210  CA  ILE A 299      -4.390  -8.234   7.866  1.00 95.28           C  
ATOM   2211  C   ILE A 299      -5.454  -7.246   8.338  1.00 95.28           C  
ATOM   2212  CB  ILE A 299      -4.247  -8.173   6.328  1.00 95.28           C  
ATOM   2213  O   ILE A 299      -5.130  -6.147   8.793  1.00 95.28           O  
ATOM   2214  CG1 ILE A 299      -3.143  -9.127   5.856  1.00 95.28           C  
ATOM   2215  CG2 ILE A 299      -3.966  -6.740   5.869  1.00 95.28           C  
ATOM   2216  CD1 ILE A 299      -1.765  -8.804   6.418  1.00 95.28           C  
ATOM   2217  N   VAL A 300      -6.679  -7.622   8.232  1.00 95.91           N  
ATOM   2218  CA  VAL A 300      -7.778  -6.776   8.687  1.00 95.91           C  
ATOM   2219  C   VAL A 300      -7.639  -6.507  10.183  1.00 95.91           C  
ATOM   2220  CB  VAL A 300      -9.151  -7.419   8.387  1.00 95.91           C  
ATOM   2221  O   VAL A 300      -7.817  -5.373  10.635  1.00 95.91           O  
ATOM   2222  CG1 VAL A 300     -10.269  -6.661   9.099  1.00 95.91           C  
ATOM   2223  CG2 VAL A 300      -9.403  -7.460   6.880  1.00 95.91           C  
ATOM   2224  N   ASP A 301      -7.368  -7.515  10.903  1.00 95.51           N  
ATOM   2225  CA  ASP A 301      -7.167  -7.371  12.341  1.00 95.51           C  
ATOM   2226  C   ASP A 301      -6.032  -6.395  12.642  1.00 95.51           C  
ATOM   2227  CB  ASP A 301      -6.876  -8.730  12.981  1.00 95.51           C  
ATOM   2228  O   ASP A 301      -6.121  -5.601  13.581  1.00 95.51           O  
ATOM   2229  CG  ASP A 301      -8.106  -9.615  13.079  1.00 95.51           C  
ATOM   2230  OD1 ASP A 301      -9.236  -9.112  12.894  1.00 95.51           O  
ATOM   2231  OD2 ASP A 301      -7.945 -10.825  13.346  1.00 95.51           O  
ATOM   2232  N   TYR A 302      -5.029  -6.519  11.882  1.00 95.98           N  
ATOM   2233  CA  TYR A 302      -3.913  -5.593  12.045  1.00 95.98           C  
ATOM   2234  C   TYR A 302      -4.368  -4.152  11.852  1.00 95.98           C  
ATOM   2235  CB  TYR A 302      -2.791  -5.923  11.056  1.00 95.98           C  
ATOM   2236  O   TYR A 302      -4.034  -3.276  12.653  1.00 95.98           O  
ATOM   2237  CG  TYR A 302      -1.711  -4.871  10.990  1.00 95.98           C  
ATOM   2238  CD1 TYR A 302      -1.665  -3.957   9.940  1.00 95.98           C  
ATOM   2239  CD2 TYR A 302      -0.734  -4.789  11.977  1.00 95.98           C  
ATOM   2240  CE1 TYR A 302      -0.670  -2.987   9.874  1.00 95.98           C  
ATOM   2241  CE2 TYR A 302       0.265  -3.823  11.921  1.00 95.98           C  
ATOM   2242  OH  TYR A 302       1.275  -1.969  10.808  1.00 95.98           O  
ATOM   2243  CZ  TYR A 302       0.288  -2.927  10.868  1.00 95.98           C  
ATOM   2244  N   ILE A 303      -5.131  -3.843  10.802  1.00 96.58           N  
ATOM   2245  CA  ILE A 303      -5.632  -2.505  10.508  1.00 96.58           C  
ATOM   2246  C   ILE A 303      -6.524  -2.025  11.650  1.00 96.58           C  
ATOM   2247  CB  ILE A 303      -6.408  -2.472   9.172  1.00 96.58           C  
ATOM   2248  O   ILE A 303      -6.411  -0.880  12.096  1.00 96.58           O  
ATOM   2249  CG1 ILE A 303      -5.469  -2.785   8.001  1.00 96.58           C  
ATOM   2250  CG2 ILE A 303      -7.092  -1.116   8.978  1.00 96.58           C  
ATOM   2251  CD1 ILE A 303      -6.184  -2.996   6.674  1.00 96.58           C  
ATOM   2252  N   GLU A 304      -7.380  -2.897  12.118  1.00 95.45           N  
ATOM   2253  CA  GLU A 304      -8.279  -2.571  13.220  1.00 95.45           C  
ATOM   2254  C   GLU A 304      -7.500  -2.251  14.493  1.00 95.45           C  
ATOM   2255  CB  GLU A 304      -9.256  -3.721  13.476  1.00 95.45           C  
ATOM   2256  O   GLU A 304      -7.851  -1.323  15.225  1.00 95.45           O  
ATOM   2257  CG  GLU A 304     -10.362  -3.832  12.437  1.00 95.45           C  
ATOM   2258  CD  GLU A 304     -11.379  -4.916  12.757  1.00 95.45           C  
ATOM   2259  OE1 GLU A 304     -12.400  -5.021  12.040  1.00 95.45           O  
ATOM   2260  OE2 GLU A 304     -11.154  -5.666  13.734  1.00 95.45           O  
ATOM   2261  N   GLN A 305      -6.508  -3.011  14.724  1.00 95.41           N  
ATOM   2262  CA  GLN A 305      -5.663  -2.789  15.892  1.00 95.41           C  
ATOM   2263  C   GLN A 305      -5.004  -1.413  15.841  1.00 95.41           C  
ATOM   2264  CB  GLN A 305      -4.595  -3.879  15.998  1.00 95.41           C  
ATOM   2265  O   GLN A 305      -4.891  -0.735  16.864  1.00 95.41           O  
ATOM   2266  CG  GLN A 305      -5.127  -5.214  16.503  1.00 95.41           C  
ATOM   2267  CD  GLN A 305      -4.085  -6.316  16.456  1.00 95.41           C  
ATOM   2268  NE2 GLN A 305      -4.540  -7.555  16.304  1.00 95.41           N  
ATOM   2269  OE1 GLN A 305      -2.882  -6.056  16.556  1.00 95.41           O  
ATOM   2270  N   GLN A 306      -4.602  -0.994  14.663  1.00 95.70           N  
ATOM   2271  CA  GLN A 306      -3.997   0.324  14.503  1.00 95.70           C  
ATOM   2272  C   GLN A 306      -5.004   1.431  14.804  1.00 95.70           C  
ATOM   2273  CB  GLN A 306      -3.440   0.492  13.088  1.00 95.70           C  
ATOM   2274  O   GLN A 306      -4.661   2.436  15.431  1.00 95.70           O  
ATOM   2275  CG  GLN A 306      -2.342  -0.503  12.738  1.00 95.70           C  
ATOM   2276  CD  GLN A 306      -1.229  -0.535  13.768  1.00 95.70           C  
ATOM   2277  NE2 GLN A 306      -0.909  -1.728  14.258  1.00 95.70           N  
ATOM   2278  OE1 GLN A 306      -0.661   0.503  14.121  1.00 95.70           O  
ATOM   2279  N   ASN A 307      -6.197   1.223  14.371  1.00 96.17           N  
ATOM   2280  CA  ASN A 307      -7.251   2.186  14.674  1.00 96.17           C  
ATOM   2281  C   ASN A 307      -7.537   2.251  16.171  1.00 96.17           C  
ATOM   2282  CB  ASN A 307      -8.528   1.844  13.904  1.00 96.17           C  
ATOM   2283  O   ASN A 307      -7.711   3.337  16.727  1.00 96.17           O  
ATOM   2284  CG  ASN A 307      -8.418   2.153  12.424  1.00 96.17           C  
ATOM   2285  ND2 ASN A 307      -9.274   1.531  11.622  1.00 96.17           N  
ATOM   2286  OD1 ASN A 307      -7.569   2.944  12.004  1.00 96.17           O  
ATOM   2287  N   ARG A 308      -7.595   1.155  16.773  1.00 94.91           N  
ATOM   2288  CA  ARG A 308      -7.834   1.084  18.211  1.00 94.91           C  
ATOM   2289  C   ARG A 308      -6.728   1.792  18.986  1.00 94.91           C  
ATOM   2290  CB  ARG A 308      -7.944  -0.373  18.666  1.00 94.91           C  
ATOM   2291  O   ARG A 308      -6.996   2.474  19.977  1.00 94.91           O  
ATOM   2292  CG  ARG A 308      -9.256  -1.040  18.285  1.00 94.91           C  
ATOM   2293  CD  ARG A 308      -9.412  -2.399  18.953  1.00 94.91           C  
ATOM   2294  NE  ARG A 308      -8.643  -3.431  18.263  1.00 94.91           N  
ATOM   2295  NH1 ARG A 308     -10.489  -4.553  17.447  1.00 94.91           N  
ATOM   2296  NH2 ARG A 308      -8.379  -5.314  16.975  1.00 94.91           N  
ATOM   2297  CZ  ARG A 308      -9.172  -4.430  17.563  1.00 94.91           C  
ATOM   2298  N   LYS A 309      -5.503   1.550  18.540  1.00 93.81           N  
ATOM   2299  CA  LYS A 309      -4.360   2.205  19.169  1.00 93.81           C  
ATOM   2300  C   LYS A 309      -4.509   3.723  19.136  1.00 93.81           C  
ATOM   2301  CB  LYS A 309      -3.058   1.792  18.480  1.00 93.81           C  
ATOM   2302  O   LYS A 309      -4.245   4.400  20.132  1.00 93.81           O  
ATOM   2303  CG  LYS A 309      -2.606   0.377  18.809  1.00 93.81           C  
ATOM   2304  CD  LYS A 309      -1.265   0.053  18.162  1.00 93.81           C  
ATOM   2305  CE  LYS A 309      -0.848  -1.387  18.427  1.00 93.81           C  
ATOM   2306  NZ  LYS A 309       0.389  -1.753  17.674  1.00 93.81           N  
ATOM   2307  N   TRP A 310      -4.939   4.183  18.020  1.00 93.92           N  
ATOM   2308  CA  TRP A 310      -5.144   5.623  17.894  1.00 93.92           C  
ATOM   2309  C   TRP A 310      -6.293   6.088  18.783  1.00 93.92           C  
ATOM   2310  CB  TRP A 310      -5.424   6.001  16.437  1.00 93.92           C  
ATOM   2311  O   TRP A 310      -6.201   7.134  19.430  1.00 93.92           O  
ATOM   2312  CG  TRP A 310      -5.657   7.466  16.222  1.00 93.92           C  
ATOM   2313  CD1 TRP A 310      -6.849   8.080  15.951  1.00 93.92           C  
ATOM   2314  CD2 TRP A 310      -4.671   8.502  16.256  1.00 93.92           C  
ATOM   2315  CE2 TRP A 310      -5.335   9.721  15.997  1.00 93.92           C  
ATOM   2316  CE3 TRP A 310      -3.288   8.517  16.481  1.00 93.92           C  
ATOM   2317  NE1 TRP A 310      -6.662   9.436  15.815  1.00 93.92           N  
ATOM   2318  CH2 TRP A 310      -3.310  10.932  16.181  1.00 93.92           C  
ATOM   2319  CZ2 TRP A 310      -4.662  10.945  15.957  1.00 93.92           C  
ATOM   2320  CZ3 TRP A 310      -2.620   9.736  16.441  1.00 93.92           C  
ATOM   2321  N   LEU A 311      -7.374   5.382  18.831  1.00 93.56           N  
ATOM   2322  CA  LEU A 311      -8.524   5.718  19.663  1.00 93.56           C  
ATOM   2323  C   LEU A 311      -8.133   5.769  21.136  1.00 93.56           C  
ATOM   2324  CB  LEU A 311      -9.651   4.702  19.457  1.00 93.56           C  
ATOM   2325  O   LEU A 311      -8.572   6.658  21.869  1.00 93.56           O  
ATOM   2326  CG  LEU A 311     -10.949   4.965  20.221  1.00 93.56           C  
ATOM   2327  CD1 LEU A 311     -11.559   6.294  19.788  1.00 93.56           C  
ATOM   2328  CD2 LEU A 311     -11.936   3.823  20.008  1.00 93.56           C  
ATOM   2329  N   GLU A 312      -7.362   4.827  21.530  1.00 91.27           N  
ATOM   2330  CA  GLU A 312      -6.893   4.774  22.912  1.00 91.27           C  
ATOM   2331  C   GLU A 312      -6.087   6.019  23.269  1.00 91.27           C  
ATOM   2332  CB  GLU A 312      -6.052   3.517  23.146  1.00 91.27           C  
ATOM   2333  O   GLU A 312      -6.244   6.576  24.357  1.00 91.27           O  
ATOM   2334  CG  GLU A 312      -6.865   2.232  23.189  1.00 91.27           C  
ATOM   2335  CD  GLU A 312      -6.006   0.981  23.283  1.00 91.27           C  
ATOM   2336  OE1 GLU A 312      -6.561  -0.141  23.238  1.00 91.27           O  
ATOM   2337  OE2 GLU A 312      -4.769   1.123  23.403  1.00 91.27           O  
ATOM   2338  N   MET A 313      -5.249   6.381  22.297  1.00 90.30           N  
ATOM   2339  CA  MET A 313      -4.435   7.576  22.506  1.00 90.30           C  
ATOM   2340  C   MET A 313      -5.310   8.823  22.581  1.00 90.30           C  
ATOM   2341  CB  MET A 313      -3.403   7.727  21.387  1.00 90.30           C  
ATOM   2342  O   MET A 313      -5.075   9.702  23.412  1.00 90.30           O  
ATOM   2343  CG  MET A 313      -2.303   6.679  21.423  1.00 90.30           C  
ATOM   2344  SD  MET A 313      -0.992   6.992  20.177  1.00 90.30           S  
ATOM   2345  CE  MET A 313      -1.853   6.467  18.668  1.00 90.30           C  
ATOM   2346  N   GLU A 314      -6.300   8.831  21.726  1.00 89.66           N  
ATOM   2347  CA  GLU A 314      -7.224   9.959  21.668  1.00 89.66           C  
ATOM   2348  C   GLU A 314      -8.082  10.036  22.927  1.00 89.66           C  
ATOM   2349  CB  GLU A 314      -8.117   9.860  20.428  1.00 89.66           C  
ATOM   2350  O   GLU A 314      -8.419  11.128  23.390  1.00 89.66           O  
ATOM   2351  CG  GLU A 314      -9.040  11.055  20.238  1.00 89.66           C  
ATOM   2352  CD  GLU A 314      -9.931  10.935  19.011  1.00 89.66           C  
ATOM   2353  OE1 GLU A 314     -10.658  11.903  18.693  1.00 89.66           O  
ATOM   2354  OE2 GLU A 314      -9.902   9.865  18.364  1.00 89.66           O  
ATOM   2355  N   SER A 315      -8.456   8.946  23.497  1.00 88.07           N  
ATOM   2356  CA  SER A 315      -9.374   8.864  24.628  1.00 88.07           C  
ATOM   2357  C   SER A 315      -8.627   8.953  25.955  1.00 88.07           C  
ATOM   2358  CB  SER A 315     -10.178   7.564  24.573  1.00 88.07           C  
ATOM   2359  O   SER A 315      -9.246   9.010  27.019  1.00 88.07           O  
ATOM   2360  OG  SER A 315      -9.326   6.439  24.701  1.00 88.07           O  
ATOM   2361  N   ALA A 316      -7.329   8.917  25.952  1.00 86.73           N  
ATOM   2362  CA  ALA A 316      -6.534   8.935  27.177  1.00 86.73           C  
ATOM   2363  C   ALA A 316      -6.763  10.225  27.961  1.00 86.73           C  
ATOM   2364  CB  ALA A 316      -5.051   8.769  26.852  1.00 86.73           C  
ATOM   2365  O   ALA A 316      -6.889  11.301  27.373  1.00 86.73           O  
ATOM   2366  N   ARG A 317      -7.038  10.206  29.243  1.00 80.58           N  
ATOM   2367  CA  ARG A 317      -7.372  11.295  30.156  1.00 80.58           C  
ATOM   2368  C   ARG A 317      -6.181  12.227  30.354  1.00 80.58           C  
ATOM   2369  CB  ARG A 317      -7.834  10.742  31.506  1.00 80.58           C  
ATOM   2370  O   ARG A 317      -6.344  13.449  30.397  1.00 80.58           O  
ATOM   2371  CG  ARG A 317      -8.528  11.769  32.387  1.00 80.58           C  
ATOM   2372  CD  ARG A 317      -9.145  11.128  33.622  1.00 80.58           C  
ATOM   2373  NE  ARG A 317      -8.218  11.129  34.750  1.00 80.58           N  
ATOM   2374  NH1 ARG A 317      -9.605   9.933  36.158  1.00 80.58           N  
ATOM   2375  NH2 ARG A 317      -7.544  10.623  36.887  1.00 80.58           N  
ATOM   2376  CZ  ARG A 317      -8.458  10.562  35.929  1.00 80.58           C  
ATOM   2377  N   ASP A 318      -4.996  11.607  30.382  1.00 78.50           N  
ATOM   2378  CA  ASP A 318      -3.806  12.429  30.582  1.00 78.50           C  
ATOM   2379  C   ASP A 318      -3.075  12.668  29.263  1.00 78.50           C  
ATOM   2380  CB  ASP A 318      -2.864  11.772  31.593  1.00 78.50           C  
ATOM   2381  O   ASP A 318      -2.183  11.901  28.893  1.00 78.50           O  
ATOM   2382  CG  ASP A 318      -3.460  11.681  32.987  1.00 78.50           C  
ATOM   2383  OD1 ASP A 318      -4.278  12.550  33.358  1.00 78.50           O  
ATOM   2384  OD2 ASP A 318      -3.106  10.733  33.722  1.00 78.50           O  
ATOM   2385  N   ARG A 319      -3.590  13.598  28.465  1.00 76.41           N  
ATOM   2386  CA  ARG A 319      -2.973  13.903  27.178  1.00 76.41           C  
ATOM   2387  C   ARG A 319      -1.901  14.977  27.326  1.00 76.41           C  
ATOM   2388  CB  ARG A 319      -4.031  14.353  26.168  1.00 76.41           C  
ATOM   2389  O   ARG A 319      -2.192  16.098  27.750  1.00 76.41           O  
ATOM   2390  CG  ARG A 319      -4.894  13.220  25.634  1.00 76.41           C  
ATOM   2391  CD  ARG A 319      -5.864  13.706  24.566  1.00 76.41           C  
ATOM   2392  NE  ARG A 319      -6.836  12.675  24.212  1.00 76.41           N  
ATOM   2393  NH1 ARG A 319      -8.049  14.020  22.778  1.00 76.41           N  
ATOM   2394  NH2 ARG A 319      -8.676  11.842  23.120  1.00 76.41           N  
ATOM   2395  CZ  ARG A 319      -7.851  12.848  23.371  1.00 76.41           C  
ATOM   2396  N   ASN A 320      -0.671  14.552  27.665  1.00 70.81           N  
ATOM   2397  CA  ASN A 320       0.408  15.501  27.922  1.00 70.81           C  
ATOM   2398  C   ASN A 320       0.979  16.065  26.624  1.00 70.81           C  
ATOM   2399  CB  ASN A 320       1.516  14.844  28.748  1.00 70.81           C  
ATOM   2400  O   ASN A 320       1.666  17.087  26.636  1.00 70.81           O  
ATOM   2401  CG  ASN A 320       1.042  14.415  30.123  1.00 70.81           C  
ATOM   2402  ND2 ASN A 320       1.717  13.428  30.701  1.00 70.81           N  
ATOM   2403  OD1 ASN A 320       0.078  14.966  30.661  1.00 70.81           O  
ATOM   2404  N   VAL A 321       0.529  15.478  25.366  1.00 77.89           N  
ATOM   2405  CA  VAL A 321       1.095  15.890  24.085  1.00 77.89           C  
ATOM   2406  C   VAL A 321      -0.022  16.064  23.059  1.00 77.89           C  
ATOM   2407  CB  VAL A 321       2.136  14.871  23.571  1.00 77.89           C  
ATOM   2408  O   VAL A 321      -1.052  15.391  23.132  1.00 77.89           O  
ATOM   2409  CG1 VAL A 321       2.775  15.359  22.272  1.00 77.89           C  
ATOM   2410  CG2 VAL A 321       3.205  14.619  24.634  1.00 77.89           C  
ATOM   2411  N   ASP A 322       0.162  17.177  22.241  1.00 80.70           N  
ATOM   2412  CA  ASP A 322      -0.761  17.420  21.137  1.00 80.70           C  
ATOM   2413  C   ASP A 322      -0.787  16.237  20.172  1.00 80.70           C  
ATOM   2414  CB  ASP A 322      -0.380  18.700  20.390  1.00 80.70           C  
ATOM   2415  O   ASP A 322       0.248  15.623  19.907  1.00 80.70           O  
ATOM   2416  CG  ASP A 322      -0.775  19.962  21.137  1.00 80.70           C  
ATOM   2417  OD1 ASP A 322      -1.673  19.903  22.003  1.00 80.70           O  
ATOM   2418  OD2 ASP A 322      -0.184  21.027  20.853  1.00 80.70           O  
ATOM   2419  N   MET A 323      -1.927  15.825  19.692  1.00 80.93           N  
ATOM   2420  CA  MET A 323      -2.127  14.679  18.810  1.00 80.93           C  
ATOM   2421  C   MET A 323      -1.386  14.872  17.491  1.00 80.93           C  
ATOM   2422  CB  MET A 323      -3.617  14.456  18.545  1.00 80.93           C  
ATOM   2423  O   MET A 323      -1.017  13.898  16.833  1.00 80.93           O  
ATOM   2424  CG  MET A 323      -4.385  13.948  19.755  1.00 80.93           C  
ATOM   2425  SD  MET A 323      -3.839  12.278  20.283  1.00 80.93           S  
ATOM   2426  CE  MET A 323      -4.484  11.281  18.911  1.00 80.93           C  
ATOM   2427  N   THR A 324      -1.155  16.117  17.180  1.00 76.88           N  
ATOM   2428  CA  THR A 324      -0.488  16.434  15.922  1.00 76.88           C  
ATOM   2429  C   THR A 324       0.993  16.072  15.989  1.00 76.88           C  
ATOM   2430  CB  THR A 324      -0.640  17.925  15.571  1.00 76.88           C  
ATOM   2431  O   THR A 324       1.621  15.816  14.960  1.00 76.88           O  
ATOM   2432  CG2 THR A 324      -2.102  18.290  15.337  1.00 76.88           C  
ATOM   2433  OG1 THR A 324      -0.127  18.719  16.648  1.00 76.88           O  
ATOM   2434  N   GLU A 325       1.488  15.907  17.196  1.00 77.91           N  
ATOM   2435  CA  GLU A 325       2.909  15.632  17.383  1.00 77.91           C  
ATOM   2436  C   GLU A 325       3.156  14.146  17.629  1.00 77.91           C  
ATOM   2437  CB  GLU A 325       3.468  16.457  18.545  1.00 77.91           C  
ATOM   2438  O   GLU A 325       4.283  13.667  17.488  1.00 77.91           O  
ATOM   2439  CG  GLU A 325       3.490  17.956  18.280  1.00 77.91           C  
ATOM   2440  CD  GLU A 325       4.033  18.764  19.448  1.00 77.91           C  
ATOM   2441  OE1 GLU A 325       4.072  20.012  19.357  1.00 77.91           O  
ATOM   2442  OE2 GLU A 325       4.425  18.143  20.462  1.00 77.91           O  
ATOM   2443  N   VAL A 326       2.082  13.433  17.821  1.00 86.87           N  
ATOM   2444  CA  VAL A 326       2.171  12.002  18.090  1.00 86.87           C  
ATOM   2445  C   VAL A 326       2.167  11.227  16.775  1.00 86.87           C  
ATOM   2446  CB  VAL A 326       1.014  11.522  18.995  1.00 86.87           C  
ATOM   2447  O   VAL A 326       1.504  11.625  15.814  1.00 86.87           O  
ATOM   2448  CG1 VAL A 326       1.107  10.016  19.237  1.00 86.87           C  
ATOM   2449  CG2 VAL A 326       1.022  12.281  20.320  1.00 86.87           C  
ATOM   2450  N   GLU A 327       2.896  10.236  16.810  1.00 88.51           N  
ATOM   2451  CA  GLU A 327       2.952   9.385  15.625  1.00 88.51           C  
ATOM   2452  C   GLU A 327       1.635   8.643  15.417  1.00 88.51           C  
ATOM   2453  CB  GLU A 327       4.107   8.387  15.734  1.00 88.51           C  
ATOM   2454  O   GLU A 327       1.156   7.951  16.318  1.00 88.51           O  
ATOM   2455  CG  GLU A 327       5.484   9.024  15.615  1.00 88.51           C  
ATOM   2456  CD  GLU A 327       6.619   8.013  15.669  1.00 88.51           C  
ATOM   2457  OE1 GLU A 327       7.798   8.418  15.554  1.00 88.51           O  
ATOM   2458  OE2 GLU A 327       6.326   6.807  15.826  1.00 88.51           O  
ATOM   2459  N   ASP A 328       1.158   8.793  14.199  1.00 91.48           N  
ATOM   2460  CA  ASP A 328      -0.126   8.194  13.848  1.00 91.48           C  
ATOM   2461  C   ASP A 328       0.047   6.740  13.415  1.00 91.48           C  
ATOM   2462  CB  ASP A 328      -0.807   8.996  12.737  1.00 91.48           C  
ATOM   2463  O   ASP A 328       0.708   6.459  12.413  1.00 91.48           O  
ATOM   2464  CG  ASP A 328      -2.254   8.591  12.516  1.00 91.48           C  
ATOM   2465  OD1 ASP A 328      -2.646   7.478  12.927  1.00 91.48           O  
ATOM   2466  OD2 ASP A 328      -3.008   9.392  11.923  1.00 91.48           O  
ATOM   2467  N   PRO A 329      -0.543   5.744  14.206  1.00 93.42           N  
ATOM   2468  CA  PRO A 329      -0.417   4.324  13.870  1.00 93.42           C  
ATOM   2469  C   PRO A 329      -1.387   3.888  12.775  1.00 93.42           C  
ATOM   2470  CB  PRO A 329      -0.733   3.619  15.192  1.00 93.42           C  
ATOM   2471  O   PRO A 329      -1.229   2.809  12.198  1.00 93.42           O  
ATOM   2472  CG  PRO A 329      -1.627   4.567  15.925  1.00 93.42           C  
ATOM   2473  CD  PRO A 329      -1.229   5.970  15.569  1.00 93.42           C  
ATOM   2474  N   ARG A 330      -2.295   4.617  12.370  1.00 95.19           N  
ATOM   2475  CA  ARG A 330      -3.329   4.261  11.403  1.00 95.19           C  
ATOM   2476  C   ARG A 330      -2.743   4.117  10.002  1.00 95.19           C  
ATOM   2477  CB  ARG A 330      -4.445   5.308  11.399  1.00 95.19           C  
ATOM   2478  O   ARG A 330      -1.778   4.800   9.655  1.00 95.19           O  
ATOM   2479  CG  ARG A 330      -5.191   5.419  12.720  1.00 95.19           C  
ATOM   2480  CD  ARG A 330      -6.198   6.559  12.705  1.00 95.19           C  
ATOM   2481  NE  ARG A 330      -5.538   7.861  12.651  1.00 95.19           N  
ATOM   2482  NH1 ARG A 330      -7.497   9.085  12.650  1.00 95.19           N  
ATOM   2483  NH2 ARG A 330      -5.471  10.155  12.578  1.00 95.19           N  
ATOM   2484  CZ  ARG A 330      -6.171   9.031  12.626  1.00 95.19           C  
ATOM   2485  N   VAL A 331      -3.425   3.233   9.260  1.00 96.18           N  
ATOM   2486  CA  VAL A 331      -2.987   2.970   7.893  1.00 96.18           C  
ATOM   2487  C   VAL A 331      -3.703   3.913   6.929  1.00 96.18           C  
ATOM   2488  CB  VAL A 331      -3.240   1.501   7.488  1.00 96.18           C  
ATOM   2489  O   VAL A 331      -4.933   4.005   6.941  1.00 96.18           O  
ATOM   2490  CG1 VAL A 331      -2.826   1.261   6.037  1.00 96.18           C  
ATOM   2491  CG2 VAL A 331      -2.492   0.553   8.424  1.00 96.18           C  
ATOM   2492  N   ASP A 332      -2.905   4.593   6.024  1.00 95.44           N  
ATOM   2493  CA  ASP A 332      -3.468   5.593   5.123  1.00 95.44           C  
ATOM   2494  C   ASP A 332      -4.006   4.945   3.849  1.00 95.44           C  
ATOM   2495  CB  ASP A 332      -2.419   6.651   4.772  1.00 95.44           C  
ATOM   2496  O   ASP A 332      -5.117   5.250   3.412  1.00 95.44           O  
ATOM   2497  CG  ASP A 332      -1.957   7.450   5.978  1.00 95.44           C  
ATOM   2498  OD1 ASP A 332      -2.688   8.360   6.424  1.00 95.44           O  
ATOM   2499  OD2 ASP A 332      -0.849   7.169   6.485  1.00 95.44           O  
ATOM   2500  N   VAL A 333      -3.235   4.140   3.256  1.00 95.97           N  
ATOM   2501  CA  VAL A 333      -3.615   3.506   1.998  1.00 95.97           C  
ATOM   2502  C   VAL A 333      -2.934   2.144   1.880  1.00 95.97           C  
ATOM   2503  CB  VAL A 333      -3.253   4.390   0.784  1.00 95.97           C  
ATOM   2504  O   VAL A 333      -1.909   1.898   2.519  1.00 95.97           O  
ATOM   2505  CG1 VAL A 333      -1.738   4.555   0.669  1.00 95.97           C  
ATOM   2506  CG2 VAL A 333      -3.828   3.795  -0.499  1.00 95.97           C  
ATOM   2507  N   CYS A 334      -3.561   1.335   1.013  1.00 96.73           N  
ATOM   2508  CA  CYS A 334      -3.016   0.003   0.782  1.00 96.73           C  
ATOM   2509  C   CYS A 334      -2.678  -0.201  -0.691  1.00 96.73           C  
ATOM   2510  CB  CYS A 334      -4.005  -1.069   1.240  1.00 96.73           C  
ATOM   2511  O   CYS A 334      -3.530  -0.007  -1.560  1.00 96.73           O  
ATOM   2512  SG  CYS A 334      -3.470  -2.756   0.879  1.00 96.73           S  
ATOM   2513  N   LEU A 335      -1.367  -0.535  -0.918  1.00 97.44           N  
ATOM   2514  CA  LEU A 335      -0.958  -0.966  -2.251  1.00 97.44           C  
ATOM   2515  C   LEU A 335      -1.195  -2.461  -2.435  1.00 97.44           C  
ATOM   2516  CB  LEU A 335       0.518  -0.637  -2.491  1.00 97.44           C  
ATOM   2517  O   LEU A 335      -0.594  -3.280  -1.736  1.00 97.44           O  
ATOM   2518  CG  LEU A 335       0.921   0.830  -2.332  1.00 97.44           C  
ATOM   2519  CD1 LEU A 335       2.419   0.995  -2.560  1.00 97.44           C  
ATOM   2520  CD2 LEU A 335       0.128   1.709  -3.293  1.00 97.44           C  
ATOM   2521  N   TYR A 336      -2.113  -2.726  -3.328  1.00 97.34           N  
ATOM   2522  CA  TYR A 336      -2.378  -4.136  -3.591  1.00 97.34           C  
ATOM   2523  C   TYR A 336      -1.654  -4.601  -4.850  1.00 97.34           C  
ATOM   2524  CB  TYR A 336      -3.883  -4.384  -3.733  1.00 97.34           C  
ATOM   2525  O   TYR A 336      -1.971  -4.157  -5.955  1.00 97.34           O  
ATOM   2526  CG  TYR A 336      -4.265  -5.843  -3.689  1.00 97.34           C  
ATOM   2527  CD1 TYR A 336      -4.248  -6.623  -4.844  1.00 97.34           C  
ATOM   2528  CD2 TYR A 336      -4.643  -6.446  -2.494  1.00 97.34           C  
ATOM   2529  CE1 TYR A 336      -4.602  -7.968  -4.809  1.00 97.34           C  
ATOM   2530  CE2 TYR A 336      -4.998  -7.790  -2.448  1.00 97.34           C  
ATOM   2531  OH  TYR A 336      -5.325  -9.873  -3.568  1.00 97.34           O  
ATOM   2532  CZ  TYR A 336      -4.974  -8.542  -3.608  1.00 97.34           C  
ATOM   2533  N   CYS A 337      -0.688  -5.546  -4.672  1.00 97.34           N  
ATOM   2534  CA  CYS A 337       0.142  -6.023  -5.773  1.00 97.34           C  
ATOM   2535  C   CYS A 337      -0.523  -7.191  -6.490  1.00 97.34           C  
ATOM   2536  CB  CYS A 337       1.520  -6.443  -5.262  1.00 97.34           C  
ATOM   2537  O   CYS A 337      -0.815  -8.218  -5.875  1.00 97.34           O  
ATOM   2538  SG  CYS A 337       2.459  -5.097  -4.510  1.00 97.34           S  
ATOM   2539  N   LEU A 338      -0.750  -6.982  -7.804  1.00 96.85           N  
ATOM   2540  CA  LEU A 338      -1.371  -7.997  -8.648  1.00 96.85           C  
ATOM   2541  C   LEU A 338      -0.334  -8.673  -9.538  1.00 96.85           C  
ATOM   2542  CB  LEU A 338      -2.474  -7.376  -9.510  1.00 96.85           C  
ATOM   2543  O   LEU A 338       0.597  -8.023 -10.018  1.00 96.85           O  
ATOM   2544  CG  LEU A 338      -3.697  -6.841  -8.764  1.00 96.85           C  
ATOM   2545  CD1 LEU A 338      -4.468  -5.863  -9.644  1.00 96.85           C  
ATOM   2546  CD2 LEU A 338      -4.596  -7.989  -8.316  1.00 96.85           C  
ATOM   2547  N   PRO A 339      -0.545 -10.017  -9.675  1.00 95.74           N  
ATOM   2548  CA  PRO A 339       0.338 -10.709 -10.617  1.00 95.74           C  
ATOM   2549  C   PRO A 339       0.105 -10.284 -12.065  1.00 95.74           C  
ATOM   2550  CB  PRO A 339      -0.021 -12.184 -10.418  1.00 95.74           C  
ATOM   2551  O   PRO A 339      -0.987  -9.827 -12.411  1.00 95.74           O  
ATOM   2552  CG  PRO A 339      -1.444 -12.172  -9.961  1.00 95.74           C  
ATOM   2553  CD  PRO A 339      -1.680 -10.919  -9.167  1.00 95.74           C  
ATOM   2554  N   PRO A 340       1.207 -10.434 -12.888  1.00 95.07           N  
ATOM   2555  CA  PRO A 340       1.034 -10.090 -14.301  1.00 95.07           C  
ATOM   2556  C   PRO A 340       0.225 -11.133 -15.068  1.00 95.07           C  
ATOM   2557  CB  PRO A 340       2.471 -10.020 -14.825  1.00 95.07           C  
ATOM   2558  O   PRO A 340       0.078 -12.268 -14.606  1.00 95.07           O  
ATOM   2559  CG  PRO A 340       3.230 -11.000 -13.990  1.00 95.07           C  
ATOM   2560  CD  PRO A 340       2.653 -10.993 -12.604  1.00 95.07           C  
ATOM   2561  N   HIS A 341      -0.537 -10.866 -16.092  1.00 94.22           N  
ATOM   2562  CA  HIS A 341      -1.176 -11.685 -17.117  1.00 94.22           C  
ATOM   2563  C   HIS A 341      -2.539 -12.185 -16.651  1.00 94.22           C  
ATOM   2564  CB  HIS A 341      -0.282 -12.869 -17.491  1.00 94.22           C  
ATOM   2565  O   HIS A 341      -3.445 -12.380 -17.464  1.00 94.22           O  
ATOM   2566  CG  HIS A 341       0.992 -12.469 -18.165  1.00 94.22           C  
ATOM   2567  CD2 HIS A 341       2.283 -12.618 -17.785  1.00 94.22           C  
ATOM   2568  ND1 HIS A 341       1.020 -11.828 -19.384  1.00 94.22           N  
ATOM   2569  CE1 HIS A 341       2.277 -11.601 -19.727  1.00 94.22           C  
ATOM   2570  NE2 HIS A 341       3.063 -12.070 -18.773  1.00 94.22           N  
ATOM   2571  N   ARG A 342      -2.665 -12.434 -15.246  1.00 93.00           N  
ATOM   2572  CA  ARG A 342      -3.919 -13.040 -14.812  1.00 93.00           C  
ATOM   2573  C   ARG A 342      -4.434 -12.380 -13.537  1.00 93.00           C  
ATOM   2574  CB  ARG A 342      -3.740 -14.544 -14.588  1.00 93.00           C  
ATOM   2575  O   ARG A 342      -3.684 -12.211 -12.573  1.00 93.00           O  
ATOM   2576  CG  ARG A 342      -5.046 -15.295 -14.380  1.00 93.00           C  
ATOM   2577  CD  ARG A 342      -4.820 -16.795 -14.258  1.00 93.00           C  
ATOM   2578  NE  ARG A 342      -6.065 -17.508 -13.987  1.00 93.00           N  
ATOM   2579  NH1 ARG A 342      -5.042 -19.495 -13.402  1.00 93.00           N  
ATOM   2580  NH2 ARG A 342      -7.328 -19.324 -13.369  1.00 93.00           N  
ATOM   2581  CZ  ARG A 342      -6.142 -18.774 -13.587  1.00 93.00           C  
ATOM   2582  N   LEU A 343      -5.763 -11.977 -13.627  1.00 94.82           N  
ATOM   2583  CA  LEU A 343      -6.467 -11.527 -12.432  1.00 94.82           C  
ATOM   2584  C   LEU A 343      -7.253 -12.671 -11.800  1.00 94.82           C  
ATOM   2585  CB  LEU A 343      -7.411 -10.369 -12.769  1.00 94.82           C  
ATOM   2586  O   LEU A 343      -8.268 -13.109 -12.347  1.00 94.82           O  
ATOM   2587  CG  LEU A 343      -8.177  -9.755 -11.596  1.00 94.82           C  
ATOM   2588  CD1 LEU A 343      -7.210  -9.099 -10.617  1.00 94.82           C  
ATOM   2589  CD2 LEU A 343      -9.205  -8.747 -12.098  1.00 94.82           C  
ATOM   2590  N   ARG A 344      -6.787 -13.112 -10.661  1.00 93.00           N  
ATOM   2591  CA  ARG A 344      -7.413 -14.240  -9.978  1.00 93.00           C  
ATOM   2592  C   ARG A 344      -8.630 -13.788  -9.178  1.00 93.00           C  
ATOM   2593  CB  ARG A 344      -6.409 -14.936  -9.057  1.00 93.00           C  
ATOM   2594  O   ARG A 344      -8.641 -12.687  -8.623  1.00 93.00           O  
ATOM   2595  CG  ARG A 344      -5.226 -15.550  -9.787  1.00 93.00           C  
ATOM   2596  CD  ARG A 344      -4.211 -16.142  -8.819  1.00 93.00           C  
ATOM   2597  NE  ARG A 344      -3.590 -15.111  -7.992  1.00 93.00           N  
ATOM   2598  NH1 ARG A 344      -2.230 -16.572  -6.829  1.00 93.00           N  
ATOM   2599  NH2 ARG A 344      -2.165 -14.327  -6.371  1.00 93.00           N  
ATOM   2600  CZ  ARG A 344      -2.663 -15.339  -7.066  1.00 93.00           C  
ATOM   2601  N   PRO A 345      -9.659 -14.634  -9.150  1.00 92.32           N  
ATOM   2602  CA  PRO A 345     -10.853 -14.296  -8.372  1.00 92.32           C  
ATOM   2603  C   PRO A 345     -10.548 -14.060  -6.895  1.00 92.32           C  
ATOM   2604  CB  PRO A 345     -11.751 -15.523  -8.554  1.00 92.32           C  
ATOM   2605  O   PRO A 345     -11.182 -13.215  -6.257  1.00 92.32           O  
ATOM   2606  CG  PRO A 345     -11.321 -16.121  -9.855  1.00 92.32           C  
ATOM   2607  CD  PRO A 345      -9.842 -15.911 -10.010  1.00 92.32           C  
ATOM   2608  N   ILE A 346      -9.554 -14.760  -6.446  1.00 91.93           N  
ATOM   2609  CA  ILE A 346      -9.174 -14.607  -5.046  1.00 91.93           C  
ATOM   2610  C   ILE A 346      -8.684 -13.183  -4.796  1.00 91.93           C  
ATOM   2611  CB  ILE A 346      -8.087 -15.628  -4.640  1.00 91.93           C  
ATOM   2612  O   ILE A 346      -8.888 -12.630  -3.713  1.00 91.93           O  
ATOM   2613  CG1 ILE A 346      -7.750 -15.486  -3.152  1.00 91.93           C  
ATOM   2614  CG2 ILE A 346      -6.835 -15.454  -5.504  1.00 91.93           C  
ATOM   2615  CD1 ILE A 346      -8.897 -15.853  -2.220  1.00 91.93           C  
ATOM   2616  N   ASP A 347      -8.025 -12.633  -5.727  1.00 94.37           N  
ATOM   2617  CA  ASP A 347      -7.530 -11.265  -5.612  1.00 94.37           C  
ATOM   2618  C   ASP A 347      -8.683 -10.268  -5.529  1.00 94.37           C  
ATOM   2619  CB  ASP A 347      -6.621 -10.922  -6.795  1.00 94.37           C  
ATOM   2620  O   ASP A 347      -8.632  -9.315  -4.749  1.00 94.37           O  
ATOM   2621  CG  ASP A 347      -5.306 -11.680  -6.772  1.00 94.37           C  
ATOM   2622  OD1 ASP A 347      -4.739 -11.885  -5.677  1.00 94.37           O  
ATOM   2623  OD2 ASP A 347      -4.830 -12.073  -7.859  1.00 94.37           O  
ATOM   2624  N   ILE A 348      -9.703 -10.502  -6.270  1.00 94.36           N  
ATOM   2625  CA  ILE A 348     -10.881  -9.642  -6.263  1.00 94.36           C  
ATOM   2626  C   ILE A 348     -11.575  -9.728  -4.905  1.00 94.36           C  
ATOM   2627  CB  ILE A 348     -11.865 -10.023  -7.392  1.00 94.36           C  
ATOM   2628  O   ILE A 348     -11.935  -8.704  -4.320  1.00 94.36           O  
ATOM   2629  CG1 ILE A 348     -11.208  -9.823  -8.763  1.00 94.36           C  
ATOM   2630  CG2 ILE A 348     -13.157  -9.208  -7.280  1.00 94.36           C  
ATOM   2631  CD1 ILE A 348     -12.046 -10.325  -9.930  1.00 94.36           C  
ATOM   2632  N   ARG A 349     -11.701 -10.934  -4.442  1.00 92.77           N  
ATOM   2633  CA  ARG A 349     -12.300 -11.144  -3.128  1.00 92.77           C  
ATOM   2634  C   ARG A 349     -11.471 -10.476  -2.035  1.00 92.77           C  
ATOM   2635  CB  ARG A 349     -12.445 -12.639  -2.836  1.00 92.77           C  
ATOM   2636  O   ARG A 349     -12.020  -9.829  -1.141  1.00 92.77           O  
ATOM   2637  CG  ARG A 349     -13.181 -12.945  -1.541  1.00 92.77           C  
ATOM   2638  CD  ARG A 349     -13.638 -14.396  -1.481  1.00 92.77           C  
ATOM   2639  NE  ARG A 349     -14.434 -14.662  -0.287  1.00 92.77           N  
ATOM   2640  NH1 ARG A 349     -14.697 -16.917  -0.713  1.00 92.77           N  
ATOM   2641  NH2 ARG A 349     -15.631 -15.983   1.161  1.00 92.77           N  
ATOM   2642  CZ  ARG A 349     -14.919 -15.854   0.051  1.00 92.77           C  
ATOM   2643  N   TYR A 350     -10.192 -10.655  -2.124  1.00 94.46           N  
ATOM   2644  CA  TYR A 350      -9.279 -10.063  -1.153  1.00 94.46           C  
ATOM   2645  C   TYR A 350      -9.430  -8.547  -1.116  1.00 94.46           C  
ATOM   2646  CB  TYR A 350      -7.830 -10.435  -1.481  1.00 94.46           C  
ATOM   2647  O   TYR A 350      -9.581  -7.958  -0.043  1.00 94.46           O  
ATOM   2648  CG  TYR A 350      -6.912 -10.417  -0.282  1.00 94.46           C  
ATOM   2649  CD1 TYR A 350      -6.626  -9.226   0.382  1.00 94.46           C  
ATOM   2650  CD2 TYR A 350      -6.330 -11.589   0.188  1.00 94.46           C  
ATOM   2651  CE1 TYR A 350      -5.780  -9.204   1.486  1.00 94.46           C  
ATOM   2652  CE2 TYR A 350      -5.482 -11.579   1.291  1.00 94.46           C  
ATOM   2653  OH  TYR A 350      -4.375 -10.367   3.024  1.00 94.46           O  
ATOM   2654  CZ  TYR A 350      -5.214 -10.383   1.932  1.00 94.46           C  
ATOM   2655  N   MET A 351      -9.405  -7.933  -2.255  1.00 95.13           N  
ATOM   2656  CA  MET A 351      -9.509  -6.480  -2.347  1.00 95.13           C  
ATOM   2657  C   MET A 351     -10.875  -6.001  -1.867  1.00 95.13           C  
ATOM   2658  CB  MET A 351      -9.266  -6.013  -3.784  1.00 95.13           C  
ATOM   2659  O   MET A 351     -10.983  -4.944  -1.243  1.00 95.13           O  
ATOM   2660  CG  MET A 351      -7.814  -6.111  -4.223  1.00 95.13           C  
ATOM   2661  SD  MET A 351      -7.510  -5.290  -5.835  1.00 95.13           S  
ATOM   2662  CE  MET A 351      -8.293  -6.483  -6.955  1.00 95.13           C  
ATOM   2663  N   ALA A 352     -11.876  -6.800  -2.164  1.00 93.87           N  
ATOM   2664  CA  ALA A 352     -13.231  -6.454  -1.743  1.00 93.87           C  
ATOM   2665  C   ALA A 352     -13.342  -6.430  -0.221  1.00 93.87           C  
ATOM   2666  CB  ALA A 352     -14.239  -7.438  -2.332  1.00 93.87           C  
ATOM   2667  O   ALA A 352     -13.954  -5.523   0.349  1.00 93.87           O  
ATOM   2668  N   GLU A 353     -12.747  -7.397   0.379  1.00 93.02           N  
ATOM   2669  CA  GLU A 353     -12.798  -7.497   1.835  1.00 93.02           C  
ATOM   2670  C   GLU A 353     -11.915  -6.440   2.493  1.00 93.02           C  
ATOM   2671  CB  GLU A 353     -12.374  -8.895   2.292  1.00 93.02           C  
ATOM   2672  O   GLU A 353     -12.322  -5.803   3.466  1.00 93.02           O  
ATOM   2673  CG  GLU A 353     -13.387  -9.983   1.967  1.00 93.02           C  
ATOM   2674  CD  GLU A 353     -14.685  -9.846   2.747  1.00 93.02           C  
ATOM   2675  OE1 GLU A 353     -15.732 -10.346   2.276  1.00 93.02           O  
ATOM   2676  OE2 GLU A 353     -14.655  -9.234   3.838  1.00 93.02           O  
ATOM   2677  N   LEU A 354     -10.814  -6.274   1.978  1.00 94.84           N  
ATOM   2678  CA  LEU A 354      -9.858  -5.316   2.524  1.00 94.84           C  
ATOM   2679  C   LEU A 354     -10.318  -3.885   2.271  1.00 94.84           C  
ATOM   2680  CB  LEU A 354      -8.472  -5.536   1.914  1.00 94.84           C  
ATOM   2681  O   LEU A 354     -10.095  -3.000   3.101  1.00 94.84           O  
ATOM   2682  CG  LEU A 354      -7.314  -4.783   2.572  1.00 94.84           C  
ATOM   2683  CD1 LEU A 354      -7.202  -5.166   4.044  1.00 94.84           C  
ATOM   2684  CD2 LEU A 354      -6.007  -5.064   1.839  1.00 94.84           C  
ATOM   2685  N   GLY A 355     -10.899  -3.646   1.134  1.00 93.75           N  
ATOM   2686  CA  GLY A 355     -11.373  -2.332   0.730  1.00 93.75           C  
ATOM   2687  C   GLY A 355     -12.426  -1.764   1.663  1.00 93.75           C  
ATOM   2688  O   GLY A 355     -12.671  -0.556   1.670  1.00 93.75           O  
ATOM   2689  N   LYS A 356     -13.033  -2.535   2.543  1.00 92.84           N  
ATOM   2690  CA  LYS A 356     -13.989  -2.066   3.542  1.00 92.84           C  
ATOM   2691  C   LYS A 356     -13.286  -1.302   4.660  1.00 92.84           C  
ATOM   2692  CB  LYS A 356     -14.777  -3.241   4.124  1.00 92.84           C  
ATOM   2693  O   LYS A 356     -13.902  -0.475   5.336  1.00 92.84           O  
ATOM   2694  CG  LYS A 356     -15.628  -3.982   3.104  1.00 92.84           C  
ATOM   2695  CD  LYS A 356     -16.314  -5.193   3.722  1.00 92.84           C  
ATOM   2696  CE  LYS A 356     -17.061  -6.009   2.676  1.00 92.84           C  
ATOM   2697  NZ  LYS A 356     -17.662  -7.244   3.262  1.00 92.84           N  
ATOM   2698  N   HIS A 357     -12.016  -1.580   4.765  1.00 93.69           N  
ATOM   2699  CA  HIS A 357     -11.305  -1.044   5.920  1.00 93.69           C  
ATOM   2700  C   HIS A 357     -10.279   0.003   5.498  1.00 93.69           C  
ATOM   2701  CB  HIS A 357     -10.618  -2.170   6.695  1.00 93.69           C  
ATOM   2702  O   HIS A 357      -9.998   0.939   6.249  1.00 93.69           O  
ATOM   2703  CG  HIS A 357     -11.564  -3.207   7.212  1.00 93.69           C  
ATOM   2704  CD2 HIS A 357     -11.881  -4.435   6.740  1.00 93.69           C  
ATOM   2705  ND1 HIS A 357     -12.316  -3.025   8.352  1.00 93.69           N  
ATOM   2706  CE1 HIS A 357     -13.056  -4.102   8.560  1.00 93.69           C  
ATOM   2707  NE2 HIS A 357     -12.811  -4.972   7.596  1.00 93.69           N  
ATOM   2708  N   VAL A 358      -9.704  -0.150   4.294  1.00 94.99           N  
ATOM   2709  CA  VAL A 358      -8.670   0.769   3.832  1.00 94.99           C  
ATOM   2710  C   VAL A 358      -8.789   0.964   2.322  1.00 94.99           C  
ATOM   2711  CB  VAL A 358      -7.256   0.261   4.193  1.00 94.99           C  
ATOM   2712  O   VAL A 358      -9.118   0.025   1.592  1.00 94.99           O  
ATOM   2713  CG1 VAL A 358      -6.193   0.993   3.375  1.00 94.99           C  
ATOM   2714  CG2 VAL A 358      -6.995   0.430   5.688  1.00 94.99           C  
ATOM   2715  N   PRO A 359      -8.522   2.220   1.869  1.00 93.99           N  
ATOM   2716  CA  PRO A 359      -8.529   2.434   0.420  1.00 93.99           C  
ATOM   2717  C   PRO A 359      -7.402   1.687  -0.291  1.00 93.99           C  
ATOM   2718  CB  PRO A 359      -8.350   3.948   0.287  1.00 93.99           C  
ATOM   2719  O   PRO A 359      -6.263   1.684   0.183  1.00 93.99           O  
ATOM   2720  CG  PRO A 359      -7.732   4.375   1.578  1.00 93.99           C  
ATOM   2721  CD  PRO A 359      -8.076   3.361   2.631  1.00 93.99           C  
ATOM   2722  N   ILE A 360      -7.804   1.175  -1.513  1.00 95.53           N  
ATOM   2723  CA  ILE A 360      -6.876   0.286  -2.202  1.00 95.53           C  
ATOM   2724  C   ILE A 360      -6.371   0.954  -3.479  1.00 95.53           C  
ATOM   2725  CB  ILE A 360      -7.535  -1.072  -2.533  1.00 95.53           C  
ATOM   2726  O   ILE A 360      -7.150   1.560  -4.219  1.00 95.53           O  
ATOM   2727  CG1 ILE A 360      -7.950  -1.792  -1.244  1.00 95.53           C  
ATOM   2728  CG2 ILE A 360      -6.589  -1.943  -3.366  1.00 95.53           C  
ATOM   2729  CD1 ILE A 360      -8.767  -3.055  -1.477  1.00 95.53           C  
ATOM   2730  N   ILE A 361      -5.067   0.855  -3.667  1.00 96.52           N  
ATOM   2731  CA  ILE A 361      -4.437   1.219  -4.932  1.00 96.52           C  
ATOM   2732  C   ILE A 361      -3.912  -0.036  -5.627  1.00 96.52           C  
ATOM   2733  CB  ILE A 361      -3.290   2.233  -4.721  1.00 96.52           C  
ATOM   2734  O   ILE A 361      -2.909  -0.614  -5.203  1.00 96.52           O  
ATOM   2735  CG1 ILE A 361      -3.819   3.504  -4.046  1.00 96.52           C  
ATOM   2736  CG2 ILE A 361      -2.610   2.563  -6.053  1.00 96.52           C  
ATOM   2737  CD1 ILE A 361      -2.729   4.469  -3.603  1.00 96.52           C  
ATOM   2738  N   PRO A 362      -4.572  -0.436  -6.682  1.00 96.27           N  
ATOM   2739  CA  PRO A 362      -4.133  -1.644  -7.385  1.00 96.27           C  
ATOM   2740  C   PRO A 362      -2.857  -1.425  -8.194  1.00 96.27           C  
ATOM   2741  CB  PRO A 362      -5.314  -1.967  -8.303  1.00 96.27           C  
ATOM   2742  O   PRO A 362      -2.777  -0.481  -8.985  1.00 96.27           O  
ATOM   2743  CG  PRO A 362      -6.010  -0.660  -8.505  1.00 96.27           C  
ATOM   2744  CD  PRO A 362      -5.761   0.203  -7.301  1.00 96.27           C  
ATOM   2745  N   VAL A 363      -1.885  -2.367  -7.989  1.00 97.16           N  
ATOM   2746  CA  VAL A 363      -0.600  -2.265  -8.672  1.00 97.16           C  
ATOM   2747  C   VAL A 363      -0.274  -3.587  -9.362  1.00 97.16           C  
ATOM   2748  CB  VAL A 363       0.534  -1.880  -7.695  1.00 97.16           C  
ATOM   2749  O   VAL A 363      -0.173  -4.628  -8.708  1.00 97.16           O  
ATOM   2750  CG1 VAL A 363       1.868  -1.772  -8.432  1.00 97.16           C  
ATOM   2751  CG2 VAL A 363       0.204  -0.569  -6.985  1.00 97.16           C  
ATOM   2752  N   ILE A 364      -0.169  -3.486 -10.660  1.00 97.30           N  
ATOM   2753  CA  ILE A 364       0.294  -4.648 -11.411  1.00 97.30           C  
ATOM   2754  C   ILE A 364       1.820  -4.685 -11.416  1.00 97.30           C  
ATOM   2755  CB  ILE A 364      -0.246  -4.637 -12.859  1.00 97.30           C  
ATOM   2756  O   ILE A 364       2.469  -3.770 -11.928  1.00 97.30           O  
ATOM   2757  CG1 ILE A 364      -1.778  -4.579 -12.857  1.00 97.30           C  
ATOM   2758  CG2 ILE A 364       0.254  -5.861 -13.631  1.00 97.30           C  
ATOM   2759  CD1 ILE A 364      -2.389  -4.295 -14.222  1.00 97.30           C  
ATOM   2760  N   THR A 365       2.378  -5.776 -10.852  1.00 95.97           N  
ATOM   2761  CA  THR A 365       3.827  -5.867 -10.704  1.00 95.97           C  
ATOM   2762  C   THR A 365       4.432  -6.711 -11.822  1.00 95.97           C  
ATOM   2763  CB  THR A 365       4.212  -6.466  -9.339  1.00 95.97           C  
ATOM   2764  O   THR A 365       3.706  -7.287 -12.636  1.00 95.97           O  
ATOM   2765  CG2 THR A 365       3.684  -5.609  -8.194  1.00 95.97           C  
ATOM   2766  OG1 THR A 365       3.661  -7.784  -9.229  1.00 95.97           O  
ATOM   2767  N   LYS A 366       5.770  -6.648 -11.891  1.00 94.88           N  
ATOM   2768  CA  LYS A 366       6.520  -7.407 -12.887  1.00 94.88           C  
ATOM   2769  C   LYS A 366       6.002  -7.129 -14.295  1.00 94.88           C  
ATOM   2770  CB  LYS A 366       6.445  -8.905 -12.588  1.00 94.88           C  
ATOM   2771  O   LYS A 366       5.793  -8.057 -15.080  1.00 94.88           O  
ATOM   2772  CG  LYS A 366       7.029  -9.297 -11.239  1.00 94.88           C  
ATOM   2773  CD  LYS A 366       7.057 -10.809 -11.059  1.00 94.88           C  
ATOM   2774  CE  LYS A 366       7.641 -11.202  -9.709  1.00 94.88           C  
ATOM   2775  NZ  LYS A 366       7.736 -12.685  -9.557  1.00 94.88           N  
ATOM   2776  N   ALA A 367       5.811  -5.957 -14.613  1.00 94.12           N  
ATOM   2777  CA  ALA A 367       5.247  -5.531 -15.891  1.00 94.12           C  
ATOM   2778  C   ALA A 367       6.193  -5.855 -17.044  1.00 94.12           C  
ATOM   2779  CB  ALA A 367       4.940  -4.035 -15.864  1.00 94.12           C  
ATOM   2780  O   ALA A 367       5.770  -5.929 -18.200  1.00 94.12           O  
ATOM   2781  N   ASP A 368       7.437  -6.033 -16.731  1.00 94.03           N  
ATOM   2782  CA  ASP A 368       8.429  -6.320 -17.763  1.00 94.03           C  
ATOM   2783  C   ASP A 368       8.207  -7.705 -18.367  1.00 94.03           C  
ATOM   2784  CB  ASP A 368       9.844  -6.216 -17.191  1.00 94.03           C  
ATOM   2785  O   ASP A 368       8.816  -8.050 -19.382  1.00 94.03           O  
ATOM   2786  CG  ASP A 368      10.051  -7.082 -15.961  1.00 94.03           C  
ATOM   2787  OD1 ASP A 368       9.124  -7.194 -15.130  1.00 94.03           O  
ATOM   2788  OD2 ASP A 368      11.153  -7.655 -15.819  1.00 94.03           O  
ATOM   2789  N   THR A 369       7.263  -8.485 -17.935  1.00 94.25           N  
ATOM   2790  CA  THR A 369       6.932  -9.801 -18.470  1.00 94.25           C  
ATOM   2791  C   THR A 369       5.834  -9.695 -19.524  1.00 94.25           C  
ATOM   2792  CB  THR A 369       6.485 -10.763 -17.354  1.00 94.25           C  
ATOM   2793  O   THR A 369       5.446 -10.698 -20.127  1.00 94.25           O  
ATOM   2794  CG2 THR A 369       7.534 -10.849 -16.250  1.00 94.25           C  
ATOM   2795  OG1 THR A 369       5.254 -10.293 -16.791  1.00 94.25           O  
ATOM   2796  N   MET A 370       5.338  -8.568 -19.758  1.00 94.42           N  
ATOM   2797  CA  MET A 370       4.292  -8.300 -20.741  1.00 94.42           C  
ATOM   2798  C   MET A 370       4.772  -7.301 -21.788  1.00 94.42           C  
ATOM   2799  CB  MET A 370       3.031  -7.773 -20.055  1.00 94.42           C  
ATOM   2800  O   MET A 370       5.602  -6.438 -21.495  1.00 94.42           O  
ATOM   2801  CG  MET A 370       2.411  -8.755 -19.074  1.00 94.42           C  
ATOM   2802  SD  MET A 370       0.879  -8.104 -18.302  1.00 94.42           S  
ATOM   2803  CE  MET A 370       1.566  -6.734 -17.331  1.00 94.42           C  
ATOM   2804  N   THR A 371       4.288  -7.535 -22.978  1.00 93.03           N  
ATOM   2805  CA  THR A 371       4.498  -6.501 -23.985  1.00 93.03           C  
ATOM   2806  C   THR A 371       3.669  -5.260 -23.667  1.00 93.03           C  
ATOM   2807  CB  THR A 371       4.141  -7.013 -25.393  1.00 93.03           C  
ATOM   2808  O   THR A 371       2.778  -5.304 -22.816  1.00 93.03           O  
ATOM   2809  CG2 THR A 371       4.868  -8.317 -25.705  1.00 93.03           C  
ATOM   2810  OG1 THR A 371       2.727  -7.237 -25.470  1.00 93.03           O  
ATOM   2811  N   ILE A 372       3.907  -4.146 -24.250  1.00 90.48           N  
ATOM   2812  CA  ILE A 372       3.192  -2.895 -24.022  1.00 90.48           C  
ATOM   2813  C   ILE A 372       1.705  -3.092 -24.304  1.00 90.48           C  
ATOM   2814  CB  ILE A 372       3.757  -1.754 -24.898  1.00 90.48           C  
ATOM   2815  O   ILE A 372       0.855  -2.645 -23.530  1.00 90.48           O  
ATOM   2816  CG1 ILE A 372       5.212  -1.457 -24.515  1.00 90.48           C  
ATOM   2817  CG2 ILE A 372       2.890  -0.497 -24.772  1.00 90.48           C  
ATOM   2818  CD1 ILE A 372       5.944  -0.566 -25.509  1.00 90.48           C  
ATOM   2819  N   GLN A 373       1.448  -3.838 -25.366  1.00 92.10           N  
ATOM   2820  CA  GLN A 373       0.067  -4.105 -25.754  1.00 92.10           C  
ATOM   2821  C   GLN A 373      -0.625  -5.008 -24.738  1.00 92.10           C  
ATOM   2822  CB  GLN A 373       0.013  -4.741 -27.144  1.00 92.10           C  
ATOM   2823  O   GLN A 373      -1.769  -4.755 -24.352  1.00 92.10           O  
ATOM   2824  CG  GLN A 373       0.432  -3.802 -28.267  1.00 92.10           C  
ATOM   2825  CD  GLN A 373       0.382  -4.461 -29.633  1.00 92.10           C  
ATOM   2826  NE2 GLN A 373       0.722  -3.702 -30.670  1.00 92.10           N  
ATOM   2827  OE1 GLN A 373       0.042  -5.642 -29.755  1.00 92.10           O  
ATOM   2828  N   GLU A 374       0.073  -6.036 -24.353  1.00 95.17           N  
ATOM   2829  CA  GLU A 374      -0.462  -6.962 -23.359  1.00 95.17           C  
ATOM   2830  C   GLU A 374      -0.754  -6.250 -22.042  1.00 95.17           C  
ATOM   2831  CB  GLU A 374       0.509  -8.122 -23.127  1.00 95.17           C  
ATOM   2832  O   GLU A 374      -1.787  -6.492 -21.414  1.00 95.17           O  
ATOM   2833  CG  GLU A 374       0.573  -9.111 -24.281  1.00 95.17           C  
ATOM   2834  CD  GLU A 374       1.687 -10.135 -24.132  1.00 95.17           C  
ATOM   2835  OE1 GLU A 374       1.765 -11.072 -24.959  1.00 95.17           O  
ATOM   2836  OE2 GLU A 374       2.488 -10.001 -23.180  1.00 95.17           O  
ATOM   2837  N   ALA A 375       0.095  -5.378 -21.634  1.00 92.62           N  
ATOM   2838  CA  ALA A 375      -0.051  -4.628 -20.389  1.00 92.62           C  
ATOM   2839  C   ALA A 375      -1.283  -3.728 -20.433  1.00 92.62           C  
ATOM   2840  CB  ALA A 375       1.201  -3.798 -20.117  1.00 92.62           C  
ATOM   2841  O   ALA A 375      -2.036  -3.647 -19.460  1.00 92.62           O  
ATOM   2842  N   GLN A 376      -1.472  -3.112 -21.553  1.00 91.21           N  
ATOM   2843  CA  GLN A 376      -2.621  -2.228 -21.711  1.00 91.21           C  
ATOM   2844  C   GLN A 376      -3.929  -3.014 -21.678  1.00 91.21           C  
ATOM   2845  CB  GLN A 376      -2.516  -1.439 -23.018  1.00 91.21           C  
ATOM   2846  O   GLN A 376      -4.901  -2.585 -21.054  1.00 91.21           O  
ATOM   2847  CG  GLN A 376      -1.439  -0.363 -23.001  1.00 91.21           C  
ATOM   2848  CD  GLN A 376      -1.371   0.419 -24.299  1.00 91.21           C  
ATOM   2849  NE2 GLN A 376      -0.777   1.607 -24.246  1.00 91.21           N  
ATOM   2850  OE1 GLN A 376      -1.847  -0.040 -25.342  1.00 91.21           O  
ATOM   2851  N   LYS A 377      -3.907  -4.100 -22.369  1.00 93.63           N  
ATOM   2852  CA  LYS A 377      -5.079  -4.970 -22.367  1.00 93.63           C  
ATOM   2853  C   LYS A 377      -5.395  -5.464 -20.958  1.00 93.63           C  
ATOM   2854  CB  LYS A 377      -4.865  -6.160 -23.304  1.00 93.63           C  
ATOM   2855  O   LYS A 377      -6.554  -5.459 -20.538  1.00 93.63           O  
ATOM   2856  CG  LYS A 377      -6.098  -7.032 -23.488  1.00 93.63           C  
ATOM   2857  CD  LYS A 377      -5.831  -8.184 -24.449  1.00 93.63           C  
ATOM   2858  CE  LYS A 377      -7.035  -9.108 -24.565  1.00 93.63           C  
ATOM   2859  NZ  LYS A 377      -6.776 -10.241 -25.503  1.00 93.63           N  
ATOM   2860  N   PHE A 378      -4.351  -5.876 -20.325  1.00 95.11           N  
ATOM   2861  CA  PHE A 378      -4.525  -6.392 -18.972  1.00 95.11           C  
ATOM   2862  C   PHE A 378      -4.980  -5.287 -18.026  1.00 95.11           C  
ATOM   2863  CB  PHE A 378      -3.223  -7.016 -18.462  1.00 95.11           C  
ATOM   2864  O   PHE A 378      -5.823  -5.515 -17.156  1.00 95.11           O  
ATOM   2865  CG  PHE A 378      -3.371  -7.744 -17.153  1.00 95.11           C  
ATOM   2866  CD1 PHE A 378      -2.555  -7.433 -16.072  1.00 95.11           C  
ATOM   2867  CD2 PHE A 378      -4.326  -8.741 -17.004  1.00 95.11           C  
ATOM   2868  CE1 PHE A 378      -2.690  -8.106 -14.860  1.00 95.11           C  
ATOM   2869  CE2 PHE A 378      -4.467  -9.417 -15.796  1.00 95.11           C  
ATOM   2870  CZ  PHE A 378      -3.647  -9.099 -14.725  1.00 95.11           C  
ATOM   2871  N   ARG A 379      -4.475  -4.206 -18.129  1.00 92.52           N  
ATOM   2872  CA  ARG A 379      -4.883  -3.035 -17.361  1.00 92.52           C  
ATOM   2873  C   ARG A 379      -6.381  -2.786 -17.495  1.00 92.52           C  
ATOM   2874  CB  ARG A 379      -4.104  -1.798 -17.812  1.00 92.52           C  
ATOM   2875  O   ARG A 379      -7.071  -2.561 -16.498  1.00 92.52           O  
ATOM   2876  CG  ARG A 379      -4.394  -0.552 -16.989  1.00 92.52           C  
ATOM   2877  CD  ARG A 379      -3.654   0.664 -17.527  1.00 92.52           C  
ATOM   2878  NE  ARG A 379      -2.210   0.537 -17.354  1.00 92.52           N  
ATOM   2879  NH1 ARG A 379      -1.673   2.191 -18.875  1.00 92.52           N  
ATOM   2880  NH2 ARG A 379      -0.013   1.066 -17.765  1.00 92.52           N  
ATOM   2881  CZ  ARG A 379      -1.302   1.265 -17.998  1.00 92.52           C  
ATOM   2882  N   GLN A 380      -6.869  -2.783 -18.678  1.00 91.94           N  
ATOM   2883  CA  GLN A 380      -8.287  -2.571 -18.945  1.00 91.94           C  
ATOM   2884  C   GLN A 380      -9.132  -3.698 -18.357  1.00 91.94           C  
ATOM   2885  CB  GLN A 380      -8.539  -2.456 -20.449  1.00 91.94           C  
ATOM   2886  O   GLN A 380     -10.208  -3.452 -17.807  1.00 91.94           O  
ATOM   2887  CG  GLN A 380      -7.996  -1.175 -21.068  1.00 91.94           C  
ATOM   2888  CD  GLN A 380      -8.119  -1.154 -22.580  1.00 91.94           C  
ATOM   2889  NE2 GLN A 380      -7.424  -0.219 -23.219  1.00 91.94           N  
ATOM   2890  OE1 GLN A 380      -8.832  -1.973 -23.169  1.00 91.94           O  
ATOM   2891  N   GLU A 381      -8.586  -4.823 -18.530  1.00 93.16           N  
ATOM   2892  CA  GLU A 381      -9.268  -5.984 -17.966  1.00 93.16           C  
ATOM   2893  C   GLU A 381      -9.432  -5.848 -16.455  1.00 93.16           C  
ATOM   2894  CB  GLU A 381      -8.506  -7.270 -18.298  1.00 93.16           C  
ATOM   2895  O   GLU A 381     -10.519  -6.075 -15.920  1.00 93.16           O  
ATOM   2896  CG  GLU A 381      -9.155  -8.530 -17.744  1.00 93.16           C  
ATOM   2897  CD  GLU A 381      -8.359  -9.792 -18.035  1.00 93.16           C  
ATOM   2898  OE1 GLU A 381      -8.687 -10.861 -17.470  1.00 93.16           O  
ATOM   2899  OE2 GLU A 381      -7.399  -9.712 -18.833  1.00 93.16           O  
ATOM   2900  N   VAL A 382      -8.365  -5.521 -15.771  1.00 94.34           N  
ATOM   2901  CA  VAL A 382      -8.381  -5.364 -14.320  1.00 94.34           C  
ATOM   2902  C   VAL A 382      -9.341  -4.241 -13.932  1.00 94.34           C  
ATOM   2903  CB  VAL A 382      -6.968  -5.073 -13.766  1.00 94.34           C  
ATOM   2904  O   VAL A 382     -10.139  -4.391 -13.004  1.00 94.34           O  
ATOM   2905  CG1 VAL A 382      -7.035  -4.700 -12.286  1.00 94.34           C  
ATOM   2906  CG2 VAL A 382      -6.055  -6.280 -13.975  1.00 94.34           C  
ATOM   2907  N   PHE A 383      -9.250  -3.221 -14.613  1.00 92.28           N  
ATOM   2908  CA  PHE A 383     -10.119  -2.081 -14.344  1.00 92.28           C  
ATOM   2909  C   PHE A 383     -11.586  -2.481 -14.450  1.00 92.28           C  
ATOM   2910  CB  PHE A 383      -9.816  -0.933 -15.312  1.00 92.28           C  
ATOM   2911  O   PHE A 383     -12.384  -2.173 -13.563  1.00 92.28           O  
ATOM   2912  CG  PHE A 383     -10.704   0.268 -15.125  1.00 92.28           C  
ATOM   2913  CD1 PHE A 383     -11.778   0.495 -15.976  1.00 92.28           C  
ATOM   2914  CD2 PHE A 383     -10.463   1.171 -14.097  1.00 92.28           C  
ATOM   2915  CE1 PHE A 383     -12.601   1.606 -15.805  1.00 92.28           C  
ATOM   2916  CE2 PHE A 383     -11.281   2.283 -13.920  1.00 92.28           C  
ATOM   2917  CZ  PHE A 383     -12.349   2.499 -14.776  1.00 92.28           C  
ATOM   2918  N   ASN A 384     -11.969  -3.139 -15.514  1.00 91.02           N  
ATOM   2919  CA  ASN A 384     -13.345  -3.563 -15.752  1.00 91.02           C  
ATOM   2920  C   ASN A 384     -13.818  -4.553 -14.691  1.00 91.02           C  
ATOM   2921  CB  ASN A 384     -13.486  -4.173 -17.148  1.00 91.02           C  
ATOM   2922  O   ASN A 384     -14.944  -4.454 -14.201  1.00 91.02           O  
ATOM   2923  CG  ASN A 384     -13.315  -3.149 -18.253  1.00 91.02           C  
ATOM   2924  ND2 ASN A 384     -12.894  -3.607 -19.426  1.00 91.02           N  
ATOM   2925  OD1 ASN A 384     -13.559  -1.956 -18.053  1.00 91.02           O  
ATOM   2926  N   ARG A 385     -12.979  -5.391 -14.283  1.00 91.78           N  
ATOM   2927  CA  ARG A 385     -13.331  -6.419 -13.308  1.00 91.78           C  
ATOM   2928  C   ARG A 385     -13.493  -5.820 -11.915  1.00 91.78           C  
ATOM   2929  CB  ARG A 385     -12.271  -7.523 -13.284  1.00 91.78           C  
ATOM   2930  O   ARG A 385     -14.292  -6.307 -11.114  1.00 91.78           O  
ATOM   2931  CG  ARG A 385     -12.354  -8.482 -14.461  1.00 91.78           C  
ATOM   2932  CD  ARG A 385     -13.382  -9.579 -14.224  1.00 91.78           C  
ATOM   2933  NE  ARG A 385     -13.139 -10.739 -15.076  1.00 91.78           N  
ATOM   2934  NH1 ARG A 385     -14.360 -12.208 -13.777  1.00 91.78           N  
ATOM   2935  NH2 ARG A 385     -13.326 -12.945 -15.686  1.00 91.78           N  
ATOM   2936  CZ  ARG A 385     -13.609 -11.962 -14.844  1.00 91.78           C  
ATOM   2937  N   LEU A 386     -12.742  -4.817 -11.645  1.00 91.00           N  
ATOM   2938  CA  LEU A 386     -12.864  -4.148 -10.355  1.00 91.00           C  
ATOM   2939  C   LEU A 386     -14.149  -3.329 -10.286  1.00 91.00           C  
ATOM   2940  CB  LEU A 386     -11.655  -3.243 -10.103  1.00 91.00           C  
ATOM   2941  O   LEU A 386     -14.733  -3.171  -9.211  1.00 91.00           O  
ATOM   2942  CG  LEU A 386     -10.313  -3.948  -9.894  1.00 91.00           C  
ATOM   2943  CD1 LEU A 386      -9.220  -2.927  -9.596  1.00 91.00           C  
ATOM   2944  CD2 LEU A 386     -10.417  -4.972  -8.769  1.00 91.00           C  
ATOM   2945  N   GLN A 387     -14.579  -2.807 -11.396  1.00 89.19           N  
ATOM   2946  CA  GLN A 387     -15.814  -2.033 -11.464  1.00 89.19           C  
ATOM   2947  C   GLN A 387     -17.038  -2.943 -11.402  1.00 89.19           C  
ATOM   2948  CB  GLN A 387     -15.850  -1.190 -12.740  1.00 89.19           C  
ATOM   2949  O   GLN A 387     -18.025  -2.620 -10.738  1.00 89.19           O  
ATOM   2950  CG  GLN A 387     -14.817  -0.071 -12.767  1.00 89.19           C  
ATOM   2951  CD  GLN A 387     -15.032   0.953 -11.668  1.00 89.19           C  
ATOM   2952  NE2 GLN A 387     -13.940   1.432 -11.083  1.00 89.19           N  
ATOM   2953  OE1 GLN A 387     -16.170   1.311 -11.349  1.00 89.19           O  
ATOM   2954  N   ASN A 388     -16.881  -4.016 -12.068  1.00 89.47           N  
ATOM   2955  CA  ASN A 388     -17.953  -5.005 -12.115  1.00 89.47           C  
ATOM   2956  C   ASN A 388     -17.439  -6.405 -11.793  1.00 89.47           C  
ATOM   2957  CB  ASN A 388     -18.635  -4.992 -13.485  1.00 89.47           C  
ATOM   2958  O   ASN A 388     -17.148  -7.188 -12.699  1.00 89.47           O  
ATOM   2959  CG  ASN A 388     -19.213  -3.635 -13.837  1.00 89.47           C  
ATOM   2960  ND2 ASN A 388     -18.880  -3.138 -15.022  1.00 89.47           N  
ATOM   2961  OD1 ASN A 388     -19.951  -3.038 -13.049  1.00 89.47           O  
ATOM   2962  N   PRO A 389     -17.347  -6.632 -10.408  1.00 88.54           N  
ATOM   2963  CA  PRO A 389     -16.797  -7.935 -10.029  1.00 88.54           C  
ATOM   2964  C   PRO A 389     -17.754  -9.088 -10.321  1.00 88.54           C  
ATOM   2965  CB  PRO A 389     -16.558  -7.793  -8.523  1.00 88.54           C  
ATOM   2966  O   PRO A 389     -18.960  -8.969 -10.086  1.00 88.54           O  
ATOM   2967  CG  PRO A 389     -17.357  -6.595  -8.121  1.00 88.54           C  
ATOM   2968  CD  PRO A 389     -17.666  -5.793  -9.353  1.00 88.54           C  
ATOM   2969  N   ASN A 390     -17.597  -9.918 -11.150  1.00 83.08           N  
ATOM   2970  CA  ASN A 390     -18.408 -11.091 -11.456  1.00 83.08           C  
ATOM   2971  C   ASN A 390     -18.033 -12.277 -10.571  1.00 83.08           C  
ATOM   2972  CB  ASN A 390     -18.273 -11.467 -12.933  1.00 83.08           C  
ATOM   2973  O   ASN A 390     -17.759 -13.369 -11.073  1.00 83.08           O  
ATOM   2974  CG  ASN A 390     -19.000 -10.503 -13.849  1.00 83.08           C  
ATOM   2975  ND2 ASN A 390     -18.620 -10.494 -15.122  1.00 83.08           N  
ATOM   2976  OD1 ASN A 390     -19.895  -9.772 -13.417  1.00 83.08           O  
ATOM   2977  N   VAL A 391     -17.841 -12.039  -9.287  1.00 86.84           N  
ATOM   2978  CA  VAL A 391     -17.524 -13.104  -8.342  1.00 86.84           C  
ATOM   2979  C   VAL A 391     -18.669 -13.269  -7.345  1.00 86.84           C  
ATOM   2980  CB  VAL A 391     -16.202 -12.824  -7.593  1.00 86.84           C  
ATOM   2981  O   VAL A 391     -19.245 -12.281  -6.883  1.00 86.84           O  
ATOM   2982  CG1 VAL A 391     -15.867 -13.971  -6.641  1.00 86.84           C  
ATOM   2983  CG2 VAL A 391     -15.063 -12.600  -8.586  1.00 86.84           C  
ATOM   2984  N   PRO A 392     -19.057 -14.598  -7.090  1.00 83.55           N  
ATOM   2985  CA  PRO A 392     -20.167 -14.856  -6.169  1.00 83.55           C  
ATOM   2986  C   PRO A 392     -19.924 -14.276  -4.777  1.00 83.55           C  
ATOM   2987  CB  PRO A 392     -20.236 -16.384  -6.119  1.00 83.55           C  
ATOM   2988  O   PRO A 392     -18.827 -14.411  -4.231  1.00 83.55           O  
ATOM   2989  CG  PRO A 392     -19.502 -16.840  -7.339  1.00 83.55           C  
ATOM   2990  CD  PRO A 392     -18.519 -15.774  -7.730  1.00 83.55           C  
ATOM   2991  N   GLY A 393     -20.846 -13.501  -4.265  1.00 81.14           N  
ATOM   2992  CA  GLY A 393     -20.734 -13.044  -2.889  1.00 81.14           C  
ATOM   2993  C   GLY A 393     -20.266 -11.605  -2.774  1.00 81.14           C  
ATOM   2994  O   GLY A 393     -20.275 -11.030  -1.684  1.00 81.14           O  
ATOM   2995  N   ILE A 394     -19.853 -11.031  -3.838  1.00 85.16           N  
ATOM   2996  CA  ILE A 394     -19.430  -9.635  -3.863  1.00 85.16           C  
ATOM   2997  C   ILE A 394     -20.414  -8.813  -4.692  1.00 85.16           C  
ATOM   2998  CB  ILE A 394     -17.999  -9.489  -4.428  1.00 85.16           C  
ATOM   2999  O   ILE A 394     -20.611  -9.081  -5.880  1.00 85.16           O  
ATOM   3000  CG1 ILE A 394     -17.009 -10.311  -3.595  1.00 85.16           C  
ATOM   3001  CG2 ILE A 394     -17.585  -8.015  -4.474  1.00 85.16           C  
ATOM   3002  CD1 ILE A 394     -15.609 -10.382  -4.189  1.00 85.16           C  
ATOM   3003  N   ARG A 395     -21.115  -7.965  -3.861  1.00 74.52           N  
ATOM   3004  CA  ARG A 395     -22.091  -7.118  -4.540  1.00 74.52           C  
ATOM   3005  C   ARG A 395     -21.615  -5.670  -4.596  1.00 74.52           C  
ATOM   3006  CB  ARG A 395     -23.449  -7.195  -3.839  1.00 74.52           C  
ATOM   3007  O   ARG A 395     -21.048  -5.159  -3.628  1.00 74.52           O  
ATOM   3008  CG  ARG A 395     -24.085  -8.576  -3.879  1.00 74.52           C  
ATOM   3009  CD  ARG A 395     -25.502  -8.561  -3.323  1.00 74.52           C  
ATOM   3010  NE  ARG A 395     -26.121  -9.882  -3.388  1.00 74.52           N  
ATOM   3011  NH1 ARG A 395     -27.974  -9.303  -2.136  1.00 74.52           N  
ATOM   3012  NH2 ARG A 395     -27.752 -11.437  -2.944  1.00 74.52           N  
ATOM   3013  CZ  ARG A 395     -27.281 -10.204  -2.822  1.00 74.52           C  
ATOM   3014  N   GLY A 396     -21.291  -5.149  -5.776  1.00 79.86           N  
ATOM   3015  CA  GLY A 396     -20.949  -3.743  -5.922  1.00 79.86           C  
ATOM   3016  C   GLY A 396     -19.504  -3.520  -6.326  1.00 79.86           C  
ATOM   3017  O   GLY A 396     -18.781  -4.474  -6.620  1.00 79.86           O  
ATOM   3018  N   LYS A 397     -19.128  -2.233  -6.418  1.00 82.96           N  
ATOM   3019  CA  LYS A 397     -17.792  -1.806  -6.826  1.00 82.96           C  
ATOM   3020  C   LYS A 397     -16.803  -1.914  -5.669  1.00 82.96           C  
ATOM   3021  CB  LYS A 397     -17.825  -0.371  -7.354  1.00 82.96           C  
ATOM   3022  O   LYS A 397     -17.178  -1.745  -4.507  1.00 82.96           O  
ATOM   3023  CG  LYS A 397     -16.490   0.122  -7.892  1.00 82.96           C  
ATOM   3024  CD  LYS A 397     -16.581   1.561  -8.382  1.00 82.96           C  
ATOM   3025  CE  LYS A 397     -15.232   2.075  -8.866  1.00 82.96           C  
ATOM   3026  NZ  LYS A 397     -15.296   3.514  -9.261  1.00 82.96           N  
ATOM   3027  N   ILE A 398     -15.602  -2.414  -6.012  1.00 88.50           N  
ATOM   3028  CA  ILE A 398     -14.520  -2.494  -5.036  1.00 88.50           C  
ATOM   3029  C   ILE A 398     -14.017  -1.091  -4.708  1.00 88.50           C  
ATOM   3030  CB  ILE A 398     -13.359  -3.373  -5.551  1.00 88.50           C  
ATOM   3031  O   ILE A 398     -13.902  -0.242  -5.596  1.00 88.50           O  
ATOM   3032  CG1 ILE A 398     -13.854  -4.794  -5.846  1.00 88.50           C  
ATOM   3033  CG2 ILE A 398     -12.207  -3.393  -4.542  1.00 88.50           C  
ATOM   3034  CD1 ILE A 398     -12.840  -5.664  -6.576  1.00 88.50           C  
ATOM   3035  N   ASN A 399     -13.909  -0.813  -3.421  1.00 87.56           N  
ATOM   3036  CA  ASN A 399     -13.461   0.494  -2.951  1.00 87.56           C  
ATOM   3037  C   ASN A 399     -12.006   0.757  -3.329  1.00 87.56           C  
ATOM   3038  CB  ASN A 399     -13.646   0.612  -1.437  1.00 87.56           C  
ATOM   3039  O   ASN A 399     -11.090   0.278  -2.659  1.00 87.56           O  
ATOM   3040  CG  ASN A 399     -13.405   2.019  -0.927  1.00 87.56           C  
ATOM   3041  ND2 ASN A 399     -13.331   2.168   0.390  1.00 87.56           N  
ATOM   3042  OD1 ASN A 399     -13.286   2.965  -1.711  1.00 87.56           O  
ATOM   3043  N   VAL A 400     -11.782   1.335  -4.483  1.00 92.08           N  
ATOM   3044  CA  VAL A 400     -10.459   1.735  -4.951  1.00 92.08           C  
ATOM   3045  C   VAL A 400     -10.261   3.233  -4.725  1.00 92.08           C  
ATOM   3046  CB  VAL A 400     -10.256   1.390  -6.443  1.00 92.08           C  
ATOM   3047  O   VAL A 400     -11.221   4.005  -4.770  1.00 92.08           O  
ATOM   3048  CG1 VAL A 400      -8.875   1.838  -6.918  1.00 92.08           C  
ATOM   3049  CG2 VAL A 400     -10.444  -0.108  -6.674  1.00 92.08           C  
ATOM   3050  N   PHE A 401      -9.032   3.569  -4.381  1.00 92.39           N  
ATOM   3051  CA  PHE A 401      -8.746   4.976  -4.127  1.00 92.39           C  
ATOM   3052  C   PHE A 401      -8.884   5.795  -5.404  1.00 92.39           C  
ATOM   3053  CB  PHE A 401      -7.339   5.144  -3.544  1.00 92.39           C  
ATOM   3054  O   PHE A 401      -8.309   5.446  -6.437  1.00 92.39           O  
ATOM   3055  CG  PHE A 401      -7.039   6.542  -3.076  1.00 92.39           C  
ATOM   3056  CD1 PHE A 401      -6.309   7.415  -3.872  1.00 92.39           C  
ATOM   3057  CD2 PHE A 401      -7.488   6.983  -1.837  1.00 92.39           C  
ATOM   3058  CE1 PHE A 401      -6.029   8.710  -3.441  1.00 92.39           C  
ATOM   3059  CE2 PHE A 401      -7.212   8.275  -1.399  1.00 92.39           C  
ATOM   3060  CZ  PHE A 401      -6.482   9.137  -2.202  1.00 92.39           C  
ATOM   3061  N   ASN A 402      -9.634   6.900  -5.229  1.00 90.32           N  
ATOM   3062  CA  ASN A 402      -9.876   7.764  -6.380  1.00 90.32           C  
ATOM   3063  C   ASN A 402      -9.112   9.080  -6.262  1.00 90.32           C  
ATOM   3064  CB  ASN A 402     -11.373   8.032  -6.545  1.00 90.32           C  
ATOM   3065  O   ASN A 402      -9.384   9.883  -5.368  1.00 90.32           O  
ATOM   3066  CG  ASN A 402     -11.717   8.606  -7.905  1.00 90.32           C  
ATOM   3067  ND2 ASN A 402     -12.999   8.871  -8.130  1.00 90.32           N  
ATOM   3068  OD1 ASN A 402     -10.839   8.809  -8.747  1.00 90.32           O  
ATOM   3069  N   PHE A 403      -8.172   9.239  -7.222  1.00 91.01           N  
ATOM   3070  CA  PHE A 403      -7.403  10.478  -7.227  1.00 91.01           C  
ATOM   3071  C   PHE A 403      -8.137  11.567  -8.000  1.00 91.01           C  
ATOM   3072  CB  PHE A 403      -6.015  10.249  -7.833  1.00 91.01           C  
ATOM   3073  O   PHE A 403      -8.841  11.280  -8.970  1.00 91.01           O  
ATOM   3074  CG  PHE A 403      -5.169   9.274  -7.060  1.00 91.01           C  
ATOM   3075  CD1 PHE A 403      -4.513   9.669  -5.900  1.00 91.01           C  
ATOM   3076  CD2 PHE A 403      -5.029   7.962  -7.493  1.00 91.01           C  
ATOM   3077  CE1 PHE A 403      -3.728   8.769  -5.183  1.00 91.01           C  
ATOM   3078  CE2 PHE A 403      -4.247   7.057  -6.781  1.00 91.01           C  
ATOM   3079  CZ  PHE A 403      -3.597   7.462  -5.626  1.00 91.01           C  
ATOM   3080  N   SER A 404      -8.009  12.813  -7.526  1.00 91.24           N  
ATOM   3081  CA  SER A 404      -8.581  13.928  -8.273  1.00 91.24           C  
ATOM   3082  C   SER A 404      -7.869  14.124  -9.607  1.00 91.24           C  
ATOM   3083  CB  SER A 404      -8.509  15.217  -7.453  1.00 91.24           C  
ATOM   3084  O   SER A 404      -6.704  13.747  -9.756  1.00 91.24           O  
ATOM   3085  OG  SER A 404      -7.168  15.656  -7.324  1.00 91.24           O  
ATOM   3086  N   LYS A 405      -8.531  14.561 -10.567  1.00 89.36           N  
ATOM   3087  CA  LYS A 405      -7.974  14.794 -11.897  1.00 89.36           C  
ATOM   3088  C   LYS A 405      -6.767  15.724 -11.832  1.00 89.36           C  
ATOM   3089  CB  LYS A 405      -9.037  15.378 -12.829  1.00 89.36           C  
ATOM   3090  O   LYS A 405      -5.767  15.501 -12.518  1.00 89.36           O  
ATOM   3091  CG  LYS A 405     -10.136  14.396 -13.207  1.00 89.36           C  
ATOM   3092  CD  LYS A 405     -11.122  15.012 -14.191  1.00 89.36           C  
ATOM   3093  CE  LYS A 405     -12.267  14.059 -14.508  1.00 89.36           C  
ATOM   3094  NZ  LYS A 405     -13.236  14.659 -15.473  1.00 89.36           N  
ATOM   3095  N   GLU A 406      -6.851  16.690 -10.994  1.00 90.43           N  
ATOM   3096  CA  GLU A 406      -5.773  17.661 -10.837  1.00 90.43           C  
ATOM   3097  C   GLU A 406      -4.510  17.001 -10.290  1.00 90.43           C  
ATOM   3098  CB  GLU A 406      -6.208  18.806  -9.918  1.00 90.43           C  
ATOM   3099  O   GLU A 406      -3.404  17.285 -10.754  1.00 90.43           O  
ATOM   3100  CG  GLU A 406      -7.351  19.641 -10.477  1.00 90.43           C  
ATOM   3101  CD  GLU A 406      -7.804  20.744  -9.533  1.00 90.43           C  
ATOM   3102  OE1 GLU A 406      -8.786  21.452  -9.854  1.00 90.43           O  
ATOM   3103  OE2 GLU A 406      -7.172  20.903  -8.465  1.00 90.43           O  
ATOM   3104  N   THR A 407      -4.733  16.129  -9.360  1.00 91.78           N  
ATOM   3105  CA  THR A 407      -3.618  15.428  -8.733  1.00 91.78           C  
ATOM   3106  C   THR A 407      -2.942  14.488  -9.727  1.00 91.78           C  
ATOM   3107  CB  THR A 407      -4.083  14.629  -7.501  1.00 91.78           C  
ATOM   3108  O   THR A 407      -1.712  14.416  -9.783  1.00 91.78           O  
ATOM   3109  CG2 THR A 407      -2.909  13.928  -6.825  1.00 91.78           C  
ATOM   3110  OG1 THR A 407      -4.697  15.521  -6.563  1.00 91.78           O  
ATOM   3111  N   LEU A 408      -3.716  13.851 -10.467  1.00 90.59           N  
ATOM   3112  CA  LEU A 408      -3.195  12.933 -11.474  1.00 90.59           C  
ATOM   3113  C   LEU A 408      -2.391  13.685 -12.530  1.00 90.59           C  
ATOM   3114  CB  LEU A 408      -4.338  12.162 -12.139  1.00 90.59           C  
ATOM   3115  O   LEU A 408      -1.322  13.230 -12.943  1.00 90.59           O  
ATOM   3116  CG  LEU A 408      -5.005  11.076 -11.294  1.00 90.59           C  
ATOM   3117  CD1 LEU A 408      -6.261  10.561 -11.987  1.00 90.59           C  
ATOM   3118  CD2 LEU A 408      -4.030   9.934 -11.025  1.00 90.59           C  
ATOM   3119  N   GLU A 409      -2.868  14.810 -12.972  1.00 90.23           N  
ATOM   3120  CA  GLU A 409      -2.185  15.637 -13.962  1.00 90.23           C  
ATOM   3121  C   GLU A 409      -0.845  16.138 -13.433  1.00 90.23           C  
ATOM   3122  CB  GLU A 409      -3.065  16.821 -14.373  1.00 90.23           C  
ATOM   3123  O   GLU A 409       0.156  16.129 -14.153  1.00 90.23           O  
ATOM   3124  CG  GLU A 409      -4.237  16.436 -15.264  1.00 90.23           C  
ATOM   3125  CD  GLU A 409      -5.121  17.616 -15.635  1.00 90.23           C  
ATOM   3126  OE1 GLU A 409      -6.107  17.425 -16.383  1.00 90.23           O  
ATOM   3127  OE2 GLU A 409      -4.825  18.741 -15.175  1.00 90.23           O  
ATOM   3128  N   ARG A 410      -0.842  16.532 -12.199  1.00 91.19           N  
ATOM   3129  CA  ARG A 410       0.387  17.006 -11.571  1.00 91.19           C  
ATOM   3130  C   ARG A 410       1.419  15.887 -11.475  1.00 91.19           C  
ATOM   3131  CB  ARG A 410       0.098  17.573 -10.180  1.00 91.19           C  
ATOM   3132  O   ARG A 410       2.625  16.144 -11.500  1.00 91.19           O  
ATOM   3133  CG  ARG A 410      -0.588  18.929 -10.198  1.00 91.19           C  
ATOM   3134  CD  ARG A 410      -0.664  19.541  -8.806  1.00 91.19           C  
ATOM   3135  NE  ARG A 410      -1.777  18.993  -8.036  1.00 91.19           N  
ATOM   3136  NH1 ARG A 410      -0.497  18.422  -6.200  1.00 91.19           N  
ATOM   3137  NH2 ARG A 410      -2.750  18.004  -6.206  1.00 91.19           N  
ATOM   3138  CZ  ARG A 410      -1.672  18.474  -6.816  1.00 91.19           C  
ATOM   3139  N   ALA A 411       0.919  14.669 -11.411  1.00 90.44           N  
ATOM   3140  CA  ALA A 411       1.797  13.507 -11.302  1.00 90.44           C  
ATOM   3141  C   ALA A 411       2.229  13.014 -12.681  1.00 90.44           C  
ATOM   3142  CB  ALA A 411       1.101  12.385 -10.534  1.00 90.44           C  
ATOM   3143  O   ALA A 411       2.991  12.051 -12.792  1.00 90.44           O  
ATOM   3144  N   GLY A 412       1.679  13.692 -13.703  1.00 88.43           N  
ATOM   3145  CA  GLY A 412       2.109  13.392 -15.060  1.00 88.43           C  
ATOM   3146  C   GLY A 412       1.239  12.356 -15.746  1.00 88.43           C  
ATOM   3147  O   GLY A 412       1.675  11.702 -16.695  1.00 88.43           O  
ATOM   3148  N   LEU A 413       0.093  12.113 -15.147  1.00 87.01           N  
ATOM   3149  CA  LEU A 413      -0.859  11.174 -15.730  1.00 87.01           C  
ATOM   3150  C   LEU A 413      -2.019  11.915 -16.388  1.00 87.01           C  
ATOM   3151  CB  LEU A 413      -1.391  10.217 -14.661  1.00 87.01           C  
ATOM   3152  O   LEU A 413      -2.470  12.945 -15.882  1.00 87.01           O  
ATOM   3153  CG  LEU A 413      -0.401   9.182 -14.124  1.00 87.01           C  
ATOM   3154  CD1 LEU A 413      -0.942   8.541 -12.850  1.00 87.01           C  
ATOM   3155  CD2 LEU A 413      -0.109   8.122 -15.180  1.00 87.01           C  
ATOM   3156  N   GLN A 414      -2.361  11.542 -17.563  1.00 79.53           N  
ATOM   3157  CA  GLN A 414      -3.497  12.159 -18.240  1.00 79.53           C  
ATOM   3158  C   GLN A 414      -4.774  11.356 -18.015  1.00 79.53           C  
ATOM   3159  CB  GLN A 414      -3.219  12.296 -19.738  1.00 79.53           C  
ATOM   3160  O   GLN A 414      -4.881  10.211 -18.461  1.00 79.53           O  
ATOM   3161  CG  GLN A 414      -2.026  13.184 -20.064  1.00 79.53           C  
ATOM   3162  CD  GLN A 414      -2.267  14.641 -19.718  1.00 79.53           C  
ATOM   3163  NE2 GLN A 414      -1.274  15.485 -19.980  1.00 79.53           N  
ATOM   3164  OE1 GLN A 414      -3.337  15.006 -19.221  1.00 79.53           O  
ATOM   3165  N   PRO A 415      -5.600  11.919 -17.123  1.00 66.93           N  
ATOM   3166  CA  PRO A 415      -6.811  11.152 -16.826  1.00 66.93           C  
ATOM   3167  C   PRO A 415      -7.725  10.998 -18.040  1.00 66.93           C  
ATOM   3168  CB  PRO A 415      -7.492  11.977 -15.732  1.00 66.93           C  
ATOM   3169  O   PRO A 415      -7.706  11.840 -18.942  1.00 66.93           O  
ATOM   3170  CG  PRO A 415      -6.781  13.292 -15.747  1.00 66.93           C  
ATOM   3171  CD  PRO A 415      -5.531  13.148 -16.566  1.00 66.93           C  
ATOM   3172  N   SER A 416      -8.087   9.774 -18.480  1.00 65.58           N  
ATOM   3173  CA  SER A 416      -9.123   9.586 -19.490  1.00 65.58           C  
ATOM   3174  C   SER A 416     -10.507   9.886 -18.925  1.00 65.58           C  
ATOM   3175  CB  SER A 416      -9.085   8.160 -20.039  1.00 65.58           C  
ATOM   3176  O   SER A 416     -10.681   9.974 -17.708  1.00 65.58           O  
ATOM   3177  OG  SER A 416      -9.498   7.230 -19.052  1.00 65.58           O  
ATOM   3178  N   ALA A 417     -11.446  10.474 -19.727  1.00 55.01           N  
ATOM   3179  CA  ALA A 417     -12.819  10.851 -19.401  1.00 55.01           C  
ATOM   3180  C   ALA A 417     -13.521   9.742 -18.622  1.00 55.01           C  
ATOM   3181  CB  ALA A 417     -13.597  11.178 -20.673  1.00 55.01           C  
ATOM   3182  O   ALA A 417     -14.350  10.016 -17.751  1.00 55.01           O  
ATOM   3183  N   ALA A 418     -12.967   8.511 -18.553  1.00 51.97           N  
ATOM   3184  CA  ALA A 418     -13.721   7.380 -18.020  1.00 51.97           C  
ATOM   3185  C   ALA A 418     -13.044   6.804 -16.779  1.00 51.97           C  
ATOM   3186  CB  ALA A 418     -13.881   6.297 -19.085  1.00 51.97           C  
ATOM   3187  O   ALA A 418     -13.683   6.121 -15.976  1.00 51.97           O  
ATOM   3188  N   THR A 419     -11.742   7.287 -16.371  1.00 56.90           N  
ATOM   3189  CA  THR A 419     -11.095   6.584 -15.269  1.00 56.90           C  
ATOM   3190  C   THR A 419     -10.300   7.554 -14.400  1.00 56.90           C  
ATOM   3191  CB  THR A 419     -10.164   5.472 -15.786  1.00 56.90           C  
ATOM   3192  O   THR A 419      -9.434   8.275 -14.898  1.00 56.90           O  
ATOM   3193  CG2 THR A 419      -9.680   4.584 -14.644  1.00 56.90           C  
ATOM   3194  OG1 THR A 419     -10.872   4.666 -16.736  1.00 56.90           O  
ATOM   3195  N   SER A 420     -10.726   7.789 -13.101  1.00 59.60           N  
ATOM   3196  CA  SER A 420     -10.089   8.686 -12.142  1.00 59.60           C  
ATOM   3197  C   SER A 420      -8.846   8.050 -11.530  1.00 59.60           C  
ATOM   3198  CB  SER A 420     -11.072   9.073 -11.036  1.00 59.60           C  
ATOM   3199  O   SER A 420      -7.875   8.743 -11.221  1.00 59.60           O  
ATOM   3200  OG  SER A 420     -11.484   7.930 -10.307  1.00 59.60           O  
ATOM   3201  N   THR A 421      -8.568   6.651 -11.719  1.00 69.78           N  
ATOM   3202  CA  THR A 421      -7.297   6.042 -11.347  1.00 69.78           C  
ATOM   3203  C   THR A 421      -7.184   4.632 -11.921  1.00 69.78           C  
ATOM   3204  CB  THR A 421      -7.128   5.991  -9.817  1.00 69.78           C  
ATOM   3205  O   THR A 421      -7.917   3.730 -11.512  1.00 69.78           O  
ATOM   3206  CG2 THR A 421      -5.722   5.542  -9.433  1.00 69.78           C  
ATOM   3207  OG1 THR A 421      -7.366   7.295  -9.273  1.00 69.78           O  
ATOM   3208  N   PRO A 422      -6.356   4.372 -12.831  1.00 77.69           N  
ATOM   3209  CA  PRO A 422      -6.140   3.018 -13.346  1.00 77.69           C  
ATOM   3210  C   PRO A 422      -5.149   2.218 -12.503  1.00 77.69           C  
ATOM   3211  CB  PRO A 422      -5.589   3.260 -14.753  1.00 77.69           C  
ATOM   3212  O   PRO A 422      -4.427   2.790 -11.683  1.00 77.69           O  
ATOM   3213  CG  PRO A 422      -4.863   4.564 -14.660  1.00 77.69           C  
ATOM   3214  CD  PRO A 422      -5.570   5.433 -13.661  1.00 77.69           C  
ATOM   3215  N   PRO A 423      -5.389   0.886 -12.541  1.00 91.63           N  
ATOM   3216  CA  PRO A 423      -4.285   0.127 -11.947  1.00 91.63           C  
ATOM   3217  C   PRO A 423      -2.922   0.539 -12.499  1.00 91.63           C  
ATOM   3218  CB  PRO A 423      -4.611  -1.321 -12.321  1.00 91.63           C  
ATOM   3219  O   PRO A 423      -2.809   0.887 -13.677  1.00 91.63           O  
ATOM   3220  CG  PRO A 423      -6.027  -1.283 -12.798  1.00 91.63           C  
ATOM   3221  CD  PRO A 423      -6.359   0.127 -13.197  1.00 91.63           C  
ATOM   3222  N   PHE A 424      -1.969   0.626 -11.601  1.00 94.92           N  
ATOM   3223  CA  PHE A 424      -0.619   1.004 -11.999  1.00 94.92           C  
ATOM   3224  C   PHE A 424       0.179  -0.219 -12.435  1.00 94.92           C  
ATOM   3225  CB  PHE A 424       0.101   1.718 -10.850  1.00 94.92           C  
ATOM   3226  O   PHE A 424       0.154  -1.254 -11.767  1.00 94.92           O  
ATOM   3227  CG  PHE A 424      -0.529   3.028 -10.460  1.00 94.92           C  
ATOM   3228  CD1 PHE A 424      -0.203   4.199 -11.132  1.00 94.92           C  
ATOM   3229  CD2 PHE A 424      -1.448   3.087  -9.420  1.00 94.92           C  
ATOM   3230  CE1 PHE A 424      -0.784   5.413 -10.773  1.00 94.92           C  
ATOM   3231  CE2 PHE A 424      -2.033   4.296  -9.056  1.00 94.92           C  
ATOM   3232  CZ  PHE A 424      -1.699   5.458  -9.733  1.00 94.92           C  
ATOM   3233  N   VAL A 425       0.784  -0.050 -13.566  1.00 95.55           N  
ATOM   3234  CA  VAL A 425       1.657  -1.083 -14.114  1.00 95.55           C  
ATOM   3235  C   VAL A 425       3.116  -0.725 -13.839  1.00 95.55           C  
ATOM   3236  CB  VAL A 425       1.431  -1.271 -15.631  1.00 95.55           C  
ATOM   3237  O   VAL A 425       3.650   0.222 -14.421  1.00 95.55           O  
ATOM   3238  CG1 VAL A 425       2.287  -2.418 -16.166  1.00 95.55           C  
ATOM   3239  CG2 VAL A 425      -0.047  -1.522 -15.922  1.00 95.55           C  
ATOM   3240  N   VAL A 426       3.735  -1.603 -12.965  1.00 96.46           N  
ATOM   3241  CA  VAL A 426       5.009  -1.124 -12.439  1.00 96.46           C  
ATOM   3242  C   VAL A 426       6.077  -2.202 -12.610  1.00 96.46           C  
ATOM   3243  CB  VAL A 426       4.894  -0.720 -10.952  1.00 96.46           C  
ATOM   3244  O   VAL A 426       5.775  -3.397 -12.566  1.00 96.46           O  
ATOM   3245  CG1 VAL A 426       3.918   0.444 -10.783  1.00 96.46           C  
ATOM   3246  CG2 VAL A 426       4.457  -1.915 -10.107  1.00 96.46           C  
ATOM   3247  N   ILE A 427       7.236  -1.729 -12.858  1.00 95.77           N  
ATOM   3248  CA  ILE A 427       8.464  -2.517 -12.815  1.00 95.77           C  
ATOM   3249  C   ILE A 427       9.321  -2.071 -11.632  1.00 95.77           C  
ATOM   3250  CB  ILE A 427       9.262  -2.393 -14.132  1.00 95.77           C  
ATOM   3251  O   ILE A 427       9.524  -0.873 -11.421  1.00 95.77           O  
ATOM   3252  CG1 ILE A 427       8.403  -2.840 -15.321  1.00 95.77           C  
ATOM   3253  CG2 ILE A 427      10.558  -3.204 -14.056  1.00 95.77           C  
ATOM   3254  CD1 ILE A 427       8.996  -2.491 -16.679  1.00 95.77           C  
ATOM   3255  N   ALA A 428       9.712  -3.002 -10.832  1.00 93.39           N  
ATOM   3256  CA  ALA A 428      10.609  -2.686  -9.724  1.00 93.39           C  
ATOM   3257  C   ALA A 428      11.881  -3.526  -9.790  1.00 93.39           C  
ATOM   3258  CB  ALA A 428       9.901  -2.902  -8.388  1.00 93.39           C  
ATOM   3259  O   ALA A 428      11.853  -4.670 -10.250  1.00 93.39           O  
ATOM   3260  N   SER A 429      12.971  -2.887  -9.393  1.00 91.33           N  
ATOM   3261  CA  SER A 429      14.252  -3.582  -9.472  1.00 91.33           C  
ATOM   3262  C   SER A 429      15.184  -3.153  -8.343  1.00 91.33           C  
ATOM   3263  CB  SER A 429      14.920  -3.322 -10.822  1.00 91.33           C  
ATOM   3264  O   SER A 429      15.112  -2.016  -7.870  1.00 91.33           O  
ATOM   3265  OG  SER A 429      16.184  -3.961 -10.889  1.00 91.33           O  
ATOM   3266  N   ASN A 430      16.042  -4.161  -7.931  1.00 86.80           N  
ATOM   3267  CA  ASN A 430      17.101  -3.846  -6.979  1.00 86.80           C  
ATOM   3268  C   ASN A 430      18.371  -3.380  -7.686  1.00 86.80           C  
ATOM   3269  CB  ASN A 430      17.402  -5.054  -6.090  1.00 86.80           C  
ATOM   3270  O   ASN A 430      19.217  -2.720  -7.081  1.00 86.80           O  
ATOM   3271  CG  ASN A 430      16.247  -5.407  -5.173  1.00 86.80           C  
ATOM   3272  ND2 ASN A 430      16.131  -6.684  -4.829  1.00 86.80           N  
ATOM   3273  OD1 ASN A 430      15.464  -4.539  -4.779  1.00 86.80           O  
ATOM   3274  N   ASP A 431      18.403  -3.658  -8.885  1.00 89.11           N  
ATOM   3275  CA  ASP A 431      19.564  -3.259  -9.674  1.00 89.11           C  
ATOM   3276  C   ASP A 431      19.426  -1.820 -10.166  1.00 89.11           C  
ATOM   3277  CB  ASP A 431      19.756  -4.204 -10.862  1.00 89.11           C  
ATOM   3278  O   ASP A 431      18.338  -1.396 -10.563  1.00 89.11           O  
ATOM   3279  CG  ASP A 431      20.062  -5.631 -10.442  1.00 89.11           C  
ATOM   3280  OD1 ASP A 431      20.601  -5.837  -9.333  1.00 89.11           O  
ATOM   3281  OD2 ASP A 431      19.764  -6.556 -11.227  1.00 89.11           O  
ATOM   3282  N   ILE A 432      20.561  -1.164 -10.049  1.00 90.05           N  
ATOM   3283  CA  ILE A 432      20.556   0.244 -10.432  1.00 90.05           C  
ATOM   3284  C   ILE A 432      21.516   0.465 -11.598  1.00 90.05           C  
ATOM   3285  CB  ILE A 432      20.939   1.154  -9.243  1.00 90.05           C  
ATOM   3286  O   ILE A 432      22.521  -0.239 -11.726  1.00 90.05           O  
ATOM   3287  CG1 ILE A 432      20.012   0.892  -8.050  1.00 90.05           C  
ATOM   3288  CG2 ILE A 432      20.896   2.628  -9.656  1.00 90.05           C  
ATOM   3289  CD1 ILE A 432      20.511   1.481  -6.738  1.00 90.05           C  
ATOM   3290  N   ASN A 433      21.110   1.414 -12.442  1.00 91.61           N  
ATOM   3291  CA  ASN A 433      21.999   1.814 -13.528  1.00 91.61           C  
ATOM   3292  C   ASN A 433      23.246   2.518 -13.000  1.00 91.61           C  
ATOM   3293  CB  ASN A 433      21.262   2.713 -14.522  1.00 91.61           C  
ATOM   3294  O   ASN A 433      23.162   3.634 -12.483  1.00 91.61           O  
ATOM   3295  CG  ASN A 433      22.059   2.960 -15.788  1.00 91.61           C  
ATOM   3296  ND2 ASN A 433      21.376   2.967 -16.927  1.00 91.61           N  
ATOM   3297  OD1 ASN A 433      23.278   3.143 -15.743  1.00 91.61           O  
ATOM   3298  N   GLN A 434      24.397   1.828 -13.166  1.00 90.04           N  
ATOM   3299  CA  GLN A 434      25.648   2.304 -12.585  1.00 90.04           C  
ATOM   3300  C   GLN A 434      26.105   3.600 -13.248  1.00 90.04           C  
ATOM   3301  CB  GLN A 434      26.738   1.238 -12.710  1.00 90.04           C  
ATOM   3302  O   GLN A 434      26.646   4.486 -12.584  1.00 90.04           O  
ATOM   3303  CG  GLN A 434      26.513   0.021 -11.823  1.00 90.04           C  
ATOM   3304  CD  GLN A 434      27.606  -1.021 -11.966  1.00 90.04           C  
ATOM   3305  NE2 GLN A 434      27.363  -2.213 -11.434  1.00 90.04           N  
ATOM   3306  OE1 GLN A 434      28.661  -0.756 -12.551  1.00 90.04           O  
ATOM   3307  N   ALA A 435      25.842   3.724 -14.475  1.00 89.51           N  
ATOM   3308  CA  ALA A 435      26.248   4.911 -15.224  1.00 89.51           C  
ATOM   3309  C   ALA A 435      25.537   6.157 -14.704  1.00 89.51           C  
ATOM   3310  CB  ALA A 435      25.965   4.723 -16.713  1.00 89.51           C  
ATOM   3311  O   ALA A 435      26.160   7.206 -14.525  1.00 89.51           O  
ATOM   3312  N   MET A 436      24.251   5.993 -14.428  1.00 87.25           N  
ATOM   3313  CA  MET A 436      23.451   7.113 -13.941  1.00 87.25           C  
ATOM   3314  C   MET A 436      23.807   7.449 -12.497  1.00 87.25           C  
ATOM   3315  CB  MET A 436      21.959   6.797 -14.051  1.00 87.25           C  
ATOM   3316  O   MET A 436      23.748   8.611 -12.092  1.00 87.25           O  
ATOM   3317  CG  MET A 436      21.446   6.752 -15.482  1.00 87.25           C  
ATOM   3318  SD  MET A 436      21.324   8.420 -16.237  1.00 87.25           S  
ATOM   3319  CE  MET A 436      20.206   8.064 -17.621  1.00 87.25           C  
ATOM   3320  N   LEU A 437      24.146   6.494 -11.830  1.00 87.84           N  
ATOM   3321  CA  LEU A 437      24.549   6.695 -10.442  1.00 87.84           C  
ATOM   3322  C   LEU A 437      25.860   7.469 -10.364  1.00 87.84           C  
ATOM   3323  CB  LEU A 437      24.694   5.350  -9.726  1.00 87.84           C  
ATOM   3324  O   LEU A 437      26.068   8.255  -9.436  1.00 87.84           O  
ATOM   3325  CG  LEU A 437      24.870   5.406  -8.208  1.00 87.84           C  
ATOM   3326  CD1 LEU A 437      23.643   6.034  -7.554  1.00 87.84           C  
ATOM   3327  CD2 LEU A 437      25.125   4.011  -7.647  1.00 87.84           C  
ATOM   3328  N   GLN A 438      26.783   7.256 -11.321  1.00 88.90           N  
ATOM   3329  CA  GLN A 438      28.088   7.910 -11.333  1.00 88.90           C  
ATOM   3330  C   GLN A 438      28.001   9.300 -11.956  1.00 88.90           C  
ATOM   3331  CB  GLN A 438      29.109   7.058 -12.089  1.00 88.90           C  
ATOM   3332  O   GLN A 438      28.944  10.088 -11.861  1.00 88.90           O  
ATOM   3333  CG  GLN A 438      29.471   5.759 -11.382  1.00 88.90           C  
ATOM   3334  CD  GLN A 438      30.359   4.861 -12.222  1.00 88.90           C  
ATOM   3335  NE2 GLN A 438      30.700   3.695 -11.686  1.00 88.90           N  
ATOM   3336  OE1 GLN A 438      30.735   5.213 -13.345  1.00 88.90           O  
ATOM   3337  N   ALA A 439      26.825   9.550 -12.536  1.00 90.05           N  
ATOM   3338  CA  ALA A 439      26.623  10.861 -13.147  1.00 90.05           C  
ATOM   3339  C   ALA A 439      26.547  11.955 -12.086  1.00 90.05           C  
ATOM   3340  CB  ALA A 439      25.356  10.862 -13.999  1.00 90.05           C  
ATOM   3341  O   ALA A 439      26.306  11.672 -10.910  1.00 90.05           O  
ATOM   3342  N   GLU A 440      26.968  13.223 -12.467  1.00 91.05           N  
ATOM   3343  CA  GLU A 440      26.925  14.385 -11.585  1.00 91.05           C  
ATOM   3344  C   GLU A 440      25.867  15.386 -12.041  1.00 91.05           C  
ATOM   3345  CB  GLU A 440      28.296  15.062 -11.520  1.00 91.05           C  
ATOM   3346  O   GLU A 440      26.034  16.049 -13.067  1.00 91.05           O  
ATOM   3347  CG  GLU A 440      29.374  14.208 -10.868  1.00 91.05           C  
ATOM   3348  CD  GLU A 440      30.682  14.952 -10.654  1.00 91.05           C  
ATOM   3349  OE1 GLU A 440      31.630  14.363 -10.086  1.00 91.05           O  
ATOM   3350  OE2 GLU A 440      30.760  16.134 -11.057  1.00 91.05           O  
ATOM   3351  N   PRO A 441      24.695  15.353 -11.309  1.00 88.45           N  
ATOM   3352  CA  PRO A 441      24.389  14.730 -10.019  1.00 88.45           C  
ATOM   3353  C   PRO A 441      23.898  13.291 -10.161  1.00 88.45           C  
ATOM   3354  CB  PRO A 441      23.290  15.629  -9.446  1.00 88.45           C  
ATOM   3355  O   PRO A 441      23.435  12.896 -11.233  1.00 88.45           O  
ATOM   3356  CG  PRO A 441      22.607  16.207 -10.642  1.00 88.45           C  
ATOM   3357  CD  PRO A 441      23.610  16.329 -11.753  1.00 88.45           C  
ATOM   3358  N   PRO A 442      24.271  12.397  -9.070  1.00 87.14           N  
ATOM   3359  CA  PRO A 442      23.817  11.005  -9.122  1.00 87.14           C  
ATOM   3360  C   PRO A 442      22.296  10.882  -9.172  1.00 87.14           C  
ATOM   3361  CB  PRO A 442      24.371  10.406  -7.827  1.00 87.14           C  
ATOM   3362  O   PRO A 442      21.591  11.588  -8.446  1.00 87.14           O  
ATOM   3363  CG  PRO A 442      24.531  11.571  -6.904  1.00 87.14           C  
ATOM   3364  CD  PRO A 442      24.803  12.797  -7.728  1.00 87.14           C  
ATOM   3365  N   VAL A 443      21.947  10.067 -10.072  1.00 88.52           N  
ATOM   3366  CA  VAL A 443      20.516   9.834 -10.236  1.00 88.52           C  
ATOM   3367  C   VAL A 443      20.200   8.362  -9.984  1.00 88.52           C  
ATOM   3368  CB  VAL A 443      20.030  10.251 -11.642  1.00 88.52           C  
ATOM   3369  O   VAL A 443      20.871   7.476 -10.519  1.00 88.52           O  
ATOM   3370  CG1 VAL A 443      18.535   9.976 -11.800  1.00 88.52           C  
ATOM   3371  CG2 VAL A 443      20.334  11.726 -11.895  1.00 88.52           C  
ATOM   3372  N   PHE A 444      19.283   8.178  -9.098  1.00 89.15           N  
ATOM   3373  CA  PHE A 444      18.789   6.830  -8.844  1.00 89.15           C  
ATOM   3374  C   PHE A 444      17.897   6.356  -9.985  1.00 89.15           C  
ATOM   3375  CB  PHE A 444      18.020   6.779  -7.520  1.00 89.15           C  
ATOM   3376  O   PHE A 444      16.854   6.955 -10.254  1.00 89.15           O  
ATOM   3377  CG  PHE A 444      17.399   5.440  -7.230  1.00 89.15           C  
ATOM   3378  CD1 PHE A 444      16.039   5.231  -7.429  1.00 89.15           C  
ATOM   3379  CD2 PHE A 444      18.174   4.389  -6.759  1.00 89.15           C  
ATOM   3380  CE1 PHE A 444      15.461   3.992  -7.162  1.00 89.15           C  
ATOM   3381  CE2 PHE A 444      17.603   3.148  -6.489  1.00 89.15           C  
ATOM   3382  CZ  PHE A 444      16.247   2.952  -6.691  1.00 89.15           C  
ATOM   3383  N   TRP A 445      18.386   5.276 -10.710  1.00 91.67           N  
ATOM   3384  CA  TRP A 445      17.676   4.781 -11.884  1.00 91.67           C  
ATOM   3385  C   TRP A 445      17.594   3.258 -11.870  1.00 91.67           C  
ATOM   3386  CB  TRP A 445      18.362   5.256 -13.168  1.00 91.67           C  
ATOM   3387  O   TRP A 445      18.479   2.578 -12.394  1.00 91.67           O  
ATOM   3388  CG  TRP A 445      17.518   5.112 -14.399  1.00 91.67           C  
ATOM   3389  CD1 TRP A 445      17.493   4.052 -15.262  1.00 91.67           C  
ATOM   3390  CD2 TRP A 445      16.578   6.064 -14.906  1.00 91.67           C  
ATOM   3391  CE2 TRP A 445      16.019   5.515 -16.081  1.00 91.67           C  
ATOM   3392  CE3 TRP A 445      16.154   7.330 -14.480  1.00 91.67           C  
ATOM   3393  NE1 TRP A 445      16.594   4.288 -16.276  1.00 91.67           N  
ATOM   3394  CH2 TRP A 445      14.659   7.426 -16.397  1.00 91.67           C  
ATOM   3395  CZ2 TRP A 445      15.056   6.189 -16.836  1.00 91.67           C  
ATOM   3396  CZ3 TRP A 445      15.196   7.999 -15.233  1.00 91.67           C  
ATOM   3397  N   PRO A 446      16.497   2.718 -11.286  1.00 92.61           N  
ATOM   3398  CA  PRO A 446      16.346   1.263 -11.224  1.00 92.61           C  
ATOM   3399  C   PRO A 446      16.078   0.638 -12.591  1.00 92.61           C  
ATOM   3400  CB  PRO A 446      15.147   1.072 -10.291  1.00 92.61           C  
ATOM   3401  O   PRO A 446      15.258   1.151 -13.357  1.00 92.61           O  
ATOM   3402  CG  PRO A 446      14.434   2.386 -10.313  1.00 92.61           C  
ATOM   3403  CD  PRO A 446      15.408   3.450 -10.729  1.00 92.61           C  
ATOM   3404  N   GLU A 447      16.907  -0.451 -12.800  1.00 94.10           N  
ATOM   3405  CA  GLU A 447      16.723  -1.128 -14.080  1.00 94.10           C  
ATOM   3406  C   GLU A 447      16.946  -2.632 -13.947  1.00 94.10           C  
ATOM   3407  CB  GLU A 447      17.667  -0.548 -15.136  1.00 94.10           C  
ATOM   3408  O   GLU A 447      17.611  -3.086 -13.013  1.00 94.10           O  
ATOM   3409  CG  GLU A 447      19.132  -0.883 -14.902  1.00 94.10           C  
ATOM   3410  CD  GLU A 447      20.058  -0.295 -15.954  1.00 94.10           C  
ATOM   3411  OE1 GLU A 447      21.253  -0.669 -15.990  1.00 94.10           O  
ATOM   3412  OE2 GLU A 447      19.586   0.548 -16.749  1.00 94.10           O  
ATOM   3413  N   ARG A 448      16.296  -3.333 -14.830  1.00 93.81           N  
ATOM   3414  CA  ARG A 448      16.532  -4.764 -14.992  1.00 93.81           C  
ATOM   3415  C   ARG A 448      17.204  -5.061 -16.329  1.00 93.81           C  
ATOM   3416  CB  ARG A 448      15.218  -5.541 -14.883  1.00 93.81           C  
ATOM   3417  O   ARG A 448      16.689  -4.689 -17.385  1.00 93.81           O  
ATOM   3418  CG  ARG A 448      14.590  -5.499 -13.499  1.00 93.81           C  
ATOM   3419  CD  ARG A 448      13.395  -6.436 -13.393  1.00 93.81           C  
ATOM   3420  NE  ARG A 448      13.762  -7.712 -12.787  1.00 93.81           N  
ATOM   3421  NH1 ARG A 448      11.587  -8.423 -12.471  1.00 93.81           N  
ATOM   3422  NH2 ARG A 448      13.338  -9.754 -11.825  1.00 93.81           N  
ATOM   3423  CZ  ARG A 448      12.895  -8.627 -12.362  1.00 93.81           C  
ATOM   3424  N   ARG A 449      18.371  -5.796 -16.252  1.00 93.01           N  
ATOM   3425  CA  ARG A 449      19.120  -6.101 -17.467  1.00 93.01           C  
ATOM   3426  C   ARG A 449      18.919  -7.554 -17.884  1.00 93.01           C  
ATOM   3427  CB  ARG A 449      20.610  -5.815 -17.266  1.00 93.01           C  
ATOM   3428  O   ARG A 449      19.105  -8.468 -17.079  1.00 93.01           O  
ATOM   3429  CG  ARG A 449      20.936  -4.340 -17.094  1.00 93.01           C  
ATOM   3430  CD  ARG A 449      22.435  -4.106 -16.958  1.00 93.01           C  
ATOM   3431  NE  ARG A 449      22.736  -2.712 -16.642  1.00 93.01           N  
ATOM   3432  NH1 ARG A 449      24.987  -3.070 -16.264  1.00 93.01           N  
ATOM   3433  NH2 ARG A 449      24.104  -0.965 -16.049  1.00 93.01           N  
ATOM   3434  CZ  ARG A 449      23.941  -2.252 -16.319  1.00 93.01           C  
ATOM   3435  N   TYR A 450      18.434  -7.638 -19.096  1.00 93.51           N  
ATOM   3436  CA  TYR A 450      18.297  -8.940 -19.739  1.00 93.51           C  
ATOM   3437  C   TYR A 450      19.285  -9.087 -20.889  1.00 93.51           C  
ATOM   3438  CB  TYR A 450      16.867  -9.139 -20.250  1.00 93.51           C  
ATOM   3439  O   TYR A 450      19.797  -8.091 -21.407  1.00 93.51           O  
ATOM   3440  CG  TYR A 450      15.812  -8.974 -19.184  1.00 93.51           C  
ATOM   3441  CD1 TYR A 450      15.498 -10.019 -18.319  1.00 93.51           C  
ATOM   3442  CD2 TYR A 450      15.127  -7.772 -19.039  1.00 93.51           C  
ATOM   3443  CE1 TYR A 450      14.525  -9.872 -17.335  1.00 93.51           C  
ATOM   3444  CE2 TYR A 450      14.152  -7.613 -18.059  1.00 93.51           C  
ATOM   3445  OH  TYR A 450      12.895  -8.515 -16.242  1.00 93.51           O  
ATOM   3446  CZ  TYR A 450      13.859  -8.667 -17.213  1.00 93.51           C  
ATOM   3447  N   PRO A 451      19.546 -10.384 -21.314  1.00 94.76           N  
ATOM   3448  CA  PRO A 451      20.463 -10.536 -22.447  1.00 94.76           C  
ATOM   3449  C   PRO A 451      19.968  -9.828 -23.706  1.00 94.76           C  
ATOM   3450  CB  PRO A 451      20.516 -12.051 -22.657  1.00 94.76           C  
ATOM   3451  O   PRO A 451      20.775  -9.387 -24.528  1.00 94.76           O  
ATOM   3452  CG  PRO A 451      20.217 -12.633 -21.313  1.00 94.76           C  
ATOM   3453  CD  PRO A 451      19.222 -11.748 -20.620  1.00 94.76           C  
ATOM   3454  N   TRP A 452      18.704  -9.607 -23.779  1.00 92.01           N  
ATOM   3455  CA  TRP A 452      18.125  -9.077 -25.009  1.00 92.01           C  
ATOM   3456  C   TRP A 452      17.725  -7.616 -24.836  1.00 92.01           C  
ATOM   3457  CB  TRP A 452      16.909  -9.906 -25.431  1.00 92.01           C  
ATOM   3458  O   TRP A 452      17.157  -7.010 -25.748  1.00 92.01           O  
ATOM   3459  CG  TRP A 452      15.900 -10.108 -24.341  1.00 92.01           C  
ATOM   3460  CD1 TRP A 452      14.903  -9.249 -23.971  1.00 92.01           C  
ATOM   3461  CD2 TRP A 452      15.796 -11.242 -23.474  1.00 92.01           C  
ATOM   3462  CE2 TRP A 452      14.710 -11.003 -22.602  1.00 92.01           C  
ATOM   3463  CE3 TRP A 452      16.515 -12.438 -23.350  1.00 92.01           C  
ATOM   3464  NE1 TRP A 452      14.183  -9.782 -22.926  1.00 92.01           N  
ATOM   3465  CH2 TRP A 452      15.047 -13.080 -21.519  1.00 92.01           C  
ATOM   3466  CZ2 TRP A 452      14.326 -11.918 -21.619  1.00 92.01           C  
ATOM   3467  CZ3 TRP A 452      16.131 -13.347 -22.371  1.00 92.01           C  
ATOM   3468  N   GLY A 453      17.875  -7.073 -23.695  1.00 92.74           N  
ATOM   3469  CA  GLY A 453      17.554  -5.669 -23.495  1.00 92.74           C  
ATOM   3470  C   GLY A 453      17.434  -5.286 -22.032  1.00 92.74           C  
ATOM   3471  O   GLY A 453      17.763  -6.080 -21.149  1.00 92.74           O  
ATOM   3472  N   THR A 454      17.060  -3.941 -21.844  1.00 94.55           N  
ATOM   3473  CA  THR A 454      16.976  -3.405 -20.490  1.00 94.55           C  
ATOM   3474  C   THR A 454      15.588  -2.830 -20.221  1.00 94.55           C  
ATOM   3475  CB  THR A 454      18.040  -2.317 -20.253  1.00 94.55           C  
ATOM   3476  O   THR A 454      14.997  -2.188 -21.091  1.00 94.55           O  
ATOM   3477  CG2 THR A 454      19.447  -2.902 -20.313  1.00 94.55           C  
ATOM   3478  OG1 THR A 454      17.912  -1.304 -21.259  1.00 94.55           O  
ATOM   3479  N   ALA A 455      15.091  -3.220 -19.138  1.00 94.84           N  
ATOM   3480  CA  ALA A 455      13.828  -2.658 -18.667  1.00 94.84           C  
ATOM   3481  C   ALA A 455      14.064  -1.618 -17.575  1.00 94.84           C  
ATOM   3482  CB  ALA A 455      12.911  -3.765 -18.152  1.00 94.84           C  
ATOM   3483  O   ALA A 455      14.591  -1.938 -16.507  1.00 94.84           O  
ATOM   3484  N   GLU A 456      13.599  -0.426 -17.914  1.00 94.72           N  
ATOM   3485  CA  GLU A 456      13.824   0.687 -16.997  1.00 94.72           C  
ATOM   3486  C   GLU A 456      12.566   1.003 -16.194  1.00 94.72           C  
ATOM   3487  CB  GLU A 456      14.286   1.930 -17.762  1.00 94.72           C  
ATOM   3488  O   GLU A 456      11.498   1.231 -16.767  1.00 94.72           O  
ATOM   3489  CG  GLU A 456      15.558   1.717 -18.570  1.00 94.72           C  
ATOM   3490  CD  GLU A 456      15.910   2.900 -19.458  1.00 94.72           C  
ATOM   3491  OE1 GLU A 456      16.957   2.855 -20.143  1.00 94.72           O  
ATOM   3492  OE2 GLU A 456      15.132   3.880 -19.469  1.00 94.72           O  
ATOM   3493  N   ALA A 457      12.706   1.067 -14.887  1.00 94.61           N  
ATOM   3494  CA  ALA A 457      11.570   1.229 -13.984  1.00 94.61           C  
ATOM   3495  C   ALA A 457      11.041   2.660 -14.019  1.00 94.61           C  
ATOM   3496  CB  ALA A 457      11.964   0.846 -12.560  1.00 94.61           C  
ATOM   3497  O   ALA A 457       9.829   2.882 -13.970  1.00 94.61           O  
ATOM   3498  N   PHE A 458      11.876   3.680 -14.179  1.00 93.57           N  
ATOM   3499  CA  PHE A 458      11.471   5.078 -14.105  1.00 93.57           C  
ATOM   3500  C   PHE A 458      11.115   5.613 -15.487  1.00 93.57           C  
ATOM   3501  CB  PHE A 458      12.582   5.929 -13.483  1.00 93.57           C  
ATOM   3502  O   PHE A 458      10.652   6.748 -15.619  1.00 93.57           O  
ATOM   3503  CG  PHE A 458      12.686   5.794 -11.987  1.00 93.57           C  
ATOM   3504  CD1 PHE A 458      11.649   5.230 -11.253  1.00 93.57           C  
ATOM   3505  CD2 PHE A 458      13.820   6.232 -11.316  1.00 93.57           C  
ATOM   3506  CE1 PHE A 458      11.742   5.104  -9.869  1.00 93.57           C  
ATOM   3507  CE2 PHE A 458      13.920   6.109  -9.933  1.00 93.57           C  
ATOM   3508  CZ  PHE A 458      12.880   5.545  -9.211  1.00 93.57           C  
ATOM   3509  N   ASN A 459      11.323   4.760 -16.432  1.00 93.05           N  
ATOM   3510  CA  ASN A 459      10.883   5.125 -17.774  1.00 93.05           C  
ATOM   3511  C   ASN A 459       9.370   5.000 -17.922  1.00 93.05           C  
ATOM   3512  CB  ASN A 459      11.592   4.266 -18.824  1.00 93.05           C  
ATOM   3513  O   ASN A 459       8.812   3.916 -17.745  1.00 93.05           O  
ATOM   3514  CG  ASN A 459      11.345   4.751 -20.239  1.00 93.05           C  
ATOM   3515  ND2 ASN A 459      12.161   4.284 -21.176  1.00 93.05           N  
ATOM   3516  OD1 ASN A 459      10.429   5.539 -20.487  1.00 93.05           O  
ATOM   3517  N   PRO A 460       8.611   6.150 -18.323  1.00 90.90           N  
ATOM   3518  CA  PRO A 460       7.148   6.142 -18.408  1.00 90.90           C  
ATOM   3519  C   PRO A 460       6.626   5.216 -19.504  1.00 90.90           C  
ATOM   3520  CB  PRO A 460       6.805   7.602 -18.716  1.00 90.90           C  
ATOM   3521  O   PRO A 460       5.470   4.787 -19.455  1.00 90.90           O  
ATOM   3522  CG  PRO A 460       8.070   8.185 -19.257  1.00 90.90           C  
ATOM   3523  CD  PRO A 460       9.231   7.428 -18.678  1.00 90.90           C  
ATOM   3524  N   GLU A 461       7.467   4.907 -20.433  1.00 89.20           N  
ATOM   3525  CA  GLU A 461       7.052   4.010 -21.508  1.00 89.20           C  
ATOM   3526  C   GLU A 461       7.052   2.556 -21.045  1.00 89.20           C  
ATOM   3527  CB  GLU A 461       7.962   4.174 -22.728  1.00 89.20           C  
ATOM   3528  O   GLU A 461       6.318   1.727 -21.587  1.00 89.20           O  
ATOM   3529  CG  GLU A 461       7.854   5.537 -23.397  1.00 89.20           C  
ATOM   3530  CD  GLU A 461       8.683   5.649 -24.667  1.00 89.20           C  
ATOM   3531  OE1 GLU A 461       8.578   6.678 -25.371  1.00 89.20           O  
ATOM   3532  OE2 GLU A 461       9.443   4.699 -24.960  1.00 89.20           O  
ATOM   3533  N   HIS A 462       7.830   2.243 -20.022  1.00 90.71           N  
ATOM   3534  CA  HIS A 462       7.984   0.875 -19.540  1.00 90.71           C  
ATOM   3535  C   HIS A 462       7.142   0.634 -18.292  1.00 90.71           C  
ATOM   3536  CB  HIS A 462       9.454   0.572 -19.249  1.00 90.71           C  
ATOM   3537  O   HIS A 462       6.564  -0.443 -18.126  1.00 90.71           O  
ATOM   3538  CG  HIS A 462      10.316   0.551 -20.471  1.00 90.71           C  
ATOM   3539  CD2 HIS A 462      10.024   0.798 -21.769  1.00 90.71           C  
ATOM   3540  ND1 HIS A 462      11.659   0.243 -20.429  1.00 90.71           N  
ATOM   3541  CE1 HIS A 462      12.156   0.302 -21.653  1.00 90.71           C  
ATOM   3542  NE2 HIS A 462      11.185   0.637 -22.485  1.00 90.71           N  
ATOM   3543  N   SER A 463       7.108   1.741 -17.426  1.00 94.35           N  
ATOM   3544  CA  SER A 463       6.546   1.538 -16.094  1.00 94.35           C  
ATOM   3545  C   SER A 463       5.856   2.801 -15.588  1.00 94.35           C  
ATOM   3546  CB  SER A 463       7.638   1.115 -15.110  1.00 94.35           C  
ATOM   3547  O   SER A 463       6.220   3.912 -15.977  1.00 94.35           O  
ATOM   3548  OG  SER A 463       7.109   0.972 -13.803  1.00 94.35           O  
ATOM   3549  N   ASP A 464       4.872   2.615 -14.684  1.00 94.78           N  
ATOM   3550  CA  ASP A 464       4.178   3.719 -14.027  1.00 94.78           C  
ATOM   3551  C   ASP A 464       4.788   4.014 -12.659  1.00 94.78           C  
ATOM   3552  CB  ASP A 464       2.688   3.406 -13.883  1.00 94.78           C  
ATOM   3553  O   ASP A 464       4.212   4.760 -11.865  1.00 94.78           O  
ATOM   3554  CG  ASP A 464       1.951   3.398 -15.211  1.00 94.78           C  
ATOM   3555  OD1 ASP A 464       2.421   4.044 -16.172  1.00 94.78           O  
ATOM   3556  OD2 ASP A 464       0.890   2.742 -15.296  1.00 94.78           O  
ATOM   3557  N   LEU A 465       5.872   3.496 -12.379  1.00 95.11           N  
ATOM   3558  CA  LEU A 465       6.488   3.587 -11.060  1.00 95.11           C  
ATOM   3559  C   LEU A 465       6.791   5.038 -10.701  1.00 95.11           C  
ATOM   3560  CB  LEU A 465       7.773   2.757 -11.010  1.00 95.11           C  
ATOM   3561  O   LEU A 465       6.574   5.458  -9.562  1.00 95.11           O  
ATOM   3562  CG  LEU A 465       8.488   2.695  -9.659  1.00 95.11           C  
ATOM   3563  CD1 LEU A 465       7.593   2.035  -8.615  1.00 95.11           C  
ATOM   3564  CD2 LEU A 465       9.811   1.948  -9.787  1.00 95.11           C  
ATOM   3565  N   LEU A 466       7.305   5.801 -11.608  1.00 93.17           N  
ATOM   3566  CA  LEU A 466       7.635   7.200 -11.358  1.00 93.17           C  
ATOM   3567  C   LEU A 466       6.383   8.004 -11.027  1.00 93.17           C  
ATOM   3568  CB  LEU A 466       8.341   7.809 -12.573  1.00 93.17           C  
ATOM   3569  O   LEU A 466       6.393   8.827 -10.109  1.00 93.17           O  
ATOM   3570  CG  LEU A 466       8.893   9.225 -12.396  1.00 93.17           C  
ATOM   3571  CD1 LEU A 466       9.884   9.266 -11.238  1.00 93.17           C  
ATOM   3572  CD2 LEU A 466       9.550   9.707 -13.685  1.00 93.17           C  
ATOM   3573  N   HIS A 467       5.318   7.769 -11.781  1.00 93.74           N  
ATOM   3574  CA  HIS A 467       4.042   8.424 -11.519  1.00 93.74           C  
ATOM   3575  C   HIS A 467       3.492   8.033 -10.151  1.00 93.74           C  
ATOM   3576  CB  HIS A 467       3.028   8.079 -12.611  1.00 93.74           C  
ATOM   3577  O   HIS A 467       2.996   8.884  -9.410  1.00 93.74           O  
ATOM   3578  CG  HIS A 467       3.432   8.545 -13.974  1.00 93.74           C  
ATOM   3579  CD2 HIS A 467       3.286   9.746 -14.582  1.00 93.74           C  
ATOM   3580  ND1 HIS A 467       4.068   7.727 -14.881  1.00 93.74           N  
ATOM   3581  CE1 HIS A 467       4.298   8.407 -15.992  1.00 93.74           C  
ATOM   3582  NE2 HIS A 467       3.833   9.635 -15.837  1.00 93.74           N  
ATOM   3583  N   LEU A 468       3.541   6.733  -9.875  1.00 94.96           N  
ATOM   3584  CA  LEU A 468       3.077   6.225  -8.589  1.00 94.96           C  
ATOM   3585  C   LEU A 468       3.862   6.851  -7.441  1.00 94.96           C  
ATOM   3586  CB  LEU A 468       3.204   4.700  -8.537  1.00 94.96           C  
ATOM   3587  O   LEU A 468       3.279   7.260  -6.435  1.00 94.96           O  
ATOM   3588  CG  LEU A 468       2.759   4.026  -7.238  1.00 94.96           C  
ATOM   3589  CD1 LEU A 468       1.293   4.337  -6.956  1.00 94.96           C  
ATOM   3590  CD2 LEU A 468       2.987   2.520  -7.312  1.00 94.96           C  
ATOM   3591  N   ARG A 469       5.142   6.976  -7.637  1.00 93.94           N  
ATOM   3592  CA  ARG A 469       6.016   7.595  -6.646  1.00 93.94           C  
ATOM   3593  C   ARG A 469       5.653   9.061  -6.435  1.00 93.94           C  
ATOM   3594  CB  ARG A 469       7.481   7.474  -7.069  1.00 93.94           C  
ATOM   3595  O   ARG A 469       5.552   9.525  -5.297  1.00 93.94           O  
ATOM   3596  CG  ARG A 469       8.467   7.988  -6.033  1.00 93.94           C  
ATOM   3597  CD  ARG A 469       9.909   7.783  -6.475  1.00 93.94           C  
ATOM   3598  NE  ARG A 469      10.845   8.497  -5.610  1.00 93.94           N  
ATOM   3599  NH1 ARG A 469      12.509   6.901  -5.746  1.00 93.94           N  
ATOM   3600  NH2 ARG A 469      12.827   8.792  -4.490  1.00 93.94           N  
ATOM   3601  CZ  ARG A 469      12.058   8.062  -5.284  1.00 93.94           C  
ATOM   3602  N   ALA A 470       5.420   9.767  -7.436  1.00 93.39           N  
ATOM   3603  CA  ALA A 470       5.042  11.177  -7.378  1.00 93.39           C  
ATOM   3604  C   ALA A 470       3.707  11.358  -6.662  1.00 93.39           C  
ATOM   3605  CB  ALA A 470       4.972  11.767  -8.784  1.00 93.39           C  
ATOM   3606  O   ALA A 470       3.555  12.262  -5.838  1.00 93.39           O  
ATOM   3607  N   LEU A 471       2.780  10.482  -6.896  1.00 94.17           N  
ATOM   3608  CA  LEU A 471       1.452  10.561  -6.297  1.00 94.17           C  
ATOM   3609  C   LEU A 471       1.518  10.314  -4.794  1.00 94.17           C  
ATOM   3610  CB  LEU A 471       0.508   9.548  -6.952  1.00 94.17           C  
ATOM   3611  O   LEU A 471       0.921  11.057  -4.012  1.00 94.17           O  
ATOM   3612  CG  LEU A 471      -0.071   9.942  -8.311  1.00 94.17           C  
ATOM   3613  CD1 LEU A 471      -0.751   8.743  -8.965  1.00 94.17           C  
ATOM   3614  CD2 LEU A 471      -1.050  11.101  -8.160  1.00 94.17           C  
ATOM   3615  N   LEU A 472       2.321   9.323  -4.406  1.00 93.52           N  
ATOM   3616  CA  LEU A 472       2.347   8.880  -3.016  1.00 93.52           C  
ATOM   3617  C   LEU A 472       3.207   9.808  -2.165  1.00 93.52           C  
ATOM   3618  CB  LEU A 472       2.875   7.446  -2.920  1.00 93.52           C  
ATOM   3619  O   LEU A 472       2.902  10.045  -0.994  1.00 93.52           O  
ATOM   3620  CG  LEU A 472       1.959   6.349  -3.465  1.00 93.52           C  
ATOM   3621  CD1 LEU A 472       2.639   4.988  -3.355  1.00 93.52           C  
ATOM   3622  CD2 LEU A 472       0.626   6.347  -2.723  1.00 93.52           C  
ATOM   3623  N   LEU A 473       4.196  10.392  -2.838  1.00 91.42           N  
ATOM   3624  CA  LEU A 473       5.191  11.075  -2.018  1.00 91.42           C  
ATOM   3625  C   LEU A 473       5.080  12.588  -2.177  1.00 91.42           C  
ATOM   3626  CB  LEU A 473       6.602  10.613  -2.391  1.00 91.42           C  
ATOM   3627  O   LEU A 473       5.525  13.342  -1.309  1.00 91.42           O  
ATOM   3628  CG  LEU A 473       6.915   9.134  -2.157  1.00 91.42           C  
ATOM   3629  CD1 LEU A 473       8.360   8.831  -2.540  1.00 91.42           C  
ATOM   3630  CD2 LEU A 473       6.652   8.756  -0.703  1.00 91.42           C  
ATOM   3631  N   LYS A 474       4.325  13.005  -3.168  1.00 90.45           N  
ATOM   3632  CA  LYS A 474       4.384  14.447  -3.394  1.00 90.45           C  
ATOM   3633  C   LYS A 474       2.992  15.020  -3.647  1.00 90.45           C  
ATOM   3634  CB  LYS A 474       5.305  14.769  -4.571  1.00 90.45           C  
ATOM   3635  O   LYS A 474       2.567  15.955  -2.965  1.00 90.45           O  
ATOM   3636  CG  LYS A 474       5.500  16.258  -4.815  1.00 90.45           C  
ATOM   3637  CD  LYS A 474       6.469  16.514  -5.963  1.00 90.45           C  
ATOM   3638  CE  LYS A 474       6.611  18.002  -6.253  1.00 90.45           C  
ATOM   3639  NZ  LYS A 474       7.525  18.256  -7.407  1.00 90.45           N  
ATOM   3640  N   GLU A 475       2.164  14.444  -4.493  1.00 92.38           N  
ATOM   3641  CA  GLU A 475       1.001  15.135  -5.042  1.00 92.38           C  
ATOM   3642  C   GLU A 475      -0.273  14.751  -4.295  1.00 92.38           C  
ATOM   3643  CB  GLU A 475       0.849  14.830  -6.534  1.00 92.38           C  
ATOM   3644  O   GLU A 475      -1.123  15.602  -4.027  1.00 92.38           O  
ATOM   3645  CG  GLU A 475       2.041  15.262  -7.375  1.00 92.38           C  
ATOM   3646  CD  GLU A 475       2.264  16.766  -7.372  1.00 92.38           C  
ATOM   3647  OE1 GLU A 475       3.385  17.214  -7.704  1.00 92.38           O  
ATOM   3648  OE2 GLU A 475       1.310  17.502  -7.034  1.00 92.38           O  
ATOM   3649  N   ALA A 476      -0.446  13.493  -3.810  1.00 92.65           N  
ATOM   3650  CA  ALA A 476      -1.740  13.002  -3.344  1.00 92.65           C  
ATOM   3651  C   ALA A 476      -1.786  12.936  -1.820  1.00 92.65           C  
ATOM   3652  CB  ALA A 476      -2.035  11.629  -3.942  1.00 92.65           C  
ATOM   3653  O   ALA A 476      -2.705  12.348  -1.246  1.00 92.65           O  
ATOM   3654  N   LEU A 477      -0.913  13.547  -1.106  1.00 91.84           N  
ATOM   3655  CA  LEU A 477      -0.783  13.400   0.340  1.00 91.84           C  
ATOM   3656  C   LEU A 477      -1.984  14.008   1.058  1.00 91.84           C  
ATOM   3657  CB  LEU A 477       0.508  14.060   0.832  1.00 91.84           C  
ATOM   3658  O   LEU A 477      -2.480  13.442   2.034  1.00 91.84           O  
ATOM   3659  CG  LEU A 477       1.816  13.386   0.415  1.00 91.84           C  
ATOM   3660  CD1 LEU A 477       3.008  14.242   0.827  1.00 91.84           C  
ATOM   3661  CD2 LEU A 477       1.916  11.991   1.024  1.00 91.84           C  
ATOM   3662  N   GLU A 478      -2.445  15.048   0.558  1.00 91.00           N  
ATOM   3663  CA  GLU A 478      -3.589  15.711   1.176  1.00 91.00           C  
ATOM   3664  C   GLU A 478      -4.863  14.888   1.004  1.00 91.00           C  
ATOM   3665  CB  GLU A 478      -3.783  17.110   0.587  1.00 91.00           C  
ATOM   3666  O   GLU A 478      -5.645  14.741   1.945  1.00 91.00           O  
ATOM   3667  CG  GLU A 478      -2.701  18.102   0.988  1.00 91.00           C  
ATOM   3668  CD  GLU A 478      -2.866  19.466   0.337  1.00 91.00           C  
ATOM   3669  OE1 GLU A 478      -2.030  20.363   0.587  1.00 91.00           O  
ATOM   3670  OE2 GLU A 478      -3.841  19.639  -0.429  1.00 91.00           O  
ATOM   3671  N   GLU A 479      -5.017  14.434  -0.191  1.00 93.99           N  
ATOM   3672  CA  GLU A 479      -6.184  13.608  -0.484  1.00 93.99           C  
ATOM   3673  C   GLU A 479      -6.175  12.326   0.345  1.00 93.99           C  
ATOM   3674  CB  GLU A 479      -6.243  13.270  -1.976  1.00 93.99           C  
ATOM   3675  O   GLU A 479      -7.211  11.911   0.867  1.00 93.99           O  
ATOM   3676  CG  GLU A 479      -6.530  14.469  -2.867  1.00 93.99           C  
ATOM   3677  CD  GLU A 479      -6.626  14.111  -4.342  1.00 93.99           C  
ATOM   3678  OE1 GLU A 479      -6.562  15.026  -5.194  1.00 93.99           O  
ATOM   3679  OE2 GLU A 479      -6.769  12.906  -4.647  1.00 93.99           O  
ATOM   3680  N   ILE A 480      -5.016  11.717   0.445  1.00 93.99           N  
ATOM   3681  CA  ILE A 480      -4.865  10.481   1.206  1.00 93.99           C  
ATOM   3682  C   ILE A 480      -5.155  10.746   2.681  1.00 93.99           C  
ATOM   3683  CB  ILE A 480      -3.451   9.882   1.037  1.00 93.99           C  
ATOM   3684  O   ILE A 480      -5.858   9.968   3.332  1.00 93.99           O  
ATOM   3685  CG1 ILE A 480      -3.261   9.357  -0.391  1.00 93.99           C  
ATOM   3686  CG2 ILE A 480      -3.208   8.774   2.065  1.00 93.99           C  
ATOM   3687  CD1 ILE A 480      -1.836   8.922  -0.706  1.00 93.99           C  
ATOM   3688  N   SER A 481      -4.700  11.843   3.150  1.00 92.13           N  
ATOM   3689  CA  SER A 481      -4.926  12.208   4.544  1.00 92.13           C  
ATOM   3690  C   SER A 481      -6.404  12.467   4.816  1.00 92.13           C  
ATOM   3691  CB  SER A 481      -4.107  13.446   4.914  1.00 92.13           C  
ATOM   3692  O   SER A 481      -6.930  12.065   5.856  1.00 92.13           O  
ATOM   3693  OG  SER A 481      -4.333  13.813   6.264  1.00 92.13           O  
ATOM   3694  N   ALA A 482      -7.069  13.169   3.944  1.00 93.59           N  
ATOM   3695  CA  ALA A 482      -8.495  13.462   4.067  1.00 93.59           C  
ATOM   3696  C   ALA A 482      -9.319  12.178   4.085  1.00 93.59           C  
ATOM   3697  CB  ALA A 482      -8.952  14.369   2.927  1.00 93.59           C  
ATOM   3698  O   ALA A 482     -10.244  12.037   4.889  1.00 93.59           O  
ATOM   3699  N   ALA A 483      -8.976  11.273   3.188  1.00 92.94           N  
ATOM   3700  CA  ALA A 483      -9.668   9.988   3.120  1.00 92.94           C  
ATOM   3701  C   ALA A 483      -9.486   9.198   4.413  1.00 92.94           C  
ATOM   3702  CB  ALA A 483      -9.167   9.176   1.929  1.00 92.94           C  
ATOM   3703  O   ALA A 483     -10.422   8.551   4.890  1.00 92.94           O  
ATOM   3704  N   LYS A 484      -8.335   9.209   4.911  1.00 94.19           N  
ATOM   3705  CA  LYS A 484      -8.025   8.549   6.177  1.00 94.19           C  
ATOM   3706  C   LYS A 484      -8.894   9.093   7.307  1.00 94.19           C  
ATOM   3707  CB  LYS A 484      -6.546   8.720   6.524  1.00 94.19           C  
ATOM   3708  O   LYS A 484      -9.459   8.324   8.088  1.00 94.19           O  
ATOM   3709  CG  LYS A 484      -6.144   8.089   7.849  1.00 94.19           C  
ATOM   3710  CD  LYS A 484      -4.681   8.361   8.176  1.00 94.19           C  
ATOM   3711  CE  LYS A 484      -4.427   9.843   8.413  1.00 94.19           C  
ATOM   3712  NZ  LYS A 484      -2.982  10.124   8.666  1.00 94.19           N  
ATOM   3713  N   ARG A 485      -8.969  10.426   7.418  1.00 93.11           N  
ATOM   3714  CA  ARG A 485      -9.748  11.086   8.461  1.00 93.11           C  
ATOM   3715  C   ARG A 485     -11.217  10.685   8.384  1.00 93.11           C  
ATOM   3716  CB  ARG A 485      -9.614  12.606   8.352  1.00 93.11           C  
ATOM   3717  O   ARG A 485     -11.832  10.362   9.402  1.00 93.11           O  
ATOM   3718  CG  ARG A 485     -10.191  13.362   9.538  1.00 93.11           C  
ATOM   3719  CD  ARG A 485      -9.988  14.865   9.402  1.00 93.11           C  
ATOM   3720  NE  ARG A 485      -8.577  15.229   9.497  1.00 93.11           N  
ATOM   3721  NH1 ARG A 485      -8.181  15.112   7.224  1.00 93.11           N  
ATOM   3722  NH2 ARG A 485      -6.485  15.676   8.660  1.00 93.11           N  
ATOM   3723  CZ  ARG A 485      -7.751  15.338   8.460  1.00 93.11           C  
ATOM   3724  N   GLN A 486     -11.756  10.759   7.259  1.00 94.74           N  
ATOM   3725  CA  GLN A 486     -13.157  10.416   7.038  1.00 94.74           C  
ATOM   3726  C   GLN A 486     -13.438   8.968   7.431  1.00 94.74           C  
ATOM   3727  CB  GLN A 486     -13.543  10.648   5.576  1.00 94.74           C  
ATOM   3728  O   GLN A 486     -14.424   8.685   8.113  1.00 94.74           O  
ATOM   3729  CG  GLN A 486     -15.022  10.427   5.288  1.00 94.74           C  
ATOM   3730  CD  GLN A 486     -15.379  10.666   3.833  1.00 94.74           C  
ATOM   3731  NE2 GLN A 486     -16.647  10.463   3.492  1.00 94.74           N  
ATOM   3732  OE1 GLN A 486     -14.522  11.031   3.022  1.00 94.74           O  
ATOM   3733  N   ARG A 487     -12.642   8.191   7.151  1.00 94.32           N  
ATOM   3734  CA  ARG A 487     -12.818   6.769   7.429  1.00 94.32           C  
ATOM   3735  C   ARG A 487     -12.701   6.484   8.922  1.00 94.32           C  
ATOM   3736  CB  ARG A 487     -11.793   5.938   6.655  1.00 94.32           C  
ATOM   3737  O   ARG A 487     -13.464   5.684   9.468  1.00 94.32           O  
ATOM   3738  CG  ARG A 487     -12.186   5.661   5.213  1.00 94.32           C  
ATOM   3739  CD  ARG A 487     -11.334   4.561   4.597  1.00 94.32           C  
ATOM   3740  NE  ARG A 487      -9.933   4.679   4.992  1.00 94.32           N  
ATOM   3741  NH1 ARG A 487      -9.744   2.499   5.735  1.00 94.32           N  
ATOM   3742  NH2 ARG A 487      -7.944   3.914   5.847  1.00 94.32           N  
ATOM   3743  CZ  ARG A 487      -9.210   3.697   5.524  1.00 94.32           C  
ATOM   3744  N   TYR A 488     -11.712   6.977   9.411  1.00 95.21           N  
ATOM   3745  CA  TYR A 488     -11.527   6.788  10.846  1.00 95.21           C  
ATOM   3746  C   TYR A 488     -12.731   7.305  11.624  1.00 95.21           C  
ATOM   3747  CB  TYR A 488     -10.254   7.495  11.322  1.00 95.21           C  
ATOM   3748  O   TYR A 488     -13.177   6.671  12.583  1.00 95.21           O  
ATOM   3749  CG  TYR A 488     -10.049   7.433  12.816  1.00 95.21           C  
ATOM   3750  CD1 TYR A 488     -10.185   8.573  13.605  1.00 95.21           C  
ATOM   3751  CD2 TYR A 488      -9.716   6.236  13.441  1.00 95.21           C  
ATOM   3752  CE1 TYR A 488      -9.995   8.521  14.982  1.00 95.21           C  
ATOM   3753  CE2 TYR A 488      -9.523   6.172  14.817  1.00 95.21           C  
ATOM   3754  OH  TYR A 488      -9.475   7.261  16.941  1.00 95.21           O  
ATOM   3755  CZ  TYR A 488      -9.665   7.318  15.578  1.00 95.21           C  
ATOM   3756  N   GLU A 489     -13.229   8.441  11.233  1.00 94.83           N  
ATOM   3757  CA  GLU A 489     -14.404   9.008  11.887  1.00 94.83           C  
ATOM   3758  C   GLU A 489     -15.596   8.058  11.801  1.00 94.83           C  
ATOM   3759  CB  GLU A 489     -14.764  10.361  11.268  1.00 94.83           C  
ATOM   3760  O   GLU A 489     -16.336   7.893  12.773  1.00 94.83           O  
ATOM   3761  CG  GLU A 489     -13.792  11.477  11.621  1.00 94.83           C  
ATOM   3762  CD  GLU A 489     -14.114  12.793  10.932  1.00 94.83           C  
ATOM   3763  OE1 GLU A 489     -13.395  13.792  11.165  1.00 94.83           O  
ATOM   3764  OE2 GLU A 489     -15.093  12.827  10.154  1.00 94.83           O  
ATOM   3765  N   ALA A 490     -15.741   7.527  10.673  1.00 94.20           N  
ATOM   3766  CA  ALA A 490     -16.814   6.553  10.491  1.00 94.20           C  
ATOM   3767  C   ALA A 490     -16.609   5.337  11.390  1.00 94.20           C  
ATOM   3768  CB  ALA A 490     -16.899   6.122   9.029  1.00 94.20           C  
ATOM   3769  O   ALA A 490     -17.554   4.856  12.019  1.00 94.20           O  
ATOM   3770  N   TRP A 491     -15.412   4.843  11.330  1.00 95.31           N  
ATOM   3771  CA  TRP A 491     -15.068   3.695  12.163  1.00 95.31           C  
ATOM   3772  C   TRP A 491     -15.241   4.024  13.642  1.00 95.31           C  
ATOM   3773  CB  TRP A 491     -13.630   3.245  11.892  1.00 95.31           C  
ATOM   3774  O   TRP A 491     -15.782   3.220  14.404  1.00 95.31           O  
ATOM   3775  CG  TRP A 491     -13.189   2.079  12.724  1.00 95.31           C  
ATOM   3776  CD1 TRP A 491     -13.359   0.752  12.439  1.00 95.31           C  
ATOM   3777  CD2 TRP A 491     -12.510   2.135  13.982  1.00 95.31           C  
ATOM   3778  CE2 TRP A 491     -12.298   0.803  14.402  1.00 95.31           C  
ATOM   3779  CE3 TRP A 491     -12.059   3.184  14.795  1.00 95.31           C  
ATOM   3780  NE1 TRP A 491     -12.824  -0.020  13.444  1.00 95.31           N  
ATOM   3781  CH2 TRP A 491     -11.222   1.537  16.379  1.00 95.31           C  
ATOM   3782  CZ2 TRP A 491     -11.653   0.493  15.602  1.00 95.31           C  
ATOM   3783  CZ3 TRP A 491     -11.417   2.873  15.988  1.00 95.31           C  
ATOM   3784  N   ARG A 492     -14.730   5.169  14.054  1.00 94.90           N  
ATOM   3785  CA  ARG A 492     -14.783   5.618  15.442  1.00 94.90           C  
ATOM   3786  C   ARG A 492     -16.222   5.688  15.940  1.00 94.90           C  
ATOM   3787  CB  ARG A 492     -14.109   6.983  15.592  1.00 94.90           C  
ATOM   3788  O   ARG A 492     -16.513   5.295  17.072  1.00 94.90           O  
ATOM   3789  CG  ARG A 492     -14.069   7.497  17.022  1.00 94.90           C  
ATOM   3790  CD  ARG A 492     -13.427   8.875  17.109  1.00 94.90           C  
ATOM   3791  NE  ARG A 492     -13.481   9.410  18.466  1.00 94.90           N  
ATOM   3792  NH1 ARG A 492     -13.203  11.613  17.829  1.00 94.90           N  
ATOM   3793  NH2 ARG A 492     -13.438  11.077  20.045  1.00 94.90           N  
ATOM   3794  CZ  ARG A 492     -13.374  10.699  18.777  1.00 94.90           C  
ATOM   3795  N   ARG A 493     -17.123   6.217  15.133  1.00 93.55           N  
ATOM   3796  CA  ARG A 493     -18.540   6.280  15.477  1.00 93.55           C  
ATOM   3797  C   ARG A 493     -19.090   4.892  15.787  1.00 93.55           C  
ATOM   3798  CB  ARG A 493     -19.341   6.921  14.342  1.00 93.55           C  
ATOM   3799  O   ARG A 493     -19.823   4.712  16.762  1.00 93.55           O  
ATOM   3800  CG  ARG A 493     -19.207   8.433  14.271  1.00 93.55           C  
ATOM   3801  CD  ARG A 493     -20.179   9.039  13.269  1.00 93.55           C  
ATOM   3802  NE  ARG A 493     -19.707   8.880  11.896  1.00 93.55           N  
ATOM   3803  NH1 ARG A 493     -21.818   8.791  10.961  1.00 93.55           N  
ATOM   3804  NH2 ARG A 493     -19.961   8.625   9.628  1.00 93.55           N  
ATOM   3805  CZ  ARG A 493     -20.497   8.766  10.832  1.00 93.55           C  
ATOM   3806  N   LYS A 494     -18.686   3.981  15.048  1.00 91.91           N  
ATOM   3807  CA  LYS A 494     -19.147   2.607  15.229  1.00 91.91           C  
ATOM   3808  C   LYS A 494     -18.522   1.977  16.471  1.00 91.91           C  
ATOM   3809  CB  LYS A 494     -18.823   1.765  13.995  1.00 91.91           C  
ATOM   3810  O   LYS A 494     -19.192   1.252  17.209  1.00 91.91           O  
ATOM   3811  CG  LYS A 494     -19.618   2.151  12.756  1.00 91.91           C  
ATOM   3812  CD  LYS A 494     -19.258   1.274  11.564  1.00 91.91           C  
ATOM   3813  CE  LYS A 494     -19.980   1.722  10.301  1.00 91.91           C  
ATOM   3814  NZ  LYS A 494     -19.528   0.953   9.102  1.00 91.91           N  
ATOM   3815  N   ALA A 495     -17.280   2.269  16.599  1.00 90.21           N  
ATOM   3816  CA  ALA A 495     -16.543   1.675  17.712  1.00 90.21           C  
ATOM   3817  C   ALA A 495     -17.054   2.199  19.051  1.00 90.21           C  
ATOM   3818  CB  ALA A 495     -15.049   1.954  17.570  1.00 90.21           C  
ATOM   3819  O   ALA A 495     -17.087   1.465  20.041  1.00 90.21           O  
ATOM   3820  N   LEU A 496     -17.402   3.420  19.135  1.00 88.44           N  
ATOM   3821  CA  LEU A 496     -17.872   4.027  20.376  1.00 88.44           C  
ATOM   3822  C   LEU A 496     -19.302   3.595  20.684  1.00 88.44           C  
ATOM   3823  CB  LEU A 496     -17.794   5.553  20.290  1.00 88.44           C  
ATOM   3824  O   LEU A 496     -19.710   3.570  21.847  1.00 88.44           O  
ATOM   3825  CG  LEU A 496     -16.391   6.160  20.266  1.00 88.44           C  
ATOM   3826  CD1 LEU A 496     -16.470   7.669  20.055  1.00 88.44           C  
ATOM   3827  CD2 LEU A 496     -15.644   5.834  21.555  1.00 88.44           C  
ATOM   3828  N   ARG A 497     -20.016   3.228  19.689  1.00 85.24           N  
ATOM   3829  CA  ARG A 497     -21.388   2.763  19.865  1.00 85.24           C  
ATOM   3830  C   ARG A 497     -21.418   1.353  20.446  1.00 85.24           C  
ATOM   3831  CB  ARG A 497     -22.143   2.798  18.535  1.00 85.24           C  
ATOM   3832  O   ARG A 497     -22.326   1.008  21.206  1.00 85.24           O  
ATOM   3833  CG  ARG A 497     -22.587   4.190  18.114  1.00 85.24           C  
ATOM   3834  CD  ARG A 497     -23.417   4.156  16.839  1.00 85.24           C  
ATOM   3835  NE  ARG A 497     -23.844   5.494  16.439  1.00 85.24           N  
ATOM   3836  NH1 ARG A 497     -23.509   5.150  14.179  1.00 85.24           N  
ATOM   3837  NH2 ARG A 497     -24.285   7.171  14.933  1.00 85.24           N  
ATOM   3838  CZ  ARG A 497     -23.878   5.935  15.184  1.00 85.24           C  
ATOM   3839  N   ALA A 498     -20.483   0.565  20.156  1.00 76.39           N  
ATOM   3840  CA  ALA A 498     -20.456  -0.858  20.485  1.00 76.39           C  
ATOM   3841  C   ALA A 498     -20.384  -1.070  21.995  1.00 76.39           C  
ATOM   3842  CB  ALA A 498     -19.275  -1.540  19.799  1.00 76.39           C  
ATOM   3843  O   ALA A 498     -21.153  -1.856  22.554  1.00 76.39           O  
ATOM   3844  N   PRO A 499     -19.500  -0.423  22.681  1.00 72.07           N  
ATOM   3845  CA  PRO A 499     -19.435  -0.608  24.133  1.00 72.07           C  
ATOM   3846  C   PRO A 499     -20.637  -0.008  24.859  1.00 72.07           C  
ATOM   3847  CB  PRO A 499     -18.144   0.118  24.522  1.00 72.07           C  
ATOM   3848  O   PRO A 499     -21.052  -0.521  25.901  1.00 72.07           O  
ATOM   3849  CG  PRO A 499     -17.488   0.454  23.222  1.00 72.07           C  
ATOM   3850  CD  PRO A 499     -18.483   0.245  22.117  1.00 72.07           C  
ATOM   3851  N   PHE A 500     -21.218   1.027  24.321  1.00 69.93           N  
ATOM   3852  CA  PHE A 500     -22.416   1.654  24.867  1.00 69.93           C  
ATOM   3853  C   PHE A 500     -23.609   0.710  24.782  1.00 69.93           C  
ATOM   3854  CB  PHE A 500     -22.725   2.959  24.126  1.00 69.93           C  
ATOM   3855  O   PHE A 500     -24.358   0.560  25.749  1.00 69.93           O  
ATOM   3856  CG  PHE A 500     -23.979   3.643  24.599  1.00 69.93           C  
ATOM   3857  CD1 PHE A 500     -25.161   3.536  23.877  1.00 69.93           C  
ATOM   3858  CD2 PHE A 500     -23.976   4.393  25.768  1.00 69.93           C  
ATOM   3859  CE1 PHE A 500     -26.324   4.168  24.312  1.00 69.93           C  
ATOM   3860  CE2 PHE A 500     -25.134   5.028  26.210  1.00 69.93           C  
ATOM   3861  CZ  PHE A 500     -26.306   4.915  25.480  1.00 69.93           C  
ATOM   3862  N   MET A 501     -23.748   0.051  23.722  1.00 69.64           N  
ATOM   3863  CA  MET A 501     -24.871  -0.861  23.520  1.00 69.64           C  
ATOM   3864  C   MET A 501     -24.685  -2.140  24.330  1.00 69.64           C  
ATOM   3865  CB  MET A 501     -25.030  -1.199  22.037  1.00 69.64           C  
ATOM   3866  O   MET A 501     -25.653  -2.696  24.851  1.00 69.64           O  
ATOM   3867  CG  MET A 501     -25.722  -0.112  21.232  1.00 69.64           C  
ATOM   3868  SD  MET A 501     -26.348  -0.722  19.618  1.00 69.64           S  
ATOM   3869  CE  MET A 501     -25.048  -0.100  18.515  1.00 69.64           C  
ATOM   3870  N   LYS A 502     -23.446  -2.540  24.469  1.00 73.39           N  
ATOM   3871  CA  LYS A 502     -23.142  -3.699  25.303  1.00 73.39           C  
ATOM   3872  C   LYS A 502     -23.379  -3.393  26.779  1.00 73.39           C  
ATOM   3873  CB  LYS A 502     -21.698  -4.152  25.087  1.00 73.39           C  
ATOM   3874  O   LYS A 502     -23.917  -4.225  27.513  1.00 73.39           O  
ATOM   3875  CG  LYS A 502     -21.475  -4.915  23.790  1.00 73.39           C  
ATOM   3876  CD  LYS A 502     -20.041  -5.416  23.674  1.00 73.39           C  
ATOM   3877  CE  LYS A 502     -19.780  -6.060  22.320  1.00 73.39           C  
ATOM   3878  NZ  LYS A 502     -18.366  -6.522  22.189  1.00 73.39           N  
ATOM   3879  N   ARG A 503     -23.020  -2.214  27.218  1.00 71.31           N  
ATOM   3880  CA  ARG A 503     -23.255  -1.764  28.587  1.00 71.31           C  
ATOM   3881  C   ARG A 503     -24.744  -1.565  28.850  1.00 71.31           C  
ATOM   3882  CB  ARG A 503     -22.495  -0.465  28.864  1.00 71.31           C  
ATOM   3883  O   ARG A 503     -25.246  -1.932  29.914  1.00 71.31           O  
ATOM   3884  CG  ARG A 503     -21.157  -0.670  29.557  1.00 71.31           C  
ATOM   3885  CD  ARG A 503     -20.501   0.655  29.919  1.00 71.31           C  
ATOM   3886  NE  ARG A 503     -19.324   0.917  29.095  1.00 71.31           N  
ATOM   3887  NH1 ARG A 503     -18.880   2.986  30.022  1.00 71.31           N  
ATOM   3888  NH2 ARG A 503     -17.531   2.153  28.365  1.00 71.31           N  
ATOM   3889  CZ  ARG A 503     -18.581   2.018  29.162  1.00 71.31           C  
ATOM   3890  N   LEU A 504     -25.450  -1.051  27.914  1.00 72.70           N  
ATOM   3891  CA  LEU A 504     -26.895  -0.882  28.013  1.00 72.70           C  
ATOM   3892  C   LEU A 504     -27.600  -2.234  28.033  1.00 72.70           C  
ATOM   3893  CB  LEU A 504     -27.418  -0.037  26.848  1.00 72.70           C  
ATOM   3894  O   LEU A 504     -28.567  -2.424  28.774  1.00 72.70           O  
ATOM   3895  CG  LEU A 504     -28.845   0.495  26.983  1.00 72.70           C  
ATOM   3896  CD1 LEU A 504     -28.946   1.444  28.173  1.00 72.70           C  
ATOM   3897  CD2 LEU A 504     -29.280   1.192  25.698  1.00 72.70           C  
ATOM   3898  N   GLY A 505     -27.105  -3.086  27.218  1.00 76.54           N  
ATOM   3899  CA  GLY A 505     -27.629  -4.443  27.226  1.00 76.54           C  
ATOM   3900  C   GLY A 505     -27.428  -5.152  28.552  1.00 76.54           C  
ATOM   3901  O   GLY A 505     -28.328  -5.841  29.037  1.00 76.54           O  
ATOM   3902  N   ARG A 506     -26.264  -4.942  29.131  1.00 77.39           N  
ATOM   3903  CA  ARG A 506     -25.976  -5.541  30.431  1.00 77.39           C  
ATOM   3904  C   ARG A 506     -26.856  -4.934  31.519  1.00 77.39           C  
ATOM   3905  CB  ARG A 506     -24.500  -5.362  30.790  1.00 77.39           C  
ATOM   3906  O   ARG A 506     -27.374  -5.652  32.377  1.00 77.39           O  
ATOM   3907  CG  ARG A 506     -23.579  -6.377  30.131  1.00 77.39           C  
ATOM   3908  CD  ARG A 506     -22.168  -6.310  30.699  1.00 77.39           C  
ATOM   3909  NE  ARG A 506     -21.365  -5.290  30.031  1.00 77.39           N  
ATOM   3910  NH1 ARG A 506     -19.388  -5.865  31.078  1.00 77.39           N  
ATOM   3911  NH2 ARG A 506     -19.431  -4.143  29.565  1.00 77.39           N  
ATOM   3912  CZ  ARG A 506     -20.063  -5.101  30.226  1.00 77.39           C  
ATOM   3913  N   ARG A 507     -27.106  -3.689  31.459  1.00 74.71           N  
ATOM   3914  CA  ARG A 507     -27.948  -2.986  32.422  1.00 74.71           C  
ATOM   3915  C   ARG A 507     -29.414  -3.367  32.248  1.00 74.71           C  
ATOM   3916  CB  ARG A 507     -27.779  -1.472  32.280  1.00 74.71           C  
ATOM   3917  O   ARG A 507     -30.135  -3.549  33.231  1.00 74.71           O  
ATOM   3918  CG  ARG A 507     -26.648  -0.897  33.118  1.00 74.71           C  
ATOM   3919  CD  ARG A 507     -26.594   0.622  33.026  1.00 74.71           C  
ATOM   3920  NE  ARG A 507     -25.348   1.151  33.573  1.00 74.71           N  
ATOM   3921  NH1 ARG A 507     -25.728   3.324  32.888  1.00 74.71           N  
ATOM   3922  NH2 ARG A 507     -23.811   2.796  34.029  1.00 74.71           N  
ATOM   3923  CZ  ARG A 507     -24.965   2.422  33.495  1.00 74.71           C  
ATOM   3924  N   LEU A 508     -29.828  -3.459  31.046  1.00 79.11           N  
ATOM   3925  CA  LEU A 508     -31.191  -3.888  30.750  1.00 79.11           C  
ATOM   3926  C   LEU A 508     -31.414  -5.331  31.190  1.00 79.11           C  
ATOM   3927  CB  LEU A 508     -31.484  -3.747  29.253  1.00 79.11           C  
ATOM   3928  O   LEU A 508     -32.475  -5.664  31.724  1.00 79.11           O  
ATOM   3929  CG  LEU A 508     -32.950  -3.866  28.836  1.00 79.11           C  
ATOM   3930  CD1 LEU A 508     -33.781  -2.771  29.496  1.00 79.11           C  
ATOM   3931  CD2 LEU A 508     -33.081  -3.801  27.318  1.00 79.11           C  
ATOM   3932  N   ARG A 509     -30.414  -6.172  30.921  1.00 80.31           N  
ATOM   3933  CA  ARG A 509     -30.484  -7.547  31.404  1.00 80.31           C  
ATOM   3934  C   ARG A 509     -30.564  -7.588  32.927  1.00 80.31           C  
ATOM   3935  CB  ARG A 509     -29.273  -8.349  30.922  1.00 80.31           C  
ATOM   3936  O   ARG A 509     -31.334  -8.367  33.492  1.00 80.31           O  
ATOM   3937  CG  ARG A 509     -29.359  -8.776  29.465  1.00 80.31           C  
ATOM   3938  CD  ARG A 509     -28.168  -9.632  29.057  1.00 80.31           C  
ATOM   3939  NE  ARG A 509     -28.211  -9.975  27.639  1.00 80.31           N  
ATOM   3940  NH1 ARG A 509     -26.432 -11.446  27.728  1.00 80.31           N  
ATOM   3941  NH2 ARG A 509     -27.514 -11.068  25.743  1.00 80.31           N  
ATOM   3942  CZ  ARG A 509     -27.386 -10.829  27.040  1.00 80.31           C  
ATOM   3943  N   ARG A 510     -29.862  -6.750  33.526  1.00 77.81           N  
ATOM   3944  CA  ARG A 510     -29.875  -6.668  34.983  1.00 77.81           C  
ATOM   3945  C   ARG A 510     -31.204  -6.117  35.488  1.00 77.81           C  
ATOM   3946  CB  ARG A 510     -28.722  -5.796  35.483  1.00 77.81           C  
ATOM   3947  O   ARG A 510     -31.748  -6.605  36.481  1.00 77.81           O  
ATOM   3948  CG  ARG A 510     -27.431  -6.562  35.726  1.00 77.81           C  
ATOM   3949  CD  ARG A 510     -26.356  -5.676  36.340  1.00 77.81           C  
ATOM   3950  NE  ARG A 510     -25.027  -6.261  36.193  1.00 77.81           N  
ATOM   3951  NH1 ARG A 510     -23.893  -4.374  36.893  1.00 77.81           N  
ATOM   3952  NH2 ARG A 510     -22.732  -6.257  36.291  1.00 77.81           N  
ATOM   3953  CZ  ARG A 510     -23.887  -5.629  36.459  1.00 77.81           C  
ATOM   3954  N   PHE A 511     -31.705  -5.188  34.798  1.00 80.85           N  
ATOM   3955  CA  PHE A 511     -32.999  -4.613  35.147  1.00 80.85           C  
ATOM   3956  C   PHE A 511     -34.118  -5.624  34.927  1.00 80.85           C  
ATOM   3957  CB  PHE A 511     -33.266  -3.347  34.326  1.00 80.85           C  
ATOM   3958  O   PHE A 511     -35.004  -5.770  35.771  1.00 80.85           O  
ATOM   3959  CG  PHE A 511     -34.509  -2.607  34.739  1.00 80.85           C  
ATOM   3960  CD1 PHE A 511     -35.709  -2.808  34.069  1.00 80.85           C  
ATOM   3961  CD2 PHE A 511     -34.477  -1.708  35.797  1.00 80.85           C  
ATOM   3962  CE1 PHE A 511     -36.862  -2.124  34.448  1.00 80.85           C  
ATOM   3963  CE2 PHE A 511     -35.625  -1.021  36.183  1.00 80.85           C  
ATOM   3964  CZ  PHE A 511     -36.816  -1.229  35.506  1.00 80.85           C  
ATOM   3965  N   VAL A 512     -34.106  -6.262  33.841  1.00 81.07           N  
ATOM   3966  CA  VAL A 512     -35.122  -7.258  33.517  1.00 81.07           C  
ATOM   3967  C   VAL A 512     -35.024  -8.431  34.489  1.00 81.07           C  
ATOM   3968  CB  VAL A 512     -34.982  -7.759  32.062  1.00 81.07           C  
ATOM   3969  O   VAL A 512     -36.039  -8.908  35.001  1.00 81.07           O  
ATOM   3970  CG1 VAL A 512     -35.906  -8.949  31.809  1.00 81.07           C  
ATOM   3971  CG2 VAL A 512     -35.281  -6.629  31.078  1.00 81.07           C  
ATOM   3972  N   LEU A 513     -33.880  -8.885  34.815  1.00 82.41           N  
ATOM   3973  CA  LEU A 513     -33.685 -10.017  35.714  1.00 82.41           C  
ATOM   3974  C   LEU A 513     -34.032  -9.637  37.150  1.00 82.41           C  
ATOM   3975  CB  LEU A 513     -32.240 -10.518  35.641  1.00 82.41           C  
ATOM   3976  O   LEU A 513     -34.662 -10.417  37.868  1.00 82.41           O  
ATOM   3977  CG  LEU A 513     -31.991 -11.945  36.132  1.00 82.41           C  
ATOM   3978  CD1 LEU A 513     -32.450 -12.954  35.085  1.00 82.41           C  
ATOM   3979  CD2 LEU A 513     -30.517 -12.146  36.466  1.00 82.41           C  
ATOM   3980  N   TRP A 514     -33.760  -8.378  37.576  1.00 78.25           N  
ATOM   3981  CA  TRP A 514     -33.882  -8.072  38.998  1.00 78.25           C  
ATOM   3982  C   TRP A 514     -35.175  -7.314  39.282  1.00 78.25           C  
ATOM   3983  CB  TRP A 514     -32.680  -7.255  39.478  1.00 78.25           C  
ATOM   3984  O   TRP A 514     -35.770  -7.470  40.351  1.00 78.25           O  
ATOM   3985  CG  TRP A 514     -31.448  -8.072  39.727  1.00 78.25           C  
ATOM   3986  CD1 TRP A 514     -30.497  -8.430  38.812  1.00 78.25           C  
ATOM   3987  CD2 TRP A 514     -31.037  -8.639  40.975  1.00 78.25           C  
ATOM   3988  CE2 TRP A 514     -29.826  -9.327  40.743  1.00 78.25           C  
ATOM   3989  CE3 TRP A 514     -31.576  -8.631  42.269  1.00 78.25           C  
ATOM   3990  NE1 TRP A 514     -29.519  -9.184  39.416  1.00 78.25           N  
ATOM   3991  CH2 TRP A 514     -29.692  -9.978  43.014  1.00 78.25           C  
ATOM   3992  CZ2 TRP A 514     -29.144 -10.002  41.758  1.00 78.25           C  
ATOM   3993  CZ3 TRP A 514     -30.895  -9.303  43.278  1.00 78.25           C  
ATOM   3994  N   THR A 515     -35.798  -6.781  38.271  1.00 79.55           N  
ATOM   3995  CA  THR A 515     -36.954  -5.938  38.555  1.00 79.55           C  
ATOM   3996  C   THR A 515     -38.173  -6.408  37.766  1.00 79.55           C  
ATOM   3997  CB  THR A 515     -36.663  -4.462  38.225  1.00 79.55           C  
ATOM   3998  O   THR A 515     -39.269  -6.525  38.318  1.00 79.55           O  
ATOM   3999  CG2 THR A 515     -35.553  -3.909  39.112  1.00 79.55           C  
ATOM   4000  OG1 THR A 515     -36.262  -4.355  36.854  1.00 79.55           O  
ATOM   4001  N   ALA A 516     -38.045  -6.622  36.603  1.00 77.77           N  
ATOM   4002  CA  ALA A 516     -39.176  -6.885  35.718  1.00 77.77           C  
ATOM   4003  C   ALA A 516     -39.673  -8.319  35.874  1.00 77.77           C  
ATOM   4004  CB  ALA A 516     -38.790  -6.613  34.266  1.00 77.77           C  
ATOM   4005  O   ALA A 516     -40.881  -8.564  35.912  1.00 77.77           O  
ATOM   4006  N   LEU A 517     -38.795  -9.263  36.102  1.00 75.83           N  
ATOM   4007  CA  LEU A 517     -39.157 -10.671  36.219  1.00 75.83           C  
ATOM   4008  C   LEU A 517     -39.814 -10.953  37.566  1.00 75.83           C  
ATOM   4009  CB  LEU A 517     -37.922 -11.558  36.045  1.00 75.83           C  
ATOM   4010  O   LEU A 517     -40.848 -11.623  37.629  1.00 75.83           O  
ATOM   4011  CG  LEU A 517     -37.886 -12.431  34.789  1.00 75.83           C  
ATOM   4012  CD1 LEU A 517     -36.475 -12.470  34.211  1.00 75.83           C  
ATOM   4013  CD2 LEU A 517     -38.381 -13.839  35.101  1.00 75.83           C  
ATOM   4014  N   PRO A 518     -39.306 -10.400  38.656  1.00 78.64           N  
ATOM   4015  CA  PRO A 518     -39.984 -10.588  39.941  1.00 78.64           C  
ATOM   4016  C   PRO A 518     -41.315  -9.844  40.020  1.00 78.64           C  
ATOM   4017  CB  PRO A 518     -38.984 -10.026  40.954  1.00 78.64           C  
ATOM   4018  O   PRO A 518     -42.274 -10.347  40.611  1.00 78.64           O  
ATOM   4019  CG  PRO A 518     -37.722  -9.829  40.176  1.00 78.64           C  
ATOM   4020  CD  PRO A 518     -38.049  -9.900  38.712  1.00 78.64           C  
ATOM   4021  N   ALA A 519     -41.407  -8.746  39.455  1.00 78.42           N  
ATOM   4022  CA  ALA A 519     -42.637  -7.962  39.390  1.00 78.42           C  
ATOM   4023  C   ALA A 519     -43.689  -8.662  38.534  1.00 78.42           C  
ATOM   4024  CB  ALA A 519     -42.351  -6.567  38.841  1.00 78.42           C  
ATOM   4025  O   ALA A 519     -44.868  -8.695  38.893  1.00 78.42           O  
ATOM   4026  N   ALA A 520     -43.269  -9.227  37.469  1.00 76.64           N  
ATOM   4027  CA  ALA A 520     -44.143 -10.020  36.608  1.00 76.64           C  
ATOM   4028  C   ALA A 520     -44.555 -11.320  37.292  1.00 76.64           C  
ATOM   4029  CB  ALA A 520     -43.454 -10.316  35.279  1.00 76.64           C  
ATOM   4030  O   ALA A 520     -45.704 -11.752  37.178  1.00 76.64           O  
ATOM   4031  N   ALA A 521     -43.661 -11.919  38.009  1.00 75.00           N  
ATOM   4032  CA  ALA A 521     -43.940 -13.109  38.808  1.00 75.00           C  
ATOM   4033  C   ALA A 521     -44.916 -12.794  39.938  1.00 75.00           C  
ATOM   4034  CB  ALA A 521     -42.644 -13.686  39.373  1.00 75.00           C  
ATOM   4035  O   ALA A 521     -45.809 -13.591  40.235  1.00 75.00           O  
ATOM   4036  N   ALA A 522     -44.799 -11.632  40.490  1.00 74.64           N  
ATOM   4037  CA  ALA A 522     -45.678 -11.175  41.563  1.00 74.64           C  
ATOM   4038  C   ALA A 522     -47.082 -10.892  41.038  1.00 74.64           C  
ATOM   4039  CB  ALA A 522     -45.100  -9.929  42.230  1.00 74.64           C  
ATOM   4040  O   ALA A 522     -48.075 -11.232  41.686  1.00 74.64           O  
ATOM   4041  N   VAL A 523     -47.175 -10.303  39.897  1.00 80.20           N  
ATOM   4042  CA  VAL A 523     -48.447 -10.004  39.247  1.00 80.20           C  
ATOM   4043  C   VAL A 523     -49.105 -11.299  38.779  1.00 80.20           C  
ATOM   4044  CB  VAL A 523     -48.262  -9.039  38.055  1.00 80.20           C  
ATOM   4045  O   VAL A 523     -50.320 -11.469  38.912  1.00 80.20           O  
ATOM   4046  CG1 VAL A 523     -49.569  -8.880  37.280  1.00 80.20           C  
ATOM   4047  CG2 VAL A 523     -47.757  -7.681  38.541  1.00 80.20           C  
ATOM   4048  N   PHE A 524     -48.351 -12.211  38.242  1.00 76.01           N  
ATOM   4049  CA  PHE A 524     -48.813 -13.538  37.852  1.00 76.01           C  
ATOM   4050  C   PHE A 524     -49.269 -14.333  39.070  1.00 76.01           C  
ATOM   4051  CB  PHE A 524     -47.707 -14.298  37.113  1.00 76.01           C  
ATOM   4052  O   PHE A 524     -50.291 -15.021  39.022  1.00 76.01           O  
ATOM   4053  CG  PHE A 524     -48.153 -15.619  36.546  1.00 76.01           C  
ATOM   4054  CD1 PHE A 524     -47.920 -16.802  37.237  1.00 76.01           C  
ATOM   4055  CD2 PHE A 524     -48.804 -15.677  35.321  1.00 76.01           C  
ATOM   4056  CE1 PHE A 524     -48.331 -18.026  36.715  1.00 76.01           C  
ATOM   4057  CE2 PHE A 524     -49.218 -16.897  34.793  1.00 76.01           C  
ATOM   4058  CZ  PHE A 524     -48.980 -18.070  35.490  1.00 76.01           C  
ATOM   4059  N   ALA A 525     -48.584 -14.254  40.104  1.00 70.88           N  
ATOM   4060  CA  ALA A 525     -48.930 -14.917  41.358  1.00 70.88           C  
ATOM   4061  C   ALA A 525     -50.187 -14.306  41.973  1.00 70.88           C  
ATOM   4062  CB  ALA A 525     -47.766 -14.833  42.343  1.00 70.88           C  
ATOM   4063  O   ALA A 525     -51.006 -15.017  42.560  1.00 70.88           O  
ATOM   4064  N   ALA A 526     -50.397 -13.054  41.756  1.00 72.44           N  
ATOM   4065  CA  ALA A 526     -51.563 -12.333  42.259  1.00 72.44           C  
ATOM   4066  C   ALA A 526     -52.808 -12.664  41.441  1.00 72.44           C  
ATOM   4067  CB  ALA A 526     -51.306 -10.828  42.246  1.00 72.44           C  
ATOM   4068  O   ALA A 526     -53.907 -12.779  41.989  1.00 72.44           O  
ATOM   4069  N   HIS A 527     -52.642 -12.975  40.125  1.00 72.22           N  
ATOM   4070  CA  HIS A 527     -53.759 -13.247  39.228  1.00 72.22           C  
ATOM   4071  C   HIS A 527     -54.142 -14.723  39.256  1.00 72.22           C  
ATOM   4072  CB  HIS A 527     -53.414 -12.821  37.799  1.00 72.22           C  
ATOM   4073  O   HIS A 527     -55.318 -15.066  39.116  1.00 72.22           O  
ATOM   4074  CG  HIS A 527     -54.453 -11.952  37.165  1.00 72.22           C  
ATOM   4075  CD2 HIS A 527     -54.601 -10.607  37.155  1.00 72.22           C  
ATOM   4076  ND1 HIS A 527     -55.506 -12.462  36.436  1.00 72.22           N  
ATOM   4077  CE1 HIS A 527     -56.258 -11.464  36.002  1.00 72.22           C  
ATOM   4078  NE2 HIS A 527     -55.731 -10.328  36.425  1.00 72.22           N  
ATOM   4079  N   HIS A 528     -53.257 -15.631  39.804  1.00 67.06           N  
ATOM   4080  CA  HIS A 528     -53.500 -17.068  39.745  1.00 67.06           C  
ATOM   4081  C   HIS A 528     -53.509 -17.683  41.141  1.00 67.06           C  
ATOM   4082  CB  HIS A 528     -52.446 -17.754  38.875  1.00 67.06           C  
ATOM   4083  O   HIS A 528     -53.850 -18.856  41.304  1.00 67.06           O  
ATOM   4084  CG  HIS A 528     -52.718 -17.649  37.408  1.00 67.06           C  
ATOM   4085  CD2 HIS A 528     -52.050 -17.002  36.424  1.00 67.06           C  
ATOM   4086  ND1 HIS A 528     -53.797 -18.259  36.806  1.00 67.06           N  
ATOM   4087  CE1 HIS A 528     -53.780 -17.991  35.511  1.00 67.06           C  
ATOM   4088  NE2 HIS A 528     -52.731 -17.230  35.254  1.00 67.06           N  
ATOM   4089  N   GLY A 529     -53.923 -16.937  42.294  1.00 58.69           N  
ATOM   4090  CA  GLY A 529     -54.081 -17.502  43.624  1.00 58.69           C  
ATOM   4091  C   GLY A 529     -52.941 -18.420  44.022  1.00 58.69           C  
ATOM   4092  O   GLY A 529     -52.767 -19.491  43.437  1.00 58.69           O  
ATOM   4093  N   PHE A 530     -51.822 -17.929  44.509  1.00 56.52           N  
ATOM   4094  CA  PHE A 530     -50.487 -18.366  44.899  1.00 56.52           C  
ATOM   4095  C   PHE A 530     -50.552 -19.293  46.107  1.00 56.52           C  
ATOM   4096  CB  PHE A 530     -49.594 -17.161  45.209  1.00 56.52           C  
ATOM   4097  O   PHE A 530     -51.141 -18.944  47.133  1.00 56.52           O  
ATOM   4098  CG  PHE A 530     -48.138 -17.389  44.902  1.00 56.52           C  
ATOM   4099  CD1 PHE A 530     -47.259 -17.798  45.897  1.00 56.52           C  
ATOM   4100  CD2 PHE A 530     -47.649 -17.194  43.617  1.00 56.52           C  
ATOM   4101  CE1 PHE A 530     -45.911 -18.009  45.615  1.00 56.52           C  
ATOM   4102  CE2 PHE A 530     -46.304 -17.404  43.328  1.00 56.52           C  
ATOM   4103  CZ  PHE A 530     -45.437 -17.810  44.328  1.00 56.52           C  
ATOM   4104  N   ASP A 531     -50.567 -20.656  45.964  1.00 66.03           N  
ATOM   4105  CA  ASP A 531     -50.375 -21.631  47.033  1.00 66.03           C  
ATOM   4106  C   ASP A 531     -48.894 -21.791  47.371  1.00 66.03           C  
ATOM   4107  CB  ASP A 531     -50.973 -22.984  46.639  1.00 66.03           C  
ATOM   4108  O   ASP A 531     -48.132 -22.367  46.592  1.00 66.03           O  
ATOM   4109  CG  ASP A 531     -51.517 -23.759  47.826  1.00 66.03           C  
ATOM   4110  OD1 ASP A 531     -51.257 -23.366  48.983  1.00 66.03           O  
ATOM   4111  OD2 ASP A 531     -52.210 -24.775  47.601  1.00 66.03           O  
ATOM   4112  N   ALA A 532     -48.288 -21.026  48.163  1.00 56.80           N  
ATOM   4113  CA  ALA A 532     -46.922 -20.826  48.642  1.00 56.80           C  
ATOM   4114  C   ALA A 532     -46.273 -22.155  49.018  1.00 56.80           C  
ATOM   4115  CB  ALA A 532     -46.911 -19.876  49.837  1.00 56.80           C  
ATOM   4116  O   ALA A 532     -45.078 -22.357  48.788  1.00 56.80           O  
ATOM   4117  N   GLN A 533     -47.079 -23.162  49.243  1.00 61.35           N  
ATOM   4118  CA  GLN A 533     -46.572 -24.455  49.692  1.00 61.35           C  
ATOM   4119  C   GLN A 533     -46.262 -25.366  48.507  1.00 61.35           C  
ATOM   4120  CB  GLN A 533     -47.578 -25.132  50.624  1.00 61.35           C  
ATOM   4121  O   GLN A 533     -45.274 -26.103  48.525  1.00 61.35           O  
ATOM   4122  CG  GLN A 533     -47.406 -24.758  52.090  1.00 61.35           C  
ATOM   4123  CD  GLN A 533     -48.326 -25.541  53.008  1.00 61.35           C  
ATOM   4124  NE2 GLN A 533     -47.885 -25.762  54.242  1.00 61.35           N  
ATOM   4125  OE1 GLN A 533     -49.424 -25.944  52.611  1.00 61.35           O  
ATOM   4126  N   GLN A 534     -46.900 -25.168  47.408  1.00 62.58           N  
ATOM   4127  CA  GLN A 534     -46.728 -25.948  46.187  1.00 62.58           C  
ATOM   4128  C   GLN A 534     -45.533 -25.449  45.379  1.00 62.58           C  
ATOM   4129  CB  GLN A 534     -47.996 -25.898  45.334  1.00 62.58           C  
ATOM   4130  O   GLN A 534     -44.797 -26.245  44.794  1.00 62.58           O  
ATOM   4131  CG  GLN A 534     -48.291 -27.195  44.593  1.00 62.58           C  
ATOM   4132  CD  GLN A 534     -49.599 -27.150  43.827  1.00 62.58           C  
ATOM   4133  NE2 GLN A 534     -50.008 -28.291  43.283  1.00 62.58           N  
ATOM   4134  OE1 GLN A 534     -50.238 -26.097  43.725  1.00 62.58           O  
ATOM   4135  N   VAL A 535     -45.240 -24.273  45.506  1.00 59.75           N  
ATOM   4136  CA  VAL A 535     -44.133 -23.622  44.815  1.00 59.75           C  
ATOM   4137  C   VAL A 535     -42.825 -23.908  45.549  1.00 59.75           C  
ATOM   4138  CB  VAL A 535     -44.355 -22.097  44.696  1.00 59.75           C  
ATOM   4139  O   VAL A 535     -41.801 -24.187  44.921  1.00 59.75           O  
ATOM   4140  CG1 VAL A 535     -43.111 -21.412  44.136  1.00 59.75           C  
ATOM   4141  CG2 VAL A 535     -45.572 -21.803  43.820  1.00 59.75           C  
ATOM   4142  N   ARG A 536     -42.883 -23.966  46.825  1.00 63.64           N  
ATOM   4143  CA  ARG A 536     -41.732 -24.316  47.651  1.00 63.64           C  
ATOM   4144  C   ARG A 536     -41.335 -25.775  47.450  1.00 63.64           C  
ATOM   4145  CB  ARG A 536     -42.031 -24.053  49.129  1.00 63.64           C  
ATOM   4146  O   ARG A 536     -40.149 -26.092  47.347  1.00 63.64           O  
ATOM   4147  CG  ARG A 536     -41.323 -22.832  49.693  1.00 63.64           C  
ATOM   4148  CD  ARG A 536     -41.529 -22.704  51.196  1.00 63.64           C  
ATOM   4149  NE  ARG A 536     -42.569 -21.730  51.516  1.00 63.64           N  
ATOM   4150  NH1 ARG A 536     -42.295 -21.882  53.805  1.00 63.64           N  
ATOM   4151  NH2 ARG A 536     -43.869 -20.466  52.926  1.00 63.64           N  
ATOM   4152  CZ  ARG A 536     -42.909 -21.362  52.749  1.00 63.64           C  
ATOM   4153  N   ASP A 537     -42.370 -26.573  47.252  1.00 70.91           N  
ATOM   4154  CA  ASP A 537     -42.151 -27.998  47.025  1.00 70.91           C  
ATOM   4155  C   ASP A 537     -41.655 -28.257  45.604  1.00 70.91           C  
ATOM   4156  CB  ASP A 537     -43.435 -28.787  47.286  1.00 70.91           C  
ATOM   4157  O   ASP A 537     -40.806 -29.124  45.386  1.00 70.91           O  
ATOM   4158  CG  ASP A 537     -43.778 -28.891  48.762  1.00 70.91           C  
ATOM   4159  OD1 ASP A 537     -42.894 -28.647  49.612  1.00 70.91           O  
ATOM   4160  OD2 ASP A 537     -44.941 -29.224  49.078  1.00 70.91           O  
ATOM   4161  N   SER A 538     -42.008 -27.478  44.664  1.00 63.84           N  
ATOM   4162  CA  SER A 538     -41.614 -27.588  43.264  1.00 63.84           C  
ATOM   4163  C   SER A 538     -40.215 -27.024  43.037  1.00 63.84           C  
ATOM   4164  CB  SER A 538     -42.616 -26.862  42.366  1.00 63.84           C  
ATOM   4165  O   SER A 538     -39.445 -27.563  42.240  1.00 63.84           O  
ATOM   4166  OG  SER A 538     -43.913 -27.416  42.509  1.00 63.84           O  
ATOM   4167  N   VAL A 539     -39.922 -25.990  43.839  1.00 66.41           N  
ATOM   4168  CA  VAL A 539     -38.599 -25.377  43.783  1.00 66.41           C  
ATOM   4169  C   VAL A 539     -37.572 -26.299  44.436  1.00 66.41           C  
ATOM   4170  CB  VAL A 539     -38.586 -23.993  44.470  1.00 66.41           C  
ATOM   4171  O   VAL A 539     -36.464 -26.467  43.922  1.00 66.41           O  
ATOM   4172  CG1 VAL A 539     -37.158 -23.461  44.584  1.00 66.41           C  
ATOM   4173  CG2 VAL A 539     -39.466 -23.008  43.703  1.00 66.41           C  
ATOM   4174  N   LYS A 540     -37.980 -26.942  45.496  1.00 72.96           N  
ATOM   4175  CA  LYS A 540     -37.144 -27.922  46.184  1.00 72.96           C  
ATOM   4176  C   LYS A 540     -36.908 -29.151  45.312  1.00 72.96           C  
ATOM   4177  CB  LYS A 540     -37.784 -28.336  47.511  1.00 72.96           C  
ATOM   4178  O   LYS A 540     -35.796 -29.684  45.268  1.00 72.96           O  
ATOM   4179  CG  LYS A 540     -37.390 -27.457  48.689  1.00 72.96           C  
ATOM   4180  CD  LYS A 540     -38.012 -27.952  49.988  1.00 72.96           C  
ATOM   4181  CE  LYS A 540     -37.732 -26.999  51.142  1.00 72.96           C  
ATOM   4182  NZ  LYS A 540     -38.410 -27.436  52.399  1.00 72.96           N  
ATOM   4183  N   ASP A 541     -37.885 -29.496  44.532  1.00 71.33           N  
ATOM   4184  CA  ASP A 541     -37.813 -30.634  43.621  1.00 71.33           C  
ATOM   4185  C   ASP A 541     -36.949 -30.309  42.404  1.00 71.33           C  
ATOM   4186  CB  ASP A 541     -39.214 -31.054  43.174  1.00 71.33           C  
ATOM   4187  O   ASP A 541     -36.168 -31.148  41.949  1.00 71.33           O  
ATOM   4188  CG  ASP A 541     -39.786 -32.190  44.004  1.00 71.33           C  
ATOM   4189  OD1 ASP A 541     -39.108 -32.659  44.944  1.00 71.33           O  
ATOM   4190  OD2 ASP A 541     -40.922 -32.622  43.714  1.00 71.33           O  
ATOM   4191  N   ALA A 542     -37.034 -29.124  41.939  1.00 61.83           N  
ATOM   4192  CA  ALA A 542     -36.242 -28.637  40.813  1.00 61.83           C  
ATOM   4193  C   ALA A 542     -34.777 -28.470  41.205  1.00 61.83           C  
ATOM   4194  CB  ALA A 542     -36.806 -27.315  40.298  1.00 61.83           C  
ATOM   4195  O   ALA A 542     -33.878 -28.801  40.427  1.00 61.83           O  
ATOM   4196  N   ARG A 543     -34.524 -28.024  42.400  1.00 67.92           N  
ATOM   4197  CA  ARG A 543     -33.188 -27.896  42.973  1.00 67.92           C  
ATOM   4198  C   ARG A 543     -32.532 -29.262  43.145  1.00 67.92           C  
ATOM   4199  CB  ARG A 543     -33.247 -27.170  44.319  1.00 67.92           C  
ATOM   4200  O   ARG A 543     -31.356 -29.437  42.821  1.00 67.92           O  
ATOM   4201  CG  ARG A 543     -31.883 -26.902  44.935  1.00 67.92           C  
ATOM   4202  CD  ARG A 543     -31.997 -26.161  46.259  1.00 67.92           C  
ATOM   4203  NE  ARG A 543     -32.812 -26.898  47.221  1.00 67.92           N  
ATOM   4204  NH1 ARG A 543     -32.271 -25.555  49.021  1.00 67.92           N  
ATOM   4205  NH2 ARG A 543     -33.693 -27.332  49.297  1.00 67.92           N  
ATOM   4206  CZ  ARG A 543     -32.923 -26.593  48.511  1.00 67.92           C  
ATOM   4207  N   ASN A 544     -33.246 -30.171  43.553  1.00 74.19           N  
ATOM   4208  CA  ASN A 544     -32.763 -31.533  43.755  1.00 74.19           C  
ATOM   4209  C   ASN A 544     -32.524 -32.246  42.428  1.00 74.19           C  
ATOM   4210  CB  ASN A 544     -33.746 -32.329  44.616  1.00 74.19           C  
ATOM   4211  O   ASN A 544     -31.583 -33.032  42.301  1.00 74.19           O  
ATOM   4212  CG  ASN A 544     -33.724 -31.904  46.072  1.00 74.19           C  
ATOM   4213  ND2 ASN A 544     -34.740 -32.313  46.824  1.00 74.19           N  
ATOM   4214  OD1 ASN A 544     -32.803 -31.215  46.516  1.00 74.19           O  
ATOM   4215  N   ARG A 545     -33.252 -31.821  41.360  1.00 71.01           N  
ATOM   4216  CA  ARG A 545     -33.088 -32.359  40.014  1.00 71.01           C  
ATOM   4217  C   ARG A 545     -31.834 -31.800  39.350  1.00 71.01           C  
ATOM   4218  CB  ARG A 545     -34.317 -32.048  39.157  1.00 71.01           C  
ATOM   4219  O   ARG A 545     -31.111 -32.528  38.666  1.00 71.01           O  
ATOM   4220  CG  ARG A 545     -35.474 -33.012  39.366  1.00 71.01           C  
ATOM   4221  CD  ARG A 545     -36.630 -32.718  38.420  1.00 71.01           C  
ATOM   4222  NE  ARG A 545     -37.789 -33.559  38.709  1.00 71.01           N  
ATOM   4223  NH1 ARG A 545     -38.902 -33.055  36.749  1.00 71.01           N  
ATOM   4224  NH2 ARG A 545     -39.841 -34.490  38.269  1.00 71.01           N  
ATOM   4225  CZ  ARG A 545     -38.841 -33.699  37.908  1.00 71.01           C  
ATOM   4226  N   LEU A 546     -31.566 -30.593  39.605  1.00 63.11           N  
ATOM   4227  CA  LEU A 546     -30.387 -29.925  39.065  1.00 63.11           C  
ATOM   4228  C   LEU A 546     -29.121 -30.404  39.768  1.00 63.11           C  
ATOM   4229  CB  LEU A 546     -30.519 -28.406  39.207  1.00 63.11           C  
ATOM   4230  O   LEU A 546     -28.076 -30.564  39.133  1.00 63.11           O  
ATOM   4231  CG  LEU A 546     -31.225 -27.678  38.062  1.00 63.11           C  
ATOM   4232  CD1 LEU A 546     -31.909 -26.416  38.578  1.00 63.11           C  
ATOM   4233  CD2 LEU A 546     -30.235 -27.340  36.952  1.00 63.11           C  
ATOM   4234  N   ARG A 547     -29.280 -30.668  41.019  1.00 70.76           N  
ATOM   4235  CA  ARG A 547     -28.194 -31.225  41.818  1.00 70.76           C  
ATOM   4236  C   ARG A 547     -27.888 -32.659  41.402  1.00 70.76           C  
ATOM   4237  CB  ARG A 547     -28.541 -31.174  43.307  1.00 70.76           C  
ATOM   4238  O   ARG A 547     -26.722 -33.056  41.332  1.00 70.76           O  
ATOM   4239  CG  ARG A 547     -27.398 -30.700  44.191  1.00 70.76           C  
ATOM   4240  CD  ARG A 547     -27.831 -30.551  45.642  1.00 70.76           C  
ATOM   4241  NE  ARG A 547     -26.690 -30.591  46.553  1.00 70.76           N  
ATOM   4242  NH1 ARG A 547     -27.965 -30.624  48.479  1.00 70.76           N  
ATOM   4243  NH2 ARG A 547     -25.676 -30.660  48.612  1.00 70.76           N  
ATOM   4244  CZ  ARG A 547     -26.780 -30.625  47.879  1.00 70.76           C  
ATOM   4245  N   ARG A 548     -28.881 -33.328  41.014  1.00 71.88           N  
ATOM   4246  CA  ARG A 548     -28.729 -34.699  40.539  1.00 71.88           C  
ATOM   4247  C   ARG A 548     -28.144 -34.729  39.131  1.00 71.88           C  
ATOM   4248  CB  ARG A 548     -30.074 -35.429  40.562  1.00 71.88           C  
ATOM   4249  O   ARG A 548     -27.313 -35.584  38.816  1.00 71.88           O  
ATOM   4250  CG  ARG A 548     -30.520 -35.853  41.953  1.00 71.88           C  
ATOM   4251  CD  ARG A 548     -31.820 -36.645  41.911  1.00 71.88           C  
ATOM   4252  NE  ARG A 548     -32.281 -36.994  43.251  1.00 71.88           N  
ATOM   4253  NH1 ARG A 548     -34.144 -38.155  42.531  1.00 71.88           N  
ATOM   4254  NH2 ARG A 548     -33.703 -37.964  44.772  1.00 71.88           N  
ATOM   4255  CZ  ARG A 548     -33.375 -37.704  43.515  1.00 71.88           C  
ATOM   4256  N   LYS A 549     -28.519 -33.687  38.338  1.00 67.27           N  
ATOM   4257  CA  LYS A 549     -28.001 -33.530  36.982  1.00 67.27           C  
ATOM   4258  C   LYS A 549     -26.565 -33.014  36.998  1.00 67.27           C  
ATOM   4259  CB  LYS A 549     -28.889 -32.582  36.174  1.00 67.27           C  
ATOM   4260  O   LYS A 549     -25.745 -33.418  36.172  1.00 67.27           O  
ATOM   4261  CG  LYS A 549     -29.863 -33.289  35.242  1.00 67.27           C  
ATOM   4262  CD  LYS A 549     -30.696 -32.294  34.445  1.00 67.27           C  
ATOM   4263  CE  LYS A 549     -31.683 -33.000  33.526  1.00 67.27           C  
ATOM   4264  NZ  LYS A 549     -32.482 -32.028  32.720  1.00 67.27           N  
ATOM   4265  N   ALA A 550     -26.253 -32.184  37.952  1.00 59.47           N  
ATOM   4266  CA  ALA A 550     -24.905 -31.675  38.190  1.00 59.47           C  
ATOM   4267  C   ALA A 550     -23.999 -32.765  38.754  1.00 59.47           C  
ATOM   4268  CB  ALA A 550     -24.947 -30.479  39.138  1.00 59.47           C  
ATOM   4269  O   ALA A 550     -22.826 -32.859  38.386  1.00 59.47           O  
ATOM   4270  N   LYS A 551     -24.564 -33.675  39.520  1.00 62.01           N  
ATOM   4271  CA  LYS A 551     -23.862 -34.826  40.080  1.00 62.01           C  
ATOM   4272  C   LYS A 551     -23.744 -35.950  39.055  1.00 62.01           C  
ATOM   4273  CB  LYS A 551     -24.577 -35.334  41.333  1.00 62.01           C  
ATOM   4274  O   LYS A 551     -22.732 -36.654  39.011  1.00 62.01           O  
ATOM   4275  CG  LYS A 551     -23.669 -36.066  42.310  1.00 62.01           C  
ATOM   4276  CD  LYS A 551     -24.391 -36.385  43.613  1.00 62.01           C  
ATOM   4277  CE  LYS A 551     -23.488 -37.132  44.585  1.00 62.01           C  
ATOM   4278  NZ  LYS A 551     -24.196 -37.459  45.859  1.00 62.01           N  
ATOM   4279  N   ALA A 552     -24.633 -36.058  38.082  1.00 61.49           N  
ATOM   4280  CA  ALA A 552     -24.656 -37.013  36.977  1.00 61.49           C  
ATOM   4281  C   ALA A 552     -23.711 -36.580  35.859  1.00 61.49           C  
ATOM   4282  CB  ALA A 552     -26.076 -37.169  36.438  1.00 61.49           C  
ATOM   4283  O   ALA A 552     -23.129 -37.421  35.170  1.00 61.49           O  
ATOM   4284  N   THR A 553     -23.396 -35.283  35.735  1.00 56.09           N  
ATOM   4285  CA  THR A 553     -22.465 -34.709  34.770  1.00 56.09           C  
ATOM   4286  C   THR A 553     -21.036 -34.761  35.300  1.00 56.09           C  
ATOM   4287  CB  THR A 553     -22.838 -33.253  34.433  1.00 56.09           C  
ATOM   4288  O   THR A 553     -20.088 -34.925  34.529  1.00 56.09           O  
ATOM   4289  CG2 THR A 553     -22.386 -32.882  33.024  1.00 56.09           C  
ATOM   4290  OG1 THR A 553     -24.260 -33.097  34.523  1.00 56.09           O  
ATOM   4291  N   ARG A 554     -20.846 -34.986  36.629  1.00 51.91           N  
ATOM   4292  CA  ARG A 554     -19.542 -35.117  37.270  1.00 51.91           C  
ATOM   4293  C   ARG A 554     -19.075 -36.569  37.270  1.00 51.91           C  
ATOM   4294  CB  ARG A 554     -19.590 -34.583  38.704  1.00 51.91           C  
ATOM   4295  O   ARG A 554     -17.874 -36.840  37.210  1.00 51.91           O  
ATOM   4296  CG  ARG A 554     -19.150 -33.134  38.836  1.00 51.91           C  
ATOM   4297  CD  ARG A 554     -19.136 -32.680  40.289  1.00 51.91           C  
ATOM   4298  NE  ARG A 554     -18.281 -31.511  40.480  1.00 51.91           N  
ATOM   4299  NH1 ARG A 554     -18.871 -31.184  42.690  1.00 51.91           N  
ATOM   4300  NH2 ARG A 554     -17.366 -29.779  41.680  1.00 51.91           N  
ATOM   4301  CZ  ARG A 554     -18.175 -30.827  41.616  1.00 51.91           C  
ATOM   4302  N   GLN A 555     -19.956 -37.514  36.904  1.00 48.65           N  
ATOM   4303  CA  GLN A 555     -19.651 -38.941  36.941  1.00 48.65           C  
ATOM   4304  C   GLN A 555     -19.185 -39.440  35.577  1.00 48.65           C  
ATOM   4305  CB  GLN A 555     -20.872 -39.739  37.403  1.00 48.65           C  
ATOM   4306  O   GLN A 555     -18.295 -40.288  35.491  1.00 48.65           O  
ATOM   4307  CG  GLN A 555     -20.900 -40.008  38.901  1.00 48.65           C  
ATOM   4308  CD  GLN A 555     -22.114 -40.809  39.331  1.00 48.65           C  
ATOM   4309  NE2 GLN A 555     -22.141 -41.212  40.597  1.00 48.65           N  
ATOM   4310  OE1 GLN A 555     -23.021 -41.064  38.533  1.00 48.65           O  
ATOM   4311  N   PRO A 556     -19.456 -38.756  34.416  1.00 50.65           N  
ATOM   4312  CA  PRO A 556     -18.882 -39.220  33.151  1.00 50.65           C  
ATOM   4313  C   PRO A 556     -17.513 -38.607  32.864  1.00 50.65           C  
ATOM   4314  CB  PRO A 556     -19.911 -38.771  32.111  1.00 50.65           C  
ATOM   4315  O   PRO A 556     -16.757 -39.132  32.044  1.00 50.65           O  
ATOM   4316  CG  PRO A 556     -20.705 -37.705  32.794  1.00 50.65           C  
ATOM   4317  CD  PRO A 556     -20.548 -37.871  34.279  1.00 50.65           C  
ATOM   4318  N   ALA A 557     -17.075 -37.486  33.655  1.00 46.96           N  
ATOM   4319  CA  ALA A 557     -15.773 -36.838  33.522  1.00 46.96           C  
ATOM   4320  C   ALA A 557     -14.718 -37.551  34.363  1.00 46.96           C  
ATOM   4321  CB  ALA A 557     -15.866 -35.368  33.923  1.00 46.96           C  
ATOM   4322  O   ALA A 557     -13.565 -37.681  33.944  1.00 46.96           O  
ATOM   4323  N   ALA A 558     -15.153 -38.256  35.431  1.00 49.61           N  
ATOM   4324  CA  ALA A 558     -14.280 -39.042  36.299  1.00 49.61           C  
ATOM   4325  C   ALA A 558     -14.107 -40.460  35.762  1.00 49.61           C  
ATOM   4326  CB  ALA A 558     -14.836 -39.079  37.720  1.00 49.61           C  
ATOM   4327  O   ALA A 558     -13.021 -41.038  35.855  1.00 49.61           O  
ATOM   4328  N   ALA A 559     -15.123 -41.018  34.955  1.00 48.52           N  
ATOM   4329  CA  ALA A 559     -15.069 -42.312  34.281  1.00 48.52           C  
ATOM   4330  C   ALA A 559     -14.336 -42.206  32.947  1.00 48.52           C  
ATOM   4331  CB  ALA A 559     -16.478 -42.860  34.069  1.00 48.52           C  
ATOM   4332  O   ALA A 559     -13.637 -43.137  32.540  1.00 48.52           O  
ATOM   4333  N   ALA A 560     -14.343 -40.904  32.290  1.00 45.80           N  
ATOM   4334  CA  ALA A 560     -13.623 -40.585  31.060  1.00 45.80           C  
ATOM   4335  C   ALA A 560     -12.152 -40.299  31.345  1.00 45.80           C  
ATOM   4336  CB  ALA A 560     -14.268 -39.392  30.359  1.00 45.80           C  
ATOM   4337  O   ALA A 560     -11.277 -40.667  30.557  1.00 45.80           O  
ATOM   4338  N   LEU A 561     -11.805 -39.883  32.584  1.00 46.84           N  
ATOM   4339  CA  LEU A 561     -10.451 -39.651  33.074  1.00 46.84           C  
ATOM   4340  C   LEU A 561      -9.820 -40.950  33.563  1.00 46.84           C  
ATOM   4341  CB  LEU A 561     -10.459 -38.618  34.204  1.00 46.84           C  
ATOM   4342  O   LEU A 561      -8.630 -41.189  33.342  1.00 46.84           O  
ATOM   4343  CG  LEU A 561      -9.453 -37.473  34.083  1.00 46.84           C  
ATOM   4344  CD1 LEU A 561     -10.112 -36.147  34.449  1.00 46.84           C  
ATOM   4345  CD2 LEU A 561      -8.237 -37.733  34.965  1.00 46.84           C  
ATOM   4346  N   GLU A 562     -10.680 -41.958  34.025  1.00 49.09           N  
ATOM   4347  CA  GLU A 562     -10.252 -43.304  34.393  1.00 49.09           C  
ATOM   4348  C   GLU A 562     -10.092 -44.189  33.160  1.00 49.09           C  
ATOM   4349  CB  GLU A 562     -11.247 -43.937  35.369  1.00 49.09           C  
ATOM   4350  O   GLU A 562      -9.161 -44.993  33.084  1.00 49.09           O  
ATOM   4351  CG  GLU A 562     -10.751 -43.987  36.807  1.00 49.09           C  
ATOM   4352  CD  GLU A 562     -11.012 -45.323  37.485  1.00 49.09           C  
ATOM   4353  OE1 GLU A 562     -10.454 -45.568  38.578  1.00 49.09           O  
ATOM   4354  OE2 GLU A 562     -11.779 -46.132  36.917  1.00 49.09           O  
ATOM   4355  N   ALA A 563     -10.905 -43.897  32.079  1.00 41.98           N  
ATOM   4356  CA  ALA A 563     -10.817 -44.588  30.796  1.00 41.98           C  
ATOM   4357  C   ALA A 563      -9.657 -44.050  29.962  1.00 41.98           C  
ATOM   4358  CB  ALA A 563     -12.129 -44.453  30.027  1.00 41.98           C  
ATOM   4359  O   ALA A 563      -8.974 -44.812  29.274  1.00 41.98           O  
ATOM   4360  N   LEU A 564      -9.254 -42.739  30.150  1.00 45.79           N  
ATOM   4361  CA  LEU A 564      -8.117 -42.091  29.504  1.00 45.79           C  
ATOM   4362  C   LEU A 564      -6.816 -42.433  30.223  1.00 45.79           C  
ATOM   4363  CB  LEU A 564      -8.312 -40.573  29.472  1.00 45.79           C  
ATOM   4364  O   LEU A 564      -5.776 -42.606  29.583  1.00 45.79           O  
ATOM   4365  CG  LEU A 564      -8.526 -39.946  28.093  1.00 45.79           C  
ATOM   4366  CD1 LEU A 564      -9.418 -38.714  28.204  1.00 45.79           C  
ATOM   4367  CD2 LEU A 564      -7.189 -39.589  27.455  1.00 45.79           C  
ATOM   4368  N   LEU A 565      -6.868 -42.727  31.563  1.00 45.55           N  
ATOM   4369  CA  LEU A 565      -5.739 -43.142  32.389  1.00 45.55           C  
ATOM   4370  C   LEU A 565      -5.483 -44.639  32.247  1.00 45.55           C  
ATOM   4371  CB  LEU A 565      -5.992 -42.792  33.857  1.00 45.55           C  
ATOM   4372  O   LEU A 565      -4.332 -45.081  32.270  1.00 45.55           O  
ATOM   4373  CG  LEU A 565      -5.290 -41.541  34.387  1.00 45.55           C  
ATOM   4374  CD1 LEU A 565      -5.961 -41.059  35.669  1.00 45.55           C  
ATOM   4375  CD2 LEU A 565      -3.809 -41.819  34.625  1.00 45.55           C  
ATOM   4376  N   LEU A 566      -6.442 -45.388  31.842  1.00 42.18           N  
ATOM   4377  CA  LEU A 566      -6.368 -46.818  31.563  1.00 42.18           C  
ATOM   4378  C   LEU A 566      -5.938 -47.069  30.122  1.00 42.18           C  
ATOM   4379  CB  LEU A 566      -7.719 -47.487  31.829  1.00 42.18           C  
ATOM   4380  O   LEU A 566      -5.207 -48.023  29.844  1.00 42.18           O  
ATOM   4381  CG  LEU A 566      -7.793 -48.402  33.052  1.00 42.18           C  
ATOM   4382  CD1 LEU A 566      -9.188 -48.354  33.666  1.00 42.18           C  
ATOM   4383  CD2 LEU A 566      -7.419 -49.832  32.674  1.00 42.18           C  
ATOM   4384  N   VAL A 567      -6.143 -46.091  29.177  1.00 42.63           N  
ATOM   4385  CA  VAL A 567      -5.676 -46.079  27.794  1.00 42.63           C  
ATOM   4386  C   VAL A 567      -4.248 -45.542  27.735  1.00 42.63           C  
ATOM   4387  CB  VAL A 567      -6.601 -45.234  26.890  1.00 42.63           C  
ATOM   4388  O   VAL A 567      -3.415 -46.057  26.985  1.00 42.63           O  
ATOM   4389  CG1 VAL A 567      -5.979 -45.045  25.508  1.00 42.63           C  
ATOM   4390  CG2 VAL A 567      -7.977 -45.889  26.775  1.00 42.63           C  
ATOM   4391  N   ALA A 568      -3.835 -44.732  28.697  1.00 43.23           N  
ATOM   4392  CA  ALA A 568      -2.476 -44.223  28.860  1.00 43.23           C  
ATOM   4393  C   ALA A 568      -1.601 -45.224  29.608  1.00 43.23           C  
ATOM   4394  CB  ALA A 568      -2.493 -42.884  29.594  1.00 43.23           C  
ATOM   4395  O   ALA A 568      -0.395 -45.310  29.362  1.00 43.23           O  
ATOM   4396  N   ALA A 569      -2.245 -46.291  30.201  1.00 39.20           N  
ATOM   4397  CA  ALA A 569      -1.592 -47.363  30.947  1.00 39.20           C  
ATOM   4398  C   ALA A 569      -1.565 -48.657  30.138  1.00 39.20           C  
ATOM   4399  CB  ALA A 569      -2.296 -47.588  32.282  1.00 39.20           C  
ATOM   4400  O   ALA A 569      -0.977 -49.652  30.567  1.00 39.20           O  
ATOM   4401  N   GLY A 570      -1.778 -48.611  28.741  1.00 37.41           N  
ATOM   4402  CA  GLY A 570      -1.510 -49.682  27.794  1.00 37.41           C  
ATOM   4403  C   GLY A 570      -2.191 -50.987  28.160  1.00 37.41           C  
ATOM   4404  O   GLY A 570      -1.693 -52.066  27.833  1.00 37.41           O  
ATOM   4405  N   LYS A 571      -3.374 -50.995  28.600  1.00 39.48           N  
ATOM   4406  CA  LYS A 571      -4.094 -52.260  28.716  1.00 39.48           C  
ATOM   4407  C   LYS A 571      -5.502 -52.146  28.139  1.00 39.48           C  
ATOM   4408  CB  LYS A 571      -4.161 -52.708  30.177  1.00 39.48           C  
ATOM   4409  O   LYS A 571      -6.277 -51.277  28.546  1.00 39.48           O  
ATOM   4410  CG  LYS A 571      -2.932 -53.473  30.646  1.00 39.48           C  
ATOM   4411  CD  LYS A 571      -3.069 -53.914  32.098  1.00 39.48           C  
ATOM   4412  CE  LYS A 571      -1.845 -54.689  32.566  1.00 39.48           C  
ATOM   4413  NZ  LYS A 571      -1.962 -55.099  33.997  1.00 39.48           N  
ATOM   4414  N   GLY A 572      -5.719 -52.185  26.797  1.00 34.96           N  
ATOM   4415  CA  GLY A 572      -6.874 -52.864  26.231  1.00 34.96           C  
ATOM   4416  C   GLY A 572      -7.332 -52.266  24.915  1.00 34.96           C  
ATOM   4417  O   GLY A 572      -7.231 -51.055  24.709  1.00 34.96           O  
ATOM   4418  N   THR A 573      -7.178 -53.011  23.804  1.00 41.72           N  
ATOM   4419  CA  THR A 573      -7.585 -53.333  22.441  1.00 41.72           C  
ATOM   4420  C   THR A 573      -9.095 -53.544  22.362  1.00 41.72           C  
ATOM   4421  CB  THR A 573      -6.861 -54.590  21.924  1.00 41.72           C  
ATOM   4422  O   THR A 573      -9.676 -54.227  23.208  1.00 41.72           O  
ATOM   4423  CG2 THR A 573      -5.377 -54.318  21.700  1.00 41.72           C  
ATOM   4424  OG1 THR A 573      -7.002 -55.644  22.885  1.00 41.72           O  
ATOM   4425  N   HIS A 574      -9.843 -52.379  22.147  1.00 36.23           N  
ATOM   4426  CA  HIS A 574     -10.969 -52.332  21.221  1.00 36.23           C  
ATOM   4427  C   HIS A 574     -11.890 -51.156  21.533  1.00 36.23           C  
ATOM   4428  CB  HIS A 574     -11.757 -53.642  21.269  1.00 36.23           C  
ATOM   4429  O   HIS A 574     -12.348 -51.005  22.668  1.00 36.23           O  
ATOM   4430  CG  HIS A 574     -11.148 -54.738  20.452  1.00 36.23           C  
ATOM   4431  CD2 HIS A 574     -10.420 -55.819  20.818  1.00 36.23           C  
ATOM   4432  ND1 HIS A 574     -11.259 -54.792  19.080  1.00 36.23           N  
ATOM   4433  CE1 HIS A 574     -10.624 -55.864  18.635  1.00 36.23           C  
ATOM   4434  NE2 HIS A 574     -10.106 -56.504  19.670  1.00 36.23           N  
ATOM   4435  N   ALA A 575     -11.625 -49.938  20.984  1.00 29.69           N  
ATOM   4436  CA  ALA A 575     -12.780 -49.149  20.563  1.00 29.69           C  
ATOM   4437  C   ALA A 575     -12.342 -47.871  19.852  1.00 29.69           C  
ATOM   4438  CB  ALA A 575     -13.660 -48.811  21.764  1.00 29.69           C  
ATOM   4439  O   ALA A 575     -11.810 -46.955  20.482  1.00 29.69           O  
ATOM   4440  N   ALA A 576     -11.733 -47.909  18.771  1.00 29.86           N  
ATOM   4441  CA  ALA A 576     -11.503 -46.933  17.709  1.00 29.86           C  
ATOM   4442  C   ALA A 576     -12.757 -46.738  16.862  1.00 29.86           C  
ATOM   4443  CB  ALA A 576     -10.333 -47.370  16.829  1.00 29.86           C  
ATOM   4444  O   ALA A 576     -12.759 -45.943  15.919  1.00 29.86           O  
ATOM   4445  N   ALA A 577     -13.896 -46.486  17.476  1.00 31.66           N  
ATOM   4446  CA  ALA A 577     -14.976 -45.964  16.643  1.00 31.66           C  
ATOM   4447  C   ALA A 577     -15.885 -45.035  17.442  1.00 31.66           C  
ATOM   4448  CB  ALA A 577     -15.787 -47.111  16.045  1.00 31.66           C  
ATOM   4449  O   ALA A 577     -16.742 -44.354  16.873  1.00 31.66           O  
ATOM   4450  N   ALA A 578     -15.418 -44.203  18.383  1.00 31.06           N  
ATOM   4451  CA  ALA A 578     -16.275 -43.226  19.050  1.00 31.06           C  
ATOM   4452  C   ALA A 578     -15.541 -41.905  19.259  1.00 31.06           C  
ATOM   4453  CB  ALA A 578     -16.765 -43.776  20.388  1.00 31.06           C  
ATOM   4454  O   ALA A 578     -16.012 -41.036  19.997  1.00 31.06           O  
ATOM   4455  N   ALA A 579     -14.571 -41.598  18.458  1.00 30.08           N  
ATOM   4456  CA  ALA A 579     -13.908 -40.297  18.501  1.00 30.08           C  
ATOM   4457  C   ALA A 579     -14.087 -39.546  17.185  1.00 30.08           C  
ATOM   4458  CB  ALA A 579     -12.424 -40.467  18.816  1.00 30.08           C  
ATOM   4459  O   ALA A 579     -13.721 -38.373  17.078  1.00 30.08           O  
ATOM   4460  N   ALA A 580     -15.205 -39.784  16.494  1.00 31.78           N  
ATOM   4461  CA  ALA A 580     -15.509 -38.944  15.339  1.00 31.78           C  
ATOM   4462  C   ALA A 580     -16.935 -38.404  15.413  1.00 31.78           C  
ATOM   4463  CB  ALA A 580     -15.306 -39.726  14.044  1.00 31.78           C  
ATOM   4464  O   ALA A 580     -17.383 -37.691  14.512  1.00 31.78           O  
ATOM   4465  N   GLN A 581     -17.393 -37.832  16.483  1.00 28.61           N  
ATOM   4466  CA  GLN A 581     -18.602 -37.017  16.435  1.00 28.61           C  
ATOM   4467  C   GLN A 581     -18.608 -35.975  17.550  1.00 28.61           C  
ATOM   4468  CB  GLN A 581     -19.848 -37.898  16.534  1.00 28.61           C  
ATOM   4469  O   GLN A 581     -19.530 -35.937  18.367  1.00 28.61           O  
ATOM   4470  CG  GLN A 581     -20.637 -37.996  15.234  1.00 28.61           C  
ATOM   4471  CD  GLN A 581     -21.332 -39.334  15.069  1.00 28.61           C  
ATOM   4472  NE2 GLN A 581     -22.277 -39.400  14.137  1.00 28.61           N  
ATOM   4473  OE1 GLN A 581     -21.023 -40.301  15.774  1.00 28.61           O  
ATOM   4474  N   ALA A 582     -17.538 -35.343  17.916  1.00 32.12           N  
ATOM   4475  CA  ALA A 582     -17.629 -34.238  18.867  1.00 32.12           C  
ATOM   4476  C   ALA A 582     -16.937 -32.990  18.326  1.00 32.12           C  
ATOM   4477  CB  ALA A 582     -17.021 -34.640  20.209  1.00 32.12           C  
ATOM   4478  O   ALA A 582     -15.714 -32.969  18.171  1.00 32.12           O  
ATOM   4479  N   GLU A 583     -17.406 -32.462  17.208  1.00 32.87           N  
ATOM   4480  CA  GLU A 583     -17.034 -31.059  17.053  1.00 32.87           C  
ATOM   4481  C   GLU A 583     -18.144 -30.266  16.369  1.00 32.87           C  
ATOM   4482  CB  GLU A 583     -15.731 -30.932  16.260  1.00 32.87           C  
ATOM   4483  O   GLU A 583     -18.444 -30.494  15.195  1.00 32.87           O  
ATOM   4484  CG  GLU A 583     -14.585 -30.322  17.054  1.00 32.87           C  
ATOM   4485  CD  GLU A 583     -13.318 -30.138  16.233  1.00 32.87           C  
ATOM   4486  OE1 GLU A 583     -12.340 -29.552  16.751  1.00 32.87           O  
ATOM   4487  OE2 GLU A 583     -13.304 -30.582  15.064  1.00 32.87           O  
ATOM   4488  N   SER A 584     -19.335 -30.203  16.974  1.00 29.06           N  
ATOM   4489  CA  SER A 584     -20.237 -29.135  16.556  1.00 29.06           C  
ATOM   4490  C   SER A 584     -21.282 -28.842  17.627  1.00 29.06           C  
ATOM   4491  CB  SER A 584     -20.930 -29.501  15.243  1.00 29.06           C  
ATOM   4492  O   SER A 584     -21.899 -29.763  18.168  1.00 29.06           O  
ATOM   4493  OG  SER A 584     -21.828 -30.581  15.432  1.00 29.06           O  
ATOM   4494  N   ASP A 585     -21.154 -27.819  18.526  1.00 33.67           N  
ATOM   4495  CA  ASP A 585     -22.187 -26.791  18.604  1.00 33.67           C  
ATOM   4496  C   ASP A 585     -22.592 -26.528  20.053  1.00 33.67           C  
ATOM   4497  CB  ASP A 585     -23.411 -27.197  17.781  1.00 33.67           C  
ATOM   4498  O   ASP A 585     -22.785 -27.466  20.829  1.00 33.67           O  
ATOM   4499  CG  ASP A 585     -23.299 -26.804  16.318  1.00 33.67           C  
ATOM   4500  OD1 ASP A 585     -22.366 -26.054  15.958  1.00 33.67           O  
ATOM   4501  OD2 ASP A 585     -24.152 -27.246  15.519  1.00 33.67           O  
ATOM   4502  N   GLY A 586     -22.316 -25.294  20.638  1.00 39.32           N  
ATOM   4503  CA  GLY A 586     -23.304 -24.232  20.742  1.00 39.32           C  
ATOM   4504  C   GLY A 586     -24.645 -24.714  21.260  1.00 39.32           C  
ATOM   4505  O   GLY A 586     -25.692 -24.357  20.716  1.00 39.32           O  
ATOM   4506  N   ALA A 587     -24.770 -25.482  22.215  1.00 31.32           N  
ATOM   4507  CA  ALA A 587     -25.987 -25.966  22.861  1.00 31.32           C  
ATOM   4508  C   ALA A 587     -26.153 -25.352  24.248  1.00 31.32           C  
ATOM   4509  CB  ALA A 587     -25.971 -27.489  22.955  1.00 31.32           C  
ATOM   4510  O   ALA A 587     -26.590 -26.026  25.184  1.00 31.32           O  
ATOM   4511  N   LEU A 588     -25.866 -24.160  24.407  1.00 34.00           N  
ATOM   4512  CA  LEU A 588     -26.221 -23.548  25.683  1.00 34.00           C  
ATOM   4513  C   LEU A 588     -27.096 -22.318  25.471  1.00 34.00           C  
ATOM   4514  CB  LEU A 588     -24.961 -23.165  26.463  1.00 34.00           C  
ATOM   4515  O   LEU A 588     -27.848 -21.923  26.366  1.00 34.00           O  
ATOM   4516  CG  LEU A 588     -24.409 -24.221  27.422  1.00 34.00           C  
ATOM   4517  CD1 LEU A 588     -22.977 -23.879  27.819  1.00 34.00           C  
ATOM   4518  CD2 LEU A 588     -25.298 -24.340  28.655  1.00 34.00           C  
ATOM   4519  N   LEU A 589     -27.588 -22.139  24.220  1.00 33.79           N  
ATOM   4520  CA  LEU A 589     -28.437 -20.984  23.950  1.00 33.79           C  
ATOM   4521  C   LEU A 589     -29.771 -21.418  23.354  1.00 33.79           C  
ATOM   4522  CB  LEU A 589     -27.732 -20.011  23.002  1.00 33.79           C  
ATOM   4523  O   LEU A 589     -30.756 -20.678  23.421  1.00 33.79           O  
ATOM   4524  CG  LEU A 589     -27.387 -18.636  23.575  1.00 33.79           C  
ATOM   4525  CD1 LEU A 589     -25.936 -18.282  23.265  1.00 33.79           C  
ATOM   4526  CD2 LEU A 589     -28.331 -17.573  23.024  1.00 33.79           C  
ATOM   4527  N   ALA A 590     -30.013 -22.771  23.185  1.00 29.12           N  
ATOM   4528  CA  ALA A 590     -31.253 -23.301  22.625  1.00 29.12           C  
ATOM   4529  C   ALA A 590     -32.119 -23.932  23.711  1.00 29.12           C  
ATOM   4530  CB  ALA A 590     -30.950 -24.321  21.530  1.00 29.12           C  
ATOM   4531  O   ALA A 590     -33.347 -23.956  23.599  1.00 29.12           O  
ATOM   4532  N   VAL A 591     -31.659 -23.831  24.934  1.00 32.92           N  
ATOM   4533  CA  VAL A 591     -32.407 -24.394  26.054  1.00 32.92           C  
ATOM   4534  C   VAL A 591     -32.976 -23.267  26.914  1.00 32.92           C  
ATOM   4535  CB  VAL A 591     -31.525 -25.327  26.913  1.00 32.92           C  
ATOM   4536  O   VAL A 591     -34.092 -23.373  27.428  1.00 32.92           O  
ATOM   4537  CG1 VAL A 591     -32.274 -25.771  28.169  1.00 32.92           C  
ATOM   4538  CG2 VAL A 591     -31.078 -26.539  26.097  1.00 32.92           C  
ATOM   4539  N   ALA A 592     -32.710 -22.022  26.488  1.00 30.75           N  
ATOM   4540  CA  ALA A 592     -33.186 -20.879  27.262  1.00 30.75           C  
ATOM   4541  C   ALA A 592     -34.310 -20.150  26.531  1.00 30.75           C  
ATOM   4542  CB  ALA A 592     -32.036 -19.918  27.554  1.00 30.75           C  
ATOM   4543  O   ALA A 592     -35.259 -19.673  27.157  1.00 30.75           O  
ATOM   4544  N   VAL A 593     -34.579 -20.654  25.248  1.00 33.34           N  
ATOM   4545  CA  VAL A 593     -35.623 -20.007  24.460  1.00 33.34           C  
ATOM   4546  C   VAL A 593     -36.800 -20.963  24.278  1.00 33.34           C  
ATOM   4547  CB  VAL A 593     -35.093 -19.546  23.084  1.00 33.34           C  
ATOM   4548  O   VAL A 593     -37.958 -20.539  24.277  1.00 33.34           O  
ATOM   4549  CG1 VAL A 593     -36.233 -19.018  22.215  1.00 33.34           C  
ATOM   4550  CG2 VAL A 593     -34.013 -18.480  23.260  1.00 33.34           C  
ATOM   4551  N   ALA A 594     -36.730 -22.189  24.785  1.00 30.39           N  
ATOM   4552  CA  ALA A 594     -37.820 -23.160  24.725  1.00 30.39           C  
ATOM   4553  C   ALA A 594     -38.502 -23.304  26.082  1.00 30.39           C  
ATOM   4554  CB  ALA A 594     -37.301 -24.514  24.247  1.00 30.39           C  
ATOM   4555  O   ALA A 594     -39.687 -23.636  26.156  1.00 30.39           O  
ATOM   4556  N   ALA A 595     -38.128 -22.492  27.051  1.00 31.41           N  
ATOM   4557  CA  ALA A 595     -38.697 -22.596  28.392  1.00 31.41           C  
ATOM   4558  C   ALA A 595     -39.573 -21.388  28.711  1.00 31.41           C  
ATOM   4559  CB  ALA A 595     -37.587 -22.734  29.431  1.00 31.41           C  
ATOM   4560  O   ALA A 595     -40.558 -21.504  29.444  1.00 31.41           O  
ATOM   4561  N   VAL A 596     -39.783 -20.487  27.662  1.00 31.88           N  
ATOM   4562  CA  VAL A 596     -40.615 -19.305  27.867  1.00 31.88           C  
ATOM   4563  C   VAL A 596     -41.816 -19.350  26.925  1.00 31.88           C  
ATOM   4564  CB  VAL A 596     -39.814 -18.002  27.648  1.00 31.88           C  
ATOM   4565  O   VAL A 596     -42.901 -18.875  27.270  1.00 31.88           O  
ATOM   4566  CG1 VAL A 596     -40.730 -16.783  27.738  1.00 31.88           C  
ATOM   4567  CG2 VAL A 596     -38.679 -17.898  28.665  1.00 31.88           C  
ATOM   4568  N   ALA A 597     -42.090 -20.470  26.222  1.00 32.78           N  
ATOM   4569  CA  ALA A 597     -43.250 -20.568  25.340  1.00 32.78           C  
ATOM   4570  C   ALA A 597     -44.148 -21.734  25.741  1.00 32.78           C  
ATOM   4571  CB  ALA A 597     -42.803 -20.720  23.888  1.00 32.78           C  
ATOM   4572  O   ALA A 597     -45.310 -21.800  25.334  1.00 32.78           O  
ATOM   4573  N   ALA A 598     -44.061 -22.247  26.990  1.00 30.50           N  
ATOM   4574  CA  ALA A 598     -45.000 -23.305  27.350  1.00 30.50           C  
ATOM   4575  C   ALA A 598     -45.779 -22.942  28.611  1.00 30.50           C  
ATOM   4576  CB  ALA A 598     -44.263 -24.628  27.546  1.00 30.50           C  
ATOM   4577  O   ALA A 598     -46.586 -23.736  29.099  1.00 30.50           O  
ATOM   4578  N   ALA A 599     -46.255 -21.710  28.812  1.00 30.26           N  
ATOM   4579  CA  ALA A 599     -47.221 -21.518  29.890  1.00 30.26           C  
ATOM   4580  C   ALA A 599     -48.308 -20.527  29.482  1.00 30.26           C  
ATOM   4581  CB  ALA A 599     -46.517 -21.038  31.157  1.00 30.26           C  
ATOM   4582  O   ALA A 599     -48.037 -19.337  29.304  1.00 30.26           O  
ATOM   4583  N   ALA A 600     -49.099 -20.655  28.430  1.00 29.90           N  
ATOM   4584  CA  ALA A 600     -50.402 -20.000  28.346  1.00 29.90           C  
ATOM   4585  C   ALA A 600     -51.403 -20.867  27.587  1.00 29.90           C  
ATOM   4586  CB  ALA A 600     -50.270 -18.635  27.676  1.00 29.90           C  
ATOM   4587  O   ALA A 600     -51.149 -21.268  26.449  1.00 29.90           O  
ATOM   4588  N   ALA A 601     -52.218 -21.727  28.244  1.00 31.25           N  
ATOM   4589  CA  ALA A 601     -53.674 -21.747  28.366  1.00 31.25           C  
ATOM   4590  C   ALA A 601     -54.221 -23.159  28.176  1.00 31.25           C  
ATOM   4591  CB  ALA A 601     -54.305 -20.795  27.353  1.00 31.25           C  
ATOM   4592  O   ALA A 601     -53.717 -23.920  27.347  1.00 31.25           O  
ATOM   4593  N   PRO A 602     -55.443 -23.414  28.911  1.00 38.63           N  
ATOM   4594  CA  PRO A 602     -56.376 -24.349  29.546  1.00 38.63           C  
ATOM   4595  C   PRO A 602     -57.346 -24.981  28.551  1.00 38.63           C  
ATOM   4596  CB  PRO A 602     -57.122 -23.472  30.554  1.00 38.63           C  
ATOM   4597  O   PRO A 602     -57.423 -24.548  27.398  1.00 38.63           O  
ATOM   4598  CG  PRO A 602     -57.229 -22.136  29.893  1.00 38.63           C  
ATOM   4599  CD  PRO A 602     -56.433 -22.168  28.620  1.00 38.63           C  
ATOM   4600  N   GLU A 603     -57.698 -26.370  28.835  1.00 30.40           N  
ATOM   4601  CA  GLU A 603     -58.642 -27.460  29.061  1.00 30.40           C  
ATOM   4602  C   GLU A 603     -60.040 -27.090  28.571  1.00 30.40           C  
ATOM   4603  CB  GLU A 603     -58.687 -27.834  30.545  1.00 30.40           C  
ATOM   4604  O   GLU A 603     -60.550 -26.014  28.890  1.00 30.40           O  
ATOM   4605  CG  GLU A 603     -57.984 -29.144  30.870  1.00 30.40           C  
ATOM   4606  CD  GLU A 603     -58.269 -29.645  32.277  1.00 30.40           C  
ATOM   4607  OE1 GLU A 603     -57.839 -30.769  32.620  1.00 30.40           O  
ATOM   4608  OE2 GLU A 603     -58.929 -28.906  33.042  1.00 30.40           O  
ATOM   4609  N   ALA A 604     -60.744 -27.894  27.703  1.00 32.54           N  
ATOM   4610  CA  ALA A 604     -61.661 -29.011  27.493  1.00 32.54           C  
ATOM   4611  C   ALA A 604     -63.054 -28.514  27.115  1.00 32.54           C  
ATOM   4612  CB  ALA A 604     -61.732 -29.884  28.743  1.00 32.54           C  
ATOM   4613  O   ALA A 604     -63.616 -27.650  27.792  1.00 32.54           O  
ATOM   4614  N   GLU A 605     -63.768 -29.130  26.066  1.00 33.99           N  
ATOM   4615  CA  GLU A 605     -64.625 -30.053  25.327  1.00 33.99           C  
ATOM   4616  C   GLU A 605     -66.018 -29.466  25.118  1.00 33.99           C  
ATOM   4617  CB  GLU A 605     -64.723 -31.396  26.055  1.00 33.99           C  
ATOM   4618  O   GLU A 605     -66.550 -28.788  25.999  1.00 33.99           O  
ATOM   4619  CG  GLU A 605     -63.633 -32.385  25.671  1.00 33.99           C  
ATOM   4620  CD  GLU A 605     -64.128 -33.820  25.585  1.00 33.99           C  
ATOM   4621  OE1 GLU A 605     -63.389 -34.687  25.065  1.00 33.99           O  
ATOM   4622  OE2 GLU A 605     -65.264 -34.080  26.041  1.00 33.99           O  
ATOM   4623  N   PRO A 606     -67.061 -30.207  24.289  1.00 49.59           N  
ATOM   4624  CA  PRO A 606     -67.184 -31.412  23.466  1.00 49.59           C  
ATOM   4625  C   PRO A 606     -68.047 -31.194  22.225  1.00 49.59           C  
ATOM   4626  CB  PRO A 606     -67.835 -32.422  24.414  1.00 49.59           C  
ATOM   4627  O   PRO A 606     -68.697 -30.154  22.096  1.00 49.59           O  
ATOM   4628  CG  PRO A 606     -68.767 -31.610  25.255  1.00 49.59           C  
ATOM   4629  CD  PRO A 606     -68.557 -30.158  24.935  1.00 49.59           C  
ATOM   4630  N   ALA A 607     -67.716 -31.985  21.153  1.00 35.12           N  
ATOM   4631  CA  ALA A 607     -68.142 -32.645  19.921  1.00 35.12           C  
ATOM   4632  C   ALA A 607     -69.603 -32.335  19.610  1.00 35.12           C  
ATOM   4633  CB  ALA A 607     -67.932 -34.154  20.027  1.00 35.12           C  
ATOM   4634  O   ALA A 607     -70.408 -32.126  20.521  1.00 35.12           O  
ATOM   4635  N   PRO A 608     -70.096 -32.634  18.248  1.00 50.80           N  
ATOM   4636  CA  PRO A 608     -70.198 -33.853  17.444  1.00 50.80           C  
ATOM   4637  C   PRO A 608     -70.383 -33.565  15.956  1.00 50.80           C  
ATOM   4638  CB  PRO A 608     -71.431 -34.554  18.022  1.00 50.80           C  
ATOM   4639  O   PRO A 608     -70.454 -32.401  15.553  1.00 50.80           O  
ATOM   4640  CG  PRO A 608     -72.360 -33.445  18.396  1.00 50.80           C  
ATOM   4641  CD  PRO A 608     -71.645 -32.138  18.204  1.00 50.80           C  
ATOM   4642  N   MET A 609     -69.855 -34.459  15.059  1.00 31.02           N  
ATOM   4643  CA  MET A 609     -70.489 -35.393  14.133  1.00 31.02           C  
ATOM   4644  C   MET A 609     -70.157 -35.037  12.688  1.00 31.02           C  
ATOM   4645  CB  MET A 609     -72.005 -35.404  14.334  1.00 31.02           C  
ATOM   4646  O   MET A 609     -70.309 -33.885  12.278  1.00 31.02           O  
ATOM   4647  CG  MET A 609     -72.495 -36.516  15.248  1.00 31.02           C  
ATOM   4648  SD  MET A 609     -74.177 -37.101  14.805  1.00 31.02           S  
ATOM   4649  CE  MET A 609     -74.268 -38.606  15.815  1.00 31.02           C  
ATOM   4650  N   ALA A 610     -69.457 -35.912  11.963  1.00 31.19           N  
ATOM   4651  CA  ALA A 610     -69.859 -36.806  10.879  1.00 31.19           C  
ATOM   4652  C   ALA A 610     -69.003 -36.580   9.636  1.00 31.19           C  
ATOM   4653  CB  ALA A 610     -71.336 -36.609  10.547  1.00 31.19           C  
ATOM   4654  O   ALA A 610     -68.765 -35.438   9.237  1.00 31.19           O  
ATOM   4655  N   ALA A 611     -68.205 -37.577   9.202  1.00 29.92           N  
ATOM   4656  CA  ALA A 611     -68.420 -38.510   8.099  1.00 29.92           C  
ATOM   4657  C   ALA A 611     -67.230 -38.515   7.145  1.00 29.92           C  
ATOM   4658  CB  ALA A 611     -69.700 -38.157   7.345  1.00 29.92           C  
ATOM   4659  O   ALA A 611     -66.726 -37.456   6.764  1.00 29.92           O  
ATOM   4660  N   ALA A 612     -66.486 -39.621   7.099  1.00 31.35           N  
ATOM   4661  CA  ALA A 612     -66.546 -40.716   6.135  1.00 31.35           C  
ATOM   4662  C   ALA A 612     -65.203 -40.908   5.438  1.00 31.35           C  
ATOM   4663  CB  ALA A 612     -67.645 -40.460   5.106  1.00 31.35           C  
ATOM   4664  O   ALA A 612     -64.582 -39.938   4.995  1.00 31.35           O  
ATOM   4665  N   ALA A 613     -64.470 -41.971   5.792  1.00 31.03           N  
ATOM   4666  CA  ALA A 613     -64.258 -43.291   5.204  1.00 31.03           C  
ATOM   4667  C   ALA A 613     -63.017 -43.303   4.315  1.00 31.03           C  
ATOM   4668  CB  ALA A 613     -65.486 -43.721   4.404  1.00 31.03           C  
ATOM   4669  O   ALA A 613     -62.882 -42.470   3.416  1.00 31.03           O  
ATOM   4670  N   ALA A 614     -61.843 -43.704   4.738  1.00 27.32           N  
ATOM   4671  CA  ALA A 614     -60.755 -44.564   4.282  1.00 27.32           C  
ATOM   4672  C   ALA A 614     -61.294 -45.788   3.548  1.00 27.32           C  
ATOM   4673  CB  ALA A 614     -59.886 -44.994   5.461  1.00 27.32           C  
ATOM   4674  O   ALA A 614     -62.374 -46.287   3.870  1.00 27.32           O  
ATOM   4675  N   PRO A 615     -60.418 -46.585   2.861  1.00 56.31           N  
ATOM   4676  CA  PRO A 615     -59.128 -46.826   2.210  1.00 56.31           C  
ATOM   4677  C   PRO A 615     -59.114 -48.110   1.384  1.00 56.31           C  
ATOM   4678  CB  PRO A 615     -58.153 -46.923   3.386  1.00 56.31           C  
ATOM   4679  O   PRO A 615     -60.152 -48.759   1.227  1.00 56.31           O  
ATOM   4680  CG  PRO A 615     -58.933 -47.585   4.476  1.00 56.31           C  
ATOM   4681  CD  PRO A 615     -60.359 -47.722   4.025  1.00 56.31           C  
ATOM   4682  N   ALA A 616     -58.284 -48.114   0.435  1.00 29.83           N  
ATOM   4683  CA  ALA A 616     -57.579 -49.373   0.209  1.00 29.83           C  
ATOM   4684  C   ALA A 616     -57.007 -49.436  -1.204  1.00 29.83           C  
ATOM   4685  CB  ALA A 616     -58.511 -50.557   0.456  1.00 29.83           C  
ATOM   4686  O   ALA A 616     -57.691 -49.096  -2.173  1.00 29.83           O  
ATOM   4687  N   SER A 617     -55.699 -49.759  -1.319  1.00 31.78           N  
ATOM   4688  CA  SER A 617     -54.797 -50.890  -1.508  1.00 31.78           C  
ATOM   4689  C   SER A 617     -54.609 -51.206  -2.988  1.00 31.78           C  
ATOM   4690  CB  SER A 617     -55.325 -52.125  -0.778  1.00 31.78           C  
ATOM   4691  O   SER A 617     -55.569 -51.175  -3.762  1.00 31.78           O  
ATOM   4692  OG  SER A 617     -56.633 -52.448  -1.217  1.00 31.78           O  
ATOM   4693  N   MET A 618     -53.387 -51.311  -3.488  1.00 33.36           N  
ATOM   4694  CA  MET A 618     -52.503 -52.397  -3.904  1.00 33.36           C  
ATOM   4695  C   MET A 618     -52.676 -52.701  -5.388  1.00 33.36           C  
ATOM   4696  CB  MET A 618     -52.773 -53.656  -3.078  1.00 33.36           C  
ATOM   4697  O   MET A 618     -53.800 -52.846  -5.870  1.00 33.36           O  
ATOM   4698  CG  MET A 618     -51.718 -53.932  -2.019  1.00 33.36           C  
ATOM   4699  SD  MET A 618     -51.517 -55.724  -1.677  1.00 33.36           S  
ATOM   4700  CE  MET A 618     -49.965 -55.698  -0.738  1.00 33.36           C  
ATOM   4701  N   GLN A 619     -51.622 -52.671  -6.190  1.00 33.12           N  
ATOM   4702  CA  GLN A 619     -51.221 -53.768  -7.065  1.00 33.12           C  
ATOM   4703  C   GLN A 619     -50.194 -53.304  -8.094  1.00 33.12           C  
ATOM   4704  CB  GLN A 619     -52.439 -54.366  -7.770  1.00 33.12           C  
ATOM   4705  O   GLN A 619     -50.431 -52.339  -8.823  1.00 33.12           O  
ATOM   4706  CG  GLN A 619     -52.655 -55.844  -7.478  1.00 33.12           C  
ATOM   4707  CD  GLN A 619     -53.998 -56.350  -7.969  1.00 33.12           C  
ATOM   4708  NE2 GLN A 619     -54.225 -57.653  -7.840  1.00 33.12           N  
ATOM   4709  OE1 GLN A 619     -54.826 -55.576  -8.460  1.00 33.12           O  
ATOM   4710  N   LYS A 620     -48.947 -53.801  -8.084  1.00 35.74           N  
ATOM   4711  CA  LYS A 620     -47.966 -54.664  -8.734  1.00 35.74           C  
ATOM   4712  C   LYS A 620     -48.224 -54.757 -10.235  1.00 35.74           C  
ATOM   4713  CB  LYS A 620     -47.983 -56.061  -8.112  1.00 35.74           C  
ATOM   4714  O   LYS A 620     -49.352 -55.017 -10.661  1.00 35.74           O  
ATOM   4715  CG  LYS A 620     -46.630 -56.525  -7.594  1.00 35.74           C  
ATOM   4716  CD  LYS A 620     -46.719 -57.902  -6.950  1.00 35.74           C  
ATOM   4717  CE  LYS A 620     -45.377 -58.345  -6.385  1.00 35.74           C  
ATOM   4718  NZ  LYS A 620     -45.463 -59.690  -5.740  1.00 35.74           N  
ATOM   4719  N   GLN A 621     -47.269 -54.471 -11.068  1.00 36.77           N  
ATOM   4720  CA  GLN A 621     -46.947 -55.249 -12.260  1.00 36.77           C  
ATOM   4721  C   GLN A 621     -45.762 -54.644 -13.008  1.00 36.77           C  
ATOM   4722  CB  GLN A 621     -48.161 -55.340 -13.185  1.00 36.77           C  
ATOM   4723  O   GLN A 621     -45.750 -53.445 -13.296  1.00 36.77           O  
ATOM   4724  CG  GLN A 621     -48.936 -56.645 -13.056  1.00 36.77           C  
ATOM   4725  CD  GLN A 621     -50.058 -56.764 -14.071  1.00 36.77           C  
ATOM   4726  NE2 GLN A 621     -50.670 -57.941 -14.142  1.00 36.77           N  
ATOM   4727  OE1 GLN A 621     -50.372 -55.806 -14.784  1.00 36.77           O  
ATOM   4728  N   GLN A 622     -44.619 -55.373 -13.070  1.00 36.44           N  
ATOM   4729  CA  GLN A 622     -44.002 -56.303 -14.010  1.00 36.44           C  
ATOM   4730  C   GLN A 622     -43.637 -55.604 -15.316  1.00 36.44           C  
ATOM   4731  CB  GLN A 622     -44.934 -57.483 -14.288  1.00 36.44           C  
ATOM   4732  O   GLN A 622     -44.463 -54.901 -15.902  1.00 36.44           O  
ATOM   4733  CG  GLN A 622     -44.758 -58.647 -13.323  1.00 36.44           C  
ATOM   4734  CD  GLN A 622     -45.671 -59.816 -13.640  1.00 36.44           C  
ATOM   4735  NE2 GLN A 622     -45.524 -60.904 -12.892  1.00 36.44           N  
ATOM   4736  OE1 GLN A 622     -46.503 -59.742 -14.550  1.00 36.44           O  
ATOM   4737  N   GLY A 623     -42.326 -55.658 -15.663  1.00 33.37           N  
ATOM   4738  CA  GLY A 623     -41.716 -56.466 -16.707  1.00 33.37           C  
ATOM   4739  C   GLY A 623     -40.789 -55.673 -17.609  1.00 33.37           C  
ATOM   4740  O   GLY A 623     -41.147 -54.591 -18.079  1.00 33.37           O  
ATOM   4741  N   GLN A 624     -39.541 -56.059 -17.511  1.00 36.60           N  
ATOM   4742  CA  GLN A 624     -38.725 -57.009 -18.259  1.00 36.60           C  
ATOM   4743  C   GLN A 624     -38.108 -56.353 -19.491  1.00 36.60           C  
ATOM   4744  CB  GLN A 624     -39.557 -58.224 -18.673  1.00 36.60           C  
ATOM   4745  O   GLN A 624     -38.807 -55.703 -20.271  1.00 36.60           O  
ATOM   4746  CG  GLN A 624     -39.750 -59.245 -17.560  1.00 36.60           C  
ATOM   4747  CD  GLN A 624     -40.455 -60.502 -18.033  1.00 36.60           C  
ATOM   4748  NE2 GLN A 624     -40.590 -61.478 -17.141  1.00 36.60           N  
ATOM   4749  OE1 GLN A 624     -40.877 -60.595 -19.190  1.00 36.60           O  
ATOM   4750  N   ALA A 625     -36.751 -56.384 -19.512  1.00 34.77           N  
ATOM   4751  CA  ALA A 625     -35.733 -57.299 -20.019  1.00 34.77           C  
ATOM   4752  C   ALA A 625     -35.437 -57.031 -21.492  1.00 34.77           C  
ATOM   4753  CB  ALA A 625     -36.175 -58.748 -19.823  1.00 34.77           C  
ATOM   4754  O   ALA A 625     -36.356 -56.830 -22.289  1.00 34.77           O  
ATOM   4755  N   ALA A 626     -34.138 -56.797 -21.826  1.00 36.18           N  
ATOM   4756  CA  ALA A 626     -33.182 -57.736 -22.407  1.00 36.18           C  
ATOM   4757  C   ALA A 626     -32.670 -57.234 -23.754  1.00 36.18           C  
ATOM   4758  CB  ALA A 626     -33.817 -59.115 -22.563  1.00 36.18           C  
ATOM   4759  O   ALA A 626     -33.452 -56.786 -24.595  1.00 36.18           O  
ATOM   4760  N   LEU A 627     -31.347 -57.046 -23.819  1.00 37.88           N  
ATOM   4761  CA  LEU A 627     -30.408 -57.906 -24.531  1.00 37.88           C  
ATOM   4762  C   LEU A 627     -29.241 -57.096 -25.085  1.00 37.88           C  
ATOM   4763  CB  LEU A 627     -31.116 -58.647 -25.668  1.00 37.88           C  
ATOM   4764  O   LEU A 627     -29.445 -56.131 -25.825  1.00 37.88           O  
ATOM   4765  CG  LEU A 627     -31.324 -60.150 -25.473  1.00 37.88           C  
ATOM   4766  CD1 LEU A 627     -32.749 -60.541 -25.848  1.00 37.88           C  
ATOM   4767  CD2 LEU A 627     -30.312 -60.941 -26.295  1.00 37.88           C  
ATOM   4768  N   GLN A 628     -28.050 -57.388 -24.473  1.00 36.80           N  
ATOM   4769  CA  GLN A 628     -26.979 -58.361 -24.657  1.00 36.80           C  
ATOM   4770  C   GLN A 628     -25.928 -57.845 -25.635  1.00 36.80           C  
ATOM   4771  CB  GLN A 628     -27.544 -59.695 -25.148  1.00 36.80           C  
ATOM   4772  O   GLN A 628     -26.254 -57.469 -26.763  1.00 36.80           O  
ATOM   4773  CG  GLN A 628     -26.950 -60.910 -24.447  1.00 36.80           C  
ATOM   4774  CD  GLN A 628     -27.760 -62.173 -24.675  1.00 36.80           C  
ATOM   4775  NE2 GLN A 628     -27.624 -63.136 -23.770  1.00 36.80           N  
ATOM   4776  OE1 GLN A 628     -28.501 -62.282 -25.657  1.00 36.80           O  
ATOM   4777  N   GLU A 629     -24.710 -57.683 -25.140  1.00 35.24           N  
ATOM   4778  CA  GLU A 629     -23.584 -58.607 -25.044  1.00 35.24           C  
ATOM   4779  C   GLU A 629     -22.615 -58.419 -26.208  1.00 35.24           C  
ATOM   4780  CB  GLU A 629     -24.079 -60.055 -25.001  1.00 35.24           C  
ATOM   4781  O   GLU A 629     -23.023 -58.431 -27.371  1.00 35.24           O  
ATOM   4782  CG  GLU A 629     -23.580 -60.840 -23.796  1.00 35.24           C  
ATOM   4783  CD  GLU A 629     -23.880 -62.327 -23.883  1.00 35.24           C  
ATOM   4784  OE1 GLU A 629     -23.149 -63.132 -23.261  1.00 35.24           O  
ATOM   4785  OE2 GLU A 629     -24.854 -62.692 -24.579  1.00 35.24           O  
ATOM   4786  N   LEU A 630     -21.411 -57.939 -25.991  1.00 36.53           N  
ATOM   4787  CA  LEU A 630     -20.167 -58.661 -26.238  1.00 36.53           C  
ATOM   4788  C   LEU A 630     -19.011 -58.029 -25.470  1.00 36.53           C  
ATOM   4789  CB  LEU A 630     -19.849 -58.684 -27.735  1.00 36.53           C  
ATOM   4790  O   LEU A 630     -18.748 -56.832 -25.609  1.00 36.53           O  
ATOM   4791  CG  LEU A 630     -20.262 -59.944 -28.497  1.00 36.53           C  
ATOM   4792  CD1 LEU A 630     -20.572 -59.607 -29.951  1.00 36.53           C  
ATOM   4793  CD2 LEU A 630     -19.170 -61.005 -28.410  1.00 36.53           C  
ATOM   4794  N   GLN A 631     -18.642 -58.700 -24.286  1.00 31.01           N  
ATOM   4795  CA  GLN A 631     -17.685 -59.706 -23.838  1.00 31.01           C  
ATOM   4796  C   GLN A 631     -16.307 -59.465 -24.448  1.00 31.01           C  
ATOM   4797  CB  GLN A 631     -18.177 -61.111 -24.192  1.00 31.01           C  
ATOM   4798  O   GLN A 631     -16.158 -59.445 -25.671  1.00 31.01           O  
ATOM   4799  CG  GLN A 631     -18.924 -61.804 -23.060  1.00 31.01           C  
ATOM   4800  CD  GLN A 631     -19.472 -63.160 -23.463  1.00 31.01           C  
ATOM   4801  NE2 GLN A 631     -20.328 -63.727 -22.620  1.00 31.01           N  
ATOM   4802  OE1 GLN A 631     -19.129 -63.693 -24.523  1.00 31.01           O  
ATOM   4803  N   GLN A 632     -15.402 -59.026 -23.648  1.00 34.38           N  
ATOM   4804  CA  GLN A 632     -14.232 -59.230 -22.800  1.00 34.38           C  
ATOM   4805  C   GLN A 632     -13.018 -59.641 -23.628  1.00 34.38           C  
ATOM   4806  CB  GLN A 632     -14.521 -60.286 -21.732  1.00 34.38           C  
ATOM   4807  O   GLN A 632     -13.156 -60.308 -24.655  1.00 34.38           O  
ATOM   4808  CG  GLN A 632     -15.222 -59.736 -20.497  1.00 34.38           C  
ATOM   4809  CD  GLN A 632     -15.503 -60.804 -19.457  1.00 34.38           C  
ATOM   4810  NE2 GLN A 632     -16.250 -60.441 -18.420  1.00 34.38           N  
ATOM   4811  OE1 GLN A 632     -15.052 -61.947 -19.584  1.00 34.38           O  
ATOM   4812  N   PRO A 633     -11.687 -59.762 -23.040  1.00 53.91           N  
ATOM   4813  CA  PRO A 633     -10.858 -59.615 -21.841  1.00 53.91           C  
ATOM   4814  C   PRO A 633      -9.369 -59.798 -22.128  1.00 53.91           C  
ATOM   4815  CB  PRO A 633     -11.375 -60.720 -20.917  1.00 53.91           C  
ATOM   4816  O   PRO A 633      -8.975 -59.965 -23.285  1.00 53.91           O  
ATOM   4817  CG  PRO A 633     -11.740 -61.844 -21.832  1.00 53.91           C  
ATOM   4818  CD  PRO A 633     -11.596 -61.371 -23.250  1.00 53.91           C  
ATOM   4819  N   ARG A 634      -8.548 -59.136 -21.350  1.00 33.09           N  
ATOM   4820  CA  ARG A 634      -7.518 -59.761 -20.527  1.00 33.09           C  
ATOM   4821  C   ARG A 634      -6.249 -58.916 -20.503  1.00 33.09           C  
ATOM   4822  CB  ARG A 634      -7.202 -61.168 -21.038  1.00 33.09           C  
ATOM   4823  O   ARG A 634      -5.748 -58.509 -21.553  1.00 33.09           O  
ATOM   4824  CG  ARG A 634      -7.820 -62.280 -20.205  1.00 33.09           C  
ATOM   4825  CD  ARG A 634      -7.320 -63.652 -20.636  1.00 33.09           C  
ATOM   4826  NE  ARG A 634      -7.798 -64.704 -19.744  1.00 33.09           N  
ATOM   4827  NH1 ARG A 634      -7.075 -66.448 -21.076  1.00 33.09           N  
ATOM   4828  NH2 ARG A 634      -8.142 -66.880 -19.094  1.00 33.09           N  
ATOM   4829  CZ  ARG A 634      -7.671 -66.008 -19.973  1.00 33.09           C  
ATOM   4830  N   ALA A 635      -5.822 -58.478 -19.295  1.00 33.68           N  
ATOM   4831  CA  ALA A 635      -4.900 -59.001 -18.290  1.00 33.68           C  
ATOM   4832  C   ALA A 635      -3.590 -58.217 -18.288  1.00 33.68           C  
ATOM   4833  CB  ALA A 635      -4.628 -60.483 -18.536  1.00 33.68           C  
ATOM   4834  O   ALA A 635      -3.043 -57.908 -19.349  1.00 33.68           O  
ATOM   4835  N   GLN A 636      -3.182 -57.603 -17.191  1.00 35.56           N  
ATOM   4836  CA  GLN A 636      -2.219 -57.853 -16.124  1.00 35.56           C  
ATOM   4837  C   GLN A 636      -0.898 -57.139 -16.397  1.00 35.56           C  
ATOM   4838  CB  GLN A 636      -1.979 -59.354 -15.957  1.00 35.56           C  
ATOM   4839  O   GLN A 636      -0.331 -57.266 -17.484  1.00 35.56           O  
ATOM   4840  CG  GLN A 636      -3.005 -60.045 -15.068  1.00 35.56           C  
ATOM   4841  CD  GLN A 636      -2.729 -61.528 -14.898  1.00 35.56           C  
ATOM   4842  NE2 GLN A 636      -3.549 -62.194 -14.092  1.00 35.56           N  
ATOM   4843  OE1 GLN A 636      -1.788 -62.069 -15.486  1.00 35.56           O  
ATOM   4844  N   GLN A 637      -0.548 -56.098 -15.614  1.00 35.02           N  
ATOM   4845  CA  GLN A 637       0.784 -56.053 -15.019  1.00 35.02           C  
ATOM   4846  C   GLN A 637       0.870 -54.975 -13.942  1.00 35.02           C  
ATOM   4847  CB  GLN A 637       1.844 -55.807 -16.094  1.00 35.02           C  
ATOM   4848  O   GLN A 637       0.573 -53.807 -14.201  1.00 35.02           O  
ATOM   4849  CG  GLN A 637       3.054 -56.725 -15.986  1.00 35.02           C  
ATOM   4850  CD  GLN A 637       3.943 -56.672 -17.214  1.00 35.02           C  
ATOM   4851  NE2 GLN A 637       4.685 -57.747 -17.457  1.00 35.02           N  
ATOM   4852  OE1 GLN A 637       3.962 -55.673 -17.940  1.00 35.02           O  
ATOM   4853  N   GLN A 638       0.744 -55.279 -12.625  1.00 35.32           N  
ATOM   4854  CA  GLN A 638       1.476 -55.365 -11.366  1.00 35.32           C  
ATOM   4855  C   GLN A 638       2.829 -54.667 -11.468  1.00 35.32           C  
ATOM   4856  CB  GLN A 638       1.669 -56.826 -10.956  1.00 35.32           C  
ATOM   4857  O   GLN A 638       3.583 -54.898 -12.416  1.00 35.32           O  
ATOM   4858  CG  GLN A 638       1.311 -57.109  -9.503  1.00 35.32           C  
ATOM   4859  CD  GLN A 638       1.047 -58.579  -9.239  1.00 35.32           C  
ATOM   4860  NE2 GLN A 638       0.344 -58.869  -8.149  1.00 35.32           N  
ATOM   4861  OE1 GLN A 638       1.472 -59.448 -10.008  1.00 35.32           O  
ATOM   4862  N   GLN A 639       3.141 -53.663 -10.606  1.00 35.87           N  
ATOM   4863  CA  GLN A 639       3.954 -53.556  -9.399  1.00 35.87           C  
ATOM   4864  C   GLN A 639       5.136 -52.615  -9.615  1.00 35.87           C  
ATOM   4865  CB  GLN A 639       4.452 -54.934  -8.963  1.00 35.87           C  
ATOM   4866  O   GLN A 639       5.830 -52.704 -10.630  1.00 35.87           O  
ATOM   4867  CG  GLN A 639       3.531 -55.637  -7.975  1.00 35.87           C  
ATOM   4868  CD  GLN A 639       4.015 -57.028  -7.609  1.00 35.87           C  
ATOM   4869  NE2 GLN A 639       3.118 -57.843  -7.064  1.00 35.87           N  
ATOM   4870  OE1 GLN A 639       5.185 -57.367  -7.814  1.00 35.87           O  
ATOM   4871  N   GLN A 640       5.235 -51.508  -8.858  1.00 33.20           N  
ATOM   4872  CA  GLN A 640       6.314 -51.336  -7.890  1.00 33.20           C  
ATOM   4873  C   GLN A 640       6.477 -49.869  -7.503  1.00 33.20           C  
ATOM   4874  CB  GLN A 640       7.629 -51.881  -8.450  1.00 33.20           C  
ATOM   4875  O   GLN A 640       6.571 -48.999  -8.371  1.00 33.20           O  
ATOM   4876  CG  GLN A 640       7.838 -53.367  -8.195  1.00 33.20           C  
ATOM   4877  CD  GLN A 640       9.180 -53.866  -8.696  1.00 33.20           C  
ATOM   4878  NE2 GLN A 640       9.350 -55.184  -8.723  1.00 33.20           N  
ATOM   4879  OE1 GLN A 640      10.056 -53.074  -9.057  1.00 33.20           O  
ATOM   4880  N   ALA A 641       6.203 -49.508  -6.252  1.00 40.62           N  
ATOM   4881  CA  ALA A 641       6.747 -48.751  -5.127  1.00 40.62           C  
ATOM   4882  C   ALA A 641       8.269 -48.847  -5.087  1.00 40.62           C  
ATOM   4883  CB  ALA A 641       6.150 -49.250  -3.813  1.00 40.62           C  
ATOM   4884  O   ALA A 641       8.836 -49.919  -5.313  1.00 40.62           O  
ATOM   4885  N   PRO A 642       9.021 -47.813  -4.652  1.00 49.70           N  
ATOM   4886  CA  PRO A 642      10.173 -48.192  -3.831  1.00 49.70           C  
ATOM   4887  C   PRO A 642      10.290 -47.359  -2.557  1.00 49.70           C  
ATOM   4888  CB  PRO A 642      11.364 -47.942  -4.759  1.00 49.70           C  
ATOM   4889  O   PRO A 642       9.828 -46.215  -2.519  1.00 49.70           O  
ATOM   4890  CG  PRO A 642      10.946 -46.791  -5.616  1.00 49.70           C  
ATOM   4891  CD  PRO A 642       9.467 -46.590  -5.456  1.00 49.70           C  
ATOM   4892  N   LYS A 643      10.392 -48.012  -1.353  1.00 35.27           N  
ATOM   4893  CA  LYS A 643      10.988 -47.913  -0.024  1.00 35.27           C  
ATOM   4894  C   LYS A 643      12.511 -47.894  -0.104  1.00 35.27           C  
ATOM   4895  CB  LYS A 643      10.524 -49.071   0.861  1.00 35.27           C  
ATOM   4896  O   LYS A 643      13.108 -48.671  -0.853  1.00 35.27           O  
ATOM   4897  CG  LYS A 643       9.137 -48.878   1.457  1.00 35.27           C  
ATOM   4898  CD  LYS A 643       8.796 -49.982   2.449  1.00 35.27           C  
ATOM   4899  CE  LYS A 643       7.393 -49.812   3.016  1.00 35.27           C  
ATOM   4900  NZ  LYS A 643       7.056 -50.891   3.992  1.00 35.27           N  
ATOM   4901  N   LYS A 644      13.257 -46.911   0.490  1.00 43.23           N  
ATOM   4902  CA  LYS A 644      14.140 -46.364   1.515  1.00 43.23           C  
ATOM   4903  C   LYS A 644      15.548 -46.939   1.393  1.00 43.23           C  
ATOM   4904  CB  LYS A 644      13.579 -46.642   2.911  1.00 43.23           C  
ATOM   4905  O   LYS A 644      15.718 -48.150   1.242  1.00 43.23           O  
ATOM   4906  CG  LYS A 644      12.488 -45.674   3.344  1.00 43.23           C  
ATOM   4907  CD  LYS A 644      12.144 -45.843   4.819  1.00 43.23           C  
ATOM   4908  CE  LYS A 644      11.009 -44.919   5.238  1.00 43.23           C  
ATOM   4909  NZ  LYS A 644      10.669 -45.080   6.684  1.00 43.23           N  
ATOM   4910  N   LYS A 645      16.563 -46.095   1.385  1.00 37.17           N  
ATOM   4911  CA  LYS A 645      17.824 -46.327   2.082  1.00 37.17           C  
ATOM   4912  C   LYS A 645      18.483 -45.009   2.481  1.00 37.17           C  
ATOM   4913  CB  LYS A 645      18.777 -47.147   1.211  1.00 37.17           C  
ATOM   4914  O   LYS A 645      18.589 -44.091   1.665  1.00 37.17           O  
ATOM   4915  CG  LYS A 645      18.460 -48.635   1.178  1.00 37.17           C  
ATOM   4916  CD  LYS A 645      19.552 -49.423   0.466  1.00 37.17           C  
ATOM   4917  CE  LYS A 645      19.203 -50.902   0.369  1.00 37.17           C  
ATOM   4918  NZ  LYS A 645      20.279 -51.682  -0.312  1.00 37.17           N  
ATOM   4919  N   GLY A 646      18.587 -44.599   3.781  1.00 33.35           N  
ATOM   4920  CA  GLY A 646      19.511 -44.290   4.861  1.00 33.35           C  
ATOM   4921  C   GLY A 646      20.963 -44.518   4.487  1.00 33.35           C  
ATOM   4922  O   GLY A 646      21.306 -45.553   3.911  1.00 33.35           O  
ATOM   4923  N   TRP A 647      21.794 -43.524   4.497  1.00 37.09           N  
ATOM   4924  CA  TRP A 647      23.222 -43.492   4.798  1.00 37.09           C  
ATOM   4925  C   TRP A 647      23.555 -42.338   5.737  1.00 37.09           C  
ATOM   4926  CB  TRP A 647      24.041 -43.371   3.510  1.00 37.09           C  
ATOM   4927  O   TRP A 647      23.092 -41.213   5.537  1.00 37.09           O  
ATOM   4928  CG  TRP A 647      25.214 -44.302   3.444  1.00 37.09           C  
ATOM   4929  CD1 TRP A 647      26.000 -44.711   4.485  1.00 37.09           C  
ATOM   4930  CD2 TRP A 647      25.737 -44.935   2.273  1.00 37.09           C  
ATOM   4931  CE2 TRP A 647      26.842 -45.717   2.678  1.00 37.09           C  
ATOM   4932  CE3 TRP A 647      25.378 -44.919   0.918  1.00 37.09           C  
ATOM   4933  NE1 TRP A 647      26.981 -45.563   4.031  1.00 37.09           N  
ATOM   4934  CH2 TRP A 647      27.219 -46.442   0.457  1.00 37.09           C  
ATOM   4935  CZ2 TRP A 647      27.591 -46.476   1.776  1.00 37.09           C  
ATOM   4936  CZ3 TRP A 647      26.125 -45.675   0.022  1.00 37.09           C  
ATOM   4937  N   PHE A 648      23.936 -42.502   7.063  1.00 44.62           N
[truncated: 3,160 more chars]
