# Supplementary material for: The evolutionary origins and ancestral features of septins
Source: Front Cell Dev Biol. 2024 Jun 26;12:1406966. doi: 10.3389/fcell.2024.1406966 (PMC11238149; doi:10.3389/fcell.2024.1406966)
Supplement: Supplementary file 1 [file DataSheet3.zip › Delic_Shuman_Supp_File6/AncGroup6A_2173e.result/AncChlorophyte_Volvo_2173e_unrelaxed_rank_1_model_3.pdb]

MODEL     1                                                                     
ATOM      1  N   MET A   1      -9.836 -14.652  60.155  1.00 31.59           N  
ATOM      2  CA  MET A   1     -10.531 -15.622  60.995  1.00 31.59           C  
ATOM      3  C   MET A   1     -11.593 -16.371  60.197  1.00 31.59           C  
ATOM      4  CB  MET A   1     -11.173 -14.930  62.199  1.00 31.59           C  
ATOM      5  O   MET A   1     -12.496 -15.756  59.627  1.00 31.59           O  
ATOM      6  CG  MET A   1     -10.252 -14.817  63.404  1.00 31.59           C  
ATOM      7  SD  MET A   1     -11.170 -14.519  64.964  1.00 31.59           S  
ATOM      8  CE  MET A   1      -9.795 -14.506  66.147  1.00 31.59           C  
ATOM      9  N   ALA A   2     -11.243 -17.543  59.842  1.00 35.30           N  
ATOM     10  CA  ALA A   2     -11.823 -18.864  60.067  1.00 35.30           C  
ATOM     11  C   ALA A   2     -11.502 -19.808  58.911  1.00 35.30           C  
ATOM     12  CB  ALA A   2     -13.334 -18.756  60.259  1.00 35.30           C  
ATOM     13  O   ALA A   2     -11.822 -19.516  57.757  1.00 35.30           O  
ATOM     14  N   SER A   3     -10.401 -20.512  59.024  1.00 27.57           N  
ATOM     15  CA  SER A   3     -10.100 -21.930  59.196  1.00 27.57           C  
ATOM     16  C   SER A   3     -11.372 -22.771  59.176  1.00 27.57           C  
ATOM     17  CB  SER A   3      -9.346 -22.163  60.505  1.00 27.57           C  
ATOM     18  O   SER A   3     -12.302 -22.519  59.946  1.00 27.57           O  
ATOM     19  OG  SER A   3      -8.871 -23.496  60.581  1.00 27.57           O  
ATOM     20  N   THR A   4     -11.666 -23.415  58.114  1.00 37.86           N  
ATOM     21  CA  THR A   4     -12.317 -24.720  58.128  1.00 37.86           C  
ATOM     22  C   THR A   4     -11.602 -25.691  57.194  1.00 37.86           C  
ATOM     23  CB  THR A   4     -13.799 -24.610  57.722  1.00 37.86           C  
ATOM     24  O   THR A   4     -11.293 -25.348  56.051  1.00 37.86           O  
ATOM     25  CG2 THR A   4     -14.700 -24.526  58.949  1.00 37.86           C  
ATOM     26  OG1 THR A   4     -13.983 -23.433  56.925  1.00 37.86           O  
ATOM     27  N   ARG A   5     -10.667 -26.465  57.684  1.00 28.43           N  
ATOM     28  CA  ARG A   5     -10.401 -27.870  57.976  1.00 28.43           C  
ATOM     29  C   ARG A   5     -11.535 -28.757  57.474  1.00 28.43           C  
ATOM     30  CB  ARG A   5     -10.197 -28.078  59.478  1.00 28.43           C  
ATOM     31  O   ARG A   5     -12.700 -28.533  57.809  1.00 28.43           O  
ATOM     32  CG  ARG A   5      -8.739 -28.205  59.890  1.00 28.43           C  
ATOM     33  CD  ARG A   5      -8.597 -28.508  61.375  1.00 28.43           C  
ATOM     34  NE  ARG A   5      -7.197 -28.542  61.787  1.00 28.43           N  
ATOM     35  NH1 ARG A   5      -7.636 -29.202  63.957  1.00 28.43           N  
ATOM     36  NH2 ARG A   5      -5.474 -28.870  63.270  1.00 28.43           N  
ATOM     37  CZ  ARG A   5      -6.772 -28.871  63.004  1.00 28.43           C  
ATOM     38  N   ALA A   6     -11.284 -29.564  56.456  1.00 37.55           N  
ATOM     39  CA  ALA A   6     -11.710 -30.961  56.419  1.00 37.55           C  
ATOM     40  C   ALA A   6     -10.974 -31.730  55.325  1.00 37.55           C  
ATOM     41  CB  ALA A   6     -13.219 -31.053  56.206  1.00 37.55           C  
ATOM     42  O   ALA A   6     -10.887 -31.268  54.184  1.00 37.55           O  
ATOM     43  N   ARG A   7      -9.866 -32.454  55.653  1.00 30.46           N  
ATOM     44  CA  ARG A   7      -9.366 -33.819  55.784  1.00 30.46           C  
ATOM     45  C   ARG A   7     -10.025 -34.743  54.766  1.00 30.46           C  
ATOM     46  CB  ARG A   7      -9.603 -34.345  57.201  1.00 30.46           C  
ATOM     47  O   ARG A   7     -11.247 -34.724  54.602  1.00 30.46           O  
ATOM     48  CG  ARG A   7      -8.379 -34.268  58.100  1.00 30.46           C  
ATOM     49  CD  ARG A   7      -8.636 -34.906  59.458  1.00 30.46           C  
ATOM     50  NE  ARG A   7      -7.513 -34.703  60.369  1.00 30.46           N  
ATOM     51  NH1 ARG A   7      -8.273 -36.190  61.966  1.00 30.46           N  
ATOM     52  NH2 ARG A   7      -6.306 -35.059  62.290  1.00 30.46           N  
ATOM     53  CZ  ARG A   7      -7.366 -35.318  61.540  1.00 30.46           C  
ATOM     54  N   PRO A   8      -9.425 -35.837  54.253  1.00 38.11           N  
ATOM     55  CA  PRO A   8      -9.292 -36.770  53.132  1.00 38.11           C  
ATOM     56  C   PRO A   8      -9.971 -38.112  53.397  1.00 38.11           C  
ATOM     57  CB  PRO A   8      -7.777 -36.942  52.994  1.00 38.11           C  
ATOM     58  O   PRO A   8     -10.099 -38.525  54.552  1.00 38.11           O  
ATOM     59  CG  PRO A   8      -7.255 -36.863  54.393  1.00 38.11           C  
ATOM     60  CD  PRO A   8      -8.395 -36.520  55.308  1.00 38.11           C  
ATOM     61  N   THR A   9     -10.749 -38.571  52.451  1.00 36.13           N  
ATOM     62  CA  THR A   9     -11.239 -39.911  52.146  1.00 36.13           C  
ATOM     63  C   THR A   9     -10.404 -40.554  51.042  1.00 36.13           C  
ATOM     64  CB  THR A   9     -12.719 -39.881  51.722  1.00 36.13           C  
ATOM     65  O   THR A   9     -10.082 -39.908  50.043  1.00 36.13           O  
ATOM     66  CG2 THR A   9     -13.633 -39.688  52.927  1.00 36.13           C  
ATOM     67  OG1 THR A   9     -12.925 -38.801  50.802  1.00 36.13           O  
ATOM     68  N   SER A  10      -9.421 -41.382  51.332  1.00 27.79           N  
ATOM     69  CA  SER A  10      -8.898 -42.722  51.086  1.00 27.79           C  
ATOM     70  C   SER A  10     -10.018 -43.698  50.741  1.00 27.79           C  
ATOM     71  CB  SER A  10      -8.126 -43.229  52.305  1.00 27.79           C  
ATOM     72  O   SER A  10     -11.058 -43.716  51.402  1.00 27.79           O  
ATOM     73  OG  SER A  10      -9.007 -43.501  53.381  1.00 27.79           O  
ATOM     74  N   LEU A  11     -10.059 -44.204  49.469  1.00 32.38           N  
ATOM     75  CA  LEU A  11     -10.393 -45.575  49.100  1.00 32.38           C  
ATOM     76  C   LEU A  11     -10.468 -45.727  47.584  1.00 32.38           C  
ATOM     77  CB  LEU A  11     -11.724 -45.992  49.732  1.00 32.38           C  
ATOM     78  O   LEU A  11     -11.050 -44.883  46.899  1.00 32.38           O  
ATOM     79  CG  LEU A  11     -11.647 -46.608  51.130  1.00 32.38           C  
ATOM     80  CD1 LEU A  11     -13.001 -46.516  51.825  1.00 32.38           C  
ATOM     81  CD2 LEU A  11     -11.179 -48.058  51.050  1.00 32.38           C  
ATOM     82  N   VAL A  12      -9.537 -46.405  46.882  1.00 33.22           N  
ATOM     83  CA  VAL A  12      -9.570 -47.713  46.236  1.00 33.22           C  
ATOM     84  C   VAL A  12      -9.554 -47.541  44.719  1.00 33.22           C  
ATOM     85  CB  VAL A  12     -10.811 -48.527  46.667  1.00 33.22           C  
ATOM     86  O   VAL A  12     -10.287 -46.712  44.174  1.00 33.22           O  
ATOM     87  CG1 VAL A  12     -10.924 -49.813  45.851  1.00 33.22           C  
ATOM     88  CG2 VAL A  12     -10.750 -48.842  48.161  1.00 33.22           C  
ATOM     89  N   SER A  13      -8.477 -47.840  44.026  1.00 27.45           N  
ATOM     90  CA  SER A  13      -7.954 -48.799  43.058  1.00 27.45           C  
ATOM     91  C   SER A  13      -9.082 -49.494  42.304  1.00 27.45           C  
ATOM     92  CB  SER A  13      -7.077 -49.840  43.755  1.00 27.45           C  
ATOM     93  O   SER A  13     -10.023 -50.004  42.916  1.00 27.45           O  
ATOM     94  OG  SER A  13      -7.808 -51.029  44.000  1.00 27.45           O  
ATOM     95  N   ASP A  14      -9.295 -49.117  41.018  1.00 34.35           N  
ATOM     96  CA  ASP A  14      -9.603 -49.997  39.895  1.00 34.35           C  
ATOM     97  C   ASP A  14      -9.663 -49.216  38.584  1.00 34.35           C  
ATOM     98  CB  ASP A  14     -10.927 -50.727  40.133  1.00 34.35           C  
ATOM     99  O   ASP A  14     -10.284 -48.153  38.517  1.00 34.35           O  
ATOM    100  CG  ASP A  14     -10.744 -52.199  40.455  1.00 34.35           C  
ATOM    101  OD1 ASP A  14      -9.600 -52.699  40.393  1.00 34.35           O  
ATOM    102  OD2 ASP A  14     -11.753 -52.866  40.770  1.00 34.35           O  
ATOM    103  N   GLY A  15      -8.651 -49.181  37.717  1.00 27.81           N  
ATOM    104  CA  GLY A  15      -8.523 -49.770  36.394  1.00 27.81           C  
ATOM    105  C   GLY A  15      -9.678 -49.425  35.473  1.00 27.81           C  
ATOM    106  O   GLY A  15     -10.843 -49.596  35.838  1.00 27.81           O  
ATOM    107  N   GLY A  16      -9.506 -48.448  34.542  1.00 30.07           N  
ATOM    108  CA  GLY A  16      -9.964 -48.561  33.166  1.00 30.07           C  
ATOM    109  C   GLY A  16     -10.078 -47.221  32.464  1.00 30.07           C  
ATOM    110  O   GLY A  16     -10.561 -46.248  33.046  1.00 30.07           O  
ATOM    111  N   ASN A  17      -9.046 -46.756  31.793  1.00 29.93           N  
ATOM    112  CA  ASN A  17      -8.942 -46.331  30.401  1.00 29.93           C  
ATOM    113  C   ASN A  17     -10.316 -46.182  29.756  1.00 29.93           C  
ATOM    114  CB  ASN A  17      -8.084 -47.314  29.602  1.00 29.93           C  
ATOM    115  O   ASN A  17     -11.040 -47.166  29.593  1.00 29.93           O  
ATOM    116  CG  ASN A  17      -6.681 -46.796  29.351  1.00 29.93           C  
ATOM    117  ND2 ASN A  17      -5.937 -47.489  28.498  1.00 29.93           N  
ATOM    118  OD1 ASN A  17      -6.271 -45.781  29.920  1.00 29.93           O  
ATOM    119  N   GLY A  18     -11.036 -45.093  29.903  1.00 29.12           N  
ATOM    120  CA  GLY A  18     -12.038 -44.626  28.958  1.00 29.12           C  
ATOM    121  C   GLY A  18     -12.230 -43.122  28.986  1.00 29.12           C  
ATOM    122  O   GLY A  18     -12.358 -42.527  30.058  1.00 29.12           O  
ATOM    123  N   SER A  19     -11.355 -42.369  28.325  1.00 31.85           N  
ATOM    124  CA  SER A  19     -11.465 -41.253  27.391  1.00 31.85           C  
ATOM    125  C   SER A  19     -12.924 -40.933  27.082  1.00 31.85           C  
ATOM    126  CB  SER A  19     -10.717 -41.564  26.094  1.00 31.85           C  
ATOM    127  O   SER A  19     -13.695 -41.821  26.712  1.00 31.85           O  
ATOM    128  OG  SER A  19     -11.466 -41.141  24.968  1.00 31.85           O  
ATOM    129  N   ILE A  20     -13.637 -40.297  27.925  1.00 31.00           N  
ATOM    130  CA  ILE A  20     -14.763 -39.370  27.956  1.00 31.00           C  
ATOM    131  C   ILE A  20     -14.586 -38.307  26.875  1.00 31.00           C  
ATOM    132  CB  ILE A  20     -14.910 -38.705  29.343  1.00 31.00           C  
ATOM    133  O   ILE A  20     -13.530 -37.675  26.784  1.00 31.00           O  
ATOM    134  CG1 ILE A  20     -15.104 -39.770  30.428  1.00 31.00           C  
ATOM    135  CG2 ILE A  20     -16.071 -37.706  29.342  1.00 31.00           C  
ATOM    136  CD1 ILE A  20     -15.112 -39.215  31.846  1.00 31.00           C  
ATOM    137  N   ALA A  21     -15.135 -38.647  25.697  1.00 28.60           N  
ATOM    138  CA  ALA A  21     -16.217 -38.152  24.850  1.00 28.60           C  
ATOM    139  C   ALA A  21     -16.488 -36.674  25.114  1.00 28.60           C  
ATOM    140  CB  ALA A  21     -17.486 -38.971  25.075  1.00 28.60           C  
ATOM    141  O   ALA A  21     -16.842 -36.291  26.232  1.00 28.60           O  
ATOM    142  N   ALA A  22     -15.712 -35.799  24.563  1.00 33.80           N  
ATOM    143  CA  ALA A  22     -15.998 -34.412  24.205  1.00 33.80           C  
ATOM    144  C   ALA A  22     -16.594 -34.319  22.804  1.00 33.80           C  
ATOM    145  CB  ALA A  22     -14.730 -33.567  24.298  1.00 33.80           C  
ATOM    146  O   ALA A  22     -16.073 -34.918  21.860  1.00 33.80           O  
ATOM    147  N   ARG A  23     -17.902 -34.556  22.618  1.00 27.97           N  
ATOM    148  CA  ARG A  23     -19.075 -33.949  21.996  1.00 27.97           C  
ATOM    149  C   ARG A  23     -18.669 -32.863  21.006  1.00 27.97           C  
ATOM    150  CB  ARG A  23     -20.007 -33.366  23.061  1.00 27.97           C  
ATOM    151  O   ARG A  23     -18.167 -31.810  21.402  1.00 27.97           O  
ATOM    152  CG  ARG A  23     -21.032 -34.356  23.591  1.00 27.97           C  
ATOM    153  CD  ARG A  23     -21.913 -33.734  24.665  1.00 27.97           C  
ATOM    154  NE  ARG A  23     -23.183 -34.443  24.798  1.00 27.97           N  
ATOM    155  NH1 ARG A  23     -23.880 -33.270  26.662  1.00 27.97           N  
ATOM    156  NH2 ARG A  23     -25.209 -34.911  25.771  1.00 27.97           N  
ATOM    157  CZ  ARG A  23     -24.088 -34.206  25.743  1.00 27.97           C  
ATOM    158  N   GLY A  24     -18.231 -33.147  19.794  1.00 30.85           N  
ATOM    159  CA  GLY A  24     -18.175 -32.285  18.624  1.00 30.85           C  
ATOM    160  C   GLY A  24     -18.844 -32.889  17.405  1.00 30.85           C  
ATOM    161  O   GLY A  24     -18.704 -34.086  17.142  1.00 30.85           O  
ATOM    162  N   LEU A  25     -20.102 -32.766  17.242  1.00 30.52           N  
ATOM    163  CA  LEU A  25     -21.022 -32.402  16.170  1.00 30.52           C  
ATOM    164  C   LEU A  25     -20.366 -32.587  14.805  1.00 30.52           C  
ATOM    165  CB  LEU A  25     -21.488 -30.953  16.333  1.00 30.52           C  
ATOM    166  O   LEU A  25     -19.328 -31.985  14.524  1.00 30.52           O  
ATOM    167  CG  LEU A  25     -22.853 -30.750  16.992  1.00 30.52           C  
ATOM    168  CD1 LEU A  25     -22.781 -29.632  18.027  1.00 30.52           C  
ATOM    169  CD2 LEU A  25     -23.915 -30.444  15.941  1.00 30.52           C  
ATOM    170  N   THR A  26     -20.302 -33.816  14.221  1.00 30.96           N  
ATOM    171  CA  THR A  26     -20.153 -34.328  12.863  1.00 30.96           C  
ATOM    172  C   THR A  26     -21.504 -34.393  12.158  1.00 30.96           C  
ATOM    173  CB  THR A  26     -19.502 -35.724  12.860  1.00 30.96           C  
ATOM    174  O   THR A  26     -22.481 -34.891  12.722  1.00 30.96           O  
ATOM    175  CG2 THR A  26     -17.994 -35.628  13.068  1.00 30.96           C  
ATOM    176  OG1 THR A  26     -20.069 -36.511  13.915  1.00 30.96           O  
ATOM    177  N   LEU A  27     -21.850 -33.396  11.514  1.00 33.90           N  
ATOM    178  CA  LEU A  27     -22.802 -33.241  10.420  1.00 33.90           C  
ATOM    179  C   LEU A  27     -22.263 -33.866   9.137  1.00 33.90           C  
ATOM    180  CB  LEU A  27     -23.116 -31.761  10.187  1.00 33.90           C  
ATOM    181  O   LEU A  27     -21.130 -33.590   8.736  1.00 33.90           O  
ATOM    182  CG  LEU A  27     -24.545 -31.314  10.496  1.00 33.90           C  
ATOM    183  CD1 LEU A  27     -24.570 -30.442  11.747  1.00 33.90           C  
ATOM    184  CD2 LEU A  27     -25.141 -30.568   9.306  1.00 33.90           C  
ATOM    185  N   ARG A  28     -22.621 -35.133   8.796  1.00 29.11           N  
ATOM    186  CA  ARG A  28     -23.465 -35.853   7.848  1.00 29.11           C  
ATOM    187  C   ARG A  28     -23.120 -35.474   6.411  1.00 29.11           C  
ATOM    188  CB  ARG A  28     -24.944 -35.572   8.123  1.00 29.11           C  
ATOM    189  O   ARG A  28     -23.052 -34.290   6.075  1.00 29.11           O  
ATOM    190  CG  ARG A  28     -25.639 -36.662   8.924  1.00 29.11           C  
ATOM    191  CD  ARG A  28     -27.138 -36.419   9.024  1.00 29.11           C  
ATOM    192  NE  ARG A  28     -27.812 -37.496   9.743  1.00 29.11           N  
ATOM    193  NH1 ARG A  28     -29.889 -36.484   9.732  1.00 29.11           N  
ATOM    194  NH2 ARG A  28     -29.613 -38.534  10.719  1.00 29.11           N  
ATOM    195  CZ  ARG A  28     -29.103 -37.502  10.063  1.00 29.11           C  
ATOM    196  N   LYS A  29     -22.483 -36.405   5.702  1.00 25.49           N  
ATOM    197  CA  LYS A  29     -22.685 -37.374   4.629  1.00 25.49           C  
ATOM    198  C   LYS A  29     -23.992 -37.108   3.887  1.00 25.49           C  
ATOM    199  CB  LYS A  29     -22.677 -38.799   5.183  1.00 25.49           C  
ATOM    200  O   LYS A  29     -25.062 -37.067   4.499  1.00 25.49           O  
ATOM    201  CG  LYS A  29     -21.860 -39.780   4.356  1.00 25.49           C  
ATOM    202  CD  LYS A  29     -21.796 -41.151   5.017  1.00 25.49           C  
ATOM    203  CE  LYS A  29     -20.898 -42.106   4.241  1.00 25.49           C  
ATOM    204  NZ  LYS A  29     -20.743 -43.415   4.944  1.00 25.49           N  
ATOM    205  N   ALA A  30     -23.836 -36.534   2.680  1.00 37.51           N  
ATOM    206  CA  ALA A  30     -24.711 -36.727   1.526  1.00 37.51           C  
ATOM    207  C   ALA A  30     -23.901 -36.869   0.241  1.00 37.51           C  
ATOM    208  CB  ALA A  30     -25.696 -35.566   1.406  1.00 37.51           C  
ATOM    209  O   ALA A  30     -22.983 -36.085  -0.011  1.00 37.51           O  
ATOM    210  N   ASN A  31     -23.673 -38.070  -0.322  1.00 26.89           N  
ATOM    211  CA  ASN A  31     -24.137 -38.900  -1.428  1.00 26.89           C  
ATOM    212  C   ASN A  31     -24.212 -38.108  -2.731  1.00 26.89           C  
ATOM    213  CB  ASN A  31     -25.500 -39.515  -1.103  1.00 26.89           C  
ATOM    214  O   ASN A  31     -24.765 -37.007  -2.762  1.00 26.89           O  
ATOM    215  CG  ASN A  31     -25.393 -40.950  -0.624  1.00 26.89           C  
ATOM    216  ND2 ASN A  31     -26.527 -41.542  -0.268  1.00 26.89           N  
ATOM    217  OD1 ASN A  31     -24.301 -41.521  -0.575  1.00 26.89           O  
ATOM    218  N   SER A  32     -23.371 -38.547  -3.711  1.00 35.67           N  
ATOM    219  CA  SER A  32     -23.840 -38.944  -5.035  1.00 35.67           C  
ATOM    220  C   SER A  32     -22.694 -38.976  -6.040  1.00 35.67           C  
ATOM    221  CB  SER A  32     -24.932 -37.992  -5.524  1.00 35.67           C  
ATOM    222  O   SER A  32     -21.865 -38.064  -6.073  1.00 35.67           O  
ATOM    223  OG  SER A  32     -24.420 -37.094  -6.493  1.00 35.67           O  
ATOM    224  N   LEU A  33     -22.184 -40.133  -6.461  1.00 30.26           N  
ATOM    225  CA  LEU A  33     -22.280 -40.933  -7.677  1.00 30.26           C  
ATOM    226  C   LEU A  33     -21.697 -40.183  -8.870  1.00 30.26           C  
ATOM    227  CB  LEU A  33     -23.738 -41.308  -7.958  1.00 30.26           C  
ATOM    228  O   LEU A  33     -22.172 -39.100  -9.220  1.00 30.26           O  
ATOM    229  CG  LEU A  33     -24.253 -42.579  -7.281  1.00 30.26           C  
ATOM    230  CD1 LEU A  33     -25.755 -42.475  -7.033  1.00 30.26           C  
ATOM    231  CD2 LEU A  33     -23.930 -43.805  -8.128  1.00 30.26           C  
ATOM    232  N   GLY A  34     -20.487 -40.558  -9.297  1.00 36.68           N  
ATOM    233  CA  GLY A  34     -20.178 -40.659 -10.714  1.00 36.68           C  
ATOM    234  C   GLY A  34     -18.984 -41.549 -11.003  1.00 36.68           C  
ATOM    235  O   GLY A  34     -17.980 -41.500 -10.289  1.00 36.68           O  
ATOM    236  N   LYS A  35     -19.110 -42.855 -11.266  1.00 32.52           N  
ATOM    237  CA  LYS A  35     -18.976 -43.735 -12.423  1.00 32.52           C  
ATOM    238  C   LYS A  35     -17.712 -43.412 -13.215  1.00 32.52           C  
ATOM    239  CB  LYS A  35     -20.204 -43.622 -13.328  1.00 32.52           C  
ATOM    240  O   LYS A  35     -17.448 -42.249 -13.526  1.00 32.52           O  
ATOM    241  CG  LYS A  35     -21.269 -44.676 -13.061  1.00 32.52           C  
ATOM    242  CD  LYS A  35     -22.383 -44.620 -14.098  1.00 32.52           C  
ATOM    243  CE  LYS A  35     -23.486 -45.624 -13.790  1.00 32.52           C  
ATOM    244  NZ  LYS A  35     -24.591 -45.559 -14.792  1.00 32.52           N  
ATOM    245  N   ALA A  36     -16.751 -44.349 -13.302  1.00 30.06           N  
ATOM    246  CA  ALA A  36     -16.301 -45.244 -14.365  1.00 30.06           C  
ATOM    247  C   ALA A  36     -15.180 -44.607 -15.180  1.00 30.06           C  
ATOM    248  CB  ALA A  36     -17.469 -45.619 -15.274  1.00 30.06           C  
ATOM    249  O   ALA A  36     -15.354 -43.527 -15.749  1.00 30.06           O  
ATOM    250  N   GLY A  37     -13.901 -45.050 -15.004  1.00 35.87           N  
ATOM    251  CA  GLY A  37     -13.005 -45.372 -16.103  1.00 35.87           C  
ATOM    252  C   GLY A  37     -11.755 -46.108 -15.658  1.00 35.87           C  
ATOM    253  O   GLY A  37     -11.123 -45.728 -14.671  1.00 35.87           O  
ATOM    254  N   GLN A  38     -11.696 -47.412 -15.613  1.00 27.26           N  
ATOM    255  CA  GLN A  38     -11.072 -48.475 -16.393  1.00 27.26           C  
ATOM    256  C   GLN A  38      -9.782 -47.993 -17.048  1.00 27.26           C  
ATOM    257  CB  GLN A  38     -12.038 -48.998 -17.457  1.00 27.26           C  
ATOM    258  O   GLN A  38      -9.767 -46.953 -17.711  1.00 27.26           O  
ATOM    259  CG  GLN A  38     -12.253 -50.505 -17.406  1.00 27.26           C  
ATOM    260  CD  GLN A  38     -13.592 -50.927 -17.981  1.00 27.26           C  
ATOM    261  NE2 GLN A  38     -13.860 -52.228 -17.969  1.00 27.26           N  
ATOM    262  OE1 GLN A  38     -14.380 -50.090 -18.433  1.00 27.26           O  
ATOM    263  N   LYS A  39      -8.583 -48.617 -16.693  1.00 36.12           N  
ATOM    264  CA  LYS A  39      -7.647 -49.344 -17.546  1.00 36.12           C  
ATOM    265  C   LYS A  39      -6.229 -49.282 -16.986  1.00 36.12           C  
ATOM    266  CB  LYS A  39      -7.673 -48.785 -18.970  1.00 36.12           C  
ATOM    267  O   LYS A  39      -5.743 -48.206 -16.631  1.00 36.12           O  
ATOM    268  CG  LYS A  39      -8.580 -49.552 -19.920  1.00 36.12           C  
ATOM    269  CD  LYS A  39      -8.471 -49.025 -21.345  1.00 36.12           C  
ATOM    270  CE  LYS A  39      -9.424 -49.751 -22.285  1.00 36.12           C  
ATOM    271  NZ  LYS A  39      -9.312 -49.245 -23.686  1.00 36.12           N  
ATOM    272  N   GLN A  40      -5.653 -50.365 -16.472  1.00 27.41           N  
ATOM    273  CA  GLN A  40      -4.725 -51.408 -16.897  1.00 27.41           C  
ATOM    274  C   GLN A  40      -3.440 -50.807 -17.457  1.00 27.41           C  
ATOM    275  CB  GLN A  40      -5.379 -52.316 -17.940  1.00 27.41           C  
ATOM    276  O   GLN A  40      -3.485 -49.882 -18.272  1.00 27.41           O  
ATOM    277  CG  GLN A  40      -6.332 -53.345 -17.348  1.00 27.41           C  
ATOM    278  CD  GLN A  40      -6.831 -54.343 -18.377  1.00 27.41           C  
ATOM    279  NE2 GLN A  40      -7.548 -55.362 -17.916  1.00 27.41           N  
ATOM    280  OE1 GLN A  40      -6.575 -54.198 -19.577  1.00 27.41           O  
ATOM    281  N   HIS A  41      -2.269 -51.144 -16.867  1.00 32.13           N  
ATOM    282  CA  HIS A  41      -1.114 -51.848 -17.411  1.00 32.13           C  
ATOM    283  C   HIS A  41       0.190 -51.176 -16.992  1.00 32.13           C  
ATOM    284  CB  HIS A  41      -1.200 -51.920 -18.937  1.00 32.13           C  
ATOM    285  O   HIS A  41       0.319 -49.953 -17.082  1.00 32.13           O  
ATOM    286  CG  HIS A  41      -1.722 -53.225 -19.448  1.00 32.13           C  
ATOM    287  CD2 HIS A  41      -2.956 -53.583 -19.876  1.00 32.13           C  
ATOM    288  ND1 HIS A  41      -0.934 -54.350 -19.556  1.00 32.13           N  
ATOM    289  CE1 HIS A  41      -1.663 -55.346 -20.032  1.00 32.13           C  
ATOM    290  NE2 HIS A  41      -2.893 -54.907 -20.235  1.00 32.13           N  
ATOM    291  N   ALA A  42       1.020 -51.884 -16.163  1.00 32.87           N  
ATOM    292  CA  ALA A  42       2.236 -52.614 -16.514  1.00 32.87           C  
ATOM    293  C   ALA A  42       3.471 -51.932 -15.932  1.00 32.87           C  
ATOM    294  CB  ALA A  42       2.364 -52.737 -18.030  1.00 32.87           C  
ATOM    295  O   ALA A  42       3.652 -50.722 -16.088  1.00 32.87           O  
ATOM    296  N   GLN A  43       4.054 -52.481 -14.934  1.00 27.36           N  
ATOM    297  CA  GLN A  43       5.265 -53.258 -14.693  1.00 27.36           C  
ATOM    298  C   GLN A  43       6.211 -53.188 -15.889  1.00 27.36           C  
ATOM    299  CB  GLN A  43       4.916 -54.715 -14.384  1.00 27.36           C  
ATOM    300  O   GLN A  43       5.820 -53.501 -17.015  1.00 27.36           O  
ATOM    301  CG  GLN A  43       4.835 -55.026 -12.896  1.00 27.36           C  
ATOM    302  CD  GLN A  43       4.335 -56.431 -12.616  1.00 27.36           C  
ATOM    303  NE2 GLN A  43       4.395 -56.842 -11.354  1.00 27.36           N  
ATOM    304  OE1 GLN A  43       3.897 -57.141 -13.527  1.00 27.36           O  
ATOM    305  N   ALA A  44       7.276 -52.395 -15.844  1.00 36.97           N  
ATOM    306  CA  ALA A  44       8.545 -52.585 -16.541  1.00 36.97           C  
ATOM    307  C   ALA A  44       9.718 -52.128 -15.679  1.00 36.97           C  
ATOM    308  CB  ALA A  44       8.540 -51.832 -17.869  1.00 36.97           C  
ATOM    309  O   ALA A  44       9.711 -51.015 -15.149  1.00 36.97           O  
ATOM    310  N   ALA A  45      10.396 -52.964 -14.937  1.00 28.69           N  
ATOM    311  CA  ALA A  45      11.710 -53.597 -14.875  1.00 28.69           C  
ATOM    312  C   ALA A  45      12.570 -53.195 -16.070  1.00 28.69           C  
ATOM    313  CB  ALA A  45      11.567 -55.116 -14.814  1.00 28.69           C  
ATOM    314  O   ALA A  45      12.117 -53.252 -17.216  1.00 28.69           O  
ATOM    315  N   GLY A  46      13.659 -52.359 -15.863  1.00 31.27           N  
ATOM    316  CA  GLY A  46      14.936 -52.573 -16.524  1.00 31.27           C  
ATOM    317  C   GLY A  46      15.975 -51.526 -16.169  1.00 31.27           C  
ATOM    318  O   GLY A  46      15.673 -50.331 -16.136  1.00 31.27           O  
ATOM    319  N   GLN A  47      16.912 -51.824 -15.297  1.00 27.60           N  
ATOM    320  CA  GLN A  47      18.343 -52.106 -15.271  1.00 27.60           C  
ATOM    321  C   GLN A  47      18.981 -51.840 -16.631  1.00 27.60           C  
ATOM    322  CB  GLN A  47      18.598 -53.553 -14.846  1.00 27.60           C  
ATOM    323  O   GLN A  47      18.577 -52.426 -17.638  1.00 27.60           O  
ATOM    324  CG  GLN A  47      19.640 -53.697 -13.746  1.00 27.60           C  
ATOM    325  CD  GLN A  47      19.523 -55.009 -12.993  1.00 27.60           C  
ATOM    326  NE2 GLN A  47      20.201 -55.102 -11.855  1.00 27.60           N  
ATOM    327  OE1 GLN A  47      18.829 -55.931 -13.432  1.00 27.60           O  
ATOM    328  N   MET A  48      19.714 -50.698 -16.821  1.00 34.74           N  
ATOM    329  CA  MET A  48      20.778 -50.448 -17.789  1.00 34.74           C  
ATOM    330  C   MET A  48      21.928 -49.680 -17.147  1.00 34.74           C  
ATOM    331  CB  MET A  48      20.240 -49.674 -18.993  1.00 34.74           C  
ATOM    332  O   MET A  48      21.715 -48.634 -16.532  1.00 34.74           O  
ATOM    333  CG  MET A  48      19.835 -50.560 -20.160  1.00 34.74           C  
ATOM    334  SD  MET A  48      19.604 -49.612 -21.715  1.00 34.74           S  
ATOM    335  CE  MET A  48      19.067 -50.944 -22.824  1.00 34.74           C  
ATOM    336  N   ASP A  49      22.950 -50.341 -16.683  1.00 27.51           N  
ATOM    337  CA  ASP A  49      24.406 -50.412 -16.761  1.00 27.51           C  
ATOM    338  C   ASP A  49      24.890 -50.184 -18.192  1.00 27.51           C  
ATOM    339  CB  ASP A  49      24.907 -51.762 -16.245  1.00 27.51           C  
ATOM    340  O   ASP A  49      24.471 -50.886 -19.114  1.00 27.51           O  
ATOM    341  CG  ASP A  49      25.235 -51.746 -14.763  1.00 27.51           C  
ATOM    342  OD1 ASP A  49      25.370 -50.648 -14.180  1.00 27.51           O  
ATOM    343  OD2 ASP A  49      25.362 -52.840 -14.172  1.00 27.51           O  
ATOM    344  N   VAL A  50      25.510 -48.975 -18.511  1.00 35.24           N  
ATOM    345  CA  VAL A  50      26.572 -48.729 -19.481  1.00 35.24           C  
ATOM    346  C   VAL A  50      27.537 -47.678 -18.937  1.00 35.24           C  
ATOM    347  CB  VAL A  50      26.001 -48.274 -20.843  1.00 35.24           C  
ATOM    348  O   VAL A  50      27.113 -46.607 -18.495  1.00 35.24           O  
ATOM    349  CG1 VAL A  50      27.129 -48.005 -21.838  1.00 35.24           C  
ATOM    350  CG2 VAL A  50      25.038 -49.324 -21.394  1.00 35.24           C  
ATOM    351  N   LEU A  51      28.665 -48.005 -18.404  1.00 26.69           N  
ATOM    352  CA  LEU A  51      30.109 -47.990 -18.612  1.00 26.69           C  
ATOM    353  C   LEU A  51      30.452 -47.460 -20.000  1.00 26.69           C  
ATOM    354  CB  LEU A  51      30.691 -49.394 -18.430  1.00 26.69           C  
ATOM    355  O   LEU A  51      29.876 -47.901 -20.997  1.00 26.69           O  
ATOM    356  CG  LEU A  51      31.475 -49.641 -17.140  1.00 26.69           C  
ATOM    357  CD1 LEU A  51      30.893 -50.833 -16.387  1.00 26.69           C  
ATOM    358  CD2 LEU A  51      32.952 -49.864 -17.445  1.00 26.69           C  
ATOM    359  N   ALA A  52      31.223 -46.298 -20.090  1.00 33.72           N  
ATOM    360  CA  ALA A  52      32.350 -46.147 -21.007  1.00 33.72           C  
ATOM    361  C   ALA A  52      32.789 -44.689 -21.101  1.00 33.72           C  
ATOM    362  CB  ALA A  52      31.985 -46.680 -22.390  1.00 33.72           C  
ATOM    363  O   ALA A  52      31.955 -43.791 -21.246  1.00 33.72           O  
ATOM    364  N   ASP A  53      33.955 -44.322 -20.491  1.00 31.78           N  
ATOM    365  CA  ASP A  53      35.269 -44.089 -21.082  1.00 31.78           C  
ATOM    366  C   ASP A  53      35.563 -42.595 -21.196  1.00 31.78           C  
ATOM    367  CB  ASP A  53      35.362 -44.750 -22.459  1.00 31.78           C  
ATOM    368  O   ASP A  53      34.727 -41.828 -21.678  1.00 31.78           O  
ATOM    369  CG  ASP A  53      35.706 -46.228 -22.386  1.00 31.78           C  
ATOM    370  OD1 ASP A  53      36.405 -46.645 -21.437  1.00 31.78           O  
ATOM    371  OD2 ASP A  53      35.278 -46.981 -23.287  1.00 31.78           O  
ATOM    372  N   ALA A  54      36.531 -42.058 -20.451  1.00 28.23           N  
ATOM    373  CA  ALA A  54      37.946 -41.832 -20.734  1.00 28.23           C  
ATOM    374  C   ALA A  54      38.125 -40.781 -21.826  1.00 28.23           C  
ATOM    375  CB  ALA A  54      38.622 -43.138 -21.142  1.00 28.23           C  
ATOM    376  O   ALA A  54      37.558 -40.903 -22.914  1.00 28.23           O  
ATOM    377  N   GLU A  55      38.574 -39.569 -21.472  1.00 37.74           N  
ATOM    378  CA  GLU A  55      39.715 -38.877 -22.065  1.00 37.74           C  
ATOM    379  C   GLU A  55      40.062 -37.615 -21.282  1.00 37.74           C  
ATOM    380  CB  GLU A  55      39.431 -38.527 -23.528  1.00 37.74           C  
ATOM    381  O   GLU A  55      39.189 -36.791 -21.002  1.00 37.74           O  
ATOM    382  CG  GLU A  55      40.199 -39.382 -24.525  1.00 37.74           C  
ATOM    383  CD  GLU A  55      40.373 -38.714 -25.879  1.00 37.74           C  
ATOM    384  OE1 GLU A  55      41.294 -39.101 -26.634  1.00 37.74           O  
ATOM    385  OE2 GLU A  55      39.582 -37.795 -26.189  1.00 37.74           O  
ATOM    386  N   GLN A  56      41.065 -37.628 -20.370  1.00 28.04           N  
ATOM    387  CA  GLN A  56      42.481 -37.275 -20.391  1.00 28.04           C  
ATOM    388  C   GLN A  56      42.698 -35.910 -21.038  1.00 28.04           C  
ATOM    389  CB  GLN A  56      43.289 -38.342 -21.131  1.00 28.04           C  
ATOM    390  O   GLN A  56      42.262 -35.676 -22.167  1.00 28.04           O  
ATOM    391  CG  GLN A  56      43.834 -39.439 -20.226  1.00 28.04           C  
ATOM    392  CD  GLN A  56      44.880 -40.299 -20.910  1.00 28.04           C  
ATOM    393  NE2 GLN A  56      45.596 -41.097 -20.126  1.00 28.04           N  
ATOM    394  OE1 GLN A  56      45.042 -40.246 -22.134  1.00 28.04           O  
ATOM    395  N   VAL A  57      43.096 -34.862 -20.281  1.00 27.31           N  
ATOM    396  CA  VAL A  57      44.278 -34.072 -19.951  1.00 27.31           C  
ATOM    397  C   VAL A  57      44.523 -33.030 -21.040  1.00 27.31           C  
ATOM    398  CB  VAL A  57      45.526 -34.965 -19.777  1.00 27.31           C  
ATOM    399  O   VAL A  57      44.446 -33.338 -22.232  1.00 27.31           O  
ATOM    400  CG1 VAL A  57      46.753 -34.118 -19.443  1.00 27.31           C  
ATOM    401  CG2 VAL A  57      45.285 -36.013 -18.692  1.00 27.31           C  
ATOM    402  N   PRO A  58      45.332 -31.852 -20.769  1.00 47.16           N  
ATOM    403  CA  PRO A  58      45.857 -30.980 -19.716  1.00 47.16           C  
ATOM    404  C   PRO A  58      45.818 -29.503 -20.099  1.00 47.16           C  
ATOM    405  CB  PRO A  58      47.300 -31.462 -19.546  1.00 47.16           C  
ATOM    406  O   PRO A  58      45.520 -29.167 -21.248  1.00 47.16           O  
ATOM    407  CG  PRO A  58      47.727 -31.879 -20.916  1.00 47.16           C  
ATOM    408  CD  PRO A  58      46.542 -31.787 -21.834  1.00 47.16           C  
ATOM    409  N   SER A  59      45.964 -28.531 -19.090  1.00 27.99           N  
ATOM    410  CA  SER A  59      47.100 -27.817 -18.516  1.00 27.99           C  
ATOM    411  C   SER A  59      47.703 -26.839 -19.519  1.00 27.99           C  
ATOM    412  CB  SER A  59      48.171 -28.802 -18.046  1.00 27.99           C  
ATOM    413  O   SER A  59      47.934 -27.193 -20.676  1.00 27.99           O  
ATOM    414  OG  SER A  59      48.964 -29.241 -19.135  1.00 27.99           O  
ATOM    415  N   SER A  60      47.718 -25.540 -19.215  1.00 29.45           N  
ATOM    416  CA  SER A  60      48.765 -24.555 -18.961  1.00 29.45           C  
ATOM    417  C   SER A  60      48.979 -23.652 -20.172  1.00 29.45           C  
ATOM    418  CB  SER A  60      50.077 -25.250 -18.594  1.00 29.45           C  
ATOM    419  O   SER A  60      49.029 -24.129 -21.307  1.00 29.45           O  
ATOM    420  OG  SER A  60      50.446 -26.188 -19.591  1.00 29.45           O  
ATOM    421  N   ARG A  61      48.772 -22.328 -20.005  1.00 35.36           N  
ATOM    422  CA  ARG A  61      49.718 -21.304 -20.439  1.00 35.36           C  
ATOM    423  C   ARG A  61      49.128 -19.908 -20.271  1.00 35.36           C  
ATOM    424  CB  ARG A  61      50.123 -21.530 -21.897  1.00 35.36           C  
ATOM    425  O   ARG A  61      47.991 -19.656 -20.675  1.00 35.36           O  
ATOM    426  CG  ARG A  61      51.403 -22.335 -22.063  1.00 35.36           C  
ATOM    427  CD  ARG A  61      51.796 -22.473 -23.527  1.00 35.36           C  
ATOM    428  NE  ARG A  61      53.037 -23.227 -23.683  1.00 35.36           N  
ATOM    429  NH1 ARG A  61      52.466 -24.141 -25.727  1.00 35.36           N  
ATOM    430  NH2 ARG A  61      54.486 -24.643 -24.765  1.00 35.36           N  
ATOM    431  CZ  ARG A  61      53.327 -24.002 -24.724  1.00 35.36           C  
ATOM    432  N   ASP A  62      49.463 -19.108 -19.288  1.00 29.17           N  
ATOM    433  CA  ASP A  62      50.226 -17.878 -19.104  1.00 29.17           C  
ATOM    434  C   ASP A  62      50.513 -17.204 -20.444  1.00 29.17           C  
ATOM    435  CB  ASP A  62      51.536 -18.163 -18.367  1.00 29.17           C  
ATOM    436  O   ASP A  62      51.035 -17.837 -21.364  1.00 29.17           O  
ATOM    437  CG  ASP A  62      51.364 -18.241 -16.860  1.00 29.17           C  
ATOM    438  OD1 ASP A  62      50.366 -17.706 -16.332  1.00 29.17           O  
ATOM    439  OD2 ASP A  62      52.236 -18.840 -16.195  1.00 29.17           O  
ATOM    440  N   LEU A  63      49.872 -15.976 -20.717  1.00 38.69           N  
ATOM    441  CA  LEU A  63      50.459 -14.865 -21.457  1.00 38.69           C  
ATOM    442  C   LEU A  63      49.783 -13.549 -21.089  1.00 38.69           C  
ATOM    443  CB  LEU A  63      50.347 -15.106 -22.965  1.00 38.69           C  
ATOM    444  O   LEU A  63      48.553 -13.454 -21.098  1.00 38.69           O  
ATOM    445  CG  LEU A  63      51.280 -16.166 -23.553  1.00 38.69           C  
ATOM    446  CD1 LEU A  63      50.749 -16.652 -24.897  1.00 38.69           C  
ATOM    447  CD2 LEU A  63      52.694 -15.613 -23.699  1.00 38.69           C  
ATOM    448  N   SER A  64      50.288 -12.721 -20.205  1.00 27.43           N  
ATOM    449  CA  SER A  64      50.897 -11.395 -20.191  1.00 27.43           C  
ATOM    450  C   SER A  64      51.270 -10.943 -21.599  1.00 27.43           C  
ATOM    451  CB  SER A  64      52.139 -11.385 -19.298  1.00 27.43           C  
ATOM    452  O   SER A  64      51.813 -11.724 -22.384  1.00 27.43           O  
ATOM    453  OG  SER A  64      53.215 -12.060 -19.925  1.00 27.43           O  
ATOM    454  N   SER A  65      50.729  -9.724 -22.052  1.00 32.51           N  
ATOM    455  CA  SER A  65      51.385  -8.555 -22.629  1.00 32.51           C  
ATOM    456  C   SER A  65      50.660  -8.077 -23.883  1.00 32.51           C  
ATOM    457  CB  SER A  65      52.844  -8.869 -22.963  1.00 32.51           C  
ATOM    458  O   SER A  65      50.288  -8.884 -24.737  1.00 32.51           O  
ATOM    459  OG  SER A  65      52.928  -9.770 -24.053  1.00 32.51           O  
ATOM    460  N   ASN A  66      50.132  -6.805 -23.859  1.00 27.82           N  
ATOM    461  CA  ASN A  66      50.545  -5.599 -24.570  1.00 27.82           C  
ATOM    462  C   ASN A  66      49.812  -5.454 -25.901  1.00 27.82           C  
ATOM    463  CB  ASN A  66      52.058  -5.600 -24.795  1.00 27.82           C  
ATOM    464  O   ASN A  66      49.791  -6.386 -26.707  1.00 27.82           O  
ATOM    465  CG  ASN A  66      52.817  -4.932 -23.664  1.00 27.82           C  
ATOM    466  ND2 ASN A  66      54.141  -5.010 -23.712  1.00 27.82           N  
ATOM    467  OD1 ASN A  66      52.217  -4.352 -22.755  1.00 27.82           O  
ATOM    468  N   GLY A  67      49.058  -4.358 -26.038  1.00 26.92           N  
ATOM    469  CA  GLY A  67      49.282  -3.366 -27.078  1.00 26.92           C  
ATOM    470  C   GLY A  67      48.125  -3.253 -28.052  1.00 26.92           C  
ATOM    471  O   GLY A  67      47.570  -4.264 -28.485  1.00 26.92           O  
ATOM    472  N   SER A  68      47.474  -2.067 -28.064  1.00 31.11           N  
ATOM    473  CA  SER A  68      47.406  -1.121 -29.173  1.00 31.11           C  
ATOM    474  C   SER A  68      45.965  -0.720 -29.470  1.00 31.11           C  
ATOM    475  CB  SER A  68      48.047  -1.718 -30.427  1.00 31.11           C  
ATOM    476  O   SER A  68      45.077  -1.573 -29.529  1.00 31.11           O  
ATOM    477  OG  SER A  68      49.460  -1.708 -30.324  1.00 31.11           O  
ATOM    478  N   THR A  69      45.550   0.459 -29.201  1.00 27.72           N  
ATOM    479  CA  THR A  69      44.857   1.540 -29.892  1.00 27.72           C  
ATOM    480  C   THR A  69      44.645   1.194 -31.363  1.00 27.72           C  
ATOM    481  CB  THR A  69      45.634   2.865 -29.780  1.00 27.72           C  
ATOM    482  O   THR A  69      45.522   0.606 -32.000  1.00 27.72           O  
ATOM    483  CG2 THR A  69      45.235   3.633 -28.524  1.00 27.72           C  
ATOM    484  OG1 THR A  69      47.039   2.584 -29.729  1.00 27.72           O  
ATOM    485  N   PRO A  70      43.490   1.770 -31.929  1.00 34.03           N  
ATOM    486  CA  PRO A  70      43.250   3.048 -32.604  1.00 34.03           C  
ATOM    487  C   PRO A  70      41.764   3.367 -32.752  1.00 34.03           C  
ATOM    488  CB  PRO A  70      43.906   2.853 -33.973  1.00 34.03           C  
ATOM    489  O   PRO A  70      40.916   2.504 -32.508  1.00 34.03           O  
ATOM    490  CG  PRO A  70      43.685   1.411 -34.300  1.00 34.03           C  
ATOM    491  CD  PRO A  70      43.050   0.745 -33.114  1.00 34.03           C  
ATOM    492  N   HIS A  71      41.302   4.595 -32.425  1.00 37.07           N  
ATOM    493  CA  HIS A  71      40.495   5.329 -33.393  1.00 37.07           C  
ATOM    494  C   HIS A  71      39.882   6.577 -32.767  1.00 37.07           C  
ATOM    495  CB  HIS A  71      39.394   4.432 -33.961  1.00 37.07           C  
ATOM    496  O   HIS A  71      39.295   6.509 -31.684  1.00 37.07           O  
ATOM    497  CG  HIS A  71      39.808   3.671 -35.181  1.00 37.07           C  
ATOM    498  CD2 HIS A  71      39.826   2.342 -35.436  1.00 37.07           C  
ATOM    499  ND1 HIS A  71      40.278   4.290 -36.319  1.00 37.07           N  
ATOM    500  CE1 HIS A  71      40.566   3.371 -37.225  1.00 37.07           C  
ATOM    501  NE2 HIS A  71      40.301   2.180 -36.714  1.00 37.07           N  
ATOM    502  N   ALA A  72      40.499   7.769 -32.875  1.00 28.82           N  
ATOM    503  CA  ALA A  72      40.297   8.996 -33.642  1.00 28.82           C  
ATOM    504  C   ALA A  72      38.819   9.209 -33.956  1.00 28.82           C  
ATOM    505  CB  ALA A  72      41.112   8.957 -34.933  1.00 28.82           C  
ATOM    506  O   ALA A  72      38.180   8.356 -34.577  1.00 28.82           O  
ATOM    507  N   MET A  73      38.119  10.149 -33.274  1.00 37.33           N  
ATOM    508  CA  MET A  73      37.155  11.110 -33.803  1.00 37.33           C  
ATOM    509  C   MET A  73      37.176  12.403 -32.995  1.00 37.33           C  
ATOM    510  CB  MET A  73      35.746  10.515 -33.803  1.00 37.33           C  
ATOM    511  O   MET A  73      37.066  12.374 -31.768  1.00 37.33           O  
ATOM    512  CG  MET A  73      35.450   9.640 -35.010  1.00 37.33           C  
ATOM    513  SD  MET A  73      33.718   9.035 -35.031  1.00 37.33           S  
ATOM    514  CE  MET A  73      32.977  10.222 -36.186  1.00 37.33           C  
ATOM    515  N   SER A  74      37.949  13.382 -33.424  1.00 30.12           N  
ATOM    516  CA  SER A  74      38.020  14.766 -33.882  1.00 30.12           C  
ATOM    517  C   SER A  74      36.631  15.323 -34.175  1.00 30.12           C  
ATOM    518  CB  SER A  74      38.896  14.873 -35.131  1.00 30.12           C  
ATOM    519  O   SER A  74      35.856  14.714 -34.917  1.00 30.12           O  
ATOM    520  OG  SER A  74      39.664  16.063 -35.106  1.00 30.12           O  
ATOM    521  N   SER A  75      36.163  16.336 -33.347  1.00 40.12           N  
ATOM    522  CA  SER A  75      35.493  17.560 -33.774  1.00 40.12           C  
ATOM    523  C   SER A  75      35.331  18.536 -32.614  1.00 40.12           C  
ATOM    524  CB  SER A  75      34.125  17.240 -34.377  1.00 40.12           C  
ATOM    525  O   SER A  75      34.893  18.150 -31.528  1.00 40.12           O  
ATOM    526  OG  SER A  75      33.333  16.500 -33.464  1.00 40.12           O  
ATOM    527  N   ASN A  76      36.177  19.537 -32.421  1.00 29.99           N  
ATOM    528  CA  ASN A  76      36.323  20.988 -32.469  1.00 29.99           C  
ATOM    529  C   ASN A  76      34.980  21.679 -32.688  1.00 29.99           C  
ATOM    530  CB  ASN A  76      37.313  21.393 -33.563  1.00 29.99           C  
ATOM    531  O   ASN A  76      34.272  21.377 -33.651  1.00 29.99           O  
ATOM    532  CG  ASN A  76      38.732  21.526 -33.046  1.00 29.99           C  
ATOM    533  ND2 ASN A  76      39.680  21.712 -33.957  1.00 29.99           N  
ATOM    534  OD1 ASN A  76      38.974  21.460 -31.838  1.00 29.99           O  
ATOM    535  N   GLN A  77      34.432  22.397 -31.665  1.00 39.48           N  
ATOM    536  CA  GLN A  77      33.765  23.690 -31.775  1.00 39.48           C  
ATOM    537  C   GLN A  77      33.628  24.355 -30.408  1.00 39.48           C  
ATOM    538  CB  GLN A  77      32.389  23.532 -32.422  1.00 39.48           C  
ATOM    539  O   GLN A  77      33.185  23.724 -29.446  1.00 39.48           O  
ATOM    540  CG  GLN A  77      32.378  23.810 -33.919  1.00 39.48           C  
ATOM    541  CD  GLN A  77      30.979  23.812 -34.506  1.00 39.48           C  
ATOM    542  NE2 GLN A  77      30.880  23.553 -35.805  1.00 39.48           N  
ATOM    543  OE1 GLN A  77      29.995  24.044 -33.797  1.00 39.48           O  
ATOM    544  N   GLU A  78      34.492  25.337 -29.985  1.00 32.97           N  
ATOM    545  CA  GLU A  78      34.593  26.778 -29.773  1.00 32.97           C  
ATOM    546  C   GLU A  78      33.521  27.270 -28.806  1.00 32.97           C  
ATOM    547  CB  GLU A  78      34.486  27.526 -31.104  1.00 32.97           C  
ATOM    548  O   GLU A  78      32.338  26.967 -28.976  1.00 32.97           O  
ATOM    549  CG  GLU A  78      35.817  28.046 -31.627  1.00 32.97           C  
ATOM    550  CD  GLU A  78      35.735  28.586 -33.046  1.00 32.97           C  
ATOM    551  OE1 GLU A  78      36.662  29.310 -33.475  1.00 32.97           O  
ATOM    552  OE2 GLU A  78      34.735  28.283 -33.734  1.00 32.97           O  
ATOM    553  N   MET A  79      33.802  27.789 -27.678  1.00 34.27           N  
ATOM    554  CA  MET A  79      33.743  28.937 -26.776  1.00 34.27           C  
ATOM    555  C   MET A  79      32.546  29.824 -27.103  1.00 34.27           C  
ATOM    556  CB  MET A  79      35.035  29.751 -26.856  1.00 34.27           C  
ATOM    557  O   MET A  79      32.275  30.102 -28.273  1.00 34.27           O  
ATOM    558  CG  MET A  79      36.210  29.109 -26.136  1.00 34.27           C  
ATOM    559  SD  MET A  79      36.078  29.250 -24.311  1.00 34.27           S  
ATOM    560  CE  MET A  79      36.657  30.954 -24.079  1.00 34.27           C  
ATOM    561  N   PRO A  80      32.107  30.636 -25.987  1.00 35.21           N  
ATOM    562  CA  PRO A  80      32.571  31.902 -25.414  1.00 35.21           C  
ATOM    563  C   PRO A  80      32.476  31.930 -23.891  1.00 35.21           C  
ATOM    564  CB  PRO A  80      31.632  32.937 -26.039  1.00 35.21           C  
ATOM    565  O   PRO A  80      31.725  31.148 -23.301  1.00 35.21           O  
ATOM    566  CG  PRO A  80      30.318  32.236 -26.162  1.00 35.21           C  
ATOM    567  CD  PRO A  80      30.504  30.801 -25.759  1.00 35.21           C  
ATOM    568  N   SER A  81      33.442  32.352 -23.124  1.00 29.83           N  
ATOM    569  CA  SER A  81      33.969  33.450 -22.320  1.00 29.83           C  
ATOM    570  C   SER A  81      32.846  34.336 -21.791  1.00 29.83           C  
ATOM    571  CB  SER A  81      34.950  34.291 -23.139  1.00 29.83           C  
ATOM    572  O   SER A  81      31.968  34.754 -22.549  1.00 29.83           O  
ATOM    573  OG  SER A  81      34.264  35.280 -23.886  1.00 29.83           O  
ATOM    574  N   ALA A  82      32.632  34.343 -20.470  1.00 39.58           N  
ATOM    575  CA  ALA A  82      32.406  35.519 -19.633  1.00 39.58           C  
ATOM    576  C   ALA A  82      32.774  35.236 -18.179  1.00 39.58           C  
ATOM    577  CB  ALA A  82      30.951  35.971 -19.733  1.00 39.58           C  
ATOM    578  O   ALA A  82      32.420  34.187 -17.636  1.00 39.58           O  
ATOM    579  N   ALA A  83      33.977  35.642 -17.709  1.00 34.37           N  
ATOM    580  CA  ALA A  83      34.454  36.737 -16.869  1.00 34.37           C  
ATOM    581  C   ALA A  83      34.085  36.508 -15.406  1.00 34.37           C  
ATOM    582  CB  ALA A  83      33.885  38.068 -17.356  1.00 34.37           C  
ATOM    583  O   ALA A  83      32.941  36.168 -15.094  1.00 34.37           O  
ATOM    584  N   ASN A  84      35.072  36.222 -14.591  1.00 28.25           N  
ATOM    585  CA  ASN A  84      35.800  37.008 -13.601  1.00 28.25           C  
ATOM    586  C   ASN A  84      35.258  36.776 -12.193  1.00 28.25           C  
ATOM    587  CB  ASN A  84      35.747  38.496 -13.952  1.00 28.25           C  
ATOM    588  O   ASN A  84      34.049  36.847 -11.969  1.00 28.25           O  
ATOM    589  CG  ASN A  84      37.097  39.047 -14.365  1.00 28.25           C  
ATOM    590  ND2 ASN A  84      37.159  40.353 -14.597  1.00 28.25           N  
ATOM    591  OD1 ASN A  84      38.077  38.306 -14.476  1.00 28.25           O  
ATOM    592  N   ARG A  85      36.113  36.179 -11.364  1.00 31.75           N  
ATOM    593  CA  ARG A  85      36.773  36.823 -10.233  1.00 31.75           C  
ATOM    594  C   ARG A  85      37.049  35.822  -9.117  1.00 31.75           C  
ATOM    595  CB  ARG A  85      35.923  37.980  -9.702  1.00 31.75           C  
ATOM    596  O   ARG A  85      36.153  35.082  -8.704  1.00 31.75           O  
ATOM    597  CG  ARG A  85      36.333  39.342 -10.238  1.00 31.75           C  
ATOM    598  CD  ARG A  85      35.477  40.458  -9.655  1.00 31.75           C  
ATOM    599  NE  ARG A  85      35.751  41.740 -10.299  1.00 31.75           N  
ATOM    600  NH1 ARG A  85      34.832  43.019  -8.609  1.00 31.75           N  
ATOM    601  NH2 ARG A  85      35.734  44.031 -10.459  1.00 31.75           N  
ATOM    602  CZ  ARG A  85      35.438  42.927  -9.787  1.00 31.75           C  
ATOM    603  N   SER A  86      38.232  35.388  -8.911  1.00 28.96           N  
ATOM    604  CA  SER A  86      39.392  35.344  -8.026  1.00 28.96           C  
ATOM    605  C   SER A  86      39.146  36.145  -6.752  1.00 28.96           C  
ATOM    606  CB  SER A  86      40.633  35.879  -8.742  1.00 28.96           C  
ATOM    607  O   SER A  86      38.572  37.235  -6.799  1.00 28.96           O  
ATOM    608  OG  SER A  86      40.409  37.193  -9.224  1.00 28.96           O  
ATOM    609  N   HIS A  87      39.287  35.466  -5.536  1.00 34.54           N  
ATOM    610  CA  HIS A  87      40.144  35.820  -4.411  1.00 34.54           C  
ATOM    611  C   HIS A  87      39.797  35.000  -3.173  1.00 34.54           C  
ATOM    612  CB  HIS A  87      40.030  37.314  -4.100  1.00 34.54           C  
ATOM    613  O   HIS A  87      38.622  34.862  -2.825  1.00 34.54           O  
ATOM    614  CG  HIS A  87      40.843  38.180  -5.009  1.00 34.54           C  
ATOM    615  CD2 HIS A  87      40.478  39.182  -5.843  1.00 34.54           C  
ATOM    616  ND1 HIS A  87      42.210  38.055  -5.130  1.00 34.54           N  
ATOM    617  CE1 HIS A  87      42.652  38.946  -6.001  1.00 34.54           C  
ATOM    618  NE2 HIS A  87      41.621  39.642  -6.449  1.00 34.54           N  
ATOM    619  N   SER A  88      40.596  34.011  -2.784  1.00 29.14           N  
ATOM    620  CA  SER A  88      41.580  33.692  -1.754  1.00 29.14           C  
ATOM    621  C   SER A  88      41.554  34.718  -0.627  1.00 29.14           C  
ATOM    622  CB  SER A  88      42.983  33.621  -2.358  1.00 29.14           C  
ATOM    623  O   SER A  88      41.411  35.917  -0.875  1.00 29.14           O  
ATOM    624  OG  SER A  88      43.336  34.856  -2.957  1.00 29.14           O  
ATOM    625  N   SER A  89      41.387  34.285   0.687  1.00 33.33           N  
ATOM    626  CA  SER A  89      42.217  34.408   1.881  1.00 33.33           C  
ATOM    627  C   SER A  89      41.446  35.060   3.024  1.00 33.33           C  
ATOM    628  CB  SER A  89      43.477  35.220   1.577  1.00 33.33           C  
ATOM    629  O   SER A  89      40.697  36.015   2.810  1.00 33.33           O  
ATOM    630  OG  SER A  89      43.142  36.539   1.180  1.00 33.33           O  
ATOM    631  N   SER A  90      41.344  34.386   4.224  1.00 27.73           N  
ATOM    632  CA  SER A  90      41.897  34.468   5.572  1.00 27.73           C  
ATOM    633  C   SER A  90      41.441  35.739   6.280  1.00 27.73           C  
ATOM    634  CB  SER A  90      43.425  34.418   5.529  1.00 27.73           C  
ATOM    635  O   SER A  90      41.399  36.812   5.675  1.00 27.73           O  
ATOM    636  OG  SER A  90      43.931  35.332   4.571  1.00 27.73           O  
ATOM    637  N   VAL A  91      40.862  35.612   7.566  1.00 29.70           N  
ATOM    638  CA  VAL A  91      41.218  36.168   8.867  1.00 29.70           C  
ATOM    639  C   VAL A  91      40.082  37.051   9.380  1.00 29.70           C  
ATOM    640  CB  VAL A  91      42.532  36.978   8.798  1.00 29.70           C  
ATOM    641  O   VAL A  91      39.531  37.862   8.632  1.00 29.70           O  
ATOM    642  CG1 VAL A  91      42.828  37.643  10.140  1.00 29.70           C  
ATOM    643  CG2 VAL A  91      43.692  36.076   8.378  1.00 29.70           C  
ATOM    644  N   SER A  92      39.561  36.755  10.658  1.00 27.42           N  
ATOM    645  CA  SER A  92      39.571  37.383  11.976  1.00 27.42           C  
ATOM    646  C   SER A  92      38.834  38.718  11.958  1.00 27.42           C  
ATOM    647  CB  SER A  92      41.006  37.589  12.461  1.00 27.42           C  
ATOM    648  O   SER A  92      39.005  39.515  11.033  1.00 27.42           O  
ATOM    649  OG  SER A  92      41.542  38.797  11.947  1.00 27.42           O  
ATOM    650  N   SER A  93      37.846  38.876  12.891  1.00 29.61           N  
ATOM    651  CA  SER A  93      37.581  39.806  13.984  1.00 29.61           C  
ATOM    652  C   SER A  93      36.505  40.817  13.602  1.00 29.61           C  
ATOM    653  CB  SER A  93      38.862  40.539  14.386  1.00 29.61           C  
ATOM    654  O   SER A  93      36.517  41.355  12.493  1.00 29.61           O  
ATOM    655  OG  SER A  93      39.461  41.158  13.260  1.00 29.61           O  
ATOM    656  N   SER A  94      35.395  40.728  14.298  1.00 29.82           N  
ATOM    657  CA  SER A  94      34.517  41.613  15.056  1.00 29.82           C  
ATOM    658  C   SER A  94      34.655  43.059  14.592  1.00 29.82           C  
ATOM    659  CB  SER A  94      34.822  41.519  16.552  1.00 29.82           C  
ATOM    660  O   SER A  94      35.759  43.519  14.293  1.00 29.82           O  
ATOM    661  OG  SER A  94      34.386  40.276  17.077  1.00 29.82           O  
ATOM    662  N   PRO A  95      33.673  43.923  14.761  1.00 35.53           N  
ATOM    663  CA  PRO A  95      32.685  44.559  15.636  1.00 35.53           C  
ATOM    664  C   PRO A  95      31.552  45.226  14.859  1.00 35.53           C  
ATOM    665  CB  PRO A  95      33.509  45.599  16.400  1.00 35.53           C  
ATOM    666  O   PRO A  95      31.645  45.385  13.639  1.00 35.53           O  
ATOM    667  CG  PRO A  95      34.535  46.068  15.420  1.00 35.53           C  
ATOM    668  CD  PRO A  95      34.415  45.242  14.171  1.00 35.53           C  
ATOM    669  N   GLU A  96      30.347  45.173  15.343  1.00 27.70           N  
ATOM    670  CA  GLU A  96      29.610  46.387  15.677  1.00 27.70           C  
ATOM    671  C   GLU A  96      28.298  46.467  14.901  1.00 27.70           C  
ATOM    672  CB  GLU A  96      30.462  47.628  15.398  1.00 27.70           C  
ATOM    673  O   GLU A  96      28.286  46.331  13.676  1.00 27.70           O  
ATOM    674  CG  GLU A  96      30.061  48.846  16.217  1.00 27.70           C  
ATOM    675  CD  GLU A  96      31.234  49.505  16.926  1.00 27.70           C  
ATOM    676  OE1 GLU A  96      31.057  50.603  17.501  1.00 27.70           O  
ATOM    677  OE2 GLU A  96      32.339  48.919  16.906  1.00 27.70           O  
ATOM    678  N   ALA A  97      27.132  46.363  15.593  1.00 29.60           N  
ATOM    679  CA  ALA A  97      26.162  47.454  15.639  1.00 29.60           C  
ATOM    680  C   ALA A  97      24.739  46.918  15.759  1.00 29.60           C  
ATOM    681  CB  ALA A  97      26.293  48.335  14.399  1.00 29.60           C  
ATOM    682  O   ALA A  97      24.366  45.967  15.068  1.00 29.60           O  
ATOM    683  N   SER A  98      24.131  47.055  16.936  1.00 31.28           N  
ATOM    684  CA  SER A  98      23.083  48.014  17.268  1.00 31.28           C  
ATOM    685  C   SER A  98      21.877  47.321  17.893  1.00 31.28           C  
ATOM    686  CB  SER A  98      22.648  48.786  16.021  1.00 31.28           C  
ATOM    687  O   SER A  98      21.307  46.402  17.301  1.00 31.28           O  
ATOM    688  OG  SER A  98      22.985  48.071  14.844  1.00 31.28           O  
ATOM    689  N   ARG A  99      21.874  47.197  19.158  1.00 29.81           N  
ATOM    690  CA  ARG A  99      20.993  47.400  20.303  1.00 29.81           C  
ATOM    691  C   ARG A  99      19.981  48.506  20.026  1.00 29.81           C  
ATOM    692  CB  ARG A  99      21.808  47.737  21.555  1.00 29.81           C  
ATOM    693  O   ARG A  99      20.352  49.604  19.606  1.00 29.81           O  
ATOM    694  CG  ARG A  99      22.234  46.518  22.358  1.00 29.81           C  
ATOM    695  CD  ARG A  99      23.026  46.909  23.598  1.00 29.81           C  
ATOM    696  NE  ARG A  99      23.410  45.740  24.383  1.00 29.81           N  
ATOM    697  NH1 ARG A  99      24.073  46.946  26.239  1.00 29.81           N  
ATOM    698  NH2 ARG A  99      24.215  44.659  26.243  1.00 29.81           N  
ATOM    699  CZ  ARG A  99      23.899  45.784  25.620  1.00 29.81           C  
ATOM    700  N   PRO A 100      18.711  48.150  20.200  1.00 36.90           N  
ATOM    701  CA  PRO A 100      17.792  49.181  20.688  1.00 36.90           C  
ATOM    702  C   PRO A 100      17.247  48.873  22.081  1.00 36.90           C  
ATOM    703  CB  PRO A 100      16.669  49.174  19.648  1.00 36.90           C  
ATOM    704  O   PRO A 100      17.163  47.705  22.471  1.00 36.90           O  
ATOM    705  CG  PRO A 100      16.588  47.756  19.183  1.00 36.90           C  
ATOM    706  CD  PRO A 100      17.717  46.985  19.804  1.00 36.90           C  
ATOM    707  N   SER A 101      17.620  49.662  23.152  1.00 28.77           N  
ATOM    708  CA  SER A 101      17.085  50.495  24.223  1.00 28.77           C  
ATOM    709  C   SER A 101      15.677  50.980  23.895  1.00 28.77           C  
ATOM    710  CB  SER A 101      17.999  51.694  24.478  1.00 28.77           C  
ATOM    711  O   SER A 101      15.403  51.390  22.765  1.00 28.77           O  
ATOM    712  OG  SER A 101      18.168  52.458  23.297  1.00 28.77           O  
ATOM    713  N   SER A 102      14.667  50.465  24.587  1.00 35.87           N  
ATOM    714  CA  SER A 102      13.552  51.311  25.002  1.00 35.87           C  
ATOM    715  C   SER A 102      12.544  50.527  25.836  1.00 35.87           C  
ATOM    716  CB  SER A 102      12.856  51.917  23.784  1.00 35.87           C  
ATOM    717  O   SER A 102      12.204  49.390  25.502  1.00 35.87           O  
ATOM    718  OG  SER A 102      12.289  50.904  22.972  1.00 35.87           O  
ATOM    719  N   SER A 103      12.493  50.755  27.209  1.00 29.57           N  
ATOM    720  CA  SER A 103      11.652  51.582  28.068  1.00 29.57           C  
ATOM    721  C   SER A 103      10.298  50.926  28.313  1.00 29.57           C  
ATOM    722  CB  SER A 103      11.453  52.967  27.451  1.00 29.57           C  
ATOM    723  O   SER A 103       9.713  50.338  27.401  1.00 29.57           O  
ATOM    724  OG  SER A 103      10.766  52.873  26.215  1.00 29.57           O  
ATOM    725  N   THR A 104       9.999  50.580  29.597  1.00 30.95           N  
ATOM    726  CA  THR A 104       8.982  51.147  30.476  1.00 30.95           C  
ATOM    727  C   THR A 104       8.038  50.061  30.983  1.00 30.95           C  
ATOM    728  CB  THR A 104       8.171  52.242  29.757  1.00 30.95           C  
ATOM    729  O   THR A 104       7.641  49.173  30.225  1.00 30.95           O  
ATOM    730  CG2 THR A 104       8.793  53.618  29.972  1.00 30.95           C  
ATOM    731  OG1 THR A 104       8.137  51.959  28.353  1.00 30.95           O  
ATOM    732  N   SER A 105       8.079  49.733  32.344  1.00 31.83           N  
ATOM    733  CA  SER A 105       7.209  50.020  33.480  1.00 31.83           C  
ATOM    734  C   SER A 105       6.029  49.055  33.530  1.00 31.83           C  
ATOM    735  CB  SER A 105       6.698  51.460  33.414  1.00 31.83           C  
ATOM    736  O   SER A 105       5.412  48.766  32.503  1.00 31.83           O  
ATOM    737  OG  SER A 105       5.970  51.681  32.218  1.00 31.83           O  
ATOM    738  N   ASP A 106       6.054  48.102  34.489  1.00 27.43           N  
ATOM    739  CA  ASP A 106       5.318  47.852  35.724  1.00 27.43           C  
ATOM    740  C   ASP A 106       3.945  48.518  35.690  1.00 27.43           C  
ATOM    741  CB  ASP A 106       6.114  48.351  36.933  1.00 27.43           C  
ATOM    742  O   ASP A 106       3.825  49.688  35.320  1.00 27.43           O  
ATOM    743  CG  ASP A 106       7.102  47.323  37.457  1.00 27.43           C  
ATOM    744  OD1 ASP A 106       6.972  46.126  37.122  1.00 27.43           O  
ATOM    745  OD2 ASP A 106       8.016  47.713  38.215  1.00 27.43           O  
ATOM    746  N   SER A 107       2.869  47.752  35.578  1.00 25.53           N  
ATOM    747  CA  SER A 107       1.558  47.670  36.213  1.00 25.53           C  
ATOM    748  C   SER A 107       0.504  48.418  35.403  1.00 25.53           C  
ATOM    749  CB  SER A 107       1.614  48.233  37.634  1.00 25.53           C  
ATOM    750  O   SER A 107       0.740  49.541  34.954  1.00 25.53           O  
ATOM    751  OG  SER A 107       2.736  47.722  38.333  1.00 25.53           O  
ATOM    752  N   PRO A 108      -0.708  47.776  35.422  1.00 30.73           N  
ATOM    753  CA  PRO A 108      -1.892  47.999  36.255  1.00 30.73           C  
ATOM    754  C   PRO A 108      -2.763  46.752  36.389  1.00 30.73           C  
ATOM    755  CB  PRO A 108      -2.640  49.111  35.516  1.00 30.73           C  
ATOM    756  O   PRO A 108      -2.636  45.817  35.593  1.00 30.73           O  
ATOM    757  CG  PRO A 108      -2.377  48.850  34.068  1.00 30.73           C  
ATOM    758  CD  PRO A 108      -1.405  47.711  33.957  1.00 30.73           C  
ATOM    759  N   SER A 109      -3.037  46.285  37.629  1.00 26.69           N  
ATOM    760  CA  SER A 109      -4.246  46.361  38.443  1.00 26.69           C  
ATOM    761  C   SER A 109      -5.441  46.823  37.617  1.00 26.69           C  
ATOM    762  CB  SER A 109      -4.037  47.306  39.626  1.00 26.69           C  
ATOM    763  O   SER A 109      -5.317  47.728  36.789  1.00 26.69           O  
ATOM    764  OG  SER A 109      -3.640  48.592  39.179  1.00 26.69           O  
ATOM    765  N   THR A 110      -6.445  45.903  37.407  1.00 25.83           N  
ATOM    766  CA  THR A 110      -7.877  46.081  37.621  1.00 25.83           C  
ATOM    767  C   THR A 110      -8.679  45.197  36.671  1.00 25.83           C  
ATOM    768  CB  THR A 110      -8.291  47.552  37.430  1.00 25.83           C  
ATOM    769  O   THR A 110      -8.350  45.088  35.488  1.00 25.83           O  
ATOM    770  CG2 THR A 110      -7.824  48.411  38.601  1.00 25.83           C  
ATOM    771  OG1 THR A 110      -7.708  48.054  36.222  1.00 25.83           O  
ATOM    772  N   SER A 111      -9.412  44.241  37.208  1.00 28.14           N  
ATOM    773  CA  SER A 111     -10.863  44.287  37.357  1.00 28.14           C  
ATOM    774  C   SER A 111     -11.531  43.128  36.626  1.00 28.14           C  
ATOM    775  CB  SER A 111     -11.413  45.615  36.834  1.00 28.14           C  
ATOM    776  O   SER A 111     -11.163  42.806  35.494  1.00 28.14           O  
ATOM    777  OG  SER A 111     -11.149  45.759  35.449  1.00 28.14           O  
ATOM    778  N   GLU A 112     -12.012  42.099  37.366  1.00 27.79           N  
ATOM    779  CA  GLU A 112     -13.460  41.917  37.340  1.00 27.79           C  
ATOM    780  C   GLU A 112     -13.829  40.455  37.106  1.00 27.79           C  
ATOM    781  CB  GLU A 112     -14.093  42.799  36.260  1.00 27.79           C  
ATOM    782  O   GLU A 112     -13.327  39.824  36.174  1.00 27.79           O  
ATOM    783  CG  GLU A 112     -14.325  44.237  36.698  1.00 27.79           C  
ATOM    784  CD  GLU A 112     -15.299  44.987  35.804  1.00 27.79           C  
ATOM    785  OE1 GLU A 112     -15.842  46.029  36.238  1.00 27.79           O  
ATOM    786  OE2 GLU A 112     -15.523  44.529  34.662  1.00 27.79           O  
ATOM    787  N   ALA A 113     -14.190  39.740  38.147  1.00 28.39           N  
ATOM    788  CA  ALA A 113     -15.577  39.351  38.391  1.00 28.39           C  
ATOM    789  C   ALA A 113     -15.672  37.884  38.797  1.00 28.39           C  
ATOM    790  CB  ALA A 113     -16.429  39.613  37.151  1.00 28.39           C  
ATOM    791  O   ALA A 113     -15.403  36.991  37.990  1.00 28.39           O  
ATOM    792  N   LEU A 114     -15.335  37.523  39.996  1.00 29.47           N  
ATOM    793  CA  LEU A 114     -15.877  36.451  40.824  1.00 29.47           C  
ATOM    794  C   LEU A 114     -17.168  36.890  41.505  1.00 29.47           C  
ATOM    795  CB  LEU A 114     -14.853  36.016  41.876  1.00 29.47           C  
ATOM    796  O   LEU A 114     -17.208  37.939  42.153  1.00 29.47           O  
ATOM    797  CG  LEU A 114     -13.686  35.163  41.375  1.00 29.47           C  
ATOM    798  CD1 LEU A 114     -12.580  35.110  42.424  1.00 29.47           C  
ATOM    799  CD2 LEU A 114     -14.163  33.759  41.021  1.00 29.47           C  
ATOM    800  N   GLY A 115     -18.357  36.817  40.838  1.00 30.20           N  
ATOM    801  CA  GLY A 115     -19.756  36.478  41.043  1.00 30.20           C  
ATOM    802  C   GLY A 115     -19.959  35.361  42.048  1.00 30.20           C  
ATOM    803  O   GLY A 115     -19.222  34.373  42.043  1.00 30.20           O  
ATOM    804  N   ASN A 116     -20.362  35.750  43.289  1.00 27.77           N  
ATOM    805  CA  ASN A 116     -21.590  35.690  44.075  1.00 27.77           C  
ATOM    806  C   ASN A 116     -21.825  34.293  44.642  1.00 27.77           C  
ATOM    807  CB  ASN A 116     -22.789  36.130  43.233  1.00 27.77           C  
ATOM    808  O   ASN A 116     -21.699  33.298  43.925  1.00 27.77           O  
ATOM    809  CG  ASN A 116     -23.063  37.617  43.338  1.00 27.77           C  
ATOM    810  ND2 ASN A 116     -24.198  38.051  42.802  1.00 27.77           N  
ATOM    811  OD1 ASN A 116     -22.260  38.370  43.895  1.00 27.77           O  
ATOM    812  N   SER A 117     -21.826  34.139  45.981  1.00 29.04           N  
ATOM    813  CA  SER A 117     -22.983  33.868  46.829  1.00 29.04           C  
ATOM    814  C   SER A 117     -22.977  32.428  47.330  1.00 29.04           C  
ATOM    815  CB  SER A 117     -24.281  34.147  46.069  1.00 29.04           C  
ATOM    816  O   SER A 117     -22.749  31.497  46.555  1.00 29.04           O  
ATOM    817  OG  SER A 117     -24.924  35.302  46.579  1.00 29.04           O  
ATOM    818  N   SER A 118     -22.682  32.235  48.624  1.00 29.59           N  
ATOM    819  CA  SER A 118     -23.522  31.864  49.758  1.00 29.59           C  
ATOM    820  C   SER A 118     -23.845  30.373  49.743  1.00 29.59           C  
ATOM    821  CB  SER A 118     -24.819  32.675  49.753  1.00 29.59           C  
ATOM    822  O   SER A 118     -24.147  29.809  48.689  1.00 29.59           O  
ATOM    823  OG  SER A 118     -24.594  33.979  49.247  1.00 29.59           O  
ATOM    824  N   ASN A 119     -23.227  29.564  50.576  1.00 27.47           N  
ATOM    825  CA  ASN A 119     -23.903  28.745  51.576  1.00 27.47           C  
ATOM    826  C   ASN A 119     -23.643  27.258  51.351  1.00 27.47           C  
ATOM    827  CB  ASN A 119     -25.407  29.027  51.573  1.00 27.47           C  
ATOM    828  O   ASN A 119     -24.082  26.691  50.349  1.00 27.47           O  
ATOM    829  CG  ASN A 119     -25.905  29.550  52.906  1.00 27.47           C  
ATOM    830  ND2 ASN A 119     -27.189  29.884  52.970  1.00 27.47           N  
ATOM    831  OD1 ASN A 119     -25.143  29.653  53.871  1.00 27.47           O  
ATOM    832  N   ARG A 120     -22.612  26.682  51.829  1.00 35.51           N  
ATOM    833  CA  ARG A 120     -22.833  25.341  52.361  1.00 35.51           C  
ATOM    834  C   ARG A 120     -21.945  25.079  53.573  1.00 35.51           C  
ATOM    835  CB  ARG A 120     -22.573  24.286  51.283  1.00 35.51           C  
ATOM    836  O   ARG A 120     -20.734  25.303  53.522  1.00 35.51           O  
ATOM    837  CG  ARG A 120     -23.839  23.705  50.672  1.00 35.51           C  
ATOM    838  CD  ARG A 120     -23.542  22.478  49.822  1.00 35.51           C  
ATOM    839  NE  ARG A 120     -24.088  22.611  48.474  1.00 35.51           N  
ATOM    840  NH1 ARG A 120     -22.892  20.842  47.591  1.00 35.51           N  
ATOM    841  NH2 ARG A 120     -24.324  22.041  46.262  1.00 35.51           N  
ATOM    842  CZ  ARG A 120     -23.767  21.831  47.445  1.00 35.51           C  
ATOM    843  N   LYS A 121     -22.360  25.470  54.794  1.00 30.79           N  
ATOM    844  CA  LYS A 121     -22.821  24.717  55.956  1.00 30.79           C  
ATOM    845  C   LYS A 121     -21.995  23.448  56.152  1.00 30.79           C  
ATOM    846  CB  LYS A 121     -24.301  24.362  55.813  1.00 30.79           C  
ATOM    847  O   LYS A 121     -21.798  22.678  55.209  1.00 30.79           O  
ATOM    848  CG  LYS A 121     -25.248  25.497  56.176  1.00 30.79           C  
ATOM    849  CD  LYS A 121     -26.703  25.052  56.116  1.00 30.79           C  
ATOM    850  CE  LYS A 121     -27.651  26.181  56.498  1.00 30.79           C  
ATOM    851  NZ  LYS A 121     -29.080  25.760  56.407  1.00 30.79           N  
ATOM    852  N   GLY A 122     -21.003  23.444  57.053  1.00 27.43           N  
ATOM    853  CA  GLY A 122     -21.057  22.694  58.298  1.00 27.43           C  
ATOM    854  C   GLY A 122     -20.587  21.259  58.151  1.00 27.43           C  
ATOM    855  O   GLY A 122     -21.160  20.488  57.379  1.00 27.43           O  
ATOM    856  N   LEU A 123     -19.302  20.934  58.290  1.00 34.81           N  
ATOM    857  CA  LEU A 123     -19.073  19.778  59.151  1.00 34.81           C  
ATOM    858  C   LEU A 123     -17.771  19.930  59.930  1.00 34.81           C  
ATOM    859  CB  LEU A 123     -19.037  18.491  58.322  1.00 34.81           C  
ATOM    860  O   LEU A 123     -16.702  20.087  59.337  1.00 34.81           O  
ATOM    861  CG  LEU A 123     -19.476  17.212  59.037  1.00 34.81           C  
ATOM    862  CD1 LEU A 123     -20.993  17.185  59.190  1.00 34.81           C  
ATOM    863  CD2 LEU A 123     -18.988  15.982  58.280  1.00 34.81           C  
ATOM    864  N   LEU A 124     -17.721  20.698  60.934  1.00 26.81           N  
ATOM    865  CA  LEU A 124     -17.222  20.606  62.301  1.00 26.81           C  
ATOM    866  C   LEU A 124     -17.916  19.478  63.058  1.00 26.81           C  
ATOM    867  CB  LEU A 124     -17.428  21.932  63.037  1.00 26.81           C  
ATOM    868  O   LEU A 124     -19.145  19.378  63.041  1.00 26.81           O  
ATOM    869  CG  LEU A 124     -16.506  23.083  62.631  1.00 26.81           C  
ATOM    870  CD1 LEU A 124     -17.110  24.419  63.050  1.00 26.81           C  
ATOM    871  CD2 LEU A 124     -15.121  22.901  63.244  1.00 26.81           C  
ATOM    872  N   CYS A 125     -17.263  18.386  63.243  1.00 31.71           N  
ATOM    873  CA  CYS A 125     -17.184  17.765  64.560  1.00 31.71           C  
ATOM    874  C   CYS A 125     -15.756  17.335  64.876  1.00 31.71           C  
ATOM    875  CB  CYS A 125     -18.119  16.559  64.641  1.00 31.71           C  
ATOM    876  O   CYS A 125     -15.087  16.728  64.039  1.00 31.71           O  
ATOM    877  SG  CYS A 125     -19.837  16.992  64.990  1.00 31.71           S  
ATOM    878  N   PRO A 126     -15.302  17.466  66.124  1.00 36.56           N  
ATOM    879  CA  PRO A 126     -14.204  17.424  67.092  1.00 36.56           C  
ATOM    880  C   PRO A 126     -13.988  16.031  67.680  1.00 36.56           C  
ATOM    881  CB  PRO A 126     -14.650  18.409  68.175  1.00 36.56           C  
ATOM    882  O   PRO A 126     -14.832  15.147  67.509  1.00 36.56           O  
ATOM    883  CG  PRO A 126     -16.137  18.273  68.226  1.00 36.56           C  
ATOM    884  CD  PRO A 126     -16.569  17.346  67.126  1.00 36.56           C  
ATOM    885  N   MET A 127     -12.768  15.576  67.882  1.00 25.74           N  
ATOM    886  CA  MET A 127     -12.199  15.180  69.167  1.00 25.74           C  
ATOM    887  C   MET A 127     -12.376  13.684  69.403  1.00 25.74           C  
ATOM    888  CB  MET A 127     -12.843  15.970  70.308  1.00 25.74           C  
ATOM    889  O   MET A 127     -13.492  13.167  69.325  1.00 25.74           O  
ATOM    890  CG  MET A 127     -12.159  17.296  70.597  1.00 25.74           C  
ATOM    891  SD  MET A 127     -11.541  17.407  72.321  1.00 25.74           S  
ATOM    892  CE  MET A 127     -11.087  19.163  72.386  1.00 25.74           C  
ATOM    893  N   ALA A 128     -11.306  12.902  69.219  1.00 31.67           N  
ATOM    894  CA  ALA A 128     -11.091  11.833  70.192  1.00 31.67           C  
ATOM    895  C   ALA A 128      -9.603  11.555  70.381  1.00 31.67           C  
ATOM    896  CB  ALA A 128     -11.815  10.562  69.754  1.00 31.67           C  
ATOM    897  O   ALA A 128      -8.865  11.396  69.406  1.00 31.67           O  
ATOM    898  N   SER A 129      -8.857  12.225  71.254  1.00 27.74           N  
ATOM    899  CA  SER A 129      -8.060  11.844  72.416  1.00 27.74           C  
ATOM    900  C   SER A 129      -8.489  10.485  72.959  1.00 27.74           C  
ATOM    901  CB  SER A 129      -8.176  12.901  73.515  1.00 27.74           C  
ATOM    902  O   SER A 129      -9.671  10.264  73.230  1.00 27.74           O  
ATOM    903  OG  SER A 129      -7.638  14.138  73.082  1.00 27.74           O  
ATOM    904  N   ALA A 130      -7.818   9.425  72.541  1.00 34.34           N  
ATOM    905  CA  ALA A 130      -7.661   8.240  73.381  1.00 34.34           C  
ATOM    906  C   ALA A 130      -6.266   7.641  73.228  1.00 34.34           C  
ATOM    907  CB  ALA A 130      -8.724   7.200  73.038  1.00 34.34           C  
ATOM    908  O   ALA A 130      -5.789   7.439  72.108  1.00 34.34           O  
ATOM    909  N   ASP A 131      -5.243   8.050  73.988  1.00 27.65           N  
ATOM    910  CA  ASP A 131      -4.387   7.436  74.998  1.00 27.65           C  
ATOM    911  C   ASP A 131      -4.925   6.070  75.417  1.00 27.65           C  
ATOM    912  CB  ASP A 131      -4.260   8.348  76.220  1.00 27.65           C  
ATOM    913  O   ASP A 131      -6.115   5.927  75.706  1.00 27.65           O  
ATOM    914  CG  ASP A 131      -2.861   8.914  76.395  1.00 27.65           C  
ATOM    915  OD1 ASP A 131      -1.957   8.558  75.609  1.00 27.65           O  
ATOM    916  OD2 ASP A 131      -2.661   9.720  77.329  1.00 27.65           O  
ATOM    917  N   HIS A 132      -4.257   4.928  75.017  1.00 29.20           N  
ATOM    918  CA  HIS A 132      -3.944   3.758  75.830  1.00 29.20           C  
ATOM    919  C   HIS A 132      -3.727   2.524  74.961  1.00 29.20           C  
ATOM    920  CB  HIS A 132      -5.059   3.497  76.844  1.00 29.20           C  
ATOM    921  O   HIS A 132      -4.536   2.234  74.076  1.00 29.20           O  
ATOM    922  CG  HIS A 132      -4.764   4.029  78.211  1.00 29.20           C  
ATOM    923  CD2 HIS A 132      -5.454   3.928  79.371  1.00 29.20           C  
ATOM    924  ND1 HIS A 132      -3.637   4.768  78.494  1.00 29.20           N  
ATOM    925  CE1 HIS A 132      -3.646   5.100  79.774  1.00 29.20           C  
ATOM    926  NE2 HIS A 132      -4.738   4.603  80.329  1.00 29.20           N  
ATOM    927  N   GLY A 133      -2.476   2.028  74.768  1.00 28.23           N  
ATOM    928  CA  GLY A 133      -2.085   0.728  75.291  1.00 28.23           C  
ATOM    929  C   GLY A 133      -1.263  -0.087  74.310  1.00 28.23           C  
ATOM    930  O   GLY A 133      -1.606  -0.178  73.130  1.00 28.23           O  
ATOM    931  N   LEU A 134       0.057  -0.074  74.399  1.00 24.71           N  
ATOM    932  CA  LEU A 134       0.975  -1.205  74.483  1.00 24.71           C  
ATOM    933  C   LEU A 134       0.209  -2.523  74.544  1.00 24.71           C  
ATOM    934  CB  LEU A 134       1.880  -1.070  75.710  1.00 24.71           C  
ATOM    935  O   LEU A 134      -0.717  -2.671  75.345  1.00 24.71           O  
ATOM    936  CG  LEU A 134       3.103  -0.165  75.554  1.00 24.71           C  
ATOM    937  CD1 LEU A 134       3.425   0.524  76.876  1.00 24.71           C  
ATOM    938  CD2 LEU A 134       4.302  -0.965  75.057  1.00 24.71           C  
ATOM    939  N   PRO A 135       0.611  -3.466  73.621  1.00 32.72           N  
ATOM    940  CA  PRO A 135       1.025  -4.785  74.106  1.00 32.72           C  
ATOM    941  C   PRO A 135       2.295  -5.292  73.427  1.00 32.72           C  
ATOM    942  CB  PRO A 135      -0.171  -5.678  73.764  1.00 32.72           C  
ATOM    943  O   PRO A 135       2.590  -4.904  72.293  1.00 32.72           O  
ATOM    944  CG  PRO A 135      -0.712  -5.119  72.488  1.00 32.72           C  
ATOM    945  CD  PRO A 135       0.039  -3.859  72.162  1.00 32.72           C  
ATOM    946  N   GLN A 136       3.416  -5.357  74.193  1.00 27.99           N  
ATOM    947  CA  GLN A 136       4.343  -6.412  74.590  1.00 27.99           C  
ATOM    948  C   GLN A 136       3.760  -7.793  74.305  1.00 27.99           C  
ATOM    949  CB  GLN A 136       4.695  -6.287  76.073  1.00 27.99           C  
ATOM    950  O   GLN A 136       2.654  -8.109  74.748  1.00 27.99           O  
ATOM    951  CG  GLN A 136       5.723  -5.203  76.372  1.00 27.99           C  
ATOM    952  CD  GLN A 136       6.172  -5.204  77.821  1.00 27.99           C  
ATOM    953  NE2 GLN A 136       7.117  -4.330  78.149  1.00 27.99           N  
ATOM    954  OE1 GLN A 136       5.673  -5.983  78.639  1.00 27.99           O  
ATOM    955  N   ASN A 137       4.125  -8.405  73.152  1.00 32.22           N  
ATOM    956  CA  ASN A 137       4.290  -9.853  73.078  1.00 32.22           C  
ATOM    957  C   ASN A 137       5.362 -10.244  72.066  1.00 32.22           C  
ATOM    958  CB  ASN A 137       2.961 -10.528  72.731  1.00 32.22           C  
ATOM    959  O   ASN A 137       5.356  -9.764  70.932  1.00 32.22           O  
ATOM    960  CG  ASN A 137       2.131 -10.848  73.959  1.00 32.22           C  
ATOM    961  ND2 ASN A 137       0.898 -11.290  73.742  1.00 32.22           N  
ATOM    962  OD1 ASN A 137       2.593 -10.699  75.093  1.00 32.22           O  
ATOM    963  N   SER A 138       6.600 -10.454  72.501  1.00 30.03           N  
ATOM    964  CA  SER A 138       7.529 -11.507  72.103  1.00 30.03           C  
ATOM    965  C   SER A 138       7.010 -12.884  72.505  1.00 30.03           C  
ATOM    966  CB  SER A 138       8.906 -11.271  72.724  1.00 30.03           C  
ATOM    967  O   SER A 138       6.401 -13.037  73.566  1.00 30.03           O  
ATOM    968  OG  SER A 138       9.200  -9.886  72.785  1.00 30.03           O  
ATOM    969  N   PRO A 139       7.457 -13.989  71.765  1.00 38.00           N  
ATOM    970  CA  PRO A 139       8.591 -14.564  71.038  1.00 38.00           C  
ATOM    971  C   PRO A 139       8.167 -15.628  70.028  1.00 38.00           C  
ATOM    972  CB  PRO A 139       9.448 -15.176  72.149  1.00 38.00           C  
ATOM    973  O   PRO A 139       7.085 -16.207  70.154  1.00 38.00           O  
ATOM    974  CG  PRO A 139       8.466 -15.659  73.167  1.00 38.00           C  
ATOM    975  CD  PRO A 139       7.091 -15.227  72.746  1.00 38.00           C  
ATOM    976  N   LEU A 140       8.749 -15.540  68.764  1.00 31.84           N  
ATOM    977  CA  LEU A 140       8.961 -16.769  68.007  1.00 31.84           C  
ATOM    978  C   LEU A 140      10.329 -16.764  67.334  1.00 31.84           C  
ATOM    979  CB  LEU A 140       7.862 -16.947  66.956  1.00 31.84           C  
ATOM    980  O   LEU A 140      10.723 -15.767  66.725  1.00 31.84           O  
ATOM    981  CG  LEU A 140       6.543 -17.544  67.448  1.00 31.84           C  
ATOM    982  CD1 LEU A 140       5.380 -17.018  66.614  1.00 31.84           C  
ATOM    983  CD2 LEU A 140       6.595 -19.068  67.400  1.00 31.84           C  
ATOM    984  N   SER A 141      11.366 -17.317  68.032  1.00 28.28           N  
ATOM    985  CA  SER A 141      12.380 -18.100  67.333  1.00 28.28           C  
ATOM    986  C   SER A 141      12.159 -19.595  67.532  1.00 28.28           C  
ATOM    987  CB  SER A 141      13.780 -17.715  67.814  1.00 28.28           C  
ATOM    988  O   SER A 141      11.773 -20.032  68.619  1.00 28.28           O  
ATOM    989  OG  SER A 141      14.330 -16.696  66.997  1.00 28.28           O  
ATOM    990  N   PRO A 142      12.532 -20.453  66.476  1.00 33.75           N  
ATOM    991  CA  PRO A 142      13.748 -21.156  66.059  1.00 33.75           C  
ATOM    992  C   PRO A 142      13.806 -21.389  64.551  1.00 33.75           C  
ATOM    993  CB  PRO A 142      13.663 -22.484  66.814  1.00 33.75           C  
ATOM    994  O   PRO A 142      12.776 -21.339  63.875  1.00 33.75           O  
ATOM    995  CG  PRO A 142      12.203 -22.800  66.870  1.00 33.75           C  
ATOM    996  CD  PRO A 142      11.443 -21.646  66.282  1.00 33.75           C  
ATOM    997  N   ALA A 143      14.971 -21.173  63.875  1.00 27.80           N  
ATOM    998  CA  ALA A 143      15.798 -22.294  63.436  1.00 27.80           C  
ATOM    999  C   ALA A 143      15.840 -22.382  61.913  1.00 27.80           C  
ATOM   1000  CB  ALA A 143      15.278 -23.602  64.026  1.00 27.80           C  
ATOM   1001  O   ALA A 143      14.801 -22.309  61.252  1.00 27.80           O  
ATOM   1002  N   ASP A 144      17.007 -22.108  61.285  1.00 31.27           N  
ATOM   1003  CA  ASP A 144      17.831 -22.959  60.433  1.00 31.27           C  
ATOM   1004  C   ASP A 144      18.611 -22.129  59.416  1.00 31.27           C  
ATOM   1005  CB  ASP A 144      16.967 -23.996  59.713  1.00 31.27           C  
ATOM   1006  O   ASP A 144      18.044 -21.261  58.750  1.00 31.27           O  
ATOM   1007  CG  ASP A 144      16.981 -25.355  60.391  1.00 31.27           C  
ATOM   1008  OD1 ASP A 144      17.852 -25.596  61.254  1.00 31.27           O  
ATOM   1009  OD2 ASP A 144      16.115 -26.192  60.058  1.00 31.27           O  
ATOM   1010  N   ALA A 145      19.935 -21.975  59.567  1.00 27.42           N  
ATOM   1011  CA  ALA A 145      21.070 -22.664  58.959  1.00 27.42           C  
ATOM   1012  C   ALA A 145      21.119 -22.417  57.454  1.00 27.42           C  
ATOM   1013  CB  ALA A 145      21.002 -24.161  59.248  1.00 27.42           C  
ATOM   1014  O   ALA A 145      20.139 -22.663  56.746  1.00 27.42           O  
ATOM   1015  N   SER A 146      21.939 -21.478  56.993  1.00 34.54           N  
ATOM   1016  CA  SER A 146      22.880 -21.772  55.917  1.00 34.54           C  
ATOM   1017  C   SER A 146      23.731 -20.552  55.578  1.00 34.54           C  
ATOM   1018  CB  SER A 146      22.136 -22.247  54.668  1.00 34.54           C  
ATOM   1019  O   SER A 146      23.202 -19.457  55.376  1.00 34.54           O  
ATOM   1020  OG  SER A 146      20.821 -21.720  54.635  1.00 34.54           O  
ATOM   1021  N   GLN A 147      24.790 -20.291  56.268  1.00 26.38           N  
ATOM   1022  CA  GLN A 147      26.143 -20.004  55.801  1.00 26.38           C  
ATOM   1023  C   GLN A 147      26.440 -20.734  54.494  1.00 26.38           C  
ATOM   1024  CB  GLN A 147      27.172 -20.392  56.864  1.00 26.38           C  
ATOM   1025  O   GLN A 147      26.149 -21.925  54.361  1.00 26.38           O  
ATOM   1026  CG  GLN A 147      27.420 -19.307  57.903  1.00 26.38           C  
ATOM   1027  CD  GLN A 147      28.447 -19.714  58.943  1.00 26.38           C  
ATOM   1028  NE2 GLN A 147      28.908 -18.749  59.731  1.00 26.38           N  
ATOM   1029  OE1 GLN A 147      28.823 -20.887  59.037  1.00 26.38           O  
ATOM   1030  N   PRO A 148      27.059 -20.036  53.546  1.00 31.10           N  
ATOM   1031  CA  PRO A 148      28.453 -20.276  53.167  1.00 31.10           C  
ATOM   1032  C   PRO A 148      29.287 -18.997  53.146  1.00 31.10           C  
ATOM   1033  CB  PRO A 148      28.340 -20.877  51.764  1.00 31.10           C  
ATOM   1034  O   PRO A 148      28.740 -17.901  52.996  1.00 31.10           O  
ATOM   1035  CG  PRO A 148      27.163 -20.191  51.149  1.00 31.10           C  
ATOM   1036  CD  PRO A 148      26.518 -19.323  52.191  1.00 31.10           C  
ATOM   1037  N   ALA A 149      30.252 -18.831  54.052  1.00 27.63           N  
ATOM   1038  CA  ALA A 149      31.709 -18.732  54.079  1.00 27.63           C  
ATOM   1039  C   ALA A 149      32.292 -18.846  52.674  1.00 27.63           C  
ATOM   1040  CB  ALA A 149      32.299 -19.809  54.986  1.00 27.63           C  
ATOM   1041  O   ALA A 149      32.082 -19.849  51.987  1.00 27.63           O  
ATOM   1042  N   ALA A 150      32.560 -17.766  51.955  1.00 34.18           N  
ATOM   1043  CA  ALA A 150      33.623 -17.583  50.971  1.00 34.18           C  
ATOM   1044  C   ALA A 150      34.547 -16.435  51.368  1.00 34.18           C  
ATOM   1045  CB  ALA A 150      33.029 -17.330  49.587  1.00 34.18           C  
ATOM   1046  O   ALA A 150      34.081 -15.360  51.754  1.00 34.18           O  
ATOM   1047  N   SER A 151      35.689 -16.723  52.063  1.00 29.55           N  
ATOM   1048  CA  SER A 151      37.119 -16.749  51.773  1.00 29.55           C  
ATOM   1049  C   SER A 151      37.569 -15.460  51.094  1.00 29.55           C  
ATOM   1050  CB  SER A 151      37.466 -17.948  50.891  1.00 29.55           C  
ATOM   1051  O   SER A 151      36.893 -14.959  50.193  1.00 29.55           O  
ATOM   1052  OG  SER A 151      36.701 -17.933  49.698  1.00 29.55           O  
ATOM   1053  N   GLY A 152      38.241 -14.527  51.756  1.00 23.09           N  
ATOM   1054  CA  GLY A 152      39.653 -14.186  51.684  1.00 23.09           C  
ATOM   1055  C   GLY A 152      40.045 -13.541  50.368  1.00 23.09           C  
ATOM   1056  O   GLY A 152      39.814 -14.109  49.299  1.00 23.09           O  
ATOM   1057  N   TYR A 153      40.096 -12.212  50.262  1.00 33.13           N  
ATOM   1058  CA  TYR A 153      41.156 -11.526  49.532  1.00 33.13           C  
ATOM   1059  C   TYR A 153      41.702 -10.353  50.336  1.00 33.13           C  
ATOM   1060  CB  TYR A 153      40.644 -11.035  48.175  1.00 33.13           C  
ATOM   1061  O   TYR A 153      40.939  -9.505  50.806  1.00 33.13           O  
ATOM   1062  CG  TYR A 153      40.464 -12.137  47.159  1.00 33.13           C  
ATOM   1063  CD1 TYR A 153      41.551 -12.640  46.447  1.00 33.13           C  
ATOM   1064  CD2 TYR A 153      39.207 -12.677  46.908  1.00 33.13           C  
ATOM   1065  CE1 TYR A 153      41.389 -13.654  45.509  1.00 33.13           C  
ATOM   1066  CE2 TYR A 153      39.034 -13.691  45.972  1.00 33.13           C  
ATOM   1067  OH  TYR A 153      39.964 -15.177  44.351  1.00 33.13           O  
ATOM   1068  CZ  TYR A 153      40.129 -14.173  45.279  1.00 33.13           C  
ATOM   1069  N   GLU A 154      42.713 -10.524  51.202  1.00 25.86           N  
ATOM   1070  CA  GLU A 154      44.062 -10.013  51.429  1.00 25.86           C  
ATOM   1071  C   GLU A 154      44.611  -9.330  50.179  1.00 25.86           C  
ATOM   1072  CB  GLU A 154      44.999 -11.143  51.864  1.00 25.86           C  
ATOM   1073  O   GLU A 154      44.705  -9.949  49.117  1.00 25.86           O  
ATOM   1074  CG  GLU A 154      45.615 -10.935  53.240  1.00 25.86           C  
ATOM   1075  CD  GLU A 154      46.198 -12.207  53.835  1.00 25.86           C  
ATOM   1076  OE1 GLU A 154      47.260 -12.137  54.494  1.00 25.86           O  
ATOM   1077  OE2 GLU A 154      45.589 -13.282  53.639  1.00 25.86           O  
ATOM   1078  N   ASN A 155      44.566  -7.997  50.050  1.00 34.31           N  
ATOM   1079  CA  ASN A 155      45.555  -7.181  49.353  1.00 34.31           C  
ATOM   1080  C   ASN A 155      46.130  -6.099  50.262  1.00 34.31           C  
ATOM   1081  CB  ASN A 155      44.945  -6.552  48.099  1.00 34.31           C  
ATOM   1082  O   ASN A 155      45.383  -5.310  50.845  1.00 34.31           O  
ATOM   1083  CG  ASN A 155      45.787  -6.785  46.860  1.00 34.31           C  
ATOM   1084  ND2 ASN A 155      45.322  -6.280  45.724  1.00 34.31           N  
ATOM   1085  OD1 ASN A 155      46.847  -7.413  46.924  1.00 34.31           O  
ATOM   1086  N   GLN A 156      47.148  -6.344  51.033  1.00 27.93           N  
ATOM   1087  CA  GLN A 156      48.485  -5.837  51.324  1.00 27.93           C  
ATOM   1088  C   GLN A 156      49.042  -5.045  50.144  1.00 27.93           C  
ATOM   1089  CB  GLN A 156      49.430  -6.985  51.679  1.00 27.93           C  
ATOM   1090  O   GLN A 156      49.120  -5.559  49.027  1.00 27.93           O  
ATOM   1091  CG  GLN A 156      49.139  -7.627  53.029  1.00 27.93           C  
ATOM   1092  CD  GLN A 156      50.188  -8.646  53.433  1.00 27.93           C  
ATOM   1093  NE2 GLN A 156      49.779  -9.640  54.214  1.00 27.93           N  
ATOM   1094  OE1 GLN A 156      51.356  -8.541  53.045  1.00 27.93           O  
ATOM   1095  N   ASN A 157      48.985  -3.677  50.149  1.00 34.49           N  
ATOM   1096  CA  ASN A 157      50.061  -2.835  49.637  1.00 34.49           C  
ATOM   1097  C   ASN A 157      50.357  -1.670  50.578  1.00 34.49           C  
ATOM   1098  CB  ASN A 157      49.717  -2.314  48.240  1.00 34.49           C  
ATOM   1099  O   ASN A 157      49.478  -0.854  50.858  1.00 34.49           O  
ATOM   1100  CG  ASN A 157      50.608  -2.900  47.163  1.00 34.49           C  
ATOM   1101  ND2 ASN A 157      50.712  -2.205  46.036  1.00 34.49           N  
ATOM   1102  OD1 ASN A 157      51.197  -3.969  47.341  1.00 34.49           O  
ATOM   1103  N   SER A 158      51.194  -1.795  51.568  1.00 28.75           N  
ATOM   1104  CA  SER A 158      52.418  -1.202  52.096  1.00 28.75           C  
ATOM   1105  C   SER A 158      53.435  -0.953  50.988  1.00 28.75           C  
ATOM   1106  CB  SER A 158      53.030  -2.102  53.169  1.00 28.75           C  
ATOM   1107  O   SER A 158      53.716  -1.845  50.184  1.00 28.75           O  
ATOM   1108  OG  SER A 158      52.195  -3.218  53.427  1.00 28.75           O  
ATOM   1109  N   GLY A 159      53.659   0.377  50.589  1.00 30.10           N  
ATOM   1110  CA  GLY A 159      54.959   0.895  50.197  1.00 30.10           C  
ATOM   1111  C   GLY A 159      54.967   2.398  49.996  1.00 30.10           C  
ATOM   1112  O   GLY A 159      54.040   2.955  49.404  1.00 30.10           O  
ATOM   1113  N   ALA A 160      55.599   3.162  50.922  1.00 29.77           N  
ATOM   1114  CA  ALA A 160      56.983   3.629  50.908  1.00 29.77           C  
ATOM   1115  C   ALA A 160      57.142   4.846  50.001  1.00 29.77           C  
ATOM   1116  CB  ALA A 160      57.918   2.509  50.459  1.00 29.77           C  
ATOM   1117  O   ALA A 160      56.666   4.847  48.863  1.00 29.77           O  
ATOM   1118  N   ALA A 161      57.428   6.020  50.593  1.00 29.75           N  
ATOM   1119  CA  ALA A 161      58.718   6.695  50.473  1.00 29.75           C  
ATOM   1120  C   ALA A 161      58.667   7.790  49.411  1.00 29.75           C  
ATOM   1121  CB  ALA A 161      59.817   5.688  50.142  1.00 29.75           C  
ATOM   1122  O   ALA A 161      58.159   7.571  48.309  1.00 29.75           O  
ATOM   1123  N   THR A 162      58.783   9.085  49.806  1.00 28.13           N  
ATOM   1124  CA  THR A 162      59.882  10.032  49.649  1.00 28.13           C  
ATOM   1125  C   THR A 162      59.786  10.753  48.307  1.00 28.13           C  
ATOM   1126  CB  THR A 162      61.246   9.327  49.761  1.00 28.13           C  
ATOM   1127  O   THR A 162      59.587  10.119  47.269  1.00 28.13           O  
ATOM   1128  CG2 THR A 162      61.654   9.145  51.219  1.00 28.13           C  
ATOM   1129  OG1 THR A 162      61.166   8.041  49.134  1.00 28.13           O  
ATOM   1130  N   GLY A 163      59.471  12.046  48.288  1.00 30.31           N  
ATOM   1131  CA  GLY A 163      60.254  12.997  47.515  1.00 30.31           C  
ATOM   1132  C   GLY A 163      59.510  14.288  47.229  1.00 30.31           C  
ATOM   1133  O   GLY A 163      58.332  14.265  46.866  1.00 30.31           O  
ATOM   1134  N   SER A 164      59.842  15.429  47.954  1.00 30.41           N  
ATOM   1135  CA  SER A 164      60.635  16.589  47.559  1.00 30.41           C  
ATOM   1136  C   SER A 164      59.845  17.512  46.638  1.00 30.41           C  
ATOM   1137  CB  SER A 164      61.925  16.147  46.868  1.00 30.41           C  
ATOM   1138  O   SER A 164      59.234  17.055  45.669  1.00 30.41           O  
ATOM   1139  OG  SER A 164      62.130  16.878  45.671  1.00 30.41           O  
ATOM   1140  N   THR A 165      59.429  18.762  47.121  1.00 39.17           N  
ATOM   1141  CA  THR A 165      59.730  20.052  46.511  1.00 39.17           C  
ATOM   1142  C   THR A 165      58.774  21.127  47.021  1.00 39.17           C  
ATOM   1143  CB  THR A 165      59.650  19.976  44.975  1.00 39.17           C  
ATOM   1144  O   THR A 165      57.562  20.910  47.080  1.00 39.17           O  
ATOM   1145  CG2 THR A 165      60.442  21.107  44.327  1.00 39.17           C  
ATOM   1146  OG1 THR A 165      60.185  18.721  44.537  1.00 39.17           O  
ATOM   1147  N   LEU A 166      59.118  21.981  47.974  1.00 31.52           N  
ATOM   1148  CA  LEU A 166      59.373  23.415  48.061  1.00 31.52           C  
ATOM   1149  C   LEU A 166      58.384  24.196  47.202  1.00 31.52           C  
ATOM   1150  CB  LEU A 166      60.806  23.732  47.626  1.00 31.52           C  
ATOM   1151  O   LEU A 166      58.234  23.916  46.011  1.00 31.52           O  
ATOM   1152  CG  LEU A 166      61.910  23.387  48.626  1.00 31.52           C  
ATOM   1153  CD1 LEU A 166      63.238  23.191  47.903  1.00 31.52           C  
ATOM   1154  CD2 LEU A 166      62.029  24.476  49.688  1.00 31.52           C  
ATOM   1155  N   ARG A 167      57.353  24.961  47.824  1.00 38.22           N  
ATOM   1156  CA  ARG A 167      57.118  26.401  47.855  1.00 38.22           C  
ATOM   1157  C   ARG A 167      55.688  26.713  48.285  1.00 38.22           C  
ATOM   1158  CB  ARG A 167      57.399  27.022  46.485  1.00 38.22           C  
ATOM   1159  O   ARG A 167      54.735  26.136  47.757  1.00 38.22           O  
ATOM   1160  CG  ARG A 167      58.781  27.644  46.363  1.00 38.22           C  
ATOM   1161  CD  ARG A 167      58.982  28.309  45.008  1.00 38.22           C  
ATOM   1162  NE  ARG A 167      60.343  28.817  44.854  1.00 38.22           N  
ATOM   1163  NH1 ARG A 167      59.763  30.525  43.410  1.00 38.22           N  
ATOM   1164  NH2 ARG A 167      61.950  30.235  44.030  1.00 38.22           N  
ATOM   1165  CZ  ARG A 167      60.682  29.858  44.098  1.00 38.22           C  
ATOM   1166  N   PRO A 168      55.333  27.751  49.195  1.00 42.86           N  
ATOM   1167  CA  PRO A 168      54.203  28.366  49.895  1.00 42.86           C  
ATOM   1168  C   PRO A 168      53.637  29.576  49.155  1.00 42.86           C  
ATOM   1169  CB  PRO A 168      54.805  28.781  51.240  1.00 42.86           C  
ATOM   1170  O   PRO A 168      54.390  30.330  48.533  1.00 42.86           O  
ATOM   1171  CG  PRO A 168      56.255  29.004  50.957  1.00 42.86           C  
ATOM   1172  CD  PRO A 168      56.510  28.701  49.508  1.00 42.86           C  
ATOM   1173  N   GLY A 169      52.322  29.612  48.698  1.00 41.25           N  
ATOM   1174  CA  GLY A 169      51.536  30.821  48.511  1.00 41.25           C  
ATOM   1175  C   GLY A 169      50.041  30.581  48.599  1.00 41.25           C  
ATOM   1176  O   GLY A 169      49.532  29.600  48.053  1.00 41.25           O  
ATOM   1177  N   THR A 170      49.348  30.818  49.746  1.00 35.46           N  
ATOM   1178  CA  THR A 170      48.343  31.714  50.305  1.00 35.46           C  
ATOM   1179  C   THR A 170      47.055  31.659  49.490  1.00 35.46           C  
ATOM   1180  CB  THR A 170      48.857  33.165  50.361  1.00 35.46           C  
ATOM   1181  O   THR A 170      47.081  31.816  48.267  1.00 35.46           O  
ATOM   1182  CG2 THR A 170      48.235  33.924  51.528  1.00 35.46           C  
ATOM   1183  OG1 THR A 170      50.281  33.155  50.517  1.00 35.46           O  
ATOM   1184  N   ARG A 171      45.832  31.025  50.033  1.00 41.40           N  
ATOM   1185  CA  ARG A 171      44.553  31.604  50.433  1.00 41.40           C  
ATOM   1186  C   ARG A 171      43.603  30.529  50.950  1.00 41.40           C  
ATOM   1187  CB  ARG A 171      43.912  32.351  49.261  1.00 41.40           C  
ATOM   1188  O   ARG A 171      43.460  29.471  50.333  1.00 41.40           O  
ATOM   1189  CG  ARG A 171      44.454  33.757  49.056  1.00 41.40           C  
ATOM   1190  CD  ARG A 171      43.777  34.456  47.885  1.00 41.40           C  
ATOM   1191  NE  ARG A 171      43.750  35.905  48.066  1.00 41.40           N  
ATOM   1192  NH1 ARG A 171      42.491  36.325  46.175  1.00 41.40           N  
ATOM   1193  NH2 ARG A 171      43.178  38.058  47.509  1.00 41.40           N  
ATOM   1194  CZ  ARG A 171      43.140  36.759  47.250  1.00 41.40           C  
ATOM   1195  N   PRO A 172      42.925  30.553  52.104  1.00 44.81           N  
ATOM   1196  CA  PRO A 172      41.989  29.736  52.880  1.00 44.81           C  
ATOM   1197  C   PRO A 172      40.640  29.564  52.186  1.00 44.81           C  
ATOM   1198  CB  PRO A 172      41.835  30.520  54.186  1.00 44.81           C  
ATOM   1199  O   PRO A 172      40.171  30.479  51.504  1.00 44.81           O  
ATOM   1200  CG  PRO A 172      42.063  31.947  53.804  1.00 44.81           C  
ATOM   1201  CD  PRO A 172      42.510  31.992  52.371  1.00 44.81           C  
ATOM   1202  N   ALA A 173      40.293  28.391  51.564  1.00 53.65           N  
ATOM   1203  CA  ALA A 173      38.955  27.959  51.170  1.00 53.65           C  
ATOM   1204  C   ALA A 173      38.001  27.974  52.362  1.00 53.65           C  
ATOM   1205  CB  ALA A 173      39.006  26.564  50.552  1.00 53.65           C  
ATOM   1206  O   ALA A 173      38.197  27.238  53.332  1.00 53.65           O  
ATOM   1207  N   PRO A 174      37.337  29.109  52.714  1.00 47.86           N  
ATOM   1208  CA  PRO A 174      36.387  28.744  53.768  1.00 47.86           C  
ATOM   1209  C   PRO A 174      34.942  29.071  53.398  1.00 47.86           C  
ATOM   1210  CB  PRO A 174      36.848  29.582  54.963  1.00 47.86           C  
ATOM   1211  O   PRO A 174      34.697  29.805  52.437  1.00 47.86           O  
ATOM   1212  CG  PRO A 174      37.356  30.854  54.365  1.00 47.86           C  
ATOM   1213  CD  PRO A 174      37.319  30.726  52.870  1.00 47.86           C  
ATOM   1214  N   LEU A 175      34.046  28.108  52.980  1.00 53.30           N  
ATOM   1215  CA  LEU A 175      32.672  27.875  53.409  1.00 53.30           C  
ATOM   1216  C   LEU A 175      31.777  27.554  52.217  1.00 53.30           C  
ATOM   1217  CB  LEU A 175      32.128  29.096  54.156  1.00 53.30           C  
ATOM   1218  O   LEU A 175      30.663  27.054  52.388  1.00 53.30           O  
ATOM   1219  CG  LEU A 175      32.797  29.428  55.491  1.00 53.30           C  
ATOM   1220  CD1 LEU A 175      32.265  30.748  56.037  1.00 53.30           C  
ATOM   1221  CD2 LEU A 175      32.578  28.300  56.494  1.00 53.30           C  
ATOM   1222  N   THR A 176      32.307  27.604  50.963  1.00 58.11           N  
ATOM   1223  CA  THR A 176      31.420  27.261  49.857  1.00 58.11           C  
ATOM   1224  C   THR A 176      31.419  25.755  49.612  1.00 58.11           C  
ATOM   1225  CB  THR A 176      31.828  27.994  48.566  1.00 58.11           C  
ATOM   1226  O   THR A 176      30.396  25.185  49.225  1.00 58.11           O  
ATOM   1227  CG2 THR A 176      30.694  27.984  47.546  1.00 58.11           C  
ATOM   1228  OG1 THR A 176      32.162  29.352  48.879  1.00 58.11           O  
ATOM   1229  N   ALA A 177      32.425  25.073  50.140  1.00 57.03           N  
ATOM   1230  CA  ALA A 177      32.498  23.633  49.907  1.00 57.03           C  
ATOM   1231  C   ALA A 177      31.524  22.881  50.809  1.00 57.03           C  
ATOM   1232  CB  ALA A 177      33.922  23.130  50.130  1.00 57.03           C  
ATOM   1233  O   ALA A 177      30.950  21.867  50.405  1.00 57.03           O  
ATOM   1234  N   MET A 178      31.120  23.555  51.924  1.00 58.28           N  
ATOM   1235  CA  MET A 178      30.211  22.864  52.834  1.00 58.28           C  
ATOM   1236  C   MET A 178      28.767  22.994  52.363  1.00 58.28           C  
ATOM   1237  CB  MET A 178      30.350  23.416  54.254  1.00 58.28           C  
ATOM   1238  O   MET A 178      27.973  22.065  52.519  1.00 58.28           O  
ATOM   1239  CG  MET A 178      31.685  23.098  54.908  1.00 58.28           C  
ATOM   1240  SD  MET A 178      31.497  22.494  56.631  1.00 58.28           S  
ATOM   1241  CE  MET A 178      31.301  20.716  56.327  1.00 58.28           C  
ATOM   1242  N   SER A 179      28.407  24.153  51.682  1.00 66.58           N  
ATOM   1243  CA  SER A 179      27.046  24.347  51.194  1.00 66.58           C  
ATOM   1244  C   SER A 179      26.736  23.409  50.032  1.00 66.58           C  
ATOM   1245  CB  SER A 179      26.834  25.798  50.760  1.00 66.58           C  
ATOM   1246  O   SER A 179      25.625  22.884  49.930  1.00 66.58           O  
ATOM   1247  OG  SER A 179      25.552  25.967  50.179  1.00 66.58           O  
ATOM   1248  N   SER A 180      27.732  23.097  49.231  1.00 71.79           N  
ATOM   1249  CA  SER A 180      27.551  22.196  48.098  1.00 71.79           C  
ATOM   1250  C   SER A 180      27.400  20.750  48.560  1.00 71.79           C  
ATOM   1251  CB  SER A 180      28.728  22.309  47.128  1.00 71.79           C  
ATOM   1252  O   SER A 180      26.615  19.990  47.990  1.00 71.79           O  
ATOM   1253  OG  SER A 180      29.903  21.757  47.697  1.00 71.79           O  
ATOM   1254  N   GLN A 181      28.087  20.507  49.630  1.00 75.56           N  
ATOM   1255  CA  GLN A 181      28.005  19.150  50.158  1.00 75.56           C  
ATOM   1256  C   GLN A 181      26.656  18.900  50.827  1.00 75.56           C  
ATOM   1257  CB  GLN A 181      29.139  18.890  51.152  1.00 75.56           C  
ATOM   1258  O   GLN A 181      26.090  17.811  50.707  1.00 75.56           O  
ATOM   1259  CG  GLN A 181      30.499  18.697  50.495  1.00 75.56           C  
ATOM   1260  CD  GLN A 181      31.590  18.359  51.494  1.00 75.56           C  
ATOM   1261  NE2 GLN A 181      32.741  17.926  50.991  1.00 75.56           N  
ATOM   1262  OE1 GLN A 181      31.400  18.487  52.708  1.00 75.56           O  
ATOM   1263  N   MET A 182      26.159  19.946  51.490  1.00 77.54           N  
ATOM   1264  CA  MET A 182      24.872  19.817  52.167  1.00 77.54           C  
ATOM   1265  C   MET A 182      23.738  19.678  51.158  1.00 77.54           C  
ATOM   1266  CB  MET A 182      24.619  21.022  53.076  1.00 77.54           C  
ATOM   1267  O   MET A 182      22.790  18.923  51.382  1.00 77.54           O  
ATOM   1268  CG  MET A 182      25.460  21.022  54.342  1.00 77.54           C  
ATOM   1269  SD  MET A 182      25.252  22.559  55.323  1.00 77.54           S  
ATOM   1270  CE  MET A 182      23.565  22.316  55.945  1.00 77.54           C  
ATOM   1271  N   SER A 183      23.761  20.470  50.059  1.00 80.17           N  
ATOM   1272  CA  SER A 183      22.753  20.394  49.006  1.00 80.17           C  
ATOM   1273  C   SER A 183      22.754  19.024  48.337  1.00 80.17           C  
ATOM   1274  CB  SER A 183      22.990  21.482  47.958  1.00 80.17           C  
ATOM   1275  O   SER A 183      21.693  18.484  48.015  1.00 80.17           O  
ATOM   1276  OG  SER A 183      24.249  22.104  48.153  1.00 80.17           O  
ATOM   1277  N   HIS A 184      23.923  18.503  48.116  1.00 80.53           N  
ATOM   1278  CA  HIS A 184      24.047  17.164  47.550  1.00 80.53           C  
ATOM   1279  C   HIS A 184      23.483  16.111  48.498  1.00 80.53           C  
ATOM   1280  CB  HIS A 184      25.510  16.852  47.229  1.00 80.53           C  
ATOM   1281  O   HIS A 184      22.797  15.183  48.064  1.00 80.53           O  
ATOM   1282  CG  HIS A 184      25.944  17.333  45.881  1.00 80.53           C  
ATOM   1283  CD2 HIS A 184      27.173  17.623  45.394  1.00 80.53           C  
ATOM   1284  ND1 HIS A 184      25.056  17.572  44.855  1.00 80.53           N  
ATOM   1285  CE1 HIS A 184      25.723  17.988  43.791  1.00 80.53           C  
ATOM   1286  NE2 HIS A 184      27.010  18.028  44.092  1.00 80.53           N  
ATOM   1287  N   ARG A 185      23.667  16.280  49.749  1.00 83.91           N  
ATOM   1288  CA  ARG A 185      23.189  15.321  50.740  1.00 83.91           C  
ATOM   1289  C   ARG A 185      21.672  15.389  50.880  1.00 83.91           C  
ATOM   1290  CB  ARG A 185      23.853  15.572  52.096  1.00 83.91           C  
ATOM   1291  O   ARG A 185      21.013  14.361  51.052  1.00 83.91           O  
ATOM   1292  CG  ARG A 185      25.163  14.826  52.288  1.00 83.91           C  
ATOM   1293  CD  ARG A 185      25.726  15.027  53.688  1.00 83.91           C  
ATOM   1294  NE  ARG A 185      26.961  14.272  53.886  1.00 83.91           N  
ATOM   1295  NH1 ARG A 185      27.498  15.280  55.894  1.00 83.91           N  
ATOM   1296  NH2 ARG A 185      28.872  13.672  55.009  1.00 83.91           N  
ATOM   1297  CZ  ARG A 185      27.774  14.410  54.929  1.00 83.91           C  
ATOM   1298  N   ALA A 186      21.207  16.653  50.863  1.00 83.77           N  
ATOM   1299  CA  ALA A 186      19.761  16.845  50.930  1.00 83.77           C  
ATOM   1300  C   ALA A 186      19.069  16.225  49.720  1.00 83.77           C  
ATOM   1301  CB  ALA A 186      19.425  18.331  51.028  1.00 83.77           C  
ATOM   1302  O   ALA A 186      18.007  15.610  49.852  1.00 83.77           O  
ATOM   1303  N   SER A 187      19.634  16.433  48.521  1.00 84.08           N  
ATOM   1304  CA  SER A 187      19.117  15.830  47.296  1.00 84.08           C  
ATOM   1305  C   SER A 187      19.212  14.309  47.346  1.00 84.08           C  
ATOM   1306  CB  SER A 187      19.877  16.356  46.078  1.00 84.08           C  
ATOM   1307  O   SER A 187      18.309  13.609  46.884  1.00 84.08           O  
ATOM   1308  OG  SER A 187      21.239  15.970  46.128  1.00 84.08           O  
ATOM   1309  N   GLN A 188      20.278  13.809  47.929  1.00 84.60           N  
ATOM   1310  CA  GLN A 188      20.460  12.368  48.071  1.00 84.60           C  
ATOM   1311  C   GLN A 188      19.459  11.782  49.063  1.00 84.60           C  
ATOM   1312  CB  GLN A 188      21.888  12.048  48.515  1.00 84.60           C  
ATOM   1313  O   GLN A 188      18.933  10.687  48.848  1.00 84.60           O  
ATOM   1314  CG  GLN A 188      22.859  11.841  47.361  1.00 84.60           C  
ATOM   1315  CD  GLN A 188      24.285  11.614  47.827  1.00 84.60           C  
ATOM   1316  NE2 GLN A 188      25.159  11.239  46.899  1.00 84.60           N  
ATOM   1317  OE1 GLN A 188      24.598  11.776  49.010  1.00 84.60           O  
ATOM   1318  N   ARG A 189      19.197  12.490  50.155  1.00 86.07           N  
ATOM   1319  CA  ARG A 189      18.221  12.069  51.155  1.00 86.07           C  
ATOM   1320  C   ARG A 189      16.813  12.049  50.572  1.00 86.07           C  
ATOM   1321  CB  ARG A 189      18.271  12.992  52.375  1.00 86.07           C  
ATOM   1322  O   ARG A 189      16.023  11.152  50.875  1.00 86.07           O  
ATOM   1323  CG  ARG A 189      19.293  12.576  53.421  1.00 86.07           C  
ATOM   1324  CD  ARG A 189      19.312  13.535  54.603  1.00 86.07           C  
ATOM   1325  NE  ARG A 189      19.892  12.915  55.791  1.00 86.07           N  
ATOM   1326  NH1 ARG A 189      20.006  14.873  57.011  1.00 86.07           N  
ATOM   1327  NH2 ARG A 189      20.730  12.901  57.929  1.00 86.07           N  
ATOM   1328  CZ  ARG A 189      20.208  13.565  56.908  1.00 86.07           C  
ATOM   1329  N   GLN A 190      16.543  13.096  49.744  1.00 84.71           N  
ATOM   1330  CA  GLN A 190      15.238  13.152  49.093  1.00 84.71           C  
ATOM   1331  C   GLN A 190      15.056  11.987  48.124  1.00 84.71           C  
ATOM   1332  CB  GLN A 190      15.062  14.480  48.355  1.00 84.71           C  
ATOM   1333  O   GLN A 190      13.973  11.404  48.042  1.00 84.71           O  
ATOM   1334  CG  GLN A 190      14.563  15.614  49.241  1.00 84.71           C  
ATOM   1335  CD  GLN A 190      14.337  16.903  48.474  1.00 84.71           C  
ATOM   1336  NE2 GLN A 190      13.163  17.500  48.650  1.00 84.71           N  
ATOM   1337  OE1 GLN A 190      15.210  17.359  47.729  1.00 84.71           O  
ATOM   1338  N   ARG A 191      16.096  11.630  47.398  1.00 80.52           N  
ATOM   1339  CA  ARG A 191      16.080  10.498  46.476  1.00 80.52           C  
ATOM   1340  C   ARG A 191      15.915   9.182  47.228  1.00 80.52           C  
ATOM   1341  CB  ARG A 191      17.362  10.467  45.641  1.00 80.52           C  
ATOM   1342  O   ARG A 191      15.185   8.294  46.783  1.00 80.52           O  
ATOM   1343  CG  ARG A 191      17.323  11.374  44.421  1.00 80.52           C  
ATOM   1344  CD  ARG A 191      18.556  11.194  43.546  1.00 80.52           C  
ATOM   1345  NE  ARG A 191      18.604  12.183  42.472  1.00 80.52           N  
ATOM   1346  NH1 ARG A 191      20.450  11.265  41.429  1.00 80.52           N  
ATOM   1347  NH2 ARG A 191      19.453  13.140  40.565  1.00 80.52           N  
ATOM   1348  CZ  ARG A 191      19.502  12.194  41.491  1.00 80.52           C  
ATOM   1349  N   SER A 192      16.647   9.113  48.345  1.00 80.30           N  
ATOM   1350  CA  SER A 192      16.557   7.904  49.157  1.00 80.30           C  
ATOM   1351  C   SER A 192      15.182   7.772  49.802  1.00 80.30           C  
ATOM   1352  CB  SER A 192      17.639   7.902  50.238  1.00 80.30           C  
ATOM   1353  O   SER A 192      14.641   6.669  49.903  1.00 80.30           O  
ATOM   1354  OG  SER A 192      17.411   8.937  51.179  1.00 80.30           O  
ATOM   1355  N   ARG A 193      14.648   8.866  50.290  1.00 83.20           N  
ATOM   1356  CA  ARG A 193      13.301   8.867  50.852  1.00 83.20           C  
ATOM   1357  C   ARG A 193      12.268   8.481  49.798  1.00 83.20           C  
ATOM   1358  CB  ARG A 193      12.964  10.239  51.439  1.00 83.20           C  
ATOM   1359  O   ARG A 193      11.325   7.741  50.087  1.00 83.20           O  
ATOM   1360  CG  ARG A 193      13.457  10.438  52.863  1.00 83.20           C  
ATOM   1361  CD  ARG A 193      13.122  11.827  53.388  1.00 83.20           C  
ATOM   1362  NE  ARG A 193      12.375  11.763  54.641  1.00 83.20           N  
ATOM   1363  NH1 ARG A 193      13.300  13.685  55.530  1.00 83.20           N  
ATOM   1364  NH2 ARG A 193      11.750  12.494  56.727  1.00 83.20           N  
ATOM   1365  CZ  ARG A 193      12.477  12.648  55.630  1.00 83.20           C  
ATOM   1366  N   GLN A 194      12.496   9.136  48.615  1.00 78.13           N  
ATOM   1367  CA  GLN A 194      11.613   8.808  47.501  1.00 78.13           C  
ATOM   1368  C   GLN A 194      11.731   7.335  47.121  1.00 78.13           C  
ATOM   1369  CB  GLN A 194      11.924   9.690  46.291  1.00 78.13           C  
ATOM   1370  O   GLN A 194      10.730   6.685  46.813  1.00 78.13           O  
ATOM   1371  CG  GLN A 194      10.933  10.828  46.088  1.00 78.13           C  
ATOM   1372  CD  GLN A 194      11.346  11.775  44.977  1.00 78.13           C  
ATOM   1373  NE2 GLN A 194      10.597  12.861  44.815  1.00 78.13           N  
ATOM   1374  OE1 GLN A 194      12.330  11.533  44.271  1.00 78.13           O  
ATOM   1375  N   ALA A 195      13.012   6.882  47.132  1.00 73.05           N  
ATOM   1376  CA  ALA A 195      13.253   5.472  46.836  1.00 73.05           C  
ATOM   1377  C   ALA A 195      12.654   4.575  47.915  1.00 73.05           C  
ATOM   1378  CB  ALA A 195      14.750   5.206  46.698  1.00 73.05           C  
ATOM   1379  O   ALA A 195      12.166   3.481  47.621  1.00 73.05           O  
ATOM   1380  N   ALA A 196      12.743   5.022  49.160  1.00 80.38           N  
ATOM   1381  CA  ALA A 196      12.171   4.272  50.275  1.00 80.38           C  
ATOM   1382  C   ALA A 196      10.648   4.229  50.183  1.00 80.38           C  
ATOM   1383  CB  ALA A 196      12.603   4.884  51.605  1.00 80.38           C  
ATOM   1384  O   ALA A 196      10.026   3.229  50.547  1.00 80.38           O  
ATOM   1385  N   LEU A 197      10.045   5.397  49.756  1.00 85.77           N  
ATOM   1386  CA  LEU A 197       8.596   5.453  49.598  1.00 85.77           C  
ATOM   1387  C   LEU A 197       8.142   4.568  48.442  1.00 85.77           C  
ATOM   1388  CB  LEU A 197       8.137   6.894  49.364  1.00 85.77           C  
ATOM   1389  O   LEU A 197       7.077   3.950  48.508  1.00 85.77           O  
ATOM   1390  CG  LEU A 197       8.122   7.809  50.590  1.00 85.77           C  
ATOM   1391  CD1 LEU A 197       7.949   9.263  50.164  1.00 85.77           C  
ATOM   1392  CD2 LEU A 197       7.016   7.393  51.554  1.00 85.77           C  
ATOM   1393  N   LEU A 198       9.003   4.613  47.391  1.00 78.06           N  
ATOM   1394  CA  LEU A 198       8.638   3.915  46.163  1.00 78.06           C  
ATOM   1395  C   LEU A 198       8.993   2.435  46.253  1.00 78.06           C  
ATOM   1396  CB  LEU A 198       9.339   4.548  44.959  1.00 78.06           C  
ATOM   1397  O   LEU A 198       8.535   1.632  45.437  1.00 78.06           O  
ATOM   1398  CG  LEU A 198       8.889   5.960  44.577  1.00 78.06           C  
ATOM   1399  CD1 LEU A 198       9.869   6.578  43.585  1.00 78.06           C  
ATOM   1400  CD2 LEU A 198       7.479   5.934  43.998  1.00 78.06           C  
ATOM   1401  N   GLY A 199       9.591   1.937  47.480  1.00 74.41           N  
ATOM   1402  CA  GLY A 199       9.888   0.515  47.556  1.00 74.41           C  
ATOM   1403  C   GLY A 199      10.932   0.069  46.551  1.00 74.41           C  
ATOM   1404  O   GLY A 199      11.460   0.886  45.793  1.00 74.41           O  
ATOM   1405  N   PRO A 200      11.848  -0.954  46.873  1.00 67.77           N  
ATOM   1406  CA  PRO A 200      12.965  -1.412  46.044  1.00 67.77           C  
ATOM   1407  C   PRO A 200      12.691  -1.260  44.549  1.00 67.77           C  
ATOM   1408  CB  PRO A 200      13.105  -2.888  46.426  1.00 67.77           C  
ATOM   1409  O   PRO A 200      11.537  -1.328  44.119  1.00 67.77           O  
ATOM   1410  CG  PRO A 200      11.808  -3.239  47.079  1.00 67.77           C  
ATOM   1411  CD  PRO A 200      11.127  -1.969  47.501  1.00 67.77           C  
ATOM   1412  N   SER A 201      13.225  -0.221  43.943  1.00 62.91           N  
ATOM   1413  CA  SER A 201      13.437  -0.022  42.513  1.00 62.91           C  
ATOM   1414  C   SER A 201      12.663  -1.047  41.692  1.00 62.91           C  
ATOM   1415  CB  SER A 201      14.926  -0.105  42.176  1.00 62.91           C  
ATOM   1416  O   SER A 201      12.780  -2.252  41.923  1.00 62.91           O  
ATOM   1417  OG  SER A 201      15.300   0.936  41.290  1.00 62.91           O  
ATOM   1418  N   ARG A 202      11.345  -0.888  41.485  1.00 65.84           N  
ATOM   1419  CA  ARG A 202      10.528  -1.699  40.588  1.00 65.84           C  
ATOM   1420  C   ARG A 202      11.376  -2.312  39.479  1.00 65.84           C  
ATOM   1421  CB  ARG A 202       9.400  -0.861  39.983  1.00 65.84           C  
ATOM   1422  O   ARG A 202      12.139  -1.609  38.813  1.00 65.84           O  
ATOM   1423  CG  ARG A 202       8.007  -1.366  40.323  1.00 65.84           C  
ATOM   1424  CD  ARG A 202       6.925  -0.529  39.656  1.00 65.84           C  
ATOM   1425  NE  ARG A 202       5.670  -0.577  40.400  1.00 65.84           N  
ATOM   1426  NH1 ARG A 202       4.366   0.198  38.658  1.00 65.84           N  
ATOM   1427  NH2 ARG A 202       3.405  -0.314  40.675  1.00 65.84           N  
ATOM   1428  CZ  ARG A 202       4.483  -0.231  39.909  1.00 65.84           C  
ATOM   1429  N   PRO A 203      11.832  -3.583  39.547  1.00 61.55           N  
ATOM   1430  CA  PRO A 203      12.469  -4.168  38.365  1.00 61.55           C  
ATOM   1431  C   PRO A 203      11.871  -3.656  37.057  1.00 61.55           C  
ATOM   1432  CB  PRO A 203      12.213  -5.668  38.533  1.00 61.55           C  
ATOM   1433  O   PRO A 203      10.696  -3.280  37.017  1.00 61.55           O  
ATOM   1434  CG  PRO A 203      11.249  -5.766  39.671  1.00 61.55           C  
ATOM   1435  CD  PRO A 203      11.093  -4.403  40.283  1.00 61.55           C  
ATOM   1436  N   ARG A 204      12.659  -2.939  36.277  1.00 63.23           N  
ATOM   1437  CA  ARG A 204      12.270  -2.572  34.919  1.00 63.23           C  
ATOM   1438  C   ARG A 204      11.230  -3.540  34.367  1.00 63.23           C  
ATOM   1439  CB  ARG A 204      13.493  -2.536  34.000  1.00 63.23           C  
ATOM   1440  O   ARG A 204      11.372  -4.757  34.504  1.00 63.23           O  
ATOM   1441  CG  ARG A 204      14.533  -1.502  34.399  1.00 63.23           C  
ATOM   1442  CD  ARG A 204      15.212  -0.886  33.183  1.00 63.23           C  
ATOM   1443  NE  ARG A 204      16.478  -0.251  33.537  1.00 63.23           N  
ATOM   1444  NH1 ARG A 204      16.982   0.417  31.383  1.00 63.23           N  
ATOM   1445  NH2 ARG A 204      18.419   0.898  33.103  1.00 63.23           N  
ATOM   1446  CZ  ARG A 204      17.290   0.353  32.674  1.00 63.23           C  
ATOM   1447  N   PRO A 205       9.914  -3.255  34.336  1.00 58.92           N  
ATOM   1448  CA  PRO A 205       8.948  -4.185  33.746  1.00 58.92           C  
ATOM   1449  C   PRO A 205       9.511  -4.935  32.541  1.00 58.92           C  
ATOM   1450  CB  PRO A 205       7.790  -3.275  33.331  1.00 58.92           C  
ATOM   1451  O   PRO A 205      10.333  -4.390  31.799  1.00 58.92           O  
ATOM   1452  CG  PRO A 205       8.353  -1.892  33.382  1.00 58.92           C  
ATOM   1453  CD  PRO A 205       9.643  -1.931  34.151  1.00 58.92           C  
ATOM   1454  N   HIS A 206       9.902  -6.210  32.679  1.00 66.08           N  
ATOM   1455  CA  HIS A 206      10.072  -7.133  31.563  1.00 66.08           C  
ATOM   1456  C   HIS A 206       9.155  -6.767  30.401  1.00 66.08           C  
ATOM   1457  CB  HIS A 206       9.804  -8.571  32.010  1.00 66.08           C  
ATOM   1458  O   HIS A 206       8.029  -6.310  30.612  1.00 66.08           O  
ATOM   1459  CG  HIS A 206      10.649  -9.008  33.164  1.00 66.08           C  
ATOM   1460  CD2 HIS A 206      10.312  -9.545  34.360  1.00 66.08           C  
ATOM   1461  ND1 HIS A 206      12.023  -8.907  33.160  1.00 66.08           N  
ATOM   1462  CE1 HIS A 206      12.496  -9.366  34.306  1.00 66.08           C  
ATOM   1463  NE2 HIS A 206      11.478  -9.759  35.053  1.00 66.08           N  
ATOM   1464  N   LYS A 207       9.629  -6.006  29.428  1.00 72.18           N  
ATOM   1465  CA  LYS A 207       8.898  -5.718  28.197  1.00 72.18           C  
ATOM   1466  C   LYS A 207       7.859  -6.798  27.909  1.00 72.18           C  
ATOM   1467  CB  LYS A 207       9.863  -5.589  27.017  1.00 72.18           C  
ATOM   1468  O   LYS A 207       8.169  -7.990  27.946  1.00 72.18           O  
ATOM   1469  CG  LYS A 207      10.661  -4.294  27.008  1.00 72.18           C  
ATOM   1470  CD  LYS A 207      11.587  -4.217  25.802  1.00 72.18           C  
ATOM   1471  CE  LYS A 207      12.496  -2.997  25.871  1.00 72.18           C  
ATOM   1472  NZ  LYS A 207      13.354  -2.875  24.655  1.00 72.18           N  
ATOM   1473  N   ILE A 208       6.616  -6.562  28.275  1.00 85.92           N  
ATOM   1474  CA  ILE A 208       5.474  -7.416  27.968  1.00 85.92           C  
ATOM   1475  C   ILE A 208       5.280  -7.496  26.456  1.00 85.92           C  
ATOM   1476  CB  ILE A 208       4.185  -6.900  28.647  1.00 85.92           C  
ATOM   1477  O   ILE A 208       5.632  -6.565  25.728  1.00 85.92           O  
ATOM   1478  CG1 ILE A 208       4.393  -6.771  30.160  1.00 85.92           C  
ATOM   1479  CG2 ILE A 208       3.003  -7.822  28.333  1.00 85.92           C  
ATOM   1480  CD1 ILE A 208       3.347  -5.913  30.858  1.00 85.92           C  
ATOM   1481  N   TRP A 209       4.969  -8.702  26.008  1.00 89.19           N  
ATOM   1482  CA  TRP A 209       4.695  -8.910  24.590  1.00 89.19           C  
ATOM   1483  C   TRP A 209       3.533  -8.038  24.126  1.00 89.19           C  
ATOM   1484  CB  TRP A 209       4.387 -10.384  24.312  1.00 89.19           C  
ATOM   1485  O   TRP A 209       2.497  -7.969  24.791  1.00 89.19           O  
ATOM   1486  CG  TRP A 209       5.580 -11.285  24.415  1.00 89.19           C  
ATOM   1487  CD1 TRP A 209       6.052 -11.903  25.539  1.00 89.19           C  
ATOM   1488  CD2 TRP A 209       6.457 -11.667  23.350  1.00 89.19           C  
ATOM   1489  CE2 TRP A 209       7.438 -12.519  23.901  1.00 89.19           C  
ATOM   1490  CE3 TRP A 209       6.506 -11.371  21.981  1.00 89.19           C  
ATOM   1491  NE1 TRP A 209       7.169 -12.647  25.237  1.00 89.19           N  
ATOM   1492  CH2 TRP A 209       8.486 -12.773  21.794  1.00 89.19           C  
ATOM   1493  CZ2 TRP A 209       8.460 -13.079  23.130  1.00 89.19           C  
ATOM   1494  CZ3 TRP A 209       7.524 -11.929  21.215  1.00 89.19           C  
ATOM   1495  N   LYS A 210       3.841  -7.320  23.038  1.00 90.00           N  
ATOM   1496  CA  LYS A 210       2.821  -6.483  22.412  1.00 90.00           C  
ATOM   1497  C   LYS A 210       2.556  -6.921  20.974  1.00 90.00           C  
ATOM   1498  CB  LYS A 210       3.240  -5.012  22.443  1.00 90.00           C  
ATOM   1499  O   LYS A 210       3.475  -7.343  20.269  1.00 90.00           O  
ATOM   1500  CG  LYS A 210       3.358  -4.432  23.845  1.00 90.00           C  
ATOM   1501  CD  LYS A 210       3.756  -2.962  23.809  1.00 90.00           C  
ATOM   1502  CE  LYS A 210       3.917  -2.391  25.212  1.00 90.00           C  
ATOM   1503  NZ  LYS A 210       4.379  -0.971  25.182  1.00 90.00           N  
ATOM   1504  N   LYS A 211       1.238  -6.806  20.589  1.00 92.06           N  
ATOM   1505  CA  LYS A 211       0.856  -7.132  19.218  1.00 92.06           C  
ATOM   1506  C   LYS A 211       0.693  -5.869  18.377  1.00 92.06           C  
ATOM   1507  CB  LYS A 211      -0.440  -7.944  19.200  1.00 92.06           C  
ATOM   1508  O   LYS A 211       0.074  -4.898  18.819  1.00 92.06           O  
ATOM   1509  CG  LYS A 211      -0.298  -9.350  19.764  1.00 92.06           C  
ATOM   1510  CD  LYS A 211      -1.591 -10.142  19.625  1.00 92.06           C  
ATOM   1511  CE  LYS A 211      -1.448 -11.551  20.184  1.00 92.06           C  
ATOM   1512  NZ  LYS A 211      -2.719 -12.326  20.064  1.00 92.06           N  
ATOM   1513  N   ARG A 212       1.304  -5.901  17.212  1.00 92.69           N  
ATOM   1514  CA  ARG A 212       1.166  -4.811  16.252  1.00 92.69           C  
ATOM   1515  C   ARG A 212       0.614  -5.317  14.924  1.00 92.69           C  
ATOM   1516  CB  ARG A 212       2.512  -4.117  16.029  1.00 92.69           C  
ATOM   1517  O   ARG A 212       1.013  -6.381  14.445  1.00 92.69           O  
ATOM   1518  CG  ARG A 212       3.106  -3.507  17.289  1.00 92.69           C  
ATOM   1519  CD  ARG A 212       2.450  -2.178  17.635  1.00 92.69           C  
ATOM   1520  NE  ARG A 212       3.152  -1.496  18.719  1.00 92.69           N  
ATOM   1521  NH1 ARG A 212       1.715   0.311  18.791  1.00 92.69           N  
ATOM   1522  NH2 ARG A 212       3.498   0.201  20.227  1.00 92.69           N  
ATOM   1523  CZ  ARG A 212       2.787  -0.330  19.244  1.00 92.69           C  
ATOM   1524  N   TYR A 213      -0.273  -4.500  14.399  1.00 94.32           N  
ATOM   1525  CA  TYR A 213      -0.973  -4.928  13.193  1.00 94.32           C  
ATOM   1526  C   TYR A 213      -0.667  -3.997  12.026  1.00 94.32           C  
ATOM   1527  CB  TYR A 213      -2.484  -4.979  13.439  1.00 94.32           C  
ATOM   1528  O   TYR A 213      -0.700  -2.773  12.175  1.00 94.32           O  
ATOM   1529  CG  TYR A 213      -2.887  -5.912  14.554  1.00 94.32           C  
ATOM   1530  CD1 TYR A 213      -3.126  -7.262  14.308  1.00 94.32           C  
ATOM   1531  CD2 TYR A 213      -3.031  -5.446  15.857  1.00 94.32           C  
ATOM   1532  CE1 TYR A 213      -3.499  -8.125  15.332  1.00 94.32           C  
ATOM   1533  CE2 TYR A 213      -3.403  -6.300  16.889  1.00 94.32           C  
ATOM   1534  OH  TYR A 213      -4.004  -8.486  17.636  1.00 94.32           O  
ATOM   1535  CZ  TYR A 213      -3.635  -7.636  16.618  1.00 94.32           C  
ATOM   1536  N   VAL A 214      -0.357  -4.550  10.911  1.00 95.31           N  
ATOM   1537  CA  VAL A 214      -0.136  -3.795   9.682  1.00 95.31           C  
ATOM   1538  C   VAL A 214      -1.003  -4.367   8.562  1.00 95.31           C  
ATOM   1539  CB  VAL A 214       1.352  -3.811   9.266  1.00 95.31           C  
ATOM   1540  O   VAL A 214      -0.914  -5.555   8.245  1.00 95.31           O  
ATOM   1541  CG1 VAL A 214       1.560  -3.021   7.975  1.00 95.31           C  
ATOM   1542  CG2 VAL A 214       2.225  -3.249  10.386  1.00 95.31           C  
ATOM   1543  N   LYS A 215      -1.818  -3.522   7.993  1.00 96.43           N  
ATOM   1544  CA  LYS A 215      -2.690  -3.941   6.900  1.00 96.43           C  
ATOM   1545  C   LYS A 215      -2.413  -3.133   5.635  1.00 96.43           C  
ATOM   1546  CB  LYS A 215      -4.159  -3.801   7.300  1.00 96.43           C  
ATOM   1547  O   LYS A 215      -2.525  -1.906   5.639  1.00 96.43           O  
ATOM   1548  CG  LYS A 215      -5.134  -4.413   6.305  1.00 96.43           C  
ATOM   1549  CD  LYS A 215      -6.547  -4.471   6.870  1.00 96.43           C  
ATOM   1550  CE  LYS A 215      -7.508  -5.153   5.906  1.00 96.43           C  
ATOM   1551  NZ  LYS A 215      -8.891  -5.232   6.465  1.00 96.43           N  
ATOM   1552  N   VAL A 216      -2.057  -3.825   4.579  1.00 97.43           N  
ATOM   1553  CA  VAL A 216      -1.715  -3.198   3.306  1.00 97.43           C  
ATOM   1554  C   VAL A 216      -2.734  -3.599   2.242  1.00 97.43           C  
ATOM   1555  CB  VAL A 216      -0.289  -3.583   2.850  1.00 97.43           C  
ATOM   1556  O   VAL A 216      -3.067  -4.778   2.104  1.00 97.43           O  
ATOM   1557  CG1 VAL A 216       0.045  -2.926   1.512  1.00 97.43           C  
ATOM   1558  CG2 VAL A 216       0.735  -3.188   3.913  1.00 97.43           C  
ATOM   1559  N   LEU A 217      -3.194  -2.615   1.547  1.00 97.76           N  
ATOM   1560  CA  LEU A 217      -4.118  -2.820   0.436  1.00 97.76           C  
ATOM   1561  C   LEU A 217      -3.383  -2.766  -0.899  1.00 97.76           C  
ATOM   1562  CB  LEU A 217      -5.230  -1.768   0.463  1.00 97.76           C  
ATOM   1563  O   LEU A 217      -2.582  -1.859  -1.136  1.00 97.76           O  
ATOM   1564  CG  LEU A 217      -6.297  -1.882  -0.627  1.00 97.76           C  
ATOM   1565  CD1 LEU A 217      -7.179  -3.102  -0.379  1.00 97.76           C  
ATOM   1566  CD2 LEU A 217      -7.138  -0.611  -0.687  1.00 97.76           C  
ATOM   1567  N   VAL A 218      -3.661  -3.737  -1.808  1.00 97.67           N  
ATOM   1568  CA  VAL A 218      -3.035  -3.756  -3.127  1.00 97.67           C  
ATOM   1569  C   VAL A 218      -4.092  -3.523  -4.204  1.00 97.67           C  
ATOM   1570  CB  VAL A 218      -2.297  -5.089  -3.385  1.00 97.67           C  
ATOM   1571  O   VAL A 218      -5.075  -4.263  -4.289  1.00 97.67           O  
ATOM   1572  CG1 VAL A 218      -1.623  -5.076  -4.755  1.00 97.67           C  
ATOM   1573  CG2 VAL A 218      -1.271  -5.352  -2.284  1.00 97.67           C  
ATOM   1574  N   VAL A 219      -3.877  -2.454  -4.998  1.00 97.00           N  
ATOM   1575  CA  VAL A 219      -4.835  -2.091  -6.036  1.00 97.00           C  
ATOM   1576  C   VAL A 219      -4.109  -1.899  -7.366  1.00 97.00           C  
ATOM   1577  CB  VAL A 219      -5.616  -0.810  -5.666  1.00 97.00           C  
ATOM   1578  O   VAL A 219      -2.988  -1.387  -7.400  1.00 97.00           O  
ATOM   1579  CG1 VAL A 219      -6.544  -0.394  -6.806  1.00 97.00           C  
ATOM   1580  CG2 VAL A 219      -6.409  -1.022  -4.378  1.00 97.00           C  
ATOM   1581  N   GLY A 220      -4.743  -2.315  -8.494  1.00 95.83           N  
ATOM   1582  CA  GLY A 220      -4.208  -2.138  -9.835  1.00 95.83           C  
ATOM   1583  C   GLY A 220      -5.027  -2.840 -10.901  1.00 95.83           C  
ATOM   1584  O   GLY A 220      -6.028  -3.491 -10.594  1.00 95.83           O  
ATOM   1585  N   ASP A 221      -4.613  -2.644 -12.142  1.00 94.34           N  
ATOM   1586  CA  ASP A 221      -5.262  -3.285 -13.282  1.00 94.34           C  
ATOM   1587  C   ASP A 221      -5.094  -4.802 -13.229  1.00 94.34           C  
ATOM   1588  CB  ASP A 221      -4.699  -2.739 -14.596  1.00 94.34           C  
ATOM   1589  O   ASP A 221      -4.213  -5.310 -12.532  1.00 94.34           O  
ATOM   1590  CG  ASP A 221      -5.618  -2.982 -15.781  1.00 94.34           C  
ATOM   1591  OD1 ASP A 221      -6.676  -3.625 -15.610  1.00 94.34           O  
ATOM   1592  OD2 ASP A 221      -5.279  -2.528 -16.895  1.00 94.34           O  
ATOM   1593  N   SER A 222      -5.988  -5.464 -13.952  1.00 92.40           N  
ATOM   1594  CA  SER A 222      -5.890  -6.918 -14.015  1.00 92.40           C  
ATOM   1595  C   SER A 222      -4.659  -7.357 -14.801  1.00 92.40           C  
ATOM   1596  CB  SER A 222      -7.148  -7.514 -14.648  1.00 92.40           C  
ATOM   1597  O   SER A 222      -4.256  -6.690 -15.756  1.00 92.40           O  
ATOM   1598  OG  SER A 222      -7.345  -7.000 -15.954  1.00 92.40           O  
ATOM   1599  N   GLY A 223      -3.957  -8.369 -14.256  1.00 91.85           N  
ATOM   1600  CA  GLY A 223      -2.846  -8.967 -14.979  1.00 91.85           C  
ATOM   1601  C   GLY A 223      -1.516  -8.296 -14.692  1.00 91.85           C  
ATOM   1602  O   GLY A 223      -0.548  -8.483 -15.432  1.00 91.85           O  
ATOM   1603  N   LEU A 224      -1.410  -7.459 -13.691  1.00 93.64           N  
ATOM   1604  CA  LEU A 224      -0.171  -6.754 -13.383  1.00 93.64           C  
ATOM   1605  C   LEU A 224       0.686  -7.560 -12.413  1.00 93.64           C  
ATOM   1606  CB  LEU A 224      -0.471  -5.374 -12.792  1.00 93.64           C  
ATOM   1607  O   LEU A 224       1.803  -7.155 -12.080  1.00 93.64           O  
ATOM   1608  CG  LEU A 224      -1.099  -4.352 -13.740  1.00 93.64           C  
ATOM   1609  CD1 LEU A 224      -1.326  -3.028 -13.018  1.00 93.64           C  
ATOM   1610  CD2 LEU A 224      -0.220  -4.153 -14.970  1.00 93.64           C  
ATOM   1611  N   GLY A 225       0.151  -8.688 -11.965  1.00 92.99           N  
ATOM   1612  CA  GLY A 225       0.895  -9.536 -11.047  1.00 92.99           C  
ATOM   1613  C   GLY A 225       0.712  -9.144  -9.593  1.00 92.99           C  
ATOM   1614  O   GLY A 225       1.658  -9.204  -8.805  1.00 92.99           O  
ATOM   1615  N   LYS A 226      -0.403  -8.702  -9.178  1.00 94.34           N  
ATOM   1616  CA  LYS A 226      -0.707  -8.260  -7.821  1.00 94.34           C  
ATOM   1617  C   LYS A 226      -0.610  -9.417  -6.831  1.00 94.34           C  
ATOM   1618  CB  LYS A 226      -2.101  -7.634  -7.760  1.00 94.34           C  
ATOM   1619  O   LYS A 226       0.090  -9.320  -5.821  1.00 94.34           O  
ATOM   1620  CG  LYS A 226      -2.268  -6.407  -8.644  1.00 94.34           C  
ATOM   1621  CD  LYS A 226      -3.676  -5.835  -8.548  1.00 94.34           C  
ATOM   1622  CE  LYS A 226      -4.717  -6.822  -9.059  1.00 94.34           C  
ATOM   1623  NZ  LYS A 226      -4.914  -6.704 -10.535  1.00 94.34           N  
ATOM   1624  N   THR A 227      -1.272 -10.470  -7.175  1.00 92.88           N  
ATOM   1625  CA  THR A 227      -1.267 -11.636  -6.299  1.00 92.88           C  
ATOM   1626  C   THR A 227       0.137 -12.225  -6.192  1.00 92.88           C  
ATOM   1627  CB  THR A 227      -2.243 -12.716  -6.801  1.00 92.88           C  
ATOM   1628  O   THR A 227       0.570 -12.618  -5.107  1.00 92.88           O  
ATOM   1629  CG2 THR A 227      -2.334 -13.876  -5.814  1.00 92.88           C  
ATOM   1630  OG1 THR A 227      -3.544 -12.138  -6.964  1.00 92.88           O  
ATOM   1631  N   THR A 228       0.813 -12.168  -7.319  1.00 92.71           N  
ATOM   1632  CA  THR A 228       2.190 -12.646  -7.329  1.00 92.71           C  
ATOM   1633  C   THR A 228       3.084 -11.742  -6.485  1.00 92.71           C  
ATOM   1634  CB  THR A 228       2.744 -12.725  -8.764  1.00 92.71           C  
ATOM   1635  O   THR A 228       3.959 -12.223  -5.763  1.00 92.71           O  
ATOM   1636  CG2 THR A 228       4.136 -13.349  -8.783  1.00 92.71           C  
ATOM   1637  OG1 THR A 228       1.864 -13.523  -9.566  1.00 92.71           O  
ATOM   1638  N   LEU A 229       2.819 -10.435  -6.589  1.00 94.42           N  
ATOM   1639  CA  LEU A 229       3.568  -9.474  -5.787  1.00 94.42           C  
ATOM   1640  C   LEU A 229       3.338  -9.712  -4.298  1.00 94.42           C  
ATOM   1641  CB  LEU A 229       3.170  -8.042  -6.154  1.00 94.42           C  
ATOM   1642  O   LEU A 229       4.285  -9.694  -3.508  1.00 94.42           O  
ATOM   1643  CG  LEU A 229       3.815  -6.926  -5.330  1.00 94.42           C  
ATOM   1644  CD1 LEU A 229       5.328  -6.932  -5.523  1.00 94.42           C  
ATOM   1645  CD2 LEU A 229       3.227  -5.572  -5.711  1.00 94.42           C  
ATOM   1646  N   ILE A 230       2.111  -9.934  -3.907  1.00 93.58           N  
ATOM   1647  CA  ILE A 230       1.744 -10.174  -2.515  1.00 93.58           C  
ATOM   1648  C   ILE A 230       2.482 -11.403  -1.991  1.00 93.58           C  
ATOM   1649  CB  ILE A 230       0.218 -10.357  -2.357  1.00 93.58           C  
ATOM   1650  O   ILE A 230       3.073 -11.365  -0.909  1.00 93.58           O  
ATOM   1651  CG1 ILE A 230      -0.513  -9.047  -2.674  1.00 93.58           C  
ATOM   1652  CG2 ILE A 230      -0.124 -10.848  -0.948  1.00 93.58           C  
ATOM   1653  CD1 ILE A 230      -2.027  -9.185  -2.749  1.00 93.58           C  
ATOM   1654  N   LYS A 231       2.540 -12.341  -2.707  1.00 89.36           N  
ATOM   1655  CA  LYS A 231       3.183 -13.586  -2.299  1.00 89.36           C  
ATOM   1656  C   LYS A 231       4.692 -13.408  -2.164  1.00 89.36           C  
ATOM   1657  CB  LYS A 231       2.875 -14.702  -3.299  1.00 89.36           C  
ATOM   1658  O   LYS A 231       5.308 -13.958  -1.248  1.00 89.36           O  
ATOM   1659  CG  LYS A 231       1.428 -15.174  -3.273  1.00 89.36           C  
ATOM   1660  CD  LYS A 231       1.199 -16.325  -4.244  1.00 89.36           C  
ATOM   1661  CE  LYS A 231      -0.250 -16.793  -4.226  1.00 89.36           C  
ATOM   1662  NZ  LYS A 231      -0.497 -17.871  -5.230  1.00 89.36           N  
ATOM   1663  N   SER A 232       5.244 -12.679  -3.129  1.00 90.34           N  
ATOM   1664  CA  SER A 232       6.679 -12.419  -3.111  1.00 90.34           C  
ATOM   1665  C   SER A 232       7.066 -11.533  -1.931  1.00 90.34           C  
ATOM   1666  CB  SER A 232       7.122 -11.761  -4.419  1.00 90.34           C  
ATOM   1667  O   SER A 232       8.128 -11.716  -1.333  1.00 90.34           O  
ATOM   1668  OG  SER A 232       6.902 -12.629  -5.518  1.00 90.34           O  
ATOM   1669  N   LEU A 233       6.189 -10.597  -1.531  1.00 91.56           N  
ATOM   1670  CA  LEU A 233       6.450  -9.669  -0.435  1.00 91.56           C  
ATOM   1671  C   LEU A 233       6.458 -10.398   0.904  1.00 91.56           C  
ATOM   1672  CB  LEU A 233       5.401  -8.554  -0.416  1.00 91.56           C  
ATOM   1673  O   LEU A 233       7.299 -10.119   1.762  1.00 91.56           O  
ATOM   1674  CG  LEU A 233       5.625  -7.396  -1.389  1.00 91.56           C  
ATOM   1675  CD1 LEU A 233       4.393  -6.498  -1.438  1.00 91.56           C  
ATOM   1676  CD2 LEU A 233       6.861  -6.595  -0.993  1.00 91.56           C  
ATOM   1677  N   LEU A 234       5.539 -11.423   1.029  1.00 88.15           N  
ATOM   1678  CA  LEU A 234       5.345 -12.064   2.325  1.00 88.15           C  
ATOM   1679  C   LEU A 234       6.076 -13.402   2.385  1.00 88.15           C  
ATOM   1680  CB  LEU A 234       3.854 -12.271   2.604  1.00 88.15           C  
ATOM   1681  O   LEU A 234       5.939 -14.146   3.359  1.00 88.15           O  
ATOM   1682  CG  LEU A 234       3.016 -11.005   2.783  1.00 88.15           C  
ATOM   1683  CD1 LEU A 234       1.553 -11.366   3.020  1.00 88.15           C  
ATOM   1684  CD2 LEU A 234       3.557 -10.163   3.934  1.00 88.15           C  
ATOM   1685  N   SER A 235       6.845 -13.699   1.416  1.00 81.52           N  
ATOM   1686  CA  SER A 235       7.537 -14.984   1.389  1.00 81.52           C  
ATOM   1687  C   SER A 235       8.639 -15.042   2.441  1.00 81.52           C  
ATOM   1688  CB  SER A 235       8.130 -15.244   0.003  1.00 81.52           C  
ATOM   1689  O   SER A 235       9.315 -14.043   2.695  1.00 81.52           O  
ATOM   1690  OG  SER A 235       9.075 -14.244  -0.335  1.00 81.52           O  
ATOM   1691  N   THR A 236       8.564 -16.049   3.271  1.00 72.10           N  
ATOM   1692  CA  THR A 236       9.614 -16.364   4.233  1.00 72.10           C  
ATOM   1693  C   THR A 236      10.571 -17.409   3.668  1.00 72.10           C  
ATOM   1694  CB  THR A 236       9.020 -16.872   5.560  1.00 72.10           C  
ATOM   1695  O   THR A 236      10.167 -18.266   2.878  1.00 72.10           O  
ATOM   1696  CG2 THR A 236      10.081 -16.917   6.656  1.00 72.10           C  
ATOM   1697  OG1 THR A 236       7.963 -15.996   5.971  1.00 72.10           O  
ATOM   1698  N   PRO A 237      11.838 -17.118   3.874  1.00 62.91           N  
ATOM   1699  CA  PRO A 237      12.786 -18.149   3.443  1.00 62.91           C  
ATOM   1700  C   PRO A 237      12.373 -19.551   3.887  1.00 62.91           C  
ATOM   1701  CB  PRO A 237      14.095 -17.727   4.114  1.00 62.91           C  
ATOM   1702  O   PRO A 237      12.011 -19.753   5.049  1.00 62.91           O  
ATOM   1703  CG  PRO A 237      13.912 -16.278   4.431  1.00 62.91           C  
ATOM   1704  CD  PRO A 237      12.447 -16.016   4.633  1.00 62.91           C  
ATOM   1705  N   GLY A 238      12.015 -20.469   2.899  1.00 57.15           N  
ATOM   1706  CA  GLY A 238      11.698 -21.858   3.188  1.00 57.15           C  
ATOM   1707  C   GLY A 238      10.247 -22.208   2.915  1.00 57.15           C  
ATOM   1708  O   GLY A 238       9.876 -23.384   2.918  1.00 57.15           O  
ATOM   1709  N   GLU A 239       9.393 -21.156   2.818  1.00 61.87           N  
ATOM   1710  CA  GLU A 239       7.990 -21.393   2.495  1.00 61.87           C  
ATOM   1711  C   GLU A 239       7.783 -21.511   0.987  1.00 61.87           C  
ATOM   1712  CB  GLU A 239       7.111 -20.274   3.060  1.00 61.87           C  
ATOM   1713  O   GLU A 239       8.371 -20.753   0.213  1.00 61.87           O  
ATOM   1714  CG  GLU A 239       5.626 -20.605   3.071  1.00 61.87           C  
ATOM   1715  CD  GLU A 239       4.770 -19.502   3.676  1.00 61.87           C  
ATOM   1716  OE1 GLU A 239       3.524 -19.620   3.652  1.00 61.87           O  
ATOM   1717  OE2 GLU A 239       5.351 -18.513   4.175  1.00 61.87           O  
ATOM   1718  N   GLN A 240       7.354 -22.685   0.563  1.00 52.06           N  
ATOM   1719  CA  GLN A 240       6.962 -22.910  -0.824  1.00 52.06           C  
ATOM   1720  C   GLN A 240       5.685 -22.146  -1.166  1.00 52.06           C  
ATOM   1721  CB  GLN A 240       6.768 -24.403  -1.094  1.00 52.06           C  
ATOM   1722  O   GLN A 240       4.661 -22.309  -0.498  1.00 52.06           O  
ATOM   1723  CG  GLN A 240       6.591 -24.744  -2.567  1.00 52.06           C  
ATOM   1724  CD  GLN A 240       7.854 -24.519  -3.377  1.00 52.06           C  
ATOM   1725  NE2 GLN A 240       7.692 -24.295  -4.677  1.00 52.06           N  
ATOM   1726  OE1 GLN A 240       8.966 -24.544  -2.840  1.00 52.06           O  
ATOM   1727  N   LEU A 241       5.845 -21.014  -1.837  1.00 55.04           N  
ATOM   1728  CA  LEU A 241       4.681 -20.241  -2.257  1.00 55.04           C  
ATOM   1729  C   LEU A 241       3.772 -21.073  -3.154  1.00 55.04           C  
ATOM   1730  CB  LEU A 241       5.118 -18.970  -2.991  1.00 55.04           C  
ATOM   1731  O   LEU A 241       4.251 -21.813  -4.017  1.00 55.04           O  
ATOM   1732  CG  LEU A 241       5.820 -17.906  -2.145  1.00 55.04           C  
ATOM   1733  CD1 LEU A 241       6.519 -16.891  -3.043  1.00 55.04           C  
ATOM   1734  CD2 LEU A 241       4.823 -17.213  -1.222  1.00 55.04           C  
ATOM   1735  N   GLN A 242       2.603 -21.391  -2.670  1.00 55.89           N  
ATOM   1736  CA  GLN A 242       1.597 -21.958  -3.561  1.00 55.89           C  
ATOM   1737  C   GLN A 242       1.382 -21.071  -4.784  1.00 55.89           C  
ATOM   1738  CB  GLN A 242       0.274 -22.160  -2.820  1.00 55.89           C  
ATOM   1739  O   GLN A 242       1.191 -19.860  -4.652  1.00 55.89           O  
ATOM   1740  CG  GLN A 242       0.347 -23.194  -1.704  1.00 55.89           C  
ATOM   1741  CD  GLN A 242      -0.997 -23.833  -1.409  1.00 55.89           C  
ATOM   1742  NE2 GLN A 242      -1.045 -24.660  -0.370  1.00 55.89           N  
ATOM   1743  OE1 GLN A 242      -1.984 -23.586  -2.108  1.00 55.89           O  
ATOM   1744  N   VAL A 243       1.894 -21.542  -5.890  1.00 55.54           N  
ATOM   1745  CA  VAL A 243       1.799 -20.904  -7.199  1.00 55.54           C  
ATOM   1746  C   VAL A 243       0.358 -20.473  -7.461  1.00 55.54           C  
ATOM   1747  CB  VAL A 243       2.288 -21.842  -8.325  1.00 55.54           C  
ATOM   1748  O   VAL A 243      -0.576 -21.253  -7.260  1.00 55.54           O  
ATOM   1749  CG1 VAL A 243       2.225 -21.139  -9.680  1.00 55.54           C  
ATOM   1750  CG2 VAL A 243       3.707 -22.327  -8.036  1.00 55.54           C  
ATOM   1751  N   HIS A 244       0.178 -19.193  -7.381  1.00 61.76           N  
ATOM   1752  CA  HIS A 244      -1.080 -18.635  -7.866  1.00 61.76           C  
ATOM   1753  C   HIS A 244      -1.313 -18.991  -9.330  1.00 61.76           C  
ATOM   1754  CB  HIS A 244      -1.096 -17.116  -7.686  1.00 61.76           C  
ATOM   1755  O   HIS A 244      -0.394 -18.904 -10.148  1.00 61.76           O  
ATOM   1756  CG  HIS A 244      -2.409 -16.485  -8.025  1.00 61.76           C  
ATOM   1757  CD2 HIS A 244      -2.730 -15.531  -8.930  1.00 61.76           C  
ATOM   1758  ND1 HIS A 244      -3.584 -16.828  -7.391  1.00 61.76           N  
ATOM   1759  CE1 HIS A 244      -4.574 -16.110  -7.894  1.00 61.76           C  
ATOM   1760  NE2 HIS A 244      -4.083 -15.315  -8.830  1.00 61.76           N  
ATOM   1761  N   ASP A 245      -2.413 -19.726  -9.604  1.00 60.73           N  
ATOM   1762  CA  ASP A 245      -2.728 -20.285 -10.915  1.00 60.73           C  
ATOM   1763  C   ASP A 245      -3.003 -19.180 -11.932  1.00 60.73           C  
ATOM   1764  CB  ASP A 245      -3.931 -21.226 -10.823  1.00 60.73           C  
ATOM   1765  O   ASP A 245      -3.287 -19.459 -13.099  1.00 60.73           O  
ATOM   1766  CG  ASP A 245      -5.188 -20.534 -10.324  1.00 60.73           C  
ATOM   1767  OD1 ASP A 245      -5.136 -19.324 -10.015  1.00 60.73           O  
ATOM   1768  OD2 ASP A 245      -6.238 -21.206 -10.236  1.00 60.73           O  
ATOM   1769  N   GLY A 246      -2.710 -17.902 -11.516  1.00 61.36           N  
ATOM   1770  CA  GLY A 246      -2.960 -16.883 -12.522  1.00 61.36           C  
ATOM   1771  C   GLY A 246      -4.415 -16.460 -12.594  1.00 61.36           C  
ATOM   1772  O   GLY A 246      -4.792 -15.656 -13.450  1.00 61.36           O  
ATOM   1773  N   THR A 247      -5.208 -17.095 -11.718  1.00 66.89           N  
ATOM   1774  CA  THR A 247      -6.622 -16.739 -11.731  1.00 66.89           C  
ATOM   1775  C   THR A 247      -6.836 -15.348 -11.141  1.00 66.89           C  
ATOM   1776  CB  THR A 247      -7.464 -17.765 -10.950  1.00 66.89           C  
ATOM   1777  O   THR A 247      -6.098 -14.927 -10.247  1.00 66.89           O  
ATOM   1778  CG2 THR A 247      -8.956 -17.516 -11.146  1.00 66.89           C  
ATOM   1779  OG1 THR A 247      -7.147 -19.084 -11.411  1.00 66.89           O  
ATOM   1780  N   ASN A 248      -7.656 -14.630 -11.907  1.00 73.91           N  
ATOM   1781  CA  ASN A 248      -8.048 -13.309 -11.427  1.00 73.91           C  
ATOM   1782  C   ASN A 248      -8.764 -13.392 -10.081  1.00 73.91           C  
ATOM   1783  CB  ASN A 248      -8.933 -12.604 -12.457  1.00 73.91           C  
ATOM   1784  O   ASN A 248      -9.282 -14.447  -9.713  1.00 73.91           O  
ATOM   1785  CG  ASN A 248      -8.182 -12.246 -13.724  1.00 73.91           C  
ATOM   1786  ND2 ASN A 248      -8.871 -12.303 -14.858  1.00 73.91           N  
ATOM   1787  OD1 ASN A 248      -6.993 -11.921 -13.685  1.00 73.91           O  
ATOM   1788  N   THR A 249      -8.421 -12.479  -9.258  1.00 83.25           N  
ATOM   1789  CA  THR A 249      -9.205 -12.324  -8.039  1.00 83.25           C  
ATOM   1790  C   THR A 249     -10.656 -11.985  -8.368  1.00 83.25           C  
ATOM   1791  CB  THR A 249      -8.614 -11.230  -7.130  1.00 83.25           C  
ATOM   1792  O   THR A 249     -10.936 -10.946  -8.970  1.00 83.25           O  
ATOM   1793  CG2 THR A 249      -9.331 -11.187  -5.784  1.00 83.25           C  
ATOM   1794  OG1 THR A 249      -7.224 -11.500  -6.909  1.00 83.25           O  
ATOM   1795  N   PRO A 250     -11.582 -12.987  -8.151  1.00 85.39           N  
ATOM   1796  CA  PRO A 250     -12.983 -12.764  -8.518  1.00 85.39           C  
ATOM   1797  C   PRO A 250     -13.610 -11.594  -7.763  1.00 85.39           C  
ATOM   1798  CB  PRO A 250     -13.661 -14.083  -8.141  1.00 85.39           C  
ATOM   1799  O   PRO A 250     -13.476 -11.499  -6.540  1.00 85.39           O  
ATOM   1800  CG  PRO A 250     -12.768 -14.691  -7.108  1.00 85.39           C  
ATOM   1801  CD  PRO A 250     -11.365 -14.214  -7.351  1.00 85.39           C  
ATOM   1802  N   LEU A 251     -14.269 -10.708  -8.567  1.00 87.93           N  
ATOM   1803  CA  LEU A 251     -14.962  -9.542  -8.032  1.00 87.93           C  
ATOM   1804  C   LEU A 251     -16.055  -9.961  -7.054  1.00 87.93           C  
ATOM   1805  CB  LEU A 251     -15.568  -8.710  -9.166  1.00 87.93           C  
ATOM   1806  O   LEU A 251     -16.203  -9.360  -5.987  1.00 87.93           O  
ATOM   1807  CG  LEU A 251     -16.301  -7.433  -8.754  1.00 87.93           C  
ATOM   1808  CD1 LEU A 251     -15.318  -6.422  -8.173  1.00 87.93           C  
ATOM   1809  CD2 LEU A 251     -17.049  -6.838  -9.942  1.00 87.93           C  
ATOM   1810  N   ASP A 252     -16.813 -11.055  -7.356  1.00 89.16           N  
ATOM   1811  CA  ASP A 252     -17.916 -11.539  -6.531  1.00 89.16           C  
ATOM   1812  C   ASP A 252     -17.416 -12.010  -5.168  1.00 89.16           C  
ATOM   1813  CB  ASP A 252     -18.658 -12.675  -7.240  1.00 89.16           C  
ATOM   1814  O   ASP A 252     -18.065 -11.774  -4.147  1.00 89.16           O  
ATOM   1815  CG  ASP A 252     -19.397 -12.214  -8.484  1.00 89.16           C  
ATOM   1816  OD1 ASP A 252     -19.799 -11.032  -8.553  1.00 89.16           O  
ATOM   1817  OD2 ASP A 252     -19.583 -13.041  -9.403  1.00 89.16           O  
ATOM   1818  N   GLN A 253     -16.271 -12.622  -5.235  1.00 90.55           N  
ATOM   1819  CA  GLN A 253     -15.658 -13.119  -4.008  1.00 90.55           C  
ATOM   1820  C   GLN A 253     -15.261 -11.970  -3.086  1.00 90.55           C  
ATOM   1821  CB  GLN A 253     -14.436 -13.982  -4.329  1.00 90.55           C  
ATOM   1822  O   GLN A 253     -15.429 -12.058  -1.868  1.00 90.55           O  
ATOM   1823  CG  GLN A 253     -13.814 -14.644  -3.107  1.00 90.55           C  
ATOM   1824  CD  GLN A 253     -12.630 -15.525  -3.457  1.00 90.55           C  
ATOM   1825  NE2 GLN A 253     -12.149 -16.288  -2.481  1.00 90.55           N  
ATOM   1826  OE1 GLN A 253     -12.151 -15.522  -4.596  1.00 90.55           O  
ATOM   1827  N   PHE A 254     -14.736 -10.906  -3.655  1.00 92.70           N  
ATOM   1828  CA  PHE A 254     -14.350  -9.737  -2.873  1.00 92.70           C  
ATOM   1829  C   PHE A 254     -15.572  -9.081  -2.241  1.00 92.70           C  
ATOM   1830  CB  PHE A 254     -13.604  -8.725  -3.749  1.00 92.70           C  
ATOM   1831  O   PHE A 254     -15.536  -8.686  -1.074  1.00 92.70           O  
ATOM   1832  CG  PHE A 254     -13.150  -7.498  -3.006  1.00 92.70           C  
ATOM   1833  CD1 PHE A 254     -13.868  -6.311  -3.092  1.00 92.70           C  
ATOM   1834  CD2 PHE A 254     -12.005  -7.531  -2.221  1.00 92.70           C  
ATOM   1835  CE1 PHE A 254     -13.450  -5.173  -2.405  1.00 92.70           C  
ATOM   1836  CE2 PHE A 254     -11.581  -6.399  -1.531  1.00 92.70           C  
ATOM   1837  CZ  PHE A 254     -12.305  -5.220  -1.626  1.00 92.70           C  
ATOM   1838  N   ARG A 255     -16.697  -9.043  -2.844  1.00 90.70           N  
ATOM   1839  CA  ARG A 255     -17.918  -8.419  -2.344  1.00 90.70           C  
ATOM   1840  C   ARG A 255     -18.529  -9.240  -1.213  1.00 90.70           C  
ATOM   1841  CB  ARG A 255     -18.934  -8.245  -3.474  1.00 90.70           C  
ATOM   1842  O   ARG A 255     -19.016  -8.683  -0.227  1.00 90.70           O  
ATOM   1843  CG  ARG A 255     -18.581  -7.138  -4.455  1.00 90.70           C  
ATOM   1844  CD  ARG A 255     -19.686  -6.919  -5.480  1.00 90.70           C  
ATOM   1845  NE  ARG A 255     -19.377  -5.808  -6.375  1.00 90.70           N  
ATOM   1846  NH1 ARG A 255     -20.918  -6.410  -7.988  1.00 90.70           N  
ATOM   1847  NH2 ARG A 255     -19.612  -4.549  -8.282  1.00 90.70           N  
ATOM   1848  CZ  ARG A 255     -19.970  -5.592  -7.546  1.00 90.70           C  
ATOM   1849  N   LYS A 256     -18.489 -10.537  -1.387  1.00 92.70           N  
ATOM   1850  CA  LYS A 256     -19.114 -11.424  -0.410  1.00 92.70           C  
ATOM   1851  C   LYS A 256     -18.225 -11.603   0.818  1.00 92.70           C  
ATOM   1852  CB  LYS A 256     -19.420 -12.784  -1.039  1.00 92.70           C  
ATOM   1853  O   LYS A 256     -18.694 -11.485   1.952  1.00 92.70           O  
ATOM   1854  CG  LYS A 256     -20.574 -12.762  -2.030  1.00 92.70           C  
ATOM   1855  CD  LYS A 256     -20.855 -14.151  -2.590  1.00 92.70           C  
ATOM   1856  CE  LYS A 256     -21.942 -14.114  -3.656  1.00 92.70           C  
ATOM   1857  NZ  LYS A 256     -22.214 -15.472  -4.216  1.00 92.70           N  
ATOM   1858  N   ASP A 257     -16.967 -11.891   0.512  1.00 91.97           N  
ATOM   1859  CA  ASP A 257     -16.030 -12.191   1.590  1.00 91.97           C  
ATOM   1860  C   ASP A 257     -14.634 -11.663   1.268  1.00 91.97           C  
ATOM   1861  CB  ASP A 257     -15.974 -13.699   1.848  1.00 91.97           C  
ATOM   1862  O   ASP A 257     -13.775 -12.410   0.794  1.00 91.97           O  
ATOM   1863  CG  ASP A 257     -15.188 -14.058   3.097  1.00 91.97           C  
ATOM   1864  OD1 ASP A 257     -14.983 -13.179   3.962  1.00 91.97           O  
ATOM   1865  OD2 ASP A 257     -14.766 -15.229   3.214  1.00 91.97           O  
ATOM   1866  N   PRO A 258     -14.436 -10.308   1.520  1.00 92.79           N  
ATOM   1867  CA  PRO A 258     -13.137  -9.700   1.224  1.00 92.79           C  
ATOM   1868  C   PRO A 258     -11.999 -10.312   2.038  1.00 92.79           C  
ATOM   1869  CB  PRO A 258     -13.344  -8.229   1.596  1.00 92.79           C  
ATOM   1870  O   PRO A 258     -10.862 -10.378   1.563  1.00 92.79           O  
ATOM   1871  CG  PRO A 258     -14.521  -8.230   2.516  1.00 92.79           C  
ATOM   1872  CD  PRO A 258     -15.416  -9.378   2.146  1.00 92.79           C  
ATOM   1873  N   ASP A 259     -12.240 -10.823   3.195  1.00 91.38           N  
ATOM   1874  CA  ASP A 259     -11.238 -11.375   4.102  1.00 91.38           C  
ATOM   1875  C   ASP A 259     -10.645 -12.667   3.545  1.00 91.38           C  
ATOM   1876  CB  ASP A 259     -11.845 -11.627   5.484  1.00 91.38           C  
ATOM   1877  O   ASP A 259      -9.519 -13.036   3.883  1.00 91.38           O  
ATOM   1878  CG  ASP A 259     -12.105 -10.348   6.260  1.00 91.38           C  
ATOM   1879  OD1 ASP A 259     -11.469  -9.314   5.962  1.00 91.38           O  
ATOM   1880  OD2 ASP A 259     -12.952 -10.375   7.179  1.00 91.38           O  
ATOM   1881  N   SER A 260     -11.411 -13.386   2.706  1.00 91.67           N  
ATOM   1882  CA  SER A 260     -10.928 -14.618   2.089  1.00 91.67           C  
ATOM   1883  C   SER A 260      -9.770 -14.342   1.136  1.00 91.67           C  
ATOM   1884  CB  SER A 260     -12.060 -15.322   1.339  1.00 91.67           C  
ATOM   1885  O   SER A 260      -8.973 -15.236   0.845  1.00 91.67           O  
ATOM   1886  OG  SER A 260     -12.440 -14.581   0.191  1.00 91.67           O  
ATOM   1887  N   LEU A 261      -9.672 -13.103   0.728  1.00 92.25           N  
ATOM   1888  CA  LEU A 261      -8.643 -12.725  -0.233  1.00 92.25           C  
ATOM   1889  C   LEU A 261      -7.460 -12.066   0.467  1.00 92.25           C  
ATOM   1890  CB  LEU A 261      -9.218 -11.777  -1.289  1.00 92.25           C  
ATOM   1891  O   LEU A 261      -6.549 -11.555  -0.189  1.00 92.25           O  
ATOM   1892  CG  LEU A 261     -10.339 -12.338  -2.166  1.00 92.25           C  
ATOM   1893  CD1 LEU A 261     -10.975 -11.224  -2.990  1.00 92.25           C  
ATOM   1894  CD2 LEU A 261      -9.808 -13.444  -3.071  1.00 92.25           C  
ATOM   1895  N   CYS A 262      -7.495 -12.097   1.754  1.00 92.76           N  
ATOM   1896  CA  CYS A 262      -6.448 -11.490   2.569  1.00 92.76           C  
ATOM   1897  C   CYS A 262      -5.395 -12.520   2.959  1.00 92.76           C  
ATOM   1898  CB  CYS A 262      -7.046 -10.858   3.825  1.00 92.76           C  
ATOM   1899  O   CYS A 262      -5.730 -13.619   3.406  1.00 92.76           O  
ATOM   1900  SG  CYS A 262      -5.832 -10.014   4.863  1.00 92.76           S  
ATOM   1901  N   THR A 263      -4.130 -12.200   2.694  1.00 92.76           N  
ATOM   1902  CA  THR A 263      -3.001 -13.027   3.105  1.00 92.76           C  
ATOM   1903  C   THR A 263      -2.425 -12.535   4.430  1.00 92.76           C  
ATOM   1904  CB  THR A 263      -1.895 -13.035   2.034  1.00 92.76           C  
ATOM   1905  O   THR A 263      -2.116 -11.351   4.578  1.00 92.76           O  
ATOM   1906  CG2 THR A 263      -0.759 -13.975   2.423  1.00 92.76           C  
ATOM   1907  OG1 THR A 263      -2.451 -13.467   0.786  1.00 92.76           O  
ATOM   1908  N   ARG A 264      -2.293 -13.535   5.390  1.00 91.82           N  
ATOM   1909  CA  ARG A 264      -1.879 -13.196   6.748  1.00 91.82           C  
ATOM   1910  C   ARG A 264      -0.561 -13.875   7.104  1.00 91.82           C  
ATOM   1911  CB  ARG A 264      -2.961 -13.591   7.755  1.00 91.82           C  
ATOM   1912  O   ARG A 264      -0.387 -15.071   6.860  1.00 91.82           O  
ATOM   1913  CG  ARG A 264      -2.646 -13.191   9.187  1.00 91.82           C  
ATOM   1914  CD  ARG A 264      -3.809 -13.487  10.124  1.00 91.82           C  
ATOM   1915  NE  ARG A 264      -3.922 -14.915  10.408  1.00 91.82           N  
ATOM   1916  NH1 ARG A 264      -5.471 -14.665  12.104  1.00 91.82           N  
ATOM   1917  NH2 ARG A 264      -4.735 -16.755  11.516  1.00 91.82           N  
ATOM   1918  CZ  ARG A 264      -4.709 -15.442  11.342  1.00 91.82           C  
ATOM   1919  N   VAL A 265       0.405 -13.047   7.636  1.00 91.28           N  
ATOM   1920  CA  VAL A 265       1.681 -13.571   8.112  1.00 91.28           C  
ATOM   1921  C   VAL A 265       2.012 -12.968   9.475  1.00 91.28           C  
ATOM   1922  CB  VAL A 265       2.822 -13.283   7.110  1.00 91.28           C  
ATOM   1923  O   VAL A 265       1.846 -11.764   9.685  1.00 91.28           O  
ATOM   1924  CG1 VAL A 265       4.173 -13.682   7.701  1.00 91.28           C  
ATOM   1925  CG2 VAL A 265       2.574 -14.016   5.794  1.00 91.28           C  
ATOM   1926  N   THR A 266       2.423 -13.806  10.392  1.00 91.04           N  
ATOM   1927  CA  THR A 266       2.794 -13.382  11.738  1.00 91.04           C  
ATOM   1928  C   THR A 266       4.292 -13.557  11.966  1.00 91.04           C  
ATOM   1929  CB  THR A 266       2.014 -14.170  12.806  1.00 91.04           C  
ATOM   1930  O   THR A 266       4.865 -14.586  11.603  1.00 91.04           O  
ATOM   1931  CG2 THR A 266       2.331 -13.658  14.208  1.00 91.04           C  
ATOM   1932  OG1 THR A 266       0.608 -14.029  12.565  1.00 91.04           O  
ATOM   1933  N   TRP A 267       4.853 -12.500  12.417  1.00 90.49           N  
ATOM   1934  CA  TRP A 267       6.284 -12.489  12.700  1.00 90.49           C  
ATOM   1935  C   TRP A 267       6.551 -12.073  14.142  1.00 90.49           C  
ATOM   1936  CB  TRP A 267       7.016 -11.547  11.740  1.00 90.49           C  
ATOM   1937  O   TRP A 267       6.100 -11.012  14.582  1.00 90.49           O  
ATOM   1938  CG  TRP A 267       8.506 -11.542  11.908  1.00 90.49           C  
ATOM   1939  CD1 TRP A 267       9.334 -12.629  11.949  1.00 90.49           C  
ATOM   1940  CD2 TRP A 267       9.344 -10.393  12.063  1.00 90.49           C  
ATOM   1941  CE2 TRP A 267      10.671 -10.858  12.192  1.00 90.49           C  
ATOM   1942  CE3 TRP A 267       9.101  -9.014  12.105  1.00 90.49           C  
ATOM   1943  NE1 TRP A 267      10.637 -12.225  12.120  1.00 90.49           N  
ATOM   1944  CH2 TRP A 267      11.488  -8.647  12.398  1.00 90.49           C  
ATOM   1945  CZ2 TRP A 267      11.753  -9.991  12.361  1.00 90.49           C  
ATOM   1946  CZ3 TRP A 267      10.180  -8.152  12.272  1.00 90.49           C  
ATOM   1947  N   LYS A 268       7.392 -12.863  14.834  1.00 90.86           N  
ATOM   1948  CA  LYS A 268       7.740 -12.596  16.226  1.00 90.86           C  
ATOM   1949  C   LYS A 268       9.127 -11.969  16.336  1.00 90.86           C  
ATOM   1950  CB  LYS A 268       7.679 -13.882  17.052  1.00 90.86           C  
ATOM   1951  O   LYS A 268      10.109 -12.534  15.850  1.00 90.86           O  
ATOM   1952  CG  LYS A 268       6.272 -14.429  17.242  1.00 90.86           C  
ATOM   1953  CD  LYS A 268       6.266 -15.650  18.153  1.00 90.86           C  
ATOM   1954  CE  LYS A 268       4.857 -16.195  18.349  1.00 90.86           C  
ATOM   1955  NZ  LYS A 268       4.846 -17.390  19.246  1.00 90.86           N  
ATOM   1956  N   ASP A 269       9.089 -10.752  16.905  1.00 89.37           N  
ATOM   1957  CA  ASP A 269      10.348 -10.068  17.186  1.00 89.37           C  
ATOM   1958  C   ASP A 269      10.736 -10.213  18.655  1.00 89.37           C  
ATOM   1959  CB  ASP A 269      10.250  -8.588  16.811  1.00 89.37           C  
ATOM   1960  O   ASP A 269      10.136  -9.579  19.526  1.00 89.37           O  
ATOM   1961  CG  ASP A 269      11.590  -7.875  16.852  1.00 89.37           C  
ATOM   1962  OD1 ASP A 269      12.546  -8.409  17.455  1.00 89.37           O  
ATOM   1963  OD2 ASP A 269      11.690  -6.769  16.279  1.00 89.37           O  
ATOM   1964  N   GLU A 270      11.741 -10.958  18.916  1.00 89.40           N  
ATOM   1965  CA  GLU A 270      12.140 -11.309  20.275  1.00 89.40           C  
ATOM   1966  C   GLU A 270      12.872 -10.154  20.952  1.00 89.40           C  
ATOM   1967  CB  GLU A 270      13.023 -12.560  20.270  1.00 89.40           C  
ATOM   1968  O   GLU A 270      12.747  -9.957  22.162  1.00 89.40           O  
ATOM   1969  CG  GLU A 270      12.286 -13.830  19.869  1.00 89.40           C  
ATOM   1970  CD  GLU A 270      13.167 -15.069  19.900  1.00 89.40           C  
ATOM   1971  OE1 GLU A 270      12.656 -16.184  19.646  1.00 89.40           O  
ATOM   1972  OE2 GLU A 270      14.378 -14.925  20.181  1.00 89.40           O  
ATOM   1973  N   GLU A 271      13.544  -9.434  20.138  1.00 87.39           N  
ATOM   1974  CA  GLU A 271      14.350  -8.338  20.667  1.00 87.39           C  
ATOM   1975  C   GLU A 271      13.468  -7.236  21.249  1.00 87.39           C  
ATOM   1976  CB  GLU A 271      15.258  -7.763  19.576  1.00 87.39           C  
ATOM   1977  O   GLU A 271      13.727  -6.745  22.350  1.00 87.39           O  
ATOM   1978  CG  GLU A 271      16.356  -8.716  19.126  1.00 87.39           C  
ATOM   1979  CD  GLU A 271      17.253  -8.130  18.047  1.00 87.39           C  
ATOM   1980  OE1 GLU A 271      18.182  -8.830  17.585  1.00 87.39           O  
ATOM   1981  OE2 GLU A 271      17.024  -6.962  17.661  1.00 87.39           O  
ATOM   1982  N   ASP A 272      12.372  -7.022  20.590  1.00 86.91           N  
ATOM   1983  CA  ASP A 272      11.478  -5.942  20.994  1.00 86.91           C  
ATOM   1984  C   ASP A 272      10.230  -6.491  21.681  1.00 86.91           C  
ATOM   1985  CB  ASP A 272      11.082  -5.092  19.785  1.00 86.91           C  
ATOM   1986  O   ASP A 272       9.362  -5.726  22.108  1.00 86.91           O  
ATOM   1987  CG  ASP A 272      12.251  -4.328  19.189  1.00 86.91           C  
ATOM   1988  OD1 ASP A 272      13.130  -3.867  19.949  1.00 86.91           O  
ATOM   1989  OD2 ASP A 272      12.292  -4.183  17.948  1.00 86.91           O  
ATOM   1990  N   ARG A 273      10.155  -7.828  21.797  1.00 89.69           N  
ATOM   1991  CA  ARG A 273       8.995  -8.489  22.385  1.00 89.69           C  
ATOM   1992  C   ARG A 273       7.702  -8.007  21.735  1.00 89.69           C  
ATOM   1993  CB  ARG A 273       8.945  -8.244  23.895  1.00 89.69           C  
ATOM   1994  O   ARG A 273       6.749  -7.648  22.429  1.00 89.69           O  
ATOM   1995  CG  ARG A 273      10.101  -8.870  24.659  1.00 89.69           C  
ATOM   1996  CD  ARG A 273       9.911  -8.752  26.165  1.00 89.69           C  
ATOM   1997  NE  ARG A 273      11.091  -9.210  26.894  1.00 89.69           N  
ATOM   1998  NH1 ARG A 273       9.906 -10.439  28.450  1.00 89.69           N  
ATOM   1999  NH2 ARG A 273      12.195 -10.357  28.550  1.00 89.69           N  
ATOM   2000  CZ  ARG A 273      11.061 -10.001  27.963  1.00 89.69           C  
ATOM   2001  N   VAL A 274       7.721  -7.944  20.457  1.00 91.51           N  
ATOM   2002  CA  VAL A 274       6.568  -7.527  19.666  1.00 91.51           C  
ATOM   2003  C   VAL A 274       6.207  -8.619  18.662  1.00 91.51           C  
ATOM   2004  CB  VAL A 274       6.835  -6.194  18.931  1.00 91.51           C  
ATOM   2005  O   VAL A 274       7.090  -9.222  18.048  1.00 91.51           O  
ATOM   2006  CG1 VAL A 274       5.647  -5.815  18.050  1.00 91.51           C  
ATOM   2007  CG2 VAL A 274       7.135  -5.083  19.936  1.00 91.51           C  
ATOM   2008  N   VAL A 275       4.926  -8.893  18.629  1.00 92.72           N  
ATOM   2009  CA  VAL A 275       4.406  -9.792  17.605  1.00 92.72           C  
ATOM   2010  C   VAL A 275       3.762  -8.981  16.483  1.00 92.72           C  
ATOM   2011  CB  VAL A 275       3.386 -10.792  18.193  1.00 92.72           C  
ATOM   2012  O   VAL A 275       2.754  -8.303  16.698  1.00 92.72           O  
ATOM   2013  CG1 VAL A 275       2.875 -11.742  17.110  1.00 92.72           C  
ATOM   2014  CG2 VAL A 275       4.011 -11.577  19.344  1.00 92.72           C  
ATOM   2015  N   TRP A 276       4.363  -9.049  15.299  1.00 93.30           N  
ATOM   2016  CA  TRP A 276       3.830  -8.341  14.140  1.00 93.30           C  
ATOM   2017  C   TRP A 276       2.858  -9.223  13.363  1.00 93.30           C  
ATOM   2018  CB  TRP A 276       4.965  -7.879  13.223  1.00 93.30           C  
ATOM   2019  O   TRP A 276       3.166 -10.378  13.059  1.00 93.30           O  
ATOM   2020  CG  TRP A 276       5.797  -6.771  13.795  1.00 93.30           C  
ATOM   2021  CD1 TRP A 276       6.983  -6.893  14.465  1.00 93.30           C  
ATOM   2022  CD2 TRP A 276       5.503  -5.372  13.751  1.00 93.30           C  
ATOM   2023  CE2 TRP A 276       6.555  -4.702  14.414  1.00 93.30           C  
ATOM   2024  CE3 TRP A 276       4.451  -4.618  13.213  1.00 93.30           C  
ATOM   2025  NE1 TRP A 276       7.444  -5.652  14.840  1.00 93.30           N  
ATOM   2026  CH2 TRP A 276       5.544  -2.599  14.019  1.00 93.30           C  
ATOM   2027  CZ2 TRP A 276       6.586  -3.312  14.554  1.00 93.30           C  
ATOM   2028  CZ3 TRP A 276       4.483  -3.235  13.353  1.00 93.30           C  
ATOM   2029  N   VAL A 277       1.732  -8.702  13.141  1.00 93.99           N  
ATOM   2030  CA  VAL A 277       0.739  -9.376  12.311  1.00 93.99           C  
ATOM   2031  C   VAL A 277       0.515  -8.582  11.026  1.00 93.99           C  
ATOM   2032  CB  VAL A 277      -0.598  -9.562  13.063  1.00 93.99           C  
ATOM   2033  O   VAL A 277      -0.053  -7.488  11.056  1.00 93.99           O  
ATOM   2034  CG1 VAL A 277      -1.604 -10.316  12.196  1.00 93.99           C  
ATOM   2035  CG2 VAL A 277      -0.369 -10.296  14.383  1.00 93.99           C  
ATOM   2036  N   TYR A 278       0.985  -9.120   9.869  1.00 94.25           N  
ATOM   2037  CA  TYR A 278       0.862  -8.473   8.567  1.00 94.25           C  
ATOM   2038  C   TYR A 278      -0.326  -9.029   7.792  1.00 94.25           C  
ATOM   2039  CB  TYR A 278       2.147  -8.654   7.754  1.00 94.25           C  
ATOM   2040  O   TYR A 278      -0.479 -10.247   7.665  1.00 94.25           O  
ATOM   2041  CG  TYR A 278       3.371  -8.066   8.413  1.00 94.25           C  
ATOM   2042  CD1 TYR A 278       3.620  -6.696   8.368  1.00 94.25           C  
ATOM   2043  CD2 TYR A 278       4.281  -8.878   9.081  1.00 94.25           C  
ATOM   2044  CE1 TYR A 278       4.748  -6.150   8.972  1.00 94.25           C  
ATOM   2045  CE2 TYR A 278       5.412  -8.343   9.689  1.00 94.25           C  
ATOM   2046  OH  TYR A 278       6.753  -6.444  10.230  1.00 94.25           O  
ATOM   2047  CZ  TYR A 278       5.636  -6.980   9.630  1.00 94.25           C  
ATOM   2048  N   ARG A 279      -1.104  -8.094   7.240  1.00 94.46           N  
ATOM   2049  CA  ARG A 279      -2.232  -8.452   6.386  1.00 94.46           C  
ATOM   2050  C   ARG A 279      -2.181  -7.691   5.065  1.00 94.46           C  
ATOM   2051  CB  ARG A 279      -3.556  -8.174   7.100  1.00 94.46           C  
ATOM   2052  O   ARG A 279      -2.154  -6.459   5.053  1.00 94.46           O  
ATOM   2053  CG  ARG A 279      -3.807  -9.070   8.303  1.00 94.46           C  
ATOM   2054  CD  ARG A 279      -5.166  -8.801   8.933  1.00 94.46           C  
ATOM   2055  NE  ARG A 279      -6.238  -9.483   8.214  1.00 94.46           N  
ATOM   2056  NH1 ARG A 279      -7.917  -8.791   9.641  1.00 94.46           N  
ATOM   2057  NH2 ARG A 279      -8.413 -10.119   7.840  1.00 94.46           N  
ATOM   2058  CZ  ARG A 279      -7.520  -9.463   8.567  1.00 94.46           C  
ATOM   2059  N   ILE A 280      -2.139  -8.464   4.080  1.00 95.93           N  
ATOM   2060  CA  ILE A 280      -2.158  -7.822   2.770  1.00 95.93           C  
ATOM   2061  C   ILE A 280      -3.437  -8.203   2.028  1.00 95.93           C  
ATOM   2062  CB  ILE A 280      -0.918  -8.209   1.933  1.00 95.93           C  
ATOM   2063  O   ILE A 280      -3.679  -9.381   1.757  1.00 95.93           O  
ATOM   2064  CG1 ILE A 280       0.368  -7.825   2.674  1.00 95.93           C  
ATOM   2065  CG2 ILE A 280      -0.972  -7.550   0.551  1.00 95.93           C  
ATOM   2066  CD1 ILE A 280       1.644  -8.217   1.943  1.00 95.93           C  
ATOM   2067  N   GLN A 281      -4.218  -7.217   1.758  1.00 95.89           N  
ATOM   2068  CA  GLN A 281      -5.512  -7.408   1.111  1.00 95.89           C  
ATOM   2069  C   GLN A 281      -5.381  -7.349  -0.408  1.00 95.89           C  
ATOM   2070  CB  GLN A 281      -6.513  -6.358   1.593  1.00 95.89           C  
ATOM   2071  O   GLN A 281      -4.976  -6.325  -0.963  1.00 95.89           O  
ATOM   2072  CG  GLN A 281      -7.886  -6.475   0.945  1.00 95.89           C  
ATOM   2073  CD  GLN A 281      -8.613  -7.748   1.336  1.00 95.89           C  
ATOM   2074  NE2 GLN A 281      -8.974  -8.554   0.343  1.00 95.89           N  
ATOM   2075  OE1 GLN A 281      -8.848  -8.005   2.521  1.00 95.89           O  
ATOM   2076  N   ASP A 282      -5.763  -8.499  -1.064  1.00 95.06           N  
ATOM   2077  CA  ASP A 282      -5.803  -8.567  -2.521  1.00 95.06           C  
ATOM   2078  C   ASP A 282      -7.139  -8.057  -3.058  1.00 95.06           C  
ATOM   2079  CB  ASP A 282      -5.558 -10.000  -2.999  1.00 95.06           C  
ATOM   2080  O   ASP A 282      -8.200  -8.421  -2.547  1.00 95.06           O  
ATOM   2081  CG  ASP A 282      -5.174 -10.078  -4.466  1.00 95.06           C  
ATOM   2082  OD1 ASP A 282      -5.045  -9.021  -5.120  1.00 95.06           O  
ATOM   2083  OD2 ASP A 282      -5.002 -11.208  -4.973  1.00 95.06           O  
ATOM   2084  N   THR A 283      -7.078  -7.187  -4.116  1.00 94.42           N  
ATOM   2085  CA  THR A 283      -8.285  -6.626  -4.712  1.00 94.42           C  
ATOM   2086  C   THR A 283      -8.392  -7.015  -6.184  1.00 94.42           C  
ATOM   2087  CB  THR A 283      -8.312  -5.092  -4.581  1.00 94.42           C  
ATOM   2088  O   THR A 283      -7.382  -7.303  -6.830  1.00 94.42           O  
ATOM   2089  CG2 THR A 283      -8.285  -4.665  -3.117  1.00 94.42           C  
ATOM   2090  OG1 THR A 283      -7.171  -4.541  -5.249  1.00 94.42           O  
ATOM   2091  N   PRO A 284      -9.640  -7.105  -6.600  1.00 93.59           N  
ATOM   2092  CA  PRO A 284      -9.826  -7.364  -8.030  1.00 93.59           C  
ATOM   2093  C   PRO A 284      -9.327  -6.219  -8.907  1.00 93.59           C  
ATOM   2094  CB  PRO A 284     -11.342  -7.533  -8.163  1.00 93.59           C  
ATOM   2095  O   PRO A 284      -9.288  -5.068  -8.464  1.00 93.59           O  
ATOM   2096  CG  PRO A 284     -11.912  -6.808  -6.987  1.00 93.59           C  
ATOM   2097  CD  PRO A 284     -10.892  -6.810  -5.885  1.00 93.59           C  
ATOM   2098  N   GLY A 285      -8.832  -6.591 -10.113  1.00 93.35           N  
ATOM   2099  CA  GLY A 285      -8.409  -5.573 -11.062  1.00 93.35           C  
ATOM   2100  C   GLY A 285      -9.562  -4.758 -11.616  1.00 93.35           C  
ATOM   2101  O   GLY A 285     -10.634  -5.300 -11.896  1.00 93.35           O  
ATOM   2102  N   TYR A 286      -9.349  -3.432 -11.694  1.00 92.00           N  
ATOM   2103  CA  TYR A 286     -10.446  -2.593 -12.163  1.00 92.00           C  
ATOM   2104  C   TYR A 286     -10.739  -2.853 -13.636  1.00 92.00           C  
ATOM   2105  CB  TYR A 286     -10.119  -1.112 -11.950  1.00 92.00           C  
ATOM   2106  O   TYR A 286     -11.772  -2.422 -14.155  1.00 92.00           O  
ATOM   2107  CG  TYR A 286      -8.828  -0.675 -12.598  1.00 92.00           C  
ATOM   2108  CD1 TYR A 286      -7.670  -0.503 -11.843  1.00 92.00           C  
ATOM   2109  CD2 TYR A 286      -8.763  -0.433 -13.966  1.00 92.00           C  
ATOM   2110  CE1 TYR A 286      -6.479  -0.098 -12.436  1.00 92.00           C  
ATOM   2111  CE2 TYR A 286      -7.577  -0.028 -14.569  1.00 92.00           C  
ATOM   2112  OH  TYR A 286      -5.265   0.536 -14.390  1.00 92.00           O  
ATOM   2113  CZ  TYR A 286      -6.442   0.135 -13.797  1.00 92.00           C  
ATOM   2114  N   GLY A 287      -9.806  -3.491 -14.393  1.00 87.26           N  
ATOM   2115  CA  GLY A 287     -10.036  -3.864 -15.779  1.00 87.26           C  
ATOM   2116  C   GLY A 287     -11.101  -4.932 -15.941  1.00 87.26           C  
ATOM   2117  O   GLY A 287     -11.580  -5.175 -17.050  1.00 87.26           O  
ATOM   2118  N   ASP A 288     -11.599  -5.452 -14.824  1.00 83.98           N  
ATOM   2119  CA  ASP A 288     -12.628  -6.487 -14.832  1.00 83.98           C  
ATOM   2120  C   ASP A 288     -14.026  -5.873 -14.845  1.00 83.98           C  
ATOM   2121  CB  ASP A 288     -12.470  -7.410 -13.621  1.00 83.98           C  
ATOM   2122  O   ASP A 288     -15.001  -6.543 -15.190  1.00 83.98           O  
ATOM   2123  CG  ASP A 288     -11.177  -8.206 -13.647  1.00 83.98           C  
ATOM   2124  OD1 ASP A 288     -10.609  -8.412 -14.741  1.00 83.98           O  
ATOM   2125  OD2 ASP A 288     -10.725  -8.635 -12.563  1.00 83.98           O  
ATOM   2126  N   ASP A 289     -14.107  -4.593 -14.534  1.00 84.32           N  
ATOM   2127  CA  ASP A 289     -15.364  -3.851 -14.504  1.00 84.32           C  
ATOM   2128  C   ASP A 289     -15.435  -2.843 -15.649  1.00 84.32           C  
ATOM   2129  CB  ASP A 289     -15.532  -3.136 -13.162  1.00 84.32           C  
ATOM   2130  O   ASP A 289     -14.404  -2.360 -16.122  1.00 84.32           O  
ATOM   2131  CG  ASP A 289     -15.766  -4.092 -12.005  1.00 84.32           C  
ATOM   2132  OD1 ASP A 289     -16.401  -5.149 -12.207  1.00 84.32           O  
ATOM   2133  OD2 ASP A 289     -15.314  -3.784 -10.881  1.00 84.32           O  
ATOM   2134  N   LEU A 290     -16.595  -2.618 -16.227  1.00 85.81           N  
ATOM   2135  CA  LEU A 290     -16.790  -1.662 -17.312  1.00 85.81           C  
ATOM   2136  C   LEU A 290     -16.733  -0.230 -16.791  1.00 85.81           C  
ATOM   2137  CB  LEU A 290     -18.130  -1.910 -18.010  1.00 85.81           C  
ATOM   2138  O   LEU A 290     -16.205   0.659 -17.464  1.00 85.81           O  
ATOM   2139  CG  LEU A 290     -18.234  -3.188 -18.844  1.00 85.81           C  
ATOM   2140  CD1 LEU A 290     -19.677  -3.422 -19.278  1.00 85.81           C  
ATOM   2141  CD2 LEU A 290     -17.311  -3.113 -20.055  1.00 85.81           C  
ATOM   2142  N   ASP A 291     -17.167  -0.119 -15.508  1.00 90.11           N  
ATOM   2143  CA  ASP A 291     -17.186   1.201 -14.886  1.00 90.11           C  
ATOM   2144  C   ASP A 291     -16.103   1.320 -13.816  1.00 90.11           C  
ATOM   2145  CB  ASP A 291     -18.561   1.487 -14.277  1.00 90.11           C  
ATOM   2146  O   ASP A 291     -16.224   0.739 -12.735  1.00 90.11           O  
ATOM   2147  CG  ASP A 291     -18.764   2.952 -13.933  1.00 90.11           C  
ATOM   2148  OD1 ASP A 291     -17.778   3.719 -13.926  1.00 90.11           O  
ATOM   2149  OD2 ASP A 291     -19.921   3.342 -13.664  1.00 90.11           O  
ATOM   2150  N   ILE A 292     -15.157   2.095 -14.084  1.00 92.10           N  
ATOM   2151  CA  ILE A 292     -13.998   2.251 -13.213  1.00 92.10           C  
ATOM   2152  C   ILE A 292     -14.408   2.973 -11.932  1.00 92.10           C  
ATOM   2153  CB  ILE A 292     -12.858   3.018 -13.920  1.00 92.10           C  
ATOM   2154  O   ILE A 292     -13.939   2.633 -10.843  1.00 92.10           O  
ATOM   2155  CG1 ILE A 292     -12.356   2.229 -15.135  1.00 92.10           C  
ATOM   2156  CG2 ILE A 292     -11.715   3.308 -12.944  1.00 92.10           C  
ATOM   2157  CD1 ILE A 292     -11.447   3.028 -16.059  1.00 92.10           C  
ATOM   2158  N   GLN A 293     -15.374   3.952 -12.032  1.00 93.57           N  
ATOM   2159  CA  GLN A 293     -15.839   4.706 -10.873  1.00 93.57           C  
ATOM   2160  C   GLN A 293     -16.529   3.793  -9.863  1.00 93.57           C  
ATOM   2161  CB  GLN A 293     -16.790   5.824 -11.305  1.00 93.57           C  
ATOM   2162  O   GLN A 293     -16.383   3.975  -8.652  1.00 93.57           O  
ATOM   2163  CG  GLN A 293     -16.092   7.002 -11.971  1.00 93.57           C  
ATOM   2164  CD  GLN A 293     -14.980   7.583 -11.118  1.00 93.57           C  
ATOM   2165  NE2 GLN A 293     -13.810   7.776 -11.719  1.00 93.57           N  
ATOM   2166  OE1 GLN A 293     -15.170   7.858  -9.929  1.00 93.57           O  
ATOM   2167  N   ASN A 294     -17.292   2.898 -10.392  1.00 93.44           N  
ATOM   2168  CA  ASN A 294     -17.929   1.925  -9.512  1.00 93.44           C  
ATOM   2169  C   ASN A 294     -16.898   1.101  -8.747  1.00 93.44           C  
ATOM   2170  CB  ASN A 294     -18.857   1.006 -10.310  1.00 93.44           C  
ATOM   2171  O   ASN A 294     -17.077   0.820  -7.561  1.00 93.44           O  
ATOM   2172  CG  ASN A 294     -20.120   1.707 -10.768  1.00 93.44           C  
ATOM   2173  ND2 ASN A 294     -20.858   1.070 -11.670  1.00 93.44           N  
ATOM   2174  OD1 ASN A 294     -20.431   2.812 -10.316  1.00 93.44           O  
ATOM   2175  N   HIS A 295     -15.838   0.748  -9.478  1.00 94.52           N  
ATOM   2176  CA  HIS A 295     -14.764  -0.009  -8.845  1.00 94.52           C  
ATOM   2177  C   HIS A 295     -14.083   0.809  -7.753  1.00 94.52           C  
ATOM   2178  CB  HIS A 295     -13.735  -0.453  -9.886  1.00 94.52           C  
ATOM   2179  O   HIS A 295     -13.823   0.300  -6.660  1.00 94.52           O  
ATOM   2180  CG  HIS A 295     -12.736  -1.434  -9.362  1.00 94.52           C  
ATOM   2181  CD2 HIS A 295     -12.729  -2.788  -9.373  1.00 94.52           C  
ATOM   2182  ND1 HIS A 295     -11.572  -1.047  -8.733  1.00 94.52           N  
ATOM   2183  CE1 HIS A 295     -10.891  -2.124  -8.379  1.00 94.52           C  
ATOM   2184  NE2 HIS A 295     -11.571  -3.193  -8.755  1.00 94.52           N  
ATOM   2185  N   ILE A 296     -13.825   2.072  -8.014  1.00 95.43           N  
ATOM   2186  CA  ILE A 296     -13.215   2.976  -7.045  1.00 95.43           C  
ATOM   2187  C   ILE A 296     -14.095   3.071  -5.801  1.00 95.43           C  
ATOM   2188  CB  ILE A 296     -12.987   4.380  -7.649  1.00 95.43           C  
ATOM   2189  O   ILE A 296     -13.603   2.968  -4.675  1.00 95.43           O  
ATOM   2190  CG1 ILE A 296     -11.946   4.317  -8.772  1.00 95.43           C  
ATOM   2191  CG2 ILE A 296     -12.561   5.372  -6.562  1.00 95.43           C  
ATOM   2192  CD1 ILE A 296     -11.781   5.622  -9.538  1.00 95.43           C  
ATOM   2193  N   ASN A 297     -15.385   3.247  -6.016  1.00 95.97           N  
ATOM   2194  CA  ASN A 297     -16.333   3.369  -4.914  1.00 95.97           C  
ATOM   2195  C   ASN A 297     -16.385   2.095  -4.076  1.00 95.97           C  
ATOM   2196  CB  ASN A 297     -17.727   3.715  -5.441  1.00 95.97           C  
ATOM   2197  O   ASN A 297     -16.522   2.156  -2.853  1.00 95.97           O  
ATOM   2198  CG  ASN A 297     -17.799   5.111  -6.030  1.00 95.97           C  
ATOM   2199  ND2 ASN A 297     -18.726   5.316  -6.958  1.00 95.97           N  
ATOM   2200  OD1 ASN A 297     -17.026   5.996  -5.655  1.00 95.97           O  
ATOM   2201  N   MET A 298     -16.249   1.010  -4.752  1.00 95.23           N  
ATOM   2202  CA  MET A 298     -16.247  -0.270  -4.051  1.00 95.23           C  
ATOM   2203  C   MET A 298     -15.079  -0.353  -3.073  1.00 95.23           C  
ATOM   2204  CB  MET A 298     -16.178  -1.430  -5.046  1.00 95.23           C  
ATOM   2205  O   MET A 298     -15.254  -0.760  -1.923  1.00 95.23           O  
ATOM   2206  CG  MET A 298     -16.194  -2.801  -4.392  1.00 95.23           C  
ATOM   2207  SD  MET A 298     -15.978  -4.161  -5.605  1.00 95.23           S  
ATOM   2208  CE  MET A 298     -14.271  -3.850  -6.135  1.00 95.23           C  
ATOM   2209  N   ILE A 299     -13.958   0.043  -3.548  1.00 96.89           N  
ATOM   2210  CA  ILE A 299     -12.755  -0.020  -2.724  1.00 96.89           C  
ATOM   2211  C   ILE A 299     -12.842   1.014  -1.604  1.00 96.89           C  
ATOM   2212  CB  ILE A 299     -11.481   0.210  -3.567  1.00 96.89           C  
ATOM   2213  O   ILE A 299     -12.502   0.723  -0.455  1.00 96.89           O  
ATOM   2214  CG1 ILE A 299     -11.365  -0.858  -4.662  1.00 96.89           C  
ATOM   2215  CG2 ILE A 299     -10.236   0.215  -2.674  1.00 96.89           C  
ATOM   2216  CD1 ILE A 299     -11.270  -2.281  -4.130  1.00 96.89           C  
ATOM   2217  N   VAL A 300     -13.294   2.210  -1.905  1.00 97.16           N  
ATOM   2218  CA  VAL A 300     -13.451   3.271  -0.915  1.00 97.16           C  
ATOM   2219  C   VAL A 300     -14.435   2.828   0.165  1.00 97.16           C  
ATOM   2220  CB  VAL A 300     -13.930   4.588  -1.566  1.00 97.16           C  
ATOM   2221  O   VAL A 300     -14.199   3.048   1.356  1.00 97.16           O  
ATOM   2222  CG1 VAL A 300     -14.332   5.603  -0.497  1.00 97.16           C  
ATOM   2223  CG2 VAL A 300     -12.841   5.162  -2.470  1.00 97.16           C  
ATOM   2224  N   ASP A 301     -15.514   2.236  -0.243  1.00 96.94           N  
ATOM   2225  CA  ASP A 301     -16.496   1.716   0.703  1.00 96.94           C  
ATOM   2226  C   ASP A 301     -15.868   0.680   1.633  1.00 96.94           C  
ATOM   2227  CB  ASP A 301     -17.685   1.102  -0.040  1.00 96.94           C  
ATOM   2228  O   ASP A 301     -16.159   0.656   2.831  1.00 96.94           O  
ATOM   2229  CG  ASP A 301     -18.587   2.144  -0.678  1.00 96.94           C  
ATOM   2230  OD1 ASP A 301     -18.473   3.341  -0.336  1.00 96.94           O  
ATOM   2231  OD2 ASP A 301     -19.422   1.764  -1.527  1.00 96.94           O  
ATOM   2232  N   TYR A 302     -15.052  -0.141   1.069  1.00 97.42           N  
ATOM   2233  CA  TYR A 302     -14.353  -1.140   1.869  1.00 97.42           C  
ATOM   2234  C   TYR A 302     -13.488  -0.478   2.934  1.00 97.42           C  
ATOM   2235  CB  TYR A 302     -13.487  -2.034   0.975  1.00 97.42           C  
ATOM   2236  O   TYR A 302     -13.513  -0.878   4.101  1.00 97.42           O  
ATOM   2237  CG  TYR A 302     -12.545  -2.929   1.743  1.00 97.42           C  
ATOM   2238  CD1 TYR A 302     -11.187  -2.632   1.829  1.00 97.42           C  
ATOM   2239  CD2 TYR A 302     -13.010  -4.073   2.382  1.00 97.42           C  
ATOM   2240  CE1 TYR A 302     -10.314  -3.455   2.534  1.00 97.42           C  
ATOM   2241  CE2 TYR A 302     -12.147  -4.903   3.089  1.00 97.42           C  
ATOM   2242  OH  TYR A 302      -9.944  -5.404   3.859  1.00 97.42           O  
ATOM   2243  CZ  TYR A 302     -10.803  -4.586   3.160  1.00 97.42           C  
ATOM   2244  N   ILE A 303     -12.705   0.552   2.565  1.00 97.67           N  
ATOM   2245  CA  ILE A 303     -11.823   1.268   3.479  1.00 97.67           C  
ATOM   2246  C   ILE A 303     -12.648   1.924   4.584  1.00 97.67           C  
ATOM   2247  CB  ILE A 303     -10.981   2.330   2.737  1.00 97.67           C  
ATOM   2248  O   ILE A 303     -12.295   1.842   5.763  1.00 97.67           O  
ATOM   2249  CG1 ILE A 303     -10.013   1.655   1.758  1.00 97.67           C  
ATOM   2250  CG2 ILE A 303     -10.225   3.213   3.733  1.00 97.67           C  
ATOM   2251  CD1 ILE A 303      -9.307   2.623   0.819  1.00 97.67           C  
ATOM   2252  N   GLU A 304     -13.746   2.564   4.199  1.00 96.84           N  
ATOM   2253  CA  GLU A 304     -14.632   3.218   5.157  1.00 96.84           C  
ATOM   2254  C   GLU A 304     -15.240   2.208   6.126  1.00 96.84           C  
ATOM   2255  CB  GLU A 304     -15.741   3.981   4.428  1.00 96.84           C  
ATOM   2256  O   GLU A 304     -15.370   2.486   7.320  1.00 96.84           O  
ATOM   2257  CG  GLU A 304     -15.263   5.249   3.735  1.00 96.84           C  
ATOM   2258  CD  GLU A 304     -16.393   6.062   3.124  1.00 96.84           C  
ATOM   2259  OE1 GLU A 304     -16.146   7.206   2.678  1.00 96.84           O  
ATOM   2260  OE2 GLU A 304     -17.535   5.552   3.092  1.00 96.84           O  
ATOM   2261  N   GLN A 305     -15.622   1.088   5.593  1.00 96.80           N  
ATOM   2262  CA  GLN A 305     -16.181   0.029   6.426  1.00 96.80           C  
ATOM   2263  C   GLN A 305     -15.178  -0.429   7.480  1.00 96.80           C  
ATOM   2264  CB  GLN A 305     -16.616  -1.158   5.565  1.00 96.80           C  
ATOM   2265  O   GLN A 305     -15.552  -0.712   8.620  1.00 96.80           O  
ATOM   2266  CG  GLN A 305     -17.892  -0.908   4.772  1.00 96.80           C  
ATOM   2267  CD  GLN A 305     -18.233  -2.050   3.833  1.00 96.80           C  
ATOM   2268  NE2 GLN A 305     -18.986  -1.747   2.780  1.00 96.80           N  
ATOM   2269  OE1 GLN A 305     -17.823  -3.194   4.051  1.00 96.80           O  
ATOM   2270  N   GLN A 306     -13.920  -0.480   7.112  1.00 96.95           N  
ATOM   2271  CA  GLN A 306     -12.882  -0.869   8.061  1.00 96.95           C  
ATOM   2272  C   GLN A 306     -12.738   0.166   9.174  1.00 96.95           C  
ATOM   2273  CB  GLN A 306     -11.543  -1.058   7.345  1.00 96.95           C  
ATOM   2274  O   GLN A 306     -12.549  -0.191  10.339  1.00 96.95           O  
ATOM   2275  CG  GLN A 306     -11.567  -2.141   6.274  1.00 96.95           C  
ATOM   2276  CD  GLN A 306     -12.138  -3.453   6.779  1.00 96.95           C  
ATOM   2277  NE2 GLN A 306     -13.057  -4.032   6.015  1.00 96.95           N  
ATOM   2278  OE1 GLN A 306     -11.754  -3.943   7.846  1.00 96.95           O  
ATOM   2279  N   ASN A 307     -12.815   1.401   8.803  1.00 97.33           N  
ATOM   2280  CA  ASN A 307     -12.785   2.466   9.800  1.00 97.33           C  
ATOM   2281  C   ASN A 307     -13.983   2.386  10.741  1.00 97.33           C  
ATOM   2282  CB  ASN A 307     -12.733   3.836   9.121  1.00 97.33           C  
ATOM   2283  O   ASN A 307     -13.838   2.553  11.954  1.00 97.33           O  
ATOM   2284  CG  ASN A 307     -11.387   4.123   8.486  1.00 97.33           C  
ATOM   2285  ND2 ASN A 307     -11.369   5.034   7.521  1.00 97.33           N  
ATOM   2286  OD1 ASN A 307     -10.372   3.530   8.860  1.00 97.33           O  
ATOM   2287  N   ARG A 308     -15.126   2.148  10.215  1.00 96.36           N  
ATOM   2288  CA  ARG A 308     -16.349   2.020  11.002  1.00 96.36           C  
ATOM   2289  C   ARG A 308     -16.249   0.855  11.982  1.00 96.36           C  
ATOM   2290  CB  ARG A 308     -17.560   1.832  10.087  1.00 96.36           C  
ATOM   2291  O   ARG A 308     -16.700   0.958  13.125  1.00 96.36           O  
ATOM   2292  CG  ARG A 308     -18.009   3.107   9.390  1.00 96.36           C  
ATOM   2293  CD  ARG A 308     -19.382   2.948   8.752  1.00 96.36           C  
ATOM   2294  NE  ARG A 308     -19.328   2.107   7.559  1.00 96.36           N  
ATOM   2295  NH1 ARG A 308     -19.006   3.859   6.088  1.00 96.36           N  
ATOM   2296  NH2 ARG A 308     -19.118   1.706   5.308  1.00 96.36           N  
ATOM   2297  CZ  ARG A 308     -19.151   2.560   6.321  1.00 96.36           C  
ATOM   2298  N   LYS A 309     -15.722  -0.253  11.471  1.00 95.17           N  
ATOM   2299  CA  LYS A 309     -15.534  -1.417  12.331  1.00 95.17           C  
ATOM   2300  C   LYS A 309     -14.696  -1.065  13.557  1.00 95.17           C  
ATOM   2301  CB  LYS A 309     -14.872  -2.557  11.555  1.00 95.17           C  
ATOM   2302  O   LYS A 309     -15.028  -1.460  14.677  1.00 95.17           O  
ATOM   2303  CG  LYS A 309     -15.797  -3.251  10.566  1.00 95.17           C  
ATOM   2304  CD  LYS A 309     -15.111  -4.432   9.893  1.00 95.17           C  
ATOM   2305  CE  LYS A 309     -16.018  -5.096   8.865  1.00 95.17           C  
ATOM   2306  NZ  LYS A 309     -15.298  -6.149   8.089  1.00 95.17           N  
ATOM   2307  N   TRP A 310     -13.651  -0.332  13.286  1.00 95.23           N  
ATOM   2308  CA  TRP A 310     -12.793   0.067  14.397  1.00 95.23           C  
ATOM   2309  C   TRP A 310     -13.515   1.045  15.319  1.00 95.23           C  
ATOM   2310  CB  TRP A 310     -11.498   0.698  13.877  1.00 95.23           C  
ATOM   2311  O   TRP A 310     -13.406   0.949  16.543  1.00 95.23           O  
ATOM   2312  CG  TRP A 310     -10.539   1.098  14.958  1.00 95.23           C  
ATOM   2313  CD1 TRP A 310     -10.254   2.367  15.379  1.00 95.23           C  
ATOM   2314  CD2 TRP A 310      -9.733   0.221  15.751  1.00 95.23           C  
ATOM   2315  CE2 TRP A 310      -8.984   1.028  16.636  1.00 95.23           C  
ATOM   2316  CE3 TRP A 310      -9.573  -1.170  15.801  1.00 95.23           C  
ATOM   2317  NE1 TRP A 310      -9.320   2.332  16.388  1.00 95.23           N  
ATOM   2318  CH2 TRP A 310      -7.949  -0.875  17.588  1.00 95.23           C  
ATOM   2319  CZ2 TRP A 310      -8.087   0.489  17.560  1.00 95.23           C  
ATOM   2320  CZ3 TRP A 310      -8.680  -1.705  16.722  1.00 95.23           C  
ATOM   2321  N   LEU A 311     -14.216   2.002  14.808  1.00 94.71           N  
ATOM   2322  CA  LEU A 311     -14.974   2.965  15.599  1.00 94.71           C  
ATOM   2323  C   LEU A 311     -15.984   2.258  16.496  1.00 94.71           C  
ATOM   2324  CB  LEU A 311     -15.693   3.961  14.686  1.00 94.71           C  
ATOM   2325  O   LEU A 311     -16.156   2.630  17.659  1.00 94.71           O  
ATOM   2326  CG  LEU A 311     -16.521   5.043  15.382  1.00 94.71           C  
ATOM   2327  CD1 LEU A 311     -15.634   5.888  16.290  1.00 94.71           C  
ATOM   2328  CD2 LEU A 311     -17.230   5.918  14.354  1.00 94.71           C  
ATOM   2329  N   GLU A 312     -16.665   1.303  15.981  1.00 92.63           N  
ATOM   2330  CA  GLU A 312     -17.647   0.540  16.746  1.00 92.63           C  
ATOM   2331  C   GLU A 312     -16.996  -0.162  17.934  1.00 92.63           C  
ATOM   2332  CB  GLU A 312     -18.349  -0.484  15.850  1.00 92.63           C  
ATOM   2333  O   GLU A 312     -17.563  -0.197  19.028  1.00 92.63           O  
ATOM   2334  CG  GLU A 312     -19.310   0.135  14.845  1.00 92.63           C  
ATOM   2335  CD  GLU A 312     -19.901  -0.879  13.878  1.00 92.63           C  
ATOM   2336  OE1 GLU A 312     -20.647  -0.475  12.957  1.00 92.63           O  
ATOM   2337  OE2 GLU A 312     -19.617  -2.086  14.044  1.00 92.63           O  
ATOM   2338  N   MET A 313     -15.828  -0.694  17.623  1.00 92.11           N  
ATOM   2339  CA  MET A 313     -15.096  -1.368  18.692  1.00 92.11           C  
ATOM   2340  C   MET A 313     -14.635  -0.370  19.749  1.00 92.11           C  
ATOM   2341  CB  MET A 313     -13.892  -2.123  18.126  1.00 92.11           C  
ATOM   2342  O   MET A 313     -14.713  -0.648  20.947  1.00 92.11           O  
ATOM   2343  CG  MET A 313     -14.267  -3.339  17.294  1.00 92.11           C  
ATOM   2344  SD  MET A 313     -12.805  -4.332  16.802  1.00 92.11           S  
ATOM   2345  CE  MET A 313     -12.123  -3.273  15.496  1.00 92.11           C  
ATOM   2346  N   GLU A 314     -14.221   0.732  19.273  1.00 90.98           N  
ATOM   2347  CA  GLU A 314     -13.715   1.778  20.157  1.00 90.98           C  
ATOM   2348  C   GLU A 314     -14.834   2.366  21.011  1.00 90.98           C  
ATOM   2349  CB  GLU A 314     -13.035   2.884  19.346  1.00 90.98           C  
ATOM   2350  O   GLU A 314     -14.617   2.712  22.175  1.00 90.98           O  
ATOM   2351  CG  GLU A 314     -12.367   3.951  20.202  1.00 90.98           C  
ATOM   2352  CD  GLU A 314     -11.636   5.005  19.385  1.00 90.98           C  
ATOM   2353  OE1 GLU A 314     -10.948   5.864  19.980  1.00 90.98           O  
ATOM   2354  OE2 GLU A 314     -11.754   4.970  18.140  1.00 90.98           O  
ATOM   2355  N   SER A 315     -16.038   2.491  20.503  1.00 89.37           N  
ATOM   2356  CA  SER A 315     -17.166   3.124  21.179  1.00 89.37           C  
ATOM   2357  C   SER A 315     -18.002   2.099  21.938  1.00 89.37           C  
ATOM   2358  CB  SER A 315     -18.046   3.866  20.172  1.00 89.37           C  
ATOM   2359  O   SER A 315     -18.997   2.451  22.575  1.00 89.37           O  
ATOM   2360  OG  SER A 315     -18.630   2.961  19.251  1.00 89.37           O  
ATOM   2361  N   ALA A 316     -17.624   0.802  21.784  1.00 88.59           N  
ATOM   2362  CA  ALA A 316     -18.395  -0.251  22.438  1.00 88.59           C  
ATOM   2363  C   ALA A 316     -18.332  -0.116  23.956  1.00 88.59           C  
ATOM   2364  CB  ALA A 316     -17.890  -1.626  22.008  1.00 88.59           C  
ATOM   2365  O   ALA A 316     -17.283   0.219  24.513  1.00 88.59           O  
ATOM   2366  N   ARG A 317     -19.422  -0.220  24.629  1.00 86.53           N  
ATOM   2367  CA  ARG A 317     -19.551  -0.098  26.078  1.00 86.53           C  
ATOM   2368  C   ARG A 317     -18.824  -1.233  26.790  1.00 86.53           C  
ATOM   2369  CB  ARG A 317     -21.026  -0.082  26.487  1.00 86.53           C  
ATOM   2370  O   ARG A 317     -18.239  -1.031  27.856  1.00 86.53           O  
ATOM   2371  CG  ARG A 317     -21.769   1.175  26.063  1.00 86.53           C  
ATOM   2372  CD  ARG A 317     -23.233   1.131  26.476  1.00 86.53           C  
ATOM   2373  NE  ARG A 317     -23.407   1.486  27.882  1.00 86.53           N  
ATOM   2374  NH1 ARG A 317     -25.708   1.281  27.863  1.00 86.53           N  
ATOM   2375  NH2 ARG A 317     -24.622   1.882  29.790  1.00 86.53           N  
ATOM   2376  CZ  ARG A 317     -24.578   1.549  28.509  1.00 86.53           C  
ATOM   2377  N   ASP A 318     -18.867  -2.379  26.169  1.00 85.26           N  
ATOM   2378  CA  ASP A 318     -18.263  -3.567  26.764  1.00 85.26           C  
ATOM   2379  C   ASP A 318     -16.870  -3.819  26.191  1.00 85.26           C  
ATOM   2380  CB  ASP A 318     -19.153  -4.791  26.541  1.00 85.26           C  
ATOM   2381  O   ASP A 318     -16.642  -4.830  25.522  1.00 85.26           O  
ATOM   2382  CG  ASP A 318     -20.495  -4.684  27.243  1.00 85.26           C  
ATOM   2383  OD1 ASP A 318     -20.574  -4.044  28.314  1.00 85.26           O  
ATOM   2384  OD2 ASP A 318     -21.482  -5.247  26.723  1.00 85.26           O  
ATOM   2385  N   ARG A 319     -15.874  -2.944  26.375  1.00 78.34           N  
ATOM   2386  CA  ARG A 319     -14.513  -3.112  25.877  1.00 78.34           C  
ATOM   2387  C   ARG A 319     -13.707  -4.034  26.784  1.00 78.34           C  
ATOM   2388  CB  ARG A 319     -13.814  -1.756  25.754  1.00 78.34           C  
ATOM   2389  O   ARG A 319     -13.331  -3.649  27.894  1.00 78.34           O  
ATOM   2390  CG  ARG A 319     -12.531  -1.795  24.940  1.00 78.34           C  
ATOM   2391  CD  ARG A 319     -11.883  -0.421  24.842  1.00 78.34           C  
ATOM   2392  NE  ARG A 319     -10.588  -0.483  24.169  1.00 78.34           N  
ATOM   2393  NH1 ARG A 319     -10.200   1.793  24.260  1.00 78.34           N  
ATOM   2394  NH2 ARG A 319      -8.659   0.401  23.291  1.00 78.34           N  
ATOM   2395  CZ  ARG A 319      -9.819   0.571  23.908  1.00 78.34           C  
ATOM   2396  N   ASN A 320     -13.941  -5.372  26.692  1.00 79.08           N  
ATOM   2397  CA  ASN A 320     -13.325  -6.345  27.587  1.00 79.08           C  
ATOM   2398  C   ASN A 320     -11.840  -6.524  27.285  1.00 79.08           C  
ATOM   2399  CB  ASN A 320     -14.051  -7.690  27.499  1.00 79.08           C  
ATOM   2400  O   ASN A 320     -11.083  -7.002  28.132  1.00 79.08           O  
ATOM   2401  CG  ASN A 320     -15.498  -7.603  27.940  1.00 79.08           C  
ATOM   2402  ND2 ASN A 320     -16.309  -8.561  27.507  1.00 79.08           N  
ATOM   2403  OD1 ASN A 320     -15.886  -6.681  28.663  1.00 79.08           O  
ATOM   2404  N   VAL A 321     -11.452  -6.064  26.067  1.00 81.01           N  
ATOM   2405  CA  VAL A 321     -10.081  -6.311  25.633  1.00 81.01           C  
ATOM   2406  C   VAL A 321      -9.412  -4.992  25.254  1.00 81.01           C  
ATOM   2407  CB  VAL A 321     -10.032  -7.295  24.442  1.00 81.01           C  
ATOM   2408  O   VAL A 321     -10.065  -4.086  24.731  1.00 81.01           O  
ATOM   2409  CG1 VAL A 321      -8.586  -7.590  24.045  1.00 81.01           C  
ATOM   2410  CG2 VAL A 321     -10.768  -8.588  24.788  1.00 81.01           C  
ATOM   2411  N   ASP A 322      -8.236  -4.887  25.829  1.00 83.74           N  
ATOM   2412  CA  ASP A 322      -7.445  -3.726  25.431  1.00 83.74           C  
ATOM   2413  C   ASP A 322      -7.392  -3.592  23.911  1.00 83.74           C  
ATOM   2414  CB  ASP A 322      -6.028  -3.822  26.000  1.00 83.74           C  
ATOM   2415  O   ASP A 322      -7.225  -4.585  23.200  1.00 83.74           O  
ATOM   2416  CG  ASP A 322      -5.266  -2.511  25.919  1.00 83.74           C  
ATOM   2417  OD1 ASP A 322      -5.730  -1.577  25.230  1.00 83.74           O  
ATOM   2418  OD2 ASP A 322      -4.189  -2.412  26.547  1.00 83.74           O  
ATOM   2419  N   MET A 323      -7.510  -2.422  23.422  1.00 84.74           N  
ATOM   2420  CA  MET A 323      -7.560  -2.147  21.989  1.00 84.74           C  
ATOM   2421  C   MET A 323      -6.247  -2.530  21.315  1.00 84.74           C  
ATOM   2422  CB  MET A 323      -7.868  -0.670  21.734  1.00 84.74           C  
ATOM   2423  O   MET A 323      -6.221  -2.824  20.119  1.00 84.74           O  
ATOM   2424  CG  MET A 323      -9.289  -0.269  22.096  1.00 84.74           C  
ATOM   2425  SD  MET A 323     -10.544  -1.112  21.056  1.00 84.74           S  
ATOM   2426  CE  MET A 323     -10.236  -0.300  19.462  1.00 84.74           C  
ATOM   2427  N   THR A 324      -5.239  -2.537  22.122  1.00 83.17           N  
ATOM   2428  CA  THR A 324      -3.922  -2.864  21.585  1.00 83.17           C  
ATOM   2429  C   THR A 324      -3.838  -4.344  21.222  1.00 83.17           C  
ATOM   2430  CB  THR A 324      -2.808  -2.515  22.589  1.00 83.17           C  
ATOM   2431  O   THR A 324      -3.036  -4.735  20.372  1.00 83.17           O  
ATOM   2432  CG2 THR A 324      -2.789  -1.020  22.891  1.00 83.17           C  
ATOM   2433  OG1 THR A 324      -3.028  -3.235  23.808  1.00 83.17           O  
ATOM   2434  N   GLU A 325      -4.715  -5.155  21.810  1.00 83.26           N  
ATOM   2435  CA  GLU A 325      -4.689  -6.597  21.590  1.00 83.26           C  
ATOM   2436  C   GLU A 325      -5.681  -7.008  20.505  1.00 83.26           C  
ATOM   2437  CB  GLU A 325      -4.991  -7.346  22.890  1.00 83.26           C  
ATOM   2438  O   GLU A 325      -5.575  -8.099  19.940  1.00 83.26           O  
ATOM   2439  CG  GLU A 325      -3.904  -7.209  23.946  1.00 83.26           C  
ATOM   2440  CD  GLU A 325      -4.221  -7.953  25.234  1.00 83.26           C  
ATOM   2441  OE1 GLU A 325      -3.402  -7.905  26.180  1.00 83.26           O  
ATOM   2442  OE2 GLU A 325      -5.296  -8.590  25.296  1.00 83.26           O  
ATOM   2443  N   VAL A 326      -6.531  -6.064  20.203  1.00 89.56           N  
ATOM   2444  CA  VAL A 326      -7.553  -6.338  19.199  1.00 89.56           C  
ATOM   2445  C   VAL A 326      -6.979  -6.113  17.802  1.00 89.56           C  
ATOM   2446  CB  VAL A 326      -8.806  -5.458  19.409  1.00 89.56           C  
ATOM   2447  O   VAL A 326      -6.212  -5.173  17.584  1.00 89.56           O  
ATOM   2448  CG1 VAL A 326      -9.861  -5.758  18.345  1.00 89.56           C  
ATOM   2449  CG2 VAL A 326      -9.378  -5.671  20.809  1.00 89.56           C  
ATOM   2450  N   GLU A 327      -7.344  -6.956  17.002  1.00 90.85           N  
ATOM   2451  CA  GLU A 327      -6.890  -6.841  15.620  1.00 90.85           C  
ATOM   2452  C   GLU A 327      -7.463  -5.594  14.952  1.00 90.85           C  
ATOM   2453  CB  GLU A 327      -7.276  -8.090  14.822  1.00 90.85           C  
ATOM   2454  O   GLU A 327      -8.682  -5.451  14.837  1.00 90.85           O  
ATOM   2455  CG  GLU A 327      -6.639  -8.158  13.441  1.00 90.85           C  
ATOM   2456  CD  GLU A 327      -6.896  -9.475  12.726  1.00 90.85           C  
ATOM   2457  OE1 GLU A 327      -6.470  -9.625  11.558  1.00 90.85           O  
ATOM   2458  OE2 GLU A 327      -7.527 -10.364  13.339  1.00 90.85           O  
ATOM   2459  N   ASP A 328      -6.500  -4.798  14.523  1.00 93.73           N  
ATOM   2460  CA  ASP A 328      -6.864  -3.537  13.883  1.00 93.73           C  
ATOM   2461  C   ASP A 328      -7.253  -3.755  12.422  1.00 93.73           C  
ATOM   2462  CB  ASP A 328      -5.712  -2.535  13.977  1.00 93.73           C  
ATOM   2463  O   ASP A 328      -6.414  -4.131  11.601  1.00 93.73           O  
ATOM   2464  CG  ASP A 328      -6.111  -1.131  13.557  1.00 93.73           C  
ATOM   2465  OD1 ASP A 328      -7.132  -0.972  12.854  1.00 93.73           O  
ATOM   2466  OD2 ASP A 328      -5.397  -0.176  13.931  1.00 93.73           O  
ATOM   2467  N   PRO A 329      -8.587  -3.551  12.030  1.00 95.33           N  
ATOM   2468  CA  PRO A 329      -9.072  -3.790  10.668  1.00 95.33           C  
ATOM   2469  C   PRO A 329      -8.727  -2.650   9.712  1.00 95.33           C  
ATOM   2470  CB  PRO A 329     -10.587  -3.912  10.849  1.00 95.33           C  
ATOM   2471  O   PRO A 329      -8.855  -2.801   8.494  1.00 95.33           O  
ATOM   2472  CG  PRO A 329     -10.896  -3.082  12.053  1.00 95.33           C  
ATOM   2473  CD  PRO A 329      -9.747  -3.190  13.015  1.00 95.33           C  
ATOM   2474  N   ARG A 330      -8.274  -1.561  10.121  1.00 96.64           N  
ATOM   2475  CA  ARG A 330      -8.034  -0.376   9.305  1.00 96.64           C  
ATOM   2476  C   ARG A 330      -6.854  -0.589   8.362  1.00 96.64           C  
ATOM   2477  CB  ARG A 330      -7.782   0.846  10.191  1.00 96.64           C  
ATOM   2478  O   ARG A 330      -5.899  -1.290   8.704  1.00 96.64           O  
ATOM   2479  CG  ARG A 330      -8.959   1.216  11.079  1.00 96.64           C  
ATOM   2480  CD  ARG A 330      -8.608   2.343  12.040  1.00 96.64           C  
ATOM   2481  NE  ARG A 330      -7.552   1.951  12.968  1.00 96.64           N  
ATOM   2482  NH1 ARG A 330      -7.351   4.035  13.945  1.00 96.64           N  
ATOM   2483  NH2 ARG A 330      -6.027   2.301  14.649  1.00 96.64           N  
ATOM   2484  CZ  ARG A 330      -6.979   2.763  13.852  1.00 96.64           C  
ATOM   2485  N   VAL A 331      -6.985   0.082   7.153  1.00 97.62           N  
ATOM   2486  CA  VAL A 331      -5.945  -0.021   6.135  1.00 97.62           C  
ATOM   2487  C   VAL A 331      -4.853   1.012   6.404  1.00 97.62           C  
ATOM   2488  CB  VAL A 331      -6.521   0.171   4.714  1.00 97.62           C  
ATOM   2489  O   VAL A 331      -5.139   2.201   6.561  1.00 97.62           O  
ATOM   2490  CG1 VAL A 331      -5.410   0.105   3.667  1.00 97.62           C  
ATOM   2491  CG2 VAL A 331      -7.593  -0.878   4.428  1.00 97.62           C  
ATOM   2492  N   ASP A 332      -3.543   0.581   6.418  1.00 97.30           N  
ATOM   2493  CA  ASP A 332      -2.413   1.457   6.712  1.00 97.30           C  
ATOM   2494  C   ASP A 332      -1.936   2.180   5.454  1.00 97.30           C  
ATOM   2495  CB  ASP A 332      -1.262   0.660   7.328  1.00 97.30           C  
ATOM   2496  O   ASP A 332      -1.712   3.392   5.475  1.00 97.30           O  
ATOM   2497  CG  ASP A 332      -1.630   0.014   8.653  1.00 97.30           C  
ATOM   2498  OD1 ASP A 332      -1.515   0.676   9.707  1.00 97.30           O  
ATOM   2499  OD2 ASP A 332      -2.035  -1.168   8.642  1.00 97.30           O  
ATOM   2500  N   VAL A 333      -1.729   1.473   4.434  1.00 97.23           N  
ATOM   2501  CA  VAL A 333      -1.246   2.030   3.175  1.00 97.23           C  
ATOM   2502  C   VAL A 333      -1.795   1.215   2.006  1.00 97.23           C  
ATOM   2503  CB  VAL A 333       0.298   2.061   3.124  1.00 97.23           C  
ATOM   2504  O   VAL A 333      -2.254   0.086   2.189  1.00 97.23           O  
ATOM   2505  CG1 VAL A 333       0.853   3.029   4.168  1.00 97.23           C  
ATOM   2506  CG2 VAL A 333       0.867   0.659   3.335  1.00 97.23           C  
ATOM   2507  N   CYS A 334      -1.711   1.840   0.844  1.00 97.79           N  
ATOM   2508  CA  CYS A 334      -2.198   1.180  -0.363  1.00 97.79           C  
ATOM   2509  C   CYS A 334      -1.112   1.126  -1.431  1.00 97.79           C  
ATOM   2510  CB  CYS A 334      -3.429   1.903  -0.909  1.00 97.79           C  
ATOM   2511  O   CYS A 334      -0.573   2.161  -1.827  1.00 97.79           O  
ATOM   2512  SG  CYS A 334      -4.019   1.246  -2.484  1.00 97.79           S  
ATOM   2513  N   LEU A 335      -0.792  -0.127  -1.820  1.00 98.11           N  
ATOM   2514  CA  LEU A 335       0.083  -0.307  -2.973  1.00 98.11           C  
ATOM   2515  C   LEU A 335      -0.701  -0.186  -4.275  1.00 98.11           C  
ATOM   2516  CB  LEU A 335       0.782  -1.668  -2.909  1.00 98.11           C  
ATOM   2517  O   LEU A 335      -1.651  -0.939  -4.505  1.00 98.11           O  
ATOM   2518  CG  LEU A 335       1.670  -1.917  -1.689  1.00 98.11           C  
ATOM   2519  CD1 LEU A 335       2.276  -3.315  -1.752  1.00 98.11           C  
ATOM   2520  CD2 LEU A 335       2.763  -0.858  -1.597  1.00 98.11           C  
ATOM   2521  N   TYR A 336      -0.280   0.772  -5.060  1.00 98.01           N  
ATOM   2522  CA  TYR A 336      -0.920   0.916  -6.363  1.00 98.01           C  
ATOM   2523  C   TYR A 336      -0.023   0.383  -7.474  1.00 98.01           C  
ATOM   2524  CB  TYR A 336      -1.269   2.383  -6.632  1.00 98.01           C  
ATOM   2525  O   TYR A 336       1.019   0.970  -7.773  1.00 98.01           O  
ATOM   2526  CG  TYR A 336      -2.237   2.577  -7.774  1.00 98.01           C  
ATOM   2527  CD1 TYR A 336      -1.785   2.665  -9.088  1.00 98.01           C  
ATOM   2528  CD2 TYR A 336      -3.605   2.675  -7.541  1.00 98.01           C  
ATOM   2529  CE1 TYR A 336      -2.673   2.846 -10.144  1.00 98.01           C  
ATOM   2530  CE2 TYR A 336      -4.502   2.856  -8.588  1.00 98.01           C  
ATOM   2531  OH  TYR A 336      -4.910   3.119 -10.925  1.00 98.01           O  
ATOM   2532  CZ  TYR A 336      -4.027   2.939  -9.884  1.00 98.01           C  
ATOM   2533  N   CYS A 337      -0.456  -0.718  -8.115  1.00 97.82           N  
ATOM   2534  CA  CYS A 337       0.327  -1.383  -9.151  1.00 97.82           C  
ATOM   2535  C   CYS A 337       0.101  -0.729 -10.509  1.00 97.82           C  
ATOM   2536  CB  CYS A 337      -0.031  -2.867  -9.223  1.00 97.82           C  
ATOM   2537  O   CYS A 337      -1.021  -0.717 -11.018  1.00 97.82           O  
ATOM   2538  SG  CYS A 337       0.343  -3.781  -7.711  1.00 97.82           S  
ATOM   2539  N   LEU A 338       1.222  -0.202 -11.082  1.00 97.57           N  
ATOM   2540  CA  LEU A 338       1.187   0.472 -12.375  1.00 97.57           C  
ATOM   2541  C   LEU A 338       1.737  -0.432 -13.474  1.00 97.57           C  
ATOM   2542  CB  LEU A 338       1.986   1.776 -12.323  1.00 97.57           C  
ATOM   2543  O   LEU A 338       2.686  -1.185 -13.246  1.00 97.57           O  
ATOM   2544  CG  LEU A 338       1.440   2.870 -11.405  1.00 97.57           C  
ATOM   2545  CD1 LEU A 338       2.522   3.903 -11.109  1.00 97.57           C  
ATOM   2546  CD2 LEU A 338       0.218   3.533 -12.032  1.00 97.57           C  
ATOM   2547  N   PRO A 339       1.053  -0.334 -14.642  1.00 96.86           N  
ATOM   2548  CA  PRO A 339       1.615  -1.050 -15.789  1.00 96.86           C  
ATOM   2549  C   PRO A 339       2.957  -0.478 -16.241  1.00 96.86           C  
ATOM   2550  CB  PRO A 339       0.551  -0.867 -16.874  1.00 96.86           C  
ATOM   2551  O   PRO A 339       3.247   0.695 -15.994  1.00 96.86           O  
ATOM   2552  CG  PRO A 339      -0.127   0.420 -16.532  1.00 96.86           C  
ATOM   2553  CD  PRO A 339      -0.119   0.581 -15.039  1.00 96.86           C  
ATOM   2554  N   PRO A 340       3.789  -1.340 -16.961  1.00 96.06           N  
ATOM   2555  CA  PRO A 340       5.080  -0.850 -17.449  1.00 96.06           C  
ATOM   2556  C   PRO A 340       4.943   0.062 -18.666  1.00 96.06           C  
ATOM   2557  CB  PRO A 340       5.831  -2.134 -17.811  1.00 96.06           C  
ATOM   2558  O   PRO A 340       3.934   0.007 -19.373  1.00 96.06           O  
ATOM   2559  CG  PRO A 340       4.766  -3.089 -18.247  1.00 96.06           C  
ATOM   2560  CD  PRO A 340       3.542  -2.852 -17.410  1.00 96.06           C  
ATOM   2561  N   HIS A 341       5.721   1.118 -18.900  1.00 95.54           N  
ATOM   2562  CA  HIS A 341       5.955   1.940 -20.082  1.00 95.54           C  
ATOM   2563  C   HIS A 341       4.988   3.117 -20.135  1.00 95.54           C  
ATOM   2564  CB  HIS A 341       5.829   1.099 -21.354  1.00 95.54           C  
ATOM   2565  O   HIS A 341       5.341   4.195 -20.618  1.00 95.54           O  
ATOM   2566  CG  HIS A 341       6.912   0.079 -21.509  1.00 95.54           C  
ATOM   2567  CD2 HIS A 341       6.869  -1.274 -21.490  1.00 95.54           C  
ATOM   2568  ND1 HIS A 341       8.232   0.420 -21.708  1.00 95.54           N  
ATOM   2569  CE1 HIS A 341       8.956  -0.683 -21.807  1.00 95.54           C  
ATOM   2570  NE2 HIS A 341       8.152  -1.724 -21.678  1.00 95.54           N  
ATOM   2571  N   ARG A 342       3.646   2.843 -19.656  1.00 94.76           N  
ATOM   2572  CA  ARG A 342       2.659   3.900 -19.848  1.00 94.76           C  
ATOM   2573  C   ARG A 342       1.895   4.177 -18.558  1.00 94.76           C  
ATOM   2574  CB  ARG A 342       1.682   3.528 -20.966  1.00 94.76           C  
ATOM   2575  O   ARG A 342       1.326   3.262 -17.958  1.00 94.76           O  
ATOM   2576  CG  ARG A 342       2.346   3.302 -22.315  1.00 94.76           C  
ATOM   2577  CD  ARG A 342       1.329   2.949 -23.392  1.00 94.76           C  
ATOM   2578  NE  ARG A 342       1.979   2.601 -24.652  1.00 94.76           N  
ATOM   2579  NH1 ARG A 342       0.938   4.256 -25.884  1.00 94.76           N  
ATOM   2580  NH2 ARG A 342       2.422   2.830 -26.894  1.00 94.76           N  
ATOM   2581  CZ  ARG A 342       1.778   3.230 -25.807  1.00 94.76           C  
ATOM   2582  N   LEU A 343       1.963   5.528 -18.186  1.00 95.72           N  
ATOM   2583  CA  LEU A 343       1.098   5.994 -17.108  1.00 95.72           C  
ATOM   2584  C   LEU A 343      -0.233   6.495 -17.657  1.00 95.72           C  
ATOM   2585  CB  LEU A 343       1.786   7.107 -16.312  1.00 95.72           C  
ATOM   2586  O   LEU A 343      -0.297   7.570 -18.257  1.00 95.72           O  
ATOM   2587  CG  LEU A 343       1.008   7.668 -15.120  1.00 95.72           C  
ATOM   2588  CD1 LEU A 343       0.765   6.576 -14.084  1.00 95.72           C  
ATOM   2589  CD2 LEU A 343       1.755   8.844 -14.500  1.00 95.72           C  
ATOM   2590  N   ARG A 344      -1.266   5.721 -17.478  1.00 94.94           N  
ATOM   2591  CA  ARG A 344      -2.587   6.035 -18.012  1.00 94.94           C  
ATOM   2592  C   ARG A 344      -3.278   7.103 -17.171  1.00 94.94           C  
ATOM   2593  CB  ARG A 344      -3.454   4.776 -18.077  1.00 94.94           C  
ATOM   2594  O   ARG A 344      -3.164   7.104 -15.944  1.00 94.94           O  
ATOM   2595  CG  ARG A 344      -2.881   3.677 -18.957  1.00 94.94           C  
ATOM   2596  CD  ARG A 344      -3.674   2.384 -18.834  1.00 94.94           C  
ATOM   2597  NE  ARG A 344      -3.631   1.853 -17.475  1.00 94.94           N  
ATOM   2598  NH1 ARG A 344      -5.019   0.058 -17.911  1.00 94.94           N  
ATOM   2599  NH2 ARG A 344      -4.163   0.366 -15.807  1.00 94.94           N  
ATOM   2600  CZ  ARG A 344      -4.271   0.760 -17.067  1.00 94.94           C  
ATOM   2601  N   PRO A 345      -3.995   8.038 -17.855  1.00 94.03           N  
ATOM   2602  CA  PRO A 345      -4.743   9.058 -17.117  1.00 94.03           C  
ATOM   2603  C   PRO A 345      -5.724   8.458 -16.111  1.00 94.03           C  
ATOM   2604  CB  PRO A 345      -5.487   9.816 -18.219  1.00 94.03           C  
ATOM   2605  O   PRO A 345      -5.942   9.030 -15.040  1.00 94.03           O  
ATOM   2606  CG  PRO A 345      -4.666   9.604 -19.450  1.00 94.03           C  
ATOM   2607  CD  PRO A 345      -4.045   8.238 -19.379  1.00 94.03           C  
ATOM   2608  N   ILE A 346      -6.245   7.281 -16.472  1.00 94.23           N  
ATOM   2609  CA  ILE A 346      -7.180   6.607 -15.576  1.00 94.23           C  
ATOM   2610  C   ILE A 346      -6.473   6.240 -14.274  1.00 94.23           C  
ATOM   2611  CB  ILE A 346      -7.783   5.346 -16.233  1.00 94.23           C  
ATOM   2612  O   ILE A 346      -7.073   6.293 -13.198  1.00 94.23           O  
ATOM   2613  CG1 ILE A 346      -8.848   4.725 -15.321  1.00 94.23           C  
ATOM   2614  CG2 ILE A 346      -6.684   4.330 -16.562  1.00 94.23           C  
ATOM   2615  CD1 ILE A 346     -10.166   5.486 -15.304  1.00 94.23           C  
ATOM   2616  N   ASP A 347      -5.260   5.853 -14.350  1.00 95.82           N  
ATOM   2617  CA  ASP A 347      -4.471   5.507 -13.172  1.00 95.82           C  
ATOM   2618  C   ASP A 347      -4.255   6.726 -12.277  1.00 95.82           C  
ATOM   2619  CB  ASP A 347      -3.123   4.913 -13.585  1.00 95.82           C  
ATOM   2620  O   ASP A 347      -4.328   6.623 -11.051  1.00 95.82           O  
ATOM   2621  CG  ASP A 347      -3.248   3.533 -14.206  1.00 95.82           C  
ATOM   2622  OD1 ASP A 347      -4.072   2.722 -13.730  1.00 95.82           O  
ATOM   2623  OD2 ASP A 347      -2.514   3.252 -15.178  1.00 95.82           O  
ATOM   2624  N   ILE A 348      -4.033   7.857 -12.900  1.00 95.80           N  
ATOM   2625  CA  ILE A 348      -3.829   9.100 -12.163  1.00 95.80           C  
ATOM   2626  C   ILE A 348      -5.110   9.474 -11.420  1.00 95.80           C  
ATOM   2627  CB  ILE A 348      -3.397  10.249 -13.101  1.00 95.80           C  
ATOM   2628  O   ILE A 348      -5.070   9.823 -10.238  1.00 95.80           O  
ATOM   2629  CG1 ILE A 348      -2.056   9.921 -13.766  1.00 95.80           C  
ATOM   2630  CG2 ILE A 348      -3.318  11.572 -12.332  1.00 95.80           C  
ATOM   2631  CD1 ILE A 348      -1.611  10.945 -14.800  1.00 95.80           C  
ATOM   2632  N   ARG A 349      -6.230   9.387 -12.103  1.00 94.77           N  
ATOM   2633  CA  ARG A 349      -7.524   9.662 -11.487  1.00 94.77           C  
ATOM   2634  C   ARG A 349      -7.803   8.692 -10.343  1.00 94.77           C  
ATOM   2635  CB  ARG A 349      -8.643   9.581 -12.527  1.00 94.77           C  
ATOM   2636  O   ARG A 349      -8.274   9.098  -9.279  1.00 94.77           O  
ATOM   2637  CG  ARG A 349     -10.006  10.004 -12.001  1.00 94.77           C  
ATOM   2638  CD  ARG A 349     -11.001  10.230 -13.130  1.00 94.77           C  
ATOM   2639  NE  ARG A 349     -12.298  10.673 -12.625  1.00 94.77           N  
ATOM   2640  NH1 ARG A 349     -13.354  10.603 -14.678  1.00 94.77           N  
ATOM   2641  NH2 ARG A 349     -14.514  11.247 -12.809  1.00 94.77           N  
ATOM   2642  CZ  ARG A 349     -13.386  10.840 -13.372  1.00 94.77           C  
ATOM   2643  N   TYR A 350      -7.529   7.417 -10.591  1.00 96.13           N  
ATOM   2644  CA  TYR A 350      -7.738   6.395  -9.570  1.00 96.13           C  
ATOM   2645  C   TYR A 350      -6.937   6.709  -8.312  1.00 96.13           C  
ATOM   2646  CB  TYR A 350      -7.349   5.014 -10.105  1.00 96.13           C  
ATOM   2647  O   TYR A 350      -7.479   6.696  -7.205  1.00 96.13           O  
ATOM   2648  CG  TYR A 350      -8.080   3.876  -9.435  1.00 96.13           C  
ATOM   2649  CD1 TYR A 350      -7.979   3.671  -8.060  1.00 96.13           C  
ATOM   2650  CD2 TYR A 350      -8.872   3.003 -10.173  1.00 96.13           C  
ATOM   2651  CE1 TYR A 350      -8.649   2.622  -7.438  1.00 96.13           C  
ATOM   2652  CE2 TYR A 350      -9.546   1.951  -9.562  1.00 96.13           C  
ATOM   2653  OH  TYR A 350     -10.094   0.730  -7.585  1.00 96.13           O  
ATOM   2654  CZ  TYR A 350      -9.429   1.769  -8.196  1.00 96.13           C  
ATOM   2655  N   MET A 351      -5.670   7.019  -8.466  1.00 96.70           N  
ATOM   2656  CA  MET A 351      -4.795   7.318  -7.336  1.00 96.70           C  
ATOM   2657  C   MET A 351      -5.240   8.592  -6.625  1.00 96.70           C  
ATOM   2658  CB  MET A 351      -3.344   7.459  -7.801  1.00 96.70           C  
ATOM   2659  O   MET A 351      -5.162   8.682  -5.398  1.00 96.70           O  
ATOM   2660  CG  MET A 351      -2.693   6.140  -8.186  1.00 96.70           C  
ATOM   2661  SD  MET A 351      -0.889   6.304  -8.474  1.00 96.70           S  
ATOM   2662  CE  MET A 351      -0.896   7.153 -10.077  1.00 96.70           C  
ATOM   2663  N   ALA A 352      -5.731   9.544  -7.415  1.00 95.78           N  
ATOM   2664  CA  ALA A 352      -6.194  10.803  -6.838  1.00 95.78           C  
ATOM   2665  C   ALA A 352      -7.409  10.582  -5.942  1.00 95.78           C  
ATOM   2666  CB  ALA A 352      -6.526  11.804  -7.942  1.00 95.78           C  
ATOM   2667  O   ALA A 352      -7.485  11.132  -4.841  1.00 95.78           O  
ATOM   2668  N   GLU A 353      -8.345   9.772  -6.417  1.00 95.08           N  
ATOM   2669  CA  GLU A 353      -9.570   9.489  -5.674  1.00 95.08           C  
ATOM   2670  C   GLU A 353      -9.286   8.616  -4.455  1.00 95.08           C  
ATOM   2671  CB  GLU A 353     -10.603   8.811  -6.578  1.00 95.08           C  
ATOM   2672  O   GLU A 353      -9.810   8.870  -3.368  1.00 95.08           O  
ATOM   2673  CG  GLU A 353     -11.181   9.727  -7.647  1.00 95.08           C  
ATOM   2674  CD  GLU A 353     -11.996  10.876  -7.075  1.00 95.08           C  
ATOM   2675  OE1 GLU A 353     -12.115  11.927  -7.745  1.00 95.08           O  
ATOM   2676  OE2 GLU A 353     -12.518  10.725  -5.948  1.00 95.08           O  
ATOM   2677  N   LEU A 354      -8.503   7.666  -4.638  1.00 96.64           N  
ATOM   2678  CA  LEU A 354      -8.167   6.738  -3.563  1.00 96.64           C  
ATOM   2679  C   LEU A 354      -7.266   7.406  -2.530  1.00 96.64           C  
ATOM   2680  CB  LEU A 354      -7.481   5.491  -4.126  1.00 96.64           C  
ATOM   2681  O   LEU A 354      -7.383   7.138  -1.332  1.00 96.64           O  
ATOM   2682  CG  LEU A 354      -7.225   4.353  -3.137  1.00 96.64           C  
ATOM   2683  CD1 LEU A 354      -8.536   3.892  -2.509  1.00 96.64           C  
ATOM   2684  CD2 LEU A 354      -6.519   3.191  -3.829  1.00 96.64           C  
ATOM   2685  N   GLY A 355      -6.351   8.280  -2.984  1.00 95.89           N  
ATOM   2686  CA  GLY A 355      -5.407   8.993  -2.138  1.00 95.89           C  
ATOM   2687  C   GLY A 355      -6.081   9.899  -1.125  1.00 95.89           C  
ATOM   2688  O   GLY A 355      -5.464  10.297  -0.134  1.00 95.89           O  
ATOM   2689  N   LYS A 356      -7.401  10.197  -1.259  1.00 95.32           N  
ATOM   2690  CA  LYS A 356      -8.163  10.979  -0.290  1.00 95.32           C  
ATOM   2691  C   LYS A 356      -8.420  10.177   0.983  1.00 95.32           C  
ATOM   2692  CB  LYS A 356      -9.489  11.440  -0.895  1.00 95.32           C  
ATOM   2693  O   LYS A 356      -8.622  10.751   2.055  1.00 95.32           O  
ATOM   2694  CG  LYS A 356      -9.334  12.361  -2.097  1.00 95.32           C  
ATOM   2695  CD  LYS A 356     -10.682  12.703  -2.717  1.00 95.32           C  
ATOM   2696  CE  LYS A 356     -10.521  13.520  -3.992  1.00 95.32           C  
ATOM   2697  NZ  LYS A 356     -11.836  13.790  -4.647  1.00 95.32           N  
ATOM   2698  N   HIS A 357      -8.337   8.876   0.886  1.00 96.19           N  
ATOM   2699  CA  HIS A 357      -8.743   8.022   1.997  1.00 96.19           C  
ATOM   2700  C   HIS A 357      -7.549   7.276   2.583  1.00 96.19           C  
ATOM   2701  CB  HIS A 357      -9.813   7.027   1.544  1.00 96.19           C  
ATOM   2702  O   HIS A 357      -7.527   6.972   3.777  1.00 96.19           O  
ATOM   2703  CG  HIS A 357     -11.040   7.677   0.989  1.00 96.19           C  
ATOM   2704  CD2 HIS A 357     -11.434   7.887  -0.289  1.00 96.19           C  
ATOM   2705  ND1 HIS A 357     -12.030   8.203   1.790  1.00 96.19           N  
ATOM   2706  CE1 HIS A 357     -12.984   8.710   1.026  1.00 96.19           C  
ATOM   2707  NE2 HIS A 357     -12.646   8.531  -0.240  1.00 96.19           N  
ATOM   2708  N   VAL A 358      -6.565   6.979   1.729  1.00 96.94           N  
ATOM   2709  CA  VAL A 358      -5.402   6.228   2.188  1.00 96.94           C  
ATOM   2710  C   VAL A 358      -4.163   6.668   1.411  1.00 96.94           C  
ATOM   2711  CB  VAL A 358      -5.613   4.705   2.036  1.00 96.94           C  
ATOM   2712  O   VAL A 358      -4.241   6.951   0.213  1.00 96.94           O  
ATOM   2713  CG1 VAL A 358      -5.725   4.320   0.561  1.00 96.94           C  
ATOM   2714  CG2 VAL A 358      -4.475   3.939   2.707  1.00 96.94           C  
ATOM   2715  N   PRO A 359      -3.015   6.785   2.115  1.00 96.24           N  
ATOM   2716  CA  PRO A 359      -1.785   7.106   1.386  1.00 96.24           C  
ATOM   2717  C   PRO A 359      -1.395   6.024   0.382  1.00 96.24           C  
ATOM   2718  CB  PRO A 359      -0.738   7.223   2.497  1.00 96.24           C  
ATOM   2719  O   PRO A 359      -1.522   4.832   0.672  1.00 96.24           O  
ATOM   2720  CG  PRO A 359      -1.530   7.325   3.760  1.00 96.24           C  
ATOM   2721  CD  PRO A 359      -2.931   6.859   3.483  1.00 96.24           C  
ATOM   2722  N   ILE A 360      -0.861   6.522  -0.771  1.00 97.34           N  
ATOM   2723  CA  ILE A 360      -0.602   5.611  -1.881  1.00 97.34           C  
ATOM   2724  C   ILE A 360       0.903   5.402  -2.036  1.00 97.34           C  
ATOM   2725  CB  ILE A 360      -1.209   6.141  -3.200  1.00 97.34           C  
ATOM   2726  O   ILE A 360       1.682   6.352  -1.931  1.00 97.34           O  
ATOM   2727  CG1 ILE A 360      -2.718   6.356  -3.044  1.00 97.34           C  
ATOM   2728  CG2 ILE A 360      -0.908   5.182  -4.355  1.00 97.34           C  
ATOM   2729  CD1 ILE A 360      -3.503   5.076  -2.789  1.00 97.34           C  
ATOM   2730  N   ILE A 361       1.302   4.152  -2.257  1.00 97.17           N  
ATOM   2731  CA  ILE A 361       2.659   3.797  -2.658  1.00 97.17           C  
ATOM   2732  C   ILE A 361       2.649   3.248  -4.083  1.00 97.17           C  
ATOM   2733  CB  ILE A 361       3.282   2.765  -1.691  1.00 97.17           C  
ATOM   2734  O   ILE A 361       2.268   2.097  -4.309  1.00 97.17           O  
ATOM   2735  CG1 ILE A 361       3.322   3.327  -0.264  1.00 97.17           C  
ATOM   2736  CG2 ILE A 361       4.683   2.363  -2.160  1.00 97.17           C  
ATOM   2737  CD1 ILE A 361       3.752   2.314   0.788  1.00 97.17           C  
ATOM   2738  N   PRO A 362       3.063   4.030  -5.004  1.00 97.30           N  
ATOM   2739  CA  PRO A 362       3.063   3.580  -6.398  1.00 97.30           C  
ATOM   2740  C   PRO A 362       4.145   2.541  -6.683  1.00 97.30           C  
ATOM   2741  CB  PRO A 362       3.322   4.868  -7.184  1.00 97.30           C  
ATOM   2742  O   PRO A 362       5.306   2.738  -6.315  1.00 97.30           O  
ATOM   2743  CG  PRO A 362       4.032   5.766  -6.222  1.00 97.30           C  
ATOM   2744  CD  PRO A 362       3.623   5.390  -4.827  1.00 97.30           C  
ATOM   2745  N   VAL A 363       3.724   1.434  -7.376  1.00 97.50           N  
ATOM   2746  CA  VAL A 363       4.635   0.345  -7.713  1.00 97.50           C  
ATOM   2747  C   VAL A 363       4.525   0.021  -9.201  1.00 97.50           C  
ATOM   2748  CB  VAL A 363       4.347  -0.918  -6.870  1.00 97.50           C  
ATOM   2749  O   VAL A 363       3.452  -0.346  -9.686  1.00 97.50           O  
ATOM   2750  CG1 VAL A 363       5.300  -2.050  -7.250  1.00 97.50           C  
ATOM   2751  CG2 VAL A 363       4.456  -0.600  -5.380  1.00 97.50           C  
ATOM   2752  N   ILE A 364       5.606   0.198  -9.860  1.00 97.45           N  
ATOM   2753  CA  ILE A 364       5.664  -0.225 -11.255  1.00 97.45           C  
ATOM   2754  C   ILE A 364       5.976  -1.718 -11.329  1.00 97.45           C  
ATOM   2755  CB  ILE A 364       6.718   0.582 -12.046  1.00 97.45           C  
ATOM   2756  O   ILE A 364       7.045  -2.158 -10.901  1.00 97.45           O  
ATOM   2757  CG1 ILE A 364       6.394   2.079 -11.992  1.00 97.45           C  
ATOM   2758  CG2 ILE A 364       6.797   0.091 -13.495  1.00 97.45           C  
ATOM   2759  CD1 ILE A 364       7.514   2.973 -12.507  1.00 97.45           C  
ATOM   2760  N   THR A 365       5.026  -2.476 -11.880  1.00 96.35           N  
ATOM   2761  CA  THR A 365       5.157  -3.928 -11.924  1.00 96.35           C  
ATOM   2762  C   THR A 365       5.705  -4.381 -13.274  1.00 96.35           C  
ATOM   2763  CB  THR A 365       3.806  -4.619 -11.657  1.00 96.35           C  
ATOM   2764  O   THR A 365       5.829  -3.578 -14.201  1.00 96.35           O  
ATOM   2765  CG2 THR A 365       3.255  -4.237 -10.288  1.00 96.35           C  
ATOM   2766  OG1 THR A 365       2.867  -4.224 -12.665  1.00 96.35           O  
ATOM   2767  N   LYS A 366       6.196  -5.636 -13.306  1.00 95.57           N  
ATOM   2768  CA  LYS A 366       6.721  -6.239 -14.528  1.00 95.57           C  
ATOM   2769  C   LYS A 366       7.903  -5.441 -15.071  1.00 95.57           C  
ATOM   2770  CB  LYS A 366       5.625  -6.340 -15.591  1.00 95.57           C  
ATOM   2771  O   LYS A 366       7.973  -5.163 -16.270  1.00 95.57           O  
ATOM   2772  CG  LYS A 366       4.435  -7.191 -15.173  1.00 95.57           C  
ATOM   2773  CD  LYS A 366       3.482  -7.428 -16.337  1.00 95.57           C  
ATOM   2774  CE  LYS A 366       2.338  -8.354 -15.945  1.00 95.57           C  
ATOM   2775  NZ  LYS A 366       1.487  -8.712 -17.119  1.00 95.57           N  
ATOM   2776  N   ALA A 367       8.787  -5.130 -14.245  1.00 94.16           N  
ATOM   2777  CA  ALA A 367       9.943  -4.302 -14.579  1.00 94.16           C  
ATOM   2778  C   ALA A 367      10.841  -4.999 -15.598  1.00 94.16           C  
ATOM   2779  CB  ALA A 367      10.737  -3.964 -13.319  1.00 94.16           C  
ATOM   2780  O   ALA A 367      11.621  -4.346 -16.295  1.00 94.16           O  
ATOM   2781  N   ASP A 368      10.745  -6.291 -15.683  1.00 94.81           N  
ATOM   2782  CA  ASP A 368      11.591  -7.054 -16.596  1.00 94.81           C  
ATOM   2783  C   ASP A 368      11.221  -6.775 -18.051  1.00 94.81           C  
ATOM   2784  CB  ASP A 368      11.481  -8.552 -16.303  1.00 94.81           C  
ATOM   2785  O   ASP A 368      11.964  -7.134 -18.966  1.00 94.81           O  
ATOM   2786  CG  ASP A 368      10.051  -9.061 -16.342  1.00 94.81           C  
ATOM   2787  OD1 ASP A 368       9.141  -8.361 -15.846  1.00 94.81           O  
ATOM   2788  OD2 ASP A 368       9.832 -10.172 -16.870  1.00 94.81           O  
ATOM   2789  N   THR A 369      10.152  -6.043 -18.333  1.00 95.14           N  
ATOM   2790  CA  THR A 369       9.717  -5.726 -19.688  1.00 95.14           C  
ATOM   2791  C   THR A 369      10.320  -4.404 -20.155  1.00 95.14           C  
ATOM   2792  CB  THR A 369       8.182  -5.654 -19.780  1.00 95.14           C  
ATOM   2793  O   THR A 369      10.038  -3.944 -21.264  1.00 95.14           O  
ATOM   2794  CG2 THR A 369       7.539  -6.942 -19.276  1.00 95.14           C  
ATOM   2795  OG1 THR A 369       7.712  -4.557 -18.986  1.00 95.14           O  
ATOM   2796  N   MET A 370      11.061  -3.752 -19.299  1.00 95.64           N  
ATOM   2797  CA  MET A 370      11.739  -2.495 -19.604  1.00 95.64           C  
ATOM   2798  C   MET A 370      13.250  -2.645 -19.467  1.00 95.64           C  
ATOM   2799  CB  MET A 370      11.239  -1.377 -18.687  1.00 95.64           C  
ATOM   2800  O   MET A 370      13.729  -3.409 -18.627  1.00 95.64           O  
ATOM   2801  CG  MET A 370       9.760  -1.068 -18.849  1.00 95.64           C  
ATOM   2802  SD  MET A 370       9.202   0.294 -17.752  1.00 95.64           S  
ATOM   2803  CE  MET A 370       9.265  -0.544 -16.144  1.00 95.64           C  
ATOM   2804  N   THR A 371      13.886  -1.955 -20.347  1.00 94.26           N  
ATOM   2805  CA  THR A 371      15.327  -1.854 -20.143  1.00 94.26           C  
ATOM   2806  C   THR A 371      15.643  -0.966 -18.943  1.00 94.26           C  
ATOM   2807  CB  THR A 371      16.031  -1.299 -21.395  1.00 94.26           C  
ATOM   2808  O   THR A 371      14.770  -0.252 -18.445  1.00 94.26           O  
ATOM   2809  CG2 THR A 371      15.685  -2.122 -22.631  1.00 94.26           C  
ATOM   2810  OG1 THR A 371      15.619   0.057 -21.606  1.00 94.26           O  
ATOM   2811  N   ILE A 372      16.874  -0.997 -18.434  1.00 92.62           N  
ATOM   2812  CA  ILE A 372      17.295  -0.205 -17.284  1.00 92.62           C  
ATOM   2813  C   ILE A 372      17.049   1.277 -17.560  1.00 92.62           C  
ATOM   2814  CB  ILE A 372      18.783  -0.447 -16.946  1.00 92.62           C  
ATOM   2815  O   ILE A 372      16.526   1.996 -16.706  1.00 92.62           O  
ATOM   2816  CG1 ILE A 372      19.008  -1.909 -16.543  1.00 92.62           C  
ATOM   2817  CG2 ILE A 372      19.247   0.504 -15.839  1.00 92.62           C  
ATOM   2818  CD1 ILE A 372      20.474  -2.309 -16.455  1.00 92.62           C  
ATOM   2819  N   GLN A 373      17.389   1.666 -18.801  1.00 94.36           N  
ATOM   2820  CA  GLN A 373      17.206   3.053 -19.215  1.00 94.36           C  
ATOM   2821  C   GLN A 373      15.725   3.413 -19.292  1.00 94.36           C  
ATOM   2822  CB  GLN A 373      17.879   3.304 -20.565  1.00 94.36           C  
ATOM   2823  O   GLN A 373      15.315   4.479 -18.827  1.00 94.36           O  
ATOM   2824  CG  GLN A 373      19.400   3.273 -20.510  1.00 94.36           C  
ATOM   2825  CD  GLN A 373      20.042   3.516 -21.863  1.00 94.36           C  
ATOM   2826  NE2 GLN A 373      21.370   3.516 -21.898  1.00 94.36           N  
ATOM   2827  OE1 GLN A 373      19.349   3.700 -22.869  1.00 94.36           O  
ATOM   2828  N   GLU A 374      14.923   2.514 -19.848  1.00 96.42           N  
ATOM   2829  CA  GLU A 374      13.483   2.727 -19.955  1.00 96.42           C  
ATOM   2830  C   GLU A 374      12.837   2.832 -18.576  1.00 96.42           C  
ATOM   2831  CB  GLU A 374      12.831   1.598 -20.757  1.00 96.42           C  
ATOM   2832  O   GLU A 374      11.961   3.672 -18.358  1.00 96.42           O  
ATOM   2833  CG  GLU A 374      13.128   1.652 -22.248  1.00 96.42           C  
ATOM   2834  CD  GLU A 374      12.701   0.396 -22.991  1.00 96.42           C  
ATOM   2835  OE1 GLU A 374      12.793   0.369 -24.240  1.00 96.42           O  
ATOM   2836  OE2 GLU A 374      12.271  -0.568 -22.319  1.00 96.42           O  
ATOM   2837  N   ALA A 375      13.277   2.043 -17.699  1.00 94.23           N  
ATOM   2838  CA  ALA A 375      12.742   2.029 -16.340  1.00 94.23           C  
ATOM   2839  C   ALA A 375      13.019   3.350 -15.628  1.00 94.23           C  
ATOM   2840  CB  ALA A 375      13.333   0.866 -15.548  1.00 94.23           C  
ATOM   2841  O   ALA A 375      12.140   3.897 -14.957  1.00 94.23           O  
ATOM   2842  N   GLN A 376      14.196   3.839 -15.807  1.00 92.63           N  
ATOM   2843  CA  GLN A 376      14.573   5.102 -15.183  1.00 92.63           C  
ATOM   2844  C   GLN A 376      13.762   6.262 -15.753  1.00 92.63           C  
ATOM   2845  CB  GLN A 376      16.068   5.367 -15.367  1.00 92.63           C  
ATOM   2846  O   GLN A 376      13.299   7.128 -15.008  1.00 92.63           O  
ATOM   2847  CG  GLN A 376      16.962   4.435 -14.561  1.00 92.63           C  
ATOM   2848  CD  GLN A 376      16.692   4.508 -13.069  1.00 92.63           C  
ATOM   2849  NE2 GLN A 376      16.991   3.425 -12.359  1.00 92.63           N  
ATOM   2850  OE1 GLN A 376      16.220   5.529 -12.560  1.00 92.63           O  
ATOM   2851  N   LYS A 377      13.651   6.273 -17.045  1.00 94.71           N  
ATOM   2852  CA  LYS A 377      12.848   7.293 -17.713  1.00 94.71           C  
ATOM   2853  C   LYS A 377      11.399   7.251 -17.235  1.00 94.71           C  
ATOM   2854  CB  LYS A 377      12.905   7.112 -19.231  1.00 94.71           C  
ATOM   2855  O   LYS A 377      10.805   8.292 -16.949  1.00 94.71           O  
ATOM   2856  CG  LYS A 377      12.198   8.211 -20.012  1.00 94.71           C  
ATOM   2857  CD  LYS A 377      12.289   7.975 -21.514  1.00 94.71           C  
ATOM   2858  CE  LYS A 377      11.487   9.010 -22.292  1.00 94.71           C  
ATOM   2859  NZ  LYS A 377      11.571   8.782 -23.766  1.00 94.71           N  
ATOM   2860  N   PHE A 378      10.868   6.038 -17.183  1.00 95.64           N  
ATOM   2861  CA  PHE A 378       9.478   5.878 -16.773  1.00 95.64           C  
ATOM   2862  C   PHE A 378       9.298   6.262 -15.309  1.00 95.64           C  
ATOM   2863  CB  PHE A 378       9.013   4.436 -16.998  1.00 95.64           C  
ATOM   2864  O   PHE A 378       8.284   6.858 -14.938  1.00 95.64           O  
ATOM   2865  CG  PHE A 378       7.533   4.238 -16.805  1.00 95.64           C  
ATOM   2866  CD1 PHE A 378       7.055   3.239 -15.965  1.00 95.64           C  
ATOM   2867  CD2 PHE A 378       6.620   5.051 -17.463  1.00 95.64           C  
ATOM   2868  CE1 PHE A 378       5.687   3.054 -15.784  1.00 95.64           C  
ATOM   2869  CE2 PHE A 378       5.251   4.872 -17.287  1.00 95.64           C  
ATOM   2870  CZ  PHE A 378       4.786   3.872 -16.448  1.00 95.64           C  
ATOM   2871  N   ARG A 379      10.177   5.946 -14.523  1.00 93.73           N  
ATOM   2872  CA  ARG A 379      10.169   6.346 -13.120  1.00 93.73           C  
ATOM   2873  C   ARG A 379      10.029   7.858 -12.982  1.00 93.73           C  
ATOM   2874  CB  ARG A 379      11.443   5.872 -12.418  1.00 93.73           C  
ATOM   2875  O   ARG A 379       9.225   8.342 -12.183  1.00 93.73           O  
ATOM   2876  CG  ARG A 379      11.413   6.037 -10.907  1.00 93.73           C  
ATOM   2877  CD  ARG A 379      12.656   5.453 -10.250  1.00 93.73           C  
ATOM   2878  NE  ARG A 379      12.649   3.994 -10.286  1.00 93.73           N  
ATOM   2879  NH1 ARG A 379      14.904   3.788 -10.742  1.00 93.73           N  
ATOM   2880  NH2 ARG A 379      13.598   1.917 -10.528  1.00 93.73           N  
ATOM   2881  CZ  ARG A 379      13.717   3.236 -10.519  1.00 93.73           C  
ATOM   2882  N   GLN A 380      10.837   8.581 -13.692  1.00 93.04           N  
ATOM   2883  CA  GLN A 380      10.809  10.040 -13.660  1.00 93.04           C  
ATOM   2884  C   GLN A 380       9.484  10.576 -14.192  1.00 93.04           C  
ATOM   2885  CB  GLN A 380      11.972  10.618 -14.468  1.00 93.04           C  
ATOM   2886  O   GLN A 380       8.936  11.539 -13.651  1.00 93.04           O  
ATOM   2887  CG  GLN A 380      13.336  10.397 -13.828  1.00 93.04           C  
ATOM   2888  CD  GLN A 380      14.482  10.819 -14.727  1.00 93.04           C  
ATOM   2889  NE2 GLN A 380      15.674  10.300 -14.453  1.00 93.04           N  
ATOM   2890  OE1 GLN A 380      14.298  11.605 -15.662  1.00 93.04           O  
ATOM   2891  N   GLU A 381       9.072   9.955 -15.228  1.00 94.11           N  
ATOM   2892  CA  GLU A 381       7.784  10.336 -15.800  1.00 94.11           C  
ATOM   2893  C   GLU A 381       6.662  10.197 -14.776  1.00 94.11           C  
ATOM   2894  CB  GLU A 381       7.475   9.489 -17.037  1.00 94.11           C  
ATOM   2895  O   GLU A 381       5.840  11.103 -14.622  1.00 94.11           O  
ATOM   2896  CG  GLU A 381       6.137   9.814 -17.686  1.00 94.11           C  
ATOM   2897  CD  GLU A 381       5.832   8.948 -18.898  1.00 94.11           C  
ATOM   2898  OE1 GLU A 381       4.668   8.939 -19.360  1.00 94.11           O  
ATOM   2899  OE2 GLU A 381       6.763   8.273 -19.389  1.00 94.11           O  
ATOM   2900  N   VAL A 382       6.594   9.067 -14.098  1.00 95.19           N  
ATOM   2901  CA  VAL A 382       5.555   8.797 -13.110  1.00 95.19           C  
ATOM   2902  C   VAL A 382       5.672   9.785 -11.952  1.00 95.19           C  
ATOM   2903  CB  VAL A 382       5.637   7.346 -12.583  1.00 95.19           C  
ATOM   2904  O   VAL A 382       4.670  10.346 -11.502  1.00 95.19           O  
ATOM   2905  CG1 VAL A 382       4.660   7.136 -11.428  1.00 95.19           C  
ATOM   2906  CG2 VAL A 382       5.359   6.353 -13.710  1.00 95.19           C  
ATOM   2907  N   PHE A 383       6.866   9.979 -11.518  1.00 93.59           N  
ATOM   2908  CA  PHE A 383       7.107  10.915 -10.426  1.00 93.59           C  
ATOM   2909  C   PHE A 383       6.588  12.304 -10.777  1.00 93.59           C  
ATOM   2910  CB  PHE A 383       8.601  10.981 -10.094  1.00 93.59           C  
ATOM   2911  O   PHE A 383       5.904  12.939  -9.972  1.00 93.59           O  
ATOM   2912  CG  PHE A 383       8.935  11.945  -8.987  1.00 93.59           C  
ATOM   2913  CD1 PHE A 383       9.387  13.227  -9.275  1.00 93.59           C  
ATOM   2914  CD2 PHE A 383       8.797  11.567  -7.657  1.00 93.59           C  
ATOM   2915  CE1 PHE A 383       9.696  14.120  -8.252  1.00 93.59           C  
ATOM   2916  CE2 PHE A 383       9.104  12.455  -6.630  1.00 93.59           C  
ATOM   2917  CZ  PHE A 383       9.555  13.730  -6.930  1.00 93.59           C  
ATOM   2918  N   ASN A 384       6.926  12.816 -11.978  1.00 92.94           N  
ATOM   2919  CA  ASN A 384       6.520  14.141 -12.433  1.00 92.94           C  
ATOM   2920  C   ASN A 384       5.004  14.250 -12.564  1.00 92.94           C  
ATOM   2921  CB  ASN A 384       7.194  14.481 -13.765  1.00 92.94           C  
ATOM   2922  O   ASN A 384       4.413  15.256 -12.167  1.00 92.94           O  
ATOM   2923  CG  ASN A 384       8.692  14.669 -13.630  1.00 92.94           C  
ATOM   2924  ND2 ASN A 384       9.413  14.487 -14.730  1.00 92.94           N  
ATOM   2925  OD1 ASN A 384       9.197  14.974 -12.547  1.00 92.94           O  
ATOM   2926  N   ARG A 385       4.383  13.222 -13.038  1.00 93.36           N  
ATOM   2927  CA  ARG A 385       2.940  13.232 -13.257  1.00 93.36           C  
ATOM   2928  C   ARG A 385       2.185  13.173 -11.933  1.00 93.36           C  
ATOM   2929  CB  ARG A 385       2.523  12.062 -14.151  1.00 93.36           C  
ATOM   2930  O   ARG A 385       1.086  13.719 -11.814  1.00 93.36           O  
ATOM   2931  CG  ARG A 385       2.890  12.245 -15.615  1.00 93.36           C  
ATOM   2932  CD  ARG A 385       1.907  13.159 -16.333  1.00 93.36           C  
ATOM   2933  NE  ARG A 385       2.111  13.141 -17.778  1.00 93.36           N  
ATOM   2934  NH1 ARG A 385      -0.070  13.693 -18.301  1.00 93.36           N  
ATOM   2935  NH2 ARG A 385       1.462  13.351 -19.971  1.00 93.36           N  
ATOM   2936  CZ  ARG A 385       1.167  13.395 -18.680  1.00 93.36           C  
ATOM   2937  N   LEU A 386       2.765  12.569 -10.969  1.00 92.76           N  
ATOM   2938  CA  LEU A 386       2.142  12.500  -9.652  1.00 92.76           C  
ATOM   2939  C   LEU A 386       2.237  13.843  -8.935  1.00 92.76           C  
ATOM   2940  CB  LEU A 386       2.799  11.408  -8.804  1.00 92.76           C  
ATOM   2941  O   LEU A 386       1.350  14.199  -8.156  1.00 92.76           O  
ATOM   2942  CG  LEU A 386       2.541   9.964  -9.240  1.00 92.76           C  
ATOM   2943  CD1 LEU A 386       3.235   8.992  -8.292  1.00 92.76           C  
ATOM   2944  CD2 LEU A 386       1.043   9.683  -9.300  1.00 92.76           C  
ATOM   2945  N   GLN A 387       3.304  14.565  -9.171  1.00 92.05           N  
ATOM   2946  CA  GLN A 387       3.497  15.880  -8.570  1.00 92.05           C  
ATOM   2947  C   GLN A 387       2.630  16.931  -9.257  1.00 92.05           C  
ATOM   2948  CB  GLN A 387       4.969  16.290  -8.635  1.00 92.05           C  
ATOM   2949  O   GLN A 387       2.092  17.825  -8.601  1.00 92.05           O  
ATOM   2950  CG  GLN A 387       5.883  15.440  -7.762  1.00 92.05           C  
ATOM   2951  CD  GLN A 387       5.494  15.477  -6.296  1.00 92.05           C  
ATOM   2952  NE2 GLN A 387       5.443  14.308  -5.667  1.00 92.05           N  
ATOM   2953  OE1 GLN A 387       5.243  16.547  -5.733  1.00 92.05           O  
ATOM   2954  N   ASN A 388       2.532  16.774 -10.540  1.00 92.34           N  
ATOM   2955  CA  ASN A 388       1.757  17.698 -11.361  1.00 92.34           C  
ATOM   2956  C   ASN A 388       0.830  16.955 -12.319  1.00 92.34           C  
ATOM   2957  CB  ASN A 388       2.686  18.633 -12.139  1.00 92.34           C  
ATOM   2958  O   ASN A 388       1.135  16.821 -13.505  1.00 92.34           O  
ATOM   2959  CG  ASN A 388       3.604  19.430 -11.233  1.00 92.34           C  
ATOM   2960  ND2 ASN A 388       4.908  19.302 -11.448  1.00 92.34           N  
ATOM   2961  OD1 ASN A 388       3.145  20.155 -10.347  1.00 92.34           O  
ATOM   2962  N   PRO A 389      -0.307  16.486 -11.659  1.00 90.95           N  
ATOM   2963  CA  PRO A 389      -1.226  15.736 -12.519  1.00 90.95           C  
ATOM   2964  C   PRO A 389      -1.865  16.605 -13.600  1.00 90.95           C  
ATOM   2965  CB  PRO A 389      -2.282  15.218 -11.540  1.00 90.95           C  
ATOM   2966  O   PRO A 389      -2.285  17.731 -13.323  1.00 90.95           O  
ATOM   2967  CG  PRO A 389      -2.170  16.113 -10.348  1.00 90.95           C  
ATOM   2968  CD  PRO A 389      -0.794  16.716 -10.332  1.00 90.95           C  
ATOM   2969  N   ASN A 390      -1.624  16.480 -14.826  1.00 87.09           N  
ATOM   2970  CA  ASN A 390      -2.225  17.197 -15.945  1.00 87.09           C  
ATOM   2971  C   ASN A 390      -3.515  16.529 -16.412  1.00 87.09           C  
ATOM   2972  CB  ASN A 390      -1.234  17.308 -17.106  1.00 87.09           C  
ATOM   2973  O   ASN A 390      -3.694  16.282 -17.606  1.00 87.09           O  
ATOM   2974  CG  ASN A 390      -0.048  18.193 -16.778  1.00 87.09           C  
ATOM   2975  ND2 ASN A 390       1.015  18.076 -17.566  1.00 87.09           N  
ATOM   2976  OD1 ASN A 390      -0.085  18.975 -15.824  1.00 87.09           O  
ATOM   2977  N   VAL A 391      -4.347  16.071 -15.513  1.00 90.19           N  
ATOM   2978  CA  VAL A 391      -5.626  15.449 -15.840  1.00 90.19           C  
ATOM   2979  C   VAL A 391      -6.771  16.323 -15.333  1.00 90.19           C  
ATOM   2980  CB  VAL A 391      -5.735  14.028 -15.241  1.00 90.19           C  
ATOM   2981  O   VAL A 391      -6.724  16.828 -14.209  1.00 90.19           O  
ATOM   2982  CG1 VAL A 391      -7.061  13.377 -15.633  1.00 90.19           C  
ATOM   2983  CG2 VAL A 391      -4.558  13.166 -15.696  1.00 90.19           C  
ATOM   2984  N   PRO A 392      -7.798  16.604 -16.234  1.00 88.48           N  
ATOM   2985  CA  PRO A 392      -8.948  17.432 -15.864  1.00 88.48           C  
ATOM   2986  C   PRO A 392      -9.662  16.925 -14.613  1.00 88.48           C  
ATOM   2987  CB  PRO A 392      -9.860  17.337 -17.090  1.00 88.48           C  
ATOM   2988  O   PRO A 392      -9.883  15.719 -14.470  1.00 88.48           O  
ATOM   2989  CG  PRO A 392      -8.970  16.861 -18.192  1.00 88.48           C  
ATOM   2990  CD  PRO A 392      -7.850  16.063 -17.589  1.00 88.48           C  
ATOM   2991  N   GLY A 393      -9.946  17.724 -13.612  1.00 87.44           N  
ATOM   2992  CA  GLY A 393     -10.707  17.369 -12.425  1.00 87.44           C  
ATOM   2993  C   GLY A 393      -9.835  17.129 -11.207  1.00 87.44           C  
ATOM   2994  O   GLY A 393     -10.342  16.991 -10.091  1.00 87.44           O  
ATOM   2995  N   ILE A 394      -8.596  17.002 -11.470  1.00 89.89           N  
ATOM   2996  CA  ILE A 394      -7.665  16.763 -10.372  1.00 89.89           C  
ATOM   2997  C   ILE A 394      -6.800  18.002 -10.150  1.00 89.89           C  
ATOM   2998  CB  ILE A 394      -6.775  15.529 -10.643  1.00 89.89           C  
ATOM   2999  O   ILE A 394      -6.085  18.437 -11.055  1.00 89.89           O  
ATOM   3000  CG1 ILE A 394      -7.641  14.282 -10.851  1.00 89.89           C  
ATOM   3001  CG2 ILE A 394      -5.779  15.320  -9.500  1.00 89.89           C  
ATOM   3002  CD1 ILE A 394      -6.861  13.055 -11.304  1.00 89.89           C  
ATOM   3003  N   ARG A 395      -7.117  18.547  -8.934  1.00 84.29           N  
ATOM   3004  CA  ARG A 395      -6.330  19.713  -8.547  1.00 84.29           C  
ATOM   3005  C   ARG A 395      -5.361  19.370  -7.421  1.00 84.29           C  
ATOM   3006  CB  ARG A 395      -7.246  20.862  -8.118  1.00 84.29           C  
ATOM   3007  O   ARG A 395      -5.708  18.627  -6.500  1.00 84.29           O  
ATOM   3008  CG  ARG A 395      -8.163  21.363  -9.222  1.00 84.29           C  
ATOM   3009  CD  ARG A 395      -8.994  22.554  -8.768  1.00 84.29           C  
ATOM   3010  NE  ARG A 395      -9.903  23.010  -9.816  1.00 84.29           N  
ATOM   3011  NH1 ARG A 395     -11.055  24.486  -8.464  1.00 84.29           N  
ATOM   3012  NH2 ARG A 395     -11.631  24.258 -10.671  1.00 84.29           N  
ATOM   3013  CZ  ARG A 395     -10.861  23.917  -9.648  1.00 84.29           C  
ATOM   3014  N   GLY A 396      -4.084  19.548  -7.670  1.00 86.76           N  
ATOM   3015  CA  GLY A 396      -3.090  19.373  -6.622  1.00 86.76           C  
ATOM   3016  C   GLY A 396      -2.277  18.102  -6.778  1.00 86.76           C  
ATOM   3017  O   GLY A 396      -2.395  17.403  -7.786  1.00 86.76           O  
ATOM   3018  N   LYS A 397      -1.485  17.912  -5.750  1.00 89.65           N  
ATOM   3019  CA  LYS A 397      -0.592  16.758  -5.701  1.00 89.65           C  
ATOM   3020  C   LYS A 397      -1.322  15.519  -5.190  1.00 89.65           C  
ATOM   3021  CB  LYS A 397       0.620  17.055  -4.816  1.00 89.65           C  
ATOM   3022  O   LYS A 397      -2.227  15.624  -4.359  1.00 89.65           O  
ATOM   3023  CG  LYS A 397       1.565  15.875  -4.645  1.00 89.65           C  
ATOM   3024  CD  LYS A 397       2.756  16.236  -3.767  1.00 89.65           C  
ATOM   3025  CE  LYS A 397       3.670  15.038  -3.542  1.00 89.65           C  
ATOM   3026  NZ  LYS A 397       4.779  15.358  -2.595  1.00 89.65           N  
ATOM   3027  N   ILE A 398      -1.073  14.388  -5.842  1.00 93.10           N  
ATOM   3028  CA  ILE A 398      -1.622  13.110  -5.402  1.00 93.10           C  
ATOM   3029  C   ILE A 398      -0.974  12.697  -4.082  1.00 93.10           C  
ATOM   3030  CB  ILE A 398      -1.417  12.010  -6.467  1.00 93.10           C  
ATOM   3031  O   ILE A 398       0.234  12.865  -3.897  1.00 93.10           O  
ATOM   3032  CG1 ILE A 398      -2.105  12.402  -7.779  1.00 93.10           C  
ATOM   3033  CG2 ILE A 398      -1.936  10.662  -5.957  1.00 93.10           C  
ATOM   3034  CD1 ILE A 398      -1.795  11.472  -8.943  1.00 93.10           C  
ATOM   3035  N   ASN A 399      -1.791  12.289  -3.106  1.00 93.09           N  
ATOM   3036  CA  ASN A 399      -1.342  11.890  -1.776  1.00 93.09           C  
ATOM   3037  C   ASN A 399      -0.512  10.610  -1.826  1.00 93.09           C  
ATOM   3038  CB  ASN A 399      -2.537  11.712  -0.837  1.00 93.09           C  
ATOM   3039  O   ASN A 399      -1.058   9.508  -1.754  1.00 93.09           O  
ATOM   3040  CG  ASN A 399      -2.120  11.478   0.601  1.00 93.09           C  
ATOM   3041  ND2 ASN A 399      -3.045  10.981   1.414  1.00 93.09           N  
ATOM   3042  OD1 ASN A 399      -0.975  11.742   0.979  1.00 93.09           O  
ATOM   3043  N   VAL A 400       0.778  10.776  -2.074  1.00 94.51           N  
ATOM   3044  CA  VAL A 400       1.739   9.677  -2.062  1.00 94.51           C  
ATOM   3045  C   VAL A 400       2.431   9.611  -0.702  1.00 94.51           C  
ATOM   3046  CB  VAL A 400       2.787   9.827  -3.187  1.00 94.51           C  
ATOM   3047  O   VAL A 400       2.729  10.645  -0.099  1.00 94.51           O  
ATOM   3048  CG1 VAL A 400       3.801   8.685  -3.135  1.00 94.51           C  
ATOM   3049  CG2 VAL A 400       2.102   9.876  -4.551  1.00 94.51           C  
ATOM   3050  N   PHE A 401       2.619   8.375  -0.200  1.00 94.52           N  
ATOM   3051  CA  PHE A 401       3.262   8.228   1.100  1.00 94.52           C  
ATOM   3052  C   PHE A 401       4.696   8.742   1.056  1.00 94.52           C  
ATOM   3053  CB  PHE A 401       3.244   6.763   1.548  1.00 94.52           C  
ATOM   3054  O   PHE A 401       5.483   8.332   0.201  1.00 94.52           O  
ATOM   3055  CG  PHE A 401       3.641   6.562   2.986  1.00 94.52           C  
ATOM   3056  CD1 PHE A 401       4.950   6.239   3.321  1.00 94.52           C  
ATOM   3057  CD2 PHE A 401       2.705   6.697   4.002  1.00 94.52           C  
ATOM   3058  CE1 PHE A 401       5.321   6.053   4.651  1.00 94.52           C  
ATOM   3059  CE2 PHE A 401       3.068   6.512   5.333  1.00 94.52           C  
ATOM   3060  CZ  PHE A 401       4.376   6.190   5.655  1.00 94.52           C  
ATOM   3061  N   ASN A 402       4.994   9.617   1.995  1.00 91.81           N  
ATOM   3062  CA  ASN A 402       6.314  10.232   2.065  1.00 91.81           C  
ATOM   3063  C   ASN A 402       7.178   9.584   3.144  1.00 91.81           C  
ATOM   3064  CB  ASN A 402       6.193  11.737   2.315  1.00 91.81           C  
ATOM   3065  O   ASN A 402       6.965   9.812   4.336  1.00 91.81           O  
ATOM   3066  CG  ASN A 402       7.505  12.470   2.117  1.00 91.81           C  
ATOM   3067  ND2 ASN A 402       7.554  13.725   2.548  1.00 91.81           N  
ATOM   3068  OD1 ASN A 402       8.466  11.913   1.579  1.00 91.81           O  
ATOM   3069  N   PHE A 403       8.196   8.842   2.684  1.00 91.77           N  
ATOM   3070  CA  PHE A 403       9.113   8.191   3.612  1.00 91.77           C  
ATOM   3071  C   PHE A 403      10.214   9.150   4.048  1.00 91.77           C  
ATOM   3072  CB  PHE A 403       9.728   6.941   2.973  1.00 91.77           C  
ATOM   3073  O   PHE A 403      10.709   9.942   3.243  1.00 91.77           O  
ATOM   3074  CG  PHE A 403       8.719   5.883   2.617  1.00 91.77           C  
ATOM   3075  CD1 PHE A 403       8.207   5.034   3.590  1.00 91.77           C  
ATOM   3076  CD2 PHE A 403       8.283   5.737   1.306  1.00 91.77           C  
ATOM   3077  CE1 PHE A 403       7.274   4.054   3.263  1.00 91.77           C  
ATOM   3078  CE2 PHE A 403       7.350   4.759   0.971  1.00 91.77           C  
ATOM   3079  CZ  PHE A 403       6.848   3.918   1.951  1.00 91.77           C  
ATOM   3080  N   SER A 404      10.528   9.114   5.339  1.00 92.42           N  
ATOM   3081  CA  SER A 404      11.638   9.934   5.813  1.00 92.42           C  
ATOM   3082  C   SER A 404      12.958   9.490   5.192  1.00 92.42           C  
ATOM   3083  CB  SER A 404      11.736   9.874   7.338  1.00 92.42           C  
ATOM   3084  O   SER A 404      13.101   8.336   4.784  1.00 92.42           O  
ATOM   3085  OG  SER A 404      12.169   8.594   7.764  1.00 92.42           O  
ATOM   3086  N   LYS A 405      13.839  10.372   4.999  1.00 89.95           N  
ATOM   3087  CA  LYS A 405      15.146  10.096   4.410  1.00 89.95           C  
ATOM   3088  C   LYS A 405      15.890   9.023   5.200  1.00 89.95           C  
ATOM   3089  CB  LYS A 405      15.985  11.373   4.342  1.00 89.95           C  
ATOM   3090  O   LYS A 405      16.521   8.140   4.615  1.00 89.95           O  
ATOM   3091  CG  LYS A 405      15.473  12.397   3.340  1.00 89.95           C  
ATOM   3092  CD  LYS A 405      16.386  13.615   3.268  1.00 89.95           C  
ATOM   3093  CE  LYS A 405      15.839  14.671   2.318  1.00 89.95           C  
ATOM   3094  NZ  LYS A 405      16.751  15.849   2.214  1.00 89.95           N  
ATOM   3095  N   GLU A 406      15.781   9.065   6.493  1.00 91.58           N  
ATOM   3096  CA  GLU A 406      16.456   8.112   7.368  1.00 91.58           C  
ATOM   3097  C   GLU A 406      15.912   6.700   7.171  1.00 91.58           C  
ATOM   3098  CB  GLU A 406      16.312   8.532   8.833  1.00 91.58           C  
ATOM   3099  O   GLU A 406      16.676   5.733   7.140  1.00 91.58           O  
ATOM   3100  CG  GLU A 406      16.993   9.851   9.165  1.00 91.58           C  
ATOM   3101  CD  GLU A 406      16.831  10.261  10.620  1.00 91.58           C  
ATOM   3102  OE1 GLU A 406      17.325  11.345  11.004  1.00 91.58           O  
ATOM   3103  OE2 GLU A 406      16.205   9.491  11.383  1.00 91.58           O  
ATOM   3104  N   THR A 407      14.595   6.657   7.017  1.00 92.87           N  
ATOM   3105  CA  THR A 407      13.941   5.369   6.818  1.00 92.87           C  
ATOM   3106  C   THR A 407      14.338   4.763   5.475  1.00 92.87           C  
ATOM   3107  CB  THR A 407      12.409   5.502   6.893  1.00 92.87           C  
ATOM   3108  O   THR A 407      14.598   3.561   5.383  1.00 92.87           O  
ATOM   3109  CG2 THR A 407      11.730   4.148   6.714  1.00 92.87           C  
ATOM   3110  OG1 THR A 407      12.043   6.043   8.168  1.00 92.87           O  
ATOM   3111  N   LEU A 408      14.409   5.598   4.509  1.00 91.51           N  
ATOM   3112  CA  LEU A 408      14.808   5.146   3.181  1.00 91.51           C  
ATOM   3113  C   LEU A 408      16.245   4.633   3.190  1.00 91.51           C  
ATOM   3114  CB  LEU A 408      14.665   6.280   2.163  1.00 91.51           C  
ATOM   3115  O   LEU A 408      16.547   3.609   2.573  1.00 91.51           O  
ATOM   3116  CG  LEU A 408      13.237   6.704   1.816  1.00 91.51           C  
ATOM   3117  CD1 LEU A 408      13.248   8.017   1.040  1.00 91.51           C  
ATOM   3118  CD2 LEU A 408      12.533   5.611   1.019  1.00 91.51           C  
ATOM   3119  N   GLU A 409      17.134   5.259   3.859  1.00 91.10           N  
ATOM   3120  CA  GLU A 409      18.536   4.866   3.969  1.00 91.10           C  
ATOM   3121  C   GLU A 409      18.679   3.526   4.685  1.00 91.10           C  
ATOM   3122  CB  GLU A 409      19.340   5.943   4.703  1.00 91.10           C  
ATOM   3123  O   GLU A 409      19.473   2.678   4.273  1.00 91.10           O  
ATOM   3124  CG  GLU A 409      19.562   7.208   3.887  1.00 91.10           C  
ATOM   3125  CD  GLU A 409      20.296   8.296   4.654  1.00 91.10           C  
ATOM   3126  OE1 GLU A 409      20.573   9.369   4.071  1.00 91.10           O  
ATOM   3127  OE2 GLU A 409      20.598   8.073   5.848  1.00 91.10           O  
ATOM   3128  N   ARG A 410      17.929   3.338   5.722  1.00 92.16           N  
ATOM   3129  CA  ARG A 410      17.953   2.093   6.482  1.00 92.16           C  
ATOM   3130  C   ARG A 410      17.441   0.928   5.642  1.00 92.16           C  
ATOM   3131  CB  ARG A 410      17.119   2.225   7.758  1.00 92.16           C  
ATOM   3132  O   ARG A 410      17.847  -0.218   5.846  1.00 92.16           O  
ATOM   3133  CG  ARG A 410      17.788   3.044   8.850  1.00 92.16           C  
ATOM   3134  CD  ARG A 410      17.005   2.993  10.154  1.00 92.16           C  
ATOM   3135  NE  ARG A 410      15.885   3.930  10.147  1.00 92.16           N  
ATOM   3136  NH1 ARG A 410      14.410   2.496  11.198  1.00 92.16           N  
ATOM   3137  NH2 ARG A 410      13.731   4.598  10.584  1.00 92.16           N  
ATOM   3138  CZ  ARG A 410      14.678   3.673  10.643  1.00 92.16           C  
ATOM   3139  N   ALA A 411      16.544   1.300   4.688  1.00 91.66           N  
ATOM   3140  CA  ALA A 411      15.994   0.268   3.813  1.00 91.66           C  
ATOM   3141  C   ALA A 411      16.927  -0.009   2.638  1.00 91.66           C  
ATOM   3142  CB  ALA A 411      14.614   0.680   3.307  1.00 91.66           C  
ATOM   3143  O   ALA A 411      16.657  -0.888   1.816  1.00 91.66           O  
ATOM   3144  N   GLY A 412      18.016   0.766   2.547  1.00 89.44           N  
ATOM   3145  CA  GLY A 412      19.022   0.535   1.523  1.00 89.44           C  
ATOM   3146  C   GLY A 412      18.838   1.410   0.298  1.00 89.44           C  
ATOM   3147  O   GLY A 412      19.371   1.109  -0.772  1.00 89.44           O  
ATOM   3148  N   LEU A 413      17.927   2.356   0.411  1.00 86.11           N  
ATOM   3149  CA  LEU A 413      17.696   3.260  -0.710  1.00 86.11           C  
ATOM   3150  C   LEU A 413      18.493   4.549  -0.542  1.00 86.11           C  
ATOM   3151  CB  LEU A 413      16.205   3.581  -0.843  1.00 86.11           C  
ATOM   3152  O   LEU A 413      18.486   5.152   0.534  1.00 86.11           O  
ATOM   3153  CG  LEU A 413      15.303   2.434  -1.303  1.00 86.11           C  
ATOM   3154  CD1 LEU A 413      13.838   2.787  -1.072  1.00 86.11           C  
ATOM   3155  CD2 LEU A 413      15.556   2.113  -2.772  1.00 86.11           C  
ATOM   3156  N   GLN A 414      19.444   4.778  -1.366  1.00 74.71           N  
ATOM   3157  CA  GLN A 414      20.255   5.990  -1.304  1.00 74.71           C  
ATOM   3158  C   GLN A 414      19.473   7.201  -1.804  1.00 74.71           C  
ATOM   3159  CB  GLN A 414      21.538   5.820  -2.118  1.00 74.71           C  
ATOM   3160  O   GLN A 414      18.666   7.086  -2.729  1.00 74.71           O  
ATOM   3161  CG  GLN A 414      22.438   4.697  -1.620  1.00 74.71           C  
ATOM   3162  CD  GLN A 414      23.027   4.980  -0.251  1.00 74.71           C  
ATOM   3163  NE2 GLN A 414      23.502   3.934   0.417  1.00 74.71           N  
ATOM   3164  OE1 GLN A 414      23.055   6.128   0.203  1.00 74.71           O  
ATOM   3165  N   PRO A 415      19.501   8.262  -1.059  1.00 60.29           N  
ATOM   3166  CA  PRO A 415      18.800   9.512  -1.364  1.00 60.29           C  
ATOM   3167  C   PRO A 415      19.176  10.081  -2.731  1.00 60.29           C  
ATOM   3168  CB  PRO A 415      19.247  10.450  -0.241  1.00 60.29           C  
ATOM   3169  O   PRO A 415      18.655  11.123  -3.134  1.00 60.29           O  
ATOM   3170  CG  PRO A 415      20.220   9.649   0.562  1.00 60.29           C  
ATOM   3171  CD  PRO A 415      20.354   8.292  -0.067  1.00 60.29           C  
ATOM   3172  N   SER A 416      19.897   9.337  -3.631  1.00 57.60           N  
ATOM   3173  CA  SER A 416      20.174  10.036  -4.882  1.00 57.60           C  
ATOM   3174  C   SER A 416      18.883  10.441  -5.586  1.00 57.60           C  
ATOM   3175  CB  SER A 416      21.017   9.160  -5.810  1.00 57.60           C  
ATOM   3176  O   SER A 416      17.923   9.668  -5.627  1.00 57.60           O  
ATOM   3177  OG  SER A 416      21.232   9.807  -7.053  1.00 57.60           O  
ATOM   3178  N   ALA A 417      18.289  11.525  -5.212  1.00 50.54           N  
ATOM   3179  CA  ALA A 417      17.202  12.401  -5.642  1.00 50.54           C  
ATOM   3180  C   ALA A 417      16.331  11.719  -6.693  1.00 50.54           C  
ATOM   3181  CB  ALA A 417      17.761  13.713  -6.188  1.00 50.54           C  
ATOM   3182  O   ALA A 417      15.106  11.859  -6.679  1.00 50.54           O  
ATOM   3183  N   ALA A 418      16.810  10.660  -7.420  1.00 52.12           N  
ATOM   3184  CA  ALA A 418      15.910  10.141  -8.447  1.00 52.12           C  
ATOM   3185  C   ALA A 418      15.408   8.747  -8.083  1.00 52.12           C  
ATOM   3186  CB  ALA A 418      16.610  10.114  -9.804  1.00 52.12           C  
ATOM   3187  O   ALA A 418      14.281   8.378  -8.422  1.00 52.12           O  
ATOM   3188  N   THR A 419      16.180   8.111  -7.084  1.00 53.14           N  
ATOM   3189  CA  THR A 419      15.840   6.721  -6.801  1.00 53.14           C  
ATOM   3190  C   THR A 419      15.141   6.599  -5.451  1.00 53.14           C  
ATOM   3191  CB  THR A 419      17.093   5.826  -6.817  1.00 53.14           C  
ATOM   3192  O   THR A 419      14.450   5.612  -5.191  1.00 53.14           O  
ATOM   3193  CG2 THR A 419      16.720   4.361  -7.016  1.00 53.14           C  
ATOM   3194  OG1 THR A 419      17.954   6.238  -7.885  1.00 53.14           O  
ATOM   3195  N   SER A 420      15.140   7.701  -4.543  1.00 55.14           N  
ATOM   3196  CA  SER A 420      14.761   7.469  -3.153  1.00 55.14           C  
ATOM   3197  C   SER A 420      13.263   7.669  -2.948  1.00 55.14           C  
ATOM   3198  CB  SER A 420      15.539   8.400  -2.222  1.00 55.14           C  
ATOM   3199  O   SER A 420      12.677   7.105  -2.022  1.00 55.14           O  
ATOM   3200  OG  SER A 420      15.271   9.757  -2.529  1.00 55.14           O  
ATOM   3201  N   THR A 421      12.519   8.038  -4.013  1.00 69.55           N  
ATOM   3202  CA  THR A 421      11.097   8.319  -3.845  1.00 69.55           C  
ATOM   3203  C   THR A 421      10.261   7.464  -4.792  1.00 69.55           C  
ATOM   3204  CB  THR A 421      10.790   9.809  -4.086  1.00 69.55           C  
ATOM   3205  O   THR A 421      10.728   7.079  -5.866  1.00 69.55           O  
ATOM   3206  CG2 THR A 421       9.809  10.343  -3.048  1.00 69.55           C  
ATOM   3207  OG1 THR A 421      12.007  10.561  -4.009  1.00 69.55           O  
ATOM   3208  N   PRO A 422       9.117   6.807  -4.294  1.00 78.16           N  
ATOM   3209  CA  PRO A 422       8.159   6.229  -5.240  1.00 78.16           C  
ATOM   3210  C   PRO A 422       8.016   7.057  -6.515  1.00 78.16           C  
ATOM   3211  CB  PRO A 422       6.849   6.212  -4.449  1.00 78.16           C  
ATOM   3212  O   PRO A 422       8.196   8.278  -6.486  1.00 78.16           O  
ATOM   3213  CG  PRO A 422       7.095   7.114  -3.283  1.00 78.16           C  
ATOM   3214  CD  PRO A 422       8.573   7.347  -3.164  1.00 78.16           C  
ATOM   3215  N   PRO A 423       8.054   6.137  -7.552  1.00 93.21           N  
ATOM   3216  CA  PRO A 423       7.516   4.775  -7.539  1.00 93.21           C  
ATOM   3217  C   PRO A 423       8.607   3.709  -7.465  1.00 93.21           C  
ATOM   3218  CB  PRO A 423       6.753   4.684  -8.863  1.00 93.21           C  
ATOM   3219  O   PRO A 423       9.770   3.989  -7.769  1.00 93.21           O  
ATOM   3220  CG  PRO A 423       7.506   5.573  -9.799  1.00 93.21           C  
ATOM   3221  CD  PRO A 423       8.051   6.735  -9.019  1.00 93.21           C  
ATOM   3222  N   PHE A 424       8.274   2.499  -6.873  1.00 94.98           N  
ATOM   3223  CA  PHE A 424       9.156   1.339  -6.822  1.00 94.98           C  
ATOM   3224  C   PHE A 424       8.974   0.466  -8.057  1.00 94.98           C  
ATOM   3225  CB  PHE A 424       8.894   0.518  -5.555  1.00 94.98           C  
ATOM   3226  O   PHE A 424       7.846   0.148  -8.439  1.00 94.98           O  
ATOM   3227  CG  PHE A 424       9.150   1.273  -4.279  1.00 94.98           C  
ATOM   3228  CD1 PHE A 424      10.441   1.407  -3.781  1.00 94.98           C  
ATOM   3229  CD2 PHE A 424       8.100   1.849  -3.576  1.00 94.98           C  
ATOM   3230  CE1 PHE A 424      10.681   2.105  -2.600  1.00 94.98           C  
ATOM   3231  CE2 PHE A 424       8.332   2.548  -2.395  1.00 94.98           C  
ATOM   3232  CZ  PHE A 424       9.623   2.674  -1.908  1.00 94.98           C  
ATOM   3233  N   VAL A 425      10.073   0.133  -8.686  1.00 95.44           N  
ATOM   3234  CA  VAL A 425      10.093  -0.705  -9.881  1.00 95.44           C  
ATOM   3235  C   VAL A 425      10.422  -2.145  -9.497  1.00 95.44           C  
ATOM   3236  CB  VAL A 425      11.111  -0.185 -10.921  1.00 95.44           C  
ATOM   3237  O   VAL A 425      11.560  -2.455  -9.138  1.00 95.44           O  
ATOM   3238  CG1 VAL A 425      11.018  -0.990 -12.217  1.00 95.44           C  
ATOM   3239  CG2 VAL A 425      10.882   1.301 -11.194  1.00 95.44           C  
ATOM   3240  N   VAL A 426       9.380  -3.029  -9.687  1.00 96.16           N  
ATOM   3241  CA  VAL A 426       9.557  -4.333  -9.058  1.00 96.16           C  
ATOM   3242  C   VAL A 426       9.311  -5.439 -10.083  1.00 96.16           C  
ATOM   3243  CB  VAL A 426       8.617  -4.512  -7.846  1.00 96.16           C  
ATOM   3244  O   VAL A 426       8.604  -5.231 -11.072  1.00 96.16           O  
ATOM   3245  CG1 VAL A 426       8.910  -3.461  -6.776  1.00 96.16           C  
ATOM   3246  CG2 VAL A 426       7.157  -4.435  -8.288  1.00 96.16           C  
ATOM   3247  N   ILE A 427       9.951  -6.520  -9.806  1.00 95.61           N  
ATOM   3248  CA  ILE A 427       9.743  -7.787 -10.499  1.00 95.61           C  
ATOM   3249  C   ILE A 427       9.211  -8.830  -9.520  1.00 95.61           C  
ATOM   3250  CB  ILE A 427      11.046  -8.289 -11.161  1.00 95.61           C  
ATOM   3251  O   ILE A 427       9.713  -8.953  -8.400  1.00 95.61           O  
ATOM   3252  CG1 ILE A 427      11.571  -7.252 -12.161  1.00 95.61           C  
ATOM   3253  CG2 ILE A 427      10.820  -9.642 -11.842  1.00 95.61           C  
ATOM   3254  CD1 ILE A 427      12.990  -7.519 -12.643  1.00 95.61           C  
ATOM   3255  N   ALA A 428       8.180  -9.526  -9.896  1.00 92.90           N  
ATOM   3256  CA  ALA A 428       7.669 -10.645  -9.109  1.00 92.90           C  
ATOM   3257  C   ALA A 428       7.491 -11.889  -9.975  1.00 92.90           C  
ATOM   3258  CB  ALA A 428       6.347 -10.269  -8.444  1.00 92.90           C  
ATOM   3259  O   ALA A 428       7.202 -11.785 -11.169  1.00 92.90           O  
ATOM   3260  N   SER A 429       7.754 -13.031  -9.348  1.00 90.50           N  
ATOM   3261  CA  SER A 429       7.681 -14.274 -10.110  1.00 90.50           C  
ATOM   3262  C   SER A 429       7.129 -15.412  -9.258  1.00 90.50           C  
ATOM   3263  CB  SER A 429       9.060 -14.653 -10.651  1.00 90.50           C  
ATOM   3264  O   SER A 429       7.354 -15.454  -8.047  1.00 90.50           O  
ATOM   3265  OG  SER A 429       9.001 -15.875 -11.366  1.00 90.50           O  
ATOM   3266  N   ASN A 430       6.413 -16.275 -10.022  1.00 84.48           N  
ATOM   3267  CA  ASN A 430       5.948 -17.516  -9.411  1.00 84.48           C  
ATOM   3268  C   ASN A 430       6.995 -18.621  -9.520  1.00 84.48           C  
ATOM   3269  CB  ASN A 430       4.632 -17.967 -10.048  1.00 84.48           C  
ATOM   3270  O   ASN A 430       6.934 -19.614  -8.793  1.00 84.48           O  
ATOM   3271  CG  ASN A 430       3.469 -17.064  -9.686  1.00 84.48           C  
ATOM   3272  ND2 ASN A 430       2.449 -17.042 -10.537  1.00 84.48           N  
ATOM   3273  OD1 ASN A 430       3.487 -16.392  -8.652  1.00 84.48           O  
ATOM   3274  N   ASP A 431       7.943 -18.433 -10.364  1.00 87.06           N  
ATOM   3275  CA  ASP A 431       8.985 -19.432 -10.585  1.00 87.06           C  
ATOM   3276  C   ASP A 431      10.188 -19.182  -9.678  1.00 87.06           C  
ATOM   3277  CB  ASP A 431       9.422 -19.436 -12.051  1.00 87.06           C  
ATOM   3278  O   ASP A 431      10.559 -18.032  -9.436  1.00 87.06           O  
ATOM   3279  CG  ASP A 431       8.326 -19.897 -12.996  1.00 87.06           C  
ATOM   3280  OD1 ASP A 431       7.438 -20.667 -12.570  1.00 87.06           O  
ATOM   3281  OD2 ASP A 431       8.353 -19.490 -14.177  1.00 87.06           O  
ATOM   3282  N   ILE A 432      10.650 -20.318  -9.192  1.00 86.84           N  
ATOM   3283  CA  ILE A 432      11.773 -20.239  -8.264  1.00 86.84           C  
ATOM   3284  C   ILE A 432      13.003 -20.898  -8.884  1.00 86.84           C  
ATOM   3285  CB  ILE A 432      11.435 -20.902  -6.910  1.00 86.84           C  
ATOM   3286  O   ILE A 432      12.880 -21.839  -9.672  1.00 86.84           O  
ATOM   3287  CG1 ILE A 432      10.185 -20.260  -6.297  1.00 86.84           C  
ATOM   3288  CG2 ILE A 432      12.626 -20.808  -5.950  1.00 86.84           C  
ATOM   3289  CD1 ILE A 432       9.561 -21.071  -5.170  1.00 86.84           C  
ATOM   3290  N   ASN A 433      14.154 -20.331  -8.538  1.00 90.43           N  
ATOM   3291  CA  ASN A 433      15.415 -20.952  -8.928  1.00 90.43           C  
ATOM   3292  C   ASN A 433      15.637 -22.276  -8.201  1.00 90.43           C  
ATOM   3293  CB  ASN A 433      16.586 -20.001  -8.668  1.00 90.43           C  
ATOM   3294  O   ASN A 433      15.861 -22.293  -6.989  1.00 90.43           O  
ATOM   3295  CG  ASN A 433      17.887 -20.501  -9.263  1.00 90.43           C  
ATOM   3296  ND2 ASN A 433      18.722 -19.577  -9.724  1.00 90.43           N  
ATOM   3297  OD1 ASN A 433      18.140 -21.708  -9.309  1.00 90.43           O  
ATOM   3298  N   GLN A 434      15.526 -23.398  -8.986  1.00 87.94           N  
ATOM   3299  CA  GLN A 434      15.577 -24.745  -8.427  1.00 87.94           C  
ATOM   3300  C   GLN A 434      16.943 -25.033  -7.812  1.00 87.94           C  
ATOM   3301  CB  GLN A 434      15.255 -25.785  -9.502  1.00 87.94           C  
ATOM   3302  O   GLN A 434      17.039 -25.736  -6.803  1.00 87.94           O  
ATOM   3303  CG  GLN A 434      13.802 -25.768  -9.958  1.00 87.94           C  
ATOM   3304  CD  GLN A 434      13.469 -26.912 -10.897  1.00 87.94           C  
ATOM   3305  NE2 GLN A 434      12.246 -26.916 -11.417  1.00 87.94           N  
ATOM   3306  OE1 GLN A 434      14.303 -27.786 -11.153  1.00 87.94           O  
ATOM   3307  N   ALA A 435      17.965 -24.465  -8.368  1.00 89.24           N  
ATOM   3308  CA  ALA A 435      19.318 -24.677  -7.860  1.00 89.24           C  
ATOM   3309  C   ALA A 435      19.476 -24.091  -6.460  1.00 89.24           C  
ATOM   3310  CB  ALA A 435      20.345 -24.064  -8.809  1.00 89.24           C  
ATOM   3311  O   ALA A 435      20.068 -24.720  -5.580  1.00 89.24           O  
ATOM   3312  N   MET A 436      18.943 -22.951  -6.297  1.00 85.61           N  
ATOM   3313  CA  MET A 436      19.045 -22.284  -5.003  1.00 85.61           C  
ATOM   3314  C   MET A 436      18.115 -22.931  -3.982  1.00 85.61           C  
ATOM   3315  CB  MET A 436      18.717 -20.795  -5.138  1.00 85.61           C  
ATOM   3316  O   MET A 436      18.403 -22.926  -2.783  1.00 85.61           O  
ATOM   3317  CG  MET A 436      19.728 -20.018  -5.965  1.00 85.61           C  
ATOM   3318  SD  MET A 436      21.321 -19.778  -5.086  1.00 85.61           S  
ATOM   3319  CE  MET A 436      20.914 -18.326  -4.076  1.00 85.61           C  
ATOM   3320  N   LEU A 437      17.045 -23.382  -4.493  1.00 85.11           N  
ATOM   3321  CA  LEU A 437      16.107 -24.086  -3.625  1.00 85.11           C  
ATOM   3322  C   LEU A 437      16.724 -25.372  -3.086  1.00 85.11           C  
ATOM   3323  CB  LEU A 437      14.813 -24.404  -4.380  1.00 85.11           C  
ATOM   3324  O   LEU A 437      16.419 -25.790  -1.967  1.00 85.11           O  
ATOM   3325  CG  LEU A 437      13.653 -24.940  -3.541  1.00 85.11           C  
ATOM   3326  CD1 LEU A 437      13.220 -23.903  -2.511  1.00 85.11           C  
ATOM   3327  CD2 LEU A 437      12.482 -25.333  -4.437  1.00 85.11           C  
ATOM   3328  N   GLN A 438      17.608 -26.014  -3.843  1.00 87.08           N  
ATOM   3329  CA  GLN A 438      18.243 -27.268  -3.450  1.00 87.08           C  
ATOM   3330  C   GLN A 438      19.524 -27.013  -2.662  1.00 87.08           C  
ATOM   3331  CB  GLN A 438      18.545 -28.125  -4.681  1.00 87.08           C  
ATOM   3332  O   GLN A 438      20.140 -27.949  -2.148  1.00 87.08           O  
ATOM   3333  CG  GLN A 438      17.302 -28.625  -5.403  1.00 87.08           C  
ATOM   3334  CD  GLN A 438      17.625 -29.348  -6.697  1.00 87.08           C  
ATOM   3335  NE2 GLN A 438      16.591 -29.791  -7.404  1.00 87.08           N  
ATOM   3336  OE1 GLN A 438      18.795 -29.506  -7.060  1.00 87.08           O  
ATOM   3337  N   ALA A 439      19.876 -25.738  -2.579  1.00 86.51           N  
ATOM   3338  CA  ALA A 439      21.070 -25.381  -1.818  1.00 86.51           C  
ATOM   3339  C   ALA A 439      20.846 -25.579  -0.322  1.00 86.51           C  
ATOM   3340  CB  ALA A 439      21.473 -23.937  -2.106  1.00 86.51           C  
ATOM   3341  O   ALA A 439      19.704 -25.673   0.134  1.00 86.51           O  
ATOM   3342  N   GLU A 440      21.872 -25.774   0.443  1.00 86.15           N  
ATOM   3343  CA  GLU A 440      21.847 -25.962   1.891  1.00 86.15           C  
ATOM   3344  C   GLU A 440      22.625 -24.859   2.604  1.00 86.15           C  
ATOM   3345  CB  GLU A 440      22.417 -27.333   2.265  1.00 86.15           C  
ATOM   3346  O   GLU A 440      23.857 -24.843   2.575  1.00 86.15           O  
ATOM   3347  CG  GLU A 440      21.640 -28.503   1.678  1.00 86.15           C  
ATOM   3348  CD  GLU A 440      20.366 -28.822   2.444  1.00 86.15           C  
ATOM   3349  OE1 GLU A 440      19.510 -29.567   1.915  1.00 86.15           O  
ATOM   3350  OE2 GLU A 440      20.223 -28.323   3.583  1.00 86.15           O  
ATOM   3351  N   PRO A 441      21.751 -23.814   3.051  1.00 85.06           N  
ATOM   3352  CA  PRO A 441      20.304 -23.866   3.275  1.00 85.06           C  
ATOM   3353  C   PRO A 441      19.502 -23.386   2.068  1.00 85.06           C  
ATOM   3354  CB  PRO A 441      20.099 -22.935   4.472  1.00 85.06           C  
ATOM   3355  O   PRO A 441      20.026 -22.652   1.226  1.00 85.06           O  
ATOM   3356  CG  PRO A 441      21.182 -21.912   4.351  1.00 85.06           C  
ATOM   3357  CD  PRO A 441      22.390 -22.567   3.745  1.00 85.06           C  
ATOM   3358  N   PRO A 442      18.227 -24.084   1.891  1.00 82.49           N  
ATOM   3359  CA  PRO A 442      17.379 -23.654   0.777  1.00 82.49           C  
ATOM   3360  C   PRO A 442      17.057 -22.162   0.823  1.00 82.49           C  
ATOM   3361  CB  PRO A 442      16.111 -24.492   0.954  1.00 82.49           C  
ATOM   3362  O   PRO A 442      16.707 -21.634   1.882  1.00 82.49           O  
ATOM   3363  CG  PRO A 442      16.085 -24.843   2.407  1.00 82.49           C  
ATOM   3364  CD  PRO A 442      17.498 -24.886   2.913  1.00 82.49           C  
ATOM   3365  N   VAL A 443      17.369 -21.570  -0.266  1.00 83.74           N  
ATOM   3366  CA  VAL A 443      17.099 -20.141  -0.381  1.00 83.74           C  
ATOM   3367  C   VAL A 443      16.013 -19.902  -1.427  1.00 83.74           C  
ATOM   3368  CB  VAL A 443      18.375 -19.350  -0.748  1.00 83.74           C  
ATOM   3369  O   VAL A 443      16.121 -20.373  -2.562  1.00 83.74           O  
ATOM   3370  CG1 VAL A 443      18.069 -17.859  -0.876  1.00 83.74           C  
ATOM   3371  CG2 VAL A 443      19.467 -19.587   0.294  1.00 83.74           C  
ATOM   3372  N   PHE A 444      15.018 -19.377  -0.934  1.00 82.94           N  
ATOM   3373  CA  PHE A 444      13.933 -18.971  -1.819  1.00 82.94           C  
ATOM   3374  C   PHE A 444      14.360 -17.803  -2.700  1.00 82.94           C  
ATOM   3375  CB  PHE A 444      12.690 -18.590  -1.008  1.00 82.94           C  
ATOM   3376  O   PHE A 444      14.652 -16.715  -2.199  1.00 82.94           O  
ATOM   3377  CG  PHE A 444      11.543 -18.099  -1.849  1.00 82.94           C  
ATOM   3378  CD1 PHE A 444      11.255 -16.743  -1.935  1.00 82.94           C  
ATOM   3379  CD2 PHE A 444      10.752 -18.996  -2.555  1.00 82.94           C  
ATOM   3380  CE1 PHE A 444      10.194 -16.286  -2.713  1.00 82.94           C  
ATOM   3381  CE2 PHE A 444       9.689 -18.547  -3.335  1.00 82.94           C  
ATOM   3382  CZ  PHE A 444       9.412 -17.192  -3.412  1.00 82.94           C  
ATOM   3383  N   TRP A 445      14.414 -18.098  -4.044  1.00 89.35           N  
ATOM   3384  CA  TRP A 445      14.950 -17.108  -4.973  1.00 89.35           C  
ATOM   3385  C   TRP A 445      14.086 -17.015  -6.227  1.00 89.35           C  
ATOM   3386  CB  TRP A 445      16.391 -17.454  -5.356  1.00 89.35           C  
ATOM   3387  O   TRP A 445      14.281 -17.773  -7.180  1.00 89.35           O  
ATOM   3388  CG  TRP A 445      17.152 -16.312  -5.960  1.00 89.35           C  
ATOM   3389  CD1 TRP A 445      17.293 -16.028  -7.290  1.00 89.35           C  
ATOM   3390  CD2 TRP A 445      17.880 -15.302  -5.255  1.00 89.35           C  
ATOM   3391  CE2 TRP A 445      18.437 -14.436  -6.222  1.00 89.35           C  
ATOM   3392  CE3 TRP A 445      18.114 -15.043  -3.898  1.00 89.35           C  
ATOM   3393  NE1 TRP A 445      18.065 -14.901  -7.455  1.00 89.35           N  
ATOM   3394  CH2 TRP A 445      19.430 -13.100  -4.539  1.00 89.35           C  
ATOM   3395  CZ2 TRP A 445      19.216 -13.330  -5.874  1.00 89.35           C  
ATOM   3396  CZ3 TRP A 445      18.889 -13.942  -3.553  1.00 89.35           C  
ATOM   3397  N   PRO A 446      13.032 -16.139  -6.160  1.00 90.49           N  
ATOM   3398  CA  PRO A 446      12.135 -15.998  -7.309  1.00 90.49           C  
ATOM   3399  C   PRO A 446      12.826 -15.387  -8.526  1.00 90.49           C  
ATOM   3400  CB  PRO A 446      11.033 -15.074  -6.785  1.00 90.49           C  
ATOM   3401  O   PRO A 446      13.526 -14.378  -8.401  1.00 90.49           O  
ATOM   3402  CG  PRO A 446      11.198 -15.087  -5.299  1.00 90.49           C  
ATOM   3403  CD  PRO A 446      12.630 -15.410  -4.982  1.00 90.49           C  
ATOM   3404  N   GLU A 447      12.604 -16.150  -9.653  1.00 92.48           N  
ATOM   3405  CA  GLU A 447      13.230 -15.668 -10.880  1.00 92.48           C  
ATOM   3406  C   GLU A 447      12.372 -15.988 -12.101  1.00 92.48           C  
ATOM   3407  CB  GLU A 447      14.626 -16.275 -11.046  1.00 92.48           C  
ATOM   3408  O   GLU A 447      11.575 -16.928 -12.077  1.00 92.48           O  
ATOM   3409  CG  GLU A 447      14.617 -17.770 -11.330  1.00 92.48           C  
ATOM   3410  CD  GLU A 447      16.010 -18.360 -11.483  1.00 92.48           C  
ATOM   3411  OE1 GLU A 447      16.130 -19.532 -11.906  1.00 92.48           O  
ATOM   3412  OE2 GLU A 447      16.990 -17.644 -11.177  1.00 92.48           O  
ATOM   3413  N   ARG A 448      12.511 -15.083 -13.073  1.00 93.41           N  
ATOM   3414  CA  ARG A 448      11.941 -15.331 -14.394  1.00 93.41           C  
ATOM   3415  C   ARG A 448      13.029 -15.681 -15.403  1.00 93.41           C  
ATOM   3416  CB  ARG A 448      11.152 -14.112 -14.876  1.00 93.41           C  
ATOM   3417  O   ARG A 448      13.979 -14.918 -15.590  1.00 93.41           O  
ATOM   3418  CG  ARG A 448       9.948 -13.775 -14.011  1.00 93.41           C  
ATOM   3419  CD  ARG A 448       9.201 -12.555 -14.533  1.00 93.41           C  
ATOM   3420  NE  ARG A 448       8.398 -12.877 -15.709  1.00 93.41           N  
ATOM   3421  NH1 ARG A 448       6.375 -12.340 -14.730  1.00 93.41           N  
ATOM   3422  NH2 ARG A 448       6.444 -13.088 -16.896  1.00 93.41           N  
ATOM   3423  CZ  ARG A 448       7.074 -12.767 -15.776  1.00 93.41           C  
ATOM   3424  N   ARG A 449      12.816 -16.876 -16.078  1.00 93.43           N  
ATOM   3425  CA  ARG A 449      13.811 -17.347 -17.036  1.00 93.43           C  
ATOM   3426  C   ARG A 449      13.338 -17.129 -18.469  1.00 93.43           C  
ATOM   3427  CB  ARG A 449      14.120 -18.828 -16.806  1.00 93.43           C  
ATOM   3428  O   ARG A 449      12.231 -17.533 -18.832  1.00 93.43           O  
ATOM   3429  CG  ARG A 449      14.782 -19.119 -15.469  1.00 93.43           C  
ATOM   3430  CD  ARG A 449      15.058 -20.605 -15.288  1.00 93.43           C  
ATOM   3431  NE  ARG A 449      15.694 -20.882 -14.003  1.00 93.43           N  
ATOM   3432  NH1 ARG A 449      17.744 -21.447 -14.905  1.00 93.43           N  
ATOM   3433  NH2 ARG A 449      17.432 -21.500 -12.635  1.00 93.43           N  
ATOM   3434  CZ  ARG A 449      16.956 -21.276 -13.850  1.00 93.43           C  
ATOM   3435  N   TYR A 450      14.188 -16.317 -19.100  1.00 94.40           N  
ATOM   3436  CA  TYR A 450      13.994 -16.091 -20.528  1.00 94.40           C  
ATOM   3437  C   TYR A 450      15.088 -16.774 -21.341  1.00 94.40           C  
ATOM   3438  CB  TYR A 450      13.972 -14.592 -20.838  1.00 94.40           C  
ATOM   3439  O   TYR A 450      16.154 -17.097 -20.812  1.00 94.40           O  
ATOM   3440  CG  TYR A 450      12.930 -13.826 -20.059  1.00 94.40           C  
ATOM   3441  CD1 TYR A 450      11.595 -13.824 -20.460  1.00 94.40           C  
ATOM   3442  CD2 TYR A 450      13.276 -13.104 -18.923  1.00 94.40           C  
ATOM   3443  CE1 TYR A 450      10.632 -13.119 -19.747  1.00 94.40           C  
ATOM   3444  CE2 TYR A 450      12.321 -12.395 -18.202  1.00 94.40           C  
ATOM   3445  OH  TYR A 450      10.053 -11.709 -17.911  1.00 94.40           O  
ATOM   3446  CZ  TYR A 450      11.003 -12.409 -18.621  1.00 94.40           C  
ATOM   3447  N   PRO A 451      14.804 -17.040 -22.701  1.00 95.45           N  
ATOM   3448  CA  PRO A 451      15.842 -17.684 -23.509  1.00 95.45           C  
ATOM   3449  C   PRO A 451      17.170 -16.933 -23.472  1.00 95.45           C  
ATOM   3450  CB  PRO A 451      15.247 -17.673 -24.920  1.00 95.45           C  
ATOM   3451  O   PRO A 451      18.235 -17.549 -23.563  1.00 95.45           O  
ATOM   3452  CG  PRO A 451      13.767 -17.700 -24.711  1.00 95.45           C  
ATOM   3453  CD  PRO A 451      13.441 -16.872 -23.501  1.00 95.45           C  
ATOM   3454  N   TRP A 452      17.170 -15.614 -23.227  1.00 93.58           N  
ATOM   3455  CA  TRP A 452      18.375 -14.797 -23.338  1.00 93.58           C  
ATOM   3456  C   TRP A 452      18.925 -14.449 -21.959  1.00 93.58           C  
ATOM   3457  CB  TRP A 452      18.086 -13.516 -24.125  1.00 93.58           C  
ATOM   3458  O   TRP A 452      19.962 -13.791 -21.845  1.00 93.58           O  
ATOM   3459  CG  TRP A 452      16.863 -12.781 -23.664  1.00 93.58           C  
ATOM   3460  CD1 TRP A 452      16.773 -11.906 -22.617  1.00 93.58           C  
ATOM   3461  CD2 TRP A 452      15.553 -12.862 -24.234  1.00 93.58           C  
ATOM   3462  CE2 TRP A 452      14.717 -12.008 -23.481  1.00 93.58           C  
ATOM   3463  CE3 TRP A 452      15.004 -13.574 -25.309  1.00 93.58           C  
ATOM   3464  NE1 TRP A 452      15.485 -11.437 -22.502  1.00 93.58           N  
ATOM   3465  CH2 TRP A 452      12.848 -12.555 -24.828  1.00 93.58           C  
ATOM   3466  CZ2 TRP A 452      13.359 -11.847 -23.771  1.00 93.58           C  
ATOM   3467  CZ3 TRP A 452      13.654 -13.412 -25.595  1.00 93.58           C  
ATOM   3468  N   GLY A 453      18.252 -14.695 -20.903  1.00 94.53           N  
ATOM   3469  CA  GLY A 453      18.740 -14.361 -19.575  1.00 94.53           C  
ATOM   3470  C   GLY A 453      17.702 -14.564 -18.488  1.00 94.53           C  
ATOM   3471  O   GLY A 453      16.622 -15.100 -18.747  1.00 94.53           O  
ATOM   3472  N   THR A 454      18.163 -14.234 -17.234  1.00 94.92           N  
ATOM   3473  CA  THR A 454      17.286 -14.425 -16.084  1.00 94.92           C  
ATOM   3474  C   THR A 454      17.027 -13.099 -15.375  1.00 94.92           C  
ATOM   3475  CB  THR A 454      17.883 -15.436 -15.087  1.00 94.92           C  
ATOM   3476  O   THR A 454      17.911 -12.243 -15.306  1.00 94.92           O  
ATOM   3477  CG2 THR A 454      18.025 -16.815 -15.721  1.00 94.92           C  
ATOM   3478  OG1 THR A 454      19.176 -14.978 -14.670  1.00 94.92           O  
ATOM   3479  N   ALA A 455      15.812 -12.903 -15.059  1.00 95.14           N  
ATOM   3480  CA  ALA A 455      15.418 -11.765 -14.233  1.00 95.14           C  
ATOM   3481  C   ALA A 455      15.118 -12.203 -12.803  1.00 95.14           C  
ATOM   3482  CB  ALA A 455      14.203 -11.065 -14.838  1.00 95.14           C  
ATOM   3483  O   ALA A 455      14.176 -12.962 -12.564  1.00 95.14           O  
ATOM   3484  N   GLU A 456      15.904 -11.661 -11.904  1.00 94.18           N  
ATOM   3485  CA  GLU A 456      15.810 -12.070 -10.506  1.00 94.18           C  
ATOM   3486  C   GLU A 456      15.066 -11.029  -9.675  1.00 94.18           C  
ATOM   3487  CB  GLU A 456      17.203 -12.313  -9.921  1.00 94.18           C  
ATOM   3488  O   GLU A 456      15.453  -9.858  -9.646  1.00 94.18           O  
ATOM   3489  CG  GLU A 456      18.008 -13.368 -10.666  1.00 94.18           C  
ATOM   3490  CD  GLU A 456      19.431 -13.513 -10.150  1.00 94.18           C  
ATOM   3491  OE1 GLU A 456      20.259 -14.164 -10.826  1.00 94.18           O  
ATOM   3492  OE2 GLU A 456      19.719 -12.972  -9.059  1.00 94.18           O  
ATOM   3493  N   ALA A 457      14.021 -11.446  -8.977  1.00 93.59           N  
ATOM   3494  CA  ALA A 457      13.155 -10.554  -8.210  1.00 93.59           C  
ATOM   3495  C   ALA A 457      13.885  -9.993  -6.994  1.00 93.59           C  
ATOM   3496  CB  ALA A 457      11.889 -11.287  -7.775  1.00 93.59           C  
ATOM   3497  O   ALA A 457      13.699  -8.828  -6.633  1.00 93.59           O  
ATOM   3498  N   PHE A 458      14.802 -10.758  -6.356  1.00 92.28           N  
ATOM   3499  CA  PHE A 458      15.457 -10.350  -5.119  1.00 92.28           C  
ATOM   3500  C   PHE A 458      16.824  -9.741  -5.407  1.00 92.28           C  
ATOM   3501  CB  PHE A 458      15.603 -11.542  -4.168  1.00 92.28           C  
ATOM   3502  O   PHE A 458      17.582  -9.439  -4.482  1.00 92.28           O  
ATOM   3503  CG  PHE A 458      14.310 -11.970  -3.528  1.00 92.28           C  
ATOM   3504  CD1 PHE A 458      13.178 -11.168  -3.612  1.00 92.28           C  
ATOM   3505  CD2 PHE A 458      14.227 -13.175  -2.843  1.00 92.28           C  
ATOM   3506  CE1 PHE A 458      11.980 -11.562  -3.021  1.00 92.28           C  
ATOM   3507  CE2 PHE A 458      13.033 -13.575  -2.249  1.00 92.28           C  
ATOM   3508  CZ  PHE A 458      11.911 -12.767  -2.339  1.00 92.28           C  
ATOM   3509  N   ASN A 459      17.087  -9.596  -6.636  1.00 92.47           N  
ATOM   3510  CA  ASN A 459      18.297  -8.885  -7.035  1.00 92.47           C  
ATOM   3511  C   ASN A 459      18.057  -7.382  -7.133  1.00 92.47           C  
ATOM   3512  CB  ASN A 459      18.823  -9.427  -8.365  1.00 92.47           C  
ATOM   3513  O   ASN A 459      17.276  -6.926  -7.970  1.00 92.47           O  
ATOM   3514  CG  ASN A 459      20.187  -8.870  -8.724  1.00 92.47           C  
ATOM   3515  ND2 ASN A 459      20.895  -9.560  -9.610  1.00 92.47           N  
ATOM   3516  OD1 ASN A 459      20.601  -7.829  -8.208  1.00 92.47           O  
ATOM   3517  N   PRO A 460      18.741  -6.523  -6.240  1.00 91.33           N  
ATOM   3518  CA  PRO A 460      18.517  -5.076  -6.194  1.00 91.33           C  
ATOM   3519  C   PRO A 460      18.855  -4.385  -7.512  1.00 91.33           C  
ATOM   3520  CB  PRO A 460      19.453  -4.609  -5.077  1.00 91.33           C  
ATOM   3521  O   PRO A 460      18.392  -3.269  -7.765  1.00 91.33           O  
ATOM   3522  CG  PRO A 460      20.457  -5.708  -4.936  1.00 91.33           C  
ATOM   3523  CD  PRO A 460      19.808  -7.002  -5.335  1.00 91.33           C  
ATOM   3524  N   GLU A 461      19.667  -5.058  -8.347  1.00 90.38           N  
ATOM   3525  CA  GLU A 461      20.002  -4.481  -9.645  1.00 90.38           C  
ATOM   3526  C   GLU A 461      18.862  -4.666 -10.642  1.00 90.38           C  
ATOM   3527  CB  GLU A 461      21.288  -5.103 -10.195  1.00 90.38           C  
ATOM   3528  O   GLU A 461      18.759  -3.923 -11.621  1.00 90.38           O  
ATOM   3529  CG  GLU A 461      22.526  -4.787  -9.368  1.00 90.38           C  
ATOM   3530  CD  GLU A 461      23.809  -5.330  -9.978  1.00 90.38           C  
ATOM   3531  OE1 GLU A 461      24.908  -4.983  -9.488  1.00 90.38           O  
ATOM   3532  OE2 GLU A 461      23.714  -6.108 -10.954  1.00 90.38           O  
ATOM   3533  N   HIS A 462      17.973  -5.618 -10.403  1.00 92.08           N  
ATOM   3534  CA  HIS A 462      16.874  -5.938 -11.307  1.00 92.08           C  
ATOM   3535  C   HIS A 462      15.556  -5.364 -10.797  1.00 92.08           C  
ATOM   3536  CB  HIS A 462      16.752  -7.452 -11.487  1.00 92.08           C  
ATOM   3537  O   HIS A 462      14.721  -4.919 -11.587  1.00 92.08           O  
ATOM   3538  CG  HIS A 462      17.913  -8.066 -12.203  1.00 92.08           C  
ATOM   3539  CD2 HIS A 462      19.075  -7.526 -12.639  1.00 92.08           C  
ATOM   3540  ND1 HIS A 462      17.952  -9.399 -12.551  1.00 92.08           N  
ATOM   3541  CE1 HIS A 462      19.093  -9.653 -13.170  1.00 92.08           C  
ATOM   3542  NE2 HIS A 462      19.792  -8.533 -13.237  1.00 92.08           N  
ATOM   3543  N   SER A 463      15.440  -5.376  -9.413  1.00 94.23           N  
ATOM   3544  CA  SER A 463      14.139  -5.079  -8.822  1.00 94.23           C  
ATOM   3545  C   SER A 463      14.289  -4.322  -7.506  1.00 94.23           C  
ATOM   3546  CB  SER A 463      13.347  -6.366  -8.592  1.00 94.23           C  
ATOM   3547  O   SER A 463      15.260  -4.527  -6.774  1.00 94.23           O  
ATOM   3548  OG  SER A 463      12.090  -6.085  -8.000  1.00 94.23           O  
ATOM   3549  N   ASP A 464      13.321  -3.454  -7.210  1.00 94.67           N  
ATOM   3550  CA  ASP A 464      13.262  -2.749  -5.933  1.00 94.67           C  
ATOM   3551  C   ASP A 464      12.468  -3.545  -4.901  1.00 94.67           C  
ATOM   3552  CB  ASP A 464      12.645  -1.360  -6.115  1.00 94.67           C  
ATOM   3553  O   ASP A 464      12.148  -3.034  -3.826  1.00 94.67           O  
ATOM   3554  CG  ASP A 464      13.534  -0.415  -6.904  1.00 94.67           C  
ATOM   3555  OD1 ASP A 464      14.751  -0.677  -7.021  1.00 94.67           O  
ATOM   3556  OD2 ASP A 464      13.014   0.603  -7.410  1.00 94.67           O  
ATOM   3557  N   LEU A 465      12.169  -4.727  -5.156  1.00 94.68           N  
ATOM   3558  CA  LEU A 465      11.287  -5.550  -4.335  1.00 94.68           C  
ATOM   3559  C   LEU A 465      11.856  -5.722  -2.930  1.00 94.68           C  
ATOM   3560  CB  LEU A 465      11.076  -6.920  -4.984  1.00 94.68           C  
ATOM   3561  O   LEU A 465      11.122  -5.630  -1.944  1.00 94.68           O  
ATOM   3562  CG  LEU A 465      10.101  -7.863  -4.275  1.00 94.68           C  
ATOM   3563  CD1 LEU A 465       8.720  -7.223  -4.179  1.00 94.68           C  
ATOM   3564  CD2 LEU A 465      10.027  -9.201  -5.003  1.00 94.68           C  
ATOM   3565  N   LEU A 466      13.164  -5.968  -2.765  1.00 92.72           N  
ATOM   3566  CA  LEU A 466      13.775  -6.155  -1.453  1.00 92.72           C  
ATOM   3567  C   LEU A 466      13.718  -4.867  -0.639  1.00 92.72           C  
ATOM   3568  CB  LEU A 466      15.227  -6.617  -1.599  1.00 92.72           C  
ATOM   3569  O   LEU A 466      13.480  -4.902   0.570  1.00 92.72           O  
ATOM   3570  CG  LEU A 466      15.436  -8.073  -2.021  1.00 92.72           C  
ATOM   3571  CD1 LEU A 466      16.924  -8.375  -2.163  1.00 92.72           C  
ATOM   3572  CD2 LEU A 466      14.786  -9.019  -1.017  1.00 92.72           C  
ATOM   3573  N   HIS A 467      13.986  -3.752  -1.351  1.00 93.64           N  
ATOM   3574  CA  HIS A 467      13.885  -2.463  -0.677  1.00 93.64           C  
ATOM   3575  C   HIS A 467      12.456  -2.189  -0.223  1.00 93.64           C  
ATOM   3576  CB  HIS A 467      14.369  -1.339  -1.596  1.00 93.64           C  
ATOM   3577  O   HIS A 467      12.235  -1.701   0.888  1.00 93.64           O  
ATOM   3578  CG  HIS A 467      15.812  -1.451  -1.972  1.00 93.64           C  
ATOM   3579  CD2 HIS A 467      16.933  -1.048  -1.328  1.00 93.64           C  
ATOM   3580  ND1 HIS A 467      16.231  -2.036  -3.147  1.00 93.64           N  
ATOM   3581  CE1 HIS A 467      17.551  -1.990  -3.209  1.00 93.64           C  
ATOM   3582  NE2 HIS A 467      18.001  -1.395  -2.118  1.00 93.64           N  
ATOM   3583  N   LEU A 468      11.521  -2.438  -1.139  1.00 94.88           N  
ATOM   3584  CA  LEU A 468      10.110  -2.271  -0.806  1.00 94.88           C  
ATOM   3585  C   LEU A 468       9.721  -3.159   0.371  1.00 94.88           C  
ATOM   3586  CB  LEU A 468       9.231  -2.593  -2.017  1.00 94.88           C  
ATOM   3587  O   LEU A 468       9.033  -2.712   1.291  1.00 94.88           O  
ATOM   3588  CG  LEU A 468       7.720  -2.473  -1.809  1.00 94.88           C  
ATOM   3589  CD1 LEU A 468       7.354  -1.052  -1.390  1.00 94.88           C  
ATOM   3590  CD2 LEU A 468       6.972  -2.872  -3.076  1.00 94.88           C  
ATOM   3591  N   ARG A 469      10.182  -4.382   0.414  1.00 94.08           N  
ATOM   3592  CA  ARG A 469       9.931  -5.330   1.495  1.00 94.08           C  
ATOM   3593  C   ARG A 469      10.507  -4.822   2.813  1.00 94.08           C  
ATOM   3594  CB  ARG A 469      10.524  -6.700   1.158  1.00 94.08           C  
ATOM   3595  O   ARG A 469       9.834  -4.858   3.846  1.00 94.08           O  
ATOM   3596  CG  ARG A 469      10.200  -7.779   2.180  1.00 94.08           C  
ATOM   3597  CD  ARG A 469      10.737  -9.138   1.753  1.00 94.08           C  
ATOM   3598  NE  ARG A 469      10.567 -10.138   2.803  1.00 94.08           N  
ATOM   3599  NH1 ARG A 469      11.242 -11.922   1.499  1.00 94.08           N  
ATOM   3600  NH2 ARG A 469      10.623 -12.260   3.680  1.00 94.08           N  
ATOM   3601  CZ  ARG A 469      10.811 -11.438   2.658  1.00 94.08           C  
ATOM   3602  N   ALA A 470      11.666  -4.351   2.794  1.00 93.74           N  
ATOM   3603  CA  ALA A 470      12.331  -3.820   3.981  1.00 93.74           C  
ATOM   3604  C   ALA A 470      11.570  -2.624   4.546  1.00 93.74           C  
ATOM   3605  CB  ALA A 470      13.769  -3.425   3.655  1.00 93.74           C  
ATOM   3606  O   ALA A 470      11.393  -2.511   5.762  1.00 93.74           O  
ATOM   3607  N   LEU A 471      11.071  -1.767   3.701  1.00 94.04           N  
ATOM   3608  CA  LEU A 471      10.353  -0.566   4.112  1.00 94.04           C  
ATOM   3609  C   LEU A 471       9.024  -0.924   4.767  1.00 94.04           C  
ATOM   3610  CB  LEU A 471      10.112   0.352   2.910  1.00 94.04           C  
ATOM   3611  O   LEU A 471       8.705  -0.425   5.849  1.00 94.04           O  
ATOM   3612  CG  LEU A 471      11.284   1.241   2.491  1.00 94.04           C  
ATOM   3613  CD1 LEU A 471      10.982   1.923   1.160  1.00 94.04           C  
ATOM   3614  CD2 LEU A 471      11.584   2.275   3.571  1.00 94.04           C  
ATOM   3615  N   LEU A 472       8.295  -1.888   4.167  1.00 94.41           N  
ATOM   3616  CA  LEU A 472       6.929  -2.198   4.577  1.00 94.41           C  
ATOM   3617  C   LEU A 472       6.923  -3.115   5.796  1.00 94.41           C  
ATOM   3618  CB  LEU A 472       6.160  -2.854   3.427  1.00 94.41           C  
ATOM   3619  O   LEU A 472       6.028  -3.025   6.640  1.00 94.41           O  
ATOM   3620  CG  LEU A 472       5.802  -1.948   2.248  1.00 94.41           C  
ATOM   3621  CD1 LEU A 472       5.077  -2.745   1.168  1.00 94.41           C  
ATOM   3622  CD2 LEU A 472       4.949  -0.773   2.715  1.00 94.41           C  
ATOM   3623  N   LEU A 473       7.985  -3.914   5.896  1.00 92.86           N  
ATOM   3624  CA  LEU A 473       7.888  -4.980   6.887  1.00 92.86           C  
ATOM   3625  C   LEU A 473       8.855  -4.739   8.041  1.00 92.86           C  
ATOM   3626  CB  LEU A 473       8.172  -6.339   6.242  1.00 92.86           C  
ATOM   3627  O   LEU A 473       8.741  -5.370   9.094  1.00 92.86           O  
ATOM   3628  CG  LEU A 473       7.230  -6.765   5.115  1.00 92.86           C  
ATOM   3629  CD1 LEU A 473       7.593  -8.162   4.620  1.00 92.86           C  
ATOM   3630  CD2 LEU A 473       5.780  -6.719   5.584  1.00 92.86           C  
ATOM   3631  N   LYS A 474       9.708  -3.731   7.878  1.00 92.56           N  
ATOM   3632  CA  LYS A 474      10.698  -3.618   8.945  1.00 92.56           C  
ATOM   3633  C   LYS A 474      10.977  -2.156   9.283  1.00 92.56           C  
ATOM   3634  CB  LYS A 474      11.997  -4.322   8.550  1.00 92.56           C  
ATOM   3635  O   LYS A 474      10.813  -1.736  10.431  1.00 92.56           O  
ATOM   3636  CG  LYS A 474      13.054  -4.331   9.645  1.00 92.56           C  
ATOM   3637  CD  LYS A 474      14.318  -5.053   9.195  1.00 92.56           C  
ATOM   3638  CE  LYS A 474      15.408  -4.986  10.256  1.00 92.56           C  
ATOM   3639  NZ  LYS A 474      16.659  -5.669   9.808  1.00 92.56           N  
ATOM   3640  N   GLU A 475      11.188  -1.259   8.327  1.00 93.27           N  
ATOM   3641  CA  GLU A 475      11.822   0.031   8.584  1.00 93.27           C  
ATOM   3642  C   GLU A 475      10.782   1.139   8.723  1.00 93.27           C  
ATOM   3643  CB  GLU A 475      12.812   0.375   7.469  1.00 93.27           C  
ATOM   3644  O   GLU A 475      10.946   2.053   9.533  1.00 93.27           O  
ATOM   3645  CG  GLU A 475      13.938  -0.637   7.311  1.00 93.27           C  
ATOM   3646  CD  GLU A 475      14.759  -0.823   8.577  1.00 93.27           C  
ATOM   3647  OE1 GLU A 475      15.375  -1.900   8.748  1.00 93.27           O  
ATOM   3648  OE2 GLU A 475      14.786   0.114   9.405  1.00 93.27           O  
ATOM   3649  N   ALA A 476       9.652   1.089   8.026  1.00 94.55           N  
ATOM   3650  CA  ALA A 476       8.741   2.229   7.958  1.00 94.55           C  
ATOM   3651  C   ALA A 476       7.501   1.992   8.814  1.00 94.55           C  
ATOM   3652  CB  ALA A 476       8.341   2.503   6.510  1.00 94.55           C  
ATOM   3653  O   ALA A 476       6.504   2.708   8.685  1.00 94.55           O  
ATOM   3654  N   LEU A 477       7.537   1.031   9.764  1.00 93.81           N  
ATOM   3655  CA  LEU A 477       6.354   0.609  10.505  1.00 93.81           C  
ATOM   3656  C   LEU A 477       5.878   1.713  11.445  1.00 93.81           C  
ATOM   3657  CB  LEU A 477       6.646  -0.665  11.303  1.00 93.81           C  
ATOM   3658  O   LEU A 477       4.674   1.942  11.581  1.00 93.81           O  
ATOM   3659  CG  LEU A 477       6.966  -1.918  10.485  1.00 93.81           C  
ATOM   3660  CD1 LEU A 477       7.337  -3.073  11.410  1.00 93.81           C  
ATOM   3661  CD2 LEU A 477       5.783  -2.294   9.599  1.00 93.81           C  
ATOM   3662  N   GLU A 478       6.770   2.420  11.959  1.00 92.80           N  
ATOM   3663  CA  GLU A 478       6.415   3.485  12.891  1.00 92.80           C  
ATOM   3664  C   GLU A 478       5.768   4.661  12.165  1.00 92.80           C  
ATOM   3665  CB  GLU A 478       7.650   3.959  13.662  1.00 92.80           C  
ATOM   3666  O   GLU A 478       4.763   5.206  12.627  1.00 92.80           O  
ATOM   3667  CG  GLU A 478       8.200   2.927  14.635  1.00 92.80           C  
ATOM   3668  CD  GLU A 478       9.467   3.383  15.341  1.00 92.80           C  
ATOM   3669  OE1 GLU A 478      10.016   2.613  16.162  1.00 92.80           O  
ATOM   3670  OE2 GLU A 478       9.914   4.520  15.072  1.00 92.80           O  
ATOM   3671  N   GLU A 479       6.400   5.001  11.066  1.00 95.08           N  
ATOM   3672  CA  GLU A 479       5.865   6.095  10.261  1.00 95.08           C  
ATOM   3673  C   GLU A 479       4.478   5.756   9.721  1.00 95.08           C  
ATOM   3674  CB  GLU A 479       6.813   6.427   9.106  1.00 95.08           C  
ATOM   3675  O   GLU A 479       3.571   6.589   9.757  1.00 95.08           O  
ATOM   3676  CG  GLU A 479       8.141   7.021   9.552  1.00 95.08           C  
ATOM   3677  CD  GLU A 479       9.085   7.315   8.396  1.00 95.08           C  
ATOM   3678  OE1 GLU A 479      10.266   7.645   8.646  1.00 95.08           O  
ATOM   3679  OE2 GLU A 479       8.639   7.214   7.231  1.00 95.08           O  
ATOM   3680  N   ILE A 480       4.340   4.584   9.279  1.00 95.60           N  
ATOM   3681  CA  ILE A 480       3.075   4.126   8.715  1.00 95.60           C  
ATOM   3682  C   ILE A 480       2.002   4.105   9.802  1.00 95.60           C  
ATOM   3683  CB  ILE A 480       3.215   2.728   8.073  1.00 95.60           C  
ATOM   3684  O   ILE A 480       0.870   4.537   9.574  1.00 95.60           O  
ATOM   3685  CG1 ILE A 480       4.071   2.806   6.804  1.00 95.60           C  
ATOM   3686  CG2 ILE A 480       1.837   2.132   7.769  1.00 95.60           C  
ATOM   3687  CD1 ILE A 480       4.424   1.449   6.211  1.00 95.60           C  
ATOM   3688  N   SER A 481       2.355   3.682  10.954  1.00 94.33           N  
ATOM   3689  CA  SER A 481       1.421   3.629  12.075  1.00 94.33           C  
ATOM   3690  C   SER A 481       0.993   5.028  12.505  1.00 94.33           C  
ATOM   3691  CB  SER A 481       2.047   2.892  13.260  1.00 94.33           C  
ATOM   3692  O   SER A 481      -0.180   5.260  12.804  1.00 94.33           O  
ATOM   3693  OG  SER A 481       1.162   2.876  14.366  1.00 94.33           O  
ATOM   3694  N   ALA A 482       1.887   5.956  12.612  1.00 95.69           N  
ATOM   3695  CA  ALA A 482       1.601   7.340  12.983  1.00 95.69           C  
ATOM   3696  C   ALA A 482       0.663   7.995  11.973  1.00 95.69           C  
ATOM   3697  CB  ALA A 482       2.898   8.138  13.097  1.00 95.69           C  
ATOM   3698  O   ALA A 482      -0.285   8.685  12.355  1.00 95.69           O  
ATOM   3699  N   ALA A 483       0.960   7.773  10.676  1.00 95.63           N  
ATOM   3700  CA  ALA A 483       0.126   8.324   9.611  1.00 95.63           C  
ATOM   3701  C   ALA A 483      -1.289   7.756   9.674  1.00 95.63           C  
ATOM   3702  CB  ALA A 483       0.749   8.041   8.247  1.00 95.63           C  
ATOM   3703  O   ALA A 483      -2.265   8.479   9.459  1.00 95.63           O  
ATOM   3704  N   LYS A 484      -1.402   6.532   9.932  1.00 96.38           N  
ATOM   3705  CA  LYS A 484      -2.689   5.858  10.077  1.00 96.38           C  
ATOM   3706  C   LYS A 484      -3.512   6.480  11.202  1.00 96.38           C  
ATOM   3707  CB  LYS A 484      -2.487   4.365  10.339  1.00 96.38           C  
ATOM   3708  O   LYS A 484      -4.702   6.750  11.032  1.00 96.38           O  
ATOM   3709  CG  LYS A 484      -3.783   3.588  10.525  1.00 96.38           C  
ATOM   3710  CD  LYS A 484      -3.515   2.119  10.824  1.00 96.38           C  
ATOM   3711  CE  LYS A 484      -2.825   1.938  12.169  1.00 96.38           C  
ATOM   3712  NZ  LYS A 484      -2.523   0.502  12.448  1.00 96.38           N  
ATOM   3713  N   ARG A 485      -2.867   6.691  12.371  1.00 95.84           N  
ATOM   3714  CA  ARG A 485      -3.525   7.269  13.538  1.00 95.84           C  
ATOM   3715  C   ARG A 485      -4.072   8.658  13.227  1.00 95.84           C  
ATOM   3716  CB  ARG A 485      -2.555   7.341  14.721  1.00 95.84           C  
ATOM   3717  O   ARG A 485      -5.207   8.979  13.586  1.00 95.84           O  
ATOM   3718  CG  ARG A 485      -3.207   7.767  16.026  1.00 95.84           C  
ATOM   3719  CD  ARG A 485      -2.254   7.625  17.205  1.00 95.84           C  
ATOM   3720  NE  ARG A 485      -2.814   8.203  18.423  1.00 95.84           N  
ATOM   3721  NH1 ARG A 485      -3.900   6.275  19.087  1.00 95.84           N  
ATOM   3722  NH2 ARG A 485      -4.038   8.173  20.366  1.00 95.84           N  
ATOM   3723  CZ  ARG A 485      -3.583   7.549  19.290  1.00 95.84           C  
ATOM   3724  N   GLN A 486      -3.297   9.478  12.597  1.00 96.88           N  
ATOM   3725  CA  GLN A 486      -3.693  10.833  12.228  1.00 96.88           C  
ATOM   3726  C   GLN A 486      -4.887  10.818  11.278  1.00 96.88           C  
ATOM   3727  CB  GLN A 486      -2.522  11.581  11.589  1.00 96.88           C  
ATOM   3728  O   GLN A 486      -5.840  11.579  11.457  1.00 96.88           O  
ATOM   3729  CG  GLN A 486      -2.825  13.038  11.268  1.00 96.88           C  
ATOM   3730  CD  GLN A 486      -1.655  13.750  10.615  1.00 96.88           C  
ATOM   3731  NE2 GLN A 486      -1.858  15.011  10.247  1.00 96.88           N  
ATOM   3732  OE1 GLN A 486      -0.577  13.172  10.443  1.00 96.88           O  
ATOM   3733  N   ARG A 487      -4.833   9.962  10.360  1.00 96.64           N  
ATOM   3734  CA  ARG A 487      -5.904   9.851   9.376  1.00 96.64           C  
ATOM   3735  C   ARG A 487      -7.203   9.394  10.029  1.00 96.64           C  
ATOM   3736  CB  ARG A 487      -5.510   8.882   8.259  1.00 96.64           C  
ATOM   3737  O   ARG A 487      -8.275   9.927   9.732  1.00 96.64           O  
ATOM   3738  CG  ARG A 487      -6.495   8.842   7.102  1.00 96.64           C  
ATOM   3739  CD  ARG A 487      -6.061   7.858   6.025  1.00 96.64           C  
ATOM   3740  NE  ARG A 487      -4.660   7.476   6.177  1.00 96.64           N  
ATOM   3741  NH1 ARG A 487      -5.092   5.637   7.508  1.00 96.64           N  
ATOM   3742  NH2 ARG A 487      -2.934   6.173   6.951  1.00 96.64           N  
ATOM   3743  CZ  ARG A 487      -4.232   6.430   6.878  1.00 96.64           C  
ATOM   3744  N   TYR A 488      -7.116   8.448  10.824  1.00 97.14           N  
ATOM   3745  CA  TYR A 488      -8.295   7.924  11.505  1.00 97.14           C  
ATOM   3746  C   TYR A 488      -8.914   8.979  12.414  1.00 97.14           C  
ATOM   3747  CB  TYR A 488      -7.936   6.678  12.320  1.00 97.14           C  
ATOM   3748  O   TYR A 488     -10.137   9.124  12.464  1.00 97.14           O  
ATOM   3749  CG  TYR A 488      -9.079   6.145  13.150  1.00 97.14           C  
ATOM   3750  CD1 TYR A 488      -9.078   6.276  14.537  1.00 97.14           C  
ATOM   3751  CD2 TYR A 488     -10.161   5.510  12.550  1.00 97.14           C  
ATOM   3752  CE1 TYR A 488     -10.128   5.785  15.306  1.00 97.14           C  
ATOM   3753  CE2 TYR A 488     -11.216   5.016  13.309  1.00 97.14           C  
ATOM   3754  OH  TYR A 488     -12.233   4.670  15.441  1.00 97.14           O  
ATOM   3755  CZ  TYR A 488     -11.191   5.158  14.684  1.00 97.14           C  
ATOM   3756  N   GLU A 489      -8.107   9.682  13.192  1.00 96.77           N  
ATOM   3757  CA  GLU A 489      -8.594  10.728  14.086  1.00 96.77           C  
ATOM   3758  C   GLU A 489      -9.350  11.806  13.313  1.00 96.77           C  
ATOM   3759  CB  GLU A 489      -7.434  11.354  14.864  1.00 96.77           C  
ATOM   3760  O   GLU A 489     -10.390  12.288  13.767  1.00 96.77           O  
ATOM   3761  CG  GLU A 489      -6.844  10.441  15.928  1.00 96.77           C  
ATOM   3762  CD  GLU A 489      -5.644  11.046  16.640  1.00 96.77           C  
ATOM   3763  OE1 GLU A 489      -5.102  10.404  17.568  1.00 96.77           O  
ATOM   3764  OE2 GLU A 489      -5.245  12.172  16.268  1.00 96.77           O  
ATOM   3765  N   ALA A 490      -8.753  12.143  12.202  1.00 96.41           N  
ATOM   3766  CA  ALA A 490      -9.434  13.117  11.353  1.00 96.41           C  
ATOM   3767  C   ALA A 490     -10.773  12.576  10.863  1.00 96.41           C  
ATOM   3768  CB  ALA A 490      -8.551  13.499  10.168  1.00 96.41           C  
ATOM   3769  O   ALA A 490     -11.781  13.287  10.878  1.00 96.41           O  
ATOM   3770  N   TRP A 491     -10.727  11.358  10.351  1.00 96.41           N  
ATOM   3771  CA  TRP A 491     -11.945  10.703   9.885  1.00 96.41           C  
ATOM   3772  C   TRP A 491     -12.968  10.591  11.010  1.00 96.41           C  
ATOM   3773  CB  TRP A 491     -11.629   9.313   9.326  1.00 96.41           C  
ATOM   3774  O   TRP A 491     -14.157  10.848  10.805  1.00 96.41           O  
ATOM   3775  CG  TRP A 491     -12.838   8.545   8.883  1.00 96.41           C  
ATOM   3776  CD1 TRP A 491     -13.451   8.606   7.663  1.00 96.41           C  
ATOM   3777  CD2 TRP A 491     -13.583   7.603   9.661  1.00 96.41           C  
ATOM   3778  CE2 TRP A 491     -14.636   7.130   8.847  1.00 96.41           C  
ATOM   3779  CE3 TRP A 491     -13.461   7.112  10.967  1.00 96.41           C  
ATOM   3780  NE1 TRP A 491     -14.534   7.757   7.635  1.00 96.41           N  
ATOM   3781  CH2 TRP A 491     -15.422   5.724  10.582  1.00 96.41           C  
ATOM   3782  CZ2 TRP A 491     -15.563   6.188   9.299  1.00 96.41           C  
ATOM   3783  CZ3 TRP A 491     -14.385   6.174  11.415  1.00 96.41           C  
ATOM   3784  N   ARG A 492     -12.510  10.161  12.159  1.00 96.07           N  
ATOM   3785  CA  ARG A 492     -13.362   9.966  13.328  1.00 96.07           C  
ATOM   3786  C   ARG A 492     -14.060  11.264  13.720  1.00 96.07           C  
ATOM   3787  CB  ARG A 492     -12.545   9.434  14.507  1.00 96.07           C  
ATOM   3788  O   ARG A 492     -15.248  11.263  14.047  1.00 96.07           O  
ATOM   3789  CG  ARG A 492     -13.369   9.164  15.756  1.00 96.07           C  
ATOM   3790  CD  ARG A 492     -12.504   8.666  16.906  1.00 96.07           C  
ATOM   3791  NE  ARG A 492     -13.275   8.526  18.138  1.00 96.07           N  
ATOM   3792  NH1 ARG A 492     -11.429   8.332  19.514  1.00 96.07           N  
ATOM   3793  NH2 ARG A 492     -13.541   8.252  20.403  1.00 96.07           N  
ATOM   3794  CZ  ARG A 492     -12.746   8.370  19.349  1.00 96.07           C  
ATOM   3795  N   ARG A 493     -13.367  12.378  13.760  1.00 94.91           N  
ATOM   3796  CA  ARG A 493     -13.949  13.681  14.061  1.00 94.91           C  
ATOM   3797  C   ARG A 493     -15.106  13.996  13.118  1.00 94.91           C  
ATOM   3798  CB  ARG A 493     -12.887  14.779  13.971  1.00 94.91           C  
ATOM   3799  O   ARG A 493     -16.153  14.480  13.552  1.00 94.91           O  
ATOM   3800  CG  ARG A 493     -11.925  14.803  15.149  1.00 94.91           C  
ATOM   3801  CD  ARG A 493     -10.988  16.001  15.086  1.00 94.91           C  
ATOM   3802  NE  ARG A 493      -9.924  15.803  14.107  1.00 94.91           N  
ATOM   3803  NH1 ARG A 493      -9.427  18.048  13.884  1.00 94.91           N  
ATOM   3804  NH2 ARG A 493      -8.261  16.486  12.677  1.00 94.91           N  
ATOM   3805  CZ  ARG A 493      -9.206  16.779  13.558  1.00 94.91           C  
ATOM   3806  N   LYS A 494     -14.956  13.643  11.918  1.00 93.37           N  
ATOM   3807  CA  LYS A 494     -15.988  13.901  10.918  1.00 93.37           C  
ATOM   3808  C   LYS A 494     -17.178  12.963  11.102  1.00 93.37           C  
ATOM   3809  CB  LYS A 494     -15.418  13.754   9.507  1.00 93.37           C  
ATOM   3810  O   LYS A 494     -18.331  13.384  10.983  1.00 93.37           O  
ATOM   3811  CG  LYS A 494     -14.403  14.824   9.134  1.00 93.37           C  
ATOM   3812  CD  LYS A 494     -13.883  14.632   7.716  1.00 93.37           C  
ATOM   3813  CE  LYS A 494     -12.791  15.639   7.378  1.00 93.37           C  
ATOM   3814  NZ  LYS A 494     -12.243  15.422   6.006  1.00 93.37           N  
ATOM   3815  N   ALA A 495     -16.799  11.727  11.349  1.00 91.72           N  
ATOM   3816  CA  ALA A 495     -17.837  10.709  11.483  1.00 91.72           C  
ATOM   3817  C   ALA A 495     -18.707  10.969  12.710  1.00 91.72           C  
ATOM   3818  CB  ALA A 495     -17.212   9.318  11.563  1.00 91.72           C  
ATOM   3819  O   ALA A 495     -19.905  10.679  12.702  1.00 91.72           O  
ATOM   3820  N   LEU A 496     -18.131  11.464  13.793  1.00 89.78           N  
ATOM   3821  CA  LEU A 496     -18.867  11.707  15.029  1.00 89.78           C  
ATOM   3822  C   LEU A 496     -19.674  12.998  14.937  1.00 89.78           C  
ATOM   3823  CB  LEU A 496     -17.907  11.774  16.220  1.00 89.78           C  
ATOM   3824  O   LEU A 496     -20.666  13.167  15.649  1.00 89.78           O  
ATOM   3825  CG  LEU A 496     -17.234  10.462  16.623  1.00 89.78           C  
ATOM   3826  CD1 LEU A 496     -16.241  10.702  17.755  1.00 89.78           C  
ATOM   3827  CD2 LEU A 496     -18.278   9.428  17.032  1.00 89.78           C  
ATOM   3828  N   ARG A 497     -19.291  13.827  14.095  1.00 88.01           N  
ATOM   3829  CA  ARG A 497     -20.017  15.077  13.893  1.00 88.01           C  
ATOM   3830  C   ARG A 497     -21.302  14.843  13.107  1.00 88.01           C  
ATOM   3831  CB  ARG A 497     -19.138  16.098  13.167  1.00 88.01           C  
ATOM   3832  O   ARG A 497     -22.303  15.530  13.324  1.00 88.01           O  
ATOM   3833  CG  ARG A 497     -18.061  16.717  14.044  1.00 88.01           C  
ATOM   3834  CD  ARG A 497     -17.267  17.780  13.297  1.00 88.01           C  
ATOM   3835  NE  ARG A 497     -16.233  18.372  14.140  1.00 88.01           N  
ATOM   3836  NH1 ARG A 497     -15.132  19.428  12.405  1.00 88.01           N  
ATOM   3837  NH2 ARG A 497     -14.355  19.629  14.552  1.00 88.01           N  
ATOM   3838  CZ  ARG A 497     -15.242  19.142  13.697  1.00 88.01           C  
ATOM   3839  N   ALA A 498     -21.284  13.859  12.213  1.00 77.06           N  
ATOM   3840  CA  ALA A 498     -22.389  13.650  11.282  1.00 77.06           C  
ATOM   3841  C   ALA A 498     -23.665  13.263  12.023  1.00 77.06           C  
ATOM   3842  CB  ALA A 498     -22.027  12.578  10.257  1.00 77.06           C  
ATOM   3843  O   ALA A 498     -24.716  13.878  11.827  1.00 77.06           O  
ATOM   3844  N   PRO A 499     -23.573  12.216  12.866  1.00 74.55           N  
ATOM   3845  CA  PRO A 499     -24.787  11.837  13.593  1.00 74.55           C  
ATOM   3846  C   PRO A 499     -25.267  12.927  14.549  1.00 74.55           C  
ATOM   3847  CB  PRO A 499     -24.360  10.585  14.363  1.00 74.55           C  
ATOM   3848  O   PRO A 499     -26.472  13.084  14.757  1.00 74.55           O  
ATOM   3849  CG  PRO A 499     -22.874  10.533  14.213  1.00 74.55           C  
ATOM   3850  CD  PRO A 499     -22.472  11.471  13.111  1.00 74.55           C  
ATOM   3851  N   PHE A 500     -24.275  13.629  15.142  1.00 77.05           N  
ATOM   3852  CA  PHE A 500     -24.607  14.694  16.081  1.00 77.05           C  
ATOM   3853  C   PHE A 500     -25.384  15.806  15.386  1.00 77.05           C  
ATOM   3854  CB  PHE A 500     -23.338  15.263  16.723  1.00 77.05           C  
ATOM   3855  O   PHE A 500     -26.390  16.288  15.910  1.00 77.05           O  
ATOM   3856  CG  PHE A 500     -23.588  16.443  17.623  1.00 77.05           C  
ATOM   3857  CD1 PHE A 500     -23.309  17.734  17.193  1.00 77.05           C  
ATOM   3858  CD2 PHE A 500     -24.104  16.260  18.899  1.00 77.05           C  
ATOM   3859  CE1 PHE A 500     -23.540  18.828  18.024  1.00 77.05           C  
ATOM   3860  CE2 PHE A 500     -24.338  17.349  19.735  1.00 77.05           C  
ATOM   3861  CZ  PHE A 500     -24.054  18.632  19.296  1.00 77.05           C  
ATOM   3862  N   MET A 501     -24.982  16.177  14.195  1.00 73.51           N  
ATOM   3863  CA  MET A 501     -25.637  17.252  13.455  1.00 73.51           C  
ATOM   3864  C   MET A 501     -26.981  16.792  12.901  1.00 73.51           C  
ATOM   3865  CB  MET A 501     -24.742  17.744  12.316  1.00 73.51           C  
ATOM   3866  O   MET A 501     -27.936  17.569  12.853  1.00 73.51           O  
ATOM   3867  CG  MET A 501     -23.535  18.541  12.785  1.00 73.51           C  
ATOM   3868  SD  MET A 501     -23.394  20.165  11.942  1.00 73.51           S  
ATOM   3869  CE  MET A 501     -22.346  19.705  10.534  1.00 73.51           C  
ATOM   3870  N   LYS A 502     -26.993  15.512  12.507  1.00 73.67           N  
ATOM   3871  CA  LYS A 502     -28.264  14.966  12.039  1.00 73.67           C  
ATOM   3872  C   LYS A 502     -29.284  14.899  13.172  1.00 73.67           C  
ATOM   3873  CB  LYS A 502     -28.061  13.576  11.434  1.00 73.67           C  
ATOM   3874  O   LYS A 502     -30.456  15.228  12.979  1.00 73.67           O  
ATOM   3875  CG  LYS A 502     -27.447  13.591  10.042  1.00 73.67           C  
ATOM   3876  CD  LYS A 502     -27.349  12.186   9.460  1.00 73.67           C  
ATOM   3877  CE  LYS A 502     -26.597  12.181   8.135  1.00 73.67           C  
ATOM   3878  NZ  LYS A 502     -26.500  10.806   7.559  1.00 73.67           N  
ATOM   3879  N   ARG A 503     -28.828  14.446  14.329  1.00 76.34           N  
ATOM   3880  CA  ARG A 503     -29.695  14.388  15.502  1.00 76.34           C  
ATOM   3881  C   ARG A 503     -30.126  15.786  15.933  1.00 76.34           C  
ATOM   3882  CB  ARG A 503     -28.988  13.678  16.659  1.00 76.34           C  
ATOM   3883  O   ARG A 503     -31.287  16.002  16.287  1.00 76.34           O  
ATOM   3884  CG  ARG A 503     -29.234  12.178  16.702  1.00 76.34           C  
ATOM   3885  CD  ARG A 503     -28.580  11.534  17.917  1.00 76.34           C  
ATOM   3886  NE  ARG A 503     -28.315  10.115  17.698  1.00 76.34           N  
ATOM   3887  NH1 ARG A 503     -27.427   9.745  19.798  1.00 76.34           N  
ATOM   3888  NH2 ARG A 503     -27.576   8.023  18.292  1.00 76.34           N  
ATOM   3889  CZ  ARG A 503     -27.773   9.298  18.596  1.00 76.34           C  
ATOM   3890  N   LEU A 504     -29.192  16.702  15.930  1.00 78.74           N  
ATOM   3891  CA  LEU A 504     -29.505  18.085  16.270  1.00 78.74           C  
ATOM   3892  C   LEU A 504     -30.466  18.691  15.252  1.00 78.74           C  
ATOM   3893  CB  LEU A 504     -28.226  18.923  16.343  1.00 78.74           C  
ATOM   3894  O   LEU A 504     -31.370  19.446  15.617  1.00 78.74           O  
ATOM   3895  CG  LEU A 504     -28.374  20.340  16.899  1.00 78.74           C  
ATOM   3896  CD1 LEU A 504     -28.898  20.295  18.331  1.00 78.74           C  
ATOM   3897  CD2 LEU A 504     -27.043  21.082  16.835  1.00 78.74           C  
ATOM   3898  N   GLY A 505     -30.185  18.357  14.003  1.00 80.46           N  
ATOM   3899  CA  GLY A 505     -31.100  18.816  12.970  1.00 80.46           C  
ATOM   3900  C   GLY A 505     -32.516  18.306  13.157  1.00 80.46           C  
ATOM   3901  O   GLY A 505     -33.479  19.056  12.985  1.00 80.46           O  
ATOM   3902  N   ARG A 506     -32.624  16.974  13.566  1.00 77.54           N  
ATOM   3903  CA  ARG A 506     -33.933  16.381  13.818  1.00 77.54           C  
ATOM   3904  C   ARG A 506     -34.603  17.027  15.027  1.00 77.54           C  
ATOM   3905  CB  ARG A 506     -33.808  14.872  14.033  1.00 77.54           C  
ATOM   3906  O   ARG A 506     -35.800  17.321  14.996  1.00 77.54           O  
ATOM   3907  CG  ARG A 506     -33.509  14.091  12.763  1.00 77.54           C  
ATOM   3908  CD  ARG A 506     -33.480  12.590  13.016  1.00 77.54           C  
ATOM   3909  NE  ARG A 506     -32.917  11.863  11.883  1.00 77.54           N  
ATOM   3910  NH1 ARG A 506     -33.045   9.786  12.886  1.00 77.54           N  
ATOM   3911  NH2 ARG A 506     -32.203   9.988  10.764  1.00 77.54           N  
ATOM   3912  CZ  ARG A 506     -32.723  10.547  11.847  1.00 77.54           C  
ATOM   3913  N   ARG A 507     -33.837  17.294  16.048  1.00 78.37           N  
ATOM   3914  CA  ARG A 507     -34.360  17.924  17.256  1.00 78.37           C  
ATOM   3915  C   ARG A 507     -34.779  19.365  16.983  1.00 78.37           C  
ATOM   3916  CB  ARG A 507     -33.321  17.884  18.378  1.00 78.37           C  
ATOM   3917  O   ARG A 507     -35.808  19.824  17.485  1.00 78.37           O  
ATOM   3918  CG  ARG A 507     -33.186  16.524  19.044  1.00 78.37           C  
ATOM   3919  CD  ARG A 507     -32.280  16.581  20.266  1.00 78.37           C  
ATOM   3920  NE  ARG A 507     -32.092  15.260  20.860  1.00 78.37           N  
ATOM   3921  NH1 ARG A 507     -30.500  15.947  22.387  1.00 78.37           N  
ATOM   3922  NH2 ARG A 507     -31.159  13.752  22.318  1.00 78.37           N  
ATOM   3923  CZ  ARG A 507     -31.251  14.989  21.854  1.00 78.37           C  
ATOM   3924  N   LEU A 508     -33.880  20.043  16.294  1.00 83.07           N  
ATOM   3925  CA  LEU A 508     -34.213  21.418  15.936  1.00 83.07           C  
ATOM   3926  C   LEU A 508     -35.476  21.466  15.083  1.00 83.07           C  
ATOM   3927  CB  LEU A 508     -33.051  22.073  15.185  1.00 83.07           C  
ATOM   3928  O   LEU A 508     -36.323  22.342  15.269  1.00 83.07           O  
ATOM   3929  CG  LEU A 508     -33.095  23.597  15.066  1.00 83.07           C  
ATOM   3930  CD1 LEU A 508     -32.904  24.242  16.435  1.00 83.07           C  
ATOM   3931  CD2 LEU A 508     -32.035  24.088  14.086  1.00 83.07           C  
ATOM   3932  N   ARG A 509     -35.552  20.563  14.067  1.00 78.88           N  
ATOM   3933  CA  ARG A 509     -36.759  20.471  13.251  1.00 78.88           C  
ATOM   3934  C   ARG A 509     -37.985  20.198  14.116  1.00 78.88           C  
ATOM   3935  CB  ARG A 509     -36.610  19.375  12.193  1.00 78.88           C  
ATOM   3936  O   ARG A 509     -39.043  20.795  13.908  1.00 78.88           O  
ATOM   3937  CG  ARG A 509     -35.780  19.791  10.989  1.00 78.88           C  
ATOM   3938  CD  ARG A 509     -35.712  18.687   9.943  1.00 78.88           C  
ATOM   3939  NE  ARG A 509     -34.788  19.023   8.863  1.00 78.88           N  
ATOM   3940  NH1 ARG A 509     -35.253  17.145   7.601  1.00 78.88           N  
ATOM   3941  NH2 ARG A 509     -33.726  18.684   6.856  1.00 78.88           N  
ATOM   3942  CZ  ARG A 509     -34.591  18.283   7.776  1.00 78.88           C  
ATOM   3943  N   ARG A 510     -37.814  19.347  15.102  1.00 79.03           N  
ATOM   3944  CA  ARG A 510     -38.909  19.028  16.012  1.00 79.03           C  
ATOM   3945  C   ARG A 510     -39.258  20.224  16.891  1.00 79.03           C  
ATOM   3946  CB  ARG A 510     -38.549  17.824  16.885  1.00 79.03           C  
ATOM   3947  O   ARG A 510     -40.434  20.496  17.140  1.00 79.03           O  
ATOM   3948  CG  ARG A 510     -38.663  16.487  16.169  1.00 79.03           C  
ATOM   3949  CD  ARG A 510     -38.443  15.318  17.118  1.00 79.03           C  
ATOM   3950  NE  ARG A 510     -38.358  14.049  16.400  1.00 79.03           N  
ATOM   3951  NH1 ARG A 510     -37.573  12.842  18.207  1.00 79.03           N  
ATOM   3952  NH2 ARG A 510     -37.908  11.807  16.190  1.00 79.03           N  
ATOM   3953  CZ  ARG A 510     -37.946  12.902  16.934  1.00 79.03           C  
ATOM   3954  N   PHE A 511     -38.191  20.885  17.336  1.00 84.41           N  
ATOM   3955  CA  PHE A 511     -38.412  22.075  18.149  1.00 84.41           C  
ATOM   3956  C   PHE A 511     -39.107  23.163  17.339  1.00 84.41           C  
ATOM   3957  CB  PHE A 511     -37.086  22.601  18.706  1.00 84.41           C  
ATOM   3958  O   PHE A 511     -40.043  23.803  17.824  1.00 84.41           O  
ATOM   3959  CG  PHE A 511     -37.240  23.775  19.635  1.00 84.41           C  
ATOM   3960  CD1 PHE A 511     -37.115  25.075  19.161  1.00 84.41           C  
ATOM   3961  CD2 PHE A 511     -37.511  23.578  20.983  1.00 84.41           C  
ATOM   3962  CE1 PHE A 511     -37.257  26.164  20.018  1.00 84.41           C  
ATOM   3963  CE2 PHE A 511     -37.655  24.661  21.846  1.00 84.41           C  
ATOM   3964  CZ  PHE A 511     -37.527  25.953  21.362  1.00 84.41           C  
ATOM   3965  N   VAL A 512     -38.656  23.449  16.176  1.00 83.00           N  
ATOM   3966  CA  VAL A 512     -39.240  24.473  15.317  1.00 83.00           C  
ATOM   3967  C   VAL A 512     -40.678  24.097  14.968  1.00 83.00           C  
ATOM   3968  CB  VAL A 512     -38.413  24.672  14.027  1.00 83.00           C  
ATOM   3969  O   VAL A 512     -41.581  24.934  15.040  1.00 83.00           O  
ATOM   3970  CG1 VAL A 512     -39.147  25.590  13.051  1.00 83.00           C  
ATOM   3971  CG2 VAL A 512     -37.033  25.235  14.360  1.00 83.00           C  
ATOM   3972  N   LEU A 513     -40.931  22.861  14.609  1.00 84.94           N  
ATOM   3973  CA  LEU A 513     -42.251  22.405  14.186  1.00 84.94           C  
ATOM   3974  C   LEU A 513     -43.223  22.387  15.361  1.00 84.94           C  
ATOM   3975  CB  LEU A 513     -42.161  21.010  13.562  1.00 84.94           C  
ATOM   3976  O   LEU A 513     -44.385  22.772  15.217  1.00 84.94           O  
ATOM   3977  CG  LEU A 513     -43.420  20.499  12.859  1.00 84.94           C  
ATOM   3978  CD1 LEU A 513     -43.647  21.260  11.557  1.00 84.94           C  
ATOM   3979  CD2 LEU A 513     -43.316  19.000  12.597  1.00 84.94           C  
ATOM   3980  N   TRP A 514     -42.715  22.031  16.618  1.00 82.80           N  
ATOM   3981  CA  TRP A 514     -43.664  21.824  17.708  1.00 82.80           C  
ATOM   3982  C   TRP A 514     -43.727  23.049  18.614  1.00 82.80           C  
ATOM   3983  CB  TRP A 514     -43.282  20.587  18.526  1.00 82.80           C  
ATOM   3984  O   TRP A 514     -44.766  23.330  19.216  1.00 82.80           O  
ATOM   3985  CG  TRP A 514     -43.619  19.288  17.859  1.00 82.80           C  
ATOM   3986  CD1 TRP A 514     -42.865  18.613  16.940  1.00 82.80           C  
ATOM   3987  CD2 TRP A 514     -44.802  18.508  18.058  1.00 82.80           C  
ATOM   3988  CE2 TRP A 514     -44.698  17.371  17.225  1.00 82.80           C  
ATOM   3989  CE3 TRP A 514     -45.941  18.660  18.860  1.00 82.80           C  
ATOM   3990  NE1 TRP A 514     -43.508  17.460  16.555  1.00 82.80           N  
ATOM   3991  CH2 TRP A 514     -46.795  16.564  17.967  1.00 82.80           C  
ATOM   3992  CZ2 TRP A 514     -45.692  16.391  17.173  1.00 82.80           C  
ATOM   3993  CZ3 TRP A 514     -46.929  17.683  18.806  1.00 82.80           C  
ATOM   3994  N   THR A 515     -42.745  23.889  18.598  1.00 82.62           N  
ATOM   3995  CA  THR A 515     -42.735  24.978  19.568  1.00 82.62           C  
ATOM   3996  C   THR A 515     -42.721  26.331  18.862  1.00 82.62           C  
ATOM   3997  CB  THR A 515     -41.521  24.876  20.510  1.00 82.62           C  
ATOM   3998  O   THR A 515     -43.499  27.224  19.205  1.00 82.62           O  
ATOM   3999  CG2 THR A 515     -41.576  23.597  21.340  1.00 82.62           C  
ATOM   4000  OG1 THR A 515     -40.318  24.876  19.732  1.00 82.62           O  
ATOM   4001  N   ALA A 516     -41.757  26.510  17.998  1.00 80.96           N  
ATOM   4002  CA  ALA A 516     -41.504  27.828  17.420  1.00 80.96           C  
ATOM   4003  C   ALA A 516     -42.613  28.223  16.449  1.00 80.96           C  
ATOM   4004  CB  ALA A 516     -40.151  27.848  16.713  1.00 80.96           C  
ATOM   4005  O   ALA A 516     -43.086  29.362  16.467  1.00 80.96           O  
ATOM   4006  N   LEU A 517     -43.118  27.352  15.583  1.00 79.78           N  
ATOM   4007  CA  LEU A 517     -44.126  27.664  14.575  1.00 79.78           C  
ATOM   4008  C   LEU A 517     -45.472  27.964  15.226  1.00 79.78           C  
ATOM   4009  CB  LEU A 517     -44.271  26.505  13.585  1.00 79.78           C  
ATOM   4010  O   LEU A 517     -46.113  28.967  14.904  1.00 79.78           O  
ATOM   4011  CG  LEU A 517     -43.260  26.462  12.439  1.00 79.78           C  
ATOM   4012  CD1 LEU A 517     -43.376  25.144  11.680  1.00 79.78           C  
ATOM   4013  CD2 LEU A 517     -43.465  27.645  11.500  1.00 79.78           C  
ATOM   4014  N   PRO A 518     -45.974  27.074  16.164  1.00 80.75           N  
ATOM   4015  CA  PRO A 518     -47.234  27.414  16.829  1.00 80.75           C  
ATOM   4016  C   PRO A 518     -47.138  28.696  17.654  1.00 80.75           C  
ATOM   4017  CB  PRO A 518     -47.496  26.204  17.729  1.00 80.75           C  
ATOM   4018  O   PRO A 518     -48.094  29.474  17.706  1.00 80.75           O  
ATOM   4019  CG  PRO A 518     -46.661  25.108  17.148  1.00 80.75           C  
ATOM   4020  CD  PRO A 518     -45.506  25.727  16.415  1.00 80.75           C  
ATOM   4021  N   ALA A 519     -46.054  28.877  18.338  1.00 81.31           N  
ATOM   4022  CA  ALA A 519     -45.848  30.105  19.102  1.00 81.31           C  
ATOM   4023  C   ALA A 519     -45.880  31.329  18.191  1.00 81.31           C  
ATOM   4024  CB  ALA A 519     -44.524  30.044  19.860  1.00 81.31           C  
ATOM   4025  O   ALA A 519     -46.490  32.347  18.530  1.00 81.31           O  
ATOM   4026  N   ALA A 520     -45.169  31.245  17.096  1.00 80.04           N  
ATOM   4027  CA  ALA A 520     -45.188  32.321  16.108  1.00 80.04           C  
ATOM   4028  C   ALA A 520     -46.594  32.530  15.552  1.00 80.04           C  
ATOM   4029  CB  ALA A 520     -44.210  32.020  14.975  1.00 80.04           C  
ATOM   4030  O   ALA A 520     -47.028  33.668  15.356  1.00 80.04           O  
ATOM   4031  N   ALA A 521     -47.235  31.426  15.217  1.00 80.27           N  
ATOM   4032  CA  ALA A 521     -48.616  31.499  14.748  1.00 80.27           C  
ATOM   4033  C   ALA A 521     -49.515  32.158  15.791  1.00 80.27           C  
ATOM   4034  CB  ALA A 521     -49.137  30.105  14.406  1.00 80.27           C  
ATOM   4035  O   ALA A 521     -50.386  32.962  15.450  1.00 80.27           O  
ATOM   4036  N   ALA A 522     -49.295  31.811  17.099  1.00 80.19           N  
ATOM   4037  CA  ALA A 522     -50.072  32.384  18.196  1.00 80.19           C  
ATOM   4038  C   ALA A 522     -49.796  33.878  18.342  1.00 80.19           C  
ATOM   4039  CB  ALA A 522     -49.762  31.659  19.503  1.00 80.19           C  
ATOM   4040  O   ALA A 522     -50.718  34.668  18.558  1.00 80.19           O  
ATOM   4041  N   VAL A 523     -48.512  34.230  18.271  1.00 83.00           N  
ATOM   4042  CA  VAL A 523     -48.113  35.630  18.363  1.00 83.00           C  
ATOM   4043  C   VAL A 523     -48.677  36.408  17.176  1.00 83.00           C  
ATOM   4044  CB  VAL A 523     -46.576  35.780  18.417  1.00 83.00           C  
ATOM   4045  O   VAL A 523     -49.164  37.530  17.336  1.00 83.00           O  
ATOM   4046  CG1 VAL A 523     -46.175  37.253  18.354  1.00 83.00           C  
ATOM   4047  CG2 VAL A 523     -46.021  35.125  19.680  1.00 83.00           C  
ATOM   4048  N   PHE A 524     -48.521  35.826  15.947  1.00 81.83           N  
ATOM   4049  CA  PHE A 524     -49.096  36.422  14.747  1.00 81.83           C  
ATOM   4050  C   PHE A 524     -50.605  36.581  14.892  1.00 81.83           C  
ATOM   4051  CB  PHE A 524     -48.774  35.570  13.515  1.00 81.83           C  
ATOM   4052  O   PHE A 524     -51.164  37.616  14.523  1.00 81.83           O  
ATOM   4053  CG  PHE A 524     -49.287  36.150  12.225  1.00 81.83           C  
ATOM   4054  CD1 PHE A 524     -50.491  35.718  11.682  1.00 81.83           C  
ATOM   4055  CD2 PHE A 524     -48.565  37.128  11.555  1.00 81.83           C  
ATOM   4056  CE1 PHE A 524     -50.968  36.253  10.488  1.00 81.83           C  
ATOM   4057  CE2 PHE A 524     -49.035  37.668  10.361  1.00 81.83           C  
ATOM   4058  CZ  PHE A 524     -50.236  37.228   9.829  1.00 81.83           C  
ATOM   4059  N   ALA A 525     -51.239  35.584  15.376  1.00 74.99           N  
ATOM   4060  CA  ALA A 525     -52.682  35.643  15.593  1.00 74.99           C  
ATOM   4061  C   ALA A 525     -53.038  36.708  16.628  1.00 74.99           C  
ATOM   4062  CB  ALA A 525     -53.210  34.280  16.034  1.00 74.99           C  
ATOM   4063  O   ALA A 525     -54.053  37.396  16.495  1.00 74.99           O  
ATOM   4064  N   ALA A 526     -52.156  36.863  17.687  1.00 77.39           N  
ATOM   4065  CA  ALA A 526     -52.382  37.849  18.740  1.00 77.39           C  
ATOM   4066  C   ALA A 526     -52.198  39.269  18.211  1.00 77.39           C  
ATOM   4067  CB  ALA A 526     -51.441  37.598  19.916  1.00 77.39           C  
ATOM   4068  O   ALA A 526     -52.939  40.179  18.588  1.00 77.39           O  
ATOM   4069  N   HIS A 527     -51.119  39.458  17.315  1.00 75.91           N  
ATOM   4070  CA  HIS A 527     -50.782  40.775  16.787  1.00 75.91           C  
ATOM   4071  C   HIS A 527     -51.761  41.198  15.697  1.00 75.91           C  
ATOM   4072  CB  HIS A 527     -49.353  40.784  16.241  1.00 75.91           C  
ATOM   4073  O   HIS A 527     -52.071  42.384  15.561  1.00 75.91           O  
ATOM   4074  CG  HIS A 527     -48.539  41.949  16.709  1.00 75.91           C  
ATOM   4075  CD2 HIS A 527     -47.722  42.090  17.779  1.00 75.91           C  
ATOM   4076  ND1 HIS A 527     -48.516  43.155  16.043  1.00 75.91           N  
ATOM   4077  CE1 HIS A 527     -47.717  43.990  16.686  1.00 75.91           C  
ATOM   4078  NE2 HIS A 527     -47.223  43.369  17.743  1.00 75.91           N  
ATOM   4079  N   HIS A 528     -52.399  40.311  14.995  1.00 69.92           N  
ATOM   4080  CA  HIS A 528     -53.340  40.692  13.947  1.00 69.92           C  
ATOM   4081  C   HIS A 528     -54.782  40.495  14.404  1.00 69.92           C  
ATOM   4082  CB  HIS A 528     -53.078  39.888  12.673  1.00 69.92           C  
ATOM   4083  O   HIS A 528     -55.718  40.752  13.644  1.00 69.92           O  
ATOM   4084  CG  HIS A 528     -51.870  40.340  11.916  1.00 69.92           C  
ATOM   4085  CD2 HIS A 528     -50.711  39.703  11.626  1.00 69.92           C  
ATOM   4086  ND1 HIS A 528     -51.769  41.597  11.358  1.00 69.92           N  
ATOM   4087  CE1 HIS A 528     -50.597  41.712  10.757  1.00 69.92           C  
ATOM   4088  NE2 HIS A 528     -49.936  40.577  10.905  1.00 69.92           N  
ATOM   4089  N   GLY A 529     -55.065  40.771  15.809  1.00 63.12           N  
ATOM   4090  CA  GLY A 529     -56.436  40.892  16.278  1.00 63.12           C  
ATOM   4091  C   GLY A 529     -57.358  39.831  15.706  1.00 63.12           C  
ATOM   4092  O   GLY A 529     -58.475  40.135  15.284  1.00 63.12           O  
ATOM   4093  N   PHE A 530     -56.884  38.567  15.706  1.00 55.68           N  
ATOM   4094  CA  PHE A 530     -57.538  37.371  15.188  1.00 55.68           C  
ATOM   4095  C   PHE A 530     -58.610  36.879  16.152  1.00 55.68           C  
ATOM   4096  CB  PHE A 530     -56.512  36.263  14.932  1.00 55.68           C  
ATOM   4097  O   PHE A 530     -58.395  36.851  17.366  1.00 55.68           O  
ATOM   4098  CG  PHE A 530     -56.411  35.850  13.489  1.00 55.68           C  
ATOM   4099  CD1 PHE A 530     -57.207  34.828  12.986  1.00 55.68           C  
ATOM   4100  CD2 PHE A 530     -55.520  36.485  12.634  1.00 55.68           C  
ATOM   4101  CE1 PHE A 530     -57.116  34.444  11.651  1.00 55.68           C  
ATOM   4102  CE2 PHE A 530     -55.423  36.106  11.298  1.00 55.68           C  
ATOM   4103  CZ  PHE A 530     -56.221  35.085  10.808  1.00 55.68           C  
ATOM   4104  N   ASP A 531     -59.839  37.311  16.062  1.00 63.02           N  
ATOM   4105  CA  ASP A 531     -61.039  36.793  16.710  1.00 63.02           C  
ATOM   4106  C   ASP A 531     -60.991  35.271  16.819  1.00 63.02           C  
ATOM   4107  CB  ASP A 531     -62.292  37.226  15.944  1.00 63.02           C  
ATOM   4108  O   ASP A 531     -61.038  34.569  15.807  1.00 63.02           O  
ATOM   4109  CG  ASP A 531     -63.390  37.751  16.852  1.00 63.02           C  
ATOM   4110  OD1 ASP A 531     -63.289  37.590  18.088  1.00 63.02           O  
ATOM   4111  OD2 ASP A 531     -64.367  38.328  16.327  1.00 63.02           O  
ATOM   4112  N   ALA A 532     -60.243  34.740  17.797  1.00 59.15           N  
ATOM   4113  CA  ALA A 532     -60.129  33.352  18.237  1.00 59.15           C  
ATOM   4114  C   ALA A 532     -61.433  32.594  18.004  1.00 59.15           C  
ATOM   4115  CB  ALA A 532     -59.739  33.292  19.712  1.00 59.15           C  
ATOM   4116  O   ALA A 532     -61.417  31.425  17.610  1.00 59.15           O  
ATOM   4117  N   GLN A 533     -62.558  33.352  18.057  1.00 65.85           N  
ATOM   4118  CA  GLN A 533     -63.840  32.676  17.883  1.00 65.85           C  
ATOM   4119  C   GLN A 533     -64.110  32.381  16.410  1.00 65.85           C  
ATOM   4120  CB  GLN A 533     -64.975  33.518  18.467  1.00 65.85           C  
ATOM   4121  O   GLN A 533     -64.631  31.317  16.070  1.00 65.85           O  
ATOM   4122  CG  GLN A 533     -65.444  33.052  19.838  1.00 65.85           C  
ATOM   4123  CD  GLN A 533     -66.500  33.962  20.438  1.00 65.85           C  
ATOM   4124  NE2 GLN A 533     -67.563  33.367  20.968  1.00 65.85           N  
ATOM   4125  OE1 GLN A 533     -66.360  35.189  20.427  1.00 65.85           O  
ATOM   4126  N   GLN A 534     -63.624  33.269  15.563  1.00 67.23           N  
ATOM   4127  CA  GLN A 534     -63.833  33.082  14.131  1.00 67.23           C  
ATOM   4128  C   GLN A 534     -62.969  31.945  13.592  1.00 67.23           C  
ATOM   4129  CB  GLN A 534     -63.532  34.375  13.371  1.00 67.23           C  
ATOM   4130  O   GLN A 534     -63.414  31.169  12.745  1.00 67.23           O  
ATOM   4131  CG  GLN A 534     -64.425  34.598  12.158  1.00 67.23           C  
ATOM   4132  CD  GLN A 534     -64.254  35.977  11.549  1.00 67.23           C  
ATOM   4133  NE2 GLN A 534     -64.984  36.244  10.472  1.00 67.23           N  
ATOM   4134  OE1 GLN A 534     -63.472  36.796  12.043  1.00 67.23           O  
ATOM   4135  N   VAL A 535     -61.780  31.837  14.108  1.00 61.50           N  
ATOM   4136  CA  VAL A 535     -60.868  30.787  13.665  1.00 61.50           C  
ATOM   4137  C   VAL A 535     -61.368  29.429  14.152  1.00 61.50           C  
ATOM   4138  CB  VAL A 535     -59.428  31.036  14.166  1.00 61.50           C  
ATOM   4139  O   VAL A 535     -61.359  28.450  13.401  1.00 61.50           O  
ATOM   4140  CG1 VAL A 535     -58.533  29.838  13.854  1.00 61.50           C  
ATOM   4141  CG2 VAL A 535     -58.860  32.309  13.543  1.00 61.50           C  
ATOM   4142  N   ARG A 536     -61.710  29.496  15.478  1.00 68.65           N  
ATOM   4143  CA  ARG A 536     -62.286  28.266  16.012  1.00 68.65           C  
ATOM   4144  C   ARG A 536     -63.499  27.831  15.197  1.00 68.65           C  
ATOM   4145  CB  ARG A 536     -62.679  28.449  17.479  1.00 68.65           C  
ATOM   4146  O   ARG A 536     -63.647  26.649  14.877  1.00 68.65           O  
ATOM   4147  CG  ARG A 536     -61.793  27.687  18.453  1.00 68.65           C  
ATOM   4148  CD  ARG A 536     -62.299  27.803  19.884  1.00 68.65           C  
ATOM   4149  NE  ARG A 536     -61.328  28.470  20.747  1.00 68.65           N  
ATOM   4150  NH1 ARG A 536     -62.751  28.649  22.559  1.00 68.65           N  
ATOM   4151  NH2 ARG A 536     -60.609  29.455  22.693  1.00 68.65           N  
ATOM   4152  CZ  ARG A 536     -61.565  28.857  21.998  1.00 68.65           C  
ATOM   4153  N   ASP A 537     -64.330  28.854  14.931  1.00 77.77           N  
ATOM   4154  CA  ASP A 537     -65.528  28.547  14.155  1.00 77.77           C  
ATOM   4155  C   ASP A 537     -65.166  28.100  12.741  1.00 77.77           C  
ATOM   4156  CB  ASP A 537     -66.458  29.761  14.101  1.00 77.77           C  
ATOM   4157  O   ASP A 537     -65.795  27.194  12.191  1.00 77.77           O  
ATOM   4158  CG  ASP A 537     -67.130  30.052  15.432  1.00 77.77           C  
ATOM   4159  OD1 ASP A 537     -67.174  29.156  16.302  1.00 77.77           O  
ATOM   4160  OD2 ASP A 537     -67.623  31.187  15.610  1.00 77.77           O  
ATOM   4161  N   SER A 538     -64.063  28.714  12.185  1.00 70.04           N  
ATOM   4162  CA  SER A 538     -63.631  28.350  10.839  1.00 70.04           C  
ATOM   4163  C   SER A 538     -63.009  26.958  10.816  1.00 70.04           C  
ATOM   4164  CB  SER A 538     -62.630  29.373  10.302  1.00 70.04           C  
ATOM   4165  O   SER A 538     -63.216  26.195   9.870  1.00 70.04           O  
ATOM   4166  OG  SER A 538     -63.242  30.642  10.147  1.00 70.04           O  
ATOM   4167  N   VAL A 539     -62.160  26.723  11.887  1.00 71.48           N  
ATOM   4168  CA  VAL A 539     -61.531  25.411  11.996  1.00 71.48           C  
ATOM   4169  C   VAL A 539     -62.601  24.339  12.187  1.00 71.48           C  
ATOM   4170  CB  VAL A 539     -60.515  25.363  13.160  1.00 71.48           C  
ATOM   4171  O   VAL A 539     -62.533  23.269  11.576  1.00 71.48           O  
ATOM   4172  CG1 VAL A 539     -60.005  23.939  13.373  1.00 71.48           C  
ATOM   4173  CG2 VAL A 539     -59.353  26.317  12.892  1.00 71.48           C  
ATOM   4174  N   LYS A 540     -63.549  24.634  13.112  1.00 78.06           N  
ATOM   4175  CA  LYS A 540     -64.661  23.715  13.337  1.00 78.06           C  
ATOM   4176  C   LYS A 540     -65.457  23.491  12.054  1.00 78.06           C  
ATOM   4177  CB  LYS A 540     -65.581  24.245  14.438  1.00 78.06           C  
ATOM   4178  O   LYS A 540     -65.847  22.362  11.748  1.00 78.06           O  
ATOM   4179  CG  LYS A 540     -65.475  23.485  15.752  1.00 78.06           C  
ATOM   4180  CD  LYS A 540     -66.401  24.069  16.811  1.00 78.06           C  
ATOM   4181  CE  LYS A 540     -66.194  23.402  18.164  1.00 78.06           C  
ATOM   4182  NZ  LYS A 540     -67.058  24.010  19.220  1.00 78.06           N  
ATOM   4183  N   ASP A 541     -65.706  24.611  11.330  1.00 78.69           N  
ATOM   4184  CA  ASP A 541     -66.437  24.519  10.069  1.00 78.69           C  
ATOM   4185  C   ASP A 541     -65.655  23.705   9.040  1.00 78.69           C  
ATOM   4186  CB  ASP A 541     -66.736  25.915   9.519  1.00 78.69           C  
ATOM   4187  O   ASP A 541     -66.235  22.901   8.307  1.00 78.69           O  
ATOM   4188  CG  ASP A 541     -68.013  26.513  10.082  1.00 78.69           C  
ATOM   4189  OD1 ASP A 541     -68.777  25.792  10.761  1.00 78.69           O  
ATOM   4190  OD2 ASP A 541     -68.260  27.715   9.843  1.00 78.69           O  
ATOM   4191  N   ALA A 542     -64.305  23.975   9.013  1.00 69.61           N  
ATOM   4192  CA  ALA A 542     -63.448  23.229   8.096  1.00 69.61           C  
ATOM   4193  C   ALA A 542     -63.410  21.748   8.463  1.00 69.61           C  
ATOM   4194  CB  ALA A 542     -62.036  23.810   8.094  1.00 69.61           C  
ATOM   4195  O   ALA A 542     -63.440  20.883   7.584  1.00 69.61           O  
ATOM   4196  N   ARG A 543     -63.189  21.514   9.776  1.00 76.89           N  
ATOM   4197  CA  ARG A 543     -63.223  20.142  10.273  1.00 76.89           C  
ATOM   4198  C   ARG A 543     -64.537  19.459   9.909  1.00 76.89           C  
ATOM   4199  CB  ARG A 543     -63.020  20.115  11.790  1.00 76.89           C  
ATOM   4200  O   ARG A 543     -64.542  18.311   9.460  1.00 76.89           O  
ATOM   4201  CG  ARG A 543     -62.956  18.714  12.377  1.00 76.89           C  
ATOM   4202  CD  ARG A 543     -62.794  18.744  13.891  1.00 76.89           C  
ATOM   4203  NE  ARG A 543     -63.890  18.053  14.563  1.00 76.89           N  
ATOM   4204  NH1 ARG A 543     -62.864  18.005  16.633  1.00 76.89           N  
ATOM   4205  NH2 ARG A 543     -64.948  17.090  16.360  1.00 76.89           N  
ATOM   4206  CZ  ARG A 543     -63.898  17.717  15.851  1.00 76.89           C  
ATOM   4207  N   ASN A 544     -65.619  20.125  10.151  1.00 79.98           N  
ATOM   4208  CA  ASN A 544     -66.931  19.571   9.835  1.00 79.98           C  
ATOM   4209  C   ASN A 544     -67.119  19.399   8.330  1.00 79.98           C  
ATOM   4210  CB  ASN A 544     -68.040  20.455  10.411  1.00 79.98           C  
ATOM   4211  O   ASN A 544     -67.739  18.432   7.885  1.00 79.98           O  
ATOM   4212  CG  ASN A 544     -68.132  20.366  11.921  1.00 79.98           C  
ATOM   4213  ND2 ASN A 544     -68.852  21.302  12.528  1.00 79.98           N  
ATOM   4214  OD1 ASN A 544     -67.559  19.464  12.539  1.00 79.98           O  
ATOM   4215  N   ARG A 545     -66.535  20.336   7.539  1.00 72.44           N  
ATOM   4216  CA  ARG A 545     -66.593  20.202   6.087  1.00 72.44           C  
ATOM   4217  C   ARG A 545     -65.804  18.985   5.617  1.00 72.44           C  
ATOM   4218  CB  ARG A 545     -66.060  21.466   5.409  1.00 72.44           C  
ATOM   4219  O   ARG A 545     -66.232  18.275   4.705  1.00 72.44           O  
ATOM   4220  CG  ARG A 545     -67.098  22.566   5.252  1.00 72.44           C  
ATOM   4221  CD  ARG A 545     -66.534  23.772   4.515  1.00 72.44           C  
ATOM   4222  NE  ARG A 545     -67.467  24.896   4.527  1.00 72.44           N  
ATOM   4223  NH1 ARG A 545     -66.928  25.634   2.406  1.00 72.44           N  
ATOM   4224  NH2 ARG A 545     -68.509  26.741   3.643  1.00 72.44           N  
ATOM   4225  CZ  ARG A 545     -67.633  25.754   3.525  1.00 72.44           C  
ATOM   4226  N   LEU A 546     -64.598  18.837   6.210  1.00 68.53           N  
ATOM   4227  CA  LEU A 546     -63.765  17.691   5.864  1.00 68.53           C  
ATOM   4228  C   LEU A 546     -64.437  16.386   6.279  1.00 68.53           C  
ATOM   4229  CB  LEU A 546     -62.391  17.805   6.531  1.00 68.53           C  
ATOM   4230  O   LEU A 546     -64.359  15.387   5.561  1.00 68.53           O  
ATOM   4231  CG  LEU A 546     -61.266  18.381   5.670  1.00 68.53           C  
ATOM   4232  CD1 LEU A 546     -60.316  19.212   6.526  1.00 68.53           C  
ATOM   4233  CD2 LEU A 546     -60.512  17.263   4.957  1.00 68.53           C  
ATOM   4234  N   ARG A 547     -64.944  16.450   7.496  1.00 71.72           N  
ATOM   4235  CA  ARG A 547     -65.689  15.283   7.956  1.00 71.72           C  
ATOM   4236  C   ARG A 547     -66.881  15.002   7.047  1.00 71.72           C  
ATOM   4237  CB  ARG A 547     -66.165  15.481   9.397  1.00 71.72           C  
ATOM   4238  O   ARG A 547     -67.170  13.845   6.733  1.00 71.72           O  
ATOM   4239  CG  ARG A 547     -65.767  14.355  10.338  1.00 71.72           C  
ATOM   4240  CD  ARG A 547     -66.234  14.618  11.762  1.00 71.72           C  
ATOM   4241  NE  ARG A 547     -66.366  13.380  12.524  1.00 71.72           N  
ATOM   4242  NH1 ARG A 547     -67.303  14.381  14.384  1.00 71.72           N  
ATOM   4243  NH2 ARG A 547     -66.945  12.117  14.353  1.00 71.72           N  
ATOM   4244  CZ  ARG A 547     -66.871  13.295  13.752  1.00 71.72           C  
ATOM   4245  N   ARG A 548     -67.553  16.071   6.663  1.00 73.30           N  
ATOM   4246  CA  ARG A 548     -68.683  15.877   5.760  1.00 73.30           C  
ATOM   4247  C   ARG A 548     -68.214  15.386   4.395  1.00 73.30           C  
ATOM   4248  CB  ARG A 548     -69.477  17.176   5.606  1.00 73.30           C  
ATOM   4249  O   ARG A 548     -68.863  14.537   3.778  1.00 73.30           O  
ATOM   4250  CG  ARG A 548     -70.321  17.530   6.820  1.00 73.30           C  
ATOM   4251  CD  ARG A 548     -71.160  18.777   6.579  1.00 73.30           C  
ATOM   4252  NE  ARG A 548     -71.891  19.174   7.779  1.00 73.30           N  
ATOM   4253  NH1 ARG A 548     -72.898  21.012   6.807  1.00 73.30           N  
ATOM   4254  NH2 ARG A 548     -73.317  20.497   9.001  1.00 73.30           N  
ATOM   4255  CZ  ARG A 548     -72.700  20.227   7.860  1.00 73.30           C  
ATOM   4256  N   LYS A 549     -67.034  15.961   4.013  1.00 65.00           N  
ATOM   4257  CA  LYS A 549     -66.470  15.497   2.749  1.00 65.00           C  
ATOM   4258  C   LYS A 549     -65.943  14.070   2.873  1.00 65.00           C  
ATOM   4259  CB  LYS A 549     -65.350  16.430   2.286  1.00 65.00           C  
ATOM   4260  O   LYS A 549     -66.047  13.280   1.933  1.00 65.00           O  
ATOM   4261  CG  LYS A 549     -65.842  17.674   1.560  1.00 65.00           C  
ATOM   4262  CD  LYS A 549     -64.682  18.512   1.039  1.00 65.00           C  
ATOM   4263  CE  LYS A 549     -65.172  19.767   0.329  1.00 65.00           C  
ATOM   4264  NZ  LYS A 549     -64.037  20.602  -0.166  1.00 65.00           N  
ATOM   4265  N   ALA A 550     -65.249  13.862   3.998  1.00 57.66           N  
ATOM   4266  CA  ALA A 550     -64.778  12.505   4.260  1.00 57.66           C  
ATOM   4267  C   ALA A 550     -65.947  11.529   4.365  1.00 57.66           C  
ATOM   4268  CB  ALA A 550     -63.943  12.468   5.538  1.00 57.66           C  
ATOM   4269  O   ALA A 550     -65.861  10.395   3.888  1.00 57.66           O  
ATOM   4270  N   LYS A 551     -67.006  11.986   5.036  1.00 59.69           N  
ATOM   4271  CA  LYS A 551     -68.213  11.170   5.132  1.00 59.69           C  
ATOM   4272  C   LYS A 551     -68.939  11.102   3.792  1.00 59.69           C  
ATOM   4273  CB  LYS A 551     -69.149  11.722   6.208  1.00 59.69           C  
ATOM   4274  O   LYS A 551     -69.484  10.058   3.428  1.00 59.69           O  
ATOM   4275  CG  LYS A 551     -69.609  10.684   7.220  1.00 59.69           C  
ATOM   4276  CD  LYS A 551     -70.465  11.310   8.314  1.00 59.69           C  
ATOM   4277  CE  LYS A 551     -70.877  10.283   9.360  1.00 59.69           C  
ATOM   4278  NZ  LYS A 551     -71.695  10.898  10.448  1.00 59.69           N  
ATOM   4279  N   ALA A 552     -68.891  12.231   3.056  1.00 60.01           N  
ATOM   4280  CA  ALA A 552     -69.476  12.214   1.718  1.00 60.01           C  
ATOM   4281  C   ALA A 552     -68.634  11.373   0.763  1.00 60.01           C  
ATOM   4282  CB  ALA A 552     -69.622  13.636   1.182  1.00 60.01           C  
ATOM   4283  O   ALA A 552     -69.166  10.749  -0.159  1.00 60.01           O  
ATOM   4284  N   THR A 553     -67.218  11.343   1.049  1.00 52.58           N  
ATOM   4285  CA  THR A 553     -66.323  10.545   0.219  1.00 52.58           C  
ATOM   4286  C   THR A 553     -66.367   9.077   0.632  1.00 52.58           C  
ATOM   4287  CB  THR A 553     -64.874  11.061   0.303  1.00 52.58           C  
ATOM   4288  O   THR A 553     -66.209   8.185  -0.205  1.00 52.58           O  
ATOM   4289  CG2 THR A 553     -64.524  11.916  -0.910  1.00 52.58           C  
ATOM   4290  OG1 THR A 553     -64.722  11.850   1.489  1.00 52.58           O  
ATOM   4291  N   ARG A 554     -66.727   8.923   2.033  1.00 50.13           N  
ATOM   4292  CA  ARG A 554     -66.824   7.531   2.461  1.00 50.13           C  
ATOM   4293  C   ARG A 554     -68.049   6.856   1.853  1.00 50.13           C  
ATOM   4294  CB  ARG A 554     -66.880   7.441   3.988  1.00 50.13           C  
ATOM   4295  O   ARG A 554     -68.020   5.661   1.552  1.00 50.13           O  
ATOM   4296  CG  ARG A 554     -65.522   7.242   4.643  1.00 50.13           C  
ATOM   4297  CD  ARG A 554     -65.647   7.014   6.142  1.00 50.13           C  
ATOM   4298  NE  ARG A 554     -64.473   6.337   6.685  1.00 50.13           N  
ATOM   4299  NH1 ARG A 554     -65.216   6.355   8.872  1.00 50.13           N  
ATOM   4300  NH2 ARG A 554     -63.188   5.421   8.353  1.00 50.13           N  
ATOM   4301  CZ  ARG A 554     -64.295   6.039   7.969  1.00 50.13           C  
ATOM   4302  N   GLN A 555     -68.976   7.778   1.419  1.00 50.39           N  
ATOM   4303  CA  GLN A 555     -70.148   7.110   0.863  1.00 50.39           C  
ATOM   4304  C   GLN A 555     -69.918   6.718  -0.593  1.00 50.39           C  
ATOM   4305  CB  GLN A 555     -71.382   8.007   0.977  1.00 50.39           C  
ATOM   4306  O   GLN A 555     -70.305   5.626  -1.016  1.00 50.39           O  
ATOM   4307  CG  GLN A 555     -72.111   7.883   2.308  1.00 50.39           C  
ATOM   4308  CD  GLN A 555     -73.422   8.646   2.332  1.00 50.39           C  
ATOM   4309  NE2 GLN A 555     -74.284   8.314   3.288  1.00 50.39           N  
ATOM   4310  OE1 GLN A 555     -73.658   9.527   1.500  1.00 50.39           O  
ATOM   4311  N   PRO A 556     -69.018   7.549  -1.324  1.00 46.82           N  
ATOM   4312  CA  PRO A 556     -68.773   7.017  -2.666  1.00 46.82           C  
ATOM   4313  C   PRO A 556     -67.671   5.960  -2.689  1.00 46.82           C  
ATOM   4314  CB  PRO A 556     -68.361   8.254  -3.467  1.00 46.82           C  
ATOM   4315  O   PRO A 556     -67.721   5.028  -3.496  1.00 46.82           O  
ATOM   4316  CG  PRO A 556     -68.039   9.287  -2.435  1.00 46.82           C  
ATOM   4317  CD  PRO A 556     -68.630   8.853  -1.125  1.00 46.82           C  
ATOM   4318  N   ALA A 557     -66.631   6.079  -1.615  1.00 45.68           N  
ATOM   4319  CA  ALA A 557     -65.553   5.095  -1.578  1.00 45.68           C  
ATOM   4320  C   ALA A 557     -66.069   3.732  -1.126  1.00 45.68           C  
ATOM   4321  CB  ALA A 557     -64.432   5.569  -0.656  1.00 45.68           C  
ATOM   4322  O   ALA A 557     -65.663   2.698  -1.662  1.00 45.68           O  
ATOM   4323  N   ALA A 558     -67.078   3.797  -0.177  1.00 46.41           N  
ATOM   4324  CA  ALA A 558     -67.712   2.552   0.248  1.00 46.41           C  
ATOM   4325  C   ALA A 558     -68.648   2.018  -0.833  1.00 46.41           C  
ATOM   4326  CB  ALA A 558     -68.476   2.762   1.553  1.00 46.41           C  
ATOM   4327  O   ALA A 558     -68.705   0.809  -1.071  1.00 46.41           O  
ATOM   4328  N   ALA A 559     -69.291   3.021  -1.565  1.00 45.89           N  
ATOM   4329  CA  ALA A 559     -70.112   2.580  -2.690  1.00 45.89           C  
ATOM   4330  C   ALA A 559     -69.243   2.113  -3.854  1.00 45.89           C  
ATOM   4331  CB  ALA A 559     -71.042   3.704  -3.142  1.00 45.89           C  
ATOM   4332  O   ALA A 559     -69.576   1.139  -4.533  1.00 45.89           O  
ATOM   4333  N   ALA A 560     -67.920   2.834  -3.962  1.00 41.98           N  
ATOM   4334  CA  ALA A 560     -66.967   2.435  -4.995  1.00 41.98           C  
ATOM   4335  C   ALA A 560     -66.328   1.090  -4.661  1.00 41.98           C  
ATOM   4336  CB  ALA A 560     -65.891   3.504  -5.167  1.00 41.98           C  
ATOM   4337  O   ALA A 560     -66.126   0.255  -5.546  1.00 41.98           O  
ATOM   4338  N   LEU A 561     -66.057   0.910  -3.336  1.00 45.05           N  
ATOM   4339  CA  LEU A 561     -65.526  -0.371  -2.885  1.00 45.05           C  
ATOM   4340  C   LEU A 561     -66.582  -1.466  -2.994  1.00 45.05           C  
ATOM   4341  CB  LEU A 561     -65.030  -0.267  -1.440  1.00 45.05           C  
ATOM   4342  O   LEU A 561     -66.281  -2.583  -3.422  1.00 45.05           O  
ATOM   4343  CG  LEU A 561     -64.051  -1.347  -0.979  1.00 45.05           C  
ATOM   4344  CD1 LEU A 561     -62.636  -0.784  -0.906  1.00 45.05           C  
ATOM   4345  CD2 LEU A 561     -64.477  -1.915   0.370  1.00 45.05           C  
ATOM   4346  N   GLU A 562     -67.898  -1.127  -2.658  1.00 46.05           N  
ATOM   4347  CA  GLU A 562     -68.981  -2.088  -2.845  1.00 46.05           C  
ATOM   4348  C   GLU A 562     -69.271  -2.312  -4.327  1.00 46.05           C  
ATOM   4349  CB  GLU A 562     -70.248  -1.617  -2.127  1.00 46.05           C  
ATOM   4350  O   GLU A 562     -69.512  -3.443  -4.754  1.00 46.05           O  
ATOM   4351  CG  GLU A 562     -70.409  -2.189  -0.726  1.00 46.05           C  
ATOM   4352  CD  GLU A 562     -71.387  -3.351  -0.661  1.00 46.05           C  
ATOM   4353  OE1 GLU A 562     -71.392  -4.085   0.353  1.00 46.05           O  
ATOM   4354  OE2 GLU A 562     -72.154  -3.531  -1.633  1.00 46.05           O  
ATOM   4355  N   ALA A 563     -69.114  -1.168  -5.145  1.00 40.54           N  
ATOM   4356  CA  ALA A 563     -69.307  -1.345  -6.582  1.00 40.54           C  
ATOM   4357  C   ALA A 563     -68.174  -2.166  -7.190  1.00 40.54           C  
ATOM   4358  CB  ALA A 563     -69.409   0.011  -7.276  1.00 40.54           C  
ATOM   4359  O   ALA A 563     -68.410  -3.027  -8.042  1.00 40.54           O  
ATOM   4360  N   LEU A 564     -66.877  -1.936  -6.639  1.00 40.69           N  
ATOM   4361  CA  LEU A 564     -65.711  -2.699  -7.070  1.00 40.69           C  
ATOM   4362  C   LEU A 564     -65.821  -4.155  -6.631  1.00 40.69           C  
ATOM   4363  CB  LEU A 564     -64.428  -2.080  -6.508  1.00 40.69           C  
ATOM   4364  O   LEU A 564     -65.468  -5.064  -7.386  1.00 40.69           O  
ATOM   4365  CG  LEU A 564     -63.302  -1.825  -7.512  1.00 40.69           C  
ATOM   4366  CD1 LEU A 564     -62.739  -0.419  -7.330  1.00 40.69           C  
ATOM   4367  CD2 LEU A 564     -62.203  -2.870  -7.361  1.00 40.69           C  
ATOM   4368  N   LEU A 565     -66.362  -4.356  -5.434  1.00 42.94           N  
ATOM   4369  CA  LEU A 565     -66.570  -5.711  -4.935  1.00 42.94           C  
ATOM   4370  C   LEU A 565     -67.707  -6.398  -5.683  1.00 42.94           C  
ATOM   4371  CB  LEU A 565     -66.870  -5.689  -3.434  1.00 42.94           C  
ATOM   4372  O   LEU A 565     -67.627  -7.591  -5.983  1.00 42.94           O  
ATOM   4373  CG  LEU A 565     -65.678  -5.901  -2.500  1.00 42.94           C  
ATOM   4374  CD1 LEU A 565     -66.001  -5.385  -1.102  1.00 42.94           C  
ATOM   4375  CD2 LEU A 565     -65.289  -7.375  -2.455  1.00 42.94           C  
ATOM   4376  N   LEU A 566     -68.730  -5.680  -6.159  1.00 43.75           N  
ATOM   4377  CA  LEU A 566     -69.842  -6.270  -6.897  1.00 43.75           C  
ATOM   4378  C   LEU A 566     -69.455  -6.527  -8.349  1.00 43.75           C  
ATOM   4379  CB  LEU A 566     -71.070  -5.358  -6.837  1.00 43.75           C  
ATOM   4380  O   LEU A 566     -69.835  -7.548  -8.926  1.00 43.75           O  
ATOM   4381  CG  LEU A 566     -72.036  -5.597  -5.675  1.00 43.75           C  
ATOM   4382  CD1 LEU A 566     -72.910  -4.367  -5.452  1.00 43.75           C  
ATOM   4383  CD2 LEU A 566     -72.895  -6.829  -5.939  1.00 43.75           C  
ATOM   4384  N   VAL A 567     -68.505  -5.624  -8.887  1.00 43.79           N  
ATOM   4385  CA  VAL A 567     -67.947  -5.864 -10.214  1.00 43.79           C  
ATOM   4386  C   VAL A 567     -66.999  -7.060 -10.168  1.00 43.79           C  
ATOM   4387  CB  VAL A 567     -67.208  -4.619 -10.753  1.00 43.79           C  
ATOM   4388  O   VAL A 567     -67.016  -7.909 -11.062  1.00 43.79           O  
ATOM   4389  CG1 VAL A 567     -66.465  -4.949 -12.046  1.00 43.79           C  
ATOM   4390  CG2 VAL A 567     -68.191  -3.471 -10.976  1.00 43.79           C  
ATOM   4391  N   ALA A 568     -66.244  -7.118  -9.029  1.00 41.88           N  
ATOM   4392  CA  ALA A 568     -65.366  -8.268  -8.827  1.00 41.88           C  
ATOM   4393  C   ALA A 568     -66.174  -9.544  -8.610  1.00 41.88           C  
ATOM   4394  CB  ALA A 568     -64.434  -8.024  -7.643  1.00 41.88           C  
ATOM   4395  O   ALA A 568     -65.741 -10.633  -8.994  1.00 41.88           O  
ATOM   4396  N   ALA A 569     -67.463  -9.381  -8.192  1.00 46.70           N  
ATOM   4397  CA  ALA A 569     -68.301 -10.557  -7.977  1.00 46.70           C  
ATOM   4398  C   ALA A 569     -69.165 -10.846  -9.202  1.00 46.70           C  
ATOM   4399  CB  ALA A 569     -69.180 -10.367  -6.743  1.00 46.70           C  
ATOM   4400  O   ALA A 569     -69.913 -11.826  -9.225  1.00 46.70           O  
ATOM   4401  N   GLY A 570     -68.958 -10.196 -10.456  1.00 40.97           N  
ATOM   4402  CA  GLY A 570     -69.474 -10.584 -11.759  1.00 40.97           C  
ATOM   4403  C   GLY A 570     -70.941 -10.247 -11.945  1.00 40.97           C  
ATOM   4404  O   GLY A 570     -71.596 -10.776 -12.846  1.00 40.97           O  
ATOM   4405  N   LYS A 571     -71.576  -9.252 -11.237  1.00 44.98           N  
ATOM   4406  CA  LYS A 571     -72.955  -8.855 -11.509  1.00 44.98           C  
ATOM   4407  C   LYS A 571     -73.017  -7.447 -12.092  1.00 44.98           C  
ATOM   4408  CB  LYS A 571     -73.797  -8.932 -10.234  1.00 44.98           C  
ATOM   4409  O   LYS A 571     -73.131  -6.467 -11.352  1.00 44.98           O  
ATOM   4410  CG  LYS A 571     -74.058 -10.351  -9.750  1.00 44.98           C  
ATOM   4411  CD  LYS A 571     -74.984 -10.367  -8.540  1.00 44.98           C  
ATOM   4412  CE  LYS A 571     -75.246 -11.786  -8.055  1.00 44.98           C  
ATOM   4413  NZ  LYS A 571     -76.159 -11.807  -6.872  1.00 44.98           N  
ATOM   4414  N   GLY A 572     -72.393  -7.210 -13.173  1.00 43.50           N  
ATOM   4415  CA  GLY A 572     -71.912  -6.163 -14.060  1.00 43.50           C  
ATOM   4416  C   GLY A 572     -73.030  -5.346 -14.680  1.00 43.50           C  
ATOM   4417  O   GLY A 572     -72.864  -4.152 -14.938  1.00 43.50           O  
ATOM   4418  N   THR A 573     -74.361  -5.688 -14.429  1.00 47.43           N  
ATOM   4419  CA  THR A 573     -75.320  -4.864 -15.157  1.00 47.43           C  
ATOM   4420  C   THR A 573     -75.928  -3.806 -14.242  1.00 47.43           C  
ATOM   4421  CB  THR A 573     -76.441  -5.722 -15.772  1.00 47.43           C  
ATOM   4422  O   THR A 573     -76.260  -2.706 -14.690  1.00 47.43           O  
ATOM   4423  CG2 THR A 573     -75.888  -6.683 -16.819  1.00 47.43           C  
ATOM   4424  OG1 THR A 573     -77.078  -6.478 -14.734  1.00 47.43           O  
ATOM   4425  N   HIS A 574     -75.519  -3.688 -12.954  1.00 38.75           N  
ATOM   4426  CA  HIS A 574     -76.074  -2.622 -12.128  1.00 38.75           C  
ATOM   4427  C   HIS A 574     -74.994  -1.628 -11.714  1.00 38.75           C  
ATOM   4428  CB  HIS A 574     -76.755  -3.204 -10.887  1.00 38.75           C  
ATOM   4429  O   HIS A 574     -75.299  -0.561 -11.176  1.00 38.75           O  
ATOM   4430  CG  HIS A 574     -78.099  -3.798 -11.164  1.00 38.75           C  
ATOM   4431  CD2 HIS A 574     -78.511  -5.087 -11.195  1.00 38.75           C  
ATOM   4432  ND1 HIS A 574     -79.206  -3.031 -11.457  1.00 38.75           N  
ATOM   4433  CE1 HIS A 574     -80.244  -3.826 -11.656  1.00 38.75           C  
ATOM   4434  NE2 HIS A 574     -79.850  -5.078 -11.503  1.00 38.75           N  
ATOM   4435  N   ALA A 575     -73.683  -1.680 -12.268  1.00 41.76           N  
ATOM   4436  CA  ALA A 575     -72.561  -0.815 -11.910  1.00 41.76           C  
ATOM   4437  C   ALA A 575     -72.498   0.406 -12.822  1.00 41.76           C  
ATOM   4438  CB  ALA A 575     -71.248  -1.592 -11.975  1.00 41.76           C  
ATOM   4439  O   ALA A 575     -72.151   1.503 -12.377  1.00 41.76           O  
ATOM   4440  N   ALA A 576     -73.339   0.263 -13.941  1.00 37.69           N  
ATOM   4441  CA  ALA A 576     -73.247   1.347 -14.916  1.00 37.69           C  
ATOM   4442  C   ALA A 576     -74.203   2.483 -14.565  1.00 37.69           C  
ATOM   4443  CB  ALA A 576     -73.538   0.825 -16.321  1.00 37.69           C  
ATOM   4444  O   ALA A 576     -73.869   3.658 -14.735  1.00 37.69           O  
ATOM   4445  N   ALA A 577     -75.229   2.242 -13.705  1.00 37.27           N  
ATOM   4446  CA  ALA A 577     -76.113   3.329 -13.292  1.00 37.27           C  
ATOM   4447  C   ALA A 577     -75.543   4.073 -12.088  1.00 37.27           C  
ATOM   4448  CB  ALA A 577     -77.505   2.790 -12.971  1.00 37.27           C  
ATOM   4449  O   ALA A 577     -75.660   5.297 -11.994  1.00 37.27           O  
ATOM   4450  N   ALA A 578     -74.409   3.523 -11.389  1.00 39.11           N  
ATOM   4451  CA  ALA A 578     -73.852   4.184 -10.211  1.00 39.11           C  
ATOM   4452  C   ALA A 578     -72.653   5.051 -10.585  1.00 39.11           C  
ATOM   4453  CB  ALA A 578     -73.451   3.151  -9.161  1.00 39.11           C  
ATOM   4454  O   ALA A 578     -72.459   6.130 -10.020  1.00 39.11           O  
ATOM   4455  N   ALA A 579     -72.172   4.870 -11.864  1.00 40.20           N  
ATOM   4456  CA  ALA A 579     -70.970   5.613 -12.233  1.00 40.20           C  
ATOM   4457  C   ALA A 579     -71.324   6.873 -13.018  1.00 40.20           C  
ATOM   4458  CB  ALA A 579     -70.028   4.729 -13.048  1.00 40.20           C  
ATOM   4459  O   ALA A 579     -70.646   7.896 -12.899  1.00 40.20           O  
ATOM   4460  N   ALA A 580     -72.620   6.971 -13.476  1.00 35.45           N  
ATOM   4461  CA  ALA A 580     -73.020   8.127 -14.274  1.00 35.45           C  
ATOM   4462  C   ALA A 580     -73.464   9.283 -13.382  1.00 35.45           C  
ATOM   4463  CB  ALA A 580     -74.139   7.745 -15.240  1.00 35.45           C  
ATOM   4464  O   ALA A 580     -73.246  10.450 -13.714  1.00 35.45           O  
ATOM   4465  N   GLN A 581     -73.383   9.230 -12.023  1.00 33.44           N  
ATOM   4466  CA  GLN A 581     -73.790  10.375 -11.215  1.00 33.44           C  
ATOM   4467  C   GLN A 581     -72.605  10.956 -10.449  1.00 33.44           C  
ATOM   4468  CB  GLN A 581     -74.901   9.978 -10.242  1.00 33.44           C  
ATOM   4469  O   GLN A 581     -72.637  12.116 -10.033  1.00 33.44           O  
ATOM   4470  CG  GLN A 581     -75.702  11.158  -9.709  1.00 33.44           C  
ATOM   4471  CD  GLN A 581     -76.686  11.706 -10.725  1.00 33.44           C  
ATOM   4472  NE2 GLN A 581     -77.314  12.830 -10.396  1.00 33.44           N  
ATOM   4473  OE1 GLN A 581     -76.881  11.125 -11.797  1.00 33.44           O  
ATOM   4474  N   ALA A 582     -71.305  10.620 -10.775  1.00 40.49           N  
ATOM   4475  CA  ALA A 582     -70.255  11.214  -9.952  1.00 40.49           C  
ATOM   4476  C   ALA A 582     -69.351  12.118 -10.784  1.00 40.49           C  
ATOM   4477  CB  ALA A 582     -69.431  10.122  -9.273  1.00 40.49           C  
ATOM   4478  O   ALA A 582     -68.428  12.742 -10.253  1.00 40.49           O  
ATOM   4479  N   GLU A 583     -69.775  12.643 -12.032  1.00 32.83           N  
ATOM   4480  CA  GLU A 583     -69.063  13.568 -12.909  1.00 32.83           C  
ATOM   4481  C   GLU A 583     -69.366  15.018 -12.543  1.00 32.83           C  
ATOM   4482  CB  GLU A 583     -69.425  13.308 -14.373  1.00 32.83           C  
ATOM   4483  O   GLU A 583     -68.626  15.928 -12.924  1.00 32.83           O  
ATOM   4484  CG  GLU A 583     -68.266  12.784 -15.209  1.00 32.83           C  
ATOM   4485  CD  GLU A 583     -68.626  12.582 -16.673  1.00 32.83           C  
ATOM   4486  OE1 GLU A 583     -67.731  12.229 -17.474  1.00 32.83           O  
ATOM   4487  OE2 GLU A 583     -69.811  12.779 -17.021  1.00 32.83           O  
ATOM   4488  N   SER A 584     -69.347  15.508 -11.221  1.00 33.22           N  
ATOM   4489  CA  SER A 584     -69.236  16.958 -11.105  1.00 33.22           C  
ATOM   4490  C   SER A 584     -68.645  17.362  -9.759  1.00 33.22           C  
ATOM   4491  CB  SER A 584     -70.604  17.617 -11.288  1.00 33.22           C  
ATOM   4492  O   SER A 584     -68.321  18.532  -9.543  1.00 33.22           O  
ATOM   4493  OG  SER A 584     -71.456  17.319 -10.196  1.00 33.22           O  
ATOM   4494  N   ASP A 585     -67.346  16.991  -9.266  1.00 32.49           N  
ATOM   4495  CA  ASP A 585     -66.715  17.853  -8.272  1.00 32.49           C  
ATOM   4496  C   ASP A 585     -65.272  17.426  -8.011  1.00 32.49           C  
ATOM   4497  CB  ASP A 585     -67.512  17.839  -6.965  1.00 32.49           C  
ATOM   4498  O   ASP A 585     -65.001  16.246  -7.778  1.00 32.49           O  
ATOM   4499  CG  ASP A 585     -68.718  18.761  -6.996  1.00 32.49           C  
ATOM   4500  OD1 ASP A 585     -68.787  19.644  -7.877  1.00 32.49           O  
ATOM   4501  OD2 ASP A 585     -69.605  18.604  -6.130  1.00 32.49           O  
ATOM   4502  N   GLY A 586     -64.198  17.898  -8.736  1.00 32.70           N  
ATOM   4503  CA  GLY A 586     -63.016  18.701  -8.468  1.00 32.70           C  
ATOM   4504  C   GLY A 586     -62.052  18.040  -7.502  1.00 32.70           C  
ATOM   4505  O   GLY A 586     -62.472  17.329  -6.586  1.00 32.70           O  
ATOM   4506  N   ALA A 587     -60.869  17.681  -7.975  1.00 37.22           N  
ATOM   4507  CA  ALA A 587     -59.415  17.625  -8.097  1.00 37.22           C  
ATOM   4508  C   ALA A 587     -58.780  17.062  -6.828  1.00 37.22           C  
ATOM   4509  CB  ALA A 587     -58.852  19.011  -8.400  1.00 37.22           C  
ATOM   4510  O   ALA A 587     -57.604  16.689  -6.828  1.00 37.22           O  
ATOM   4511  N   LEU A 588     -59.338  15.975  -6.164  1.00 31.16           N  
ATOM   4512  CA  LEU A 588     -58.528  15.225  -5.210  1.00 31.16           C  
ATOM   4513  C   LEU A 588     -58.755  13.725  -5.364  1.00 31.16           C  
ATOM   4514  CB  LEU A 588     -58.850  15.658  -3.777  1.00 31.16           C  
ATOM   4515  O   LEU A 588     -57.911  12.920  -4.964  1.00 31.16           O  
ATOM   4516  CG  LEU A 588     -57.830  16.575  -3.100  1.00 31.16           C  
ATOM   4517  CD1 LEU A 588     -58.510  17.431  -2.037  1.00 31.16           C  
ATOM   4518  CD2 LEU A 588     -56.696  15.757  -2.490  1.00 31.16           C  
ATOM   4519  N   LEU A 589     -59.506  13.237  -6.438  1.00 35.64           N  
ATOM   4520  CA  LEU A 589     -59.703  11.839  -6.808  1.00 35.64           C  
ATOM   4521  C   LEU A 589     -58.862  11.476  -8.027  1.00 35.64           C  
ATOM   4522  CB  LEU A 589     -61.181  11.562  -7.091  1.00 35.64           C  
ATOM   4523  O   LEU A 589     -58.561  10.301  -8.251  1.00 35.64           O  
ATOM   4524  CG  LEU A 589     -61.726  10.220  -6.602  1.00 35.64           C  
ATOM   4525  CD1 LEU A 589     -62.581  10.417  -5.355  1.00 35.64           C  
ATOM   4526  CD2 LEU A 589     -62.528   9.534  -7.703  1.00 35.64           C  
ATOM   4527  N   ALA A 590     -58.098  12.469  -8.488  1.00 32.31           N  
ATOM   4528  CA  ALA A 590     -57.193  12.158  -9.592  1.00 32.31           C  
ATOM   4529  C   ALA A 590     -55.859  11.628  -9.075  1.00 32.31           C  
ATOM   4530  CB  ALA A 590     -56.971  13.393 -10.462  1.00 32.31           C  
ATOM   4531  O   ALA A 590     -55.269  10.725  -9.673  1.00 32.31           O  
ATOM   4532  N   VAL A 591     -55.613  11.781  -7.699  1.00 29.86           N  
ATOM   4533  CA  VAL A 591     -54.304  11.361  -7.208  1.00 29.86           C  
ATOM   4534  C   VAL A 591     -54.400   9.957  -6.617  1.00 29.86           C  
ATOM   4535  CB  VAL A 591     -53.752  12.346  -6.153  1.00 29.86           C  
ATOM   4536  O   VAL A 591     -53.506   9.130  -6.816  1.00 29.86           O  
ATOM   4537  CG1 VAL A 591     -52.449  11.821  -5.554  1.00 29.86           C  
ATOM   4538  CG2 VAL A 591     -53.541  13.727  -6.772  1.00 29.86           C  
ATOM   4539  N   ALA A 592     -55.663   9.512  -6.148  1.00 30.20           N  
ATOM   4540  CA  ALA A 592     -55.837   8.171  -5.596  1.00 30.20           C  
ATOM   4541  C   ALA A 592     -56.117   7.155  -6.699  1.00 30.20           C  
ATOM   4542  CB  ALA A 592     -56.967   8.162  -4.569  1.00 30.20           C  
ATOM   4543  O   ALA A 592     -55.609   6.032  -6.661  1.00 30.20           O  
ATOM   4544  N   VAL A 593     -56.693   7.686  -7.868  1.00 36.23           N  
ATOM   4545  CA  VAL A 593     -56.816   6.871  -9.072  1.00 36.23           C  
ATOM   4546  C   VAL A 593     -55.464   6.781  -9.775  1.00 36.23           C  
ATOM   4547  CB  VAL A 593     -57.881   7.440 -10.036  1.00 36.23           C  
ATOM   4548  O   VAL A 593     -55.085   5.718 -10.273  1.00 36.23           O  
ATOM   4549  CG1 VAL A 593     -57.900   6.652 -11.345  1.00 36.23           C  
ATOM   4550  CG2 VAL A 593     -59.259   7.423  -9.378  1.00 36.23           C  
ATOM   4551  N   ALA A 594     -54.589   7.790  -9.426  1.00 32.36           N  
ATOM   4552  CA  ALA A 594     -53.262   7.758 -10.035  1.00 32.36           C  
ATOM   4553  C   ALA A 594     -52.290   6.939  -9.191  1.00 32.36           C  
ATOM   4554  CB  ALA A 594     -52.731   9.177 -10.226  1.00 32.36           C  
ATOM   4555  O   ALA A 594     -51.437   6.229  -9.730  1.00 32.36           O  
ATOM   4556  N   ALA A 595     -52.575   6.828  -7.851  1.00 28.90           N  
ATOM   4557  CA  ALA A 595     -51.670   6.115  -6.951  1.00 28.90           C  
ATOM   4558  C   ALA A 595     -51.975   4.620  -6.939  1.00 28.90           C  
ATOM   4559  CB  ALA A 595     -51.766   6.686  -5.539  1.00 28.90           C  
ATOM   4560  O   ALA A 595     -51.060   3.794  -6.893  1.00 28.90           O  
ATOM   4561  N   VAL A 596     -53.193   4.229  -7.337  1.00 31.37           N  
ATOM   4562  CA  VAL A 596     -53.590   2.827  -7.428  1.00 31.37           C  
ATOM   4563  C   VAL A 596     -53.359   2.316  -8.848  1.00 31.37           C  
ATOM   4564  CB  VAL A 596     -55.068   2.629  -7.023  1.00 31.37           C  
ATOM   4565  O   VAL A 596     -52.931   1.176  -9.042  1.00 31.37           O  
ATOM   4566  CG1 VAL A 596     -55.502   1.183  -7.256  1.00 31.37           C  
ATOM   4567  CG2 VAL A 596     -55.279   3.026  -5.563  1.00 31.37           C  
ATOM   4568  N   ALA A 597     -53.186   3.248  -9.764  1.00 32.29           N  
ATOM   4569  CA  ALA A 597     -52.767   2.874 -11.113  1.00 32.29           C  
ATOM   4570  C   ALA A 597     -51.247   2.806 -11.216  1.00 32.29           C  
ATOM   4571  CB  ALA A 597     -53.323   3.863 -12.135  1.00 32.29           C  
ATOM   4572  O   ALA A 597     -50.704   1.960 -11.931  1.00 32.29           O  
ATOM   4573  N   ALA A 598     -50.549   3.318 -10.112  1.00 29.61           N  
ATOM   4574  CA  ALA A 598     -49.092   3.323 -10.207  1.00 29.61           C  
ATOM   4575  C   ALA A 598     -48.485   2.187  -9.388  1.00 29.61           C  
ATOM   4576  CB  ALA A 598     -48.533   4.666  -9.743  1.00 29.61           C  
ATOM   4577  O   ALA A 598     -47.452   1.626  -9.763  1.00 29.61           O  
ATOM   4578  N   ALA A 599     -49.246   1.519  -8.536  1.00 28.49           N  
ATOM   4579  CA  ALA A 599     -48.722   0.407  -7.748  1.00 28.49           C  
ATOM   4580  C   ALA A 599     -49.121  -0.934  -8.358  1.00 28.49           C  
ATOM   4581  CB  ALA A 599     -49.214   0.499  -6.305  1.00 28.49           C  
ATOM   4582  O   ALA A 599     -48.418  -1.933  -8.189  1.00 28.49           O  
ATOM   4583  N   ALA A 600     -49.717  -0.918  -9.550  1.00 28.67           N  
ATOM   4584  CA  ALA A 600     -50.071  -2.175 -10.203  1.00 28.67           C  
ATOM   4585  C   ALA A 600     -49.618  -2.183 -11.660  1.00 28.67           C  
ATOM   4586  CB  ALA A 600     -51.576  -2.415 -10.116  1.00 28.67           C  
ATOM   4587  O   ALA A 600     -50.104  -1.393 -12.472  1.00 28.67           O  
ATOM   4588  N   ALA A 601     -48.265  -1.964 -11.981  1.00 29.92           N  
ATOM   4589  CA  ALA A 601     -47.883  -2.604 -13.237  1.00 29.92           C  
ATOM   4590  C   ALA A 601     -46.371  -2.562 -13.437  1.00 29.92           C  
ATOM   4591  CB  ALA A 601     -48.591  -1.934 -14.412  1.00 29.92           C  
ATOM   4592  O   ALA A 601     -45.729  -1.550 -13.150  1.00 29.92           O  
ATOM   4593  N   PRO A 602     -45.602  -3.748 -13.604  1.00 32.06           N  
ATOM   4594  CA  PRO A 602     -44.237  -4.262 -13.730  1.00 32.06           C  
ATOM   4595  C   PRO A 602     -43.425  -3.526 -14.793  1.00 32.06           C  
ATOM   4596  CB  PRO A 602     -44.447  -5.727 -14.121  1.00 32.06           C  
ATOM   4597  O   PRO A 602     -43.989  -3.022 -15.768  1.00 32.06           O  
ATOM   4598  CG  PRO A 602     -45.680  -5.724 -14.966  1.00 32.06           C  
ATOM   4599  CD  PRO A 602     -46.258  -4.338 -14.961  1.00 32.06           C  
ATOM   4600  N   GLU A 603     -42.382  -2.686 -14.347  1.00 26.79           N  
ATOM   4601  CA  GLU A 603     -41.046  -2.246 -14.737  1.00 26.79           C  
ATOM   4602  C   GLU A 603     -40.571  -2.970 -15.994  1.00 26.79           C  
ATOM   4603  CB  GLU A 603     -40.052  -2.469 -13.594  1.00 26.79           C  
ATOM   4604  O   GLU A 603     -40.493  -4.200 -16.016  1.00 26.79           O  
ATOM   4605  CG  GLU A 603     -39.966  -1.305 -12.617  1.00 26.79           C  
ATOM   4606  CD  GLU A 603     -38.823  -1.438 -11.625  1.00 26.79           C  
ATOM   4607  OE1 GLU A 603     -38.573  -0.482 -10.855  1.00 26.79           O  
ATOM   4608  OE2 GLU A 603     -38.170  -2.506 -11.617  1.00 26.79           O  
ATOM   4609  N   ALA A 604     -41.070  -2.705 -17.237  1.00 29.16           N  
ATOM   4610  CA  ALA A 604     -40.613  -2.857 -18.616  1.00 29.16           C  
ATOM   4611  C   ALA A 604     -39.712  -1.696 -19.027  1.00 29.16           C  
ATOM   4612  CB  ALA A 604     -41.806  -2.963 -19.564  1.00 29.16           C  
ATOM   4613  O   ALA A 604     -40.028  -0.534 -18.763  1.00 29.16           O  
ATOM   4614  N   GLU A 605     -38.319  -1.891 -19.070  1.00 28.81           N  
ATOM   4615  CA  GLU A 605     -37.171  -1.663 -19.942  1.00 28.81           C  
ATOM   4616  C   GLU A 605     -37.389  -0.444 -20.834  1.00 28.81           C  
ATOM   4617  CB  GLU A 605     -36.892  -2.900 -20.800  1.00 28.81           C  
ATOM   4618  O   GLU A 605     -38.443  -0.305 -21.458  1.00 28.81           O  
ATOM   4619  CG  GLU A 605     -36.039  -3.951 -20.105  1.00 28.81           C  
ATOM   4620  CD  GLU A 605     -35.056  -4.639 -21.039  1.00 28.81           C  
ATOM   4621  OE1 GLU A 605     -34.141  -5.338 -20.549  1.00 28.81           O  
ATOM   4622  OE2 GLU A 605     -35.202  -4.477 -22.271  1.00 28.81           O  
ATOM   4623  N   PRO A 606     -36.397   0.539 -20.878  1.00 31.58           N  
ATOM   4624  CA  PRO A 606     -36.346   1.878 -21.471  1.00 31.58           C  
ATOM   4625  C   PRO A 606     -35.895   1.860 -22.930  1.00 31.58           C  
ATOM   4626  CB  PRO A 606     -35.328   2.613 -20.595  1.00 31.58           C  
ATOM   4627  O   PRO A 606     -35.156   0.962 -23.341  1.00 31.58           O  
ATOM   4628  CG  PRO A 606     -34.326   1.571 -20.217  1.00 31.58           C  
ATOM   4629  CD  PRO A 606     -34.811   0.240 -20.714  1.00 31.58           C  
ATOM   4630  N   ALA A 607     -36.825   2.204 -23.832  1.00 27.65           N  
ATOM   4631  CA  ALA A 607     -36.780   2.642 -25.225  1.00 27.65           C  
ATOM   4632  C   ALA A 607     -36.302   4.088 -25.330  1.00 27.65           C  
ATOM   4633  CB  ALA A 607     -38.153   2.490 -25.875  1.00 27.65           C  
ATOM   4634  O   ALA A 607     -36.678   4.933 -24.514  1.00 27.65           O  
ATOM   4635  N   PRO A 608     -35.484   4.484 -26.416  1.00 36.11           N  
ATOM   4636  CA  PRO A 608     -34.748   5.600 -27.014  1.00 36.11           C  
ATOM   4637  C   PRO A 608     -35.641   6.519 -27.845  1.00 36.11           C  
ATOM   4638  CB  PRO A 608     -33.709   4.904 -27.898  1.00 36.11           C  
ATOM   4639  O   PRO A 608     -36.795   6.180 -28.121  1.00 36.11           O  
ATOM   4640  CG  PRO A 608     -34.402   3.685 -28.414  1.00 36.11           C  
ATOM   4641  CD  PRO A 608     -35.744   3.581 -27.748  1.00 36.11           C  
ATOM   4642  N   MET A 609     -35.425   7.888 -27.698  1.00 28.11           N  
ATOM   4643  CA  MET A 609     -35.109   9.109 -28.435  1.00 28.11           C  
ATOM   4644  C   MET A 609     -35.625   9.029 -29.868  1.00 28.11           C  
ATOM   4645  CB  MET A 609     -33.601   9.363 -28.435  1.00 28.11           C  
ATOM   4646  O   MET A 609     -35.396   8.035 -30.560  1.00 28.11           O  
ATOM   4647  CG  MET A 609     -33.140  10.319 -27.347  1.00 28.11           C  
ATOM   4648  SD  MET A 609     -31.376  10.790 -27.526  1.00 28.11           S  
ATOM   4649  CE  MET A 609     -31.509  12.037 -28.838  1.00 28.11           C  
ATOM   4650  N   ALA A 610     -36.737   9.841 -30.165  1.00 28.09           N  
ATOM   4651  CA  ALA A 610     -37.008  11.037 -30.959  1.00 28.09           C  
ATOM   4652  C   ALA A 610     -36.952  10.727 -32.453  1.00 28.09           C  
ATOM   4653  CB  ALA A 610     -36.017  12.144 -30.611  1.00 28.09           C  
ATOM   4654  O   ALA A 610     -36.016  10.077 -32.923  1.00 28.09           O  
ATOM   4655  N   ALA A 611     -38.114  10.880 -33.143  1.00 26.97           N  
ATOM   4656  CA  ALA A 611     -38.498  11.842 -34.173  1.00 26.97           C  
ATOM   4657  C   ALA A 611     -38.673  11.158 -35.525  1.00 26.97           C  
ATOM   4658  CB  ALA A 611     -37.460  12.957 -34.273  1.00 26.97           C  
ATOM   4659  O   ALA A 611     -37.814  10.382 -35.951  1.00 26.97           O  
ATOM   4660  N   ALA A 612     -39.939  11.154 -36.039  1.00 27.53           N  
ATOM   4661  CA  ALA A 612     -40.339  11.668 -37.347  1.00 27.53           C  
ATOM   4662  C   ALA A 612     -41.144  10.628 -38.122  1.00 27.53           C  
ATOM   4663  CB  ALA A 612     -39.112  12.093 -38.150  1.00 27.53           C  
ATOM   4664  O   ALA A 612     -40.771   9.453 -38.168  1.00 27.53           O  
ATOM   4665  N   ALA A 613     -42.480  10.883 -38.382  1.00 28.62           N  
ATOM   4666  CA  ALA A 613     -43.155  11.039 -39.668  1.00 28.62           C  
ATOM   4667  C   ALA A 613     -44.069   9.852 -39.956  1.00 28.62           C  
ATOM   4668  CB  ALA A 613     -42.131  11.204 -40.789  1.00 28.62           C  
ATOM   4669  O   ALA A 613     -43.657   8.697 -39.823  1.00 28.62           O  
ATOM   4670  N   ALA A 614     -45.422   9.987 -39.895  1.00 31.24           N  
ATOM   4671  CA  ALA A 614     -46.534   9.947 -40.841  1.00 31.24           C  
ATOM   4672  C   ALA A 614     -46.994   8.512 -41.087  1.00 31.24           C  
ATOM   4673  CB  ALA A 614     -46.136  10.608 -42.158  1.00 31.24           C  
ATOM   4674  O   ALA A 614     -46.171   7.599 -41.187  1.00 31.24           O  
ATOM   4675  N   PRO A 615     -48.237   8.225 -41.586  1.00 40.25           N  
ATOM   4676  CA  PRO A 615     -49.364   7.310 -41.393  1.00 40.25           C  
ATOM   4677  C   PRO A 615     -49.545   6.342 -42.560  1.00 40.25           C  
ATOM   4678  CB  PRO A 615     -50.566   8.250 -41.273  1.00 40.25           C  
ATOM   4679  O   PRO A 615     -48.908   6.502 -43.605  1.00 40.25           O  
ATOM   4680  CG  PRO A 615     -50.259   9.382 -42.199  1.00 40.25           C  
ATOM   4681  CD  PRO A 615     -48.870   9.194 -42.738  1.00 40.25           C  
ATOM   4682  N   ALA A 616     -50.072   5.132 -42.338  1.00 30.06           N  
ATOM   4683  CA  ALA A 616     -50.883   4.350 -43.268  1.00 30.06           C  
ATOM   4684  C   ALA A 616     -51.051   2.916 -42.776  1.00 30.06           C  
ATOM   4685  CB  ALA A 616     -50.256   4.362 -44.660  1.00 30.06           C  
ATOM   4686  O   ALA A 616     -50.090   2.292 -42.321  1.00 30.06           O  
ATOM   4687  N   SER A 617     -52.206   2.453 -42.283  1.00 27.72           N  
ATOM   4688  CA  SER A 617     -53.219   1.558 -42.833  1.00 27.72           C  
ATOM   4689  C   SER A 617     -52.660   0.155 -43.045  1.00 27.72           C  
ATOM   4690  CB  SER A 617     -53.758   2.107 -44.155  1.00 27.72           C  
ATOM   4691  O   SER A 617     -51.556  -0.006 -43.569  1.00 27.72           O  
ATOM   4692  OG  SER A 617     -52.696   2.454 -45.026  1.00 27.72           O  
ATOM   4693  N   MET A 618     -53.127  -0.864 -42.294  1.00 31.33           N  
ATOM   4694  CA  MET A 618     -53.524  -2.171 -42.810  1.00 31.33           C  
ATOM   4695  C   MET A 618     -53.303  -3.258 -41.764  1.00 31.33           C  
ATOM   4696  CB  MET A 618     -52.746  -2.505 -44.084  1.00 31.33           C  
ATOM   4697  O   MET A 618     -52.226  -3.347 -41.172  1.00 31.33           O  
ATOM   4698  CG  MET A 618     -53.533  -2.267 -45.363  1.00 31.33           C  
ATOM   4699  SD  MET A 618     -52.840  -3.182 -46.795  1.00 31.33           S  
ATOM   4700  CE  MET A 618     -54.338  -3.391 -47.796  1.00 31.33           C  
ATOM   4701  N   GLN A 619     -54.320  -3.835 -41.102  1.00 28.63           N  
ATOM   4702  CA  GLN A 619     -55.019  -5.101 -41.294  1.00 28.63           C  
ATOM   4703  C   GLN A 619     -54.071  -6.284 -41.125  1.00 28.63           C  
ATOM   4704  CB  GLN A 619     -55.675  -5.148 -42.675  1.00 28.63           C  
ATOM   4705  O   GLN A 619     -52.997  -6.318 -41.730  1.00 28.63           O  
ATOM   4706  CG  GLN A 619     -57.140  -5.562 -42.646  1.00 28.63           C  
ATOM   4707  CD  GLN A 619     -57.924  -5.035 -43.833  1.00 28.63           C  
ATOM   4708  NE2 GLN A 619     -59.134  -5.549 -44.021  1.00 28.63           N  
ATOM   4709  OE1 GLN A 619     -57.445  -4.171 -44.575  1.00 28.63           O  
ATOM   4710  N   LYS A 620     -54.324  -7.177 -40.096  1.00 33.53           N  
ATOM   4711  CA  LYS A 620     -54.563  -8.611 -40.230  1.00 33.53           C  
ATOM   4712  C   LYS A 620     -53.680  -9.408 -39.274  1.00 33.53           C  
ATOM   4713  CB  LYS A 620     -54.318  -9.064 -41.670  1.00 33.53           C  
ATOM   4714  O   LYS A 620     -52.470  -9.185 -39.207  1.00 33.53           O  
ATOM   4715  CG  LYS A 620     -55.493  -9.800 -42.296  1.00 33.53           C  
ATOM   4716  CD  LYS A 620     -55.177 -10.254 -43.715  1.00 33.53           C  
ATOM   4717  CE  LYS A 620     -56.369 -10.948 -44.361  1.00 33.53           C  
ATOM   4718  NZ  LYS A 620     -56.055 -11.419 -45.743  1.00 33.53           N  
ATOM   4719  N   GLN A 621     -54.218 -10.099 -38.254  1.00 30.24           N  
ATOM   4720  CA  GLN A 621     -54.551 -11.507 -38.066  1.00 30.24           C  
ATOM   4721  C   GLN A 621     -53.291 -12.357 -37.932  1.00 30.24           C  
ATOM   4722  CB  GLN A 621     -55.407 -12.016 -39.227  1.00 30.24           C  
ATOM   4723  O   GLN A 621     -52.365 -12.235 -38.737  1.00 30.24           O  
ATOM   4724  CG  GLN A 621     -56.905 -11.938 -38.967  1.00 30.24           C  
ATOM   4725  CD  GLN A 621     -57.728 -12.556 -40.082  1.00 30.24           C  
ATOM   4726  NE2 GLN A 621     -59.032 -12.680 -39.858  1.00 30.24           N  
ATOM   4727  OE1 GLN A 621     -57.196 -12.919 -41.136  1.00 30.24           O  
ATOM   4728  N   GLN A 622     -53.074 -13.089 -36.772  1.00 31.85           N  
ATOM   4729  CA  GLN A 622     -52.920 -14.526 -36.569  1.00 31.85           C  
ATOM   4730  C   GLN A 622     -51.663 -14.835 -35.760  1.00 31.85           C  
ATOM   4731  CB  GLN A 622     -52.872 -15.256 -37.912  1.00 31.85           C  
ATOM   4732  O   GLN A 622     -50.578 -14.344 -36.077  1.00 31.85           O  
ATOM   4733  CG  GLN A 622     -54.245 -15.535 -38.509  1.00 31.85           C  
ATOM   4734  CD  GLN A 622     -54.175 -16.340 -39.793  1.00 31.85           C  
ATOM   4735  NE2 GLN A 622     -55.332 -16.750 -40.300  1.00 31.85           N  
ATOM   4736  OE1 GLN A 622     -53.088 -16.591 -40.325  1.00 31.85           O  
ATOM   4737  N   GLY A 623     -51.773 -15.457 -34.510  1.00 36.40           N  
ATOM   4738  CA  GLY A 623     -51.210 -16.768 -34.229  1.00 36.40           C  
ATOM   4739  C   GLY A 623     -51.125 -17.076 -32.746  1.00 36.40           C  
ATOM   4740  O   GLY A 623     -50.583 -16.284 -31.972  1.00 36.40           O  
ATOM   4741  N   GLN A 624     -52.068 -17.714 -32.104  1.00 32.48           N  
ATOM   4742  CA  GLN A 624     -52.294 -19.015 -31.483  1.00 32.48           C  
ATOM   4743  C   GLN A 624     -51.040 -19.882 -31.548  1.00 32.48           C  
ATOM   4744  CB  GLN A 624     -53.465 -19.735 -32.155  1.00 32.48           C  
ATOM   4745  O   GLN A 624     -50.430 -20.022 -32.611  1.00 32.48           O  
ATOM   4746  CG  GLN A 624     -54.832 -19.256 -31.687  1.00 32.48           C  
ATOM   4747  CD  GLN A 624     -55.973 -20.035 -32.313  1.00 32.48           C  
ATOM   4748  NE2 GLN A 624     -57.187 -19.803 -31.825  1.00 32.48           N  
ATOM   4749  OE1 GLN A 624     -55.766 -20.838 -33.227  1.00 32.48           O  
ATOM   4750  N   ALA A 625     -50.430 -20.318 -30.388  1.00 32.81           N  
ATOM   4751  CA  ALA A 625     -50.087 -21.661 -29.928  1.00 32.81           C  
ATOM   4752  C   ALA A 625     -48.640 -21.723 -29.446  1.00 32.81           C  
ATOM   4753  CB  ALA A 625     -50.317 -22.681 -31.041  1.00 32.81           C  
ATOM   4754  O   ALA A 625     -47.713 -21.428 -30.204  1.00 32.81           O  
ATOM   4755  N   ALA A 626     -48.371 -21.757 -28.118  1.00 37.57           N  
ATOM   4756  CA  ALA A 626     -47.377 -22.712 -27.635  1.00 37.57           C  
ATOM   4757  C   ALA A 626     -47.356 -22.758 -26.110  1.00 37.57           C  
ATOM   4758  CB  ALA A 626     -45.992 -22.356 -28.172  1.00 37.57           C  
ATOM   4759  O   ALA A 626     -47.368 -21.716 -25.451  1.00 37.57           O  
ATOM   4760  N   LEU A 627     -48.178 -23.667 -25.416  1.00 36.64           N  
ATOM   4761  CA  LEU A 627     -47.767 -24.885 -24.727  1.00 36.64           C  
ATOM   4762  C   LEU A 627     -47.818 -24.698 -23.214  1.00 36.64           C  
ATOM   4763  CB  LEU A 627     -46.355 -25.293 -25.155  1.00 36.64           C  
ATOM   4764  O   LEU A 627     -47.139 -23.825 -22.669  1.00 36.64           O  
ATOM   4765  CG  LEU A 627     -46.259 -26.396 -26.210  1.00 36.64           C  
ATOM   4766  CD1 LEU A 627     -45.155 -26.076 -27.212  1.00 36.64           C  
ATOM   4767  CD2 LEU A 627     -46.013 -27.748 -25.549  1.00 36.64           C  
ATOM   4768  N   GLN A 628     -48.874 -25.029 -22.554  1.00 32.52           N  
ATOM   4769  CA  GLN A 628     -49.400 -26.029 -21.630  1.00 32.52           C  
ATOM   4770  C   GLN A 628     -48.353 -27.095 -21.319  1.00 32.52           C  
ATOM   4771  CB  GLN A 628     -50.659 -26.680 -22.203  1.00 32.52           C  
ATOM   4772  O   GLN A 628     -47.801 -27.714 -22.231  1.00 32.52           O  
ATOM   4773  CG  GLN A 628     -51.693 -27.053 -21.149  1.00 32.52           C  
ATOM   4774  CD  GLN A 628     -53.033 -27.433 -21.749  1.00 32.52           C  
ATOM   4775  NE2 GLN A 628     -54.092 -27.323 -20.954  1.00 32.52           N  
ATOM   4776  OE1 GLN A 628     -53.116 -27.823 -22.918  1.00 32.52           O  
ATOM   4777  N   GLU A 629     -47.660 -27.042 -20.124  1.00 36.99           N  
ATOM   4778  CA  GLU A 629     -47.382 -28.210 -19.294  1.00 36.99           C  
ATOM   4779  C   GLU A 629     -46.574 -27.829 -18.057  1.00 36.99           C  
ATOM   4780  CB  GLU A 629     -46.638 -29.278 -20.100  1.00 36.99           C  
ATOM   4781  O   GLU A 629     -45.503 -27.228 -18.169  1.00 36.99           O  
ATOM   4782  CG  GLU A 629     -47.430 -30.562 -20.297  1.00 36.99           C  
ATOM   4783  CD  GLU A 629     -46.556 -31.759 -20.638  1.00 36.99           C  
ATOM   4784  OE1 GLU A 629     -46.932 -32.903 -20.294  1.00 36.99           O  
ATOM   4785  OE2 GLU A 629     -45.486 -31.552 -21.253  1.00 36.99           O  
ATOM   4786  N   LEU A 630     -47.195 -27.643 -16.829  1.00 40.36           N  
ATOM   4787  CA  LEU A 630     -46.827 -28.425 -15.654  1.00 40.36           C  
ATOM   4788  C   LEU A 630     -47.581 -27.941 -14.420  1.00 40.36           C  
ATOM   4789  CB  LEU A 630     -45.318 -28.346 -15.408  1.00 40.36           C  
ATOM   4790  O   LEU A 630     -47.438 -26.786 -14.013  1.00 40.36           O  
ATOM   4791  CG  LEU A 630     -44.514 -29.612 -15.708  1.00 40.36           C  
ATOM   4792  CD1 LEU A 630     -43.168 -29.250 -16.327  1.00 40.36           C  
ATOM   4793  CD2 LEU A 630     -44.321 -30.437 -14.440  1.00 40.36           C  
ATOM   4794  N   GLN A 631     -48.862 -28.269 -14.250  1.00 33.25           N  
ATOM   4795  CA  GLN A 631     -49.768 -28.900 -13.295  1.00 33.25           C  
ATOM   4796  C   GLN A 631     -49.054 -29.983 -12.492  1.00 33.25           C  
ATOM   4797  CB  GLN A 631     -50.980 -29.492 -14.015  1.00 33.25           C  
ATOM   4798  O   GLN A 631     -48.419 -30.871 -13.066  1.00 33.25           O  
ATOM   4799  CG  GLN A 631     -52.037 -28.462 -14.391  1.00 33.25           C  
ATOM   4800  CD  GLN A 631     -53.241 -29.080 -15.076  1.00 33.25           C  
ATOM   4801  NE2 GLN A 631     -54.176 -28.238 -15.505  1.00 33.25           N  
ATOM   4802  OE1 GLN A 631     -53.331 -30.303 -15.220  1.00 33.25           O  
ATOM   4803  N   GLN A 632     -48.844 -29.757 -11.142  1.00 36.64           N  
ATOM   4804  CA  GLN A 632     -49.331 -30.278  -9.869  1.00 36.64           C  
ATOM   4805  C   GLN A 632     -48.187 -30.839  -9.030  1.00 36.64           C  
ATOM   4806  CB  GLN A 632     -50.390 -31.358 -10.101  1.00 36.64           C  
ATOM   4807  O   GLN A 632     -47.306 -31.525  -9.552  1.00 36.64           O  
ATOM   4808  CG  GLN A 632     -51.820 -30.838 -10.047  1.00 36.64           C  
ATOM   4809  CD  GLN A 632     -52.847 -31.912 -10.350  1.00 36.64           C  
ATOM   4810  NE2 GLN A 632     -54.116 -31.522 -10.403  1.00 36.64           N  
ATOM   4811  OE1 GLN A 632     -52.503 -33.084 -10.537  1.00 36.64           O  
ATOM   4812  N   PRO A 633     -48.493 -31.179  -7.578  1.00 47.28           N  
ATOM   4813  CA  PRO A 633     -49.307 -30.715  -6.452  1.00 47.28           C  
ATOM   4814  C   PRO A 633     -48.584 -30.835  -5.112  1.00 47.28           C  
ATOM   4815  CB  PRO A 633     -50.530 -31.634  -6.497  1.00 47.28           C  
ATOM   4816  O   PRO A 633     -47.516 -31.447  -5.036  1.00 47.28           O  
ATOM   4817  CG  PRO A 633     -50.000 -32.952  -6.964  1.00 47.28           C  
ATOM   4818  CD  PRO A 633     -48.548 -32.786  -7.310  1.00 47.28           C  
ATOM   4819  N   ARG A 634     -48.892 -30.126  -4.018  1.00 30.60           N  
ATOM   4820  CA  ARG A 634     -49.539 -30.223  -2.714  1.00 30.60           C  
ATOM   4821  C   ARG A 634     -49.137 -31.508  -1.998  1.00 30.60           C  
ATOM   4822  CB  ARG A 634     -51.060 -30.160  -2.862  1.00 30.60           C  
ATOM   4823  O   ARG A 634     -49.291 -32.603  -2.543  1.00 30.60           O  
ATOM   4824  CG  ARG A 634     -51.642 -28.770  -2.659  1.00 30.60           C  
ATOM   4825  CD  ARG A 634     -53.164 -28.794  -2.627  1.00 30.60           C  
ATOM   4826  NE  ARG A 634     -53.718 -27.474  -2.342  1.00 30.60           N  
ATOM   4827  NH1 ARG A 634     -55.915 -28.091  -2.698  1.00 30.60           N  
ATOM   4828  NH2 ARG A 634     -55.407 -25.936  -2.105  1.00 30.60           N  
ATOM   4829  CZ  ARG A 634     -55.012 -27.170  -2.382  1.00 30.60           C  
ATOM   4830  N   ALA A 635     -48.348 -31.362  -0.847  1.00 41.82           N  
ATOM   4831  CA  ALA A 635     -48.451 -32.149   0.379  1.00 41.82           C  
ATOM   4832  C   ALA A 635     -47.795 -31.426   1.552  1.00 41.82           C  
ATOM   4833  CB  ALA A 635     -47.815 -33.524   0.183  1.00 41.82           C  
ATOM   4834  O   ALA A 635     -46.682 -30.910   1.427  1.00 41.82           O  
ATOM   4835  N   GLN A 636     -48.462 -30.709   2.493  1.00 33.37           N  
ATOM   4836  CA  GLN A 636     -48.885 -30.826   3.885  1.00 33.37           C  
ATOM   4837  C   GLN A 636     -47.815 -31.513   4.729  1.00 33.37           C  
ATOM   4838  CB  GLN A 636     -50.204 -31.595   3.983  1.00 33.37           C  
ATOM   4839  O   GLN A 636     -47.443 -32.657   4.459  1.00 33.37           O  
ATOM   4840  CG  GLN A 636     -51.429 -30.759   3.637  1.00 33.37           C  
ATOM   4841  CD  GLN A 636     -52.726 -31.534   3.778  1.00 33.37           C  
ATOM   4842  NE2 GLN A 636     -53.846 -30.867   3.518  1.00 33.37           N  
ATOM   4843  OE1 GLN A 636     -52.722 -32.722   4.116  1.00 33.37           O  
ATOM   4844  N   GLN A 637     -47.004 -30.765   5.507  1.00 43.38           N  
ATOM   4845  CA  GLN A 637     -46.458 -31.163   6.800  1.00 43.38           C  
ATOM   4846  C   GLN A 637     -46.477 -29.999   7.787  1.00 43.38           C  
ATOM   4847  CB  GLN A 637     -45.032 -31.693   6.642  1.00 43.38           C  
ATOM   4848  O   GLN A 637     -45.964 -28.918   7.490  1.00 43.38           O  
ATOM   4849  CG  GLN A 637     -44.867 -33.148   7.062  1.00 43.38           C  
ATOM   4850  CD  GLN A 637     -43.478 -33.687   6.778  1.00 43.38           C  
ATOM   4851  NE2 GLN A 637     -43.349 -35.009   6.747  1.00 43.38           N  
ATOM   4852  OE1 GLN A 637     -42.527 -32.921   6.587  1.00 43.38           O  
ATOM   4853  N   GLN A 638     -47.525 -29.729   8.583  1.00 32.06           N  
ATOM   4854  CA  GLN A 638     -47.917 -29.725   9.989  1.00 32.06           C  
ATOM   4855  C   GLN A 638     -46.738 -30.081  10.890  1.00 32.06           C  
ATOM   4856  CB  GLN A 638     -49.072 -30.699  10.227  1.00 32.06           C  
ATOM   4857  O   GLN A 638     -46.054 -31.080  10.661  1.00 32.06           O  
ATOM   4858  CG  GLN A 638     -50.384 -30.018  10.594  1.00 32.06           C  
ATOM   4859  CD  GLN A 638     -51.576 -30.953  10.502  1.00 32.06           C  
ATOM   4860  NE2 GLN A 638     -52.774 -30.381  10.440  1.00 32.06           N  
ATOM   4861  OE1 GLN A 638     -51.421 -32.178  10.485  1.00 32.06           O  
ATOM   4862  N   GLN A 639     -46.257 -29.134  11.741  1.00 40.24           N  
ATOM   4863  CA  GLN A 639     -46.109 -29.270  13.187  1.00 40.24           C  
ATOM   4864  C   GLN A 639     -45.123 -28.244  13.738  1.00 40.24           C  
ATOM   4865  CB  GLN A 639     -45.651 -30.684  13.549  1.00 40.24           C  
ATOM   4866  O   GLN A 639     -44.040 -28.053  13.181  1.00 40.24           O  
ATOM   4867  CG  GLN A 639     -46.792 -31.683  13.689  1.00 40.24           C  
ATOM   4868  CD  GLN A 639     -46.311 -33.078  14.043  1.00 40.24           C  
ATOM   4869  NE2 GLN A 639     -47.178 -34.068  13.860  1.00 40.24           N  
ATOM   4870  OE1 GLN A 639     -45.170 -33.264  14.477  1.00 40.24           O  
ATOM   4871  N   GLN A 640     -45.588 -27.157  14.437  1.00 33.30           N  
ATOM   4872  CA  GLN A 640     -45.698 -26.753  15.834  1.00 33.30           C  
ATOM   4873  C   GLN A 640     -44.339 -26.351  16.400  1.00 33.30           C  
ATOM   4874  CB  GLN A 640     -46.303 -27.881  16.673  1.00 33.30           C  
ATOM   4875  O   GLN A 640     -43.362 -27.092  16.268  1.00 33.30           O  
ATOM   4876  CG  GLN A 640     -47.818 -27.982  16.566  1.00 33.30           C  
ATOM   4877  CD  GLN A 640     -48.407 -29.002  17.523  1.00 33.30           C  
ATOM   4878  NE2 GLN A 640     -49.698 -29.281  17.371  1.00 33.30           N  
ATOM   4879  OE1 GLN A 640     -47.709 -29.535  18.391  1.00 33.30           O  
ATOM   4880  N   ALA A 641     -44.131 -25.125  16.734  1.00 30.45           N  
ATOM   4881  CA  ALA A 641     -43.803 -24.218  17.831  1.00 30.45           C  
ATOM   4882  C   ALA A 641     -43.199 -24.977  19.008  1.00 30.45           C  
ATOM   4883  CB  ALA A 641     -45.045 -23.451  18.277  1.00 30.45           C  
ATOM   4884  O   ALA A 641     -43.661 -26.066  19.355  1.00 30.45           O  
ATOM   4885  N   PRO A 642     -42.232 -24.368  19.754  1.00 36.73           N  
ATOM   4886  CA  PRO A 642     -42.498 -23.946  21.131  1.00 36.73           C  
ATOM   4887  C   PRO A 642     -41.703 -22.705  21.532  1.00 36.73           C  
ATOM   4888  CB  PRO A 642     -42.071 -25.159  21.960  1.00 36.73           C  
ATOM   4889  O   PRO A 642     -40.680 -22.397  20.915  1.00 36.73           O  
ATOM   4890  CG  PRO A 642     -40.897 -25.727  21.231  1.00 36.73           C  
ATOM   4891  CD  PRO A 642     -40.733 -24.982  19.937  1.00 36.73           C  
ATOM   4892  N   LYS A 643     -42.355 -21.648  21.972  1.00 30.46           N  
ATOM   4893  CA  LYS A 643     -42.525 -20.739  23.102  1.00 30.46           C  
ATOM   4894  C   LYS A 643     -41.962 -21.345  24.384  1.00 30.46           C  
ATOM   4895  CB  LYS A 643     -44.002 -20.391  23.292  1.00 30.46           C  
ATOM   4896  O   LYS A 643     -42.310 -22.469  24.751  1.00 30.46           O  
ATOM   4897  CG  LYS A 643     -44.536 -19.386  22.282  1.00 30.46           C  
ATOM   4898  CD  LYS A 643     -45.943 -18.925  22.642  1.00 30.46           C  
ATOM   4899  CE  LYS A 643     -46.483 -17.929  21.625  1.00 30.46           C  
ATOM   4900  NZ  LYS A 643     -47.857 -17.463  21.981  1.00 30.46           N  
ATOM   4901  N   LYS A 644     -40.836 -20.897  24.918  1.00 40.10           N  
ATOM   4902  CA  LYS A 644     -40.475 -21.016  26.327  1.00 40.10           C  
ATOM   4903  C   LYS A 644     -39.927 -19.698  26.868  1.00 40.10           C  
ATOM   4904  CB  LYS A 644     -39.447 -22.131  26.526  1.00 40.10           C  
ATOM   4905  O   LYS A 644     -39.016 -19.111  26.280  1.00 40.10           O  
ATOM   4906  CG  LYS A 644     -40.052 -23.526  26.586  1.00 40.10           C  
ATOM   4907  CD  LYS A 644     -39.028 -24.561  27.034  1.00 40.10           C  
ATOM   4908  CE  LYS A 644     -39.624 -25.962  27.064  1.00 40.10           C  
ATOM   4909  NZ  LYS A 644     -38.618 -26.983  27.485  1.00 40.10           N  
ATOM   4910  N   LYS A 645     -40.684 -18.838  27.567  1.00 33.26           N  
ATOM   4911  CA  LYS A 645     -40.986 -18.196  28.843  1.00 33.26           C  
ATOM   4912  C   LYS A 645     -40.300 -18.920  29.998  1.00 33.26           C  
ATOM   4913  CB  LYS A 645     -42.497 -18.150  29.077  1.00 33.26           C  
ATOM   4914  O   LYS A 645     -40.334 -20.150  30.074  1.00 33.26           O  
ATOM   4915  CG  LYS A 645     -43.187 -16.956  28.434  1.00 33.26           C  
ATOM   4916  CD  LYS A 645     -44.641 -16.848  28.872  1.00 33.26           C  
ATOM   4917  CE  LYS A 645     -45.347 -15.684  28.191  1.00 33.26           C  
ATOM   4918  NZ  LYS A 645     -46.780 -15.588  28.599  1.00 33.26           N  
ATOM   4919  N   GLY A 646     -39.411 -18.287  30.838  1.00 27.80           N  
ATOM   4920  CA  GLY A 646     -39.363 -17.877  32.232  1.00 27.80           C  
ATOM   4921  C   GLY A 646     -39.309 -19.047  33.196  1.00 27.80           C  
ATOM   4922  O   GLY A 646     -40.075 -20.004  33.064  1.00 27.80           O  
ATOM   4923  N   TRP A 647     -38.237 -19.156  34.020  1.00 33.72           N  
ATOM   4924  CA  TRP A 647     -38.404 -19.601  35.400  1.00 33.72           C  
ATOM   4925  C   TRP A 647     -37.106 -19.441  36.185  1.00 33.72           C  
ATOM   4926  CB  TRP A 647     -38.863 -21.061  35.442  1.00 33.72           C  
ATOM   4927  O   TRP A 647     -36.043 -19.871  35.732  1.00 33.72           O  
ATOM   4928  CG  TRP A 647     -39.871 -21.352  36.514  1.00 33.72           C  
ATOM   4929  CD1 TRP A 647     -40.314 -20.495  37.483  1.00 33.72           C  
ATOM   4930  CD2 TRP A 647     -40.557 -22.589  36.728  1.00 33.72           C  
ATOM   4931  CE2 TRP A 647     -41.403 -22.409  37.845  1.00 33.72           C  
ATOM   4932  CE3 TRP A 647     -40.540 -23.832  36.083  1.00 33.72           C  
ATOM   4933  NE1 TRP A 647     -41.236 -21.124  38.286  1.00 33.72           N  
ATOM   4934  CH2 TRP A 647     -42.189 -24.636  37.681  1.00 33.72           C  
ATOM   4935  CZ2 TRP A 647     -42.225 -23.429  38.331  1.00 33.72           C  
ATOM   4936  CZ3 TRP A 647     -41.359 -24.846  36.568  1.00 33.72           C  
ATOM   4937  N   PHE A 648     -36.932 -18.497  37.217  1.00 29.35           N
[truncated: 3,160 more chars]
