# Supplementary material for: The evolutionary origins and ancestral features of septins
Source: Front Cell Dev Biol. 2024 Jun 26;12:1406966. doi: 10.3389/fcell.2024.1406966 (PMC11238149; doi:10.3389/fcell.2024.1406966)
Supplement: Supplementary file 2 [file DataSheet4.zip]

Archive with 6 entries (6 files):
- Sup_File7.csv
- __MACOSX/._Sup_File7.csv
- SupFile8_20240131.xlsx
- __MACOSX/._SupFile8_20240131.xlsx
- SupFile9_20240430.docx
- __MACOSX/._SupFile9_20240430.docx
