# Supplementary material for: The evolutionary origins and ancestral features of septins
Source: Front Cell Dev Biol. 2024 Jun 26;12:1406966. doi: 10.3389/fcell.2024.1406966 (PMC11238149; doi:10.3389/fcell.2024.1406966)
Supplement: Supplementary file 2 [file DataSheet4.zip › Sup_File7.csv]

ID	AH_start_position	AH_length	AH_sequence	Sec_struct	X.µH.	z	D_factor	Hydrophobic_face	Hydrophilic_face	Gstart	Gend
Aglomerata5708	133	14	TELVRQLHQRLLRS	HHHHHHHHHHHHHH	0.49203360860634	2	1.12447972652439	LSLLVHT	LRQERQR	308	576
Aglomerata5708	134	12	ELVRQLHQRLLR	HHHHHHHHHHHH	0.571542365536404	2	1.19953599306637	LLLVH	LRQERQR	308	576
Aglomerata5708	135	12	LVRQLHQRLLRS	HHHHHHHHHHHH	0.516536483773521	3	1.4776104406822	LSLLVH	LRQRQR	308	576
Aglomerata5708	136	10	VRQLHQRLLR	HHHHHHHHHH	0.614684527374243	3	1.57026219384129	LLVHL	RQRQR	308	576
Aglomerata5708	471	12	EEFRERIINALK	HHHHHHHHHHHH	0.563711742454464	0	0.532143884877014	AFILR	IEKENER	308	576
Aglomerata5708	473	10	FRERIINALK	HHHHHHHHHH	0.598052231143605	2	1.22456130619956	AFILR	IKENR	308	576
Aglomerata8755	97	18	IWDAIRGMTRYVQQQNRL	HHHHHHHHHHHHHHHHHH	0.468830186752653	2	1.1025756962945	YAQMIVINT	WQRRRDQGL	21	289
Aglomerata8755	98	18	WDAIRGMTRYVQQQNRLW	HHHHHHHHHHHHHHHHHH	0.493800603566774	2	1.12614776976704	YAQMWVINT	WQRRRDQGL	21	289
Aglomerata8755	99	18	DAIRGMTRYVQQQNRLWL	HHHHHHHHHHHHHHHHHH	0.501413219039833	2	1.1333340787736	YAQMWVINT	LQRRRDQGL	21	289
Aglomerata8755	100	18	AIRGMTRYVQQQNRLWLK	HHHHHHHHHHHHHHHHHH	0.512415112591322	4	1.80371986628621	YAQMWVINT	LQRRRKQGL	21	289
Aglomerata8755	101	18	IRGMTRYVQQQNRLWLKA	HHHHHHHHHHHHHHHHHH	0.512415112591322	4	1.80371986628621	YAQMWVINT	LQRRRKQGL	21	289
Aglomerata8755	102	18	RGMTRYVQQQNRLWLKAE	HHHHHHHHHHHHHHHHHH	0.428499514201795	3	1.39450354140649	LYAQMWVEN	TLQRRRKQG	21	289
Aglomerata8755	103	18	GMTRYVQQQNRLWLKAEM	HHHHHHHHHHHHHHHHHH	0.31594977003038	2	0.958256582908679	LYAQMWVEN	TLQMRRKQG	21	289
Aglomerata8755	104	16	MTRYVQQQNRLWLKAE	HHHHHHHHHHHHHHHH	0.423930026786475	2	1.06018994528643	LYAQMWVEN	TLQRRKQ	21	289
Aglomerata8755	274	10	LLHLRLLLMK	HHHHHHHHHH	0.202217949587121	2	0.850893744410242	LLLRM	LLKHL	21	289
AllomycesmacrogynusKNE55822	68	18	NRQLENLKSSLLKTLQET	HHHHHHHHHHHHHHHHHH	0.483181275357142	1	0.786123123937142	QTLTLLLKN	LEQSRKNES	4	201
AllomycesmacrogynusKNE55822	69	16	RQLENLKSSLLKTLQE	HHHHHHHHHHHHHHHH	0.543093961840721	1	0.842680699977641	TLLLLKL	EQSRKNESQ	4	201
AllomycesmacrogynusKNE55822	70	16	QLENLKSSLLKTLQET	HHHHHHHHHHHHHHHH	0.495275060109592	0	0.467539656743455	TLTLLLKL	EQSKNESQ	4	201
AllomycesmacrogynusKNE55822	71	18	LENLKSSLLKTLQETLPL	HHHHHHHHHHHHHHHHHH	0.43254293002283	0	0.408320525941551	TLTLLLKLL	EQSPKNESL	4	201
AllomycesmacrogynusKNE55822	72	18	ENLKSSLLKTLQETLPLL	HHHHHHHHHHHHHHHHHH	0.432542930022829	0	0.408320525941551	TLTLLLKLL	EQSPKNESL	4	201
AllomycesmacrogynusKNE55822	73	10	NLKSSLLKTL	HHHHHHHHHH	0.525302018301371	2	1.15588510527649	TLLLKL	SKNS	4	201
AllomycesmacrogynusKNE55822	74	10	LKSSLLKTLQ	HHHHHHHHHH	0.485650343394698	2	1.11845392416459	TLLLK	LQSKS	4	201
AllomycesmacrogynusKNE55822	76	14	SSLLKTLQETLPLL	HHHHHHHHHHHHHH	0.508492203633171	0	0.480016640229713	TLLLLL	QSPKESLT	4	201
AllomycesmacrogynusKNE55822	77	12	SLLKTLQETLPL	HHHHHHHHHHHH	0.454028349429834	0	0.428602761861763	TLLLL	QPKESLT	4	201
AllomycesmacrogynusKNE55822	78	12	LLKTLQETLPLL	HHHHHHHHHHHH	0.588959347593271	0	0.555977624128048	TLLLLL	QPKELT	4	201
AllomycesmacrogynusKNE55822	79	10	LKTLQETLPL	HHHHHHHHHH	0.417127437522159	0	0.393768301020918	TLLLQ	PKELT	4	201
AllomycesmacrogynusKNE55822	80	10	KTLQETLPLL	HHHHHHHHHH	0.502814709439058	0	0.474657085710471	TTLLL	QPKEL	4	201
AllomycesmacrogynusKNE55822	109	12	EFVSEIKKLKDA	HHHHHHHHHHHH	0.547828836057017	0	0.517150421237824	ELFIKV	KDSKEA	4	201
AllomycesmacrogynusKNE55822	110	10	FVSEIKKLKD	HHHHHHHHHH	0.632688318658333	1	0.927257772813466	ELFIKV	KDSK	4	201
AllomycesmacrogynusKNE55822	170	10	HFLKYLLFEF	HHHHHHHHHH	0.40436533549576	0	0.381720876707997	EFLFLL	KFHY	4	201
AllomycesmacrogynusKNE55822	171	10	FLKYLLFEFA	HHHHHHHHHH	0.405147363933361	0	0.382459111553093	EFLFLL	AKFY	4	201
AllomycesmacrogynusKNE56606	25	12	SVFLRTLLASLA	HHHHHHHHHHHH	0.393639927761654	1	0.701596091807001	SFLLLL	SARAVT	12	309
AllomycesmacrogynusKNE56606	26	10	VFLRTLLASL	HHHHHHHHHH	0.486789597803278	1	0.789529380326294	SFLLLL	RAVT	12	309
AllomycesmacrogynusKNE56606	27	10	FLRTLLASLA	HHHHHHHHHH	0.589515811507425	1	0.886502926063009	SFLLLL	ARAT	12	309
AllomycesmacrogynusKNE56606	175	18	NRQLETIKAALYKTLADT	HHHHHHHHHHHHHHHHHH	0.411949850385521	1	0.718880658763932	QTITLLLKN	YEAARKTDA	12	309
AllomycesmacrogynusKNE56606	176	16	RQLETIKAALYKTLAD	HHHHHHHHHHHHHHHH	0.457836481236978	1	0.762197638287707	QTILLLK	YEAARKTDA	12	309
AllomycesmacrogynusKNE56606	177	16	QLETIKAALYKTLADT	HHHHHHHHHHHHHHHH	0.40966047474779	0	0.386719488161914	QTITLLLK	YEAAKTDA	12	309
AllomycesmacrogynusKNE56606	178	14	LETIKAALYKTLAD	HHHHHHHHHHHHHH	0.452524882581724	0	0.427183489157148	TILLLK	YEAAKTDA	12	309
AllomycesmacrogynusKNE56606	180	10	TIKAALYKTL	HHHHHHHHHH	0.424163795158946	2	1.06041062263004	TILLK	YAKTA	12	309
AllomycesmacrogynusKNE56606	181	10	IKAALYKTLA	HHHHHHHHHH	0.419938159096724	2	1.05642162218731	TILLK	YAAKA	12	309
AllomycesmacrogynusKNE56606	183	10	AALYKTLADT	HHHHHHHHHH	0.479521800471674	0	0.45266857964526	TLLY	AAKDAT	12	309
AllomycesmacrogynusKNE56606	291	16	GLLASTKNILYESYRT	HHHHHHHHHHHHHHHH	0.371852764959274	1	0.681029010121555	ILSTLLYK	YARNGEST	12	309
AllomycesmacrogynusKNE56606	292	14	LLASTKNILYESYR	HHHHHHHHHHHHHH	0.425793403459104	1	0.731948972865394	ILSTLLYK	YARNES	12	309
AllomycesmacrogynusKNE60169	110	14	EDSWKPILRSVEAR	HHHHHHHHHHHHHH	0.4646998001688	0	0.438676611359347	SRIVWLE	EKRDAPS	34	303
AllomycesmacrogynusKNE60169	111	18	DSWKPILRSVEARYDAYL	HHHHHHHHHHHHHHHHHH	0.497069170793742	0	0.469233297229292	SRIYVWYLL	EKDRDAPAS	34	303
AllomycesmacrogynusKNE60169	112	18	SWKPILRSVEARYDAYLE	HHHHHHHHHHHHHHHHHH	0.489878995135953	0	0.462445771408339	SRIYVWYLL	EKDREAPAS	34	303
AllomycesmacrogynusKNE60169	113	18	WKPILRSVEARYDAYLEQ	HHHHHHHHHHHHHHHHHH	0.489185383300971	0	0.461791001836116	QRIYVWYLL	EKDREAPAS	34	303
AllomycesmacrogynusKNE60169	114	16	KPILRSVEARYDAYLE	HHHHHHHHHHHHHHHH	0.416925716775318	0	0.3935778766359	RIYVYLL	EKDREAPAS	34	303
AllomycesmacrogynusKNE60169	115	14	PILRSVEARYDAYL	HHHHHHHHHHHHHH	0.400423909125015	0	0.378000170214014	RIYVYLL	EDRAPAS	34	303
AllomycesmacrogynusKNE60169	116	12	ILRSVEARYDAY	HHHHHHHHHHHH	0.483444771963095	0	0.456371864733162	RIYVYL	EDRAAS	34	303
AllomycesmacrogynusKNE60169	117	12	LRSVEARYDAYL	HHHHHHHHHHHH	0.44440729212227	0	0.419520483763423	RYVYLLE	DRAAS	34	303
AllomycesmacrogynusKNE60169	188	10	EEVAAFKQRI	HHHHHHHHHH	0.434124457861602	0	0.409813488221352	EFIVK	AQEAR	34	303
AllomycesmacrogynusKNE60169	269	10	NDFVKLRQML	HHHHHHHHHH	0.479093639015742	1	0.78226439523086	DLLFR	VQNKM	34	303
AllomycesmacrogynusKNE60169	271	12	FVKLRQMLIRTH	HHHHHHHHHHHH	0.440648339520924	3	1.40597203250775	TLLFHRI	VQRKM	34	303
AllomycesmacrogynusKNE60169	276	18	QMLIRTHMEELKRFTSEV	HHHHHHHHHHHHHHHHHH	0.464209680234218	0	0.438213938141102	ELFHVLITM	QKRSEMRTE	34	303
AllomycesmacrogynusKNE60169	277	18	MLIRTHMEELKRFTSEVL	HHHHHHHHHHHHHHHHHH	0.458340689269057	0	0.43267361066999	LFHVLITML	KRSEMRTEE	34	303
AllomycesmacrogynusKNE60169	278	18	LIRTHMEELKRFTSEVLY	HHHHHHHHHHHHHHHHHH	0.473247213219203	0	0.446745369278928	LFHVLITML	KRSEYRTEE	34	303
AllomycesmacrogynusKNE60169	279	16	IRTHMEELKRFTSEVL	HHHHHHHHHHHHHHHH	0.572609551978358	0	0.54054341706757	FHVLITML	KRSERTEE	34	303
AllomycesmacrogynusKNE60169	285	10	ELKRFTSEVL	HHHHHHHHHH	0.583252607573076	0	0.550590461548984	FVLTL	KSREE	34	303
AllomycesmacrogynusKNE60169	286	14	LKRFTSEVLYETYR	HHHHHHHHHHHHHH	0.395543773707666	1	0.703393322380036	FVLTTLK	YSYRREE	34	303
AllomycesmacrogynusKNE60169	331	12	EQKLAKMENDMK	HHHHHHHHHHHH	0.404992490225326	0	0.382312910772708	KMMLEE	KANQKD	34	303
AllomycesmacrogynusKNE60169	332	14	QKLAKMENDMKLVF	HHHHHHHHHHHHHH	0.382740390256734	1	0.691306928402357	KVMMLFE	KANQLKD	34	303
AllomycesmacrogynusKNE60169	333	14	KLAKMENDMKLVFQ	HHHHHHHHHHHHHH	0.378807080154528	1	0.687593883665874	KVMMLFE	KAQNLKD	34	303
AllomycesmacrogynusKNE60169	334	14	LAKMENDMKLVFQQ	HHHHHHHHHHHHHH	0.402204884558062	0	0.379681411022811	VMMLFE	KAQNLKQD	34	303
AllomycesmacrogynusKNE60169	336	10	KMENDMKLVF	HHHHHHHHHH	0.418881538271093	0	0.395424172127912	DVMMFE	KNLK	34	303
AllomycesmacrogynusKNE60169	345	14	FQQKVQEKEAKLKQ	HHHHHHHHHHHHHH	0.317479519187616	2	0.95970066611311	KFLVEQK	QAQQEKK	34	303
AllomycesmacrogynusKNE60169	363	16	LYARHKEMREALEKQR	HHHHHHHHHHHHHHHH	0.349503962777558	2	0.989931740862015	ARQMLLHRR	YEKEAKE	34	303
AllomycesmacrogynusKNE60169	368	14	KEMREALEKQRAEL	HHHHHHHHHHHHHH	0.455488993419012	0	0.429981609787547	EAQMLLR	REKAEKE	34	303
AllomycesmacrogynusKNE60169	370	18	MREALEKQRAELEDKKRK	HHHHHHHHHHHHHHHHHH	0.340403130708237	2	0.981340555388575	AKQMLLKRR	EERAEDKKE	34	303
AllomycesmacrogynusKNE60169	371	18	REALEKQRAELEDKKRKL	HHHHHHHHHHHHHHHHHH	0.366093565832621	2	1.00559232614599	EAKQLLLKR	REERAEDKK	34	303
AllomycesmacrogynusKNE60169	385	10	KRKLESLVHS	HHHHHHHHHH	0.441250321983857	2	1.07654030395276	KLLVK	EHRSS	34	303
AllomycesmacrogynusKNE62698	40	18	KTTYVNTLLTTTIKSYRD	HHHHHHHHHHHHHHHHHH	0.301631204756113	2	0.944739857289771	SLKTVYLTI	NRTTKTDTY	25	296
AllomycesmacrogynusKNE62698	41	16	TTYVNTLLTTTIKSYR	HHHHHHHHHHHHHHHH	0.349892811425243	2	0.990298813985429	SLTVYLTI	NRTTKTTY	25	296
AllomycesmacrogynusKNE62698	42	16	TYVNTLLTTTIKSYRD	HHHHHHHHHHHHHHHH	0.377275998836122	1	0.6861485429013	SLTVYLI	NRTTKTDTY	25	296
AllomycesmacrogynusKNE62698	43	16	YVNTLLTTTIKSYRDH	HHHHHHHHHHHHHHHH	0.399400335624577	1	0.7070339168296	SLHTVYLI	NRTKTDTY	25	296
AllomycesmacrogynusKNE62698	44	14	VNTLLTTTIKSYRD	HHHHHHHHHHHHHH	0.461692112391106	1	0.765837354097204	SLTVYLI	NRTKTDT	25	296
AllomycesmacrogynusKNE62698	45	14	NTLLTTTIKSYRDH	HHHHHHHHHHHHHH	0.381446596784025	1	0.69008558736412	SLHTYLI	NRTKTDT	25	296
AllomycesmacrogynusKNE62698	46	12	TLLTTTIKSYRD	HHHHHHHHHHHH	0.436859207537232	1	0.742395091915147	LTYLI	RTKTDTS	25	296
AllomycesmacrogynusKNE62698	47	12	LLTTTIKSYRDH	HHHHHHHHHHHH	0.464959901432366	1	0.768922146952153	LHTYLI	RTKDTS	25	296
AllomycesmacrogynusKNE62698	48	10	LTTTIKSYRD	HHHHHHHHHH	0.525973726122747	1	0.826519197459874	TYLIR	TKDTS	25	296
AllomycesmacrogynusKNE62698	180	16	PKDLAAFKRRIRDAIN	HHHHHHHHHHHHHHHH	0.555957688708992	3	1.51482405814129	DAFILIKP	RANRKDAR	25	296
AllomycesmacrogynusKNE62698	181	16	KDLAAFKRRIRDAINA	HHHHHHHHHHHHHHHH	0.538189789921497	3	1.49805116168589	DAFILIK	RANRKDAAR	25	296
AllomycesmacrogynusKNE62698	182	14	DLAAFKRRIRDAIN	HHHHHHHHHHHHHH	0.554749153269567	2	1.18368320068647	DAFILIK	RANRDAR	25	296
AllomycesmacrogynusKNE62698	183	14	LAAFKRRIRDAINA	HHHHHHHHHHHHHH	0.559739420743721	3	1.51839401318207	AFILIK	RANRDAAR	25	296
AllomycesmacrogynusKNE62698	184	12	AAFKRRIRDAIN	HHHHHHHHHHHH	0.540079081950735	3	1.49983465336149	RAFIIK	RANRDA	25	296
AllomycesmacrogynusKNE62698	185	12	AFKRRIRDAINA	HHHHHHHHHHHH	0.552274919307152	3	1.51134752382595	RAFIIK	RNRDAA	25	296
AllomycesmacrogynusKNE62698	186	10	FKRRIRDAIN	HHHHHHHHHH	0.687875864301837	3	1.63935481590093	RAFIIK	RNRD	25	296
AllomycesmacrogynusKNE62698	263	14	FKKLRNLLIRSHML	HHHHHHHHHHHHHH	0.357185199434423	4	1.6571828282661	LSLLFHR	IKMNRKL	25	296
AllomycesmacrogynusKNE62698	312	12	FKEEEDALRRRF	HHHHHHHHHHHH	0.5227278689178	0	0.493455108258403	RELFFE	RKDREA	25	296
AllomycesmacrogynusKNE62698	317	12	DALRRRFAEQVK	HHHHHHHHHHHH	0.51115908127579	2	1.14253417272435	RQLFVR	ADKREA	25	296
AllomycesmacrogynusKNE62698	318	12	ALRRRFAEQVKA	HHHHHHHHHHHH	0.460623388773218	3	1.42482847900192	QLFVR	AKREAAR	25	296
AllomycesmacrogynusKNE62698	319	10	LRRRFAEQVK	HHHHHHHHHH	0.586002257198252	3	1.54318613079515	QLFVR	AKRER	25	296
AllomycesmacrogynusKNE62698	331	12	EAMFRQWEQKLI	HHHHHHHHHHHH	0.456010879531419	0	0.430474270277659	KMWLFE	EIRQAQ	25	296
AllomycesmacrogynusKNE62698	332	18	AMFRQWEQKLIGERDKLN	HHHHHHHHHHHHHHHHHH	0.393794103602381	1	0.701741633800647	KMEWLLFRE	NIRDQAGQK	25	296
AllomycesmacrogynusKNE62698	333	18	MFRQWEQKLIGERDKLNK	HHHHHHHHHHHHHHHHHH	0.464507050766184	2	1.09849465592328	KMEWLLFRE	NIRDQKGQK	25	296
AllomycesmacrogynusKNE62698	334	10	FRQWEQKLIG	HHHHHHHHHH	0.555264149488145	1	0.854169357116809	WLFE	IRQGQK	25	296
AllomycesmacrogynusKNE62698	335	16	RQWEQKLIGERDKLNK	HHHHHHHHHHHHHHHH	0.399444715930751	2	1.03707581183863	EWLLREN	IRDQKGQKK	25	296
AllomycesmacrogynusKNE62698	356	14	HSYITALTQEIKQL	HHHHHHHHHHHHHH	0.496293843396622	0	0.468501388166411	EYLLIIT	HKTQSQA	25	296
AllomycesmacrogynusKNE62698	357	12	SYITALTQEIKQ	HHHHHHHHHHHH	0.472172735038713	0	0.445731061876545	EYLIIT	KTQSQA	25	296
AllomycesmacrogynusKNE62698	358	12	YITALTQEIKQL	HHHHHHHHHHHH	0.578771082333385	0	0.546359901722715	EYLLIIT	KTQQA	25	296
AllomycesmacrogynusKNE62698	359	10	ITALTQEIKQ	HHHHHHHHHH	0.528367319270449	0	0.498778749391304	LIIT	KTQQAE	25	296
AllomycesmacrogynusKNE62698	360	10	TALTQEIKQL	HHHHHHHHHH	0.515051594039761	0	0.486208704773535	ELLI	TKTQQA	25	296
AllomycesmacrogynusKNE63007	113	18	LDPILKYIKDQYAHFLRK	HHHHHHHHHHHHHHHHHH	0.571176539525818	2	1.19919065331237	KQIFILYLL	KDAKRDPHY	32	311
AllomycesmacrogynusKNE63007	114	16	DPILKYIKDQYAHFLR	HHHHHHHHHHHHHHHH	0.554547003920714	1	0.853492371701154	QIFIYLL	KDAKRDPHY	32	311
AllomycesmacrogynusKNE63007	115	16	PILKYIKDQYAHFLRK	HHHHHHHHHHHHHHHH	0.519506330035547	3	1.48041397555356	KQIFIYLL	KAKRDPHY	32	311
AllomycesmacrogynusKNE63007	116	14	ILKYIKDQYAHFLR	HHHHHHHHHHHHHH	0.643025442117328	2	1.26701601735876	QIFIYLL	KAKRDHY	32	311
AllomycesmacrogynusKNE63007	117	14	LKYIKDQYAHFLRK	HHHHHHHHHHHHHH	0.559064657270435	3	1.51775703646329	QFIYLLK	AKRDHYK	32	311
AllomycesmacrogynusKNE63007	118	12	KYIKDQYAHFLR	HHHHHHHHHHHH	0.564113631979556	2	1.1925232685887	QFIYL	KAKRDHY	32	311
AllomycesmacrogynusKNE63007	119	12	YIKDQYAHFLRK	HHHHHHHHHHHH	0.484043264985105	2	1.11693684214594	QFIYLK	ARDHYK	32	311
AllomycesmacrogynusKNE63007	120	10	IKDQYAHFLR	HHHHHHHHHH	0.613327128685838	1	0.908980809479432	QFIYLK	ARDH	32	311
AllomycesmacrogynusKNE63007	121	10	KDQYAHFLRK	HHHHHHHHHH	0.460409520191466	2	1.09462658706074	QFYLK	ARDHK	32	311
AllomycesmacrogynusKNE63007	123	18	QYAHFLRKELTAARERYI	HHHHHHHHHHHHHHHHHH	0.261211079240384	2	0.906583258802923	REYALYLAR	RITHEKQAF	32	311
AllomycesmacrogynusKNE63007	124	16	YAHFLRKELTAARERY	HHHHHHHHHHHHHHHH	0.341127669235718	2	0.982024519758518	FREYALYLA	RRTHEKA	32	311
AllomycesmacrogynusKNE63007	125	16	AHFLRKELTAARERYI	HHHHHHHHHHHHHHHH	0.245796208969132	2	0.892031621266861	EALYLARR	ITHEKAFR	32	311
AllomycesmacrogynusKNE63007	126	14	HFLRKELTAARERY	HHHHHHHHHHHHHH	0.3231615664137	2	0.965064518694533	REALYLR	RTHEKAF	32	311
AllomycesmacrogynusKNE63007	127	14	FLRKELTAARERYI	HHHHHHHHHHHHHH	0.272514759890734	2	0.917253933336853	EALYLRR	ITEKAFR	32	311
AllomycesmacrogynusKNE63007	128	12	LRKELTAARERY	HHHHHHHHHHHH	0.420049383265405	2	1.05652661780254	EALYLRR	TEKAR	32	311
AllomycesmacrogynusKNE63007	193	10	AFKARIKEEI	HHHHHHHHHH	0.4157775570895	1	0.722494013892488	EFIIK	KAEAR	32	311
AllomycesmacrogynusKNE63007	194	10	FKARIKEEIE	HHHHHHHHHH	0.489627097217572	0	0.462207979773388	EFIIK	KEAER	32	311
AllomycesmacrogynusKNE63380	172	10	KELAAFKMRI	HHHHHHHHHH	0.384181211761816	2	1.02266706390315	FILK	AMKARE	15	290
AllomycesmacrogynusKNE69907	147	10	IELMKRLSAR	HHHHHHHHHH	0.484699696561429	2	1.11755651355399	LLMSI	KAERR	15	290
AllomycesmacrogynusKNE69907	172	10	KELADFKKRI	HHHHHHHHHH	0.672204993458165	2	1.29456151382451	EFILK	AKKDR	15	290
AllomycesmacrogynusKNE69907	174	14	LADFKKRIMEDIRY	HHHHHHHHHHHHHH	0.5496511452903	1	0.848870681154043	DFILIKM	ARKEDYR	15	290
AllomycesmacrogynusKNE69907	176	12	DFKKRIMEDIRY	HHHHHHHHHHHH	0.509684520795756	1	0.811142187631194	DFIIK	MRKEDYR	15	290
AllomycesmacrogynusKNE69907	177	10	FKKRIMEDIR	HHHHHHHHHH	0.606806578857223	2	1.23282541044122	DFIIKM	RKER	15	290
AllomycesmacrogynusKNE69907	255	10	FARLRYVLLS	HHHHHHHHHH	0.344716004040227	2	0.985411907813974	LLFR	LAYSRV	15	290
AllomycesmacrogynusKNE69907	287	12	LSKLEGLAEKLA	HHHHHHHHHHHH	0.552645235151696	0	0.521697101983201	LLLALA	EESGKK	15	290
AllomycesmacrogynusKNE69907	288	12	SKLEGLAEKLAA	HHHHHHHHHHHH	0.457438515661589	0	0.43182195878454	LLLAA	EESAGKK	15	290
AllomycesmacrogynusKNE69907	289	10	KLEGLAEKLA	HHHHHHHHHH	0.575727521873561	0	0.543486780648641	LLLAA	EEGKK	15	290
AspergillusnidulansXP658998AspD	21	12	SITSQIERKLLK	HHHHHHHHHHHH	0.44496712651802	2	1.08004896743301	IILTE	LSRSKQK	34	306
AspergillusnidulansXP658998AspD	22	10	ITSQIERKLL	HHHHHHHHHH	0.444061319397724	1	0.749193885511452	KIILTE	LSRQ	34	306
AspergillusnidulansXP658998AspD	50	10	STLINTIFAS	HHHHHHHHHH	0.400864335612517	0	0.378415932818216	SLIIF	SNATT	34	306
AspergillusnidulansXP658998AspD	114	18	WDPIVKYIKDQHSAYLRK	HHHHHHHHHHHHHHHHHH	0.516534873527029	2	1.14760892060952	KQIYIWHVL	KDSKRDPAY	34	306
AspergillusnidulansXP658998AspD	115	16	DPIVKYIKDQHSAYLR	HHHHHHHHHHHHHHHH	0.474713163283724	1	0.778129226139836	YQIYIHV	LKDSKRDPA	34	306
AspergillusnidulansXP658998AspD	116	16	PIVKYIKDQHSAYLRK	HHHHHHHHHHHHHHHH	0.425120074082728	3	1.3913133499341	KQIYIHVL	KSKRDPAY	34	306
AspergillusnidulansXP658998AspD	117	14	IVKYIKDQHSAYLR	HHHHHHHHHHHHHH	0.539988149767069	2	1.16974881338011	QIYIHVL	KSKRDAY	34	306
AspergillusnidulansXP658998AspD	124	18	QHSAYLRKELTAQRDRYI	HHHHHHHHHHHHHHHHHH	0.221999376739765	2	0.869567411642338	HQLYLSRRI	TADKQAYRE	34	306
AspergillusnidulansXP658998AspD	125	18	HSAYLRKELTAQRDRYIQ	HHHHHHHHHHHHHHHHHH	0.221999376739765	2	0.869567411642338	HQLYLSRRI	TADKQAYRE	34	306
AspergillusnidulansXP658998AspD	126	16	SAYLRKELTAQRDRYI	HHHHHHHHHHHHHHHH	0.233550879191479	2	0.880472029956756	QLYLSRRI	TADKAYRE	34	306
AspergillusnidulansXP658998AspD	127	16	AYLRKELTAQRDRYIQ	HHHHHHHHHHHHHHHH	0.249391520821399	2	0.8954255956554	QLYLRRI	TADKQAYRE	34	306
AspergillusnidulansXP658998AspD	128	14	YLRKELTAQRDRYI	HHHHHHHHHHHHHH	0.283538999363052	2	0.927660815398721	EQLYLRR	ITDKAYR	34	306
AspergillusnidulansXP658998AspD	129	12	LRKELTAQRDRY	HHHHHHHHHHHH	0.394054282498533	2	1.03198724267861	EQLYLRR	TDKAR	34	306
AspergillusnidulansXP658998AspD	194	10	AFKERIKEEF	HHHHHHHHHH	0.506312796978165	0	0.477959280347387	EFIFK	KEEAR	34	306
AspergillusnidulansXP658998AspD	223	10	RAVNARIKDI	HHHHHHHHHH	0.563772115823538	2	1.19220087733742	RIVI	NKRADA	34	306
AspergillusnidulansXP662271AspA	106	10	VNKIWERQYD	HHHHHHHHHH	0.669748201818699	0	0.632242302516852	IQVWY	NEDKR	19	296
AspergillusnidulansXP662271AspA	332	12	EKLREIELKVQR	HHHHHHHHHHHH	0.418019454123334	1	0.724610364692427	IVLEQ	RLEREKK	19	296
AspergillusnidulansXP662271AspA	334	10	LREIELKVQR	HHHHHHHHHH	0.443430749447717	1	0.748598627478644	IVLE	QRLREK	19	296
AspergillusnidulansXP662271AspA	357	14	SQLREIEARMAREA	HHHHHHHHHHHHHH	0.406656528669207	0	0.383883763063731	EIMLAEA	RASRERQ	19	296
AspergillusnidulansXP662271AspA	358	12	QLREIEARMARE	HHHHHHHHHHHH	0.448629618451518	0	0.423506359818233	QEIMLE	ARARER	19	296
AspergillusnidulansXP662271AspA	359	12	LREIEARMAREA	HHHHHHHHHHHH	0.471038581080442	0	0.444660420539937	EIMLAE	ARARER	19	296
AspergillusnidulansXP662412AspE	188	10	KTSFLNFLRK	HHHHHHHHHH	0.487619181574965	3	1.45031250740677	FFLKL	RTNKS	176	522
AspergillusnidulansXP662412AspE	189	10	TSFLNFLRKS	HHHHHHHHHH	0.554066153283477	2	1.1830384486996	FSFLL	RTNKS	176	522
AspergillusnidulansXP662412AspE	359	16	TAHMAYLRKAVWDSLK	HHHHHHHHHHHHHHHH	0.332490348942354	2	0.973870889401582	HSLVMLRT	WAKKADYA	176	522
AspergillusnidulansXP662412AspE	360	16	AHMAYLRKAVWDSLKK	HHHHHHHHHHHHHHHH	0.366021339143774	3	1.33552414415172	SLVMLRW	AKKADYKAH	176	522
AspergillusnidulansXP662412AspE	361	14	HMAYLRKAVWDSLK	HHHHHHHHHHHHHH	0.39739297217565	2	1.03513896573381	HSLVMLR	WAKKDYA	176	522
AspergillusnidulansXP662412AspE	362	14	MAYLRKAVWDSLKK	HHHHHHHHHHHHHH	0.440272541920459	3	1.40561727957291	SLVMLRW	AKKDYKA	176	522
AspergillusnidulansXP662412AspE	363	12	AYLRKAVWDSLK	HHHHHHHHHHHH	0.36473868054929	2	1.00431331443853	SLVLR	WAKKDYA	176	522
AspergillusnidulansXP662412AspE	364	12	YLRKAVWDSLKK	HHHHHHHHHHHH	0.42186954638768	3	1.38824485178997	SLVLR	WKKDYKA	176	522
AspergillusnidulansXP662412AspE	365	10	LRKAVWDSLK	HHHHHHHHHH	0.52794665011173	2	1.15838163770547	SLVLR	WKKDA	176	522
AspergillusnidulansXP662412AspE	494	18	SVFSEWRSELREASRVIW	HHHHHHHHHHHHHHHHHH	0.510786409675688	0	0.48218237073385	EVAWILFSR	WRSRSSEEV	176	522
AspergillusnidulansXP662412AspE	495	18	VFSEWRSELREASRVIWY	HHHHHHHHHHHHHHHHHH	0.458848187670853	0	0.433152689161285	EVAWILFSR	WRSRSYEEV	176	522
AspergillusnidulansXP662412AspE	496	16	FSEWRSELREASRVIW	HHHHHHHHHHHHHHHH	0.538543062801191	0	0.508384651284325	EAWILFSR	WRSRSEEV	176	522
AspergillusnidulansXP662412AspE	497	14	SEWRSELREASRVI	HHHHHHHHHHHHHH	0.564180660638625	0	0.532586543642862	VEAWILS	RRSRSEE	176	522
AspergillusnidulansXP662412AspE	498	14	EWRSELREASRVIW	HHHHHHHHHHHHHH	0.510327728791907	0	0.48174937597956	EAWILSR	WRRSEEV	176	522
AspergillusnidulansXP662412AspE	499	14	WRSELREASRVIWY	HHHHHHHHHHHHHH	0.427986100764819	1	0.734018879121989	EAWILSR	WRRSYEV	176	522
AspergillusnidulansXP662412AspE	1167	10	TKTLIQVLPH	HHHHHHHHHH	0.43274574462605	1	0.738511982926991	VLLTI	PKQHT	176	522
AspergillusnidulansXP662412AspE	1179	16	NHEMLDLRKEYKKHVK	HHHHHHHHHHHHHHHH	0.388190358968291	2	1.02645169886607	EHLYMVRN	KLKKHKDE	176	522
AspergillusnidulansXP662412AspE	1180	16	HEMLDLRKEYKKHVKI	HHHHHHHHHHHHHHHH	0.342174903901565	2	0.983013109283078	EHLYMVR	KLKKHKDIE	176	522
AspergillusnidulansXP662412AspE	1181	14	EMLDLRKEYKKHVK	HHHHHHHHHHHHHH	0.463279677409649	2	1.09733601547471	EHLYMVR	KLKKKDE	176	522
AspergillusnidulansXP662412AspE	1182	14	MLDLRKEYKKHVKI	HHHHHHHHHHHHHH	0.41692567852918	3	1.38357784053155	EHLYMVR	KLKKKDI	176	522
AspergillusnidulansXP662412AspE	1183	12	LDLRKEYKKHVK	HHHHHHHHHHHH	0.450633278775693	3	1.41539781516425	HLYVR	KLKKKDE	176	522
AspergillusnidulansXP662412AspE	1184	12	DLRKEYKKHVKI	HHHHHHHHHHHH	0.525525338666627	3	1.4860959197013	IEHLYV	RKKKKD	176	522
AspergillusnidulansXP662412AspE	1185	10	LRKEYKKHVK	HHHHHHHHHH	0.609974362437777	4	1.89581579814126	EHLYVR	KKKK	176	522
AspergillusnidulansXP662412AspE	1188	18	EYKKHVKIHGKGVNLAKH	HHHHHHHHCCCHHHHHHH	0.302105647454611	4	1.60518773119715	IEGHAHYVV	KGKNKHKKL	176	522
AspergillusnidulansXP662412AspE	1189	18	YKKHVKIHGKGVNLAKHI	HHHHHHHCCCHHHHHHHH	0.394349063310141	5	2.02226551576477	LIIGHAHYV	VKGKNKHKK	176	522
AspergillusnidulansXP662412AspE	1190	18	KKHVKIHGKGVNLAKHIR	HHHHHHCCCHHHHHHHHH	0.353722219651798	6	2.3139137753513	KLIIGHAHR	VVKGKNKHK	176	522
AspergillusnidulansXP662412AspE	1201	10	NLAKHIRVKL	HHHHHHHHHH	0.447593342348107	3	1.41252811517661	KLILA	RKVNH	176	522
AspergillusnidulansXP662412AspE	1216	12	GKVCYATALGRW	HHHHHHHHHHHH	0.245291525174784	2	0.891555199764996	CAGWYLK	AGVTR	176	522
AspergillusnidulansXP662412AspE	1219	10	CYATALGRWE	HHHHHHHHHH	0.447333909895478	0	0.422283210941331	CAWYL	EAGTR	176	522
AspergillusnidulansXP662412AspE	1220	10	YATALGRWES	HHHHHHHHHH	0.46956800776533	0	0.443272199330472	AWYLE	AGSTR	176	522
AspergillusnidulansXP662412AspE	1270	12	SRYLDSLEKCMK	HHHHHHHHHHHH	0.693726295339762	1	0.984877622800736	CYLML	ESKDKRS	176	522
AspergillusnidulansXP662412AspE	1271	12	RYLDSLEKCMKA	HHHHHHHHHHHH	0.679966156607479	1	0.97188805183746	CYLML	EKDKRAS	176	522
AspergillusnidulansXP662412AspE	1272	10	YLDSLEKCMK	HHHHHHHHHH	0.757466845537259	0	0.715048702187173	CYLML	EKDKS	176	522
AspergillusnidulansXP662412AspE	1273	10	LDSLEKCMKA	HHHHHHHHHH	0.665571432201374	0	0.628299431998097	CLML	EKDKAS	176	522
AspergillusnidulansXP662412AspE	1288	10	KFRTAVLLAL	HHHHHHHHHH	0.21339404324132	2	0.861443976819806	AFVLR	LTLKA	176	522
AspergillusnidulansXP662412AspE	1312	10	LVHRDVQALH	HHHHHHHHHH	0.408076685574597	0	0.38522439118242	DLVVH	HQRAL	176	522
AspergillusnidulansXP662412AspE	1313	14	VHRDVQALHAALVS	HHHHHHHHHHHHHH	0.402664439314656	0	0.380115230713035	DLVLVHH	VQARSAA	176	522
AspergillusnidulansXP662412AspE	1315	10	RDVQALHAAL	HHHHHHHHHH	0.463413116019228	0	0.437461981522151	DLLVH	QARAA	176	522
AspergillusnidulansXP662412AspE	1333	18	AMIYIIVRRSDSHLREVL	HHHHHHHHCCHHHHHHHH	0.386627673701958	1	0.694976523974648	MHIVSILVL	DYRRASIER	176	522
AspergillusnidulansXP662412AspE	1334	18	MIYIIVRRSDSHLREVLR	HHHHHHHCCHHHHHHHHH	0.459288361743299	2	1.09356821348567	MHIVSILVL	DYRRRSIER	176	522
AspergillusnidulansXP662412AspE	1335	18	IYIIVRRSDSHLREVLRA	HHHHHHCCHHHHHHHHHH	0.459565519188779	2	1.09382985011421	HIVSILVLD	YRRRSIERA	176	522
AspergillusnidulansXP662412AspE	1343	18	DSHLREVLRAYDKIYQRN	HHHHHHHHHHHHHHHHHH	0.502470631512589	1	0.804332276147884	HIVNYLYLD	DRQRSKERA	176	522
AspergillusnidulansXP662412AspE	1344	18	SHLREVLRAYDKIYQRNF	HHHHHHHHHHHHHHHHHH	0.528547799819931	2	1.15894912303002	HIVNYLYLF	DRQRSKERA	176	522
AspergillusnidulansXP662412AspE	1345	18	HLREVLRAYDKIYQRNFA	HHHHHHHHHHHHHHHHHH	0.509312857787724	2	1.14079133775161	HIVNYLYLF	DRQRAKERA	176	522
AspergillusnidulansXP662412AspE	1346	18	LREVLRAYDKIYQRNFAR	HHHHHHHHHHHHHHHHHH	0.511672315728098	3	1.47301866604732	IVNYLYLFD	RQRAKERAR	176	522
AspergillusnidulansXP662412AspE	1347	16	REVLRAYDKIYQRNFA	HHHHHHHHHHHHHHHH	0.468807911511539	2	1.10255466846689	IVNYYLF	DRQRAKERA	176	522
AspergillusnidulansXP662412AspE	1348	16	EVLRAYDKIYQRNFAR	HHHHHHHHHHHHHHHH	0.457177038671396	2	1.0915751245058	IVNYYLFD	QRAKERAR	176	522
AspergillusnidulansXP662412AspE	1349	14	VLRAYDKIYQRNFA	HHHHHHHHHHHHHH	0.471083265452935	2	1.10470260258757	IVNYYLFD	QRAKRA	176	522
AspergillusnidulansXP662412AspE	1350	14	LRAYDKIYQRNFAR	HHHHHHHHHHHHHH	0.443052916797018	3	1.40824195345639	NYYLFD	QRAKRARI	176	522
AspergillusnidulansXP662412AspE	1351	12	RAYDKIYQRNFA	HHHHHHHHHHHH	0.39298564542565	2	1.03097844928181	INYYF	DQRAKRA	176	522
AspergillusnidulansXP662412AspE	1352	12	AYDKIYQRNFAR	HHHHHHHHHHHH	0.340081707888189	2	0.981037132246451	INYYFD	QAKRAR	176	522
AspergillusnidulansXP662412AspE	1353	10	YDKIYQRNFA	HHHHHHHHHH	0.400095631953097	1	0.707690276563724	INYYFD	QAKR	176	522
AspergillusnidulansXP662412AspE	1355	18	KIYQRNFARDMIQKSQNL	HHHHHHHHHHHHHHHHHH	0.236285107664815	3	1.21305314163559	YKFLMQSAK	IRQRIQNND	176	522
AspergillusnidulansXP662412AspE	1356	18	IYQRNFARDMIQKSQNLV	HHHHHHHHHHHHHHHHHH	0.272947824118114	2	0.9176627459675	KFLMQSAVI	RQRIQNNDY	176	522
AspergillusnidulansXP662412AspE	1357	18	YQRNFARDMIQKSQNLVG	HHHHHHHHHHHHHHHHHH	0.368405618060006	2	1.00777490344865	KFLMQSAVI	RQRGQNNDY	176	522
AspergillusnidulansXP662412AspE	1358	18	QRNFARDMIQKSQNLVGE	HHHHHHHHHHHHHHHHHH	0.386205109364866	1	0.694577623240434	KFLMQSAVI	RQRGQNNDE	176	522
AspergillusnidulansXP662412AspE	1359	18	RNFARDMIQKSQNLVGET	HHHHHHHHHHHHHHHHHH	0.412622724768528	1	0.71951585218149	KFLMTSAVI	RQRGQNNDE	176	522
AspergillusnidulansXP662412AspE	1360	18	NFARDMIQKSQNLVGETL	HHHHHHHHHHHHHHHHHH	0.43321887322921	0	0.408958616328374	FLMTSAVIL	QRGQNNDEK	176	522
AspergillusnidulansXP662412AspE	1361	16	FARDMIQKSQNLVGET	HHHHHHHHHHHHHHHH	0.428458087894658	0	0.404464434972557	FLMTSAVI	QRGQNDEK	176	522
AspergillusnidulansXP662412AspE	1362	16	ARDMIQKSQNLVGETL	HHHHHHHHHHHHHHHH	0.461197201776169	0	0.435370158476704	LMTSAVILQ	RGQNDEK	176	522
AspergillusnidulansXP662412AspE	1363	18	RDMIQKSQNLVGETLAHI	HHHHHHHHHHHHHHHHHH	0.475189664211456	0	0.448579043015615	LMTSIVILQ	RGQANDEKH	176	522
AspergillusnidulansXP662412AspE	1365	18	MIQKSQNLVGETLAHILN	HHHHHHHHHHHHHHHHHH	0.468851526738685	0	0.442595841241319	MTSIVILQL	GQANNEKHL	176	522
AspergillusnidulansXP662412AspE	1366	18	IQKSQNLVGETLAHILNG	HHHHHHHHHHHHHHHHHH	0.4622185746735	0	0.436334334491784	GTSIVILQL	GQANNEKHL	176	522
AspergillusnidulansXP662412AspE	1367	16	QKSQNLVGETLAHILN	HHHHHHHHHHHHHHHH	0.410301842294043	0	0.387324939125576	TSIVLQL	GQANNEKHL	176	522
AspergillusnidulansXP662412AspE	1368	16	KSQNLVGETLAHILNG	HHHHHHHHHHHHHHHH	0.404801197571363	0	0.382132330507367	GTSIVLQL	GANNEKHL	176	522
AspergillusnidulansXP662412AspE	1406	14	RERSELLISRLVRL	HHHHHHHHHHHHHH	0.355271061216019	2	0.995375881787922	RLLLSIR	VESERLR	176	522
AspergillusnidulansXP662412AspE	1408	12	RSELLISRLVRL	HHHHHHHHHHHH	0.382312638794942	2	1.02090313102243	LLLSIV	ESRLRR	176	522
AspergillusnidulansXP662412AspE	1410	10	ELLISRLVRL	HHHHHHHHHH	0.472187260607128	1	0.775744774013129	LLLI	VESRLR	176	522
AspergillusnidulansXP662412AspE	1423	16	PRHLENVKVEFRRRYG	HHHHHHHHHHHHHHHH	0.38808929690679	3	1.35635629628001	RVFLYKPR	EGVRRNEH	176	522
AspergillusnidulansXP662412AspE	1424	16	RHLENVKVEFRRRYGE	HHHHHHHHHHHHHHHH	0.398271189170001	2	1.03596800257648	HRVFLYK	REGVRRNEE	176	522
AspergillusnidulansXP662412AspE	1425	14	HLENVKVEFRRRYG	HHHHHHHHHHHHHH	0.35553545357301	2	0.995625468172921	HRVFLYK	REGVRNE	176	522
AspergillusnidulansXP662412AspE	1426	14	LENVKVEFRRRYGE	HHHHHHHHHHHHHH	0.384661591556326	1	0.693120542429172	RVFLYKR	EGVRNEE	176	522
AspergillusnidulansXP662412AspE	1427	12	ENVKVEFRRRYG	HHHHHHHHHHHH	0.277478939994672	2	0.92194011935497	RVFYK	REGVRNE	176	522
AspergillusnidulansXP662412AspE	1428	10	NVKVEFRRRY	HHHHHHHHHH	0.307489922740982	3	1.28027048706749	RVFYKR	VRNE	176	522
AspergillusnidulansXP662412AspE	1429	10	VKVEFRRRYG	HHHHHHHHHH	0.256124667227797	3	1.23178168586304	RVFYK	RGVRE	176	522
AspergillusnidulansXP662412AspE	1432	12	EFRRRYGERLEE	HHHHHHHHHHHH	0.484362230153204	0	0.457237945264624	RFYLRG	EREEER	176	522
AspergillusnidulansXP662412AspE	1433	10	FRRRYGERLE	HHHHHHHHHH	0.48560503851773	2	1.11841115636074	RFYLR	GERER	176	522
AspergillusnidulansXP662412AspE	1435	12	RRYGERLEEAIA	HHHHHHHHHHHH	0.544030653250669	0	0.513564936668631	AYLIG	ERAEERR	176	522
AspergillusnidulansXP662412AspE	1458	10	WGEFCIQLAR	HHHHHHHHHH	0.636056985166078	0	0.600437793996777	FLWCA	GIREQ	176	522
AspergillusnidulansXP664292AspB	112	10	RPIVENIEQR	HHHHHHHHHH	0.432565539772945	0	0.40834186954566	RIIV	EREQPN	30	304
AspergillusnidulansXP664292AspB	186	12	DEISMFKKRILA	HHHHHHHHHHHH	0.388927568361044	1	0.697147624532826	EFIIK	LSKDAMR	30	304
AspergillusnidulansXP664292AspB	187	10	EISMFKKRIL	HHHHHHHHHH	0.421082986235432	2	1.05750233900625	FIIKL	SKMRE	30	304
AspergillusnidulansXP664292AspB	188	10	ISMFKKRILA	HHHHHHHHHH	0.39646108626029	3	1.36425926542971	FIIK	LSKAMR	30	304
AspergillusnidulansXP664292AspB	269	12	FVKLRQMLIRTH	HHHHHHHHHHHH	0.440648339520924	3	1.40597203250775	TLLFHRI	VQRKM	30	304
AspergillusnidulansXP664292AspB	276	10	LIRTHMEELK	HHHHHHHHHH	0.583909752187705	0	0.551210806065194	ELHLIM	KRET	30	304
AspergillusnidulansXP664292AspB	332	10	KLAKMEAEMK	HHHHHHHHHH	0.397113081078551	1	0.704874748538152	MMLEK	AAKEK	30	304
AspergillusnidulansXP664292AspB	333	12	LAKMEAEMKMVF	HHHHHHHHHHHH	0.407387572819755	0	0.384573868741849	VMMLFE	KAAMKE	30	304
AspergillusnidulansXP664292AspB	343	16	VFQQKVAEKESKLKQS	HHHHHHHHHHHHHHHH	0.235693127153063	2	0.882494312032492	KSKFLVEQ	KASQQEVK	30	304
AspergillusnidulansXP664292AspB	361	16	ELYARHREMKEQLDRQ	HHHHHHHHHHHHHHHH	0.405432197781684	0	0.382727994705909	RQMLLHKY	DREAREEQ	30	304
AspergillusnidulansXP664292AspB	362	16	LYARHREMKEQLDRQR	HHHHHHHHHHHHHHHH	0.350614926886033	2	0.990980490980415	QRQMLLHRK	YDREARE	30	304
AspergillusnidulansXP664292AspB	367	14	REMKEQLDRQRAEL	HHHHHHHHHHHHHH	0.451540474347893	0	0.426254207784411	QQMLLRK	DRAEREE	30	304
AspergillusnidulansXP664292AspB	369	12	MKEQLDRQRAEL	HHHHHHHHHHHH	0.435348209710646	0	0.41096870996685	QQMLLRK	DAERE	30	304
AspergillusnidulansXP681451AspC	43	16	KTTFINTLFSTTIKNY	HHHHHHHHHHHHHHHH	0.310763652925392	2	0.95336088836157	NLKTIYFTI	NSTKTTF	27	298
AspergillusnidulansXP681451AspC	44	10	TTFINTLFST	HHHHHHHHHH	0.430840207843027	0	0.406713156203817	TFLIF	TNSTT	27	298
AspergillusnidulansXP681451AspC	45	14	TFINTLFSTTIKNY	HHHHHHHHHHHHHH	0.398625237279452	1	0.706302223991803	NLTIYFI	NSTKTTF	27	298
AspergillusnidulansXP681451AspC	46	18	FINTLFSTTIKNYADHKR	HHHHHHHHHHHHHHHHHH	0.381566292727639	2	1.02019858033489	NLHTIYFKI	NASRKTDTF	27	298
AspergillusnidulansXP681451AspC	47	18	INTLFSTTIKNYADHKRR	HHHHHHHHHHHHHHHHHH	0.417486034791907	3	1.38410681684356	LHTIYFKIN	ASRKTDTRN	27	298
AspergillusnidulansXP681451AspC	48	12	NTLFSTTIKNYA	HHHHHHHHHHHH	0.37289320047187	1	0.682011181245445	LTYFIN	ASKTTN	27	298
AspergillusnidulansXP681451AspC	49	12	TLFSTTIKNYAD	HHHHHHHHHHHH	0.448810431762165	0	0.423677047583484	TYFIA	SKTDTNL	27	298
AspergillusnidulansXP681451AspC	50	12	LFSTTIKNYADH	HHHHHHHHHHHH	0.474024021629393	0	0.447478676418147	LHTYFI	ASKDTN	27	298
AspergillusnidulansXP681451AspC	51	10	FSTTIKNYAD	HHHHHHHHHH	0.588338584317788	0	0.555391623595991	TYFIA	SKDTN	27	298
AspergillusnidulansXP681451AspC	183	16	PADLSRFKQRIQAVIE	HHHHHHHHHHHHHHHH	0.463553000023732	1	0.767594032022403	DVFILIKP	QSEQAARR	27	298
AspergillusnidulansXP681451AspC	184	16	ADLSRFKQRIQAVIEA	HHHHHHHHHHHHHHHH	0.442309329483365	1	0.747540007032297	DVFILIK	QSEQAARAR	27	298
AspergillusnidulansXP681451AspC	185	14	DLSRFKQRIQAVIE	HHHHHHHHHHHHHH	0.538959197946639	1	0.838777482861627	DVFILIK	QSEQARR	27	298
AspergillusnidulansXP681451AspC	186	14	LSRFKQRIQAVIEA	HHHHHHHHHHHHHH	0.540173334918579	2	1.16992362816314	VFILIK	QSEQARAR	27	298
AspergillusnidulansXP681451AspC	187	12	SRFKQRIQAVIE	HHHHHHHHHHHH	0.514848033074304	2	1.14601654322214	RVFIIK	QSEQAR	27	298
AspergillusnidulansXP681451AspC	188	12	RFKQRIQAVIEA	HHHHHHHHHHHH	0.504464734778305	2	1.13621470963072	RVFIIK	QEQARA	27	298
AspergillusnidulansXP681451AspC	189	10	FKQRIQAVIE	HHHHHHHHHH	0.555792099869652	1	0.854667742276951	RVFIIK	QEQA	27	298
AspergillusnidulansXP681451AspC	190	10	KQRIQAVIEA	HHHHHHHHHH	0.385089994826979	1	0.693524955116668	RVIIK	QEQAA	27	298
AspergillusnidulansXP681451AspC	266	14	FKKLRSILIRTHML	HHHHHHHHHHHHHH	0.336410725580496	4	1.63757172494799	ITLLFHR	IKMSRKL	27	298
AspergillusnidulansXP681451AspC	274	10	IRTHMLDLIH	HHHHHHHHHH	0.440976773360662	0	0.416282074052465	LIMIR	LHTDH	27	298
AspergillusnidulansXP681451AspC	321	12	ENLRKRFTDQVK	HHHHHHHHHHHH	0.563553124832874	2	1.19199414984223	QLFVR	TEKKDNR	27	298
AspergillusnidulansXP681451AspC	322	12	NLRKRFTDQVKL	HHHHHHHHHHHH	0.481099120071447	3	1.44415756934745	RQLFVR	TKKDNL	27	298
AspergillusnidulansXP681451AspC	323	10	LRKRFTDQVK	HHHHHHHHHH	0.59715812478447	3	1.55371726979654	QLFVR	TKKDR	27	298
AspergillusnidulansXP681451AspC	335	12	ESRFRQWEQKLI	HHHHHHHHHHHH	0.446456673127198	1	0.751455099432075	RWLFEE	IRQSQK	27	298
AspergillusnidulansXP681451AspC	336	10	SRFRQWEQKL	HHHHHHHHHH	0.570696384613572	2	1.19873738707521	RWLFE	RQSQK	27	298
AspergillusnidulansXP681451AspC	338	10	FRQWEQKLIA	HHHHHHHHHH	0.525281501604164	1	0.825865737514331	WLFE	IRQAQK	27	298
AspergillusnidulansXP681451AspC	339	16	RQWEQKLIAERDRLNK	HHHHHHHHHHHHHHHH	0.382989996044972	2	1.02154255626645	EWLLREN	IRDQKAQRK	27	298
Bnatans126593	22	18	FARIMTSMVGKAIVLFQL	HHHHHHHHHHHHHHHHHH	0.348580401538634	2	0.98905989905247	ILMFAMFVA	ITQGRVSLK	166	414
Bnatans126593	23	18	ARIMTSMVGKAIVLFQLY	HHHHHHHHHHHHHHHHHH	0.303862075117158	2	0.946845798910597	ILMYAMFVA	ITQGRVSLK	166	414
Bnatans126593	24	16	RIMTSMVGKAIVLFQL	HHHHHHHHHHHHHHHH	0.282214737209736	2	0.926410711925991	ILMAMFV	ITQGRVSLK	166	414
Bnatans126593	26	12	MTSMVGKAIVLF	HHHHHHHHHHHH	0.404182484495568	1	0.711548265363816	MAMFVIT	GVSKL	166	414
Bnatans126593	235	14	IRKSFSYVKDYLEA	HHHHHHHHHHHHHH	0.56601859823592	1	0.864321556734709	YSVILF	KRESDKAY	166	414
Bnatans126593	236	12	RKSFSYVKDYLE	HHHHHHHHHHHH	0.533741369937937	1	0.833851853221413	YSVLF	KRESDKY	166	414
Bnatans126593	237	12	KSFSYVKDYLEA	HHHHHHHHHHHH	0.477330727410688	0	0.450600206675689	YSVLF	KESDKAY	166	414
Bnatans126593	318	10	LAEFRSTVIK	HHHHHHHHHH	0.475288933145934	1	0.778672752889761	FVLRI	ASKET	166	414
Bnatans126593	321	10	FRSTVIKKLK	HHHHHHHHHH	0.440930024378445	4	1.73623794301325	KFVLRI	KSKT	166	414
Bnatans126593	393	18	LSELHEATRRYYERYRAM	HHHHHHHHHHHHHHHHHH	0.497355641689596	1	0.799503725754978	AMYLYTLYH	RRSEEARER	166	414
Bnatans126593	394	18	SELHEATRRYYERYRAMQ	HHHHHHHHHHHHHHHHHH	0.425429604914338	1	0.731605547039135	RAMYLYTQY	HRRSEEARE	166	414
Bnatans126593	395	16	ELHEATRRYYERYRAM	HHHHHHHHHHHHHHHH	0.484869058230283	1	0.787716390969387	RAMYLYTY	HRREEARE	166	414
Bnatans126593	396	16	LHEATRRYYERYRAMQ	HHHHHHHHHHHHHHHH	0.465968668385538	2	1.09987442295595	RAMYLYTQY	HRREEAR	166	414
Bnatans126593	397	16	HEATRRYYERYRAMQL	HHHHHHHHHHHHHHHH	0.26588069488324	2	0.910991375969779	AMYYTQYH	RRLEEARR	166	414
Bnatans126593	398	14	EATRRYYERYRAMQ	HHHHHHHHHHHHHH	0.412433627114798	2	1.04933734399637	RAMYYTQY	RREEAR	166	414
Bnatans126593	399	14	ATRRYYERYRAMQL	HHHHHHHHHHHHHH	0.258513525520831	3	1.23403676809166	RAMYYTQY	RRLEAR	166	414
Bnatans126593	400	12	TRRYYERYRAMQ	HHHHHHHHHHHH	0.418403559357612	3	1.38497296003359	RMYYTQY	RREAR	166	414
Bnatans126593	401	12	RRYYERYRAMQL	HHHHHHHHHHHH	0.274173755347672	3	1.2488200250482	MYYQY	RRLEARR	166	414
Bnatans126593	402	10	RYYERYRAMQ	HHHHHHHHHH	0.411108282061439	2	1.048086218266	MYYQY	REARR	166	414
Bnatans126593	418	18	LFARLRRAITGFVQTALV	HHHHHHHHHHHHHHHHHH	0.420379003300786	3	1.38683777911594	ALFLAIFVR	LTAQRVGRT	166	414
Bnatans126593	419	18	FARLRRAITGFVQTALVI	HHHHHHHHHHHHHHHHHH	0.422833709403347	3	1.38915502167676	AIFLAIFVR	LTAQRVGRT	166	414
Bnatans126593	420	18	ARLRRAITGFVQTALVIF	HHHHHHHHHHHHHHHHHH	0.422833709403347	3	1.38915502167676	AIFLAIFVR	LTAQRVGRT	166	414
Bnatans126593	421	18	RLRRAITGFVQTALVIFA	HHHHHHHHHHHHHHHHHH	0.422833709403347	3	1.38915502167676	AIFLAIFVR	LTAQRVGRT	166	414
Bnatans126593	422	18	LRRAITGFVQTALVIFAI	HHHHHHHHHHHHHHHHHH	0.361121301845344	2	1.000898508942	TAIFLAIFV	RLTAQRVGI	166	414
Bnatans126593	423	16	RRAITGFVQTALVIFA	HHHHHHHHHHHHHHHH	0.34357784090944	2	0.984337481818511	AIFAIFVR	LTAQRVGT	166	414
Bnatans126593	424	14	RAITGFVQTALVIF	HHHHHHHHHHHHHH	0.427498461880502	1	0.733558548015194	AIFAIFV	LTQRVGT	166	414
Bnatans126593	425	10	AITGFVQTAL	HHHHHHHHHH	0.417355130175693	0	0.393983242885854	FAIVL	TQGTA	166	414
Bnatans126593	426	12	ITGFVQTALVIF	HHHHHHHHHHHH	0.417173175325932	0	0.39381147750768	IFAIFVL	TQVGT	166	414
Basidiobolusmeristosporus03258	56	12	EKTLAQAIHIIM	HHHHHHHHHHHH	0.409698735362922	0	0.386755606182599	AILIEM	AHKQIT	NA	NA
Basidiobolusmeristosporus03258	57	12	KTLAQAIHIIMD	HHHHHHHHHHHH	0.49590956106944	0	0.468138625649551	AILIM	AHKDQIT	NA	NA
Basidiobolusmeristosporus03258	58	10	TLAQAIHIIM	HHHHHHHHHH	0.424917652635367	0	0.401122264087787	AILIM	AHQIT	NA	NA
Basidiobolusmeristosporus03258	110	14	ILEGFFRRVRRCIA	HHHHHHHHHHHHHH	0.711776499195825	3	1.66191701524086	ICFVLIF	REARRGR	NA	NA
Basidiobolusmeristosporus03258	111	12	LEGFFRRVRRCI	HHHHHHHHHHHH	0.817059670140892	3	1.761304328613	CFVLIF	RERRGR	NA	NA
Basidiobolusmeristosporus03258	112	12	EGFFRRVRRCIA	HHHHHHHHHHHH	0.663972386618126	3	1.61678993296751	CFVIF	REARRGR	NA	NA
Basidiobolusmeristosporus03258	113	10	GFFRRVRRCI	HHHHHHHHHH	0.788719924707533	4	2.06455160892391	CFVIF	RRRGR	NA	NA
Basidiobolusmeristosporus03258	114	10	FFRRVRRCIA	HHHHHHHHHH	0.765822095945562	4	2.04293605857261	CFVIF	RARRR	NA	NA
Basidiobolusmeristosporus201547	49	16	TTFINTLFTTTIKDYK	HHHHHHHHHHHHHHHH	0.372925681132692	1	0.682041842989261	DLTIYFTI	NKTTKTTF	33	299
Basidiobolusmeristosporus201547	51	14	FINTLFTTTIKDYK	HHHHHHHHHHHHHH	0.437093290918381	1	0.742616066626952	DLTIYFI	NKTKTTF	33	299
Basidiobolusmeristosporus201547	52	14	INTLFTTTIKDYKE	HHHHHHHHHHHHHH	0.497730806561811	0	0.46985788139435	LTIYFIN	KTKTETD	33	299
Basidiobolusmeristosporus201547	53	12	NTLFTTTIKDYK	HHHHHHHHHHHH	0.386779129324598	1	0.695119498082421	LTYFIN	KTKTTD	33	299
Basidiobolusmeristosporus201547	54	12	TLFTTTIKDYKE	HHHHHHHHHHHH	0.440401818249168	0	0.415739316427215	LTYFI	KTKTETD	33	299
Basidiobolusmeristosporus201547	55	12	LFTTTIKDYKEQ	HHHHHHHHHHHH	0.453329616326492	0	0.427943157812208	LQTYFI	KTKETD	33	299
Basidiobolusmeristosporus201547	56	10	FTTTIKDYKE	HHHHHHHHHH	0.552572390467344	0	0.521628336601172	TYFIK	TKETD	33	299
Basidiobolusmeristosporus201547	188	14	PFALQQFKKRIRET	HHHHHHHHHHHHHH	0.368011922215046	3	1.337403254571	RATFILK	PRQKFEQ	33	299
Basidiobolusmeristosporus201547	189	12	FALQQFKKRIRE	HHHHHHHHHHHH	0.422365551958845	3	1.38871308104915	RAFILK	RQKFEQ	33	299
Basidiobolusmeristosporus201547	190	12	ALQQFKKRIRET	HHHHHHHHHHHH	0.579294949120062	3	1.53685443196934	RATFILK	RQKEQ	33	299
Basidiobolusmeristosporus201547	191	10	LQQFKKRIRE	HHHHHHHHHH	0.662951059589948	3	1.61582580025291	RFILK	RQKEQ	33	299
Basidiobolusmeristosporus201547	271	14	FKKLRDLLIRAHML	HHHHHHHHHHHHHH	0.389390265368799	3	1.35758441050815	LALLFHR	IKMDRKL	33	299
Basidiobolusmeristosporus201547	322	12	EALHKRFAEQVK	HHHHHHHHHHHH	0.539965247983773	1	0.839727194096682	QLFVH	AEKKEAR	33	299
Basidiobolusmeristosporus201547	323	12	ALHKRFAEQVKL	HHHHHHHHHHHH	0.452136816924485	2	1.08681715517671	RQLFVH	AKKEAL	33	299
Basidiobolusmeristosporus201547	324	10	LHKRFAEQVK	HHHHHHHHHH	0.641612016259775	2	1.26568174334923	QLFVH	AKKER	33	299
Basidiobolusmeristosporus201547	336	12	EARFRQWEQRLI	HHHHHHHHHHHH	0.418335504918272	1	0.724908716642848	WLFEEI	RQAQRR	33	299
Basidiobolusmeristosporus201547	337	10	ARFRQWEQRL	HHHHHHHHHH	0.535993061868238	2	1.16597745040362	RWLFE	RQAQR	33	299
Basidiobolusmeristosporus201547	339	10	FRQWEQRLIA	HHHHHHHHHH	0.525797872742676	1	0.826353191869086	WLFE	IRQAQR	33	299
Basidiobolusmeristosporus205476	97	12	PVLEYVKRLLLL	HHHHHHHHHHHH	0.386289311103937	1	0.694657109682117	LYLVVL	LKLERP	16	289
Basidiobolusmeristosporus205476	98	10	VLEYVKRLLL	HHHHHHHHHH	0.542449884636011	1	0.842072691096394	LVVLL	KLERY	16	289
Basidiobolusmeristosporus205476	99	10	LEYVKRLLLL	HHHHHHHHHH	0.378330518646072	1	0.687144009601892	YLVLL	KLERL	16	289
Basidiobolusmeristosporus205476	171	12	SELREMKAVIQR	HHHHHHHHHHHH	0.464553840115829	1	0.768538825069343	VEMILK	QRASRE	16	289
Basidiobolusmeristosporus205476	172	12	ELREMKAVIQRD	HHHHHHHHHHHH	0.414561158730788	0	0.391345733841864	VEDMILK	QRARE	16	289
Basidiobolusmeristosporus205476	173	10	LREMKAVIQR	HHHHHHHHHH	0.588037630180046	2	1.21510752288996	VMILK	QRARE	16	289
Basidiobolusmeristosporus205476	257	10	MSSLRQALLE	HHHHHHHHHH	0.416306557792861	0	0.392993390556461	LLMR	LSQESA	16	289
Basidiobolusmeristosporus206353	51	14	FVNTLFTTTIKDYK	HHHHHHHHHHHHHH	0.396172494737295	1	0.703986835032006	DLTVYFI	NKTKTTF	33	301
Basidiobolusmeristosporus206353	52	18	VNTLFTTTIKDYKSQAQR	HHHHHHHHHHHHHHHHHH	0.364672808266285	2	1.00425113100337	LQTVYFAIN	KTQKTSTRD	33	301
Basidiobolusmeristosporus206353	53	12	NTLFTTTIKDYK	HHHHHHHHHHHH	0.386779129324598	1	0.695119498082421	LTYFIN	KTKTTD	33	301
Basidiobolusmeristosporus206353	54	12	TLFTTTIKDYKS	HHHHHHHHHHHH	0.393604970716522	1	0.701563092356396	LTYFI	KTKTSTD	33	301
Basidiobolusmeristosporus206353	55	12	LFTTTIKDYKSQ	HHHHHHHHHHHH	0.405907879707114	1	0.713177038443516	LQTYFI	KTKSTD	33	301
Basidiobolusmeristosporus206353	56	10	FTTTIKDYKS	HHHHHHHHHH	0.492605707845102	1	0.795019788205776	TYFIK	TKSTD	33	301
Basidiobolusmeristosporus206353	188	16	PFALQQFKARIRETIA	HHHHHHHHHHHHHHHH	0.305529840275926	2	0.948420169220474	ATFILIKP	RQAAFEQR	33	301
Basidiobolusmeristosporus206353	189	16	FALQQFKARIRETIAA	HHHHHHHHHHHHHHHH	0.28946859788498	2	0.933258356403421	ATFILIK	RQAAFEQAR	33	301
Basidiobolusmeristosporus206353	190	14	ALQQFKARIRETIA	HHHHHHHHHHHHHH	0.467599907226952	2	1.10141431242224	ATFILIK	RQAAEQR	33	301
Basidiobolusmeristosporus206353	191	14	LQQFKARIRETIAA	HHHHHHHHHHHHHH	0.452575192997215	2	1.08723098218937	TFILIK	RQAAEQAR	33	301
Basidiobolusmeristosporus206353	192	12	QQFKARIRETIA	HHHHHHHHHHHH	0.410320323680436	2	1.04734238555433	TFIIK	RQAAEQR	33	301
Basidiobolusmeristosporus206353	193	12	QFKARIRETIAA	HHHHHHHHHHHH	0.389302331205016	2	1.02750140065753	TFIIK	RAAEQAR	33	301
Basidiobolusmeristosporus206353	194	10	FKARIRETIA	HHHHHHHHHH	0.464142544038987	2	1.0981505615728	TFIIK	RAAER	33	301
Basidiobolusmeristosporus206353	271	14	FRKLRDLLIRTHMY	HHHHHHHHHHHHHH	0.396372008835186	3	1.36417517634042	LTLLFHR	IRMDRKY	33	301
Basidiobolusmeristosporus206353	322	12	EALHRRFAEKVK	HHHHHHHHHHHH	0.510498788258262	2	1.1419108561158	KLFVH	AEKREAR	33	301
Basidiobolusmeristosporus206353	323	12	ALHRRFAEKVKI	HHHHHHHHHHHH	0.410144180640616	3	1.37717610652474	KLFVH	AKREAIR	33	301
Basidiobolusmeristosporus206353	324	10	LHRRFAEKVK	HHHHHHHHHH	0.614527372440938	3	1.57011383958425	KLFVHA	KRER	33	301
Basidiobolusmeristosporus206353	336	12	EARFRQWEQRLI	HHHHHHHHHHHH	0.418335504918272	1	0.724908716642848	WLFEEI	RQAQRR	33	301
Basidiobolusmeristosporus206353	337	10	ARFRQWEQRL	HHHHHHHHHH	0.535993061868238	2	1.16597745040362	RWLFE	RQAQR	33	301
Basidiobolusmeristosporus206353	339	10	FRQWEQRLIA	HHHHHHHHHH	0.525797872742676	1	0.826353191869086	WLFE	IRQAQR	33	301
Basidiobolusmeristosporus225718	29	10	TFLQTFYHSL	HHHHHHHHHH	0.530092795400995	0	0.500407598858539	SFFLLY	QHTT	15	286
Basidiobolusmeristosporus225718	94	10	SNFLLRYIEG	HHHHHHHHHH	0.493650082387057	0	0.466005677773382	YLIS	LENRGF	15	286
Basidiobolusmeristosporus225718	96	10	FLLRYIEGQL	HHHHHHHHHH	0.48749024710301	0	0.460190793265241	YQLILL	ERGF	15	286
Basidiobolusmeristosporus225718	170	16	SGLKRAKEAIMRDVDQ	HHHHHHHHHHHHHHHH	0.446226090166102	1	0.7512374291168	DAILVKM	KDESRRQAG	15	286
Basidiobolusmeristosporus225718	171	14	GLKRAKEAIMRDVD	HHHHHHHHHHHHHH	0.496768104887895	1	0.798949091014173	DAILVKM	KDERRAG	15	286
Basidiobolusmeristosporus225718	172	14	LKRAKEAIMRDVDQ	HHHHHHHHHHHHHH	0.507179296940748	1	0.808777256312067	DAILVKM	KDERRQA	15	286
Basidiobolusmeristosporus225718	266	12	LSSLKEVTYTIL	HHHHHHHHHHHH	0.454676268961603	0	0.429214397899753	VILTLLK	YSETS	15	286
Basidiobolusmeristosporus225718	267	10	SSLKEVTYTI	HHHHHHHHHH	0.454383813796372	0	0.428938320223775	SVILT	KYSET	15	286
Basidiobolusmeristosporus225718	268	10	SLKEVTYTIL	HHHHHHHHHH	0.441342409959702	0	0.416627235001959	VILTL	KYETS	15	286
Basidiobolusmeristosporus304075	23	10	TALQAQLRDV	HHHHHHHHHH	0.465891222719727	0	0.439801314247422	QVLL	QRTADA	51	313
Basidiobolusmeristosporus304075	24	10	ALQAQLRDVL	HHHHHHHHHH	0.553312155130326	0	0.522326674443028	QVLLLQ	RADA	51	313
Basidiobolusmeristosporus304075	206	10	RDELKQIILR	HHHHHHHHHH	0.389315888522892	1	0.69751419876561	ILIR	KLDQRE	51	313
Basidiobolusmeristosporus304075	208	10	ELKQIILRDI	HHHHHHHHHH	0.466191630981544	0	0.440084899646578	DLIIK	LQREI	51	313
Basidiobolusmeristosporus304075	209	10	LKQIILRDIE	HHHHHHHHHH	0.465388482086627	0	0.439326727089776	DLIIK	LEQRI	51	313
Basidiobolusmeristosporus304075	327	14	EAYESRIENTKKNL	HHHHHHHHHHHHHH	0.42711525134006	0	0.403196797265017	RTYLIKE	EEKSNAN	51	313
Basidiobolusmeristosporus304075	328	14	AYESRIENTKKNLA	HHHHHHHHHHHHHH	0.383030156000183	1	0.691580467264173	RTYLIKE	AEKSNAN	51	313
Basidiobolusmeristosporus304075	329	14	YESRIENTKKNLAE	HHHHHHHHHHHHHH	0.436957530663893	0	0.412487908946715	RTYLIKE	AEKSENN	51	313
Basidiobolusmeristosporus304075	351	10	MRQNFVAQVR	HHHHHHHHHH	0.364339279838895	2	1.00393628016792	QMFVR	VRQAN	51	313
Basidiobolusmeristosporus304075	353	10	QNFVAQVRET	HHHHHHHHHH	0.446201427894967	0	0.421214147932849	TFVV	RQAENQ	51	313
Basidiobolusmeristosporus304075	380	14	FLQEIEEKRRQLQQ	HHHHHHHHHHHHHH	0.462302895914662	0	0.436413933743441	KFLIRLQ	ERQQEQE	51	313
Basidiobolusmeristosporus310805	172	10	TELASFKKRV	HHHHHHHHHH	0.430663830697995	2	1.06654665617891	EFVLK	AKTSR	15	289
Basidiobolusmeristosporus310805	174	10	LASFKKRVME	HHHHHHHHHH	0.515191858069796	2	1.14634111401789	FVLKM	AKESR	15	289
Basidiobolusmeristosporus310805	269	10	LRELTHNVLY	HHHHHHHHHH	0.421378922655687	0	0.397781702986968	LVLTL	RHYEN	15	289
Basidiobolusmeristosporus313179	7	10	SERLVSFIKI	HHHHHHHHHH	0.445981137279129	1	0.751006193591498	FLIS	VKESIR	60	332
Basidiobolusmeristosporus313179	76	10	STLVNTLWNS	HHHHHHHHHH	0.446488054843739	0	0.421484723772489	SLLVW	SNNTT	60	332
Basidiobolusmeristosporus313179	215	10	DEIKAFKERI	HHHHHHHHHH	0.614991924263255	0	0.580552376504513	EFIIK	KEDAR	60	332
Basidiobolusmeristosporus313179	216	10	EIKAFKERIL	HHHHHHHHHH	0.503537004543841	1	0.805338932289386	EFIIK	LKEAR	60	332
Basidiobolusmeristosporus313179	217	10	IKAFKERILE	HHHHHHHHHH	0.571241517845029	1	0.869251992845707	FIIK	LKEEAR	60	332
Basidiobolusmeristosporus313179	218	12	KAFKERILEDIQ	HHHHHHHHHHHH	0.444715181641468	0	0.419811131469545	DFIIKL	KQEEAR	60	332
Basidiobolusmeristosporus313179	297	12	FVKLRQMLIRTH	HHHHHHHHHHHH	0.440648339520924	3	1.40597203250775	TLLFHRI	VQRKM	60	332
Basidiobolusmeristosporus313179	302	12	QMLIRTHLEELR	HHHHHHHHHHHH	0.400475297557801	0	0.378048680894564	ELHLIL	QRREMT	60	332
Basidiobolusmeristosporus313179	304	10	LIRTHLEELR	HHHHHHHHHH	0.597206810882501	0	0.563763229473081	ELHLIL	RRET	60	332
Basidiobolusmeristosporus313179	312	10	LREYTNTILY	HHHHHHHHHH	0.462006181638275	0	0.436133835466532	YILT	LRNYET	60	332
Basidiobolusmeristosporus313179	359	10	AKMKKMESEM	HHHHHHHHHH	0.39535285219885	1	0.703213092475715	KMMME	KSAKE	60	332
Basidiobolusmeristosporus313179	360	14	KMKKMESEMMSVFQ	HHHHHHHHHHHHHH	0.458626152625387	1	0.762943088078365	VMMMFEM	KQSSKEK	60	332
Basidiobolusmeristosporus313179	361	14	MKKMESEMMSVFQQ	HHHHHHHHHHHHHH	0.467711130195355	0	0.441519306904415	VMMMFE	MKQSSKQE	60	332
Basidiobolusmeristosporus313179	362	12	KKMESEMMSVFQ	HHHHHHHHHHHH	0.436089534918912	0	0.411668520963452	VMMFE	MKQSSKE	60	332
Basidiobolusmeristosporus313179	367	10	EMMSVFQQKV	HHHHHHHHHH	0.445485264183647	0	0.420538089389363	KMFVMQ	SQEV	60	332
Basidiobolusmeristosporus313179	368	10	MMSVFQQKVQ	HHHHHHHHHH	0.404766994787927	1	0.712100043079803	KMFVM	QQSQV	60	332
Basidiobolusmeristosporus313179	369	18	MSVFQQKVQEKEAKLKQT	HHHHHHHHHHHHHHHHHH	0.268975300807509	2	0.913912683962288	KTKFLVMEQ	KQSAQQEVK	60	332
Basidiobolusmeristosporus313179	372	14	FQQKVQEKEAKLKQ	HHHHHHHHHHHHHH	0.317479519187616	2	0.95970066611311	KFLVEQK	QAQQEKK	60	332
Basidiobolusmeristosporus313179	382	16	KLKQTEDELHSRHKEM	HHHHHHHHHHHHHHHH	0.402408297305501	0	0.379873432656393	KRTMLLHE	HKKDSQEE	60	332
Basidiobolusmeristosporus313179	383	16	LKQTEDELHSRHKEMK	HHHHHHHHHHHHHHHH	0.400355246466927	0	0.377935352664779	RTMLLHEK	HKKDSQEE	60	332
Basidiobolusmeristosporus313179	389	16	ELHSRHKEMKETLEKQ	HHHHHHHHHHHHHHHH	0.420214926438498	0	0.396682890557942	TRQMLLHK	HEKESKEE	60	332
Basidiobolusmeristosporus313179	390	16	LHSRHKEMKETLEKQR	HHHHHHHHHHHHHHHH	0.381255287178633	2	1.01990499109663	TRQMLLHRK	HEKESKE	60	332
Basidiobolusmeristosporus313179	398	18	KETLEKQRLDLEEKKKRL	HHHHHHHHHHHHHHHHHH	0.283103610920651	2	0.927249808709095	TKQLLLKRK	EEKLEEKRD	60	332
Basidiobolusmeristosporus315462	17	14	FETITEQIEKKFLK	HHHHHHHHHHHHHH	0.524716989894548	0	0.495332838460454	KIIFFTE	ELEKTKQ	32	304
Basidiobolusmeristosporus315462	19	12	TITEQIEKKFLK	HHHHHHHHHHHH	0.457929199457366	1	0.762285164287754	KIIFTE	LEKTKQ	32	304
Basidiobolusmeristosporus315462	20	10	ITEQIEKKFL	HHHHHHHHHH	0.493398282922166	0	0.465767979078525	KIIFTE	LEKQ	32	304
Basidiobolusmeristosporus315462	48	10	STLINTLFSA	HHHHHHHHHH	0.432694633287645	0	0.408463733823537	ALLIF	SNSTT	32	304
Basidiobolusmeristosporus315462	111	18	CWEGIIKYLKDQHAAYLR	HHHHHHHHHHHHHHHHHH	0.568488412107645	1	0.866653061029617	CQIYLWHIL	KEAKRDGAY	32	304
Basidiobolusmeristosporus315462	112	18	WEGIIKYLKDQHAAYLRK	HHHHHHHHHHHHHHHHHH	0.542907283043556	2	1.17250447519312	KQIYLWHIL	KEAKRDGAY	32	304
Basidiobolusmeristosporus315462	113	16	EGIIKYLKDQHAAYLR	HHHHHHHHHHHHHHHH	0.486582262896211	1	0.789333656174023	QIYLHIL	KEAKRDGAY	32	304
Basidiobolusmeristosporus315462	114	16	GIIKYLKDQHAAYLRK	HHHHHHHHHHHHHHHH	0.458120891481219	3	1.42246612155827	KQIYLHIL	KAKRDGAY	32	304
Basidiobolusmeristosporus315462	115	14	IIKYLKDQHAAYLR	HHHHHHHHHHHHHH	0.53160656560562	2	1.1618365979317	QIYLHIL	KAKRDAY	32	304
Basidiobolusmeristosporus315462	121	18	DQHAAYLRKELTATRNRF	HHHHHHHHHHHHHHHHHH	0.33133587192606	2	0.972781063098201	REHTLFLAR	RDTANKQAY	32	304
Basidiobolusmeristosporus315462	122	18	QHAAYLRKELTATRNRFI	HHHHHHHHHHHHHHHHHH	0.293425437205211	3	1.26699361272172	EHTLFLARR	ITANKQAYR	32	304
Basidiobolusmeristosporus315462	123	18	HAAYLRKELTATRNRFID	HHHHHHHHHHHHHHHHHH	0.323349579771129	2	0.965242003303946	EHTLFLARR	ITANKDAYR	32	304
Basidiobolusmeristosporus315462	124	16	AAYLRKELTATRNRFI	HHHHHHHHHHHHHHHH	0.31362336904851	3	1.28606046038179	ETLFLARR	ITANKAYR	32	304
Basidiobolusmeristosporus315462	125	16	AYLRKELTATRNRFID	HHHHHHHHHHHHHHHH	0.344262014688235	2	0.984983341865694	ETLFLRR	ITANKDAYR	32	304
Basidiobolusmeristosporus315462	126	14	YLRKELTATRNRFI	HHHHHHHHHHHHHH	0.355294700606357	3	1.3253981973724	ETLFLRR	ITNKAYR	32	304
Basidiobolusmeristosporus315462	127	14	LRKELTATRNRFID	HHHHHHHHHHHHHH	0.452317164021651	2	1.08698740283644	TLFLRRI	TNKDARE	32	304
Basidiobolusmeristosporus315462	192	10	AFKQRIKEEF	HHHHHHHHHH	0.465775232377417	1	0.769691819364281	EFIFK	KQEAR	32	304
Basidiobolusmeristosporus315462	221	10	IALNKQIREL	HHHHHHHHHH	0.500270078266895	1	0.802254953883948	QLLI	NRIKEA	32	304
Basidiobolusmeristosporus348206	94	14	NSFREILNYVEQRY	HHHHHHHHHHHHHH	0.54786471046142	0	0.51718428667558	SRIVFYL	ERNNQEY	15	289
Basidiobolusmeristosporus348206	95	12	SFREILNYVEQR	HHHHHHHHHHHH	0.528141439008058	0	0.498565518423606	SRIVFL	ERNQEY	15	289
Basidiobolusmeristosporus348206	96	12	FREILNYVEQRY	HHHHHHHHHHHH	0.589667307391052	0	0.556645938177153	RIVFYL	ERNQEY	15	289
Basidiobolusmeristosporus348206	97	10	REILNYVEQR	HHHHHHHHHH	0.475599162980473	0	0.448965609853567	YRIVL	ERNQE	15	289
Basidiobolusmeristosporus348206	172	10	SELATFKKRV	HHHHHHHHHH	0.437424345450034	2	1.07292858210483	EFVLK	AKSTR	15	289
Basidiobolusmeristosporus348206	174	10	LATFKKRVMA	HHHHHHHHHH	0.396438059672321	3	1.36423752833067	FVLK	MAKATR	15	289
Basidiobolusmeristosporus348206	269	10	LRELTHNVLY	HHHHHHHHHH	0.421378922655687	0	0.397781702986968	LVLTL	RHYEN	15	289
BatrachochytriumdendrobatidisXP006675869	51	12	STLVNTLFGTIL	HHHHHHHHHHHH	0.411133769281337	0	0.388110278201582	LLIVFS	LNGTTT	35	307
BatrachochytriumdendrobatidisXP006675869	52	10	TLVNTLFGTI	HHHHHHHHHH	0.551690991416797	0	0.520796295897456	TLLIVF	NGTT	35	307
BatrachochytriumdendrobatidisXP006675869	53	10	LVNTLFGTIL	HHHHHHHHHH	0.519982615134132	0	0.490863588686621	LLIVF	LNGTT	35	307
BatrachochytriumdendrobatidisXP006675869	54	10	VNTLFGTILY	HHHHHHHHHH	0.420110118164298	0	0.396583951547098	LIVFL	NGYTT	35	307
BatrachochytriumdendrobatidisXP006675869	114	12	SWRPILENIEAR	HHHHHHHHHHHH	0.509777413271942	0	0.481229878128713	SRIIWL	EREAPN	35	307
BatrachochytriumdendrobatidisXP006675869	115	12	WRPILENIEARF	HHHHHHHHHHHH	0.634962034287987	0	0.59940416036786	RIIWFLE	REAPN	35	307
BatrachochytriumdendrobatidisXP006675869	116	10	RPILENIEAR	HHHHHHHHHH	0.403534936215158	0	0.380936979787109	RIIL	EREAPN	35	307
BatrachochytriumdendrobatidisXP006675869	190	12	EEIKAFKARILE	HHHHHHHHHHHH	0.455999857703391	0	0.430463865672001	FIIKL	KAEEARE	35	307
BatrachochytriumdendrobatidisXP006675869	191	10	EIKAFKARIL	HHHHHHHHHH	0.421288139048304	2	1.0576960032616	FIIKL	KAARE	35	307
BatrachochytriumdendrobatidisXP006675869	192	10	IKAFKARILE	HHHHHHHHHH	0.484619389252396	2	1.11748070345426	FIIK	LKAEAR	35	307
BatrachochytriumdendrobatidisXP006675869	272	12	FVKLRQMLIRTH	HHHHHHHHHHHH	0.440648339520924	3	1.40597203250775	TLLFHRI	VQRKM	35	307
BatrachochytriumdendrobatidisXP006675869	279	10	LIRTHMEELK	HHHHHHHHHH	0.583909752187705	0	0.551210806065194	ELHLIM	KRET	35	307
BatrachochytriumdendrobatidisXP006675869	332	14	QKMAKMEAEMKAVF	HHHHHHHHHHHHHH	0.384821771144018	1	0.693271751959953	KVMMMFE	KAAQAKE	35	307
BatrachochytriumdendrobatidisXP006675869	333	14	KMAKMEAEMKAVFQ	HHHHHHHHHHHHHH	0.379974852602826	1	0.688696260857067	KVMMMFE	KAQAAKE	35	307
BatrachochytriumdendrobatidisXP006675869	334	12	MAKMEAEMKAVF	HHHHHHHHHHHH	0.441664995020622	0	0.416931755299467	VMMMFE	KAAAKE	35	307
BatrachochytriumdendrobatidisXP006675869	336	10	KMEAEMKAVF	HHHHHHHHHH	0.439813971270047	0	0.415184388878925	EVMMFE	KAAK	35	307
BatrachochytriumdendrobatidisXP006675869	343	16	AVFQQKVAEKEAKLKQ	HHHHHHHHHHHHHHHH	0.204505584059582	2	0.853053271352245	KFLVEQK	AAAQQEVKK	35	307
BatrachochytriumdendrobatidisXP006675869	344	16	VFQQKVAEKEAKLKQS	HHHHHHHHHHHHHHHH	0.216163950878202	2	0.864058769629023	KSKFLVEQ	KAAQQEVK	35	307
BatrachochytriumdendrobatidisXP006675869	362	16	ELYARHREMKEQLERQ	HHHHHHHHHHHHHHHH	0.403634247118815	0	0.381030729280161	RQMLLHKY	EREAREEQ	35	307
BatrachochytriumdendrobatidisXP006675869	363	16	LYARHREMKEQLERQR	HHHHHHHHHHHHHHHH	0.3470811805491	2	0.98764463443835	QRQMLLHRK	YEREARE	35	307
BatrachochytriumdendrobatidisXP006677099	31	12	SSFVSTLYETLR	HHHHHHHHHHHH	0.537051020022809	0	0.506976162901531	TFLLV	YSRSEST	166	370
BatrachochytriumdendrobatidisXP006677099	32	12	SFVSTLYETLRV	HHHHHHHHHHHH	0.477916201222292	0	0.451152893953843	TFLLV	YRSESVT	166	370
BatrachochytriumdendrobatidisXP006677099	33	10	FVSTLYETLR	HHHHHHHHHH	0.6396017530869	0	0.603784054914034	TFLLV	YRSET	166	370
BatrachochytriumdendrobatidisXP006677099	34	10	VSTLYETLRV	HHHHHHHHHH	0.447376322818029	0	0.42232324874022	TLLVY	RSEVT	166	370
BatrachochytriumdendrobatidisXP006677099	153	18	ATAERIAATYLESIIRYI	HHHHHHHHHHHHHHHHHH	0.422383595904331	0	0.398730114533689	IYYAIAILE	IAAERRTTS	166	370
BatrachochytriumdendrobatidisXP006677099	154	16	TAERIAATYLESIIRY	HHHHHHHHHHHHHHHH	0.402806450384348	0	0.380249289162825	IYYAIALE	IAERRTTS	166	370
BatrachochytriumdendrobatidisXP006677099	155	16	AERIAATYLESIIRYI	HHHHHHHHHHHHHHHH	0.498192968468175	0	0.470294162233958	IYYAIAILE	IAERRTS	166	370
BatrachochytriumdendrobatidisXP006677099	156	14	ERIAATYLESIIRY	HHHHHHHHHHHHHH	0.447370151129564	0	0.422317422666309	IYYIALE	IAERRTS	166	370
BatrachochytriumdendrobatidisXP006677099	157	18	RIAATYLESIIRYIEAQF	HHHHHHHHHHHHHHHHHH	0.479208371932873	0	0.452372703104632	YYQIAILFI	AEERRTASI	166	370
BatrachochytriumdendrobatidisXP006677099	158	12	IAATYLESIIRY	HHHHHHHHHHHH	0.447888637340697	0	0.422806873649618	IYYIAL	IAERTS	166	370
BatrachochytriumdendrobatidisXP006677099	159	12	AATYLESIIRYI	HHHHHHHHHHHH	0.603027838235804	0	0.569258279294599	YYIAILI	AERTS	166	370
BatrachochytriumdendrobatidisXP006677099	160	10	ATYLESIIRY	HHHHHHHHHH	0.518454002839382	0	0.489420578680376	YYILI	AERTS	166	370
BatrachochytriumdendrobatidisXP006677099	161	10	TYLESIIRYI	HHHHHHHHHH	0.694836542624631	0	0.655925696237652	YYIILI	ERTS	166	370
BatrachochytriumdendrobatidisXP006677099	165	10	SIIRYIEAQF	HHHHHHHHHH	0.597855003558005	0	0.564375123358756	QIIFI	ERASY	166	370
BatrachochytriumdendrobatidisXP006678596	30	14	FDSITNQIQRKLVK	HHHHHHHHHHHHHH	0.561982408423098	2	1.1905113935514	KIIFLTQ	DVNRSKQ	45	320
BatrachochytriumdendrobatidisXP006678596	31	12	DSITNQIQRKLV	HHHHHHHHHHHH	0.445612655652061	1	0.750658346935546	KIILTQ	DVNRSQ	45	320
BatrachochytriumdendrobatidisXP006678596	32	12	SITNQIQRKLVK	HHHHHHHHHHHH	0.500265062181267	3	1.46225021869912	KIILTQ	VNRSKQ	45	320
BatrachochytriumdendrobatidisXP006678596	33	10	ITNQIQRKLV	HHHHHHHHHH	0.515125431320815	2	1.14627840716685	KIILTQ	VNRQ	45	320
BatrachochytriumdendrobatidisXP006678596	122	16	DPIIKHIKDQYALYLR	HHHHHHHHHHHHHHHH	0.47068259673272	1	0.774324371315688	QIYIYIL	KDAKRDPLH	45	320
BatrachochytriumdendrobatidisXP006678596	123	16	PIIKHIKDQYALYLRR	HHHHHHHHHHHHHHHH	0.433100901341917	3	1.39884725086677	RQIYIYIL	KAKRDPLH	45	320
BatrachochytriumdendrobatidisXP006678596	124	14	IIKHIKDQYALYLR	HHHHHHHHHHHHHH	0.544858707342797	2	1.1743466197316	QIYIYIL	KAKRDLH	45	320
BatrachochytriumdendrobatidisXP006678596	125	14	IKHIKDQYALYLRR	HHHHHHHHHHHHHH	0.462745902323138	3	1.42683213179304	QYIYILK	AKRDLHR	45	320
BatrachochytriumdendrobatidisXP006678596	126	12	KHIKDQYALYLR	HHHHHHHHHHHH	0.446392912089185	2	1.08139490901219	QYIYL	KAKRDLH	45	320
BatrachochytriumdendrobatidisXP006678596	127	12	HIKDQYALYLRR	HHHHHHHHHHHH	0.363940320606854	2	1.00355966265287	QYIYLK	ARDLHR	45	320
BatrachochytriumdendrobatidisXP006678596	128	10	IKDQYALYLR	HHHHHHHHHH	0.444391975760625	1	0.74950602511803	QYIYL	KARDL	45	320
BatrachochytriumdendrobatidisXP006678596	129	10	KDQYALYLRR	HHHHHHHHHH	0.272609314897661	2	0.917343193263392	QYYLK	ARDLR	45	320
BatrachochytriumdendrobatidisXP006678596	172	10	ITVMKKISEV	HHHHHHHHHH	0.479003224787355	1	0.782179044199263	VVIMS	IKETK	45	320
BatrachochytriumdendrobatidisXP006678596	200	12	LQFKRRIRDEIE	HHHHHHHHHHHH	0.468991341667487	1	0.772727826534108	EFIIK	RLERDQR	45	320
BatrachochytriumdendrobatidisXP006678596	201	10	QFKRRIRDEI	HHHHHHHHHH	0.593180207635115	2	1.21996211600755	EFIIK	RRDQR	45	320
BatrachochytriumdendrobatidisXP006678596	202	10	FKRRIRDEIE	HHHHHHHHHH	0.629854868902042	1	0.924582996243528	EFIIK	RERDR	45	320
BatrachochytriumdendrobatidisXP006680392	43	12	TTFVNTLFSTIL	HHHHHHHHHHHH	0.419872767374135	0	0.396359892401184	FLIVFT	LNSTTT	27	299
BatrachochytriumdendrobatidisXP006680392	44	12	TFVNTLFSTILK	HHHHHHHHHHHH	0.493773352720607	1	0.796122044968253	FLIVF	LNSTKTT	27	299
BatrachochytriumdendrobatidisXP006680392	45	10	FVNTLFSTIL	HHHHHHHHHH	0.525535951933987	0	0.496105938625684	FLIVF	LNSTT	27	299
BatrachochytriumdendrobatidisXP006680392	46	10	VNTLFSTILK	HHHHHHHHHH	0.618141767361653	1	0.9135258283894	LIVFL	NSKTT	27	299
BatrachochytriumdendrobatidisXP006680392	182	16	PKDLALFKERIRDCLR	HHHHHHHHHHHHHHHH	0.529841420669668	2	1.16017030111217	RDCFILLK	PRAREKDL	27	299
BatrachochytriumdendrobatidisXP006680392	183	16	KDLALFKERIRDCLRI	HHHHHHHHHHHHHHHH	0.516884908275608	2	1.14793935341217	RDCFILLK	RAREKDLI	27	299
BatrachochytriumdendrobatidisXP006680392	184	14	DLALFKERIRDCLR	HHHHHHHHHHHHHH	0.541025538966467	1	0.840728108784344	RDCFILLK	RAREDL	27	299
BatrachochytriumdendrobatidisXP006680392	185	14	LALFKERIRDCLRI	HHHHHHHHHHHHHH	0.567494138968998	2	1.19571446718673	IRCFILL	KRAREDL	27	299
BatrachochytriumdendrobatidisXP006680392	186	12	ALFKERIRDCLR	HHHHHHHHHHHH	0.568149225468441	2	1.19633286884221	RCFIL	KRAREDL	27	299
BatrachochytriumdendrobatidisXP006680392	187	12	LFKERIRDCLRI	HHHHHHHHHHHH	0.619499177867238	2	1.24480722390667	IRCFIL	KRREDL	27	299
BatrachochytriumdendrobatidisXP006680392	188	10	FKERIRDCLR	HHHHHHHHHH	0.774297025575968	2	1.39093639214371	RCFILK	RRED	27	299
BatrachochytriumdendrobatidisXP006680392	264	14	FKKLRNLLIRTHMH	HHHHHHHHHHHHHH	0.401257546034873	4	1.69878712345692	TLLFHR	IKMNRKHL	27	299
BatrachochytriumdendrobatidisXP006680392	271	10	LIRTHMHDLI	HHHHHHHHHH	0.464061067047456	0	0.438073647292798	HLIMI	RHTDL	27	299
BatrachochytriumdendrobatidisXP006680392	307	14	VAHAKKTLAIKMKE	HHHHHHHHHHHHHH	0.214778275130252	3	1.19275069172296	KALVMK	AAKKIHET	27	299
BatrachochytriumdendrobatidisXP006680392	312	18	KTLAIKMKEDEEALRKRF	HHHHHHHHHHHHHHHHHH	0.321634835362028	2	0.963623284581754	KRDLLMFEA	RKKEIKETA	27	299
BatrachochytriumdendrobatidisXP006680392	318	12	MKEDEEALRKRF	HHHHHHHHHHHH	0.458624726236401	0	0.432941741567163	RDLMFE	RKEKEA	27	299
BatrachochytriumdendrobatidisXP006680392	323	12	EALRKRFTEQVR	HHHHHHHHHHHH	0.505276918574593	2	1.13698141113442	RQLFVR	TERKEA	27	299
BatrachochytriumdendrobatidisXP006680392	324	12	ALRKRFTEQVRM	HHHHHHHHHHHH	0.441762530122502	3	1.40702382843564	RQLFVR	TRKEAM	27	299
BatrachochytriumdendrobatidisXP006680392	325	10	LRKRFTEQVR	HHHHHHHHHH	0.586976750090895	3	1.5441060520858	QLFVR	TRKER	27	299
BatrachochytriumdendrobatidisXP006680392	337	12	ESRFRQWEQKLI	HHHHHHHHHHHH	0.446456673127198	1	0.751455099432075	RWLFEE	IRQSQK	27	299
BatrachochytriumdendrobatidisXP006680392	338	10	SRFRQWEQKL	HHHHHHHHHH	0.570696384613572	2	1.19873738707521	RWLFE	RQSQK	27	299
BatrachochytriumdendrobatidisXP006680392	340	10	FRQWEQKLIS	HHHHHHHHHH	0.559140960530372	1	0.857829066740671	WLFE	IRQSQK	27	299
BatrachochytriumdendrobatidisXP006680392	341	16	RQWEQKLISERDRLNK	HHHHHHHHHHHHHHHH	0.402098763034617	2	1.03958123230468	EWLLREN	IRDQKSQRK	27	299
BatrachochytriumdendrobatidisXP006680392	351	18	RDRLNKDLEEHHKLVKDL	HHHHHHHHHHHHHHHHHH	0.549073872272361	0	0.518325735425109	LDLHLVLRH	NKEDKKDER	27	299
BatrachochytriumdendrobatidisXP006680392	353	16	RLNKDLEEHHKLVKDL	HHHHHHHHHHHHHHHH	0.600057381402342	0	0.566454168043811	LDLHLVLH	NKEKKDER	27	299
BatrachochytriumdendrobatidisXP006681349	88	10	NSFHAILQHI	HHHHHHHHHH	0.622259290063301	0	0.587412769819756	SIIFL	HQNAH	9	290
BatrachochytriumdendrobatidisXP006681349	167	16	ELADFKRRASIIICKL	HHHHHHHHCHHHHHHH	0.362380231557059	2	1.00208693858986	EIFLALIK	SACRIDKR	9	290
BatrachochytriumdendrobatidisXP006681349	169	14	ADFKRRASIIICKL	HHHHHHCHHHHHHH	0.305015033280343	3	1.27793419141664	IFLAIK	SACRIDKR	9	290
BatrachochytriumdendrobatidisXP006681349	257	10	FSKLRYMLLN	HHHHHHHHHH	0.411780240275238	2	1.04872054681982	LLFR	LSYNKM	9	290
BatrachochytriumdendrobatidisXP006682772	227	10	FVHLRELLIR	HHHHHHHHHH	0.441526281759287	1	0.746800809980767	LLFR	IVERHL	1	259
BatrachochytriumdendrobatidisXP006682772	299	10	QRFVAKVREK	HHHHHHHHHH	0.451355528656624	3	1.41607961905185	KFVVR	QAERK	1	259
BatrachochytriumdendrobatidisXP006682772	318	18	ALNNTRQKMMEELEALRR	HHHHHHHHHHHHHHHHHH	0.438558376730194	1	0.743999107633303	AETLMLLRR	MNEQRENAK	1	259
BatrachochytriumdendrobatidisXP006682772	319	18	LNNTRQKMMEELEALRRA	HHHHHHHHHHHHHHHHHH	0.438558376730194	1	0.743999107633303	AETLMLLRR	MNEQRENAK	1	259
BatrachochytriumdendrobatidisXP006682772	320	18	NNTRQKMMEELEALRRAV	HHHHHHHHHHHHHHHHHH	0.412737555379575	1	0.719624252278319	AETLMVLRR	MNEQRENAK	1	259
BatrachochytriumdendrobatidisXP006682772	321	18	NTRQKMMEELEALRRAVE	HHHHHHHHHHHHHHHHHH	0.413678977383573	0	0.390512954650093	AETLMVLRR	MEEQRENAK	1	259
BatrachochytriumdendrobatidisXP006682772	322	16	TRQKMMEELEALRRAV	HHHHHHHHHHHHHHHH	0.417967852509171	1	0.724561652768657	AETLMVLRR	MEQREAK	1	259
BatrachochytriumdendrobatidisXP006682772	323	16	RQKMMEELEALRRAVE	HHHHHHHHHHHHHHHH	0.423338266266332	0	0.399631323355417	AELMVLRR	MEEQREAK	1	259
BatrachochytriumdendrobatidisXP006682772	324	14	QKMMEELEALRRAV	HHHHHHHHHHHHHH	0.513151127218506	0	0.48441466409427	ELMVLRM	EQREAKA	1	259
BatrachochytriumdendrobatidisXP006682772	325	12	KMMEELEALRRA	HHHHHHHHHHHH	0.482374797871849	0	0.455361809191025	ELMLRM	EREAKA	1	259
BatrachochytriumdendrobatidisXP006682772	330	10	LEALRRAVET	HHHHHHHHHH	0.567468243717602	0	0.535690022069417	ALVL	REERTA	1	259
C	184	18	IQKHIDMLTDFIAAQNRK	HHHHHHHHHHHHHHHHHH	0.499774468229852	1	0.80178709800898	FHQLIIINT	QADRDKAMK	108	388
C	185	18	QKHIDMLTDFIAAQNRKY	HHHHHHHHHHHHHHHHHH	0.45387277448489	1	0.758455899113736	KFHQLYIIN	TQADRDKAM	108	388
C	186	18	KHIDMLTDFIAAQNRKYL	HHHHHHHHHHHHHHHHHH	0.427581429695815	1	0.73363686963285	FHQLYIINT	LADRDKAMK	108	388
C	187	18	HIDMLTDFIAAQNRKYLK	HHHHHHHHHHHHHHHHHH	0.427581429695815	1	0.73363686963285	FHQLYIINT	LADRDKAMK	108	388
C	188	18	IDMLTDFIAAQNRKYLKM	HHHHHHHHHHHHHHHHHH	0.458950226436714	1	0.763249013756258	FMQLYIINT	LADRDKAMK	108	388
C	189	16	DMLTDFIAAQNRKYLK	HHHHHHHHHHHHHHHH	0.392743351882591	1	0.700749724177166	FQLYINT	LADRDKAMK	108	388
C	190	16	MLTDFIAAQNRKYLKM	HHHHHHHHHHHHHHHH	0.399828687599581	2	1.037438281094	KFMQLYIN	TLARDKAM	108	388
C	191	16	LTDFIAAQNRKYLKME	HHHHHHHHHHHHHHHH	0.40151956296901	1	0.709034467442746	FMQLYIENT	LARDKAK	108	388
C	392	18	FMKAVKRRIRRFVFWTAV	HHHHHHHHHHHHHHHHHH	0.394455354127485	6	2.35236585429635	WRFFVTIMV	KARKFRVRA	108	388
C	393	18	MKAVKRRIRRFVFWTAVP	HHHHHHHHHHHHHHHHHH	0.344643114642404	6	2.30534310022243	WRPFVTIMV	KARKFRVRA	108	388
C	394	12	KAVKRRIRRFVF	HHHHHHHHHHHH	0.474623500148021	6	2.42804458413973	RFVIVK	RKFRRA	108	388
C	395	12	AVKRRIRRFVFW	HHHHHHHHHHHH	0.411977698757168	5	2.03890694762677	WRFVIV	KRFRRA	108	388
C	396	10	VKRRIRRFVF	HHHHHHHHHH	0.510407146167526	5	2.13182434598214	RFVIVK	RFRR	108	388
C	397	10	KRRIRRFVFW	HHHHHHHHHH	0.376819525229737	5	2.00571763181687	WRFIV	KRFRR	108	388
C	405	10	FWTAVPASLV	HHHHHHHHHH	0.456128338287453	0	0.430585151343355	FVLWP	VTAAS	108	388
C	425	10	TRMLNRVQDA	HHHHHHHHHH	0.572069202669446	1	0.870033327319957	AMVLQ	TNDRR	108	388
C	427	12	MLNRVQDAKNMV	HHHHHHHHHHHH	0.421588342065315	1	0.727979394909657	RAMVVKL	QNNDM	108	388
CCCMP22931954666	175	16	MGSICDYIEKQWEKYR	HHHHHHHHHHHHHHHH	0.628744466425783	0	0.593534776305939	QIYIMWCR	EGEDKSKY	85	354
CCCMP22931954666	177	14	SICDYIEKQWEKYR	HHHHHHHHHHHHHH	0.63711853750597	0	0.601439899405635	QIYIWCR	EEDKSKY	85	354
CCCMP22931954666	179	12	CDYIEKQWEKYR	HHHHHHHHHHHH	0.626442271226072	0	0.591361504037412	QYIWCR	EEDKKY	85	354
CCCMP22931954666	181	10	YIEKQWEKYR	HHHHHHHHHH	0.601927134529211	1	0.898219214995575	QYIWR	EEKKY	85	354
CCCMP22931954666	182	10	IEKQWEKYRD	HHHHHHHHHH	0.695279508719639	0	0.656343856231339	QYIWR	EEDKK	85	354
CCCMP22931954666	276	14	KKVVDESVAKYREK	HHHHHHHHHHHHHH	0.339925586351665	2	0.980889753515972	VKSYVVK	RDAKEEK	85	354
CCCMP22931954666	277	12	KVVDESVAKYRE	HHHHHHHHHHHH	0.452620522301594	0	0.427273773052704	VSYVV	RDAKEEK	85	354
CCCMP22931954666	325	10	FALLRRLVLE	HHHHHHHHHH	0.394606813582092	1	0.702508832021495	LLVF	RLAREL	85	354
CCCMP22931954666	332	12	VLEEHLYEMKKK	HHHHHHHHHHHH	0.412996885244576	0	0.389869059670879	KHMLLK	EYKEEV	85	354
CCCMP22931954666	359	18	AVTRLLNQMRKWSVRLWA	HHHHHHHHHHHHHHHHHH	0.527700542021237	4	1.81814931166805	WLLMVSLWR	TVNAKRRQA	85	354
CCCMP22931954666	360	18	VTRLLNQMRKWSVRLWAP	HHHHHHHHHHHHHHHHHH	0.527236712063723	4	1.81771145618815	PWLLMVSLW	RTVNAKRRQ	85	354
CCCMP22931954666	361	18	TRLLNQMRKWSVRLWAPI	HHHHHHHHHHHHHHHHHH	0.558990902594156	4	1.84768741204888	WLLMISLWR	TVNAKRRQP	85	354
CCCMP22931954666	362	18	RLLNQMRKWSVRLWAPIA	HHHHHHHHHHHHHHHHHH	0.558070129706559	4	1.84681820244299	WLLMISLWR	AVNAKRRQP	85	354
CCCMP22931954666	363	18	LLNQMRKWSVRLWAPIAL	HHHHHHHHHHHHHHHHHH	0.432962889088446	3	1.39871696729949	PWLLMISLW	RAVNAKLRQ	85	354
CCCMP22931954666	364	18	LNQMRKWSVRLWAPIALL	HHHHHHHHHHHHHHHHHH	0.432962889088447	3	1.39871696729949	PWLLMISLW	RAVNAKLRQ	85	354
CCCMP22931954666	365	18	NQMRKWSVRLWAPIALLI	HHHHHHHHHHHHHHHHHH	0.435850340293697	3	1.40144272123725	PWLLMISIW	RAVNAKLRQ	85	354
CCCMP22931954666	366	18	QMRKWSVRLWAPIALLIV	HHHHHHHHHHHHHHHHHH	0.343882638756633	3	1.31462521098626	PWLLMISIW	RAVVAKLRQ	85	354
CCCMP22931954666	367	18	MRKWSVRLWAPIALLIVV	HHHHHHHHHHHHHHHHHH	0.328315405417222	3	1.29992974271386	PWLLMISIW	RAVVAKLRV	85	354
CCCMP22931954666	368	18	RKWSVRLWAPIALLIVVV	HHHHHHHHHHHHHHHHHH	0.327762470470562	3	1.29940777212421	PWLLVISIW	RAVVAKLRV	85	354
CCCMP22931954666	369	18	KWSVRLWAPIALLIVVVF	HHHHHHHHHHHHHHHHHH	0.3228805110781	2	0.964799202457727	WLLVISIWF	AVVAKLRVP	85	354
CCCMP22931954666	370	10	WSVRLWAPIA	HHHHHHHHHH	0.427407676682407	1	0.733472846788192	WLISW	AVARP	85	354
CCCMP22931954666	371	12	SVRLWAPIALLI	HHHHHHHHHHHH	0.392763276601133	1	0.70076853311147	LLISIWA	VALRP	85	354
CCCMP22931954666	373	14	RLWAPIALLIVVVF	HHHHHHHHHHHHHH	0.375727765420991	1	0.684687010557415	LLVIIWFA	VALRVP	85	354
CCCMP22931954666	400	12	SLNEQLAAFREK	HHHHHHHHHHHH	0.432757726009977	0	0.408523293353419	KQFLLR	NAEEAS	85	354
CCCMP22931954666	404	16	QLAAFREKSGELAQQL	HHHHHHHHHHHHHHHH	0.414755981089594	0	0.391529646148577	KQLFLSLAR	GAQEEAQ	85	354
CCCMP22931954666	405	16	LAAFREKSGELAQQLA	HHHHHHHHHHHHHHHH	0.4186427128947	0	0.395198720972596	KLFLSLAR	AGAQEEAQ	85	354
CCCMP22931954666	407	14	AFREKSGELAQQLA	HHHHHHHHHHHHHH	0.406380095544285	0	0.383622810193805	KLFLSAR	AGQEEAQ	85	354
CCCMP22931954666	408	12	FREKSGELAQQL	HHHHHHHHHHHH	0.491778015395436	0	0.464238446533291	KLFLSAR	GQEEQ	85	354
CCCMP22931954666	413	14	GELAQQLAAAERRV	HHHHHHHHHHHHHH	0.40826250527195	0	0.38539980497672	ALVLEA	AGRQAERQ	85	354
CCCMP22931954666	415	12	LAQQLAAAERRV	HHHHHHHHHHHH	0.4435308841181	1	0.748693154607486	QALVLEA	ARQAR	85	354
CCCMP22931954666	430	16	HEYCKALATEGETLKK	HHHHHHHHHHHHHHHH	0.419735312837837	0	0.396230135318918	EYLLGCK	AHEKKTETA	85	354
CCCMP22931954666	432	18	YCKALATEGETLKKDLAA	HHHHHHHHHHHHHHHHHH	0.406171440312534	0	0.383425839655032	DEYLLLGCK	AAEKKTATA	85	354
CCCMP22931954666	433	16	CKALATEGETLKKDLA	HHHHHHHHHHHHHHHH	0.429310066000201	0	0.40526870230419	DELLLGCK	AAEKKTTA	85	354
CCCMP22931954666	434	14	KALATEGETLKKDL	HHHHHHHHHHHHHH	0.445739100662658	0	0.420777711025549	DELLLGK	AEKKTTA	85	354
CCCMP22931954666	511	16	AEILRKQIKDLELRVG	HHHHHHHHHHHHHHHH	0.404308387318185	1	0.711667117628366	RQLLVIAE	RGKELKDI	85	354
CCCMP22931954666	512	16	EILRKQIKDLELRVGE	HHHHHHHHHHHHHHHH	0.424150354215171	0	0.400397934379121	RQLLVIE	RGKELKEDI	85	354
CCCMP22931954666	513	14	ILRKQIKDLELRVG	HHHHHHHHHHHHHH	0.40901929455625	2	1.0461142140611	RQLLVIE	RGKLKDI	85	354
CCCMP22931954666	514	18	LRKQIKDLELRVGEKAGC	HHHHHHHHHHHHHHHHHH	0.313397783814876	2	0.955847507921243	RQKLLVIAE	RGKGLKEDC	85	354
CCCMP22931954666	515	18	RKQIKDLELRVGEKAGCW	HHHHHHHHHHHHHHHHHH	0.343724427955275	2	0.98447585998978	RQKLWVIAE	RGKGLKEDC	85	354
CCCMP22931954666	516	12	KQIKDLELRVGE	HHHHHHHHHHHH	0.428908734351289	0	0.404889845227616	QLVIE	GKLKEDR	85	354
Clentillifera93795	88	10	TTLIRTLLSV	HHHHHHHHHH	0.486109814007454	1	0.788887664423037	VLLI	LTRSTT	77	359
Clentillifera93795	153	14	IHRNIETMVNFVTK	HHHHHHHHHHHHHH	0.601141750672242	1	0.897477812634596	NMIVIVH	TENRKTF	77	359
Clentillifera93795	154	12	HRNIETMVNFVT	HHHHHHHHHHHH	0.481753632640165	0	0.454775429212316	NMVIVH	TENRTF	77	359
Clentillifera93795	155	12	RNIETMVNFVTK	HHHHHHHHHHHH	0.554800135566433	1	0.853731327974713	NMVIV	TENRKTF	77	359
Clentillifera93795	157	10	IETMVNFVTK	HHHHHHHHHH	0.584982619865953	0	0.552223593153459	FMVIV	TENKT	77	359
Clentillifera93795	389	18	SIGKVIREALKGVLDHVN	HHHHHHHHHHHHHHHHHH	0.601866854432291	1	0.898162310584083	VHAIVIVLG	LRNKKDESG	77	359
Clentillifera93795	390	18	IGKVIREALKGVLDHVNF	HHHHHHHHHHHHHHHHHH	0.545028366590233	1	0.84450677806118	VHAIVIVLG	LRNKKDEFG	77	359
Clentillifera93795	391	18	GKVIREALKGVLDHVNFI	HHHHHHHHHHHHHHHHHH	0.545028366590233	1	0.84450677806118	VHAIVIVLG	LRNKKDEFG	77	359
Clentillifera93795	392	18	KVIREALKGVLDHVNFIK	HHHHHHHHHHHHHHHHHH	0.538529468263794	2	1.16837181804102	VHAIVIVLK	LRNKKDEFG	77	359
Clentillifera93795	393	18	VIREALKGVLDHVNFIKR	HHHHHHHHHHHHHHHHHH	0.539634276824135	2	1.16941475732198	VHAIVIVLK	LRNKRDEFG	77	359
Clentillifera93795	394	18	IREALKGVLDHVNFIKRV	HHHHHHHHHHHHHHHHHH	0.539634276824135	2	1.16941475732198	VHAIVIVLK	LRNKRDEFG	77	359
Clentillifera93795	395	16	REALKGVLDHVNFIKR	HHHHHHHHHHHHHHHH	0.485497666609895	2	1.11830979727974	HAIVVLK	LRNKRDEFG	77	359
Clentillifera93795	396	16	EALKGVLDHVNFIKRV	HHHHHHHHHHHHHHHH	0.468869900382107	1	0.772613185960709	VHAIVVLK	LNKRDEFG	77	359
Clentillifera93795	397	14	ALKGVLDHVNFIKR	HHHHHHHHHHHHHH	0.482849167995956	2	1.11580961458818	HAIVVLK	LNKRDFG	77	359
Clentillifera93795	398	14	LKGVLDHVNFIKRV	HHHHHHHHHHHHHH	0.486137003253862	2	1.11891333107165	VHIVVLK	LNKRDFG	77	359
Clentillifera93795	399	12	KGVLDHVNFIKR	HHHHHHHHHHHH	0.48414691986756	2	1.11703469235498	GHIVV	KLNKRDF	77	359
Clentillifera93795	400	12	GVLDHVNFIKRV	HHHHHHHHHHHH	0.44900199117703	1	0.753857879671116	GVHIVV	KLNRDF	77	359
Clentillifera93795	401	10	VLDHVNFIKR	HHHHHHHHHH	0.483000418705387	1	0.785952395257886	HIVV	KLNRDF	77	359
Clentillifera93795	405	10	VNFIKRVRSR	HHHHHHHHHH	0.479802482399492	4	1.77293354338512	FVIRV	KSNRR	77	359
Cokamuranus157731	14	10	TTFLNNIFRH	HHHHHHHHHH	0.576718446424696	1	0.874422213424914	HFILF	TNRTN	3	268
Cokamuranus157731	15	10	TFLNNIFRHL	HHHHHHHHHH	0.744039076122398	1	1.03237288785954	HFILLF	NRTN	3	268
Cokamuranus157731	84	14	ISKSFQPVVDYIVA	HHHHHHHHHHHHHH	0.523090470788654	0	0.49379740442449	SVIIFVS	VQDKAPY	3	268
Cokamuranus157731	85	12	SKSFQPVVDYIV	HHHHHHHHHHHH	0.492536161766434	0	0.464954136707514	SVIFVS	VQDKPY	3	268
Cokamuranus157731	86	12	KSFQPVVDYIVA	HHHHHHHHHHHH	0.468669309213037	0	0.442423827897106	SVIFV	VQDKAPY	3	268
Cokamuranus157731	162	10	EMKDFKKDIM	HHHHHHHHHH	0.566475514818089	0	0.534752885988276	EFIMK	MKKDD	3	268
Cokamuranus157731	163	12	MKDFKKDIMELA	HHHHHHHHHHHH	0.631792215419992	0	0.596411851356472	DLFIMAK	MKKED	3	268
Cokamuranus157731	164	10	KDFKKDIMEL	HHHHHHHHHH	0.63819728516004	0	0.602458237191078	DLFIK	MKKED	3	268
Cparadoxa13652	75	10	KEKLDEIVKK	HHHHHHHHHH	0.592305148891598	1	0.889136060553669	KILVK	DKEEK	169	308
Cparadoxa13652	122	16	VSTGAKWLTTVEDTLR	HHHHHHHHHHHHHHHH	0.475436232536368	0	0.448811803514331	TWVGLLVE	ARTSDKTT	169	308
Cparadoxa13652	126	12	AKWLTTVEDTLR	HHHHHHHHHHHH	0.597884212956355	0	0.564402697030799	TWVLL	EARTDKT	169	308
Cparadoxa13652	127	12	KWLTTVEDTLRS	HHHHHHHHHHHH	0.611092750563689	0	0.576871556532122	TWVLL	ERTDKST	169	308
Cparadoxa13652	129	12	LTTVEDTLRSRI	HHHHHHHHHHHH	0.445897881338044	0	0.420927599983114	RVLLIE	RTDSTT	169	308
Cparadoxa13652	131	10	TVEDTLRSRI	HHHHHHHHHH	0.400109723336343	0	0.377703578829508	TRVLIE	RDST	169	308
Cparadoxa13652	132	10	VEDTLRSRIH	HHHHHHHHHH	0.404549020267963	0	0.381894275132957	TRVLIE	RHDS	169	308
Cparadoxa13652	134	10	DTLRSRIHAY	HHHHHHHHHH	0.411282602324286	1	0.718250776594126	RYLI	RHDSAT	169	308
Cparadoxa13652	190	10	IQVMTEVRKK	HHHHHHHHHH	0.384038680409581	2	1.02253251430664	VVMRI	TKQEK	169	308
Cparadoxa13652	296	16	SFYRTLEETDRLMRSY	HHHHHHHHHHHHHHHH	0.54692962051034	0	0.516301561761761	LTYTFMLD	YRERRSES	169	308
Cparadoxa13652	297	14	FYRTLEETDRLMRS	HHHHHHHHHHHHHH	0.567764083128582	0	0.535969294473381	LTTFMLD	YRERRSE	169	308
Cparadoxa20967	250	10	QFSTQVRESL	HHHHHHHHHH	0.460893953584974	0	0.435083892184215	SFVLS	RTEQQ	200	326
Cparadoxa20967	346	10	QRLLREMETA	HHHHHHHHHH	0.534973231841216	0	0.505014730858108	ALML	EQRTRE	200	326
Cparadoxa20967	442	16	KLEQQKSELRELQQQL	HHHHHHHHHHHHHHHH	0.418870283513161	0	0.395413547636424	EKLQLLLQK	REQSEQQ	200	326
Cparadoxa20967	487	18	QQKLEKQQTEFQKLQKQL	HHHHHHHHHHHHHHHHHH	0.45505568218562	2	1.08957256398323	KLQLFLQQQ	QEKTQKKQE	200	326
Cparadoxa20967	488	18	QKLEKQQTEFQKLQKQLE	HHHHHHHHHHHHHHHHHH	0.452800073810844	1	0.757443269677436	KLQLFLQQE	QEKTQKKQE	200	326
Cparadoxa20967	489	18	KLEKQQTEFQKLQKQLEQ	HHHHHHHHHHHHHHHHHH	0.452800073810843	1	0.757443269677436	KLQLFLQQE	QEKTQKKQE	200	326
Cparadoxa20967	490	18	LEKQQTEFQKLQKQLEQL	HHHHHHHHHHHHHHHHHH	0.514280515565469	0	0.485480806693802	ELLQLFLQQ	EQEKTQKKQ	200	326
Cparadoxa20967	494	14	QTEFQKLQKQLEQL	HHHHHHHHHHHHHH	0.530930653323618	0	0.501198536737495	QELLLFQ	QEQKTQK	200	326
Cparadoxa20967	495	12	TEFQKLQKQLEQ	HHHHHHHHHHHH	0.5303126529343	0	0.500615144369979	ELLFQ	EQKTQKQ	200	326
Cparadoxa20967	496	12	EFQKLQKQLEQL	HHHHHHHHHHHH	0.6390759703553	0	0.603287716015403	QELLLFQ	EQKQK	200	326
Cparadoxa20967	497	14	FQKLQKQLEQLEQQ	HHHHHHHHHHHHHH	0.561372186218426	0	0.529935343790194	QLLLFEQ	EQQKQKQ	200	326
Cparadoxa20967	498	12	QKLQKQLEQLEQ	HHHHHHHHHHHH	0.550324992590225	0	0.519506793005172	QLLLE	QEQQKQK	200	326
Cparadoxa20967	499	12	KLQKQLEQLEQQ	HHHHHHHHHHHH	0.533979258257454	0	0.504076419795037	QLLLEQ	EQKQKQ	200	326
Cparadoxa20967	529	18	LQKLEQQNQKLEKQHADY	HHHHHHHHHHHHHHHHHH	0.401963510170516	0	0.379453553600967	QYLLHNLEE	AQQKQDKKQ	200	326
Cparadoxa20967	530	18	QKLEQQNQKLEKQHADYL	HHHHHHHHHHHHHHHHHH	0.401963510170516	0	0.379453553600967	QYLLHNLEE	AQQKQDKKQ	200	326
Cparadoxa20967	531	18	KLEQQNQKLEKQHADYLK	HHHHHHHHHHHHHHHHHH	0.438741121789654	1	0.744171618969433	QQYLLHNLE	EAQKKQDKK	200	326
Cparadoxa20967	532	18	LEQQNQKLEKQHADYLKL	HHHHHHHHHHHHHHHHHH	0.414225324254296	0	0.391028706096056	LQQYLLHNL	EEAQKKQDK	200	326
Cparadoxa20967	536	18	NQKLEKQHADYLKLQKQL	HHHHHHHHHHHHHHHHHH	0.403647916354671	2	1.04104363303881	LQLYLQHNL	EKAQKKQDK	200	326
Cparadoxa20967	537	18	QKLEKQHADYLKLQKQLE	HHHHHHHHHHHHHHHHHH	0.402812836437293	1	0.710255317596804	LQLYLQHEL	EKAQKKQDK	200	326
Cparadoxa20967	538	18	KLEKQHADYLKLQKQLEQ	HHHHHHHHHHHHHHHHHH	0.402812836437292	1	0.710255317596804	LQLYLQHEL	EKAQKKQDK	200	326
Cparadoxa20967	539	18	LEKQHADYLKLQKQLEQL	HHHHHHHHHHHHHHHHHH	0.42490514187928	0	0.401110453934041	LLQLYLQHE	LEKAQKKQD	200	326
Cparadoxa20967	544	10	ADYLKLQKQL	HHHHHHHHHH	0.459090885535307	1	0.76338179594533	LLYQ	LKAKQD	200	326
Cparadoxa20967	545	12	DYLKLQKQLEQL	HHHHHHHHHHHH	0.475862589217106	0	0.449214284220948	DLLLYQ	ELKQKQ	200	326
Cparadoxa20967	546	12	YLKLQKQLEQLE	HHHHHHHHHHHH	0.460900052503675	0	0.435089649563469	QLLLYEQ	ELKQK	200	326
Cparadoxa20967	547	10	LKLQKQLEQL	HHHHHHHHHH	0.511144534235722	1	0.812520440318522	QLLLQ	ELKQK	200	326
Cparadoxa20967	548	10	KLQKQLEQLE	HHHHHHHHHH	0.619223147002938	0	0.584546650770774	QLLLE	QEKQK	200	326
Creinhardtii4651	187	14	LDVFRNLKMVQDYI	HHHHHHHHHHHHHH	0.413903859764912	0	0.390725243618076	NVVILQF	KLDRMDY	111	395
Creinhardtii4651	188	18	DVFRNLKMVQDYIESQNR	HHHHHHHHHHHHHHHHHH	0.429201593507507	0	0.405166304271087	YNQVVILNQ	FEKRDRSMD	111	395
Creinhardtii4651	189	18	VFRNLKMVQDYIESQNRK	HHHHHHHHHHHHHHHHHH	0.432355512839602	2	1.06814360412058	YNQVVILNQ	FEKRDRSMK	111	395
Creinhardtii4651	190	18	FRNLKMVQDYIESQNRKW	HHHHHHHHHHHHHHHHHH	0.489324455405969	2	1.12192228590323	YNQVWILNQ	FEKRDRSMK	111	395
Creinhardtii4651	191	18	RNLKMVQDYIESQNRKWL	HHHHHHHHHHHHHHHHHH	0.489779636867026	2	1.12235197720247	YNQVWILNQ	LEKRDRSMK	111	395
Creinhardtii4651	192	18	NLKMVQDYIESQNRKWLE	HHHHHHHHHHHHHHHHHH	0.470005233293232	0	0.443684940228811	YNQVWILNQ	LEKRDESMK	111	395
Creinhardtii4651	193	18	LKMVQDYIESQNRKWLEL	HHHHHHHHHHHHHHHHHH	0.53873357743124	0	0.508564497095091	YLQVWILNQ	LEKRDESMK	111	395
Creinhardtii4651	194	16	KMVQDYIESQNRKWLE	HHHHHHHHHHHHHHHH	0.46954546440432	0	0.443250918397678	YQVWINQ	LEKRDESMK	111	395
Creinhardtii4651	195	14	MVQDYIESQNRKWL	HHHHHHHHHHHHHH	0.436574446207768	0	0.412126277220133	YQVWINQ	LERDSMK	111	395
Creinhardtii4651	196	12	VQDYIESQNRKW	HHHHHHHHHHHH	0.591565716343567	0	0.558438036228328	KYQVWIN	QERDS	111	395
Creinhardtii4651	361	10	LLAVRALLMK	HHHHHHHHHH	0.277544818045095	2	0.92200230823457	VLLR	MLAKAL	111	395
Creinhardtii4651	399	18	RRITGALMWTIIPAIVCL	HHHHHHHHHHHHHHHHHH	0.18547678404732	2	0.83509008414067	TIALLITIM	RIGVWRPAC	111	395
Creinhardtii4651	414	18	VCLQVGRAGVRMEDVRRF	HHHHHHCCCCCHHHHHHH	0.151514120482196	2	0.803029329735193	RQVAVMVRG	CEGRVLDRF	111	395
Creinhardtii4651	425	16	MEDVRRFIGNNVDRIK	HHHHHHHHHHHHHHHH	0.580122087350046	1	0.877635250458443	FNVIIMVR	KGEDRNDR	111	395
Creinhardtii4651	426	16	EDVRRFIGNNVDRIKR	HHHHHHHHHHHHHHHH	0.581003730777138	2	1.20846752185362	FNVIIVR	KGEDRRNDR	111	395
Creinhardtii4651	427	14	DVRRFIGNNVDRIK	HHHHHHHHHHHHHH	0.561087007563307	2	1.18966613513976	FNVIIVR	KGDRNDR	111	395
Creinhardtii4651	428	14	VRRFIGNNVDRIKR	HHHHHHHHHHHHHH	0.602626961996026	4	1.88887985212425	FNVIIVR	KGDRRNR	111	395
Creinhardtii4651	429	12	RRFIGNNVDRIK	HHHHHHHHHHHH	0.52852582641989	3	1.48892838014038	FNIIVR	KGDRNR	111	395
Creinhardtii4651	430	12	RFIGNNVDRIKR	HHHHHHHHHHHH	0.623604266148153	3	1.57868242724386	FNIIV	KGDRRNR	111	395
Creinhardtii4651	431	10	FIGNNVDRIK	HHHHHHHHHH	0.550052860937985	1	0.849249900725458	FNIIV	KGDNR	111	395
Creinhardtii4651	432	10	IGNNVDRIKR	HHHHHHHHHH	0.662948779218662	2	1.28582364758242	NIIVK	GDRNR	111	395
Ctobin181777	69	10	TTEIKEIVHK	HHHHHHHHHH	0.481319693682366	0	0.454365790836153	IIVT	KHTEKE	22	312
Ctobin181777	70	10	TEIKEIVHKV	HHHHHHHHHH	0.58236612184039	0	0.549753619017328	IVIV	KHTEKE	22	312
Ctobin181777	107	10	NSIIEYVQQR	HHHHHHHHHH	0.403818341798434	0	0.381204514657722	RIVI	QNEQSY	22	312
Ctobin181777	160	10	LEFMRRLEPH	HHHHHHHHHH	0.421110178055283	0	0.397528008084187	HFLME	LRPER	22	312
Ctobin181777	187	10	RDAFRRLILS	HHHHHHHHHH	0.422451886882829	2	1.05879458121739	ALFIR	RLDRS	22	312
Ctobin181777	189	10	AFRRLILSEL	HHHHHHHHHH	0.391437443919909	1	0.699516947060394	LEFILR	LRSA	22	312
Ctobin181777	298	18	RRTLELYETSYAAGRRKV	HHHHHHHHHHHHHHHHHH	0.312232054506143	3	1.2847470594538	KSTGYVYLR	ERAERTRAL	22	312
Ctobin181777	299	16	RTLELYETSYAAGRRK	HHHHHHHHHHHHHHHH	0.246417038886018	2	0.892617684708401	KSTGYYLR	EAERTRAL	22	312
Ctobin181777	304	12	YETSYAAGRRKV	HHHHHHHHHHHH	0.247529226143224	2	0.893667589479204	KSGYVYR	EARTA	22	312
Ctobin181777	349	18	AVTGVLSLVRPQWVASAR	HHHHHHHHHCHHHHHHHH	0.272184358883363	2	0.916942034785894	AQVSVVWLA	RTVSRPGAL	22	312
Ctobin181777	350	18	VTGVLSLVRPQWVASARA	HHHHHHHHCHHHHHHHHH	0.272184358883363	2	0.916942034785895	AQVSVVWLA	RTVSRPGAL	22	312
Ctobin181777	351	16	TGVLSLVRPQWVASAR	HHHHHHHCHHHHHHHH	0.230892458950876	2	0.877962481249627	QVSVWLA	RTVSRPGAL	22	312
Ctobin181777	352	16	GVLSLVRPQWVASARA	HHHHHHCHHHHHHHHH	0.240661681871427	2	0.887184627686627	AQVSVWLA	RVSRPGAL	22	312
Ctobin181777	360	14	QWVASARASIEGLL	HHHHHHHHHHHHHH	0.442141788802606	0	0.41738184862966	SWLAIVL	REAAQGS	22	312
Ctobin182412	189	18	IEQMGQSMAALGAKLKEL	HHHHHHHHHHHHHHHHHH	0.483337403959694	0	0.456270509337952	SLLMLMIGG	KAEAQEAQK	107	511
Ctobin182412	190	18	EQMGQSMAALGAKLKELS	HHHHHHHHHHHHHHHHHH	0.421677354128065	0	0.398063422296893	KSLLMLMSG	GKAEAQEAQ	107	511
Ctobin182412	191	18	QMGQSMAALGAKLKELSA	HHHHHHHHHHHHHHHHHH	0.373166422652296	1	0.682269102983768	KSLLMLMSG	GKAAAQEAQ	107	511
Ctobin182412	192	16	MGQSMAALGAKLKELS	HHHHHHHHHHHHHHHH	0.434436478580981	1	0.740108035780446	KSLLMLMSG	GKAAQEA	107	511
Ctobin182412	193	14	GQSMAALGAKLKEL	HHHHHHHHHHHHHH	0.41023683721037	1	0.717263574326589	KSLLLMG	GKAAQEA	107	511
Ctobin182412	194	14	QSMAALGAKLKELS	HHHHHHHHHHHHHH	0.408701626565465	1	0.715814335477799	KSLLLMSG	KAAQEA	107	511
Ctobin182412	195	14	SMAALGAKLKELSA	HHHHHHHHHHHHHH	0.373264328772607	1	0.682361526361341	KSLLLMSG	KAAAEA	107	511
Ctobin182412	196	12	MAALGAKLKELS	HHHHHHHHHHHH	0.46097635610281	1	0.765161680161053	KLLLMSG	KAAEA	107	511
Ctobin182412	197	10	AALGAKLKEL	HHHHHHHHHH	0.46513818291532	1	0.769090444672062	KLLLG	KAAEA	107	511
Ctobin182412	198	12	ALGAKLKELSAA	HHHHHHHHHHHH	0.383795795547294	1	0.692303230996645	AKLLLS	GKAAEA	107	511
Ctobin182412	199	10	LGAKLKELSA	HHHHHHHHHH	0.471506135790538	1	0.775101792186268	KLLLSG	KAAE	107	511
Ctobin182412	259	10	AVHIQLKQMR	HHHHHHHHHH	0.284524082352376	2	0.928590733740643	AQMVL	RHKIQ	107	511
Ctobin182412	351	12	QYIDGLFERQLR	HHHHHHHHHHHH	0.52414132196172	0	0.494789407931863	LQIFL	DEQRGRY	107	511
Ctobin182412	353	10	IDGLFERQLR	HHHHHHHHHH	0.635051088404324	0	0.599488227453682	LQIFLD	ERGR	107	511
Ctobin182412	399	10	IAFMRALHKK	HHHHHHHHHH	0.432052585083075	3	1.39785764031842	KFLMH	IRKAA	107	511
Ctobin182412	428	12	EFKQQLRETLQR	HHHHHHHHHHHH	0.518831705468516	1	0.819777129962279	TFLLK	RQQEERQ	107	511
Ctobin182412	429	10	FKQQLRETLQ	HHHHHHHHHH	0.554063105864532	1	0.853035571936119	QTFLLK	RQQE	107	511
Cvariabilis54927	121	12	TTFVRNLFAAYA	HHHHHHHHHHHH	0.422335474909456	1	0.728684688314527	AFLYVF	TARATN	108	367
Cvariabilis54927	122	10	TFVRNLFAAY	HHHHHHHHHH	0.521783879352212	1	0.822563982108488	AFLYVF	RATN	108	367
Cvariabilis54927	123	10	FVRNLFAAYA	HHHHHHHHHH	0.533385657288962	1	0.83351606048078	AFLYVF	ARAN	108	367
Cvariabilis54927	265	16	AEELKEFRHRVRDGLR	HHHHHHHHHHHHHHHH	0.517643788482842	1	0.818655736327803	EGFVLLRA	RKRHEDER	108	367
Cvariabilis54927	266	16	EELKEFRHRVRDGLRR	HHHHHHHHHHHHHHHH	0.546166986553093	2	1.17558163530612	EGFVLLR	RKRHEDERR	108	367
Cvariabilis54927	267	14	ELKEFRHRVRDGLR	HHHHHHHHHHHHHH	0.54307053651736	2	1.17265858647239	EGFVLLR	RKRHDER	108	367
Cvariabilis54927	268	14	LKEFRHRVRDGLRR	HHHHHHHHHHHHHH	0.586168532710893	4	1.87334309487908	GFVLLR	RKRHDERR	108	367
Cvariabilis54927	269	12	KEFRHRVRDGLR	HHHHHHHHHHHH	0.528123829890742	3	1.48854889541686	RGFVLR	RKRHDE	108	367
Cvariabilis54927	270	12	EFRHRVRDGLRR	HHHHHHHHHHHH	0.509137757229567	3	1.47062604282471	GFVLR	RRHDERR	108	367
Cvariabilis54927	271	10	FRHRVRDGLR	HHHHHHHHHH	0.527064650416874	3	1.48754902999353	RGFVLR	RRHD	108	367
Cvariabilis54927	340	10	LPVLRRLLFE	HHHHHHHHHH	0.406610127394484	1	0.713839960260393	LLLLR	FPREV	108	367
Cvariabilis54927	379	18	LVGALNGVARKLLLGGGL	HHHHHHHHHHHHHHHHHH	0.273876609937655	2	0.918539519781147	AGVLLLGAV	LNGRGLGLK	108	367
Cvariabilis54927	380	18	VGALNGVARKLLLGGGLV	HHHHHHHHHHHHHHHHHH	0.249217670543334	2	0.895261480992907	AGVVLLGAV	LNGRGLGLK	108	367
Cvariabilis54927	381	18	GALNGVARKLLLGGGLVF	HHHHHHHHHHHHHHHHHH	0.258458561647124	2	0.903984882194886	GVVLLGAFL	NGRGLGLKA	108	367
Cvariabilis54927	382	18	ALNGVARKLLLGGGLVFA	HHHHHHHHHHHHHHHHHH	0.241536767559692	2	0.888010708576349	GVVLLGAFL	NGRALGLKA	108	367
Cvariabilis54927	383	18	LNGVARKLLLGGGLVFAV	HHHHHHHHHHHHHHHHHH	0.245826888165902	2	0.892060582428612	VGVVLLGAF	LNGRALGLK	108	367
Cvariabilis54927	384	18	NGVARKLLLGGGLVFAVW	HHHHHHHHHHHHHHHHHH	0.27460975349755	2	0.919231607301687	VGVVLWGAF	LNGRALGLK	108	367
Cvariabilis54927	385	18	GVARKLLLGGGLVFAVWL	HHHHHHHHHHHHHHHHHH	0.241325150045532	2	0.887810941642983	GVVLWGAFL	LGRALGLKV	108	367
Cvariabilis54927	386	18	VARKLLLGGGLVFAVWLM	HHHHHHHHHHHHHHHHHH	0.174667677599822	2	0.824886287654232	GVVLWGAFL	LGRALMLKV	108	367
Cvariabilis54927	387	18	ARKLLLGGGLVFAVWLMA	HHHHHHHHHHHHHHHHHH	0.160016721384618	2	0.811055784987079	AVLWGAFLL	GRALMLKVG	108	367
Cvariabilis54927	388	16	RKLLLGGGLVFAVWLM	HHHHHHHHHHHHHHHH	0.159354116697162	2	0.810430286162121	VLWGFLL	GRALMLKVG	108	367
Cvariabilis54927	418	18	KEAVRRVKGKVSEVVEQA	HHHHHHHHHHHHHHHHHH	0.451094562654694	2	1.08583326714603	KAVVAVVVK	KSREGEERQ	108	367
Cvariabilis54927	419	18	EAVRRVKGKVSEVVEQAV	HHHHHHHHHHHHHHHHHH	0.455933014218469	1	0.760400765422234	AVVAVVVKV	SREGEERQK	108	367
Cvariabilis54927	420	18	AVRRVKGKVSEVVEQAVE	HHHHHHHHHHHHHHHHHH	0.455933014218469	1	0.760400765422234	AVVAVVVKV	SREGEERQK	108	367
Cvariabilis54927	421	18	VRRVKGKVSEVVEQAVEA	HHHHHHHHHHHHHHHHHH	0.455933014218469	1	0.760400765422234	AVVAVVVKV	SREGEERQK	108	367
Cvariabilis54927	422	18	RRVKGKVSEVVEQAVEAV	HHHHHHHHHHHHHHHHHH	0.455933014218468	1	0.760400765422234	AVVAVVVKV	SREGEERQK	108	367
Cvariabilis54927	423	18	RVKGKVSEVVEQAVEAVH	HHHHHHHHHHHHHHHHHH	0.427808595253076	0	0.403851313918903	AVVAVVVKV	SHEGEERQK	108	367
Cvariabilis54927	424	10	VKGKVSEVVE	HHHHHHHHHH	0.462532241923268	0	0.436630436375565	KVVVVK	SEGE	108	367
Czofingiensis14744	184	16	LNVMNHINMIIRYINS	HHHHHHHHHHHHHHHH	0.439596818561773	1	0.744979396722313	HIVIIIM	NNLRNSMNY	110	391
Czofingiensis14744	185	14	NVMNHINMIIRYIN	HHHHHHHHHHHHHH	0.596855374671976	1	0.893431473690345	HIVIIIM	NNRNMNY	110	391
Czofingiensis14744	186	14	VMNHINMIIRYINS	HHHHHHHHHHHHHH	0.583764903638309	1	0.881074069034564	YHIVIII	MNNRNSM	110	391
Czofingiensis14744	187	12	MNHINMIIRYIN	HHHHHHHHHHHH	0.578099466780211	1	0.875725896640519	HIIIIM	NNRNMY	110	391
Czofingiensis14744	188	12	NHINMIIRYINS	HHHHHHHHHHHH	0.588030248423251	1	0.885100554511549	YHIIII	NNRNSM	110	391
Czofingiensis14744	189	10	HINMIIRYIN	HHHHHHHHHH	0.646142487554594	1	0.939958508251536	YHIIII	NNRM	110	391
Czofingiensis14744	190	10	INMIIRYINS	HHHHHHHHHH	0.642643204816281	1	0.93665518534657	YIIII	NNRSM	110	391
Czofingiensis14744	359	10	LLHLRALLLK	HHHHHHHHHH	0.32249278124756	2	0.964433185497696	LLLR	LLAKHL	110	391
Czofingiensis14744	398	16	KIKGLVLWTVLPVVAG	HHHHHHHHHHHHHHHH	0.0433973014588294	2	0.700967052577135	LGTIVVVK	VLLGAWKP	110	391
Czofingiensis14744	404	12	LWTVLPVVAGVF	HHHHHHHHHHHH	0.415500552134025	0	0.392232521214519	VVLFLAW	PGTVV	110	391
Czofingiensis14744	423	12	VDSVRNSIQERL	HHHHHHHHHHHH	0.483318396560567	0	0.456252566353176	RVIVLR	QDNESS	110	391
Czofingiensis14744	424	12	DSVRNSIQERLN	HHHHHHHHHHHH	0.432331882516266	0	0.408121297095355	RVILR	QDNNESS	110	391
Czofingiensis14744	425	10	SVRNSIQERL	HHHHHHHHHH	0.427126987638744	1	0.733207876330974	RVILR	QNESS	110	391
Czofingiensis14744	426	10	VRNSIQERLN	HHHHHHHHHH	0.470300834743611	1	0.773963987997969	RVILR	QNNES	110	391
CaenorhabditiselegansNP0010411982﻿	373	10	PKIIEKLAQR	HHHHHHHHHH	0.604288351523758	2	1.23044820383843	ILIAP	EQKKR	NA	NA
CaenorhabditiselegansNP0010411982﻿	400	12	TLREEFQKKLDV	HHHHHHHHHHHH	0.416913646115844	0	0.393566481933357	EKLFLR	QDEKTV	NA	NA
CaenorhabditiselegansNP0010411982﻿	401	18	LREEFQKKLDVTEGDMRK	HHHHHHHHHHHHHHHHHH	0.417684595243075	0	0.394294257909462	DKLTFMLRE	QRDEGKKVE	NA	NA
CaenorhabditiselegansNP0010411982﻿	404	16	EFQKKLDVTEGDMRKV	HHHHHHHHHHHHHHHH	0.43966522869039	0	0.415043975883728	DKVTFMLE	QRDGKKVE	NA	NA
CaenorhabditiselegansNP0010411982﻿	405	16	FQKKLDVTEGDMRKVE	HHHHHHHHHHHHHHHH	0.412866653486064	0	0.389746120890844	DKVTFMLEE	QRDGKKV	NA	NA
CaenorhabditiselegansNP0010411982﻿	416	10	MRKVEEGLAA	HHHHHHHHHH	0.512668614268963	0	0.483959171869901	GVLME	AREAK	NA	NA
CaenorhabditiselegansNP0010411982﻿	428	14	REVHENYNREASKL	HHHHHHHHHHHHHH	0.482450564309462	0	0.455433332708132	EVLYAH	NRSEREKN	NA	NA
CaenorhabditiselegansNP0010411982﻿	430	12	VHENYNREASKL	HHHHHHHHHHHH	0.481439501336965	0	0.454478889262095	EVLYAH	NSERKN	NA	NA
CaenorhabditiselegansNP0010411982﻿	439	10	SKLDMEIRQL	HHHHHHHHHH	0.445060821484998	0	0.420137415481838	ELLI	DRSMQK	NA	NA
CaenorhabditiselegansNP0010411982﻿	440	10	KLDMEIRQLT	HHHHHHHHHH	0.449358322480215	0	0.424194256421322	ELLIT	DRMQK	NA	NA
CaenorhabditiselegansNP0010411982﻿	453	10	MKLMTKVSKK	HHHHHHHHHH	0.533790553646498	4	1.82389828264229	LVMSM	TKKKK	NA	NA
CaenorhabditiselegansNP0010411982﻿	454	10	KLMTKVSKKL	HHHHHHHHHH	0.68104591055137	4	1.96290733956049	LVLMS	TKKKK	NA	NA
CaenorhabditiselegansNP4933881	128	10	PIVNYVESKF	HHHHHHHHHH	0.409211469617131	0	0.386295627318571	KIVFV	ENSPY	44	318
CaenorhabditiselegansNP4933881	201	12	RDELLRFKKQIV	HHHHHHHHHHHH	0.468115783679595	2	1.10190129979354	FILKRV	LKDRQE	44	318
CaenorhabditiselegansNP4933881	202	10	DELLRFKKQI	HHHHHHHHHH	0.594775222855706	1	0.891467810375786	FILK	LKDRQE	44	318
CaenorhabditiselegansNP4933881	283	10	FLTLRDMIIR	HHHHHHHHHH	0.441668826329973	1	0.746935372055495	LIFR	ILDRTM	44	318
CaenorhabditiselegansNP4933881	346	10	RNTLEKVFTE	HHHHHHHHHH	0.49245852551337	0	0.464880848084621	VLFR	ETNKET	44	318
CaenorhabditiselegansNP4933881	391	10	RLRHEISELK	HHHHHHHHHH	0.480635828703019	1	0.78372022229565	ELLIK	RSHER	44	318
CapsasporaowczarzakiXP004340465	223	10	FPKLREMLIR	HHHHHHHHHH	0.563330203698457	2	1.19178371229134	LLFR	IPERKM	3	258
CapsasporaowczarzakiXP004340465	268	10	VSEAYNKKLA	HHHHHHHHHH	0.406437484297233	1	0.713676985176588	KVYLS	NAEKA	3	258
CapsasporaowczarzakiXP004340465	285	10	RIEEAMRQTF	HHHHHHHHHH	0.571625760451091	0	0.53961471786583	ATIMFE	REQR	3	258
CapsasporaowczarzakiXP004340465	288	12	EAMRQTFVARVK	HHHHHHHHHHHH	0.268236230207317	2	0.913215001315708	TRMFVR	VEKQAA	3	258
CapsasporaowczarzakiXP004340465	290	10	MRQTFVARVK	HHHHHHHHHH	0.307601611186834	3	1.28037592096037	RMFVR	VKQAT	3	258
CapsasporaowczarzakiXP004340465	303	18	TELQRAGLELNQRFEKQM	HHHHHHHHHHHHHHHHHH	0.421208506889503	0	0.39762083050369	QLLFGMNQE	LTQRKEERA	3	258
CapsasporaowczarzakiXP004340465	304	18	ELQRAGLELNQRFEKQMR	HHHHHHHHHHHHHHHHHH	0.468485889261362	1	0.772250679462726	AQLLFGMNQ	ELRQRKEER	3	258
CapsasporaowczarzakiXP004340465	305	18	LQRAGLELNQRFEKQMRQ	HHHHHHHHHHHHHHHHHH	0.455628211885978	2	1.09011303202036	AQLLFGMNQ	ELRQRKEQR	3	258
CapsasporaowczarzakiXP004340465	306	18	QRAGLELNQRFEKQMRQV	HHHHHHHHHHHHHHHHHH	0.431060341670458	2	1.06692096253691	AQLVFGMNQ	ELRQRKEQR	3	258
CapsasporaowczarzakiXP004340465	307	18	RAGLELNQRFEKQMRQVK	HHHHHHHHHHHHHHHHHH	0.423076666760267	3	1.38938437342169	AQLVFGMNK	ELRQRKEQR	3	258
CapsasporaowczarzakiXP004340465	308	18	AGLELNQRFEKQMRQVKE	HHHHHHHHHHHHHHHHHH	0.402535309435114	1	0.709993332106747	AQLVFGMNK	ELRQEKEQR	3	258
CapsasporaowczarzakiXP004340465	309	18	GLELNQRFEKQMRQVKEQ	HHHHHHHHHHHHHHHHHH	0.397365009957248	1	0.705112569399642	QQLVFGMNK	ELRQEKEQR	3	258
CapsasporaowczarzakiXP004340465	310	18	LELNQRFEKQMRQVKEQL	HHHHHHHHHHHHHHHHHH	0.488048031802469	1	0.790717342021531	QQLVFLMNK	ELRQEKEQR	3	258
CapsasporaowczarzakiXP004340465	311	18	ELNQRFEKQMRQVKEQLK	HHHHHHHHHHHHHHHHHH	0.566779522811192	2	1.19503986953377	QQLVFLMNK	EKRQEKEQR	3	258
CapsasporaowczarzakiXP004340465	312	18	LNQRFEKQMRQVKEQLKE	HHHHHHHHHHHHHHHHHH	0.566779522811192	2	1.19503986953377	QQLVFLMNK	EKRQEKEQR	3	258
CapsasporaowczarzakiXP004340465	313	18	NQRFEKQMRQVKEQLKEF	HHHHHHHHHHHHHHHHHH	0.571047237399619	2	1.19906859210524	QQFVFLMNK	EKRQEKEQR	3	258
CapsasporaowczarzakiXP004340465	314	18	QRFEKQMRQVKEQLKEFE	HHHHHHHHHHHHHHHHHH	0.57024485932301	1	0.868311147200922	QQFVFLMEK	EKRQEKEQR	3	258
CapsasporaowczarzakiXP004340465	315	18	RFEKQMRQVKEQLKEFEE	HHHHHHHHHHHHHHHHHH	0.593161568692701	0	0.55994452084591	QQFVFLMEK	EKREEKEQR	3	258
CapsasporaowczarzakiXP004340465	316	16	FEKQMRQVKEQLKEFE	HHHHHHHHHHHHHHHH	0.629771539192998	0	0.59450433299819	QQFVFLME	KEKREKEQ	3	258
CapsasporaowczarzakiXP004340465	317	14	EKQMRQVKEQLKEF	HHHHHHHHHHHHHH	0.608302883190116	1	0.90423792173147	QQFVLM	KEKREKEQ	3	258
CapsasporaowczarzakiXP004340465	318	16	KQMRQVKEQLKEFEEQ	HHHHHHHHHHHHHHHH	0.543934940289647	0	0.513474583633426	QQQFVLME	KKREEKEQ	3	258
CapsasporaowczarzakiXP004340465	319	12	QMRQVKEQLKEF	HHHHHHHHHHHH	0.619647427759451	1	0.914947171804921	QQFVLM	KKREEQ	3	258
CapsasporaowczarzakiXP004340465	320	12	MRQVKEQLKEFE	HHHHHHHHHHHH	0.619873418305486	0	0.585160506880379	QFVLME	KKREEQ	3	258
CapsasporaowczarzakiXP004340465	321	10	RQVKEQLKEF	HHHHHHHHHH	0.693962798714941	1	0.985100881986904	QFVL	KKREEQ	3	258
CapsasporaowczarzakiXP004340465	334	12	DKRISTELEAIR	HHHHHHHHHHHH	0.43136336010475	0	0.407207011938884	EIILDR	SEKTAR	3	258
CapsasporaowczarzakiXP004340465	335	16	KRISTELEAIRAAMAD	HHHHHHHHHHHHHHHH	0.429931890240516	0	0.405855704387047	AEIIMLR	SAEKATDAR	3	258
CapsasporaowczarzakiXP004340465	336	10	RISTELEAIR	HHHHHHHHHH	0.457706144811109	0	0.432074600701686	EIILR	SETAR	3	258
CapsasporaowczarzakiXP004346425	32	10	ELGTAVQKLL	HHHHHHHHHH	0.594843244137628	0	0.561532022465921	ALLVLG	QTKE	112	381
CapsasporaowczarzakiXP004346425	128	10	STLVNTLFRS	HHHHHHHHHH	0.479263649125417	1	0.782424884774394	SLLVF	SNRTT	112	381
CapsasporaowczarzakiXP004346425	193	14	QPILDHINKLNEKY	HHHHHHHHHHHHHH	0.576662954176902	0	0.544369828742995	HLIYINL	NQEDKPK	112	381
CapsasporaowczarzakiXP004346425	194	12	PILDHINKLNEK	HHHHHHHHHHHH	0.578921384170951	0	0.546501786657378	HLIINL	NEDKPK	112	381
CapsasporaowczarzakiXP004346425	195	12	ILDHINKLNEKY	HHHHHHHHHHHH	0.691992667021884	0	0.653241077668659	HLIYINL	NEDKK	112	381
CapsasporaowczarzakiXP004346425	197	10	DHINKLNEKY	HHHHHHHHHH	0.628304839449711	0	0.593119768440527	HLYIN	NEDKK	112	381
CapsasporaowczarzakiXP004346425	301	10	KAINSKLSEL	HHHHHHHHHH	0.561449541955791	1	0.860008367606267	KLIL	NSKSEA	112	381
CapsasporaowczarzakiXP004346425	349	14	FSNLRDMLIRTHMQ	HHHHHHHHHHHHHH	0.373199054082531	1	0.682299907053909	TLLFHR	ISMDRNQM	112	381
CapsasporaowczarzakiXP004346425	356	10	LIRTHMQDLI	HHHHHHHHHH	0.492008513899636	0	0.464456037121257	HLIMI	RQTDL	112	381
CapsasporaowczarzakiXP004349897	197	16	ADEIKSFRRQILSQIA	HHHHHHHHHHHHHHHH	0.47338252734255	1	0.776873105811367	QFIIIRAL	KARDSSQE	43	315
CapsasporaowczarzakiXP004349897	198	14	DEIKSFRRQILSQI	HHHHHHHHHHHHHH	0.546515877755349	1	0.84591098860105	EQFIIIR	LKRDSSQ	43	315
CapsasporaowczarzakiXP004349897	199	14	EIKSFRRQILSQIA	HHHHHHHHHHHHHH	0.478721016570314	2	1.11191263964238	QFIIIRL	KARSSQE	43	315
CapsasporaowczarzakiXP004349897	200	14	IKSFRRQILSQIAE	HHHHHHHHHHHHHH	0.507675133656561	2	1.13924532617179	QFIIIRL	KARSSEQ	43	315
CapsasporaowczarzakiXP004349897	201	12	KSFRRQILSQIA	HHHHHHHHHHHH	0.41326650218489	3	1.38012357806254	QFIIR	LKARSSQ	43	315
CapsasporaowczarzakiXP004349897	202	10	SFRRQILSQI	HHHHHHHHHH	0.478222783723398	2	1.11144230783489	QFIIRL	RSSQ	43	315
CapsasporaowczarzakiXP004349897	203	10	FRRQILSQIA	HHHHHHHHHH	0.455727130741039	2	1.09020641141954	QFIIRL	ARSQ	43	315
CapsasporaowczarzakiXP004349897	280	14	FTKLRNLLIRTHMQ	HHHHHHHHHHHHHH	0.367394599170526	3	1.33682050161698	TLLFHR	ITMNRKQL	43	315
CapsasporaowczarzakiXP004349897	287	10	LIRTHMQDLK	HHHHHHHHHH	0.54066715877448	1	0.840389797883109	DLHLIM	KRQT	43	315
CapsasporaowczarzakiXP004349897	288	10	IRTHMQDLKD	HHHHHHHHHH	0.567230491405822	0	0.535465583887096	HLIM	KRQDTD	43	315
CapsasporaowczarzakiXP004349897	300	12	NDVLYESYRAFK	HHHHHHHHHHHH	0.486550462587384	0	0.45930363668249	VSFLYN	KYRDEA	43	315
CapsasporaowczarzakiXP004349897	302	10	VLYESYRAFK	HHHHHHHHHH	0.512819987655731	1	0.81410206834701	VSFLY	KYREA	43	315
CapsasporaowczarzakiXP004349897	338	16	QKMAKMEDDMRQVFQM	HHHHHHHHHHHHHHHH	0.403743128961804	0	0.381133513739943	KVMMMFE	RAQDQQKMD	43	315
CapsasporaowczarzakiXP004349897	339	14	KMAKMEDDMRQVFQ	HHHHHHHHHHHHHH	0.488984338793503	0	0.461601215821066	KVMMMFE	RAQDQKD	43	315
CapsasporaowczarzakiXP011270180	39	10	EELERKLAKL	HHHHHHHHHH	0.664459615287562	0	0.627249876831459	KLLLE	AERKE	529	810
CapsasporaowczarzakiXP011270180	40	10	ELERKLAKLT	HHHHHHHHHH	0.63469928963712	1	0.929156129417442	KLLLTE	ARKE	529	810
CapsasporaowczarzakiXP011270180	41	10	LERKLAKLTE	HHHHHHHHHH	0.656099741219115	1	0.949358155710844	KLLLTE	AERK	529	810
CapsasporaowczarzakiXP011270180	545	10	STFVRSFFRT	HHHHHHHHHH	0.546855036436913	2	1.17623115439645	TFFVF	SRRTS	529	810
CapsasporaowczarzakiXP011270180	626	10	FMNSEFARLF	HHHHHHHHHH	0.458386888655439	0	0.432717222890734	ELMFFN	ASRF	529	810
CapsasporaowczarzakiXP011270180	695	14	AQFREKLRTEFVKY	HHHHHHHHHHHHHH	0.351205083736626	2	0.991537599047375	EFYLFRR	AVETQKK	529	810
CapsasporaowczarzakiXP011270180	696	10	QFREKLRTEF	HHHHHHHHHH	0.451882751651746	1	0.756577317559249	EFLFR	RETQK	529	810
CapsasporaowczarzakiXP011270180	697	12	FREKLRTEFVKY	HHHHHHHHHHHH	0.402531919177748	2	1.03999013170379	EFYLFR	RVETKK	529	810
CapsasporaowczarzakiXP011270180	699	10	EKLRTEFVKY	HHHHHHHHHH	0.47529828660486	1	0.778681582554988	YLFR	VETKKE	529	810
CapsasporaowczarzakiXP011270180	777	10	LLQRLLLGVH	HHHHHHHHHH	0.455139959881215	1	0.759652122127866	LLVLL	HQLRG	529	810
CapsasporaowczarzakiXP011270180	778	10	LQRLLLGVHA	HHHHHHHHHH	0.443090751219427	1	0.748277669151139	LVLLH	QLARG	529	810
CapsasporaowczarzakiXP011270180	789	10	RLRDITHEIH	HHHHHHHHHH	0.588973286049485	0	0.555990782030714	IILTH	RHDER	529	810
CapsasporaowczarzakiXP011270180	807	10	RNQLASIFEL	HHHHHHHHHH	0.465580967400901	0	0.439508433226451	LQILF	RAENS	529	810
CapsasporaowczarzakiXP011270180	813	12	IFELRIKNRLRE	HHHHHHHHHHHH	0.223600504067892	2	0.87107887584009	RFILE	KRLNIER	529	810
CapsasporaowczarzakiXP011270180	814	10	FELRIKNRLR	HHHHHHHHHH	0.375933662753802	3	1.34488137763959	RFILE	KRLNR	529	810
Catenariaanguillulae106902	25	10	STFLRTLLAS	HHHHHHHHHH	0.419219205923089	1	0.725742930391396	SFLLL	SRATT	12	299
Catenariaanguillulae106902	166	14	NRQLENLKQSLAKT	HHHHHHHHHHHHHH	0.509838204479754	2	1.14128726502889	SQTLLLK	NAEQRKN	12	299
Catenariaanguillulae106902	167	14	RQLENLKQSLAKTL	HHHHHHHHHHHHHH	0.598573539604488	2	1.22505342138664	QTLLLLK	AEQRKNS	12	299
Catenariaanguillulae106902	168	12	QLENLKQSLAKT	HHHHHHHHHHHH	0.51153070071282	1	0.812884981472902	QTLLLK	AEQKNS	12	299
Catenariaanguillulae106902	169	12	LENLKQSLAKTL	HHHHHHHHHHHH	0.61725456649907	1	0.912688310775122	TLLLLK	AEQKNS	12	299
Catenariaanguillulae106902	171	10	NLKQSLAKTL	HHHHHHHHHH	0.549003938060556	2	1.17825971752917	TLLLK	AQKNS	12	299
Catenariaanguillulae106902	207	12	EFKREIDHLKTS	HHHHHHHHHHHH	0.481602522434494	0	0.454632781178162	SELFIK	KDTRHE	12	299
Catenariaanguillulae106902	208	10	FKREIDHLKT	HHHHHHHHHH	0.576282047089457	1	0.874010252452448	ELFI	KKDTRH	12	299
Catenariaanguillulae1173908	182	10	LRQIDIEFMK	HHHHHHHHHH	0.427076984821082	0	0.403160673671102	IFLDM	RIKQE	57	330
Catenariaanguillulae1173908	212	10	EEVQVFKQRI	HHHHHHHHHH	0.403886074304411	0	0.381268454143364	REFIVK	QQEV	57	330
Catenariaanguillulae1173908	214	10	VQVFKQRIMD	HHHHHHHHHH	0.389393472550417	1	0.697587438087593	FIVK	MQQDVR	57	330
Catenariaanguillulae1173908	292	14	HNDFVKLRQMLVRT	HHHHHHHHHHHHHH	0.41535249029263	2	1.05209275083624	TLLFRHV	VQNRKMD	57	330
Catenariaanguillulae1173908	293	14	NDFVKLRQMLVRTH	HHHHHHHHHHHHHH	0.420056980562822	2	1.0565337896513	TLLFHRV	VQNRKMD	57	330
Catenariaanguillulae1173908	294	12	DFVKLRQMLVRT	HHHHHHHHHHHH	0.431618235419831	2	1.06744761423632	TLLFRV	VQRKMD	57	330
Catenariaanguillulae1173908	295	12	FVKLRQMLVRTH	HHHHHHHHHHHH	0.442278601857306	3	1.4075110001533	TLLFHR	VVQRKM	57	330
Catenariaanguillulae1173908	355	12	EQRLAKMENDMK	HHHHHHHHHHHH	0.404728123898902	0	0.382063348960563	RMMLEE	KANQKD	57	330
Catenariaanguillulae1173908	356	14	QRLAKMENDMKLVF	HHHHHHHHHHHHHH	0.382549492890506	1	0.691126721288637	RVMMLFE	KANQLKD	57	330
Catenariaanguillulae1173908	357	14	RLAKMENDMKLVFQ	HHHHHHHHHHHHHH	0.378579073337075	1	0.687378645230199	RVMMLFE	KAQNLKD	57	330
Catenariaanguillulae1173908	358	14	LAKMENDMKLVFQQ	HHHHHHHHHHHHHH	0.402204884558062	0	0.379681411022811	VMMLFE	KAQNLKQD	57	330
Catenariaanguillulae1173908	360	10	KMENDMKLVF	HHHHHHHHHH	0.418881538271093	0	0.395424172127912	DVMMFE	KNLK	57	330
Catenariaanguillulae1173908	369	14	FQQKVQEKEAKLKQ	HHHHHHHHHHHHHH	0.317479519187616	2	0.95970066611311	KFLVEQK	QAQQEKK	57	330
Catenariaanguillulae1173908	386	16	ELYARHREMRDALERQ	HHHHHHHHHHHHHHHH	0.407934102117934	0	0.38508979239933	RQMLLHRY	ERDAREEA	57	330
Catenariaanguillulae1173908	387	16	LYARHREMRDALERQR	HHHHHHHHHHHHHHHH	0.359543199993101	2	0.999408780793487	ARQMLLHRR	YERDARE	57	330
Catenariaanguillulae1173908	390	16	RHREMRDALERQRSEL	HHHHHHHHHHHHHHHH	0.39786845061279	1	0.705587817378474	ARQMLLHRR	ERSDREE	57	330
Catenariaanguillulae1173908	392	14	REMRDALERQRSEL	HHHHHHHHHHHHHH	0.491424540173465	0	0.463904765923751	EAQMLLR	RERSDRE	57	330
Catenariaanguillulae1173908	394	18	MRDALERQRSELEDKKRK	HHHHHHHHHHHHHHHHHH	0.367365224496082	2	1.0067927719243	AKQMLLKRR	EERSDDRKE	57	330
Catenariaanguillulae1173908	395	18	RDALERQRSELEDKKRKL	HHHHHHHHHHHHHHHHHH	0.393072862322595	2	1.03106078203253	EAKQLLLKR	REERSDDRK	57	330
Catenariaanguillulae1173908	398	16	LERQRSELEDKKRKLE	HHHHHHHHHHHHHHHH	0.389419442894192	1	0.697611954092117	KQLLLKRE	EERSDRKE	57	330
Catenariaanguillulae1173908	400	18	RQRSELEDKKRKLEGLIH	HHHHHHHHHHHHHHHHHH	0.355591739763484	2	0.995678602336729	ELKQLLIKR	EEHRSGDRK	57	330
Catenariaanguillulae1173908	403	16	SELEDKKRKLEGLIHN	HHHHHHHHHHHHHHHH	0.416045750828024	0	0.392747188781655	LKLLIKE	EHRSGDNKE	57	330
Catenariaanguillulae1173908	404	14	ELEDKKRKLEGLIH	HHHHHHHHHHHHHH	0.445963754377778	0	0.420989784132622	ELKLLIK	EEHRGDK	57	330
Catenariaanguillulae1173908	405	14	LEDKKRKLEGLIHN	HHHHHHHHHHHHHH	0.47439186939172	1	0.777825924705783	LKLLIK	EEHRGDNK	57	330
Catenariaanguillulae1173908	409	10	KRKLEGLIHN	HHHHHHHHHH	0.489971819481257	2	1.12253339759031	LLIK	EHRGNK	57	330
Catenariaanguillulae1416274	42	16	KTTYINTLLTTTIKAY	HHHHHHHHHHHHHHHH	0.311373881420915	2	0.953936944061343	ALKTIYLTI	NTTKTTY	27	297
Catenariaanguillulae1416274	44	14	TYINTLLTTTIKAY	HHHHHHHHHHHHHH	0.398654760847462	1	0.706330094240004	ALTIYLI	NTTKTTY	27	297
Catenariaanguillulae1416274	45	12	YINTLLTTTIKA	HHHHHHHHHHHH	0.41369847626506	1	0.720531361594216	ALTILI	NTKTTY	27	297
Catenariaanguillulae1416274	46	12	INTLLTTTIKAY	HHHHHHHHHHHH	0.501228805313047	1	0.803159992215517	ALTIYLI	NTKTT	27	297
Catenariaanguillulae1416274	48	10	TLLTTTIKAY	HHHHHHHHHH	0.42488392810815	1	0.731090428134094	LTYLI	TKTTA	27	297
Catenariaanguillulae1416274	182	16	PKDLAQFKRRVRDAIA	HHHHHHHHHHHHHHHH	0.508733454493038	3	1.47024438104143	AFVLIKPR	AARKDQRD	27	297
Catenariaanguillulae1416274	183	14	KDLAQFKRRVRDAI	HHHHHHHHHHHHHH	0.581378371808907	3	1.53882118298761	DAFVLIK	RARKDQR	27	297
Catenariaanguillulae1416274	184	14	DLAQFKRRVRDAIA	HHHHHHHHHHHHHH	0.495267472955153	2	1.12753249446966	DAFVLIK	RAARDQR	27	297
Catenariaanguillulae1416274	185	12	LAQFKRRVRDAI	HHHHHHHHHHHH	0.605630723101719	3	1.56171540260802	AFVLIK	RARDQR	27	297
Catenariaanguillulae1416274	186	12	AQFKRRVRDAIA	HHHHHHHHHHHH	0.455149445788005	3	1.41966107682388	AFVIK	RAARDQR	27	297
Catenariaanguillulae1416274	187	10	QFKRRVRDAI	HHHHHHHHHH	0.591777377393809	3	1.54863784425976	RAFVIK	RRDQ	27	297
Catenariaanguillulae1416274	188	10	FKRRVRDAIA	HHHHHHHHHH	0.550799710227599	3	1.50995492645485	RAFVIK	RARD	27	297
Catenariaanguillulae1416274	265	12	FRKLRNLLIRSH	HHHHHHHHHHHH	0.545442679772797	4	1.83489788970552	LSLLFHR	IRNRK	27	297
Catenariaanguillulae1416274	319	12	DNLRRRFAEQVK	HHHHHHHHHHHH	0.560614975514591	2	1.18922053688577	QLFVR	ADKRENR	27	297
Catenariaanguillulae1416274	320	12	NLRRRFAEQVKA	HHHHHHHHHHHH	0.513018145107936	3	1.47428912898189	QLFVR	AKRENAR	27	297
Catenariaanguillulae1416274	321	10	LRRRFAEQVK	HHHHHHHHHH	0.586002257198252	3	1.54318613079515	QLFVR	AKRER	27	297
Catenariaanguillulae1416274	333	12	EAMFRQWEQKLI	HHHHHHHHHHHH	0.456010879531419	0	0.430474270277659	KMWLFE	EIRQAQ	27	297
Catenariaanguillulae1416274	334	18	AMFRQWEQKLIAERDKLN	HHHHHHHHHHHHHHHHHH	0.379425374306236	1	0.688177553345087	KMEWLLFRE	NIRDQAAQK	27	297
Catenariaanguillulae1416274	335	18	MFRQWEQKLIAERDKLNK	HHHHHHHHHHHHHHHHHH	0.44979883107721	2	1.08461009653689	KMEWLLFRE	NIRDQKAQK	27	297
Catenariaanguillulae1416274	336	10	FRQWEQKLIA	HHHHHHHHHH	0.525281501604164	1	0.825865737514331	WLFE	IRQAQK	27	297
Catenariaanguillulae1416274	337	16	RQWEQKLIAERDKLNK	HHHHHHHHHHHHHHHH	0.382562503282731	2	1.0211390030989	KEWLLRE	NIRDQKAQK	27	297
Catenariaanguillulae1416274	358	14	HSYITTLTQEIKAL	HHHHHHHHHHHHHH	0.471325212930459	0	0.444931001006353	EYLLIIT	HKTQSAT	27	297
Catenariaanguillulae1416274	359	12	SYITTLTQEIKA	HHHHHHHHHHHH	0.439146685156708	0	0.414554470787932	EYLIIT	KTQSAT	27	297
Catenariaanguillulae1416274	360	12	YITTLTQEIKAL	HHHHHHHHHHHH	0.550232748982621	0	0.519419715039594	EYLLIIT	KTQAT	27	297
Catenariaanguillulae1416274	361	10	ITTLTQEIKA	HHHHHHHHHH	0.484677917800738	0	0.457535954403896	LIIT	KTQATE	27	297
Catenariaanguillulae1416274	362	10	TTLTQEIKAL	HHHHHHHHHH	0.484750467428872	0	0.457604441252855	ELLI	TKTQAT	27	297
Catenariaanguillulae1512492	21	12	TITQQIERKLLR	HHHHHHHHHHHH	0.430888719030564	2	1.06675895076485	IILTE	LQRTRQK	33	315
Catenariaanguillulae1512492	22	10	ITQQIERKLL	HHHHHHHHHH	0.456484516110801	1	0.760921383208596	KIILTE	LQRQ	33	315
Catenariaanguillulae1512492	112	18	HCLDPILKYIKDQYAHYL	HHHHHHHHHHHHHHHHHH	0.494702642898765	0	0.466999294896434	CQIYILYLL	KDAKHDPHY	33	315
Catenariaanguillulae1512492	113	18	CLDPILKYIKDQYAHYLR	HHHHHHHHHHHHHHHHHH	0.557227572242998	1	0.85602282819739	CQIYILYLL	KDAKRDPHY	33	315
Catenariaanguillulae1512492	114	18	LDPILKYIKDQYAHYLRK	HHHHHHHHHHHHHHHHHH	0.529355544437085	2	1.15971163394861	KQIYILYLL	KDAKRDPHY	33	315
Catenariaanguillulae1512492	115	16	DPILKYIKDQYAHYLR	HHHHHHHHHHHHHHHH	0.504486102217299	1	0.80623488049313	QIYIYLL	KDAKRDPHY	33	315
Catenariaanguillulae1512492	116	16	PILKYIKDQYAHYLRK	HHHHHHHHHHHHHHHH	0.473186301905041	3	1.43668786899836	KQIYIYLL	KAKRDPHY	33	315
Catenariaanguillulae1512492	117	14	ILKYIKDQYAHYLR	HHHHHHHHHHHHHH	0.588373059507686	2	1.21542416817526	QIYIYLL	KAKRDHY	33	315
Catenariaanguillulae1512492	118	14	LKYIKDQYAHYLRK	HHHHHHHHHHHHHH	0.513587669253082	3	1.47482675977491	QYIYLLK	AKRDHYK	33	315
Catenariaanguillulae1512492	119	12	KYIKDQYAHYLR	HHHHHHHHHHHH	0.49952437846764	2	1.13155101327345	QYIYL	KAKRDHY	33	315
Catenariaanguillulae1512492	120	12	YIKDQYAHYLRK	HHHHHHHHHHHH	0.427454146401408	2	1.06351671420293	QYIYLK	ARDHYK	33	315
Catenariaanguillulae1512492	121	10	IKDQYAHYLR	HHHHHHHHHH	0.544466731394021	1	0.843976594435956	QYIYLK	ARDH	33	315
Catenariaanguillulae1512492	122	10	KDQYAHYLRK	HHHHHHHHHH	0.410543294434209	2	1.04755286994589	YYLK	ARDHKQ	33	315
Catenariaanguillulae1512492	124	10	QYAHYLRKEL	HHHHHHHHHH	0.455953280286196	1	0.760419896590169	EYLLA	RHKQY	33	315
Catenariaanguillulae1512492	125	10	YAHYLRKELT	HHHHHHHHHH	0.41913235387917	1	0.725660942061936	EYLLA	RTHKY	33	315
Catenariaanguillulae1512492	193	12	AAFKQRIKEEIE	HHHHHHHHHHHH	0.417578292082668	0	0.394193907726039	EFIIK	KAEQEAR	33	315
Catenariaanguillulae1512492	194	10	AFKQRIKEEI	HHHHHHHHHH	0.46649297808666	1	0.770369371313807	EFIIK	KQEAR	33	315
Catenariaanguillulae1512492	195	10	FKQRIKEEIE	HHHHHHHHHH	0.540830186559483	0	0.510543696112152	EFIIK	KEQER	33	315
Catenariaanguillulae1512492	232	10	QQINAMIRDM	HHHHHHHHHH	0.622684523871986	0	0.587814190535155	MMII	NRQADQ	33	315
Catenariaanguillulae43472	96	12	FNTILGYVERQY	HHHHHHHHHHHH	0.562761215525626	0	0.531246587456191	QIVFYL	ENGRTY	15	290
Catenariaanguillulae43472	97	10	NTILGYVERQ	HHHHHHHHHH	0.455724569926064	0	0.430203994010204	YQIVL	ENGRT	15	290
Catenariaanguillulae43472	98	10	TILGYVERQY	HHHHHHHHHH	0.477653017066496	0	0.450904448110772	QIVYL	EGRTY	15	290
Catenariaanguillulae43472	255	10	YARLRYVLLS	HHHHHHHHHH	0.264816046587394	2	0.9099863479785	LLYR	LAYSRV	15	290
Catenariaanguillulae43472	287	12	LSKLEGLAEKVA	HHHHHHHHHHHH	0.517010548812322	0	0.488057958078832	LVLALA	EESGKK	15	290
Catenariaanguillulae43472	288	12	SKLEGLAEKVAA	HHHHHHHHHHHH	0.418381633624778	0	0.394952262141791	LVLAA	EESAGKK	15	290
Catenariaanguillulae43472	289	10	KLEGLAEKVA	HHHHHHHHHH	0.528953548125326	0	0.499332149430308	LVLAA	EEGKK	15	290
ConidioboluscoronatusKXN68162	284	10	NDFVKLRQML	HHHHHHHHHH	0.479093639015742	1	0.78226439523086	DLLFR	VQNKM	49	321
ConidioboluscoronatusKXN68162	286	10	FVKLRQMLIR	HHHHHHHHHH	0.509339850185106	3	1.47081681857474	LLFRI	VQRKM	49	321
ConidioboluscoronatusKXN68162	352	10	QMEAQMKAVF	HHHHHHHHHH	0.408186514092627	0	0.38532806930344	QVMMFE	KAAQ	49	321
ConidioboluscoronatusKXN68162	361	14	FEQKVQEKRQKLQN	HHHHHHHHHHHHHH	0.349331269303859	2	0.989768718222843	KFLVREQ	QQQNEKK	49	321
ConidioboluscoronatusKXN68162	377	18	NELYARHKDLKEALEKQR	HHHHHHHHHHHHHHHHHH	0.376904229615134	1	0.685797592756687	ARQLLLHRK	YEKNEAKDE	49	321
ConidioboluscoronatusKXN68162	378	16	ELYARHKDLKEALEKQ	HHHHHHHHHHHHHHHH	0.428905944404779	0	0.404887211518111	RQLLLHKY	EKEAKDEA	49	321
ConidioboluscoronatusKXN68162	379	16	LYARHKDLKEALEKQR	HHHHHHHHHHHHHHHH	0.381410348424946	2	1.02005136891315	ARQLLLHRK	YEKEAKD	49	321
ConidioboluscoronatusKXN68162	382	16	RHKDLKEALEKQRQEL	HHHHHHHHHHHHHHHH	0.430530125729862	1	0.736420438688989	ARQLLLHRK	EKQEKDE	49	321
ConidioboluscoronatusKXN68162	384	14	KDLKEALEKQRQEL	HHHHHHHHHHHHHH	0.529021315390853	0	0.499396121728965	EAQLLLR	KEKQEKD	49	321
ConidioboluscoronatusKXN68162	386	18	LKEALEKQRQELEEKKKR	HHHHHHHHHHHHHHHHHH	0.388307619101147	2	1.02656239243148	EAKQLLLKR	KEEKQEEKR	49	321
ConidioboluscoronatusKXN68162	387	18	KEALEKQRQELEEKKKRL	HHHHHHHHHHHHHHHHHH	0.388307619101147	2	1.02656239243148	EAKQLLLKR	KEEKQEEKR	49	321
ConidioboluscoronatusKXN68162	390	16	LEKQRQELEEKKKRLE	HHHHHHHHHHHHHHHH	0.391619978390471	1	0.699689259600604	KQLLLKRE	EEKQEKRE	49	321
ConidioboluscoronatusKXN68522	180	14	PRDLQEYKDRIRQT	HHHHHHHHHHHHHH	0.475820671067121	1	0.779174713487362	DTYILKP	RQDRQER	26	295
ConidioboluscoronatusKXN68522	181	12	RDLQEYKDRIRQ	HHHHHHHHHHHH	0.533026428144676	1	0.833176948168574	DYILK	RQDRQER	26	295
ConidioboluscoronatusKXN68522	182	12	DLQEYKDRIRQT	HHHHHHHHHHHH	0.46043306871859	0	0.434648816870349	DTYILK	RQDQER	26	295
ConidioboluscoronatusKXN68522	183	10	LQEYKDRIRQ	HHHHHHHHHH	0.55858540181342	1	0.857304619311869	YILK	RQDQER	26	295
ConidioboluscoronatusKXN68522	263	14	FRKLRNLLIRTHML	HHHHHHHHHHHHHH	0.375540330820801	4	1.67451007229484	LTLLFHR	IRMNRKL	26	295
ConidioboluscoronatusKXN68522	271	10	IRTHMLELIN	HHHHHHHHHH	0.49109330667941	0	0.463592081505363	HLIMIR	LNTE	26	295
ConidioboluscoronatusKXN68522	310	18	FKEEEEALRRKFTEQVRI	HHHHHHHHHHHHHHHHHH	0.423951137098591	0	0.40020987342107	IKEQLFFEV	RKTERREEA	26	295
ConidioboluscoronatusKXN68522	315	12	EALRRKFTEQVR	HHHHHHHHHHHH	0.506990293763512	2	1.13859883731276	KQLFVR	TERREA	26	295
ConidioboluscoronatusKXN68522	316	12	ALRRKFTEQVRI	HHHHHHHHHHHH	0.437784907920713	3	1.40326895307715	KQLFVR	TRREAI	26	295
ConidioboluscoronatusKXN68522	317	10	LRRKFTEQVR	HHHHHHHHHH	0.588739354518737	3	1.54576995066569	QLFVR	TRREK	26	295
ConidioboluscoronatusKXN68522	330	10	ARFRQWELKL	HHHHHHHHHH	0.357412510985968	2	0.997397410370754	RWLFE	RLAQK	26	295
ConidioboluscoronatusKXN68522	333	16	RQWELKLIAERDRLNR	HHHHHHHHHHHHHHHH	0.266921620405495	2	0.911974009662788	EWLLREN	IRDLRAQRK	26	295
ConidioboluscoronatusKXN68527	159	10	VKIMQELSSK	HHHHHHHHHH	0.476324521668987	1	0.779650348455524	ILMSV	QSKEK	26	289
ConidioboluscoronatusKXN68527	186	12	LQEAKDKVRWCL	HHHHHHHHHHHH	0.372156103358654	1	0.681315361570569	KCAVLLK	RQDWE	26	289
ConidioboluscoronatusKXN68527	261	14	FTLLKNMILRTHLK	HHHHHHHHHHHHHH	0.234995690196296	3	1.2118359315453	TLIFHK	LTLNRLKM	26	289
ConidioboluscoronatusKXN68527	267	14	MILRTHLKDFIDTM	HHHHHHHHHHHHHH	0.474262368794844	0	0.447703676142333	THFLMLI	RKMDTDI	26	289
ConidioboluscoronatusKXN68527	268	12	ILRTHLKDFIDT	HHHHHHHHHHHH	0.558775761818333	0	0.527484319156507	THFLLI	RKDTDI	26	289
ConidioboluscoronatusKXN68527	269	12	LRTHLKDFIDTM	HHHHHHHHHHHH	0.683619428318248	0	0.645336740332426	THFLMLI	RKDTD	26	289
ConidioboluscoronatusKXN68527	270	10	RTHLKDFIDT	HHHHHHHHHH	0.531690085790731	0	0.50191544098645	THFLI	RKDTD	26	289
ConidioboluscoronatusKXN68527	349	12	IEDLELRVKRLQ	HHHHHHHHHHHH	0.456154608235975	0	0.43060995017476	RLLVIQE	KELRD	26	289
ConidioboluscoronatusKXN68527	350	10	EDLELRVKRL	HHHHHHHHHH	0.428776446854236	0	0.404764965830398	RLLV	EKELRD	26	289
ConidioboluscoronatusKXN68527	352	10	LELRVKRLQV	HHHHHHHHHH	0.224871087386373	2	0.872278306492736	RLLVQ	EKVLR	26	289
ConidioboluscoronatusKXN68527	354	10	LRVKRLQVEV	HHHHHHHHHH	0.214731755985434	2	0.86270677765025	LVVQ	KVLRER	26	289
ConidioboluscoronatusKXN68527	355	10	RVKRLQVEVG	HHHHHHHHHH	0.374404284086762	2	1.0134376441779	LVVQG	KVRER	26	289
ConidioboluscoronatusKXN71164	72	12	EFTHLREFLTRT	HHHHHHHHHHHH	0.467322558096738	0	0.44115249484332	FETLLFR	TTERH	14	108
ConidioboluscoronatusKXN71164	73	12	FTHLREFLTRTH	HHHHHHHHHHHH	0.50249831273369	1	0.804358407220604	FTLLFHR	TTERH	14	108
ConidioboluscoronatusKXN74403	18	14	PWKVANAIQAVLKD	HHHHHHHHHHHHHH	0.478125191558179	1	0.781350180830921	VVIPLAQ	WKNAKDA	51	314
ConidioboluscoronatusKXN74403	19	12	WKVANAIQAVLK	HHHHHHHHHHHH	0.457288412910437	2	1.09168026178745	VVILA	QWKNAKA	51	314
ConidioboluscoronatusKXN74403	20	12	KVANAIQAVLKD	HHHHHHHHHHHH	0.5825336230384	1	0.879911740148249	VVILA	QKNAKDA	51	314
ConidioboluscoronatusKXN74403	21	10	VANAIQAVLK	HHHHHHHHHH	0.613496525354785	1	0.909140719934917	AVVILA	QKNA	51	314
ConidioboluscoronatusKXN74403	22	10	ANAIQAVLKD	HHHHHHHHHH	0.529103525931431	0	0.49947372847927	VILA	QKNADA	51	314
ConidioboluscoronatusKXN74403	24	10	AIQAVLKDTL	HHHHHHHHHH	0.519025322842257	0	0.48995990476309	VTILLQ	KADA	51	314
ConidioboluscoronatusKXN74403	280	12	FIHLQQMLMNTC	HHHHHHHHHHHH	0.458079294869545	0	0.43242685435685	TLLFCQM	IQNHM	51	314
ConidioboluscoronatusKXN74403	348	12	EEMRQKFVQMVR	HHHHHHHHHHHH	0.480148390799434	1	0.783260080914666	MMFVR	VERQQEK	51	314
ConidioboluscoronatusKXN74403	349	12	EMRQKFVQMVRE	HHHHHHHHHHHH	0.480024426150609	1	0.783143058286175	MMFVR	VRQQEEK	51	314
ConidioboluscoronatusKXN74403	350	10	MRQKFVQMVR	HHHHHHHHHH	0.494184398323379	3	1.45651007201727	MMFVR	VRQQK	51	314
ConidioboluscoronatusKXN74403	351	10	RQKFVQMVRE	HHHHHHHHHH	0.44002925188075	2	1.07538761377543	MFVRV	RQQEK	51	314
ConidioboluscoronatusKXN74403	352	10	QKFVQMVREK	HHHHHHHHHH	0.442751409532492	2	1.07795733059867	MKFVV	RQQEK	51	314
ConidioboluscoronatusKXN74403	365	16	LRDNEEQLHQKSKQLM	HHHHHHHHHHHHHHHH	0.41923408552082	0	0.395756976731654	KNLLLSEMH	RKEQDQQ	51	314
ConidioboluscoronatusKXN74403	370	14	EQLHQKSKQLMAEI	HHHHHHHHHHHHHH	0.4598243705095	0	0.434074205760968	KLLISMH	KEAQQQE	51	314
ConidioboluscoronatusKXN74403	371	14	QLHQKSKQLMAEIE	HHHHHHHHHHHHHH	0.432330672361587	0	0.408120154709338	KLLISMH	EKAQQQE	51	314
ConidioboluscoronatusKXN74403	372	14	LHQKSKQLMAEIEA	HHHHHHHHHHHHHH	0.40399481738245	0	0.381371107609032	KLLISMH	EKAQAQE	51	314
ConidioboluscoronatusKXN74463	97	14	SKCFDKILNYIEVQ	HHHHHHHHHHHHHH	0.558929692844018	0	0.527629630044753	YCQIIFL	SEDNKVK	15	293
ConidioboluscoronatusKXN74463	98	14	KCFDKILNYIEVQY	HHHHHHHHHHHHHH	0.59605017993041	0	0.562671369854307	YCQIIFYL	EDNKVK	15	293
ConidioboluscoronatusKXN74463	102	10	KILNYIEVQY	HHHHHHHHHH	0.479462807399678	0	0.452612890185296	QIIYL	ENVKY	15	293
ConidioboluscoronatusKXN74463	175	12	TDELKDFKARIM	HHHHHHHHHHHH	0.491979494339755	0	0.464428642656729	FILKTM	KADDRE	15	293
ConidioboluscoronatusKXN74463	176	10	DELKDFKARI	HHHHHHHHHH	0.590178115581768	0	0.557128141109189	EFILK	KADDR	15	293
ConidioboluscoronatusKXN74463	177	10	ELKDFKARIM	HHHHHHHHHH	0.505133716262912	1	0.806846228152189	FILKM	KADRE	15	293
ConidioboluscoronatusKXN74463	178	10	LKDFKARIME	HHHHHHHHHH	0.567912176892233	1	0.866109094986268	FILK	MKAEDR	15	293
ConidioboluscoronatusKXN74463	314	18	EQIRLAEERLREQENKFK	HHHHHHHHHHHHHHHHHH	0.404684223302587	0	0.382021906797642	RQQAFLIEE	KRRNEEELK	15	293
ConidioboluscoronatusKXN74463	315	18	QIRLAEERLREQENKFKR	HHHHHHHHHHHHHHHHHH	0.423213312768809	2	1.05951336725376	RQQAFLIEE	KRRNERELK	15	293
ConidioboluscoronatusKXN74463	316	18	IRLAEERLREQENKFKRE	HHHHHHHHHHHHHHHHHH	0.410259465949868	1	0.717284935856676	REQAFLIEE	KRRNERELK	15	293
ConidioboluscoronatusKXN74463	317	18	RLAEERLREQENKFKREM	HHHHHHHHHHHHHHHHHH	0.38745491008883	1	0.695757435123855	REQAFLMEE	KRRNERELK	15	293
ConidioboluscoronatusKXN74463	319	16	AEERLREQENKFKREM	HHHHHHHHHHHHHHHH	0.447871348508251	0	0.422790552991789	EQAFLMEEK	RNEREKR	15	293
ConidioboluscoronatusKXN74463	322	14	RLREQENKFKREME	HHHHHHHHHHHHHH	0.494232603263508	1	0.796555577480752	EQFLMEK	RENREKR	15	293
ConidioboluscoronatusKXN74463	323	12	LREQENKFKREM	HHHHHHHHHHHH	0.540283320361729	1	0.840027454421472	EQFLMEK	RNREK	15	293
ConidioboluscoronatusKXN74463	328	16	NKFKREMEEKQRELMA	HHHHHHHHHHHHHHHH	0.431955314022427	1	0.737765816437171	KFLMQKM	ENRRAEKEE	15	293
ConidioboluscoronatusKXN74463	329	16	KFKREMEEKQRELMAK	HHHHHHHHHHHHHHHH	0.402372007492801	2	1.0398391750732	KKFLMQKM	ERRAEKEE	15	293
ConidioboluscoronatusKXN74463	330	14	FKREMEEKQRELMA	HHHHHHHHHHHHHH	0.419787853345344	0	0.396279733558004	KFLMQKM	ERRAEEE	15	293
CryptococcusneoformansXP012047611–Hyp5	290	18	RNVKGLLNIVEERFEYTL	HHHHHHHHHHHHHHHHHH	0.461938326069016	0	0.436069779809151	NRLTVVFLL	EKENREGYI	NA	NA
CryptococcusneoformansXP012047611–Hyp5	291	12	NVKGLLNIVEER	HHHHHHHHHHHH	0.454815510795674	0	0.429345842191116	INRLVVL	EKNEG	NA	NA
CryptococcusneoformansXP012047611–Hyp5	292	12	VKGLLNIVEERF	HHHHHHHHHHHH	0.571405351620628	0	0.539406651929873	RLVVFL	EKNEGI	NA	NA
CryptococcusneoformansXP012047611–Hyp5	388	10	IDIIRQLEKR	HHHHHHHHHH	0.595221081436458	1	0.891888700876016	RILIE	IRKDQ	NA	NA
CryptococcusneoformansXP012047611–Hyp5	415	10	LEDVKAAVNR	HHHHHHHHHH	0.511983058831578	0	0.483312007537009	AVVLK	NEARD	NA	NA
CryptococcusneoformansXP012047611–Hyp5	421	10	AVNRDLTAAF	HHHHHHHHHH	0.437005127983993	0	0.412532840816889	AVLFN	TRAAD	NA	NA
CryptococcusneoformansXP012047611–Hyp5	557	18	YSKALKTRTREVLYESYR	HHHHHHHHHHHHHHHHHH	0.27912298800973	3	1.25349210068119	RYVLSTSLK	YRKYTREAE	NA	NA
CryptococcusneoformansXP012049501–Hyp3	20	14	FDSITRQIEHKLLK	HHHHHHHHHHHHHH	0.480766786850257	1	0.783843846786643	KIIFLTE	DLRHSKQ	NA	NA
CryptococcusneoformansXP012049501–Hyp3	22	12	SITRQIEHKLLK	HHHHHHHHHHHH	0.403324083945941	2	1.04073793524497	KIILTE	LRHSKQ	NA	NA
CryptococcusneoformansXP012049501–Hyp3	23	10	ITRQIEHKLL	HHHHHHHHHH	0.400932548514536	1	0.708480325797722	KIILTE	LRHQ	NA	NA
CryptococcusneoformansXP012049501–Hyp3	116	16	DPIIKYIKDQHSAYLR	HHHHHHHHHHHHHHHH	0.485666551691953	1	0.788469224797203	YQIYIHI	LKDSKRDPA	NA	NA
CryptococcusneoformansXP012049501–Hyp3	117	16	PIIKYIKDQHSAYLRK	HHHHHHHHHHHHHHHH	0.443201363005204	3	1.40838208667691	KQIYIHIL	KSKRDPAY	NA	NA
CryptococcusneoformansXP012049501–Hyp3	118	14	IIKYIKDQHSAYLR	HHHHHHHHHHHHHH	0.558220077333544	2	1.18695975300287	QIYIHIL	KSKRDAY	NA	NA
CryptococcusneoformansXP012049501–Hyp3	125	16	QHSAYLRKELTAMRDR	HHHHHHHHHHHHHHHH	0.300718367602242	2	0.943878139016516	REHMLLSR	RTADKQAY	NA	NA
CryptococcusneoformansXP012049501–Hyp3	127	14	SAYLRKELTAMRDR	HHHHHHHHHHHHHH	0.324921824660593	2	0.9667262024796	REMLLSR	RTADKAY	NA	NA
CryptococcusneoformansXP012049501–Hyp3	128	10	AYLRKELTAM	HHHHHHHHHH	0.414817630471341	1	0.721587843164946	EMLL	RTAKAY	NA	NA
CryptococcusneoformansXP012049501–Hyp3	129	12	YLRKELTAMRDR	HHHHHHHHHHHH	0.405460340097636	2	1.04275456105217	REMLLR	RTDKAY	NA	NA
CryptococcusneoformansXP012049501–Hyp3	130	10	LRKELTAMRD	HHHHHHHHHH	0.521081192689653	1	0.821900645899032	EMLLR	RTDKA	NA	NA
CryptococcusneoformansXP012049501–Hyp3	166	10	IVVLKKLTEV	HHHHHHHHHH	0.42020192822978	1	0.726670620248913	VVLLT	IKEVK	NA	NA
CryptococcusneoformansXP012050005Hyp4	190	12	PSELRDFKKRIM	HHHHHHHHHHHH	0.53899740956687	2	1.16881355463113	FILKPM	RKSDRE	15	308
CryptococcusneoformansXP012050005Hyp4	191	12	SELRDFKKRIME	HHHHHHHHHHHH	0.570970815156698	1	0.868996449507923	EFILK	MRKSEDR	15	308
CryptococcusneoformansXP012050005Hyp4	192	12	ELRDFKKRIMED	HHHHHHHHHHHH	0.546530403798733	0	0.515924701186004	DFILKM	RKEDRE	15	308
CryptococcusneoformansXP012050005Hyp4	193	14	LRDFKKRIMEDIEY	HHHHHHHHHHHHHH	0.565227596556007	0	0.53357485114887	DFILIK	MREKEDYR	15	308
CryptococcusneoformansXP012050005Hyp4	194	14	RDFKKRIMEDIEYY	HHHHHHHHHHHHHH	0.512213482406376	0	0.483529527391619	DFYIIK	MREKEDYR	15	308
CryptococcusneoformansXP012050005Hyp4	196	12	FKKRIMEDIEYY	HHHHHHHHHHHH	0.507081801833408	0	0.478685220930738	DFYIIK	MEKEYR	15	308
CryptococcusneoformansXP012050005Hyp4	274	10	FTRLRSALLA	HHHHHHHHHH	0.428965350152293	2	1.06494329054376	LLFRL	TSARA	15	308
CryptococcusneoformansXP012050005Hyp4	341	12	EKLREIELKVQR	HHHHHHHHHHHH	0.418019454123334	1	0.724610364692427	IVLEQ	RLEREKK	15	308
CryptococcusneoformansXP012050005Hyp4	343	10	LREIELKVQR	HHHHHHHHHH	0.443430749447717	1	0.748598627478644	IVLE	QRLREK	15	308
CryptococcusneoformansXP012050005Hyp4	366	10	DSLKVLEARL	HHHHHHHHHH	0.475306533580444	0	0.448689367699939	RSLLLE	KADV	15	308
CryptococcusneoformansXP012050005Hyp4	367	10	SLKVLEARLA	HHHHHHHHHH	0.38746797638824	1	0.695769769710499	RSLLLE	AKAV	15	308
CryptococcusneoformansXP012050631–Hyp1	161	12	SWKPIVDNIEAR	HHHHHHHHHHHH	0.498670751579678	0	0.470745189491216	SRIIWV	EKDAPN	NA	NA
CryptococcusneoformansXP012050631–Hyp1	162	12	WKPIVDNIEARF	HHHHHHHHHHHH	0.618623382734923	0	0.583980473301767	RIIWFV	EKDAPN	NA	NA
CryptococcusneoformansXP012050631–Hyp1	212	10	IEFMRRLHNK	HHHHHHHHHH	0.580092905339246	2	1.20760770264025	FLMHI	RNERK	NA	NA
CryptococcusneoformansXP012050631–Hyp1	244	10	QRILADIAHY	HHHHHHHHHH	0.517043704733607	0	0.488089257268525	YIILA	QAHRD	NA	NA
CryptococcusneoformansXP012050631–Hyp1	319	12	DFVKLRQMLVRT	HHHHHHHHHHHH	0.431618235419831	2	1.06744761423632	TLLFRV	VQRKMD	NA	NA
CryptococcusneoformansXP012050631–Hyp1	320	12	FVKLRQMLVRTH	HHHHHHHHHHHH	0.442278601857306	3	1.4075110001533	TLLFHR	VVQRKM	NA	NA
CryptococcusneoformansXP012050631–Hyp1	327	10	LVRTHMEELR	HHHHHHHHHH	0.539568668652612	0	0.509352823208066	ELHLVM	RRET	NA	NA
CryptococcusneoformansXP012050631–Hyp1	383	10	KLAKMEAEMK	HHHHHHHHHH	0.397113081078551	1	0.704874748538152	MMLEK	AAKEK	NA	NA
CryptococcusneoformansXP012050631–Hyp1	395	14	FQQKVQEKEQKLKQ	HHHHHHHHHHHHHH	0.349628974346067	2	0.990049751782688	KFLVEQK	QQQQEKK	NA	NA
CryptococcusneoformansXP012050631–Hyp1	412	16	ELYARHREMKDALEKQ	HHHHHHHHHHHHHHHH	0.407305688890694	0	0.384496570312815	RQMLLHKY	ERDAKEEA	NA	NA
CryptococcusneoformansXP012050631–Hyp1	413	16	LYARHREMKDALEKQK	HHHHHHHHHHHHHHHH	0.359411236778105	2	0.999284207518531	ARQMLLHKK	YERDAKE	NA	NA
CryptococcusneoformansXP012050631–Hyp1	416	16	RHREMKDALEKQKQEL	HHHHHHHHHHHHHHHH	0.408426529481891	1	0.715554643830905	ARQMLLHKK	ERQDKEE	NA	NA
CryptococcusneoformansXP012050631–Hyp1	418	14	REMKDALEKQKQEL	HHHHHHHHHHHHHH	0.503661408342584	0	0.4754563694754	EAQMLLK	KERQDKE	NA	NA
CryptococcusneoformansXP012050631–Hyp1	420	18	MKDALEKQKQELEDKRRR	HHHHHHHHHHHHHHHHHH	0.376542969065581	2	1.01545656279791	AKQMLLRKK	EERQDDKRE	NA	NA
CryptococcusneoformansXP012050631–Hyp1	421	18	KDALEKQKQELEDKRRRI	HHHHHHHHHHHHHHHHHH	0.407730497994923	2	1.04489759010721	EAKQILLRK	KEERQDDKR	NA	NA
CryptococcusneoformansXP012050631–Hyp1	422	18	DALEKQKQELEDKRRRIE	HHHHHHHHHHHHHHHHHH	0.408053657285634	0	0.385202652477638	AKQILLRKE	EERQDDKRE	NA	NA
CryptococcusneoformansXP012050631–Hyp1	424	16	LEKQKQELEDKRRRIE	HHHHHHHHHHHHHHHH	0.405660654259058	1	0.712943657620551	KQILLRKE	EERQDKRE	NA	NA
CryptococcusneoformansXP012052724–Hyp2	177	12	PEDLHNFKTIVR	HHHHHHHHHHHH	0.403078389036323	0	0.380505999250289	IDFVLK	PRHTEN	NA	NA
CryptococcusneoformansXP012052724–Hyp2	179	12	DLHNFKTIVRET	HHHHHHHHHHHH	0.430420639234761	0	0.406317083437615	IDTFVL	KRHTEN	NA	NA
CryptococcusneoformansXP012052724–Hyp2	180	12	LHNFKTIVRETV	HHHHHHHHHHHH	0.505996259580374	1	0.807660469043873	ITFVLVK	RHTEN	NA	NA
CryptococcusneoformansXP012052724–Hyp2	182	10	NFKTIVRETV	HHHHHHHHHH	0.521131129204389	1	0.821947785968943	ITFVV	KRTEN	NA	NA
CryptococcusneoformansXP012052724–Hyp2	260	14	FKKLRSLLIRTYML	HHHHHHHHHHHHHH	0.363671098824482	4	1.66330551729031	LTLLFYR	IKMSRKL	NA	NA
CryptococcusneoformansXP012052724–Hyp2	261	12	KKLRSLLIRTYM	HHHHHHHHHHHH	0.341117904218375	4	1.64201530158215	TLLYR	IKMSRKL	NA	NA
CryptococcusneoformansXP012052724–Hyp2	262	12	KLRSLLIRTYML	HHHHHHHHHHHH	0.246491994154145	3	1.22268844248151	LTLLYR	IMSRKL	NA	NA
CryptococcusneoformansXP012052724–Hyp2	263	10	LRSLLIRTYM	HHHHHHHHHH	0.282172756435209	2	0.926371082074837	TLLYR	IMSRL	NA	NA
CryptococcusneoformansXP012052724–Hyp2	268	10	IRTYMLDLIT	HHHHHHHHHH	0.429388927563744	0	0.405343147620174	YLIMIR	LTTD	NA	NA
CryptococcusneoformansXP012052724–Hyp2	310	12	YREEEETLRKRF	HHHHHHHHHHHH	0.445907200913075	0	0.420936397661943	RELYFE	RREKET	NA	NA
CryptococcusneoformansXP012052724–Hyp2	315	12	ETLRKRFTEQVK	HHHHHHHHHHHH	0.506384318735592	2	1.1380267968864	RQLFVR	TEKKET	NA	NA
CryptococcusneoformansXP012052724–Hyp2	316	12	TLRKRFTEQVKL	HHHHHHHHHHHH	0.436571695065012	3	1.40212368014137	RQLFVR	TKKETL	NA	NA
CryptococcusneoformansXP012052724–Hyp2	317	10	LRKRFTEQVK	HHHHHHHHHH	0.585339701751384	3	1.54256067845331	QLFVR	TKKER	NA	NA
CryptococcusneoformansXP012052724–Hyp2	330	12	ARFRQWEQHLIA	HHHHHHHHHHHH	0.380540951249866	1	0.689230657979873	RWLFE	IRQAAQH	NA	NA
CryptococcusneoformansXP012052724–Hyp2	331	10	RFRQWEQHLI	HHHHHHHHHH	0.517433811170909	1	0.818457517745338	RWLFE	IRQQH	NA	NA
CryptococcusneoformansXP012052724–Hyp2	332	18	FRQWEQHLIAERDRLNKD	HHHHHHHHHHHHHHHHHH	0.412890597749581	0	0.389768724275604	DEWLLFREN	IRDQKAQRH	NA	NA
CryptococcusneoformansXP012052724–Hyp2	333	18	RQWEQHLIAERDRLNKDL	HHHHHHHHHHHHHHHHHH	0.408405693507921	0	0.385534974671478	DEWLLLREN	IRDQKAQRH	NA	NA
CryptococcusneoformansXP012052724–Hyp2	343	18	RDRLNKDLEQAHSAIKAL	HHHHHHHHHHHHHHHHHH	0.462902095834554	1	0.766979578467819	ADLALILRH	NKEDSKAQR	NA	NA
CryptococcusneoformansXP012052724–Hyp2	344	16	DRLNKDLEQAHSAIKA	HHHHHHHHHHHHHHHH	0.476141577973088	0	0.449477649606595	ADALILH	NKEDSKAQR	NA	NA
CryptococcusneoformansXP012052724–Hyp2	345	18	RLNKDLEQAHSAIKALEA	HHHHHHHHHHHHHHHHHH	0.415282429252832	0	0.392026613214673	ADLALILEH	NKEASKAQR	NA	NA
CryptococcusneoformansXP012052724–Hyp2	346	14	LNKDLEQAHSAIKA	HHHHHHHHHHHHHH	0.473755514356359	0	0.447225205552402	ADALILH	NKESKAQ	NA	NA
DarmatusB2533v2192803	185	10	SNLKTVAAFL	HHHHHHHHHH	0.449800713678987	1	0.754611873712963	FNVLLA	KAST	99	336
DarmatusB2533v2192803	186	14	NLKTVAAFLLEQRK	HHHHHHHHHHHHHH	0.309616227498987	2	0.952277718759044	FNQVLLRA	LKKAET	99	336
DarmatusB2533v2192803	187	14	LKTVAAFLLEQRKR	HHHHHHHHHHHHHH	0.347070222221342	3	1.31763428977695	FQVLLRA	LKKAETR	99	336
DarmatusB2533v2192803	268	12	LEAYRREVLQAI	HHHHHHHHHHHH	0.481244991769884	0	0.45429527223077	AYVLIRL	ERQAE	99	336
DarmatusB2533v2192803	342	16	RAVYSLLQDSWGRAHA	HHHHHHHHHHHHHHHH	0.381602347597998	1	0.69023261613251	SVALWYH	QRGSADARL	99	336
DarmatusB2533v2192803	343	14	AVYSLLQDSWGRAH	HHHHHHHHHHHHHH	0.423755794475572	0	0.40002546998494	SVALWYH	QGSDARL	99	336
DarmatusB2533v2192803	344	14	VYSLLQDSWGRAHA	HHHHHHHHHHHHHH	0.420258780174674	0	0.396724288484892	SVALWYH	QGSADRL	99	336
DarmatusB2533v2192803	345	12	YSLLQDSWGRAH	HHHHHHHHHHHH	0.45313016892952	0	0.427754879469467	SALWYHQ	GSDRL	99	336
DarmatusB2533v2192803	416	18	LQQVRDELQQAKLALRKM	HHHHHHHHHHHHHHHHHH	0.377330791834003	2	1.0162002674913	AEMAVLLLK	RRQQLDKQQ	99	336
DarmatusB2533v2192803	417	18	QQVRDELQQAKLALRKMN	HHHHHHHHHHHHHHHHHH	0.318788124478763	2	0.960935989507952	QAEMAVLLN	KRRQQLDKQ	99	336
DarmatusB2533v2192803	418	16	QVRDELQQAKLALRKM	HHHHHHHHHHHHHHHH	0.35821996876047	2	0.998159650509884	AEMAVLLK	RRQLDKQQ	99	336
DarmatusB2533v2192803	419	16	VRDELQQAKLALRKMN	HHHHHHHHHHHHHHHH	0.345821854978194	2	0.986455831099415	AEMAVLLN	KRRQLDKQ	99	336
DarmatusB2533v2192803	423	16	LQQAKLALRKMNDELS	HHHHHHHHHHHHHHHH	0.385156730818497	1	0.693587953892661	AMALLLNK	SRQDLKQE	99	336
DarmatusB2533v2192803	427	12	KLALRKMNDELS	HHHHHHHHHHHH	0.386854295705072	1	0.695190455145588	EAMLLN	KSRDLK	99	336
DarmatusB2533v2192803	428	10	LALRKMNDEL	HHHHHHHHHH	0.448400608741618	0	0.423290174652087	EAMLLN	RDLK	99	336
DarmatusB2533v2192803	429	10	ALRKMNDELS	HHHHHHHHHH	0.617133697831511	0	0.582574210752947	AMLLN	SRDKE	99	336
DarmatusB2533v2192803	430	18	LRKMNDELSDGRGKLDKV	HHHHHHHHHHCHHHHHHH	0.530427079433459	1	0.830723162985185	EVGMLLLRN	DSRGDKDKK	99	336
DarmatusB2533v2192803	431	18	RKMNDELSDGRGKLDKVR	HHHHHHHHHCHHHHHHHH	0.419052622818209	2	1.05558567594039	EVGMLLRRN	DSRGDKDKK	99	336
DarmatusB2533v2192803	432	16	KMNDELSDGRGKLDKV	HHHHHHHHCHHHHHHH	0.46594347879559	0	0.439850643983037	EVGMLLRN	DSGDKDKK	99	336
DarmatusB2533v2196199	146	16	INLVNSLRTVVGYLLK	HHHHHHHHHHHHHHHH	0.47802974187005	2	1.11126007632533	VLLLVVL	RIGNKTNYS	66	502
DarmatusB2533v2196199	147	16	NLVNSLRTVVGYLLKQ	HHHHHHHHHHHHHHHH	0.531946355972757	2	1.16215736003828	QVLLLVVL	RGNKTNYS	66	502
DarmatusB2533v2196199	148	14	LVNSLRTVVGYLLK	HHHHHHHHHHHHHH	0.58321145907	2	1.21055161736208	VLLLVVL	RGNKTYS	66	502
DarmatusB2533v2196199	149	14	VNSLRTVVGYLLKQ	HHHHHHHHHHHHHH	0.480063519200468	2	1.11317996212524	QVLLVVL	RGNKTYS	66	502
DarmatusB2533v2196199	150	12	NSLRTVVGYLLK	HHHHHHHHHHHH	0.523077031885124	2	1.15378471809956	SVLLV	LRGNKTY	66	502
DarmatusB2533v2196199	151	12	SLRTVVGYLLKQ	HHHHHHHHHHHH	0.467506818033094	2	1.10132643622324	QVLLVL	RGKTYS	66	502
DarmatusB2533v2196199	152	10	LRTVVGYLLK	HHHHHHHHHH	0.568469273081525	2	1.19663499378896	VLLV	LRGKTY	66	502
DarmatusB2533v2196199	153	10	RTVVGYLLKQ	HHHHHHHHHH	0.393919143027538	2	1.031859671018	QVLV	LRGKTY	66	502
DarmatusB2533v2196199	231	14	AKEMMDFKKEIMQV	HHHHHHHHHHHHHH	0.467313703832732	0	0.441144136418099	VFIMKAM	MKKQDEE	66	502
DarmatusB2533v2196199	232	10	KEMMDFKKEI	HHHHHHHHHH	0.579667685357399	0	0.547206294977385	EFIMK	MKKDE	66	502
DarmatusB2533v2196199	234	16	MMDFKKEIMQVITAAA	HHHHHHHHHHHHHHHH	0.440131063685808	0	0.415483724119402	VFAIMIKAM	MTKQDAE	66	502
DarmatusB2533v2196199	235	12	MDFKKEIMQVIT	HHHHHHHHHHHH	0.470918350660523	0	0.444546923023534	VFIIKM	MTKQDE	66	502
DarmatusB2533v2196199	236	12	DFKKEIMQVITA	HHHHHHHHHHHH	0.494642224074598	0	0.46694225952642	VFIIK	MTKQDAE	66	502
DarmatusB2533v2196199	237	10	FKKEIMQVIT	HHHHHHHHHH	0.55028925089638	1	0.849473052846183	VFIIK	MTKQE	66	502
DarmatusB2533v2196199	238	10	KKEIMQVITA	HHHHHHHHHH	0.403897568456333	1	0.711279304622778	VIIKM	TKQAE	66	502
DarmatusB2533v2196199	239	10	KEIMQVITAA	HHHHHHHHHH	0.498277278455	0	0.47037375086152	VAIIM	TKQAE	66	502
DarmatusB2533v2196199	518	14	WKRACSFAEKYRTL	HHHHHHHHHHHHHH	0.371123700025974	3	1.34034077282452	LFYAAWR	CEKTSKR	66	502
DarmatusB2533v2196199	519	16	KRACSFAEKYRTLLLT	HHHHHHHHHHHHHHHH	0.288561246099358	3	1.26240181631779	LFYALAR	CLEKTSTKR	66	502
DarmatusB2533v2196199	520	14	RACSFAEKYRTLLL	HHHHHHHHHHHHHH	0.28151370423134	2	0.925748936794385	LFYALAR	CLETSKR	66	502
DarmatusB2533v2196199	521	12	ACSFAEKYRTLL	HHHHHHHHHHHH	0.408032045321663	1	0.71518225078365	LFYALA	RCETSK	66	502
DarmatusB2533v2196199	523	10	SFAEKYRTLL	HHHHHHHHHH	0.559633710960442	1	0.858294223146657	KLFYLA	RETS	66	502
DarmatusB2533v2196199	524	10	FAEKYRTLLL	HHHHHHHHHH	0.407097723098633	1	0.71430025060511	LFYLA	RLETK	66	502
DarmatusB2533v2196199	573	18	EEQKKLQAELERAATRLK	HHHHHHHHHHHHHHHHHH	0.419421596812174	1	0.725933987390692	EALLLQAQK	EKTAERKRE	66	502
DarmatusB2533v2196199	574	18	EQKKLQAELERAATRLKE	HHHHHHHHHHHHHHHHHH	0.419421596812173	1	0.725933987390692	EALLLQAQK	EKTAERKRE	66	502
DarmatusB2533v2196199	575	18	QKKLQAELERAATRLKEL	HHHHHHHHHHHHHHHHHH	0.476382807467351	2	1.10970537024918	ELALLLQAQ	KEKTAERKR	66	502
DarmatusB2533v2196199	576	18	KKLQAELERAATRLKELE	HHHHHHHHHHHHHHHHHH	0.459667962503241	1	0.763926556603059	ELALLLEAQ	KEKTAERKR	66	502
DarmatusB2533v2196199	577	16	KLQAELERAATRLKEL	HHHHHHHHHHHHHHHH	0.498529026939493	1	0.800611401430881	ELALLLAQ	KETAERKR	66	502
DarmatusB2533v2196199	578	14	LQAELERAATRLKE	HHHHHHHHHHHHHH	0.477695178893147	0	0.450944248875131	EALLLAQ	KETAERR	66	502
DarmatusB2533v2196199	582	18	LERAATRLKELEETVKTQ	HHHHHHHHHHHHHHHHHH	0.409276796959862	0	0.38635729633011	RQLAVLLEA	KKEETTERT	66	502
DarmatusB2533v2196199	586	18	ATRLKELEETVKTQRRAL	HHHHHHHHHHHHHHHHHH	0.402295822531269	2	1.03976725646952	ATRQLLVLR	EAKKRETTE	66	502
DarmatusB2533v2196199	587	18	TRLKELEETVKTQRRALS	HHHHHHHHHHHHHHHHHH	0.40960524673314	2	1.04666735291608	ATRQLLVLR	ESKKRETTE	66	502
DarmatusB2533v2196199	588	18	RLKELEETVKTQRRALSS	HHHHHHHHHHHHHHHHHH	0.423626980587977	2	1.05990386967505	ATRQLLVLR	ESKKRESTE	66	502
DarmatusB2533v2196199	589	18	LKELEETVKTQRRALSSM	HHHHHHHHHHHHHHHHHH	0.515406286564113	1	0.816543534516523	ATMQLLVLR	ESKKRESTE	66	502
DarmatusB2533v2196199	590	18	KELEETVKTQRRALSSMQ	HHHHHHHHHHHHHHHHHH	0.475526609215476	1	0.77889711909941	EATMQLLVQ	RESKKREST	66	502
DarmatusB2533v2196199	591	18	ELEETVKTQRRALSSMQQ	HHHHHHHHHHHHHHHHHH	0.433015309102457	0	0.408766451792719	EATMQLLVQ	RESKQREST	66	502
DarmatusB2533v2196199	592	18	LEETVKTQRRALSSMQQQ	HHHHHHHHHHHHHHHHHH	0.434979988863739	1	0.740621109487369	QATMQLLVQ	RESKQREST	66	502
DarmatusB2533v2196199	593	18	EETVKTQRRALSSMQQQL	HHHHHHHHHHHHHHHHHH	0.434979988863739	1	0.740621109487369	QATMQLLVQ	RESKQREST	66	502
DarmatusB2533v2196199	594	18	ETVKTQRRALSSMQQQLS	HHHHHHHHHHHHHHHHHH	0.421238098912655	2	1.05764876537355	QATMQLLVQ	RSSKQREST	66	502
DarmatusB2533v2196199	595	18	TVKTQRRALSSMQQQLST	HHHHHHHHHHHHHHHHHH	0.37991432157395	3	1.34863911956581	QATMQLLVQ	RSSKQRTST	66	502
DarmatusB2533v2196199	596	18	VKTQRRALSSMQQQLSTV	HHHHHHHHHHHHHHHHHH	0.420109014410107	3	1.38658290960314	QAVMQLLVQ	RSSKQRTST	66	502
DarmatusB2533v2196199	597	18	KTQRRALSSMQQQLSTVL	HHHHHHHHHHHHHHHHHH	0.433523110899921	3	1.39924581668952	QAVMQLLLQ	RSSKQRTST	66	502
DarmatusB2533v2196199	598	18	TQRRALSSMQQQLSTVLQ	HHHHHHHHHHHHHHHHHH	0.394105274464163	2	1.03203537909417	QAVMQLLLQ	RSSQQRTST	66	502
DarmatusB2533v2196199	599	18	QRRALSSMQQQLSTVLQE	HHHHHHHHHHHHHHHHHH	0.40912047057624	1	0.716209724223971	AVMQLLLQR	SSQQRTSEQ	66	502
DarmatusB2533v2196199	600	16	RRALSSMQQQLSTVLQ	HHHHHHHHHHHHHHHH	0.461263727684994	2	1.09543295893463	QAVMLLLQ	RSSQQRTS	66	502
DarmatusB2533v2196199	601	16	RALSSMQQQLSTVLQE	HHHHHHHHHHHHHHHH	0.478543307837964	0	0.451744882599038	AVMLLLQ	SSQQRTSEQ	66	502
DarmatusB2533v2196199	602	14	ALSSMQQQLSTVLQ	HHHHHHHHHHHHHH	0.45526623294463	0	0.429771323899731	AVMLLLQ	SSQQTSQ	66	502
DarmatusB2533v2196199	603	12	LSSMQQQLSTVL	HHHHHHHHHHHH	0.509230528232063	0	0.480713618651067	VMLLLQ	SSQTSQ	66	502
DarmatusB2533v2196199	605	10	SMQQQLSTVL	HHHHHHHHHH	0.457338372014696	0	0.431727423181873	QVMLLQ	SQTS	66	502
DarmatusB2533v2196199	606	10	MQQQLSTVLQ	HHHHHHHHHH	0.474361574687633	0	0.447797326505125	QVMLLQ	SQQT	66	502
DarmatusB2533v2197034	85	18	ATTMRHFKADPSSLRTVL	HHHHHHHCCCHHHHHHHH	0.358363923777985	2	0.998295544046418	HVDTLFLPM	RKASRTATS	49	336
DarmatusB2533v2197034	128	16	LNLRRYLRNVISYLLS	HHHHHHHHHHHHHHHH	0.45866658628928	3	1.42298125745708	YVLLLIR	LRLSRSNNY	49	336
DarmatusB2533v2197034	129	14	NLRRYLRNVISYLL	HHHHHHHHHHHHHH	0.612959195363678	3	1.56863348042331	YVLLLIR	LRSRNNY	49	336
DarmatusB2533v2197034	130	14	LRRYLRNVISYLLS	HHHHHHHHHHHHHH	0.597153641174233	3	1.55371303726848	YVLLLIR	LRSRSNY	49	336
DarmatusB2533v2197034	131	12	RRYLRNVISYLL	HHHHHHHHHHHH	0.556939245717505	3	1.51575064795732	YVLLIR	LRSRNY	49	336
DarmatusB2533v2197034	132	12	RYLRNVISYLLS	HHHHHHHHHHHH	0.576441457937463	2	1.20416073629297	YVLLI	LRSRSNY	49	336
DarmatusB2533v2197034	133	10	YLRNVISYLL	HHHHHHHHHH	0.587367789147384	1	0.88447519295513	YVLLI	LRSNY	49	336
DarmatusB2533v2197034	134	10	LRNVISYLLS	HHHHHHHHHH	0.592875853825699	1	0.88967480601146	VLLIL	RSSNY	49	336
DarmatusB2533v2197034	194	10	VMMSAVSQLV	HHHHHHHHHH	0.410131776229174	0	0.38716439676034	ALMVVM	SSQV	49	336
DarmatusB2533v2197034	195	12	MMSAVSQLVTVI	HHHHHHHHHHHH	0.504658594325481	0	0.476397713043254	ALMIVVM	STSQV	49	336
DarmatusB2533v2197034	196	12	MSAVSQLVTVIP	HHHHHHHHHHHH	0.406259301340668	0	0.38350878046559	LIVVMP	STSQVA	49	336
DarmatusB2533v2197034	197	10	SAVSQLVTVI	HHHHHHHHHH	0.477630234977931	0	0.450882941819167	VALIVV	STSQ	49	336
DarmatusB2533v2197034	198	12	AVSQLVTVIPVI	HHHHHHHHHHHH	0.400427040392364	0	0.378003126130391	VAILIVV	PSTVQ	49	336
DarmatusB2533v2197034	220	12	LATYRQEVTQML	HHHHHHHHHHHH	0.424292941949715	0	0.400532537200531	MYVLLR	TAQQTE	49	336
DarmatusB2533v2197034	223	10	YRQEVTQMLQ	HHHHHHHHHH	0.407957589157299	0	0.385111964164491	EMYVLR	TQQQ	49	336
DarmatusB2533v2197034	331	16	QIETLQAMLNDSYKRY	HHHHHHHHHHHHHHHH	0.508191568774002	0	0.479732840922658	MQSLYLIYQ	NEKADTR	49	336
DarmatusB2533v2197034	332	16	IETLQAMLNDSYKRYV	HHHHHHHHHHHHHHHH	0.511804573036965	0	0.483143516946895	SLYLIYQV	NEKADTRM	49	336
DarmatusB2533v2197034	333	14	ETLQAMLNDSYKRY	HHHHHHHHHHHHHH	0.489268936939977	0	0.461869876471338	MSLYLYQ	NEKADTR	49	336
DarmatusB2533v2197034	334	16	TLQAMLNDSYKRYVDF	HHHHHHHHHHHHHHHH	0.484123808450685	0	0.457012875177447	MFSLYLYQ	VNKADDTR	49	336
DarmatusB2533v2197034	335	16	LQAMLNDSYKRYVDFC	HHHHHHHHHHHHHHHH	0.568934485613199	0	0.53707415441886	MFSLYLCYQ	VNKADDR	49	336
DarmatusB2533v2197034	336	14	QAMLNDSYKRYVDF	HHHHHHHHHHHHHH	0.449936077018722	0	0.424739656705674	MFSYLYQ	VNKADDR	49	336
DarmatusB2533v2197034	337	12	AMLNDSYKRYVD	HHHHHHHHHHHH	0.491238874742279	0	0.463729497756711	SYLYV	NKADDRM	49	336
DarmatusB2533v2197034	338	12	MLNDSYKRYVDF	HHHHHHHHHHHH	0.555638130945102	0	0.524522395612177	MFSYLY	VNKDDR	49	336
DarmatusB2533v2197034	339	10	LNDSYKRYVD	HHHHHHHHHH	0.654976971176405	0	0.618298260790526	SYLYVN	KDDR	49	336
DarmatusB2533v2197034	340	10	NDSYKRYVDF	HHHHHHHHHH	0.501201431007822	0	0.473134150871384	FSYYV	NKDDR	49	336
DarmatusB2533v2197034	380	18	PEVRSCLDKMQQQKKMLQ	HHHHHHHHHHHHHHHHHH	0.350934095887873	2	0.991281786518152	KEQCLMVKL	QQRKDPQSM	49	336
DarmatusB2533v2197034	381	18	EVRSCLDKMQQQKKMLQA	HHHHHHHHHHHHHHHHHH	0.372927202776921	2	1.01204327942141	KEQCLMVKL	QQRKDAQSM	49	336
DarmatusB2533v2197034	382	18	VRSCLDKMQQQKKMLQAE	HHHHHHHHHHHHHHHHHH	0.372927202776921	2	1.01204327942141	KEQCLMVKL	QQRKDAQSM	49	336
DarmatusB2533v2197034	386	18	LDKMQQQKKMLQAENRKL	HHHHHHHHHHHHHHHHHH	0.328813684684318	3	1.300400118342	KEQLLMNKL	QQRKDAQKM	49	336
DarmatusB2533v2197034	394	16	KMLQAENRKLKTQLAK	HHHHHHHHHHHHHHHH	0.383201911994214	4	1.68174260492254	MQELLLN	KQARKTAKK	49	336
DarmatusB2533v2197034	395	16	MLQAENRKLKTQLAKA	HHHHHHHHHHHHHHHH	0.339047223657237	3	1.31006057913243	MQEALLLN	KQARTAKK	49	336
DarmatusB2533v2197034	396	16	LQAENRKLKTQLAKAE	HHHHHHHHHHHHHHHH	0.325693366198315	2	0.967454537691209	QEALLLNEK	QARTAKK	49	336
DarmatusB2533v2197034	401	14	RKLKTQLAKAEAEV	HHHHHHHHHHHHHH	0.397462529562889	2	1.03520462790737	QALVLEK	ARATKKE	49	336
DarmatusB2533v2197035	156	10	TTFISNLVSS	HHHHHHHHHH	0.425959221290219	0	0.402105504897967	FLIVT	SSTNS	144	411
DarmatusB2533v2197035	222	18	INLMRYLRIVTSFLLEQR	HHHHHHHHHHHHHHHHHH	0.258495685136296	2	0.904019926768663	FYQVLLLRT	MLRISREIN	144	411
DarmatusB2533v2197035	223	18	NLMRYLRIVTSFLLEQRA	HHHHHHHHHHHHHHHHHH	0.334004530837617	2	0.97530027711071	FYQVLLLRT	MLRASREIN	144	411
DarmatusB2533v2197035	224	18	LMRYLRIVTSFLLEQRAK	HHHHHHHHHHHHHHHHHH	0.338841133257544	3	1.30986602979512	FYQVLLLRT	MLRASREIK	144	411
DarmatusB2533v2197035	225	16	MRYLRIVTSFLLEQRA	HHHHHHHHHHHHHHHH	0.264603734361875	2	0.90978592523761	FYQVLLRT	MLRASREI	144	411
DarmatusB2533v2197035	226	16	RYLRIVTSFLLEQRAK	HHHHHHHHHHHHHHHH	0.290452659576649	3	1.26418731064036	FYQVLLRT	LRASREIK	144	411
DarmatusB2533v2197035	227	10	YLRIVTSFLL	HHHHHHHHHH	0.434413325391722	1	0.740086179169786	FYVLL	TLRSI	144	411
DarmatusB2533v2197035	228	14	LRIVTSFLLEQRAK	HHHHHHHHHHHHHH	0.226522213412282	2	0.873836969461194	FQVLLRT	LRASEIK	144	411
DarmatusB2533v2197035	283	10	ILMAAISQLV	HHHHHHHHHH	0.448078859003882	0	0.422986442899664	ALLIVM	SAQI	144	411
DarmatusB2533v2197035	284	10	LMAAISQLVT	HHHHHHHHHH	0.521998717269097	0	0.492766789102027	LLIVM	STAQA	144	411
DarmatusB2533v2197035	339	10	LFQFAEGILK	HHHHHHHHHH	0.629827360511783	0	0.594557028323123	FILALF	EKQG	144	411
DarmatusB2533v2197035	436	10	NRYVQFCESY	HHHHHHHHHH	0.524268090848756	0	0.494909077761226	FYYC	VENQSR	144	411
DarmatusB2533v2197035	472	18	YAKAKVALDSAKAAMSTL	HHHHHHHHHHHHHHHHHH	0.230038070336705	2	0.87715593839785	KAALAAMLY	KKSDAAVTS	144	411
DarmatusB2533v2197035	493	14	NRALSERLASIEKE	HHHHHHHHHHHHHH	0.426591738739842	0	0.402702601370411	ERILLNE	SARKESA	144	411
DarmatusB2533v2197035	494	12	RALSERLASIEK	HHHHHHHHHHHH	0.531011960053303	1	0.831275290290318	RILLE	SARKESA	144	411
DarmatusB2533v2197035	496	10	LSERLASIEK	HHHHHHHHHH	0.557519988276594	0	0.526298868933105	RILLES	AKES	144	411
DarmatusB2533v2213334MIX5643182	26	12	SRIRHRITQLLE	HHHHHHHHHHHH	0.531679816160274	2	1.1619057464553	LIILR	TSEHQRR	641	932
DarmatusB2533v2213334MIX5643182	27	12	RIRHRITQLLEE	HHHHHHHHHHHH	0.552467005652777	1	0.851528853336221	LIILR	TEHQRER	641	932
DarmatusB2533v2213334MIX5643182	28	10	IRHRITQLLE	HHHHHHHHHH	0.571868479396622	1	0.869843844550411	RLIILR	TEHQ	641	932
DarmatusB2533v2213334MIX5643182	29	10	RHRITQLLEE	HHHHHHHHHH	0.447985121304427	0	0.422897954511379	LILR	TEHQER	641	932
DarmatusB2533v2213334MIX5643182	51	12	EVSALVAAVRGL	HHHHHHHHHHHH	0.41672750193447	0	0.39339076182614	AELLVVV	RSAGA	641	932
DarmatusB2533v2213334MIX5643182	52	18	VSALVAAVRGLSSCYGAV	HHHHHHHHHHHHHHHHHH	0.401893666861704	1	0.709387621517449	CAVLLYVVS	VGRSSAAGA	641	932
DarmatusB2533v2213334MIX5643182	53	18	SALVAAVRGLSSCYGAVQ	HHHHHHHHHHHHHHHHHH	0.38019759205312	1	0.688906526898145	ACAVLLYVQ	SVGRSSAAG	641	932
DarmatusB2533v2213334MIX5643182	54	16	ALVAAVRGLSSCYGAV	HHHHHHHHHHHHHHHH	0.427825435095715	1	0.733867210730355	ACAVLLYV	SVGRSAAG	641	932
DarmatusB2533v2213334MIX5643182	55	16	LVAAVRGLSSCYGAVQ	HHHHHHHHHHHHHHHH	0.422290763206574	1	0.728642480467006	CAVLLYVQ	SVGRSAAG	641	932
DarmatusB2533v2213334MIX5643182	56	14	VAAVRGLSSCYGAV	HHHHHHHHHHHHHH	0.370770369814347	1	0.680007229104744	CAVLYV	SVGRSAAG	641	932
DarmatusB2533v2213334MIX5643182	57	14	AAVRGLSSCYGAVQ	HHHHHHHHHHHHHH	0.422444627189292	1	0.728787728066692	GCAVLYV	QSGRSAA	641	932
DarmatusB2533v2213334MIX5643182	58	14	AVRGLSSCYGAVQT	HHHHHHHHHHHHHH	0.41788935492467	1	0.724487551048888	GCAVLYV	QSGRTSA	641	932
DarmatusB2533v2213334MIX5643182	59	14	VRGLSSCYGAVQTA	HHHHHHHHHHHHHH	0.406608988733523	1	0.713838885364446	GACVLYV	QSGRTSA	641	932
DarmatusB2533v2213334MIX5643182	60	12	RGLSSCYGAVQT	HHHHHHHHHHHH	0.440129164069441	1	0.745481930881552	GCVLY	QSGRTSA	641	932
DarmatusB2533v2213334MIX5643182	61	10	GLSSCYGAVQ	HHHHHHHHHH	0.451349050001177	0	0.426073503201111	GCVLY	QSGSA	641	932
DarmatusB2533v2213334MIX5643182	62	10	LSSCYGAVQT	HHHHHHHHHH	0.427241781336776	0	0.403316241581917	CVLY	QSGTSA	641	932
DarmatusB2533v2213334MIX5643182	326	18	RALIATMSGALPAIVACL	HHHHHHHHHHHHHHHHHH	0.421127319775375	1	0.727544189867954	CALIMLLIV	SRPAAGAAT	641	932
DarmatusB2533v2213334MIX5643182	327	14	ALIATMSGALPAIV	HHHHHHHHHHHHHH	0.4121342969201	0	0.389054776292575	ALIMLIVS	PAGAAT	641	932
DarmatusB2533v2213334MIX5643182	328	16	LIATMSGALPAIVACL	HHHHHHHHHHHHHHHH	0.460788971308876	0	0.434984788915579	CALIMLLIV	SPAAGAT	641	932
DarmatusB2533v2213334MIX5643182	329	12	IATMSGALPAIV	HHHHHHHHHHHH	0.446332198485254	0	0.42133759537008	IMLIVS	PAGATA	641	932
DarmatusB2533v2213334MIX5643182	331	10	TMSGALPAIV	HHHHHHHHHH	0.406248606858954	0	0.383498684874852	AIMLVS	PGAT	641	932
DarmatusB2533v2213334MIX5643182	332	12	MSGALPAIVACL	HHHHHHHHHHHH	0.456847328458717	0	0.431263878065029	CAIMLLV	SPAGA	641	932
DarmatusB2533v2213334MIX5643182	334	10	GALPAIVACL	HHHHHHHHHH	0.426179560633185	0	0.402313505237727	CAILLV	PAGA	641	932
DarmatusB2533v2213334MIX5643182	383	10	AVDALKPLLN	HHHHHHHHHH	0.5588562553498	0	0.527560305050211	ALALLV	KNDP	641	932
DarmatusB2533v2213334MIX5643182	384	10	VDALKPLLNL	HHHHHHHHHH	0.51746619150191	0	0.488488084777803	LALLL	VKNDP	641	932
DarmatusB2533v2213334MIX5643182	653	10	TTFIKNLVQG	HHHHHHHHHH	0.507969508028889	1	0.809523215579271	GFLIV	TKQTN	641	932
DarmatusB2533v2213334MIX5643182	732	14	DLVSNLKTVVQFLL	HHHHHHHHHHHHHH	0.502852537173792	0	0.474692795092059	VLLLVVL	KQSTDFN	641	932
DarmatusB2533v2213334MIX5643182	733	14	LVSNLKTVVQFLLE	HHHHHHHHHHHHHH	0.51209098894051	0	0.483413893559842	NVLLLVV	LKQSETF	641	932
DarmatusB2533v2213334MIX5643182	734	14	VSNLKTVVQFLLEQ	HHHHHHHHHHHHHH	0.406612777154342	0	0.383842461633699	QVLLVVL	KQSETFN	641	932
DarmatusB2533v2213334MIX5643182	735	12	SNLKTVVQFLLE	HHHHHHHHHHHH	0.441429339899803	0	0.416709296865414	NVLLV	LKQSETF	641	932
DarmatusB2533v2213334MIX5643182	736	14	NLKTVVQFLLEQRK	HHHHHHHHHHHHHH	0.367709143759809	2	1.00711743170926	NQVLLRV	LKKQETF	641	932
DarmatusB2533v2213334MIX5643182	737	12	LKTVVQFLLEQR	HHHHHHHHHHHH	0.374428567607032	1	0.683460567821038	QVLLRV	LKQETF	641	932
DarmatusB2533v2213334MIX5643182	818	12	LEAYRREVIQAI	HHHHHHHHHHHH	0.481693764770569	0	0.454718913943417	AYVLIRI	ERQAE	641	932
DarmatusB2533v2213334MIX5643182	821	10	YRREVIQAIE	HHHHHHHHHH	0.45679048222915	0	0.431210215224318	AYVIRI	ERQE	641	932
DarmatusB2533v2213334MIX5643182	823	10	REVIQAIERA	HHHHHHHHHH	0.603018468402087	0	0.56924943417157	AVII	ERQREA	641	932
DarmatusB2533v2213334MIX5643182	925	14	LIILKQLLTGHQNR	HHHHHHHHHHHHHH	0.241921401813443	2	0.88837380331189	RLHLLLQ	KTINQGI	641	932
DarmatusB2533v2213334MIX5643182	937	10	NRAVYGLLND	HHHHHHHHHH	0.46566927637021	0	0.439591796893478	LVLN	YNRGDA	641	932
DarmatusB2533v2213334MIX5643182	938	18	RAVYGLLNDSWGRAHAFY	HHHHHHHHHHHHHHHHHH	0.423919052352914	1	0.730179585421151	LFSVALYWY	HNRGGADAR	641	932
DarmatusB2533v2213334MIX5643182	939	18	AVYGLLNDSWGRAHAFYK	HHHHHHHHHHHHHHHHHH	0.423122381397565	1	0.729427528039302	LFSVALYWY	HNKGGADAR	641	932
DarmatusB2533v2213334MIX5643182	940	18	VYGLLNDSWGRAHAFYKR	HHHHHHHHHHHHHHHHHH	0.468329101419923	2	1.10210267174041	FSVALYWYH	NKGGADRRL	641	932
DarmatusB2533v2213334MIX5643182	941	18	YGLLNDSWGRAHAFYKRY	HHHHHHHHHHHHHHHHHH	0.456100314341722	2	1.09055869673859	FSYALYWYH	NKGGADRRL	641	932
DarmatusB2533v2213334MIX5643182	942	18	GLLNDSWGRAHAFYKRYE	HHHHHHHHHHHHHHHHHH	0.429793681930295	1	0.735725235742198	LFSYALYWE	HNKGGADRR	641	932
DarmatusB2533v2213334MIX5643182	943	18	LLNDSWGRAHAFYKRYEQ	HHHHHHHHHHHHHHHHHH	0.442011092769326	1	0.747258471574244	LFSYALYWE	HNKGQADRR	641	932
DarmatusB2533v2213334MIX5643182	944	18	LNDSWGRAHAFYKRYEQL	HHHHHHHHHHHHHHHHHH	0.442011092769327	1	0.747258471574245	LFSYALYWE	HNKGQADRR	641	932
DarmatusB2533v2213334MIX5643182	948	14	WGRAHAFYKRYEQL	HHHHHHHHHHHHHH	0.393456852480187	2	1.0314232687413	LFYAYWE	HKGQARR	641	932
DarmatusB2533v2213334MIX5643182	949	14	GRAHAFYKRYEQLK	HHHHHHHHHHHHHH	0.310213789514524	3	1.28284181730171	RRLFYAKY	EHKGQA	641	932
DarmatusB2533v2213334MIX5643182	950	14	RAHAFYKRYEQLKR	HHHHHHHHHHHHHH	0.377912230978958	4	1.67674914604414	RRLFYAKY	EHRKQA	641	932
DarmatusB2533v2213334MIX5643182	951	14	AHAFYKRYEQLKRV	HHHHHHHHHHHHHH	0.429561582220004	3	1.39550613361568	VRLFYAK	YEHRKQA	641	932
DarmatusB2533v2213334MIX5643182	952	12	HAFYKRYEQLKR	HHHHHHHHHHHH	0.47432056133859	3	1.43775860990363	RLFYK	YEHRKQA	641	932
DarmatusB2533v2213334MIX5643182	953	12	AFYKRYEQLKRV	HHHHHHHHHHHH	0.499951326319742	3	1.46195405204584	VRLFYK	YERKQA	641	932
DarmatusB2533v2213334MIX5643182	954	10	FYKRYEQLKR	HHHHHHHHHH	0.590486888397481	3	1.54741962264722	RLFYK	YERKQ	641	932
DarmatusB2533v2213334MIX5643182	1024	14	HRLEHRLQQAQGEL	HHHHHHHHHHHHHH	0.400655541784199	0	0.378218831444284	ALLLQE	QHGHQRER	641	932
DarmatusB2533v2213334MIX5643182	1025	14	RLEHRLQQAQGELL	HHHHHHHHHHHHHH	0.432921471483864	0	0.408677869080767	ALLLQELQ	GHQRER	641	932
DarmatusB2533v2213334MIX5643182	1047	16	PLKFRLVVALAVVLAF	HHHHHHHHHHHHHHHH	0.0795737224125762	2	0.735117593957472	RFALVLLK	LVAFAVPV	641	932
DarmatusB2533v2213334MIX5643182	1048	16	LKFRLVVALAVVLAFV	HHHHHHHHHHHHHHHH	0.178681716056455	2	0.828675539957293	FALVLVLKL	VAFAVVR	641	932
DarmatusB2533v2213334MIX5643182	1051	10	RLVVALAVVL	HHHHHHHHHH	0.395144151473176	1	0.703016078990678	VLLLV	AVVRA	641	932
DarmatusB2533v2219779MIX12088628	112	12	INNHINMIVGYL	HHHHHHHHHHHH	0.620488244840075	0	0.58574090312903	YHIILIV	NNGNM	36	317
DarmatusB2533v2219779MIX12088628	113	12	NNHINMIVGYLN	HHHHHHHHHHHH	0.501951029625404	0	0.473841771966382	YHILI	VNNNGNM	36	317
DarmatusB2533v2219779MIX12088628	114	10	NHINMIVGYL	HHHHHHHHHH	0.55198379155207	0	0.521072699225154	YHILIV	NGNM	36	317
DarmatusB2533v2219779MIX12088628	115	10	HINMIVGYLN	HHHHHHHHHH	0.530295082720811	0	0.500598558088446	YHILIV	NNGM	36	317
DarmatusB2533v2219779MIX12088628	284	10	LFFLRALLLK	HHHHHHHHHH	0.195373872212737	2	0.844432935368823	LLLLR	LFAKF	36	317
DlutheriKAG84653291	104	18	ARDSIAPILAYIRAKFAA	HHHHHHHHHHHHHHHHHH	0.322873497283517	2	0.96479258143564	SKIAIIFLR	RAAADAPAY	23	315
DlutheriKAG84653291	105	18	RDSIAPILAYIRAKFAAH	HHHHHHHHHHHHHHHHHH	0.313312778335955	2	0.955767262749142	SKIHIIFLR	RAAADAPAY	23	315
DlutheriKAG84653291	106	14	DSIAPILAYIRAKF	HHHHHHHHHHHHHH	0.438385908245749	1	0.743836297383987	SKIIIFL	RAADAPY	23	315
DlutheriKAG84653291	107	16	SIAPILAYIRAKFAAH	HHHHHHHHHHHHHHHH	0.318214470326013	2	0.960394459987756	SKIHIIFL	RAAAAPAY	23	315
DlutheriKAG84653291	108	16	IAPILAYIRAKFAAHY	HHHHHHHHHHHHHHHH	0.341450830609619	2	0.982329584095481	KIHIIFLYR	AAAAPAY	23	315
DlutheriKAG84653291	109	14	APILAYIRAKFAAH	HHHHHHHHHHHHHH	0.239653391937094	2	0.886232801988617	KIHIFL	RAAAAPAY	23	315
DlutheriKAG84653291	110	14	PILAYIRAKFAAHY	HHHHHHHHHHHHHH	0.268010656620578	2	0.913002059849826	KIHIFLYR	AAAPAY	23	315
DlutheriKAG84653291	111	12	ILAYIRAKFAAH	HHHHHHHHHHHH	0.339148992462802	2	0.980156648884885	KIHIFL	RAAAAY	23	315
DlutheriKAG84653291	112	12	LAYIRAKFAAHY	HHHHHHHHHHHH	0.308904644728342	2	0.951605984623554	HIFLYR	AAAAYK	23	315
DlutheriKAG84653291	114	10	YIRAKFAAHY	HHHHHHHHHH	0.242360190032721	2	0.888788019390889	KHIFYR	AAAY	23	315
DlutheriKAG84653291	181	10	RAAFQELIRE	HHHHHHHHHH	0.512114928663613	0	0.483436492658451	ALFIR	QRAEE	23	315
DlutheriKAG84653291	290	12	DLAKLRDVLLNA	HHHHHHHHHHHH	0.459667934341474	0	0.433926530018351	DALLLR	LADNKV	23	315
DlutheriKAG84653291	291	12	LAKLRDVLLNAN	HHHHHHHHHHHH	0.435316369789136	1	0.740938653080945	ALLLNR	LADNKV	23	315
DlutheriKAG84653291	327	18	ADAARALARRLARQERAL	HHHHHHHHHHHHHHHHHH	0.473420732903484	3	1.43690917186089	RAQLLLAEA	AARRRDRAA	23	315
DlutheriKAG84653291	328	18	DAARALARRLARQERALR	HHHHHHHHHHHHHHHHHH	0.485399590099795	4	1.77821721305421	RAQLLLAEA	RARRRDRAA	23	315
DlutheriKAG84653291	329	18	AARALARRLARQERALRF	HHHHHHHHHHHHHHHHHH	0.35974576741601	5	1.98960000444071	ARAQLLLAE	ARARRRFRA	23	315
DlutheriKAG84653291	330	18	ARALARRLARQERALRFG	HHHHHHHHHHHHHHHHHH	0.34826309535621	5	1.97876036201626	ARGQLLLAE	ARARRRFRA	23	315
DlutheriKAG84653291	331	18	RALARRLARQERALRFGA	HHHHHHHHHHHHHHHHHH	0.348263095356211	5	1.97876036201626	ARGQLLLAE	ARARRRFRA	23	315
DlutheriKAG84653291	332	18	ALARRLARQERALRFGAA	HHHHHHHHHHHHHHHHHH	0.286515506410053	4	1.59047063805109	RGQLLLAEA	RAARRFRAA	23	315
DlutheriKAG84653291	333	18	LARRLARQERALRFGAAL	HHHHHHHHHHHHHHHHHH	0.261477947317986	4	1.56683518226818	ARGQLLLAE	ARAARRFRL	23	315
DlutheriKAG84653291	406	12	MRAVERLRVALS	HHHHHHHHHHHH	0.403750964954911	2	1.04114091091744	ALLVRM	SEVRRA	23	315
DlutheriKAG84653291	407	12	RAVERLRVALSE	HHHHHHHHHHHH	0.451041423489254	1	0.755783103773856	AALLVR	SEVRER	23	315
DlutheriKAG84653291	408	10	AVERLRVALS	HHHHHHHHHH	0.39741806790507	1	0.705162656102386	AALLVR	SEVR	23	315
DlutheriKAG84653291	409	10	VERLRVALSE	HHHHHHHHHH	0.430574242728084	0	0.406462085135311	ALLVR	SEVER	23	315
DlutheriKAG84653291	424	10	AWARALARRL	HHHHHHHHHH	0.595823807009742	3	1.5524576738172	RWLLA	ARRAA	23	315
Dsalina11876	164	12	VSRSINLFTTYI	HHHHHHHHHHHH	0.54616025716952	1	0.845575282768027	YSFVIIT	SNTRL	86	367
Dsalina11876	165	12	SRSINLFTTYIE	HHHHHHHHHHHH	0.482937926728519	0	0.455893402831722	YSFII	TSENTRL	86	367
Dsalina11876	166	10	RSINLFTTYI	HHHHHHHHHH	0.533872888086925	1	0.833976006354057	YSFII	TNTRL	86	367
Dsalina11876	336	10	LLGLRALLLK	HHHHHHHHHH	0.333585403180288	2	0.974904620602192	LLLR	LLAKGL	86	367
Dsalina11876	375	10	RLRQTLLWTI	HHHHHHHHHH	0.253882837702792	2	0.899665398791436	TLLIR	LQWRT	86	367
Dsalina11876	401	18	SQVRKHVSNTTSKFRRHV	HHHHHHHCCCCHHHHHHH	0.456363734844955	5	2.08080736569364	HHTVFVVTR	RSSSKRNQK	86	367
DrosophilamelanogasterNP5234301–Sep1	222	10	YKEQVKQLKE	HHHHHHHHHH	0.577420221521937	1	0.875084689116708	QLYV	KKKEEQ	NA	NA
DrosophilamelanogasterNP5234301–Sep1	273	16	KLRTMLITHMQDLQEV	HHHHHHHHHHHHHHHH	0.400439660810743	0	0.378015039805341	MVHLLLMR	QIQTETKD	NA	NA
DrosophilamelanogasterNP5234301–Sep1	340	18	EAELRRMQEMLAQMQARM	HHHHHHHHHHHHHHHHHH	0.423319925417266	0	0.399614009593899	MEMMMLLQQ	EARAEAQRR	NA	NA
DrosophilamelanogasterNP5234301–Sep1	341	18	AELRRMQEMLAQMQARMQ	HHHHHHHHHHHHHHHHHH	0.421112282526578	1	0.72752999470509	MEMMMLLQQ	QARAEAQRR	NA	NA
DrosophilamelanogasterNP5234301–Sep1	342	18	ELRRMQEMLAQMQARMQA	HHHHHHHHHHHHHHHHHH	0.421112282526578	1	0.727529994705089	MEMMMLLQQ	QARAEAQRR	NA	NA
DrosophilamelanogasterNP5234301–Sep1	343	16	LRRMQEMLAQMQARMQ	HHHHHHHHHHHHHHHH	0.509739163774314	2	1.14119377060295	MMMMLLQQ	QARAEQRR	NA	NA
DrosophilamelanogasterNP5234301–Sep1	344	16	RRMQEMLAQMQARMQA	HHHHHHHHHHHHHHHH	0.412944388305237	2	1.04981950256014	MMMMLQQ	QARAEAQRR	NA	NA
DrosophilamelanogasterNP5234301–Sep1	345	14	RMQEMLAQMQARMQ	HHHHHHHHHHHHHH	0.433732514800383	1	0.739443493971561	MMMMLQQ	QAAEQRR	NA	NA
DrosophilamelanogasterNP5234301–Sep1	346	12	MQEMLAQMQARM	HHHHHHHHHHHH	0.464795313758634	0	0.43876677618815	MMMMLQQ	AAEQR	NA	NA
DrosophilamelanogasterNP5234301–Sep1	348	10	EMLAQMQARM	HHHHHHHHHH	0.44120531981216	0	0.416497821902679	MMMLQ	AAEQR	NA	NA
DrosophilamelanogasterNP5234301–Sep1	349	10	MLAQMQARMQ	HHHHHHHHHH	0.382229017843141	1	0.690824192843925	MMMLQ	QAAQR	NA	NA
DrosophilamelanogasterNP524417–Sep2	193	10	VELQRFKAKI	HHHHHHHHHH	0.378068861538229	2	1.01689700529209	FILK	QAVRKE	NA	NA
DrosophilamelanogasterNP524417–Sep2	272	10	FVKLREMLIR	HHHHHHHHHH	0.544942701499557	2	1.17442591021558	LLFRI	VERKM	NA	NA
DrosophilamelanogasterNP524417–Sep2	343	10	VRQMFVQRVK	HHHHHHHHHH	0.345650206552802	3	1.31629379498584	MRVFVR	VKQQ	NA	NA
DrosophilamelanogasterNP524417–Sep2	345	10	QMFVQRVKEK	HHHHHHHHHH	0.302990679398264	2	0.946023201351961	KFVV	KQQEMR	NA	NA
DrosophilamelanogasterNP524417–Sep2	356	18	AELKESEKDLHAKFEKLK	HHHHHHHHHHHHHHHHHH	0.42838945220748	0	0.404399642883862	KSLLLFEKH	KEKAAEKDE	NA	NA
DrosophilamelanogasterNP524417–Sep2	357	18	ELKESEKDLHAKFEKLKR	HHHHHHHHHHHHHHHHHH	0.50039857682894	1	0.802376256526519	KSLLLFEKH	KEKRAEKDE	NA	NA
DrosophilamelanogasterNP524417–Sep2	358	18	LKESEKDLHAKFEKLKRD	HHHHHHHHHHHHHHHHHH	0.500460747597638	1	0.80243494573217	KSLLLFEKH	KEKRAEKDD	NA	NA
DrosophilamelanogasterNP524417–Sep2	359	16	KESEKDLHAKFEKLKR	HHHHHHHHHHHHHHHH	0.4619256648873	2	1.09605782765361	KSLLFEK	HKEKRAEKD	NA	NA
DrosophilamelanogasterNP524417–Sep2	360	14	ESEKDLHAKFEKLK	HHHHHHHHHHHHHH	0.428751965291275	0	0.404741855234964	KSLLFEKH	EKAEKD	NA	NA
DrosophilamelanogasterNP524417–Sep2	361	14	SEKDLHAKFEKLKR	HHHHHHHHHHHHHH	0.460550509513712	2	1.09475968098094	KSLLFEK	HEKRAKD	NA	NA
DrosophilamelanogasterNP524417–Sep2	362	14	EKDLHAKFEKLKRD	HHHHHHHHHHHHHH	0.462852240007687	1	0.766932514567257	KLLFEKH	EKRAKDD	NA	NA
DrosophilamelanogasterNP524417–Sep2	363	12	KDLHAKFEKLKR	HHHHHHHHHHHH	0.573234025945261	3	1.53113292049233	KLLFKH	EKRAKD	NA	NA
DrosophilamelanogasterNP524417–Sep2	364	12	DLHAKFEKLKRD	HHHHHHHHHHHH	0.515275527987346	1	0.816420098420054	KLLFKH	ERAKDD	NA	NA
DrosophilamelanogasterNP524417–Sep2	365	10	LHAKFEKLKR	HHHHHHHHHH	0.57570852907794	3	1.53346885144958	KLLFK	HERAK	NA	NA
DrosophilamelanogasterNP573147–Sep4	162	16	SWRVCTQYIDEQFRQY	HHHHHHHHHHHHHHHH	0.562480002641828	0	0.530981122493886	YSQCYIWFT	DRRQEVQ	NA	NA
DrosophilamelanogasterNP573147–Sep4	163	14	WRVCTQYIDEQFRQ	HHHHHHHHHHHHHH	0.575656385785306	0	0.543419628181328	YQCIWFT	DRRQEVQ	NA	NA
DrosophilamelanogasterNP573147–Sep4	164	14	RVCTQYIDEQFRQY	HHHHHHHHHHHHHH	0.525095280673854	0	0.495689944956118	YQCYIFT	DRRQEVQ	NA	NA
DrosophilamelanogasterNP573147–Sep4	237	16	KQEVRKLKERILQDLE	HHHHHHHHHHHHHHHH	0.45410453004342	1	0.758674676360988	DLIVLKKL	REEQQKRE	NA	NA
DrosophilamelanogasterNP573147–Sep4	238	12	QEVRKLKERILQ	HHHHHHHHHHHH	0.498065552396588	2	1.13017388146238	LIVKL	REQQKRE	NA	NA
DrosophilamelanogasterNP573147–Sep4	239	10	EVRKLKERIL	HHHHHHHHHH	0.554428960273066	2	1.18338093849777	LIVKL	REKRE	NA	NA
DrosophilamelanogasterNP573147–Sep4	240	10	VRKLKERILQ	HHHHHHHHHH	0.575501187980364	3	1.53327312145346	LIVK	LREQKR	NA	NA
DrosophilamelanogasterNP573147–Sep4	394	18	EEIRRMQDMLTQMQEKLK	HHHHHHHHHHHHHHHHHH	0.564100666121065	0	0.532511028818286	MEMMLLIQQ	KTREDEQRK	NA	NA
DrosophilamelanogasterNP573147–Sep4	395	18	EIRRMQDMLTQMQEKLKQ	HHHHHHHHHHHHHHHHHH	0.542188639339322	1	0.84182607553632	MEMMLLIQQ	KTREDQQRK	NA	NA
DrosophilamelanogasterNP573147–Sep4	396	18	IRRMQDMLTQMQEKLKQT	HHHHHHHHHHHHHHHHHH	0.569213135592176	2	1.19733719999901	MTMMLLIQQ	KTREDQQRK	NA	NA
DrosophilamelanogasterNP573147–Sep4	397	16	RRMQDMLTQMQEKLKQ	HHHHHHHHHHHHHHHH	0.555272541241215	2	1.18417727893171	KMMMLLQ	QKTREDQQR	NA	NA
DrosophilamelanogasterNP573147–Sep4	398	16	RMQDMLTQMQEKLKQT	HHHHHHHHHHHHHHHH	0.510816111849057	1	0.81221040958551	MTMMLLQQ	KTEDQQRK	NA	NA
DrosophilamelanogasterNP573147–Sep4	399	14	MQDMLTQMQEKLKQ	HHHHHHHHHHHHHH	0.549488240227538	0	0.518716898774795	KMMMLLQ	QKTEDQQ	NA	NA
DrosophilamelanogasterNP573147–Sep4	400	14	QDMLTQMQEKLKQT	HHHHHHHHHHHHHH	0.475159190945553	0	0.448550276252602	KMTMLLQ	QKTEDQQ	NA	NA
DrosophilamelanogasterNP573147–Sep4	401	12	DMLTQMQEKLKQ	HHHHHHHHHHHH	0.537900841982711	0	0.50777839483168	KMMLLQ	KTEDQQ	NA	NA
DrosophilamelanogasterNP573147–Sep4	402	12	MLTQMQEKLKQT	HHHHHHHHHHHH	0.490755745897847	1	0.793273424127567	KMTMLLQ	KTEQQ	NA	NA
DrosophilamelanogasterNP573147–Sep4	403	10	LTQMQEKLKQ	HHHHHHHHHH	0.532313745068987	1	0.832504175345124	MLLQ	KTEQQK	NA	NA
DrosophilamelanogasterNP651961–Sep5	195	16	KSELSGFKERIMDELR	HHHHHHHHHHHHHHHH	0.452409671067266	0	0.427074729487499	EFILLKKM	SRESDGRE	NA	NA
DrosophilamelanogasterNP651961–Sep5	196	10	SELSGFKERI	HHHHHHHHHH	0.499965398357735	0	0.471967336049702	EFILK	SESGR	NA	NA
DrosophilamelanogasterNP651961–Sep5	197	10	ELSGFKERIM	HHHHHHHHHH	0.48845720681537	0	0.46110360323371	FILKM	SEGRE	NA	NA
DrosophilamelanogasterNP651961–Sep5	198	10	LSGFKERIMD	HHHHHHHHHH	0.563599969304594	0	0.532038371023536	FILK	MSEDGR	NA	NA
DrosophilamelanogasterNP651961–Sep5	199	12	SGFKERIMDELR	HHHHHHHHHHHH	0.488685999752772	0	0.461319583766617	EFILKM	SREDGR	NA	NA
DrosophilamelanogasterNP651961–Sep5	201	10	FKERIMDELR	HHHHHHHHHH	0.585190446451348	0	0.552419781450072	EFILKM	REDR	NA	NA
DrosophilamelanogasterNP651961–Sep5	275	10	FVKLREMLIR	HHHHHHHHHH	0.544942701499557	2	1.17442591021558	LLFRI	VERKM	NA	NA
DrosophilamelanogasterNP651961–Sep5	345	12	EVRQMFVQRVKQ	HHHHHHHHHHHH	0.333006095060558	2	0.974357753737167	RVFVR	VKQQEQM	NA	NA
DrosophilamelanogasterNP651961–Sep5	346	10	VRQMFVQRVK	HHHHHHHHHH	0.345650206552802	3	1.31629379498584	MRVFVR	VKQQ	NA	NA
DrosophilamelanogasterNP651961–Sep5	348	10	QMFVQRVKQK	HHHHHHHHHH	0.264218521411782	3	1.23942228421272	KFVV	KQQQMR	NA	NA
DrosophilamelanogasterNP651961–Sep5	350	14	FVQRVKQKENELKD	HHHHHHHHHHHHHH	0.431287666518288	1	0.737135557193264	KFLVEVK	KNQDQER	NA	NA
DrosophilamelanogasterNP651961–Sep5	359	18	NELKDNEKELHTKFDRLK	HHHHHHHHHHHHHHHHHH	0.470319137308387	0	0.443981265619117	KNLLLFEKH	KDKNTDREE	NA	NA
DrosophilamelanogasterNP651961–Sep5	360	18	ELKDNEKELHTKFDRLKR	HHHHHHHHHHHHHHHHHH	0.492575685389433	1	0.794991447007625	KNLLLFEKH	KDKRTDREE	NA	NA
DrosophilamelanogasterNP651961–Sep5	361	18	LKDNEKELHTKFDRLKRE	HHHHHHHHHHHHHHHHHH	0.492575685389434	1	0.794991447007625	KNLLLFEKH	KDKRTDREE	NA	NA
DrosophilamelanogasterNP651961–Sep5	362	16	KDNEKELHTKFDRLKR	HHHHHHHHHHHHHHHH	0.45087868736993	2	1.08562948087721	KNLLFEK	HKDKRTDRE	NA	NA
DrosophilamelanogasterNP651961–Sep5	363	14	DNEKELHTKFDRLK	HHHHHHHHHHHHHH	0.419510138352227	0	0.396017570604502	KNLLFEKH	DKTDRE	NA	NA
DrosophilamelanogasterNP651961–Sep5	364	14	NEKELHTKFDRLKR	HHHHHHHHHHHHHH	0.44156452982589	2	1.07683691615564	KNLLFEK	HDKRTRE	NA	NA
DrosophilamelanogasterNP651961–Sep5	365	14	EKELHTKFDRLKRE	HHHHHHHHHHHHHH	0.46912811785707	1	0.772856943257074	KLLFEKH	DKRTREE	NA	NA
DrosophilamelanogasterNP651961–Sep5	366	12	KELHTKFDRLKR	HHHHHHHHHHHH	0.581550861835585	3	1.53898401357279	KLLFK	HDKRTRE	NA	NA
DrosophilamelanogasterNP651961–Sep5	367	12	ELHTKFDRLKRE	HHHHHHHHHHHH	0.518033062752866	1	0.819023211238705	KLLFKH	DRTREE	NA	NA
DrosophilamelanogasterNP651961–Sep5	368	10	LHTKFDRLKR	HHHHHHHHHH	0.590425440447378	3	1.54736161578232	KLLFK	HDRTR	NA	NA
DrosophilamelanogasterNP724659Pnut	295	10	DEVHLFKKQI	HHHHHHHHHH	0.457412911910732	0	0.431797788843731	QEFIVK	HKDL	140	412
DrosophilamelanogasterNP724659Pnut	297	12	VHLFKKQILNEI	HHHHHHHHHHHH	0.402954395123427	1	0.710388948996515	EFIVIKL	HKNLQ	140	412
DrosophilamelanogasterNP724659Pnut	377	12	FIALRNMVIRTH	HHHHHHHHHHHH	0.318341896046486	2	0.960514749867883	TLVFHR	IINRAM	140	412
DrosophilamelanogasterNP724659Pnut	382	14	NMVIRTHLQDLKDV	HHHHHHHHHHHHHH	0.40725949271902	0	0.384452961126755	DVVHLIL	NKRQMDT	140	412
DrosophilamelanogasterNP724659Pnut	383	12	MVIRTHLQDLKD	HHHHHHHHHHHH	0.405998141897193	0	0.38326224595095	VHLIL	KRQMDTD	140	412
DrosophilamelanogasterNP724659Pnut	384	12	VIRTHLQDLKDV	HHHHHHHHHHHH	0.569509809074902	0	0.537617259766708	DVVHLIL	KRQDT	140	412
DrosophilamelanogasterNP724659Pnut	385	10	IRTHLQDLKD	HHHHHHHHHH	0.595645461018589	0	0.562289315201548	HLIL	KRQDTD	140	412
DrosophilamelanogasterNP724659Pnut	439	14	QKMKKMEAEMEQVF	HHHHHHHHHHHHHH	0.45923601953016	0	0.433518802436471	KVMMMFE	EKAQQKE	140	412
DrosophilamelanogasterNP724659Pnut	440	12	KMKKMEAEMEQV	HHHHHHHHHHHH	0.412410619732536	0	0.389315625027514	EKVMMME	EKAQK	140	412
DrosophilamelanogasterNP724659Pnut	450	14	QVFDMKVKEKMQKL	HHHHHHHHHHHHHH	0.278350237795416	2	0.922762624478872	KFLVMD	KQQMEVKK	140	412
DrosophilamelanogasterNP724659Pnut	451	16	VFDMKVKEKMQKLRDS	HHHHHHHHHHHHHHHH	0.281395059649717	2	0.925636936309333	KSKFLVMD	RKQMDEVK	140	412
DrosophilamelanogasterNP724659Pnut	452	14	FDMKVKEKMQKLRD	HHHHHHHHHHHHHH	0.379486787444581	2	1.01823552734768	KFLVMDR	KQMDEKK	140	412
DrosophilamelanogasterNP724659Pnut	453	14	DMKVKEKMQKLRDS	HHHHHHHHHHHHHH	0.285793344337776	2	0.929788917054861	KLVMDRK	QMDEKKS	140	412
DrosophilamelanogasterNP724659Pnut	454	12	MKVKEKMQKLRD	HHHHHHHHHHHH	0.378531239260447	3	1.34733348986186	KLVMRK	QMDEKK	140	412
DrosophilamelanogasterNP724659Pnut	455	12	KVKEKMQKLRDS	HHHHHHHHHHHH	0.463369594283898	3	1.427420897004	KLVMRK	QDEKKS	140	412
DrosophilamelanogasterNP724659Pnut	456	10	VKEKMQKLRD	HHHHHHHHHH	0.529626761322646	2	1.15996766268858	KLVMR	KQDEK	140	412
DrosophilamelanogasterNP724659Pnut	478	18	KKALELQIRELEEKRREF	HHHHHHHHHHHHHHHHHH	0.406098472540608	1	0.713356958078334	EAKQFLLRI	KEERRKELE	140	412
DrosophilamelanogasterNP724659Pnut	479	10	KALELQIREL	HHHHHHHHHH	0.518722364851263	0	0.489673912419592	AQLLI	ERKLE	140	412
Ecostatus2442078	392	18	FVGLRRRLVRFVMWTALP	HHHHHHHHHHHHHHHHHH	0.219489586327568	4	1.52719816949322	PFLTLFVRA	VVMRLRGWR	107	388
Ecostatus2442078	393	10	VGLRRRLVRF	HHHHHHHHHH	0.46515396909653	4	1.75910534682712	FLLR	VVRRGR	107	388
Ecostatus2442078	394	12	GLRRRLVRFVMW	HHHHHHHHHHHH	0.371362950153506	4	1.67056662494491	RFLLVR	VMRRGW	107	388
Ecostatus2442078	395	10	LRRRLVRFVM	HHHHHHHHHH	0.525244133480263	4	1.81583046200537	FLLVR	VMRRR	107	388
Ecostatus2442078	396	10	RRRLVRFVMW	HHHHHHHHHH	0.288271333022421	4	1.59212813837317	RFLVR	VMRRW	107	388
Ecostatus2442078	424	14	ERMKESLRSTGRRI	HHHHHHHHHHHHHH	0.564156186056503	3	1.52256343963734	STMILGK	RERESRR	107	388
Ecostatus2442078	426	12	MKESLRSTGRRI	HHHHHHHHHHHH	0.580658369056975	3	1.53814150038978	STMILGK	RRESR	107	388
Ecostatus2444019	185	18	LDIMNHINMIIGYLNKCN	HHHHHHHHHHHHHHHHHH	0.437672131138216	0	0.413162491794476	HCIILINIM	NNLGNKMDY	111	393
Ecostatus2444019	186	16	DIMNHINMIIGYLNKC	HHHHHHHHHHHHHHHH	0.607898225907274	0	0.573855925256467	YHCIILII	MNNGNKMD	111	393
Ecostatus2444019	187	18	IMNHINMIIGYLNKCNEK	HHHHHHHHHHHHHHHHHH	0.554815912187444	1	0.853746221104947	YHCIILINI	MNNEGNKMK	111	393
Ecostatus2444019	188	18	MNHINMIIGYLNKCNEKW	HHHHHHHHHHHHHHHHHH	0.579652161608631	1	0.877191640558548	YHCIWLINI	MNNEGNKMK	111	393
Ecostatus2444019	189	18	NHINMIIGYLNKCNEKWL	HHHHHHHHHHHHHHHHHH	0.578608284579051	1	0.876206220642624	YHCIWLINI	LNNEGNKMK	111	393
Ecostatus2444019	190	18	HINMIIGYLNKCNEKWLQ	HHHHHHHHHHHHHHHHHH	0.557899579054232	1	0.856657202627195	YHCIWLINI	LNNEGQKMK	111	393
Ecostatus2444019	191	18	INMIIGYLNKCNEKWLQM	HHHHHHHHHHHHHHHHHH	0.582993724154765	1	0.880346075602098	YMCIWLINI	LNNEGQKMK	111	393
Ecostatus2444019	192	18	NMIIGYLNKCNEKWLQME	HHHHHHHHHHHHHHHHHH	0.481716455357084	0	0.454740333857087	YMCIWLENI	LNNEGQKMK	111	393
Ecostatus2444019	193	16	MIIGYLNKCNEKWLQM	HHHHHHHHHHHHHHHH	0.540253195828772	1	0.83999901686236	YMCIWLNI	LNEGQKMK	111	393
Ecostatus2444019	194	14	IIGYLNKCNEKWLQ	HHHHHHHHHHHHHH	0.632056314119869	1	0.926661160529156	CIWLNIL	NEGQKKY	111	393
Ecostatus2444019	360	10	LLHLRALLLK	HHHHHHHHHH	0.32249278124756	2	0.964433185497696	LLLR	LLAKHL	111	393
Ecostatus2444019	399	18	KVRQFIITTVVPVAVAVY	HHHHHHHHCHHHHHHHHH	0.156800326329866	2	0.808019508055393	ATVVIVVRA	IYVQVTKPF	111	393
Ecostatus2444019	424	16	VEQVKSKARSLRDKLR	HHHHHHHHHHHHHHHH	0.459170828034251	4	1.75345726166433	KKLVLAVR	KRREDSSQ	111	393
Ecostatus2444019	425	14	EQVKSKARSLRDKL	HHHHHHHHHHHHHH	0.446173426871774	3	1.41118771496695	KKLVLAR	KREDSSQ	111	393
Ecostatus2444019	426	14	QVKSKARSLRDKLR	HHHHHHHHHHHHHH	0.445883482421531	5	2.07091400740593	QKKLVLA	RKRRDSS	111	393
Ecostatus2444019	427	12	VKSKARSLRDKL	HHHHHHHHHHHH	0.467440450676227	4	1.76126378543836	KKLVLAR	KRDSS	111	393
Ecostatus2497596	172	12	TTFLHQLINSYR	HHHHHHHHHHHH	0.488881921977064	1	0.791504534346349	SFLYLI	TRHNTQ	160	421
Ecostatus2497596	173	10	TFLHQLINSY	HHHHHHHHHH	0.552060575977671	0	0.521145183722922	FLYLI	HNTQS	160	421
Ecostatus2497596	174	10	FLHQLINSYR	HHHHHHHHHH	0.613836476496413	1	0.909461633812614	SFLYLI	RHNQ	160	421
Ecostatus2497596	242	14	YKSFLRMLVKHLLQ	HHHHHHHHHHHHHH	0.519790937689396	3	1.48068264517879	HFLYLLV	KLRKSQM	160	421
Ecostatus2497596	243	12	KSFLRMLVKHLL	HHHHHHHHHHHH	0.513576943742207	3	1.47481663489264	HFLLLV	KLRKSM	160	421
Ecostatus2497596	244	12	SFLRMLVKHLLQ	HHHHHHHHHHHH	0.512853948447163	2	1.14413412733412	HFLLLV	LRKSQM	160	421
Ecostatus2497596	245	10	FLRMLVKHLL	HHHHHHHHHH	0.593713988038441	2	1.22046600470829	HFLLLV	LRKM	160	421
Ecostatus2497596	246	10	LRMLVKHLLQ	HHHHHHHHHH	0.5594137449309	2	1.18808657521477	LLLV	LRKQMH	160	421
Ecostatus2497596	274	14	AMAGTLKNSVTALL	HHHHHHHHHHHHHH	0.407412125551125	1	0.714597046520262	SMLLVAL	KTGNAAT	160	421
Ecostatus2497596	275	12	MAGTLKNSVTAL	HHHHHHHHHHHH	0.484963485752678	1	0.787805530550528	TSMLLVA	KTGNA	160	421
Ecostatus2497596	276	12	AGTLKNSVTALL	HHHHHHHHHHHH	0.425695710962045	1	0.731856751148171	SLLVALK	TGNAT	160	421
Ecostatus2497596	277	10	GTLKNSVTAL	HHHHHHHHHH	0.463466319379634	1	0.767512205494374	TSLLV	KTGNA	160	421
Ecostatus2497596	278	10	TLKNSVTALL	HHHHHHHHHH	0.490677041753315	1	0.79319912741513	SLLVL	KTNAT	160	421
Ecostatus2497596	279	10	LKNSVTALLY	HHHHHHHHHH	0.40642541995915	1	0.713665596441437	SLLVLK	TYNA	160	421
Ecostatus2497596	437	10	QYYYNFCTQY	HHHHHHHHHH	0.430350982006924	0	0.406251327014536	FYYC	YTQNQY	160	421
Ecostatus2545020	220	18	INLMRYLRIITSFLLEQR	HHHHHHHHHHHHHHHHHH	0.287412927634675	2	0.931317803687133	FYQILLLRT	MLRISREIN	142	422
Ecostatus2545020	221	18	NLMRYLRIITSFLLEQRA	HHHHHHHHHHHHHHHHHH	0.36425233871417	2	1.00385420774618	FYQILLLRT	MLRASREIN	142	422
Ecostatus2545020	222	18	LMRYLRIITSFLLEQRAK	HHHHHHHHHHHHHHHHHH	0.368363392478959	3	1.33773504250014	FYQILLLRT	MLRASREIK	142	422
Ecostatus2545020	223	16	MRYLRIITSFLLEQRA	HHHHHHHHHHHHHHHH	0.299966012419745	2	0.943167915724239	FYQILLRT	MLRASREI	142	422
Ecostatus2545020	224	16	RYLRIITSFLLEQRAK	HHHHHHHHHHHHHHHH	0.32609042258536	3	1.29782935892058	KFYQILLR	TLRASREI	142	422
Ecostatus2545020	225	12	YLRIITSFLLEQ	HHHHHHHHHHHH	0.419164180995861	0	0.395690986860093	FYQILL	TLRSEI	142	422
Ecostatus2545020	226	14	LRIITSFLLEQRAK	HHHHHHHHHHHHHH	0.266606948893964	2	0.911676959755902	FQILLRT	LRASEIK	142	422
Ecostatus2545020	281	10	VLMAAISQLV	HHHHHHHHHH	0.473736853034158	0	0.447207589264245	ALLIVM	SAQV	142	422
Ecostatus2545020	282	10	LMAAISQLVT	HHHHHHHHHH	0.521998717269097	0	0.492766789102027	LLIVM	STAQA	142	422
Ecostatus2545020	430	18	YSRYMAFCNAFEESGKQL	HHHHHHHHHHHHHHHHHH	0.433757298550884	0	0.409466889832034	SFLFYGCYE	MKNSEAQAR	142	422
Ecostatus2545020	431	18	SRYMAFCNAFEESGKQLQ	HHHHHHHHHHHHHHHHHH	0.415529266374049	0	0.392259627457103	RSFLFYGCQ	EMKNSEAQA	142	422
Ecostatus2545020	432	16	RYMAFCNAFEESGKQL	HHHHHHHHHHHHHHHH	0.467990049424211	0	0.441782606656455	RSFLFYGC	EMKNEAQA	142	422
Ecostatus2545020	467	18	YAKAKVALDSAKAAMSTL	HHHHHHHHHHHHHHHHHH	0.230038070336705	2	0.87715593839785	KAALAAMLY	KKSDAAVTS	142	422
Ecostatus2565032	168	12	TTFIRNLVSSYK	HHHHHHHHHHHH	0.525135864509524	2	1.15572825609699	SFLYIV	TKRSTN	155	418
Ecostatus2565032	169	10	TFIRNLVSSY	HHHHHHHHHH	0.585983208730214	1	0.883168149041322	SFLYIV	RSTN	155	418
Ecostatus2565032	170	10	FIRNLVSSYK	HHHHHHHHHH	0.659874786515654	2	1.28292179847078	SFLYIV	KRSN	155	418
Ecostatus2565032	233	16	INLVRYLRVVVDFILA	HHHHHHHHHHHHHHHH	0.390404760518928	1	0.698542093929868	YVLILVV	LRIDRAVNF	155	418
Ecostatus2565032	234	18	NLVRYLRVVVDFILAQRA	HHHHHHHHHHHHHHHHHH	0.368767752566615	2	1.00811675842288	FYQVLILRV	VLRADRAVN	155	418
Ecostatus2565032	235	18	LVRYLRVVVDFILAQRAK	HHHHHHHHHHHHHHHHHH	0.37618890129601	3	1.34512232282343	YQVLILRVV	LRADRAVKF	155	418
Ecostatus2565032	236	16	VRYLRVVVDFILAQRA	HHHHHHHHHHHHHHHH	0.298564011530345	2	0.941844426884646	FYQVILRV	VLRADRAV	155	418
Ecostatus2565032	237	16	RYLRVVVDFILAQRAK	HHHHHHHHHHHHHHHH	0.321729666023929	3	1.29371280472659	FYQVILRV	LRADRAVK	155	418
Ecostatus2565032	238	12	YLRVVVDFILAQ	HHHHHHHHHHHH	0.403043504929726	0	0.380473068653662	FYQVILV	LRDAV	155	418
Ecostatus2565032	239	14	LRVVVDFILAQRAK	HHHHHHHHHHHHHH	0.269403200243773	2	0.914316621030121	FQVILRV	LRADAVK	155	418
Ecostatus2565032	267	10	AMCGQLQNSL	HHHHHHHHHH	0.536584337173905	0	0.506535614292167	SMLLCQ	GNAQ	155	418
Ecostatus2565032	294	16	IIMSALSQLVTVIPVI	HHHHHHHHHHHHHHHH	0.406315435485779	0	0.383561771098575	VAILIILV	MPSTSVQI	155	418
Ecostatus2565032	295	16	IMSALSQLVTVIPVIA	HHHHHHHHHHHHHHHH	0.438566016220387	0	0.414006319312046	VAILIILAV	MPSTSVQ	155	418
Ecostatus2565032	296	12	MSALSQLVTVIP	HHHHHHHHHHHH	0.445879685812473	0	0.420910423406975	LILVMP	STSQVA	155	418
Ecostatus2565032	297	10	SALSQLVTVI	HHHHHHHHHH	0.519272348719829	0	0.490193097191518	ALILV	STSQV	155	418
Ecostatus2565032	298	12	ALSQLVTVIPVI	HHHHHHHHHHHH	0.428606753413433	0	0.404604775222281	VAILILV	PSTVQ	155	418
Ecostatus2565032	299	12	LSQLVTVIPVIA	HHHHHHHHHHHH	0.428381153892781	0	0.404391809274785	VILILAV	PSTVQ	155	418
Ecostatus2565032	317	14	EKELEQYRKEVRTM	HHHHHHHHHHHHHH	0.478227940186055	0	0.451447175535636	EEMYVLR	EREKKTQ	155	418
Ecostatus2565032	318	14	KELEQYRKEVRTML	HHHHHHHHHHHHHH	0.5320701225103	1	0.832274195649723	EEMYVLLR	REKKTQ	155	418
Ecostatus2565032	319	12	ELEQYRKEVRTM	HHHHHHHHHHHH	0.468674326118297	0	0.442428563855672	EEMYVLR	REKTQ	155	418
Ecostatus2565032	320	12	LEQYRKEVRTML	HHHHHHHHHHHH	0.563062363712607	1	0.861530871344701	EMYVLLR	REKTQ	155	418
Ecostatus2565032	321	10	EQYRKEVRTM	HHHHHHHHHH	0.515618356276817	1	0.816743728325315	EMYV	RREKTQ	155	418
Ecostatus2565032	322	10	QYRKEVRTML	HHHHHHHHHH	0.498000651052394	2	1.13011261459346	EMYVLR	RKTQ	155	418
Ecostatus2565032	400	12	PVRNYRWGVAYA	HHHHHHHHHHHH	0.162770970358196	2	0.813655796018137	NGPAYVV	RARWY	155	418
Ecostatus2565032	401	12	VRNYRWGVAYAL	HHHHHHHHHHHH	0.162374929067361	2	0.813281933039589	AYVVLR	ARWYNG	155	418
Ecostatus2565032	417	10	SDLLTLKRLL	HHHHHHHHHH	0.38508417690869	1	0.693519463001803	LDLLLK	LRST	155	418
Ecostatus2565032	433	18	SLYAMLDESYSRYLTFCK	HHHHHHHHHHHHHHHHHH	0.458984055048497	0	0.433280947965781	FSLYLCYYL	DKSATESRM	155	418
Ecostatus2565032	434	18	LYAMLDESYSRYLTFCKQ	HHHHHHHHHHHHHHHHHH	0.465754796996662	0	0.439672528364849	FSLYLCYYL	DKSATEQRM	155	418
Ecostatus2565032	435	18	YAMLDESYSRYLTFCKQY	HHHHHHHHHHHHHHHHHH	0.431886381377511	0	0.40770074402037	FSYYLCYYL	DKSATEQRM	155	418
Ecostatus2565032	437	16	MLDESYSRYLTFCKQY	HHHHHHHHHHHHHHHH	0.481804128507663	0	0.454823097311234	MFSYYLCY	LDKSTEQR	155	418
Ecostatus2565032	442	12	YSRYLTFCKQYE	HHHHHHHHHHHH	0.42123727826306	1	0.727647990680328	FYYCYEL	KSTQR	155	418
Ecostatus2565032	443	10	SRYLTFCKQY	HHHHHHHHHH	0.46449446388774	2	1.09848277391003	FYYCL	KSTQR	155	418
Ecostatus2565032	444	10	RYLTFCKQYE	HHHHHHHHHH	0.437340542499077	1	0.742849472119129	FYYCE	LKTQR	155	418
Ecostatus2565032	448	18	FCKQYEANGKQLPLIVQN	HHHHHHHCCCCHHHHHHH	0.372834132486486	1	0.681955421067242	QINFLYVGC	PEQKKLANQ	155	418
Ecostatus2565032	496	12	LMAENKVLVERI	HHHHHHHHHHHH	0.406500178533516	0	0.383736168535639	ELLINVM	KEAVR	155	418
Ecostatus2565032	499	12	ENKVLVERINAL	HHHHHHHHHHHH	0.40227241330916	0	0.379745158163847	RELLIN	VNKEAV	155	418
Ecostatus2565032	500	12	NKVLVERINALE	HHHHHHHHHHHH	0.432872490619525	0	0.408631631144831	RLLINE	VNKEAV	155	418
Ecostatus2565032	501	10	KVLVERINAL	HHHHHHHHHH	0.56248018646311	1	0.860981296021176	RLLI	VNKEAV	155	418
Ecostatus2596337	277	10	TTFINNLISS	HHHHHHHHHH	0.482342778799665	0	0.455331583186884	FLIIT	NSTNS	265	542
Ecostatus2596337	278	10	TFINNLISSY	HHHHHHHHHH	0.576301890754166	0	0.544028984871933	FLYII	NSTNS	265	542
Ecostatus2596337	341	18	INLVFFLRIMVNFILQQR	HHHHHHHHHHHHHHHHHH	0.162581900681542	2	0.813477314243375	FFQMLILRV	VLRINFQIN	265	542
Ecostatus2596337	342	18	NLVFFLRIMVNFILQQRA	HHHHHHHHHHHHHHHHHH	0.243945936021761	2	0.890284963604542	NFFQMLILR	VVLRANFQI	265	542
Ecostatus2596337	343	18	LVFFLRIMVNFILQQRAK	HHHHHHHHHHHHHHHHHH	0.244391268802066	3	1.22070535774915	FFQMLILRV	VLRANFQIK	265	542
Ecostatus2596337	344	16	VFFLRIMVNFILQQRA	HHHHHHHHHHHHHHHH	0.180864360204451	2	0.830735956033002	IFFQMIL	RVVLRANFQ	265	542
Ecostatus2596337	345	16	FFLRIMVNFILQQRAK	HHHHHHHHHHHHHHHH	0.208715285936587	3	1.18702722992414	IKFFQMIL	RVLRANFQ	265	542
Ecostatus2596337	346	14	FLRIMVNFILQQRA	HHHHHHHHHHHHHH	0.346238878382201	2	0.986849501192798	FFQMILR	VLRANQI	265	542
Ecostatus2596337	347	14	LRIMVNFILQQRAK	HHHHHHHHHHHHHH	0.264481173652745	3	1.23967022792819	FQMILRV	LRANQIK	265	542
Ecostatus2596337	372	16	NMAAMCGQLQNSITAC	HHHHHHHHHHHHHHHH	0.472029111608843	0	0.445595481358748	SMCLMICQ	ATGNAAQN	265	542
Ecostatus2596337	373	14	MAAMCGQLQNSITA	HHHHHHHHHHHHHH	0.44778432270432	0	0.422708400632878	SMLMICQ	ATGNAAQ	265	542
Ecostatus2596337	374	12	AAMCGQLQNSIT	HHHHHHHHHHHH	0.440686611003857	0	0.416008160787641	SMLICQ	ATGNAQ	265	542
Ecostatus2596337	375	12	AMCGQLQNSITA	HHHHHHHHHHHH	0.42423757387708	0	0.400480269739963	SMLICQ	TGNAAQ	265	542
Ecostatus2596337	376	10	MCGQLQNSIT	HHHHHHHHHH	0.562194760606515	0	0.53071185401255	SMLICQ	TGNQ	265	542
Ecostatus2596337	402	10	IMMSALSQLV	HHHHHHHHHH	0.428231599423006	0	0.404250629855317	ALMLVM	SSQI	265	542
Ecostatus2596337	403	16	MMSALSQLVTVIPVIA	HHHHHHHHHHHHHHHH	0.403510912034323	0	0.3809143009604	AILMILAVM	PSTSVQV	265	542
Ecostatus2596337	404	12	MSALSQLVTVIP	HHHHHHHHHHHH	0.445879685812473	0	0.420910423406975	LILVMP	STSQVA	265	542
Ecostatus2596337	405	10	SALSQLVTVI	HHHHHHHHHH	0.519272348719829	0	0.490193097191518	ALILV	STSQV	265	542
Ecostatus2596337	406	12	ALSQLVTVIPVI	HHHHHHHHHHHH	0.428606753413433	0	0.404604775222281	VAILILV	PSTVQ	265	542
Ecostatus2596337	407	12	LSQLVTVIPVIA	HHHHHHHHHHHH	0.428381153892781	0	0.404391809274785	VILILAV	PSTVQ	265	542
Ecostatus2596337	428	12	LAEYRQEIRTRL	HHHHHHHHHHHH	0.429420461520556	1	0.735372915675405	RYILLRR	AQTEE	265	542
Ecostatus2596337	597	18	QQAMSTLIAENKGLVERL	HHHHHHHHHHHHHHHHHH	0.402084964799929	0	0.379568206771133	ALLLNMVIQ	KSEAQGTRE	265	542
Ecostatus2596337	598	18	QAMSTLIAENKGLVERLQ	HHHHHHHHHHHHHHHHHH	0.40208496479993	0	0.379568206771134	ALLLNMVIQ	KSEAQGTRE	265	542
Ecostatus2596337	599	16	AMSTLIAENKGLVERL	HHHHHHHHHHHHHHHH	0.439583517306356	0	0.4149668403372	ALLLNMVI	KSEAGTRE	265	542
Ecostatus2596337	600	18	MSTLIAENKGLVERLQAL	HHHHHHHHHHHHHHHHHH	0.402945224951239	0	0.38038029235397	ELLLLNMVI	QKSEAAGTR	265	542
Ecostatus2596337	601	14	STLIAENKGLVERL	HHHHHHHHHHHHHH	0.417465332366375	0	0.394087273753858	LLLNVI	KSEAGTRE	265	542
Ecostatus2596337	602	14	TLIAENKGLVERLQ	HHHHHHHHHHHHHH	0.415298979432363	0	0.392042236584151	LLLNVIQ	KEAGTRE	265	542
Ecostatus2596337	603	18	LIAENKGLVERLQALQDK	HHHHHHHHHHHHHHHHHH	0.406820448027732	0	0.384038502938179	ELLLLNQVI	QKDEAAGKR	265	542
Ecostatus2596337	606	12	ENKGLVERLQAL	HHHHHHHHHHHH	0.419249090286525	0	0.39577114123048	RELLLNV	QKEAG	265	542
Ecostatus2596337	607	14	NKGLVERLQALQDK	HHHHHHHHHHHHHH	0.438152985862312	1	0.743616418654023	RLLLNQV	QKDEAGK	265	542
Ecostatus2596337	608	12	KGLVERLQALQD	HHHHHHHHHHHH	0.535767696761782	0	0.505764705743122	RLLLQV	QKDEAG	265	542
Ecostatus2596337	609	12	GLVERLQALQDK	HHHHHHHHHHHH	0.496747143675583	0	0.468929303629751	LLLQV	QDEAGKR	265	542
Ecostatus2654810	74	12	TTFINNIISSYK	HHHHHHHHHHHH	0.517078037148327	1	0.818121667068021	SFIYII	TKNSTN	61	341
Ecostatus2654810	75	12	TFINNIISSYKI	HHHHHHHHHHHH	0.40969889555706	1	0.716755757405865	SFIYII	KNSTIN	61	341
Ecostatus2654810	76	12	FINNIISSYKIA	HHHHHHHHHHHH	0.450833483103213	1	0.755586808049433	SFAIYI	IKNSIN	61	341
Ecostatus2654810	77	10	INNIISSYKI	HHHHHHHHHH	0.42696692587454	1	0.733056778025566	IYII	KNSINS	61	341
Ecostatus2654810	139	12	DINLTRYIRAIT	HHHHHHHHHHHH	0.404130712935735	1	0.711499393011334	YILIDT	TRIRAN	61	341
Ecostatus2654810	140	16	INLTRYIRAITTYLLE	HHHHHHHHHHHHHHHH	0.425230050458017	1	0.731417167632368	YILLITT	LRITREANY	61	341
Ecostatus2654810	141	16	NLTRYIRAITTYLLEQ	HHHHHHHHHHHHHHHH	0.507747969471618	1	0.809314083181207	YQILLITT	LRTREANY	61	341
Ecostatus2654810	142	16	LTRYIRAITTYLLEQR	HHHHHHHHHHHHHHHH	0.456380083292448	2	1.09082279862807	YYQILLIRT	TLRTREA	61	341
Ecostatus2654810	143	14	TRYIRAITTYLLEQ	HHHHHHHHHHHHHH	0.445245928544145	1	0.750312156545673	YQILITT	LRTREAY	61	341
Ecostatus2654810	144	14	RYIRAITTYLLEQR	HHHHHHHHHHHHHH	0.402647735406506	2	1.04009946222374	YYQILIRT	LRTREA	61	341
Ecostatus2654810	145	12	YIRAITTYLLEQ	HHHHHHHHHHHH	0.436529904592183	0	0.412084229935021	YYQILIT	LRTEA	61	341
Ecostatus2654810	146	10	IRAITTYLLE	HHHHHHHHHH	0.507536381643878	0	0.479114344271821	ILIT	LRTEAY	61	341
Ecostatus2654810	230	10	YRAEINNMLA	HHHHHHHHHH	0.429645762260939	0	0.405585599574327	EMYILR	NAAN	61	341
Ecostatus2654810	340	18	SLYSMLDDSYKRYVQFCS	HHHHHHHHHHHHHHHHHH	0.522192614809644	0	0.492949828380304	FSLYLCYYV	DSKSQDSRM	61	341
Ecostatus2654810	341	16	LYSMLDDSYKRYVQFC	HHHHHHHHHHHHHHHH	0.584253290830283	0	0.551535106543787	FSLYLCYYV	DKSQDRM	61	341
Ecostatus2654810	342	16	YSMLDDSYKRYVQFCS	HHHHHHHHHHHHHHHH	0.497614519158302	0	0.469748106085437	FSYLCYYV	DSKSQDRM	61	341
Ecostatus2654810	343	12	SMLDDSYKRYVQ	HHHHHHHHHHHH	0.474514942344991	0	0.447942105573671	SYLYV	DKSQDRM	61	341
Ecostatus2654810	344	12	MLDDSYKRYVQF	HHHHHHHHHHHH	0.517192263856601	0	0.488229497080632	MFSYLY	VDKQDR	61	341
Ecostatus2654810	345	10	LDDSYKRYVQ	HHHHHHHHHH	0.600545271017237	0	0.566914735840272	SYLYVD	KQDR	61	341
Ecostatus2654810	346	10	DDSYKRYVQF	HHHHHHHHHH	0.450805773176055	0	0.425560649878196	FSYYV	DKQDR	61	341
Ecostatus2654810	397	18	KSVMHTLTEENKMLAERL	HHHHHHHHHHHHHHHHHH	0.403332826718953	0	0.380746188422692	REVLLLNMA	TKKHEESMT	61	341
Ecostatus2654810	408	12	KMLAERLTEVER	HHHHHHHHHHHH	0.496628998786422	0	0.468817774854382	RVLLE	ATKREEM	61	341
Ecostatus2654810	422	10	AELLERLRSA	HHHHHHHHHH	0.536437189024851	0	0.50639670643946	ALLL	RAESER	61	341
Ecostatus2654810	452	12	AQAQVENSIKAV	HHHHHHHHHHHH	0.409798628214006	0	0.386849905034022	SAVVIQ	EKANAQ	61	341
Ecostatus2654810	454	10	AQVENSIKAV	HHHHHHHHHH	0.475623875064983	0	0.448988938061344	SVVI	EKANAQ	61	341
Ecostatus2696053	364	12	TTCIRNLIGDWK	HHHHHHHHHHHH	0.626561795168353	1	0.921474334638925	CLWIIT	KRGTND	351	665
Ecostatus2696053	365	10	TCIRNLIGDW	HHHHHHHHHH	0.725136674410253	0	0.684529020643279	CLWII	RGTND	351	665
Ecostatus2696053	366	10	CIRNLIGDWK	HHHHHHHHHH	0.776559933008887	1	1.06307257676039	CLWII	KRGND	351	665
Ecostatus2696053	441	16	INLVNNLQTVVKFLLR	HHHHHHHHHHHHHHHH	0.498047472958292	2	1.13015681447263	VLLLVVL	QIKNRTNFN	351	665
Ecostatus2696053	442	16	NLVNNLQTVVKFLLRQ	HHHHHHHHHHHHHHHH	0.552225171071236	2	1.18130056149125	QVLLLVVL	QKNRTNFN	351	665
Ecostatus2696053	443	14	LVNNLQTVVKFLLR	HHHHHHHHHHHHHH	0.606315531513184	2	1.23236186174845	VLLLVVL	QKNRTFN	351	665
Ecostatus2696053	444	14	VNNLQTVVKFLLRQ	HHHHHHHHHHHHHH	0.503166693519875	2	1.13498935868276	QVLLVVL	QKNRTFN	351	665
Ecostatus2696053	445	12	NNLQTVVKFLLR	HHHHHHHHHHHH	0.549921345726222	2	1.17912575036555	NVLLV	LQKNRTF	351	665
Ecostatus2696053	446	12	NLQTVVKFLLRQ	HHHHHHHHHHHH	0.494481222308871	2	1.12679027385957	QVLLVL	QKRTFN	351	665
Ecostatus2696053	447	10	LQTVVKFLLR	HHHHHHHHHH	0.604046073450684	2	1.23021949333745	VLLV	LQKRTF	351	665
Ecostatus2696053	448	10	QTVVKFLLRQ	HHHHHHHHHH	0.431881933881842	2	1.06769654558446	QVLV	LQKRTF	351	665
Ecostatus2696053	530	12	DFRTELLQVIRH	HHHHHHHHHHHH	0.469900801455898	0	0.443586356574368	VFLIR	LRTQDHE	351	665
Ecostatus2696053	531	10	FRTELLQVIR	HHHHHHHHHH	0.510823724983164	1	0.812217596384106	VFLIR	LRTQE	351	665
Ecostatus2696053	532	10	RTELLQVIRH	HHHHHHHHHH	0.378754201394397	1	0.687543966116311	VLIRL	RTQHE	351	665
Ecostatus2696053	684	12	HTFAKQFEQQLY	HHHHHHHHHHHH	0.400320790208718	0	0.37790282595703	QFFLA	EHYKQTQ	351	665
Ecostatus2696053	685	10	TFAKQFEQQL	HHHHHHHHHH	0.561319399953651	0	0.529885513556247	QFFLA	EKQTQ	351	665
Ecostatus2696053	686	10	FAKQFEQQLY	HHHHHHHHHH	0.507095278118654	0	0.478697942544009	QFFLA	EYKQQ	351	665
Ecostatus2696053	742	12	KKLSGDLKAALA	HHHHHHHHHHHH	0.458997740431091	2	1.09329386696695	ALLLS	KKAGAKD	351	665
Ecostatus2696053	743	10	KLSGDLKAAL	HHHHHHHHHH	0.521226189675837	1	0.82203752305399	ALLLS	KGAKD	351	665
Ecostatus2696053	744	10	LSGDLKAALA	HHHHHHHHHH	0.423791223369423	0	0.400058914860735	ALLLS	KAGAD	351	665
Ecostatus2696053	766	16	KQEKDRLNSEVAKLTK	HHHHHHHHHHHHHHHH	0.376133323014335	2	1.01506985692553	EELLVKTN	KADKSQKR	351	665
Ecostatus2696053	770	12	DRLNSEVAKLTK	HHHHHHHHHHHH	0.552462536497957	1	0.851524634454071	ELLVTN	ADKSKR	351	665
Ecostatus2696053	771	12	RLNSEVAKLTKE	HHHHHHHHHHHH	0.520380627452487	1	0.821239312315147	ELLVTN	AKSKRE	351	665
Ecostatus2696053	772	10	LNSEVAKLTK	HHHHHHHHHH	0.555091398974694	1	0.854006280632111	ELLVTN	AKSK	351	665
Ecostatus2696053	781	12	KESLGSFASGMG	HHHHHHHHHHHH	0.419515981656453	0	0.396023086683691	GSFMLA	KGGSES	351	665
Ecostatus2696053	783	10	SLGSFASGMG	HHHHHHHHHH	0.442201156350408	0	0.417437891594785	SFMLA	GGSSG	351	665
Ecostatus2696053	800	10	VILGLVALIW	HHHHHHHHHH	0.407373915021329	0	0.384560975780134	LIIVW	LAGLV	351	665
Ecostatus2696053	801	10	ILGLVALIWS	HHHHHHHHHH	0.451910209055617	0	0.426603237348502	LIIVWL	ASGL	351	665
EhuxleyiXP0057750471	281	14	LRNLVMWSGQWQEL	HHHHHHHHHHHHHH	0.481305963913645	0	0.454352829934481	NLWWLSL	QVGREMQ	95	309
EhuxleyiXP0057750471	282	14	RNLVMWSGQWQELK	HHHHHHHHHHHHHH	0.428150183145534	1	0.734173772889384	QNLWWLKS	QVGREM	95	309
EhuxleyiXP0057750471	284	12	LVMWSGQWQELK	HHHHHHHHHHHH	0.449561881556697	0	0.424386416189522	QLWWLKS	QVGEM	95	309
EhuxleyiXP0057750471	286	12	MWSGQWQELKHA	HHHHHHHHHHHH	0.466392770216602	0	0.440274775084472	MAQLWW	KSQHGE	95	309
EhuxleyiXP0057750471	287	10	WSGQWQELKH	HHHHHHHHHH	0.567282592092325	0	0.535514766935155	QLWWK	SQHGE	95	309
EhuxleyiXP0057750471	353	14	RTALRLLALLALLL	HHHHHHHHHHHHHH	0.359892763872302	2	0.999738769095453	TLLLALL	ALARLRL	95	309
EhuxleyiXP0057750471	357	10	RLLALLALLL	HHHHHHHHHH	0.469508352705928	1	0.773215884954396	LLLLLL	AALR	95	309
EhuxleyiXP0057750471	389	16	AKLMRGLVDRLAAEKG	HHHHHHHHHHHHHHHH	0.385679716741513	2	1.02408165260399	LELLMKVA	ARGDKAGR	95	309
EhuxleyiXP0057750471	390	16	KLMRGLVDRLAAEKGQ	HHHHHHHHHHHHHHHH	0.390371717864579	2	1.02851090166416	RLELLMKV	ARGDKAGQ	95	309
EhuxleyiXP0057750471	391	14	LMRGLVDRLAAEKG	HHHHHHHHHHHHHH	0.372325734197637	1	0.681475493082569	RLELLMKV	ARGDAG	95	309
EhuxleyiXP0057750471	392	10	MRGLVDRLAA	HHHHHHHHHH	0.584352706958842	1	0.881628955369146	LLMV	ARDAGR	95	309
EhuxleyiXP0057750471	393	10	RGLVDRLAAE	HHHHHHHHHH	0.438877899676474	0	0.414300737294591	ELLV	ARDAGR	95	309
EhuxleyiXP0057750471	404	18	GQALHAYERRVASLSGEL	HHHHHHHHHHHHHHHHHH	0.400850325522427	0	0.378402707293171	RALYLVLSE	GAHGRQSAE	95	309
EhuxleyiXP0057750471	405	18	QALHAYERRVASLSGELQ	HHHHHHHHHHHHHHHHHH	0.401529589303621	0	0.379043932302618	RALYLVLSE	QAHGRQSAE	95	309
EhuxleyiXP0057750471	406	16	ALHAYERRVASLSGEL	HHHHHHHHHHHHHHHH	0.43753278856846	0	0.413030952408626	RALYLVLSE	AHGRSAE	95	309
EhuxleyiXP0057750471	407	16	LHAYERRVASLSGELQ	HHHHHHHHHHHHHHHH	0.430723601619209	0	0.406603079928534	RLYLVLSE	QAHGRSAE	95	309
EhuxleyiXP0057750471	408	10	HAYERRVASL	HHHHHHHHHH	0.373317866178315	1	0.682412065672329	RLYVE	AHRSA	95	309
EhuxleyiXP0057750471	409	14	AYERRVASLSGELQ	HHHHHHHHHHHHHH	0.402082995514214	0	0.379566347765418	RLYLVSE	QAGRSAE	95	309
EhuxleyiXP0057750471	410	12	YERRVASLSGEL	HHHHHHHHHHHH	0.478876651334573	0	0.452059558859837	RLYLVSE	AGRSE	95	309
EhuxleyiXP0057750471	411	12	ERRVASLSGELQ	HHHHHHHHHHHH	0.40754840598333	0	0.384725695248264	RLLVSE	QAGRSE	95	309
EhuxleyiXP0057750471	412	16	RRVASLSGELQAARAL	HHHHHHHHHHHHHHHH	0.203929009784808	2	0.852508985236858	ERALLVRS	QAAGRASL	95	309
EhuxleyiXP0057750471	413	10	RVASLSGELQ	HHHHHHHHHH	0.410019131056981	0	0.38705805971779	LLVSQ	AGSER	95	309
EhuxleyiXP0057750471	436	18	SAIAKERDALLRQLRASK	HHHHHHHHHHHHHHHHHH	0.346076679448775	3	1.31669638539964	QESLILRKL	ARDSRKAAA	95	309
EhuxleyiXP0057750471	437	18	AIAKERDALLRQLRASKD	HHHHHHHHHHHHHHHHHH	0.385401344813626	2	1.02381886950406	QESLILRKL	ARDDRKAAA	95	309
EhuxleyiXP0057750471	443	10	DALLRQLRAS	HHHHHHHHHH	0.513430343638426	1	0.814678244394675	QSLLL	RDRAA	95	309
EhuxleyiXP0057750471	493	14	ASEHVLTGVRSILG	HHHHHHHHHHHHHH	0.403671211498089	0	0.381065623654196	GAIVVSLL	REGTSH	95	309
EhuxleyiXP0057750471	494	12	SEHVLTGVRSIL	HHHHHHHHHHHH	0.45990901846677	0	0.434154113432631	GIVVSLL	RETSH	95	309
EhuxleyiXP0057750471	495	18	EHVLTGVRSILGSTDRAL	HHHHHHHHHHHHHHHHHH	0.466277525749168	0	0.440165984307214	GAIVTVLLL	DREGTRSHS	95	309
EhuxleyiXP0057750471	496	18	HVLTGVRSILGSTDRALH	HHHHHHHHHHHHHHHHHH	0.43839928598694	1	0.743848925971671	AIVTVLLLD	RHGTRSHSG	95	309
EhuxleyiXP0057750471	497	18	VLTGVRSILGSTDRALHK	HHHHHHHHHHHHHHHHHH	0.481827029892947	2	1.11484471621894	AIVTVLLLD	RHGTRSKSG	95	309
EhuxleyiXP0057750471	498	18	LTGVRSILGSTDRALHKA	HHHHHHHHHHHHHHHHHH	0.442484596594895	2	1.07770545918558	AIATVLLLD	RHGTRSKSG	95	309
EhuxleyiXP0057750471	499	18	TGVRSILGSTDRALHKAG	HHHHHHHHHHHHHHHHHH	0.402206908051355	2	1.03968332120048	GAIATVLLG	DRHGTRSKS	95	309
EhuxleyiXP0057750471	500	18	GVRSILGSTDRALHKAGR	HHHHHHHHHHHHHHHHHH	0.471973825529472	3	1.43554329129982	GAIATVLLG	DRHGRRSKS	95	309
EhuxleyiXP0057750471	501	18	VRSILGSTDRALHKAGRA	HHHHHHHHHHHHHHHHHH	0.472915010653964	3	1.43643177005734	AAIATVLLG	DRHGRRSKS	95	309
Esiliculosus19219	50	12	TTFLNNIFRHLN	HHHHHHHHHHHH	0.637983168492288	1	0.93225611105672	HFILLF	TNNRTN	37	320
Esiliculosus19219	51	10	TFLNNIFRHL	HHHHHHHHHH	0.744039076122398	1	1.03237288785954	HFILLF	NRTN	37	320
Esiliculosus19219	52	10	FLNNIFRHLN	HHHHHHHHHH	0.792551003797353	1	1.0781681475847	HFILLF	NNRN	37	320
Esiliculosus19219	127	18	PVVDYIMNGNRRYLAEVR	HHHHHHHHCCHHHHHHHH	0.393428391569063	1	0.701396401641196	GVYIVNVLM	RRDANPRYE	37	320
Esiliculosus19219	128	16	VVDYIMNGNRRYLAEV	HHHHHHHCCHHHHHHH	0.468827759661203	0	0.442573405120176	GVYIVNVLM	RDANRYE	37	320
Esiliculosus19219	129	16	VDYIMNGNRRYLAEVR	HHHHHHCCHHHHHHHH	0.441773983273248	1	0.747034640209946	GYIVNVLM	RRDANRYE	37	320
Esiliculosus19219	199	10	EMKDFKTGIV	HHHHHHHHHH	0.434968682236733	0	0.410610436031476	EFIMK	VKTDG	37	320
Esiliculosus19219	200	14	MKDFKTGIVDLAAQ	HHHHHHHHHHHHHH	0.448287304996981	0	0.42318321591715	GLFIMAK	VKATDDQ	37	320
Esiliculosus19219	201	12	KDFKTGIVDLAA	HHHHHHHHHHHH	0.435992059198827	0	0.411576503883693	GLFIAK	VKATDD	37	320
Esiliculosus19219	203	10	FKTGIVDLAA	HHHHHHHHHH	0.408974849279726	0	0.386072257720062	GLFIAK	VATD	37	320
Esiliculosus19219	301	16	QDMKDEMKARYKAFVK	HHHHHHHHHHHHHHHH	0.429180577097579	2	1.06514646478011	RMFMYKV	KQKDKADAE	37	320
Esiliculosus19219	302	16	DMKDEMKARYKAFVKE	HHHHHHHHHHHHHHHH	0.411826597660694	1	0.718764308191695	ERMFMYKV	KKDKADAE	37	320
Esiliculosus19219	303	14	MKDEMKARYKAFVK	HHHHHHHHHHHHHH	0.444588628235362	3	1.40969166505418	ERMFMYK	VKKDKAA	37	320
Esiliculosus19219	304	14	KDEMKARYKAFVKE	HHHHHHHHHHHHHH	0.361594030719312	2	1.00134476499903	ERFMYKV	KKDKAAE	37	320
Esiliculosus19219	305	12	DEMKARYKAFVK	HHHHHHHHHHHH	0.473484692661433	2	1.10696954987239	RFMYV	KKDKAAE	37	320
Esiliculosus19219	306	12	EMKARYKAFVKE	HHHHHHHHHHHH	0.417918846163432	2	1.05451539077828	RFMYVK	KKAAEE	37	320
Esiliculosus19219	307	10	MKARYKAFVK	HHHHHHHHHH	0.482923261205476	4	1.77587955857797	RFMYV	KKKAA	37	320
Esiliculosus19219	308	10	KARYKAFVKE	HHHHHHHHHH	0.356182452501715	3	1.32623623516162	RFYVK	KKAAE	37	320
Esiliculosus19219	312	18	KAFVKEQTRPITEVTVGV	HHHHHHCCCCCHHHHHHH	0.391893001312903	1	0.69994699323938	PFVQVIVTT	KTKVRAEEG	37	320
Esiliculosus19219	397	12	LADWAKVIEKIQ	HHHHHHHHHHHH	0.738806704040938	0	0.697433528614646	VIWILQA	EAKKD	37	320
Esiliculosus19219	398	10	ADWAKVIEKI	HHHHHHHHHH	0.776890293247526	0	0.733384436825665	VIWIA	EAKKD	37	320
Esiliculosus19219	399	10	DWAKVIEKIQ	HHHHHHHHHH	0.796617428000359	0	0.752006852032339	VIWIQ	AEKKD	37	320
Esiliculosus19219	400	10	WAKVIEKIQE	HHHHHHHHHH	0.840149012480708	0	0.793100667781788	VIWIQ	AEEKK	37	320
Esiliculosus19219	401	10	AKVIEKIQEL	HHHHHHHHHH	0.657218983552557	0	0.620414720473614	LVII	QAEEKK	37	320
Esiliculosus19220	49	12	TTFLNNIFRHLN	HHHHHHHHHHHH	0.637983168492288	1	0.93225611105672	HFILLF	TNNRTN	36	322
Esiliculosus19220	50	10	TFLNNIFRHL	HHHHHHHHHH	0.744039076122398	1	1.03237288785954	HFILLF	NRTN	36	322
Esiliculosus19220	51	10	FLNNIFRHLN	HHHHHHHHHH	0.792551003797353	1	1.0781681475847	HFILLF	NNRN	36	322
Esiliculosus19220	119	18	VRKSFQPVVDFIIRGSRR	HHHHHHHHHHHHHHHHHH	0.493179719045315	4	1.78556165477878	SGVVIFSVR	IQRDKRPRF	36	322
Esiliculosus19220	120	18	RKSFQPVVDFIIRGSRRY	HHHHHHHHHHHHHHHHHH	0.479209535105483	4	1.77237380113958	SGVYIFSVR	IQRDKRPRF	36	322
Esiliculosus19220	121	18	KSFQPVVDFIIRGSRRYL	HHHHHHHHHHHHHHHHHH	0.514525172124429	3	1.47571176248546	GVYIFSVLI	QRDKRPRFS	36	322
Esiliculosus19220	122	18	SFQPVVDFIIRGSRRYLA	HHHHHHHHHHHHHHHHHH	0.444101807151068	2	1.07923210595061	GVYIFSVLI	QRDARPRFS	36	322
Esiliculosus19220	123	18	FQPVVDFIIRGSRRYLAE	HHHHHHHHHHHHHHHHHH	0.447554285891287	1	0.752491245881375	GVYIFSVLI	QRDARPRFE	36	322
Esiliculosus19220	124	18	QPVVDFIIRGSRRYLAEI	HHHHHHHHHHHHHHHHHH	0.448109527274869	1	0.753015393747476	GVYIISVLI	QRDARPRFE	36	322
Esiliculosus19220	125	18	PVVDFIIRGSRRYLAEIK	HHHHHHHHHHHHHHHHHH	0.458862158945636	2	1.09316587804468	GVYIISVLI	KRDARPRFE	36	322
Esiliculosus19220	126	16	VVDFIIRGSRRYLAEI	HHHHHHHHHHHHHHHH	0.543869191438901	1	0.843412516718323	GVYIISVLI	RDARRFE	36	322
Esiliculosus19220	127	16	VDFIIRGSRRYLAEIK	HHHHHHHHHHHHHHHH	0.516639223444471	2	1.14770742693158	GYIISVLI	KRDARRFE	36	322
Esiliculosus19220	128	14	DFIIRGSRRYLAEI	HHHHHHHHHHHHHH	0.512161414550535	1	0.813480375335705	GYIISLI	RDARRFE	36	322
Esiliculosus19220	129	14	FIIRGSRRYLAEIK	HHHHHHHHHHHHHH	0.481235260595078	3	1.44428608600175	GYIISLI	KRARRFE	36	322
Esiliculosus19220	130	12	IIRGSRRYLAEI	HHHHHHHHHHHH	0.655922772246888	2	1.27919109700106	YIISLI	RARREG	36	322
Esiliculosus19220	171	10	IEYMKQLSKV	HHHHHHHHHH	0.538120245583889	1	0.837985511831192	VYLMS	IKKEQ	36	322
Esiliculosus19220	198	10	EMFDFKKAIA	HHHHHHHHHH	0.430416053207729	0	0.406312754228096	FIMKA	FKDAE	36	322
Esiliculosus19220	199	12	MFDFKKAIADSA	HHHHHHHHHHHH	0.443863992451522	0	0.419007608874237	SFIMAK	AFKDDA	36	322
Esiliculosus19220	293	18	CLLLEVGFQDMKDKMRKR	HHHHHHCHHHHHHHHHHH	0.270318958884846	2	0.915181097187294	GRMLMFCKE	RQLDVKDLK	36	322
Esiliculosus19220	300	16	FQDMKDKMRKRYEAFK	HHHHHHHHHHHHHHHH	0.5165306200195	3	1.47760490529841	KRMFMFYK	KRQEDKDA	36	322
Esiliculosus19220	301	14	QDMKDKMRKRYEAF	HHHHHHHHHHHHHH	0.479625058680657	2	1.11276605539454	RMFMYK	RQEDKDAK	36	322
Esiliculosus19220	302	12	DMKDKMRKRYEA	HHHHHHHHHHHH	0.403528697677536	2	1.04093109060759	RMMYK	REDKDAK	36	322
Esiliculosus19220	303	12	MKDKMRKRYEAF	HHHHHHHHHHHH	0.50729777422024	3	1.46888909886391	KRMFMYK	REDKA	36	322
Esiliculosus19220	305	12	DKMRKRYEAFKK	HHHHHHHHHHHH	0.528163460480073	4	1.81858630669319	RFMYK	REDKKAK	36	322
Esiliculosus19220	306	10	KMRKRYEAFK	HHHHHHHHHH	0.460606485500897	4	1.75481252231285	RFMYK	REKAK	36	322
Esiliculosus19220	307	10	MRKRYEAFKK	HHHHHHHHHH	0.558791298717979	4	1.84749898598977	RFMY	KREKKA	36	322
Esiliculosus19220	348	12	VLAVIFAFVAVI	HHHHHHHHHHHH	0.437248549617849	0	0.41276263083925	VFVIIVL	FAAAV	36	322
Esiliculosus19220	352	10	IFAFVAVILA	HHHHHHHHHH	0.400824587358755	0	0.378378410466664	FIIVLF	AAAV	36	322
Esiliculosus19220	380	10	WRELILKIQQ	HHHHHHHHHH	0.63216933992154	1	0.926767856885934	LIWIQ	RLQEK	36	322
Esiliculosus19220	381	10	RELILKIQQV	HHHHHHHHHH	0.444162709116534	1	0.749289597406008	VLII	QRLQEK	36	322
Esiliculosus19220	406	10	TLDVLMKVLM	HHHHHHHHHH	0.542164992760603	0	0.511803753166009	VTLLLM	MDKV	36	322
Esiliculosus32446	60	12	TTFLNNIFRHLN	HHHHHHHHHHHH	0.637983168492288	1	0.93225611105672	HFILLF	TNNRTN	47	331
Esiliculosus32446	61	10	TFLNNIFRHL	HHHHHHHHHH	0.744039076122398	1	1.03237288785954	HFILLF	NRTN	47	331
Esiliculosus32446	62	10	FLNNIFRHLN	HHHHHHHHHH	0.792551003797353	1	1.0781681475847	HFILLF	NNRN	47	331
Esiliculosus32446	65	18	NIFRHLNRGENPMDQAAT	HHHHHHHCCCCHHHHHHH	0.438389103399487	0	0.413839313609116	HAGIMLAEF	DNTNRQRNP	47	331
Esiliculosus32446	135	10	FQPVVNYVMN	HHHHHHHHHH	0.477834441058907	0	0.451075712359609	VVFV	MQNNPY	47	331
Esiliculosus32446	209	10	EMKEFKTAIV	HHHHHHHHHH	0.421692885934696	0	0.398078084322353	EFIMK	VKTEA	47	331
Esiliculosus32446	210	12	MKEFKTAIVDLA	HHHHHHHHHHHH	0.537926730798124	0	0.507802833873429	ALFIMAK	VKTDE	47	331
Esiliculosus32446	211	12	KEFKTAIVDLAA	HHHHHHHHHHHH	0.437169107875207	0	0.412687637834195	ALFIAK	VKATDE	47	331
Esiliculosus32446	213	10	FKTAIVDLAA	HHHHHHHHHH	0.416492931694851	0	0.393169327519939	ALFIAK	VATD	47	331
Esiliculosus32446	310	16	QDMKKEMKTRYKAFVK	HHHHHHHHHHHHHHHH	0.445375934518896	4	1.74043488218584	RMFMYKV	KQKKKTDAE	47	331
Esiliculosus32446	311	16	DMKKEMKTRYKAFVKE	HHHHHHHHHHHHHHHH	0.427730908902603	3	1.39377797800406	ERMFMYKV	KKKKTDAE	47	331
Esiliculosus32446	312	14	MKKEMKTRYKAFVK	HHHHHHHHHHHHHH	0.463170997748513	5	2.0872334218746	ERMFMYK	VKKKKTA	47	331
Esiliculosus32446	313	14	KKEMKTRYKAFVKE	HHHHHHHHHHHHHH	0.37953711829309	4	1.67828303966868	ERFMYKV	KKKKTAE	47	331
Esiliculosus32446	314	12	KEMKTRYKAFVK	HHHHHHHHHHHH	0.494207039967679	4	1.78653144572949	RFMYV	KKKKTAE	47	331
Esiliculosus32446	315	12	EMKTRYKAFVKE	HHHHHHHHHHHH	0.422073815323282	2	1.05843768166518	RFMYVK	KKTAEE	47	331
Esiliculosus32446	316	10	MKTRYKAFVK	HHHHHHHHHH	0.487657203543548	4	1.78034840014511	RFMYV	KKKTA	47	331
Esiliculosus32446	317	10	KTRYKAFVKE	HHHHHHHHHH	0.36113145021565	3	1.33090808900357	RFYVK	KKTAE	47	331
Esiliculosus32446	336	14	VDAIKRLPRWVAHK	HHHHHHCHHHHHHH	0.485201283336038	3	1.44803001146922	AKLVIPV	AKRDHRW	47	331
Esiliculosus32446	356	10	KSVLVLISAV	HHHHHHHHHH	0.396716104328775	1	0.704500002486363	LVVI	LSKVAS	47	331
Esiliculosus32446	369	10	LVAVVLAHLR	HHHHHHHHHH	0.425340482180467	1	0.731521415178361	HLVLVL	RAAV	47	331
Esiliculosus32446	397	14	ESLANWAKVIEKIQ	HHHHHHHHHHHHHH	0.668446836380788	0	0.631013813543464	VSIWILQA	EAKEKN	47	331
Esiliculosus32446	398	14	SLANWAKVIEKIQK	HHHHHHHHHHHHHH	0.694102689195131	2	1.3152329386002	VSIWILQA	EAKKKN	47	331
Esiliculosus32446	399	12	LANWAKVIEKIQ	HHHHHHHHHHHH	0.732330131461415	1	1.02131964409958	VIWILQA	EAKKN	47	331
Esiliculosus32446	400	12	ANWAKVIEKIQK	HHHHHHHHHHHH	0.718460717181212	2	1.33822691701906	VIWIQ	AEAKKKN	47	331
Esiliculosus32446	401	10	NWAKVIEKIQ	HHHHHHHHHH	0.791513464103026	1	1.07718871011326	VIWIQ	AEKKN	47	331
Esiliculosus32446	402	10	WAKVIEKIQK	HHHHHHHHHH	0.875118485923812	2	1.48611185071208	VIWIQ	AEKKK	47	331
EncephalitozooncuniculiNP586501	173	12	LADVKENVRQIL	HHHHHHHHHHHH	0.591980763869278	0	0.558829841092599	NIVVLLK	RAEQD	37	280
EncephalitozooncuniculiNP586501	174	12	ADVKENVRQILS	HHHHHHHHHHHH	0.478707777204919	0	0.451900141681443	NIVVLK	RASEQD	37	280
EncephalitozooncuniculiNP586501	175	10	DVKENVRQIL	HHHHHHHHHH	0.594569840496155	0	0.56127392942837	NIVVLK	REQD	37	280
EncephalitozooncuniculiNP586501	176	10	VKENVRQILS	HHHHHHHHHH	0.565589158627287	1	0.863916165744159	NIVVLK	RSEQ	37	280
EncephalitozooncuniculiNP586501	177	10	KENVRQILSE	HHHHHHHHHH	0.456733950795073	0	0.431156849550549	NIVLK	RSEQE	37	280
EncephalitozooncuniculiNP586501	252	10	FKRLQRLLIY	HHHHHHHHHH	0.54788399312283	3	1.50720248950795	LLLFQ	IKRYR	37	280
EncephalitozooncuniculiNP586501	266	18	ELTMKTNHLFYNNYRKKI	HHHHHHHHHHHHHHHHHH	0.263074622962159	3	1.23834244407628	TKFTYNIYM	RHENKKLLN	37	280
EncephalitozooncuniculiNP586501	267	18	LTMKTNHLFYNNYRKKIF	HHHHHHHHHHHHHHHHHH	0.162049822050187	4	1.47297503201538	KFTYNIYMR	HFNKKLLNT	37	280
EncephalitozooncuniculiNP586501	268	18	TMKTNHLFYNNYRKKIFE	HHHHHHHHHHHHHHHHHH	0.270665550893433	3	1.2455082800434	FTYNIYMRH	FNKKLENTK	37	280
EncephalitozooncuniculiNP586501	269	18	MKTNHLFYNNYRKKIFEI	HHHHHHHHHHHHHHHHHH	0.327093426304182	3	1.29877619443115	KFIYNIYMR	HFNKKLENT	37	280
EncephalitozooncuniculiNP586501	270	18	KTNHLFYNNYRKKIFEIE	HHHHHHHHHHHHHHHHHH	0.28450394968701	2	0.928571728504538	TKFIYNIYE	RHFNKKLEN	37	280
EncephalitozooncuniculiNP586501	271	16	TNHLFYNNYRKKIFEI	HHHHHHHHHHHHHHHH	0.272321848663966	2	0.917071825138784	KFIYNIYR	HFNKLENT	37	280
EncephalitozooncuniculiNP586501	273	14	HLFYNNYRKKIFEI	HHHHHHHHHHHHHH	0.355974881493451	2	0.996040288129817	KFIYIYR	HFNKLEN	37	280
EncephalitozooncuniculiNP586501	274	12	LFYNNYRKKIFE	HHHHHHHHHHHH	0.310174613890566	2	0.952804835512694	FYIYR	FNKLENK	37	280
EncephalitozooncuniculiNP586501	275	16	FYNNYRKKIFEIENDC	HHHHHHHHHHHHHHHH	0.532643355047968	0	0.502815327165282	KFIYCIYER	FNNKEND	37	280
EncephalitozooncuniculiNP586501	276	12	YNNYRKKIFEIE	HHHHHHHHHHHH	0.461075394227671	1	0.765255172150922	IYIYER	FNKENK	37	280
EncephalitozooncuniculiNP586501	277	12	NNYRKKIFEIEN	HHHHHHHHHHHH	0.436078367189356	1	0.741657978626752	KIYIER	FNNKEN	37	280
EncephalitozooncuniculiNP586501	278	10	NYRKKIFEIE	HHHHHHHHHH	0.431693336055177	1	0.737518509236087	IYIER	FKENK	37	280
EncephalitozooncuniculiNP586501	279	10	YRKKIFEIEN	HHHHHHHHHH	0.44651809536896	1	0.751513082028299	KIYIER	FNKE	37	280
EncephalitozooncuniculiNP586501	304	10	ETIRILNDKY	HHHHHHHHHH	0.506293465882378	0	0.477941031792964	KTLYI	NRDEI	37	280
EncephalitozooncuniculiNP586501	305	10	TIRILNDKYE	HHHHHHHHHH	0.499412610670183	0	0.471445504472652	KTLYI	NERDI	37	280
EncephalitozooncuniculiNP586501	306	12	IRILNDKYESRI	HHHHHHHHHHHH	0.398639452020476	1	0.706315642707329	KRLYIIN	ERDSI	37	280
EncephalitozooncuniculiNP586501	309	14	LNDKYESRINALRK	HHHHHHHHHHHHHH	0.48689765358512	2	1.11963138498435	KRLLYIN	RENDKSA	37	280
EncephalitozooncuniculiNP586501	311	12	DKYESRINALRK	HHHHHHHHHHHH	0.46631288537788	2	1.10019936379672	RLYIR	ENDKSAK	37	280
EncephalitozooncuniculiNP586501	312	12	KYESRINALRKE	HHHHHHHHHHHH	0.402102289867523	2	1.03958456163494	ERLYIR	ENKSAK	37	280
EncephalitozooncuniculiNP586501	313	10	YESRINALRK	HHHHHHHHHH	0.476949192897719	2	1.11024003809545	RLYIR	ENKSA	37	280
EncephalitozooncuniculiNP586501	327	16	MERFYSEKIREMNDKM	HHHHHHHHHHHHHHHH	0.479596442193915	0	0.452739041431056	KKMMYMIEN	SRRDEEF	37	280
EncephalitozooncuniculiNP586501	328	16	ERFYSEKIREMNDKMG	HHHHHHHHHHHHHHHH	0.417009481252624	0	0.393656950302477	KKMYMIEN	SGRRDEEF	37	280
EncephalitozooncuniculiNP586501	329	18	RFYSEKIREMNDKMGEIS	HHHHHHHHHHHHHHHHHH	0.491565706321143	0	0.464038026767159	KKIMYMISN	SGRRDEEEF	37	280
EncephalitozooncuniculiNP586501	330	18	FYSEKIREMNDKMGEISK	HHHHHHHHHHHHHHHHHH	0.490505395919477	0	0.463037093747986	KKIMYMISN	SGRKDEEEF	37	280
EncephalitozooncuniculiNP586501	331	18	YSEKIREMNDKMGEISKQ	HHHHHHHHHHHHHHHHHH	0.516910662273696	0	0.487963665186369	KKIMYMISN	SGRKDEEEQ	37	280
EncephalitozooncuniculiNP586501	332	18	SEKIREMNDKMGEISKQV	HHHHHHHHHHHHHHHHHH	0.531150781683619	0	0.501406337909336	KKIMVMISN	SGRKDEEEQ	37	280
EncephalitozooncuniculiNP586501	333	16	EKIREMNDKMGEISKQ	HHHHHHHHHHHHHHHH	0.522541461376556	0	0.493279139539468	KIMMISN	GRKDEEEQK	37	280
EncephalitozooncuniculiNP586501	334	18	KIREMNDKMGEISKQVEK	HHHHHHHHHHHHHHHHHH	0.55135724202669	1	0.850481236473195	KKIMVMISN	EGRKDKEEQ	37	280
EncephalitozooncuniculiNP586501	335	18	IREMNDKMGEISKQVEKS	HHHHHHHHHHHHHHHHHH	0.574510300923366	0	0.542337724071658	KSIMVMISN	EGRKDKEEQ	37	280
EncephalitozooncuniculiNP586501	336	16	REMNDKMGEISKQVEK	HHHHHHHHHHHHHHHH	0.563987444179293	0	0.532404147305252	KIMVMSN	EGRKDKEEQ	37	280
EncephalitozooncuniculiNP586501	338	14	MNDKMGEISKQVEK	HHHHHHHHHHHHHH	0.566149936709801	0	0.534445540254052	KIMVMSN	EGKDKEQ	37	280
EncephalitozooncuniculiNP586501	339	14	NDKMGEISKQVEKS	HHHHHHHHHHHHHH	0.479868411970156	0	0.452995780899827	KSIVMSN	EGKDKEQ	37	280
EncephalitozooncuniculiNP586501	340	12	DKMGEISKQVEK	HHHHHHHHHHHH	0.569663773490843	0	0.537762602175356	KIVMS	EGKDKEQ	37	280
EncephalitozooncuniculiNP586501	341	12	KMGEISKQVEKS	HHHHHHHHHHHH	0.503967445404425	1	0.805745268461777	KSIVMS	EGKKEQ	37	280
EncephalitozooncuniculiNP586501	342	10	MGEISKQVEK	HHHHHHHHHH	0.628266028184679	0	0.593083130606337	IVMS	EGKKEQ	37	280
EncephalitozooncuniculiXP955636	76	10	IQETICNFIK	HHHHHHHHHH	0.70450427480529	0	0.665052035416194	FIIIQ	CKENT	10	261
EncephalitozooncuniculiXP955636	77	10	QETICNFIKA	HHHHHHHHHH	0.542530040657672	0	0.512148358380842	FIIQ	CKENAT	10	261
EncephalitozooncuniculiXP955636	79	14	TICNFIKAQLDMFI	HHHHHHHHHHHHHH	0.526253071101352	0	0.496782899119676	FQIFILC	IKDNATM	10	261
EncephalitozooncuniculiXP955636	80	14	ICNFIKAQLDMFIA	HHHHHHHHHHHHHH	0.515270406832007	0	0.486415264049414	FQIFILC	IKDNAAM	10	261
EncephalitozooncuniculiXP955636	81	12	CNFIKAQLDMFI	HHHHHHHHHHHH	0.493668628836815	0	0.466023185621953	QFILCI	KDNAMF	10	261
EncephalitozooncuniculiXP955636	82	12	NFIKAQLDMFIA	HHHHHHHHHHHH	0.437707720115009	0	0.413196087788568	FQFIL	IKDNAAM	10	261
EncephalitozooncuniculiXP955636	83	10	FIKAQLDMFI	HHHHHHHHHH	0.493733425985642	0	0.466084354130446	FQFIL	IKDAM	10	261
EncephalitozooncuniculiXP955636	84	10	IKAQLDMFIA	HHHHHHHHHH	0.453665175904247	0	0.428259926053609	QFILI	KDAAM	10	261
EncephalitozooncuniculiXP955636	157	12	EVKRQVMEQIKH	HHHHHHHHHHHH	0.460662377466874	1	0.764865284328729	QVVIK	MKREEHQ	10	261
EncephalitozooncuniculiXP955636	158	10	VKRQVMEQIK	HHHHHHHHHH	0.507552685186693	2	1.13912973481624	QVVIK	MKREQ	10	261
EncephalitozooncuniculiXP965975	208	10	RNRIVEVLSM	HHHHHHHHHH	0.376213265631393	1	0.685145322756035	VILR	VSNEMR	23	306
EncephalitozooncuniculiXP965975	278	12	VDSLIAKNLIRL	HHHHHHHHHHHH	0.394040883207945	1	0.7019745937483	NVLILD	AISKRL	23	306
EncephalitozooncuniculiXP965975	280	12	SLIAKNLIRLVE	HHHHHHHHHHHH	0.495360145010745	1	0.797619976890143	LILVA	ISEKRLN	23	306
EncephalitozooncuniculiXP965975	281	12	LIAKNLIRLVET	HHHHHHHHHHHH	0.485257656393319	1	0.788083227635293	LILVA	IEKRLTN	23	306
EncephalitozooncuniculiXP965975	282	16	IAKNLIRLVETTEVFY	HHHHHHHHHHHHHHHH	0.46552462477767	0	0.43945524579012	NFLITLYVA	EIEKVRT	23	306
EncephalitozooncuniculiXP965975	283	10	AKNLIRLVET	HHHHHHHHHH	0.582115144157342	1	0.87951669608453	LLVAI	EKRTN	23	306
EncephalitozooncuniculiXP965975	284	14	KNLIRLVETTEVFY	HHHHHHHHHHHHHH	0.410694006647643	0	0.387695142275375	NFLTLYV	EIEKVRT	23	306
EncephalitozooncuniculiXP965975	321	12	RRLTKEIQKKIK	HHHHHHHHHHHH	0.682750968465258	5	2.2945169142312	KLIIT	QRKKKRE	23	306
EncephalitozooncuniculiXP965975	322	12	RLTKEIQKKIKE	HHHHHHHHHHHH	0.688081484338615	3	1.63954892121565	KLIITQ	KKKREE	23	306
EncephalitozooncuniculiXP965975	323	10	LTKEIQKKIK	HHHHHHHHHH	0.694620833223042	3	1.64572206656255	KLIIT	QKKKE	23	306
EncephalitozooncuniculiXP965975	324	16	TKEIQKKIKEDERTIV	HHHHHHHHHHHHHHHH	0.503911830674692	1	0.805692768156909	KDIIITEQ	VKKRKEET	23	306
EncephalitozooncuniculiXP965975	325	16	KEIQKKIKEDERTIVE	HHHHHHHHHHHHHHHH	0.52925710019477	0	0.499618702583862	KDIIIEQ	VKKRKEEET	23	306
EncephalitozooncuniculiXP965975	326	14	EIQKKIKEDERTIV	HHHHHHHHHHHHHH	0.513525381584824	0	0.484767960216074	DIIIEQV	KRKEETK	23	306
EncephalitozooncuniculiXP965975	327	14	IQKKIKEDERTIVE	HHHHHHHHHHHHHH	0.529258999343879	0	0.499620495380622	KDIIIEQ	VKRKEET	23	306
EncephalitozooncuniculiXP965975	336	10	RTIVELRQKL	HHHHHHHHHH	0.555499220485251	2	1.18439126413808	TLLIR	VQREK	23	306
EncephalitozooncuniculiXP965975	340	14	ELRQKLIEKRKYYE	HHHHHHHHHHHHHH	0.25476431146043	2	0.900497510018646	KKLYLRR	EIKQEEY	23	306
EncephalitozooncuniculiXP965975	341	12	LRQKLIEKRKYY	HHHHHHHHHHHH	0.262283290957527	4	1.5675954266639	KKLYLRR	IKQEY	23	306
Frotunda2966951	40	14	TTFIDNLTSSFKVL	HHHHHHHHHHHHHH	0.539954543479263	0	0.509717089044424	SFLLFI	TTKDSTVN	25	308
Frotunda2966951	41	12	TFIDNLTSSFKV	HHHHHHHHHHHH	0.508401091547375	0	0.479930630420722	SFLFI	TKDSTVN	25	308
Frotunda2966951	42	12	FIDNLTSSFKVL	HHHHHHHHHHHH	0.657411243111724	0	0.620596213497467	SFLLFI	TKDSVN	25	308
Frotunda2966951	43	10	IDNLTSSFKV	HHHHHHHHHH	0.518861156977095	0	0.489804932186378	SLFIT	KDSVN	25	308
Frotunda2966951	44	10	DNLTSSFKVL	HHHHHHHHHH	0.563876492302771	0	0.532299408733816	SLLF	TKDSVN	25	308
Frotunda2966951	106	14	INLMRYLRITTAFL	HHHHHHHHHHHHHH	0.314031972175711	2	0.956446181733871	FYTLLLT	MRIARIN	25	308
Frotunda2966951	107	14	NLMRYLRITTAFLL	HHHHHHHHHHHHHH	0.376769049600043	2	1.01566998282244	FYTLLLT	MLRARIN	25	308
Frotunda2966951	108	16	LMRYLRITTAFLLEQR	HHHHHHHHHHHHHHHH	0.309531717740941	2	0.952197941547448	FYQTLLLRT	MLRAREI	25	308
Frotunda2966951	109	10	MRYLRITTAF	HHHHHHHHHH	0.333686894104313	2	0.975000428034472	IFYTL	TMRAR	25	308
Frotunda2966951	110	10	RYLRITTAFL	HHHHHHHHHH	0.51987091611248	2	1.15075814481018	IFYTLL	TRAR	25	308
Frotunda2966951	294	18	IMLKRLLLGDRVQSLYAM	HHHHHHHHCCHHHHHHHH	0.0748058093778746	2	0.730616684052714	MRKLLIVRY	GMQLADLSL	25	308
Frotunda2966951	295	18	MLKRLLLGDRVQSLYAML	HHHHHHHCCHHHHHHHHH	0.0693482657105294	2	0.72546476283074	MRKLLLVRY	GMQLADLSL	25	308
Frotunda2966951	304	12	RVQSLYAMLDNS	HHHHHHHHHHHH	0.400758030067614	0	0.378315580383827	RSLLVY	DQANSM	25	308
Frotunda2966951	353	18	YAKAKLALDSAKAAMSTL	HHHHHHHHHHHHHHHHHH	0.210117602771768	2	0.858351017016549	KAALAAMLY	KKSDAALTS	25	308
Frotunda4297391	212	12	ITKHIDLILNHI	HHHHHHHHHHHH	0.688321185257946	0	0.649775198883501	HHIIIIL	TDNKL	136	417
Frotunda4297391	213	10	TKHIDLILNH	HHHHHHHHHH	0.471673120875041	0	0.445259426106039	HHIIL	TDNKL	136	417
Frotunda4297391	214	10	KHIDLILNHI	HHHHHHHHHH	0.648643200191097	0	0.612319180980395	HHIIIL	DNKL	136	417
Frotunda4297391	420	18	FMTRLKRAVLQFVIATAL	HHHHHHHHHHHHHHHHHH	0.220080903329101	3	1.19775637274267	AFFLTVMVK	ALTIRLQRA	136	417
Frotunda4297391	421	18	MTRLKRAVLQFVIATALP	HHHHHHHHHHHHHHHHHH	0.202955733890626	3	1.18159021279275	PFLTVMVKA	LTIRLQRAA	136	417
Frotunda4297391	422	12	TRLKRAVLQFVI	HHHHHHHHHHHH	0.329184828211608	3	1.30075047783176	FLVVK	LTIRQRA	136	417
Frotunda4297391	423	12	RLKRAVLQFVIA	HHHHHHHHHHHH	0.325356334810801	3	1.2971363800614	FLVVK	LIRQRAA	136	417
Frotunda4297391	424	10	LKRAVLQFVI	HHHHHHHHHH	0.331686513429281	2	0.973112068677242	FLVVK	LIRQA	136	417
Frotunda4297391	425	10	KRAVLQFVIA	HHHHHHHHHH	0.186335958862447	2	0.83590114516615	FVVKL	IRQAA	136	417
Frotunda4369571	201	12	TTCIHNLVSSYS	HHHHHHHHHHHH	0.422184049954709	0	0.398541743157245	CLYIVT	SHSTNS	188	455
Frotunda4369571	202	10	TCIHNLVSSY	HHHHHHHHHH	0.502730924643557	0	0.474577992863517	CLYIV	HSTNS	188	455
Frotunda4369571	203	10	CIHNLVSSYS	HHHHHHHHHH	0.529661795724779	0	0.500000735164192	CLYIV	SHSNS	188	455
Frotunda4369571	271	12	NTVQYLRKMTQF	HHHHHHHHHHHH	0.429845401870021	2	1.0657740593653	FYMTLT	VRQQKN	188	455
Frotunda4369571	272	12	TVQYLRKMTQFV	HHHHHHHHHHHH	0.515715892370343	2	1.1468358023976	FYMTVLT	VRQQK	188	455
Frotunda4369571	273	14	VQYLRKMTQFVLEQ	HHHHHHHHHHHHHH	0.417887170792386	1	0.724485489228013	YQMVLTV	LRQQEKF	188	455
Frotunda4369571	274	14	QYLRKMTQFVLEQR	HHHHHHHHHHHHHH	0.364716219364874	2	1.00429211108044	FYQMVLRT	LRQQEK	188	455
Frotunda4369571	275	14	YLRKMTQFVLEQRA	HHHHHHHHHHHHHH	0.329263562556219	2	0.970824803053071	FYQMVLRT	LRAQEK	188	455
Frotunda4369571	276	12	LRKMTQFVLEQR	HHHHHHHHHHHH	0.376258778752923	2	1.01518828714276	QMVLRT	LRQEKF	188	455
Frotunda4369571	332	12	IMCALSQLVTVI	HHHHHHHHHHHH	0.455302203382696	0	0.429805279993265	ALIILVM	STCQV	188	455
Frotunda4369571	335	12	ALSQLVTVIPVI	HHHHHHHHHHHH	0.428606753413433	0	0.404604775222281	VAILILV	PSTVQ	188	455
Frotunda4369571	336	12	LSQLVTVIPVIA	HHHHHHHHHHHH	0.428381153892781	0	0.404391809274785	VILILAV	PSTVQ	188	455
Frotunda4369571	468	16	VGSLYALLDESYRRYV	HHHHHHHHHHHHHHHH	0.494872451190698	0	0.467159593924019	SLYLVYYV	DGRAESRL	188	455
Frotunda4369571	469	14	GSLYALLDESYRRY	HHHHHHHHHHHHHH	0.485628099220469	0	0.458432925664123	LSLYLYY	DGRAESR	188	455
Frotunda4369571	470	14	SLYALLDESYRRYV	HHHHHHHHHHHHHH	0.485392816681152	0	0.458210818947007	SLYLYYV	DRAESRL	188	455
Frotunda4369571	471	12	LYALLDESYRRY	HHHHHHHHHHHH	0.564675306956108	0	0.533053489766566	LSLYLYY	DRAER	188	455
Frotunda4369571	472	12	YALLDESYRRYV	HHHHHHHHHHHH	0.454775435338082	0	0.429308010959149	SYLYYV	DRAERL	188	455
Frotunda4369571	473	10	ALLDESYRRY	HHHHHHHHHH	0.499428381567207	0	0.471460392199444	LSYLY	DRAER	188	455
Frotunda4369571	474	10	LLDESYRRYV	HHHHHHHHHH	0.526838174047996	0	0.497335236301308	SYLYV	DRERL	188	455
Frotunda4369571	479	12	YRRYVEFCQQYE	HHHHHHHHHHHH	0.521993334857449	0	0.492761708105432	FYYCYEV	QREQR	188	455
Frotunda4369571	480	10	RRYVEFCQQY	HHHHHHHHHH	0.585992425523571	1	0.883176849694251	FYYCV	QREQR	188	455
Frotunda4369571	516	16	YRNAKTAVESAQQAMK	HHHHHHHHHHHHHHHH	0.351439859007882	2	0.99175922690344	AAAAMVYQ	KKERQTSN	188	455
Frotunda4369571	517	18	RNAKTAVESAQQAMKILM	HHHHHHHHHHHHHHHHHH	0.351425276645966	2	0.991745461153792	NAALAAMVM	QKKERQTIS	188	455
Frotunda4369571	527	18	QQAMKILMAENKALLEKL	HHHHHHHHHHCHHHHHHH	0.385734439512363	1	0.694133310899671	EALLLNMLM	QKKEAQAIK	188	455
Frotunda4369571	528	18	QAMKILMAENKALLEKLK	HHHHHHHHHCHHHHHHHH	0.399386732762828	2	1.03702107572811	KEALLLNML	MKKKEAQAI	188	455
Frotunda4369571	529	18	AMKILMAENKALLEKLKL	HHHHHHHHCHHHHHHHHH	0.313490096374063	2	0.955934650977116	KEALLLNML	MKKKEALAI	188	455
Frotunda4369571	530	18	MKILMAENKALLEKLKLL	HHHHHHHCHHHHHHHHHH	0.377210729680046	2	1.01608692881796	KELLLLNML	MKKKEALAI	188	455
Frotunda4369571	531	16	KILMAENKALLEKLKL	HHHHHHCHHHHHHHHH	0.306243598569577	2	0.94909395704968	IKELLLN	LMKKKEALA	188	455
Frotunda4369571	538	12	KALLEKLKLLQA	HHHHHHHHHHHH	0.404701853337843	2	1.04203854955092	KLLLQ	LKKAELA	188	455
Frotunda4369571	539	10	ALLEKLKLLQ	HHHHHHHHHH	0.427416666041384	1	0.733481332743066	KLLLQ	LKELA	188	455
Frotunda4369571	540	10	LLEKLKLLQA	HHHHHHHHHH	0.408006193304118	1	0.715157846479087	KLLLQL	KAEL	188	455
Frotunda4546381	110	14	IMNHINMIIGYLNS	HHHHHHHHHHHHHH	0.546458860436039	0	0.515857164251621	YHIILII	MNNGNSM	32	316
Frotunda4546381	111	12	MNHINMIIGYLN	HHHHHHHHHHHH	0.48745651019951	0	0.460158945628337	HILIIM	NNGNMY	32	316
Frotunda4546381	112	12	NHINMIIGYLNS	HHHHHHHHHHHH	0.495996856927688	0	0.468221032939738	YHILII	NNGNSM	32	316
Frotunda4546381	113	10	HINMIIGYLN	HHHHHHHHHH	0.535835136117196	0	0.505828368494633	YHILII	NNGM	32	316
Frotunda4546381	114	10	INMIIGYLNS	HHHHHHHHHH	0.532234419008699	0	0.502429291544212	YILII	NNGSM	32	316
Frotunda4546381	283	10	LLHLRALLLK	HHHHHHHHHH	0.32249278124756	2	0.964433185497696	LLLR	LLAKHL	32	316
Frotunda4546381	319	10	FGQRLIRFAA	HHHHHHHHHH	0.503879239412292	2	1.1356620020052	FFLAG	IAQRR	32	316
Frotunda4546381	321	18	QRLIRFAAGTLLPVAAAV	HHHHHHHHHHHHHHHHHH	0.325494310909109	2	0.967266629498199	ATLVAVLIA	AQLRAGRPF	32	316
Frotunda4546381	322	18	RLIRFAAGTLLPVAAAVY	HHHHHHHHHHHHHHHHHH	0.303091676075642	2	0.946118542215406	TLVAVLIAA	YLRAGRPFA	32	316
Frotunda4546381	347	14	LKWVANSLGSVRSR	HHHHHHHHHHHHHH	0.375739392338273	3	1.34469798636733	RSVVLLR	AGKSNSW	32	316
Frotunda4546381	348	12	KWVANSLGSVRS	HHHHHHHHHHHH	0.427073739715077	2	1.06315761029103	WSVVL	RAGKSNS	32	316
Frotunda4546381	349	12	WVANSLGSVRSR	HHHHHHHHHHHH	0.300620244642035	2	0.943785510942082	WRSVVL	RAGSNS	32	316
Frotunda4546381	350	10	VANSLGSVRS	HHHHHHHHHH	0.405169015545422	1	0.712479550674878	SVVLR	AGSNS	32	316
FonticulaalbaXP009492501	405	10	STFINTLFST	HHHHHHHHHH	0.436450043808586	0	0.412008841355306	TFLIF	SNSTT	389	711
FonticulaalbaXP009492501	486	10	PIVRHLESQL	HHHHHHHHHH	0.541749597639441	0	0.511411620171633	QILLV	ERSPH	389	711
FonticulaalbaXP009492501	596	16	PSELASLKDRIRQQIA	HHHHHHHHHHHHHHHH	0.415503194852911	1	0.722235015941148	QLILIKPR	AADSQSRE	389	711
FonticulaalbaXP009492501	597	16	SELASLKDRIRQQIAA	HHHHHHHHHHHHHHHH	0.387529781579815	1	0.695828113811346	EQLILIK	RAADSQSAR	389	711
FonticulaalbaXP009492501	598	14	ELASLKDRIRQQIA	HHHHHHHHHHHHHH	0.453424754737143	1	0.758032968471863	EQLILIK	RAADQSR	389	711
FonticulaalbaXP009492501	599	14	LASLKDRIRQQIAA	HHHHHHHHHHHHHH	0.445563276673628	2	1.08061173317991	QLILIK	RAADQSAR	389	711
FonticulaalbaXP009492501	600	12	ASLKDRIRQQIA	HHHHHHHHHHHH	0.400382596305114	2	1.03796117091203	QLIIK	RAADQSR	389	711
FonticulaalbaXP009492501	601	12	SLKDRIRQQIAA	HHHHHHHHHHHH	0.405616653456416	2	1.04290212086286	QLIIK	RADQSAR	389	711
FonticulaalbaXP009492501	602	10	LKDRIRQQIA	HHHHHHHHHH	0.495516614649276	2	1.12776768422892	QLIIK	RADQR	389	711
FonticulaalbaXP009492501	676	14	FDRLRSLLLRTHLF	HHHHHHHHHHHHHH	0.293443545894391	2	0.937010707324305	LTLLFHR	LDLSRRF	389	711
FonticulaalbaXP009492501	678	16	RLRSLLLRTHLFDIIH	HHHHHHHHHHHHHHHH	0.0366027225135645	2	0.694552970052805	RILLSIRR	FLHTLDLH	389	711
FonticulaalbaXP009492501	684	10	LRTHLFDIIH	HHHHHHHHHH	0.483164598003855	0	0.456107380515639	ILLIR	FHTDH	389	711
FonticulaalbaXP009492501	686	10	THLFDIIHRT	HHHHHHHHHH	0.536844939556931	0	0.506781622941742	ITLIF	HTDRH	389	711
FonticulaalbaXP009492501	757	12	NSIIEEIKRLTA	HHHHHHHHHHHH	0.599622936718751	0	0.566044052262501	ELIITI	KNAERS	389	711
FonticulaalbaXP009492501	758	12	SIIEEIKRLTAA	HHHHHHHHHHHH	0.558481642185348	0	0.527206670222969	ELIITI	KAERSA	389	711
FonticulaalbaXP009492501	759	10	IIEEIKRLTA	HHHHHHHHHH	0.678705628122766	0	0.640698112947891	LIITI	KAERE	389	711
FonticulaalbaXP009492501	782	14	SQMGQLVEKYNAIA	HHHHHHHHHHHHHH	0.424879607105597	0	0.401086349107684	QILYMAV	NGESAQK	389	711
FonticulaalbaXP009492501	783	12	QMGQLVEKYNAI	HHHHHHHHHHHH	0.474597869712491	0	0.448020389008592	QILYMV	NGEAQK	389	711
FonticulaalbaXP009492501	784	14	MGQLVEKYNAIALK	HHHHHHHHHHHHHH	0.374745011123537	1	0.683759290500619	ILYMAVN	GLEAQKK	389	711
FonticulaalbaXP009492501	785	10	GQLVEKYNAI	HHHHHHHHHH	0.473690837921401	0	0.447164150997802	KILYV	NGEAQ	389	711
FonticulaalbaXP009492501	786	10	QLVEKYNAIA	HHHHHHHHHH	0.49121031253864	0	0.463702535036476	KILYAV	NEAQ	389	711
FonticulaalbaXP009492933	175	10	HYESFRREVL	HHHHHHHHHH	0.414537685583671	0	0.391323575190985	HFVYR	LERSE	1	186
FonticulaalbaXP009492933	176	10	YESFRREVLS	HHHHHHHHHH	0.414928406602154	0	0.391692415832433	FVYR	LERSSE	1	186
FonticulaalbaXP009493654	155	16	WDGAVRCIKSRLDTVL	HHHHHHHHHHHHHHHH	0.547511537124943	1	0.846850891045946	RAVIWLVL	KDDRSGTC	42	373
FonticulaalbaXP009493654	156	12	DGAVRCIKSRLD	HHHHHHHHHHHH	0.453005753730012	1	0.757637431521131	CRAILV	KDDRSG	42	373
FonticulaalbaXP009493654	157	14	GAVRCIKSRLDTVL	HHHHHHHHHHHHHH	0.447184021468074	2	1.08214171626586	RAVILVL	KDRSGTC	42	373
FonticulaalbaXP009493654	158	12	AVRCIKSRLDTV	HHHHHHHHHHHH	0.504150856496024	2	1.13591840853225	CRAVILV	KDRST	42	373
FonticulaalbaXP009493654	159	12	VRCIKSRLDTVL	HHHHHHHHHHHH	0.503756435408735	2	1.13554607502585	RVILVL	KDRSTC	42	373
FonticulaalbaXP009493654	161	10	CIKSRLDTVL	HHHHHHHHHH	0.4440915979857	1	0.749222468498501	RVILL	KDSTC	42	373
FonticulaalbaXP009493654	237	10	YFLQGVHNLV	HHHHHHHHHH	0.528836230731364	0	0.499221401810408	LFVVL	HQNYG	42	373
FonticulaalbaXP009493654	238	10	FLQGVHNLVS	HHHHHHHHHH	0.60059066915362	0	0.566957591681017	LFVVL	HSQNG	42	373
FonticulaalbaXP009493654	260	14	AKELGVLKRRIRDD	HHHHHHHHHHHHHH	0.419674736013601	2	1.05617295079684	EDLILKA	RGRKDVR	42	373
FonticulaalbaXP009493654	261	16	KELGVLKRRIRDDLIA	HHHHHHHHHHHHHHHH	0.353312375517292	2	0.993526882488324	DLILLKR	GIRKDVARE	42	373
FonticulaalbaXP009493654	262	12	ELGVLKRRIRDD	HHHHHHHHHHHH	0.407356172712528	1	0.714544227040627	REDLILK	RGRDV	42	373
FonticulaalbaXP009493654	263	14	LGVLKRRIRDDLIA	HHHHHHHHHHHHHH	0.335372228840065	2	0.976591384025021	DLILLK	RGIRDVAR	42	373
FonticulaalbaXP009493654	264	12	GVLKRRIRDDLI	HHHHHHHHHHHH	0.269672576026639	2	0.914570911769147	DLILK	RGIRDVR	42	373
FonticulaalbaXP009493654	265	12	VLKRRIRDDLIA	HHHHHHHHHHHH	0.257009371366984	2	0.902616846570433	DLILK	RIRDVAR	42	373
FonticulaalbaXP009493654	266	10	LKRRIRDDLI	HHHHHHHHHH	0.426186756145407	2	1.06232029780126	DLILKR	IRDR	42	373
FonticulaalbaXP009493654	360	10	TVDVLYERYR	HHHHHHHHHH	0.468379505187453	0	0.442150252896956	RTLYVY	RDEV	42	373
FonticulaalbaXP009493654	361	12	VDVLYERYRTGF	HHHHHHHHHHHH	0.453087420262928	0	0.427714524728204	GLYVFY	RDETVR	42	373
FonticulaalbaXP009493654	363	18	VLYERYRTGFLNTVNRGR	HHHHHHHHHHHHHHHHHH	0.278974737561439	3	1.253352152258	LTYGFYVRR	LENTVNRRG	42	373
FonticulaalbaXP009493654	364	18	LYERYRTGFLNTVNRGRN	HHHHHHHHHHHHHHHHHH	0.379316250513031	3	1.3480745404843	LTYGFYVRR	LENTNNRRG	42	373
FonticulaalbaXP009493654	365	18	YERYRTGFLNTVNRGRNA	HHHHHHHHHHHHHHHHHH	0.365562933802363	3	1.33509140950943	ATYGFYVRR	LENTNNRRG	42	373
FonticulaalbaXP009493654	366	18	ERYRTGFLNTVNRGRNAI	HHHHHHHHHHHHHHHHHH	0.410936588626786	3	1.37792413966369	ATYGFIVRR	LENTNNRRG	42	373
FonticulaalbaXP009493654	367	18	RYRTGFLNTVNRGRNAID	HHHHHHHHHHHHHHHHHH	0.413781512575262	3	1.38060974787105	ATYGFIVRR	LDNTNNRRG	42	373
FonticulaalbaXP009493654	368	18	YRTGFLNTVNRGRNAIDN	HHHHHHHHHHHHHHHHHH	0.395024092642122	2	1.03290274345416	ATYGFIVRR	LDNTNNNRG	42	373
FonticulaalbaXP009493654	369	18	RTGFLNTVNRGRNAIDNL	HHHHHHHHHHHHHHHHHH	0.425319143639469	2	1.06150127159566	ATLGFIVRR	LDNTNNNRG	42	373
FonticulaalbaXP009493654	370	18	TGFLNTVNRGRNAIDNLR	HHHHHHHHHHHHHHHHHH	0.425319143639469	2	1.06150127159566	ATLGFIVRR	LDNTNNNRG	42	373
FonticulaalbaXP009493654	371	18	GFLNTVNRGRNAIDNLRD	HHHHHHHHHHHHHHHHHH	0.479297906889219	1	0.782457224103423	ATLGFIVRR	LDNDNNNRG	42	373
FonticulaalbaXP009493654	372	18	FLNTVNRGRNAIDNLRDL	HHHHHHHHHHHHHHHHHH	0.475090452099427	1	0.778485386781859	LATLGFIVR	RLDNDNNNR	42	373
FonticulaalbaXP009493654	373	18	LNTVNRGRNAIDNLRDLM	HHHHHHHHHHHHHHHHHH	0.444849177103312	1	0.749937623185527	LATLGMIVR	RLDNDNNNR	42	373
FonticulaalbaXP009493654	375	16	TVNRGRNAIDNLRDLM	HHHHHHHHHHHHHHHH	0.52608137905901	1	0.826620821831705	LATLGMIVR	RDNDNNR	42	373
FonticulaalbaXP009493654	385	18	NLRDLMGSTSDPIIKLKE	HHHHHHCCCCCHHHHHHH	0.481234996046954	0	0.454285836268324	PLLTLIMKS	RIGEDDKSN	42	373
FonticulaalbaXP009493654	396	14	PIIKLKESLNARLQ	HHHHHHHHHHHHHH	0.405500961690852	2	1.04279290783616	RLLILKN	IQEAKSP	42	373
FonticulaalbaXP009493654	397	10	IIKLKESLNA	HHHHHHHHHH	0.447836709651627	1	0.752757853911136	LLIK	NIEAKS	42	373
FonticulaalbaXP009493654	399	12	KLKESLNARLQE	HHHHHHHHHHHH	0.414694253788742	1	0.721471375576572	RLLLK	NQEAKES	42	373
FonticulaalbaXP009493654	400	10	LKESLNARLQ	HHHHHHHHHH	0.402078256987001	1	0.709561874595729	SRLLLK	NQEA	42	373
FonticulaalbaXP009493654	418	12	EIVILTNRLKEL	HHHHHHHHHHHH	0.434753788168923	0	0.410407576031463	RELLLIT	KVNEI	42	373
FonticulaalbaXP009493654	419	14	IVILTNRLKELTEV	HHHHHHHHHHHHHH	0.436857668050198	0	0.412393638639387	VRLLLIT	TKVENEI	42	373
FonticulaalbaXP009493654	420	14	VILTNRLKELTEVV	HHHHHHHHHHHHHH	0.448382369244276	0	0.423272956566597	VRLLVLT	TKVENEI	42	373
FonticulaalbaXP009493654	421	12	ILTNRLKELTEV	HHHHHHHHHHHH	0.529013781388037	0	0.499389009630307	VRLLLT	TKENEI	42	373
FonticulaalbaXP009493654	422	18	LTNRLKELTEVVEENNRK	HHHHHHHHHHHHHHHHHH	0.502645814357722	0	0.47449764875369	RNLLVLNTT	EKRENEEKV	42	373
FonticulaalbaXP009493654	423	18	TNRLKELTEVVEENNRKI	HHHHHHHHHHHHHHHHHH	0.508115880128314	0	0.479661390841129	RNLIVLNTT	EKRENEEKV	42	373
FonticulaalbaXP009493654	424	16	NRLKELTEVVEENNRK	HHHHHHHHHHHHHHHH	0.460851885225672	0	0.435044179653035	RNLVLNT	EKRENEEKV	42	373
FonticulaalbaXP009493654	425	16	RLKELTEVVEENNRKI	HHHHHHHHHHHHHHHH	0.535180280008458	0	0.505210184327985	VRNLIVLNT	EKREEEK	42	373
FonticulaalbaXP009493654	432	16	VVEENNRKIESLKASI	HHHHHHHHHHHHHHHH	0.437737356382467	0	0.413224064425049	SKVLNIIVK	NEEARSE	42	373
FonticulaalbaXP009493654	437	18	NRKIESLKASIAQTHNQI	HHHHHHHHHHHHHHHHHH	0.442970505101014	2	1.07816415681536	SKTLIIIHK	NAENARQSQ	42	373
FonticulaalbaXP009493654	438	18	RKIESLKASIAQTHNQIS	HHHHHHHHHHHHHHHHHH	0.441986307909847	2	1.0772350746669	KTLIIIHKS	AENARQSQS	42	373
FonticulaalbaXP009493654	439	18	KIESLKASIAQTHNQISE	HHHHHHHHHHHHHHHHHH	0.421745089792641	0	0.398127364764253	SKTLIIIHK	SAENAEQSQ	42	373
FonticulaalbaXP009493654	440	18	IESLKASIAQTHNQISER	HHHHHHHHHHHHHHHHHH	0.421361380652903	0	0.39776514333634	SRTLIIIHK	SAENAEQSQ	42	373
FonticulaalbaXP009493654	441	14	ESLKASIAQTHNQI	HHHHHHHHHHHHHH	0.432784427526128	0	0.408548499584665	STLIIHK	AENAQSQ	42	373
FonticulaalbaXP009493654	442	14	SLKASIAQTHNQIS	HHHHHHHHHHHHHH	0.39522000731155	1	0.703087686902103	STLIIHK	SANAQSQ	42	373
FonticulaalbaXP009493654	443	14	LKASIAQTHNQISE	HHHHHHHHHHHHHH	0.435605796560402	0	0.41121187195302	STLIIHK	SANAEQQ	42	373
FonticulaalbaXP009495033	108	16	VGFHKLCDQVHRRAIK	HHHHHHHHHHHHHHHH	0.446478458250181	3	1.41147566458817	LVFACHH	IDVRKKQGR	124	397
FonticulaalbaXP009495033	109	14	GFHKLCDQVHRRAI	HHHHHHHHHHHHHH	0.508827893591606	2	1.14033353155048	LVFACHH	IDRKQGR	124	397
FonticulaalbaXP009495033	110	14	FHKLCDQVHRRAIK	HHHHHHHHHHHHHH	0.574467798305631	3	1.53229760160052	LVFACHH	IDRKKQR	124	397
FonticulaalbaXP009495033	141	12	STFINTLFSSLL	HHHHHHHHHHHH	0.457509896147567	0	0.431889341963303	FLLIFS	LNSTTS	124	397
FonticulaalbaXP009495033	142	10	TFINTLFSSL	HHHHHHHHHH	0.594051905527307	0	0.560784998817778	SFLLIF	NSTT	124	397
FonticulaalbaXP009495033	143	10	FINTLFSSLL	HHHHHHHHHH	0.575880173825515	0	0.543630884091286	FLLIF	LNSTS	124	397
FonticulaalbaXP009495033	202	14	QDAWEPIVTYIKKQ	HHHHHHHHHHHHHH	0.526145381750894	0	0.496681240372844	YAQIIWV	QKETDKP	124	397
FonticulaalbaXP009495033	203	14	DAWEPIVTYIKKQY	HHHHHHHHHHHHHH	0.566135525794011	0	0.534431936349547	AQIIWYV	KETDKPY	124	397
FonticulaalbaXP009495033	204	14	AWEPIVTYIKKQYD	HHHHHHHHHHHHHH	0.56064672385861	0	0.529250507322528	YAQIIWYV	KEDTKP	124	397
FonticulaalbaXP009495033	205	12	WEPIVTYIKKQY	HHHHHHHHHHHH	0.588682891317083	1	0.885716649403326	QIIWYV	KETKPY	124	397
FonticulaalbaXP009495033	206	12	EPIVTYIKKQYD	HHHHHHHHHHHH	0.493937699971125	0	0.466277188772742	YQIIYV	KEDTKP	124	397
FonticulaalbaXP009495033	207	12	PIVTYIKKQYDD	HHHHHHHHHHHH	0.469385139610636	0	0.44309957179244	YQIIYV	KDTKPD	124	397
FonticulaalbaXP009495033	208	12	IVTYIKKQYDDY	HHHHHHHHHHHH	0.587142045426717	0	0.554262090882821	QIYIYV	KDTKDY	124	397
FonticulaalbaXP009495033	209	10	VTYIKKQYDD	HHHHHHHHHH	0.473271783370808	0	0.446768563502043	QIYV	KDTKDY	124	397
FonticulaalbaXP009495033	210	10	TYIKKQYDDY	HHHHHHHHHH	0.506398655737381	0	0.478040331016087	QYIY	KDTKDY	124	397
FonticulaalbaXP009497655	50	14	IRSLKEAVMDATRR	HHHHHHHHHHHHHH	0.502339398955893	2	1.13420839261436	ALVITK	MRREDSRA	353	648
FonticulaalbaXP009497655	446	12	RRMIRAVWEDVT	HHHHHHHHHHHH	0.584349158977636	1	0.881625606074888	MVVIWR	TRERAD	353	648
FonticulaalbaXP009497655	447	12	RMIRAVWEDVTS	HHHHHHHHHHHH	0.59967537973257	0	0.566093558467546	MVVIW	TRERSAD	353	648
FonticulaalbaXP009497655	611	18	LPRLRRLLVAHTIPLLLH	HHHHHHHHHHCHHHHHHH	0.191031624163336	3	1.17033385321019	HHLLLLTRL	VPIRLARPL	353	648
FonticulaalbaXP009497655	613	16	RLRRLLVAHTIPLLLH	HHHHHHHHCHHHHHHH	0.141848481641137	3	1.12390496666923	LHHLLLTR	LVIRLARP	353	648
FonticulaalbaXP009497655	679	16	SLEAEFNDSIRRMEKR	HHHHHHHHHHHHHHHH	0.496798173536464	0	0.468977475818422	RSLMFIEE	NRAKDSRE	353	648
FonticulaalbaXP009497655	681	14	EAEFNDSIRRMEKR	HHHHHHHHHHHHHH	0.480371147562995	0	0.453470363299467	SMFIEEN	RAKDRER	353	648
FonticulaalbaXP009497655	682	12	AEFNDSIRRMEK	HHHHHHHHHHHH	0.595996844387549	0	0.562621021101846	SMFIE	NRAKDRE	353	648
FonticulaalbaXP009497655	683	12	EFNDSIRRMEKR	HHHHHHHHHHHH	0.617900135223893	1	0.913297727651355	SMFIEN	RKDRER	353	648
FonticulaalbaXP009497655	684	10	FNDSIRRMEK	HHHHHHHHHH	0.729012659195215	1	1.01818795028028	SMFIE	NRKDR	353	648
FonticulaalbaXP009497655	695	18	KRRLEKELRRNDTHIEEL	HHHHHHHHHHHHHHHHHH	0.472290365436877	1	0.775842104972412	HELNLILKD	EERRTKERR	353	648
FonticulaalbaXP009497655	696	18	RRLEKELRRNDTHIEELR	HHHHHHHHHHHHHHHHHH	0.47172770280075	1	0.775310951443908	HELNLILRD	EERRTKERR	353	648
FonticulaalbaXP009497655	697	14	RLEKELRRNDTHIE	HHHHHHHHHHHHHH	0.468066836742569	0	0.441855093884986	ENLILDE	ERTKRRH	353	648
FonticulaalbaXP009497655	698	12	LEKELRRNDTHI	HHHHHHHHHHHH	0.496244063711672	0	0.468454396143818	ENLILDE	RTKRH	353	648
FonticulaalbaXP009497655	719	10	MRHMLEEQLR	HHHHHHHHHH	0.518458727214021	0	0.489425038490036	MQMLL	RERHE	353	648
Gpectorale13397	235	16	RDLVGHLRCMVRWLLS	HHHHHHHHHHHHHHHH	0.474563736768379	2	1.10798816750935	WHMLLLV	VLRRRGSCD	280	428
Gpectorale13397	236	16	DLVGHLRCMVRWLLSQ	HHHHHHHHHHHHHHHH	0.412805483149886	1	0.719688376093492	HQMLLLVV	LRRGSCDW	280	428
Gpectorale13397	237	14	LVGHLRCMVRWLLS	HHHHHHHHHHHHHH	0.461490913990386	2	1.09564742280692	WHMLLLV	VLRRGSC	280	428
Gpectorale13397	238	14	VGHLRCMVRWLLSQ	HHHHHHHHHHHHHH	0.331620193740312	2	0.973049462890855	HQMLLVV	LRRGSCW	280	428
Gpectorale13397	239	12	GHLRCMVRWLLS	HHHHHHHHHHHH	0.41087692687641	2	1.04786781897133	WHMLLV	LRRGSC	280	428
Gpectorale13397	240	12	HLRCMVRWLLSQ	HHHHHHHHHHHH	0.396158752887975	2	1.03397386272625	WHQMLLV	LRRSC	280	428
Gpectorale13397	241	10	LRCMVRWLLS	HHHHHHHHHH	0.485870240103173	2	1.1186615066574	WMLLV	LRRSC	280	428
Gpectorale13397	294	14	LAYLSALSRLVAVV	HHHHHHHHHHHHHH	0.373105496450083	1	0.682211588648878	LYVLVL	SLASRAVA	280	428
Gpectorale13397	295	14	AYLSALSRLVAVVP	HHHHHHHHHHHHHH	0.444734365385072	1	0.749829240923508	LYVLVLP	SASRAVA	280	428
Gpectorale13397	296	12	YLSALSRLVAVV	HHHHHHHHHHHH	0.533952349992279	1	0.834051018392711	ALYVLVL	SASRV	280	428
Gpectorale13397	297	12	LSALSRLVAVVP	HHHHHHHHHHHH	0.475171586252244	1	0.778561977422119	LVLVLP	SASRVA	280	428
Gpectorale13397	298	10	SALSRLVAVV	HHHHHHHHHH	0.511980438235801	1	0.813309533694597	ALVLV	SASRV	280	428
Gpectorale13397	299	12	ALSRLVAVVPLI	HHHHHHHHHHHH	0.380718986657006	1	0.689398723404213	VAILVLV	PSALR	280	428
Gpectorale13397	300	12	LSRLVAVVPLIA	HHHHHHHHHHHH	0.382198174561479	1	0.690795076786036	VILVLAV	PSALR	280	428
Gpectorale13397	319	14	QELRELRGRLEQAM	HHHHHHHHHHHHHH	0.485303163689424	0	0.458126186522816	EALLLMR	ERGQQER	280	428
Gpectorale13397	320	12	ELRELRGRLEQA	HHHHHHHHHHHH	0.476989235300493	0	0.450277838123666	REALLLR	ERGQE	280	428
Gpectorale13397	321	12	LRELRGRLEQAM	HHHHHHHHHHHH	0.561600249390243	1	0.86015063542439	ALLLMR	ERGQER	280	428
Gpectorale13397	323	10	ELRGRLEQAM	HHHHHHHHHH	0.461643846980289	0	0.435791791549393	ALLMR	EGQER	280	428
Gpectorale13397	425	10	DRYSSFCSAY	HHHHHHHHHH	0.477981961988816	0	0.451214972117442	FYYC	SSDSAR	280	428
Gpectorale13397	426	10	RYSSFCSAYE	HHHHHHHHHH	0.401107105952151	0	0.378645108018831	RFYYC	ESSSA	280	428
Gpectorale13397	443	12	PLLERIVGDFSR	HHHHHHHHHHHH	0.594590777426039	0	0.561293693890181	LIFLV	SEGPRRD	280	428
Gpectorale13397	445	10	LERIVGDFSR	HHHHHHHHHH	0.773570865674661	0	0.73025089719688	IFLVS	EGRRD	280	428
Gpectorale13397	447	10	RIVGDFSREL	HHHHHHHHHH	0.738333287145053	0	0.69698662306493	EIFLVS	GRRD	280	428
Gpectorale13397	489	16	HERLQQALAALKAVMA	HHHHHHHHHHHHHHHH	0.387855828192166	1	0.696135901813404	VALLMLHK	QAAEAQAR	280	428
Gpectorale13397	490	14	ERLQQALAALKAVM	HHHHHHHHHHHHHH	0.452927970948416	1	0.757564004575304	VALLMLK	QAEAQAR	280	428
Gpectorale13397	491	14	RLQQALAALKAVMA	HHHHHHHHHHHHHH	0.395182096371192	2	1.03305189897441	VALLMLK	QAAAQAR	280	428
Gpectorale13397	492	12	LQQALAALKAVM	HHHHHHHHHHHH	0.479751814394819	1	0.782885712788709	VALLML	KQAAQA	280	428
Gpectorale13397	494	10	QALAALKAVM	HHHHHHHHHH	0.404585626818914	1	0.711928831717055	VALML	KAAQA	280	428
Gpectorale13398	256	16	RDLVGHLRCVVRWLLS	HHHHHHHHHHHHHHHH	0.474019976752323	2	1.10747485805419	WHVLLLV	VLRRRGSCD	301	450
Gpectorale13398	257	14	DLVGHLRCVVRWLL	HHHHHHHHHHHHHH	0.477741437280968	1	0.780987916793233	HVLLLVV	LRRGCDW	301	450
Gpectorale13398	258	14	LVGHLRCVVRWLLS	HHHHHHHHHHHHHH	0.460857440755939	2	1.09504942407361	WHVLLLV	VLRRGSC	301	450
Gpectorale13398	259	12	VGHLRCVVRWLL	HHHHHHHHHHHH	0.394769922423847	2	1.03266280676811	WHVLLV	VLRRGC	301	450
Gpectorale13398	260	12	GHLRCVVRWLLS	HHHHHHHHHHHH	0.410075267004335	2	1.04711105205209	WHVLLV	LRRGSC	301	450
Gpectorale13398	261	10	HLRCVVRWLL	HHHHHHHHHH	0.489227523403789	2	1.12183078209318	WHVLLV	LRRC	301	450
Gpectorale13398	262	10	LRCVVRWLLS	HHHHHHHHHH	0.484914536999243	2	1.11775932292729	WVLLV	LRRSC	301	450
Gpectorale13398	315	14	LAYLSALSRLVAVV	HHHHHHHHHHHHHH	0.373105496450083	1	0.682211588648878	LYVLVL	SLASRAVA	301	450
Gpectorale13398	316	14	AYLSALSRLVAVVP	HHHHHHHHHHHHHH	0.444734365385072	1	0.749829240923508	LYVLVLP	SASRAVA	301	450
Gpectorale13398	317	12	YLSALSRLVAVV	HHHHHHHHHHHH	0.533952349992279	1	0.834051018392711	ALYVLVL	SASRV	301	450
Gpectorale13398	318	12	LSALSRLVAVVP	HHHHHHHHHHHH	0.475171586252244	1	0.778561977422119	LVLVLP	SASRVA	301	450
Gpectorale13398	319	10	SALSRLVAVV	HHHHHHHHHH	0.511980438235801	1	0.813309533694597	ALVLV	SASRV	301	450
Gpectorale13398	320	12	ALSRLVAVVPLI	HHHHHHHHHHHH	0.380718986657006	1	0.689398723404213	VAILVLV	PSALR	301	450
Gpectorale13398	321	12	LSRLVAVVPLIA	HHHHHHHHHHHH	0.382198174561479	1	0.690795076786036	VILVLAV	PSALR	301	450
Gpectorale13398	340	10	QELRELRDRL	HHHHHHHHHH	0.611730760594145	0	0.577473838000873	ELLLR	RDQER	301	450
Gpectorale13398	342	12	LRELRDRLEQAM	HHHHHHHHHHHH	0.62441504927346	0	0.589447806514146	ALLLMR	ERDQER	301	450
Gpectorale13398	449	10	DRYASFCSAY	HHHHHHHHHH	0.46970302439666	0	0.443399655030447	FYYC	ASDSAR	301	450
Gpectorale13398	467	12	PLLERIVGDFSR	HHHHHHHHHHHH	0.594590777426039	0	0.561293693890181	LIFLV	SEGPRRD	301	450
Gpectorale13398	469	10	LERIVGDFSR	HHHHHHHHHH	0.773570865674661	0	0.73025089719688	IFLVS	EGRRD	301	450
Gpectorale13398	471	10	RIVGDFSREL	HHHHHHHHHH	0.738333287145053	0	0.69698662306493	EIFLVS	GRRD	301	450
Gpectorale13399	118	16	RDLVGHLRCVVRWLLS	HHHHHHHHHHHHHHHH	0.474019976752323	2	1.10747485805419	WHVLLLV	VLRRRGSCD	163	315
Gpectorale13399	119	14	DLVGHLRCVVRWLL	HHHHHHHHHHHHHH	0.477741437280968	1	0.780987916793233	HVLLLVV	LRRGCDW	163	315
Gpectorale13399	120	14	LVGHLRCVVRWLLS	HHHHHHHHHHHHHH	0.460857440755939	2	1.09504942407361	WHVLLLV	VLRRGSC	163	315
Gpectorale13399	121	12	VGHLRCVVRWLL	HHHHHHHHHHHH	0.394769922423847	2	1.03266280676811	WHVLLV	VLRRGC	163	315
Gpectorale13399	122	12	GHLRCVVRWLLS	HHHHHHHHHHHH	0.410075267004335	2	1.04711105205209	WHVLLV	LRRGSC	163	315
Gpectorale13399	123	10	HLRCVVRWLL	HHHHHHHHHH	0.489227523403789	2	1.12183078209318	WHVLLV	LRRC	163	315
Gpectorale13399	124	10	LRCVVRWLLS	HHHHHHHHHH	0.484914536999243	2	1.11775932292729	WVLLV	LRRSC	163	315
Gpectorale13399	178	14	AYLYALNRLVAVVP	HHHHHHHHHHHHHH	0.386875683084591	1	0.695210644831854	LYVLVLP	NAYRAVA	163	315
Gpectorale13399	179	12	YLYALNRLVAVV	HHHHHHHHHHHH	0.468808640913027	1	0.772555357021898	ALYVLVL	NAYRV	163	315
Gpectorale13399	180	12	LYALNRLVAVVP	HHHHHHHHHHHH	0.404658010731748	1	0.71199716213077	LVLVLP	NAYRVA	163	315
Gpectorale13399	181	10	YALNRLVAVV	HHHHHHHHHH	0.445368544752743	1	0.750427906246589	ALVLV	NAYRV	163	315
Gpectorale13399	182	12	ALNRLVAVVPLI	HHHHHHHHHHHH	0.418236624908387	1	0.724815373913517	VAILVLV	PNALR	163	315
Gpectorale13399	183	12	LNRLVAVVPLIA	HHHHHHHHHHHH	0.416372410087587	1	0.723055555122682	VILVLAV	PNALR	163	315
Gpectorale13399	184	10	NRLVAVVPLI	HHHHHHHHHH	0.377053453283142	1	0.685938459899286	VILV	VPNALR	163	315
Gpectorale13399	202	10	EELRELRGRL	HHHHHHHHHH	0.579861334018929	0	0.547389099313869	ELLLR	RGEER	163	315
Gpectorale13399	203	12	ELRELRGRLEQV	HHHHHHHHHHHH	0.529432964971528	0	0.499784718933123	REVLLLR	ERGQE	163	315
Gpectorale13399	204	14	LRELRGRLEQVMEA	HHHHHHHHHHHHHH	0.559521530910121	0	0.528188325179154	RVLLLMR	EREGQEA	163	315
Gpectorale13399	205	12	RELRGRLEQVME	HHHHHHHHHHHH	0.549373355843022	0	0.518608447915813	RVLLMR	EREGQE	163	315
Gpectorale13399	206	10	ELRGRLEQVM	HHHHHHHHHH	0.52194117202999	0	0.492712466396311	RVLLMR	EGQE	163	315
Gpectorale13399	207	10	LRGRLEQVME	HHHHHHHHHH	0.549489725537693	0	0.518718300907582	RVLLMR	EEGQ	163	315
Gpectorale13399	311	10	DRYSSFCSAY	HHHHHHHHHH	0.477981961988816	0	0.451214972117442	FYYC	SSDSAR	163	315
Gpectorale13399	312	10	RYSSFCSAYE	HHHHHHHHHH	0.401107105952151	0	0.378645108018831	RFYYC	ESSSA	163	315
Gpectorale13399	329	12	PLLERIVGDFSR	HHHHHHHHHHHH	0.594590777426039	0	0.561293693890181	LIFLV	SEGPRRD	163	315
Gpectorale13399	331	10	LERIVGDFSR	HHHHHHHHHH	0.773570865674661	0	0.73025089719688	IFLVS	EGRRD	163	315
Gpectorale13399	333	10	RIVGDFSREL	HHHHHHHHHH	0.738333287145053	0	0.69698662306493	EIFLVS	GRRD	163	315
Gpectorale13399	376	12	QERLQEALAAVK	HHHHHHHHHHHH	0.420496125168898	0	0.396948342159439	AVLLQK	QAEEAR	163	315
Gpectorale13399	377	12	ERLQEALAAVKA	HHHHHHHHHHHH	0.403979603626161	0	0.381356745823096	AVLLK	QAEAEAR	163	315
Gpectorale13399	378	10	RLQEALAAVK	HHHHHHHHHH	0.456849080656439	1	0.761265532139678	AVLLK	QAEAR	163	315
Gpectorale13399	379	10	LQEALAAVKA	HHHHHHHHHH	0.411816018601382	0	0.388754321559704	AVLLK	QAAEA	163	315
Gpectorale13399	510	12	AEECWRRRWKRL	HHHHHHHHHHHH	0.649356487169713	3	1.60299252388821	RALWWE	RKERRC	163	315
Gpectorale13399	512	10	ECWRRRWKRL	HHHHHHHHHH	0.779854132868385	4	2.05618230142776	RLWW	RKERRC	163	315
Gpectorale13399	513	10	CWRRRWKRLR	HHHHHHHHHH	0.711017489054572	6	2.65120050966752	RLWWR	RKRRC	163	315
Gpectorale13400	91	16	RDLVGHLRCVVRWLLS	HHHHHHHHHHHHHHHH	0.474019976752323	2	1.10747485805419	WHVLLLV	VLRRRGSCD	136	292
Gpectorale13400	92	14	DLVGHLRCVVRWLL	HHHHHHHHHHHHHH	0.477741437280968	1	0.780987916793233	HVLLLVV	LRRGCDW	136	292
Gpectorale13400	93	14	LVGHLRCVVRWLLS	HHHHHHHHHHHHHH	0.460857440755939	2	1.09504942407361	WHVLLLV	VLRRGSC	136	292
Gpectorale13400	94	12	VGHLRCVVRWLL	HHHHHHHHHHHH	0.394769922423847	2	1.03266280676811	WHVLLV	VLRRGC	136	292
Gpectorale13400	95	12	GHLRCVVRWLLS	HHHHHHHHHHHH	0.410075267004335	2	1.04711105205209	WHVLLV	LRRGSC	136	292
Gpectorale13400	96	10	HLRCVVRWLL	HHHHHHHHHH	0.489227523403789	2	1.12183078209318	WHVLLV	LRRC	136	292
Gpectorale13400	97	10	LRCVVRWLLS	HHHHHHHHHH	0.484914536999243	2	1.11775932292729	WVLLV	LRRSC	136	292
Gpectorale13400	150	10	LAYLSALSRL	HHHHHHHHHH	0.403922551753303	1	0.711302888855118	LYLL	SLSRAA	136	292
Gpectorale13400	177	12	LSELRSRLEQAM	HHHHHHHHHHHH	0.519449631835983	0	0.490360452453168	ALLLMR	ESSQER	136	292
Gpectorale13400	179	10	ELRSRLEQAM	HHHHHHHHHH	0.465548271151415	0	0.439477567966935	ALLMR	ESQER	136	292
Gpectorale13400	180	10	LRSRLEQAME	HHHHHHHHHH	0.483227165197678	0	0.456166443946608	RALLMR	EESQ	136	292
Gpectorale13400	284	10	DRYSSYCSTY	HHHHHHHHHH	0.437522116274462	0	0.413020877763092	YYYC	SSDSTR	136	292
Gpectorale1436	185	14	LDVFRNLKMVQEYI	HHHHHHHHHHHHHH	0.405466597678664	0	0.382760468208658	NVVILQF	KLERMDY	109	393
Gpectorale1436	186	18	DVFRNLKMVQEYIESQNK	HHHHHHHHHHHHHHHHHH	0.420985883239791	0	0.397410673778363	YNQVVILNQ	FEKKERSMD	109	393
Gpectorale1436	187	18	VFRNLKMVQEYIESQNKK	HHHHHHHHHHHHHHHHHH	0.424170314218455	2	1.06041677662222	YNQVVILNQ	FEKKERSMK	109	393
Gpectorale1436	188	18	FRNLKMVQEYIESQNKKW	HHHHHHHHHHHHHHHHHH	0.481125299326645	2	1.11418228256435	YNQVWILNQ	FEKKERSMK	109	393
Gpectorale1436	189	18	RNLKMVQEYIESQNKKWL	HHHHHHHHHHHHHHHHHH	0.481569441379506	2	1.11460155266225	YNQVWILNQ	LEKKERSMK	109	393
Gpectorale1436	190	18	NLKMVQEYIESQNKKWLE	HHHHHHHHHHHHHHHHHH	0.461783448336927	0	0.435923575230059	YNQVWILNQ	LEKKEESMK	109	393
Gpectorale1436	191	18	LKMVQEYIESQNKKWLEL	HHHHHHHHHHHHHHHHHH	0.530502161153106	0	0.500794040128532	YLQVWILNQ	LEKKEESMK	109	393
Gpectorale1436	192	16	KMVQEYIESQNKKWLE	HHHHHHHHHHHHHHHH	0.460278138501349	0	0.434502562745273	YQVWINQ	LEKKEESMK	109	393
Gpectorale1436	193	14	MVQEYIESQNKKWL	HHHHHHHHHHHHHH	0.425953200127757	0	0.402099820920602	YQVWINQ	LEKESMK	109	393
Gpectorale1436	194	12	VQEYIESQNKKW	HHHHHHHHHHHH	0.579259730799884	0	0.54682118587509	KYQVWIN	QEKES	109	393
Gpectorale1436	359	10	LLAVRALLMK	HHHHHHHHHH	0.277544818045095	2	0.92200230823457	VLLR	MLAKAL	109	393
Gpectorale1436	387	18	RTTLGGLKLGRKIISALM	HHHHHHCHHHHHHHHHHH	0.389219865211923	4	1.68742355276006	TIGLGTILM	RLSKRKGAL	109	393
Gpectorale1436	394	18	KLGRKIISALMWTIVPAV	HHHHHHHHHHHHHHHHHH	0.275870406419694	3	1.25042166366019	LTIALGIIV	MRVSKWKPA	109	393
Gpectorale1436	395	18	LGRKIISALMWTIVPAVI	HHHHHHHHHHHHHHHHHH	0.125407401429102	2	0.778384586949072	TIALGIIVM	RVSIWKPAL	109	393
Gpectorale1436	396	18	GRKIISALMWTIVPAVIC	HHHHHHHHHHHHHHHHHH	0.127366461982669	2	0.78023394011164	TIALGIIVM	RVSIWKPAC	109	393
Gpectorale1436	397	18	RKIISALMWTIVPAVICL	HHHHHHHHHHHHHHHHHH	0.221629224843715	2	0.869217988252467	TIALLIIVM	RVSIWKPAC	109	393
Gpectorale1436	398	10	KIISALMWTI	HHHHHHHHHH	0.442782178983664	1	0.747986376960579	TILIIM	SWKA	109	393
Gpectorale1436	412	18	ICLQVGRAGVRVEDVKRF	HHHHHHCCCCCHHHHHHH	0.183705708235684	2	0.833418188574486	RQVAIVVKG	CEGRVLDRF	109	393
Gpectorale1436	423	18	VEDVKRFVRKNVDRVKRL	HHHHHHHHHHHHHHHHHH	0.606431242875054	4	1.89247109327405	FLNVVVVVK	KREDRRKDR	109	393
Gpectorale1436	424	16	EDVKRFVRKNVDRVKR	HHHHHHHHHHHHHHHH	0.565473740440873	4	1.85380721097618	FNVVVVK	KREDRRKDR	109	393
Gpectorale1436	425	16	DVKRFVRKNVDRVKRL	HHHHHHHHHHHHHHHH	0.599687839987851	5	2.21610532094853	RFLNVVVV	KKRDRRKD	109	393
Gpectorale1436	426	14	VKRFVRKNVDRVKR	HHHHHHHHHHHHHH	0.587226227601514	6	2.53434155885583	RFNVVVV	KKRDRRK	109	393
Gpectorale1436	427	14	KRFVRKNVDRVKRL	HHHHHHHHHHHHHH	0.584714640650441	6	2.53197062077402	RFLNVVV	KKRDRRK	109	393
Gpectorale1436	428	12	RFVRKNVDRVKR	HHHHHHHHHHHH	0.593422780166382	5	2.21019110447706	FNVVV	KRDRRKR	109	393
Gpectorale1436	429	12	FVRKNVDRVKRL	HHHHHHHHHHHH	0.593608627443357	4	1.88036654430653	RFLNVVV	KRDRK	109	393
Gpectorale1436	430	10	VRKNVDRVKR	HHHHHHHHHH	0.60506247006815	4	1.89117897174433	NVVVK	RDRKR	109	393
GonapodyaproliferaKXS10614	16	14	FDTILKQNERKFLQ	HHHHHHHHHHHHHH	0.42860775195243	1	0.734605717843094	KINFFLE	DLKRTQQ	30	299
GonapodyaproliferaKXS10614	107	12	DSCWDAIVRYVK	HHHHHHHHHHHH	0.676948745661883	0	0.639039615904817	YCIVW	VDKDRSA	30	299
GonapodyaproliferaKXS10614	108	18	SCWDAIVRYVKEQYAAYL	HHHHHHHHHHHHHHHHHH	0.495719282850869	0	0.467959003011221	YCQIYVWYV	LKDARSEAA	30	299
GonapodyaproliferaKXS10614	109	18	CWDAIVRYVKEQYAAYLR	HHHHHHHHHHHHHHHHHH	0.548742057845652	1	0.848012502606295	CQIYVWYVL	KDARREAAY	30	299
GonapodyaproliferaKXS10614	110	18	WDAIVRYVKEQYAAYLRR	HHHHHHHHHHHHHHHHHH	0.518261530612631	2	1.14923888489832	RQIYVWYVL	KDARREAAY	30	299
GonapodyaproliferaKXS10614	111	16	DAIVRYVKEQYAAYLR	HHHHHHHHHHHHHHHH	0.463177255433375	1	0.767239329129106	QIYVYVL	KDARREAAY	30	299
GonapodyaproliferaKXS10614	112	16	AIVRYVKEQYAAYLRR	HHHHHHHHHHHHHHHH	0.426957263722013	3	1.39304765695358	RQIYVYVL	KARREAAY	30	299
GonapodyaproliferaKXS10614	113	14	IVRYVKEQYAAYLR	HHHHHHHHHHHHHH	0.514649627654358	2	1.14582924850571	QIYVYVL	KARREAY	30	299
GonapodyaproliferaKXS10614	114	14	VRYVKEQYAAYLRR	HHHHHHHHHHHHHH	0.430298022988601	3	1.39620133370124	QYVYVLK	ARREAYR	30	299
GonapodyaproliferaKXS10614	115	12	RYVKEQYAAYLR	HHHHHHHHHHHH	0.434672617432867	2	1.07033095085663	QYVYL	KARREAY	30	299
GonapodyaproliferaKXS10614	116	12	YVKEQYAAYLRR	HHHHHHHHHHHH	0.359758034790264	2	0.999611584842009	QYVYLK	AREAYR	30	299
GonapodyaproliferaKXS10614	117	10	VKEQYAAYLR	HHHHHHHHHH	0.462821715025563	1	0.766903698984132	QYVYLK	AREA	30	299
GonapodyaproliferaKXS10614	118	10	KEQYAAYLRR	HHHHHHHHHH	0.382438878059209	2	1.02102230088789	YYLK	AREARQ	30	299
GonapodyaproliferaKXS10614	161	10	ITVLRALSSI	HHHHHHHHHH	0.422805628655961	1	0.729128513451227	IVLL	SIRSTA	30	299
GonapodyaproliferaKXS17957	110	14	DSWRPILAAIESRF	HHHHHHHHHHHHHH	0.542506983754409	0	0.512126592664162	SRIIWFL	ERADSPA	32	301
GonapodyaproliferaKXS17957	111	16	SWRPILAAIESRFDSY	HHHHHHHHHHHHHHHH	0.517128553485283	0	0.488169354490107	SRIYIWFL	ERDASPSA	32	301
GonapodyaproliferaKXS17957	112	16	WRPILAAIESRFDSYL	HHHHHHHHHHHHHHHH	0.548080685325084	0	0.51738816694688	RIYIWFLLE	RDASPSA	32	301
GonapodyaproliferaKXS17957	113	14	RPILAAIESRFDSY	HHHHHHHHHHHHHH	0.442383664751077	0	0.417610179525017	RIYIFL	ERDASPSA	32	301
GonapodyaproliferaKXS17957	114	10	PILAAIESRF	HHHHHHHHHH	0.428091282616804	0	0.404118170790263	RIIFLE	ASPA	32	301
GonapodyaproliferaKXS17957	162	10	IEFMRRLHQR	HHHHHHHHHH	0.544922777291034	2	1.17440710176274	FLMHI	RQERR	32	301
GonapodyaproliferaKXS17957	187	12	EEIKLFKQRILD	HHHHHHHHHHHH	0.408489442392719	0	0.385614033618727	EFIIK	LKQEDLR	32	301
GonapodyaproliferaKXS17957	188	10	EIKLFKQRIL	HHHHHHHHHH	0.353815802889999	2	0.994002117928159	EFIIK	LKQLR	32	301
GonapodyaproliferaKXS17957	189	12	IKLFKQRILDDI	HHHHHHHHHHHH	0.460764612536387	1	0.764961794234349	DFIIIKL	KQDLR	32	301
GonapodyaproliferaKXS17957	269	12	FVKLRQMLIRTH	HHHHHHHHHHHH	0.440648339520924	3	1.40597203250775	TLLFHRI	VQRKM	32	301
GonapodyaproliferaKXS17957	276	10	LIRTHMEELK	HHHHHHHHHH	0.583909752187705	0	0.551210806065194	ELHLIM	KRET	32	301
GonapodyaproliferaKXS17957	329	10	KMAKMEQEMK	HHHHHHHHHH	0.396565143367692	1	0.704357495339101	KMMME	KAQKE	32	301
GonapodyaproliferaKXS17957	340	16	VFQQKVAEKEAKLKQS	HHHHHHHHHHHHHHHH	0.216163950878202	2	0.864058769629023	KSKFLVEQ	KAAQQEVK	32	301
GonapodyaproliferaKXS17957	358	16	ELYAKHREMKEQLERQ	HHHHHHHHHHHHHHHH	0.403900737535757	0	0.381282296233754	KQMLLHKY	EREAREEQ	32	301
GonapodyaproliferaKXS17957	359	16	LYAKHREMKEQLERQR	HHHHHHHHHHHHHHHH	0.347614811135004	2	0.988148381711444	QKQMLLHRK	YEREARE	32	301
GonapodyaproliferaKXS17957	369	16	QLERQRVELEARRKAI	HHHHHHHHHHHHHHHH	0.223520684171896	2	0.87100352585827	EQRQILLRR	EEKVARA	32	301
GonapodyaproliferaKXS17957	370	16	LERQRVELEARRKAIA	HHHHHHHHHHHHHHHH	0.227940688714819	2	0.875176010146789	ERQILLRR	AEEKVARA	32	301
GonapodyaproliferaKXS18586	74	12	LFDSKLTDQWKR	HHHHHHHHHHHH	0.430674298751238	1	0.736556538021169	QFLWD	TKSDLRK	53	77
[truncated: 2,810 more rows]
