# Supplementary material for: The evolutionary origins and ancestral features of septins
Source: Front Cell Dev Biol. 2024 Jun 26;12:1406966. doi: 10.3389/fcell.2024.1406966 (PMC11238149; doi:10.3389/fcell.2024.1406966)
Supplement: Supplementary file 3 [file DataSheet1.zip]

Archive with 8 entries (8 files):
- Sup_File1.fasta
- __MACOSX/._Sup_File1.fasta
- Sup_File2.xlsx
- __MACOSX/._Sup_File2.xlsx
- Sup_File3.fasta
- __MACOSX/._Sup_File3.fasta
- Sup_File4.fasta
- __MACOSX/._Sup_File4.fasta
