# Supplementary material for: The evolutionary origins and ancestral features of septins
Source: Front Cell Dev Biol. 2024 Jun 26;12:1406966. doi: 10.3389/fcell.2024.1406966 (PMC11238149; doi:10.3389/fcell.2024.1406966)
Supplement: Supplementary file 3 [file DataSheet1.zip › Sup_File1.fasta]

>C_reinhardtii_4651
MSSTYQKFAASLREQEGPSGSLPTNGPSTTTPFANATNRYLNNHSGPNDFAMAAPATEEKFAGVPRTGTMPERRLSISSNYSRASEMVFGKDALLGPRRPRPHKIWKKKYIKLIVVGDSGLGKTTLIKSLISIPGERLQVHDGSYTPTEQFRRDPESLSSTVSWRDEEDRVIWVYKIQDTPGYGDELDVFRNLKMVQDYIESQNRKWLELEQARDRKEDLAEIEDPRVDLCIFCIPPHRLRPIDLKYMFELGKHVPVVPVVTKADTMTIREANTYRTEVANRIANPMVPGIHDKINIFKFERDTLERAGVQDHATPHPPFLVIASNDISEELAAAEPPLFWPERRYPWGTAEAFNKEHSDLLAVRALLMKEALEEISKTKRARYEAWRRTTLGGLKLGRRITGALMWTIIPAIVCLQVGRAGVRMEDVRRFIGNNVDRIKRRLPKKAEAKPAPAPVEEPKPAPAPAPAPPPPAPAKKGWGF

>C_paradoxa_13652
MGGADTNSTTCTSGARTPTRDNEFLFDGDRRAPGLLRIPENKKAKHFLNIAFLGAEGLGKTTSIFALLHIYGLKKEKLDEIVKKHRMHEPTKEVQAIEIGNDDELPGSNVVLSFLDFPGYNVSTGAKWLTTVEDTLRSRIHAYSDRKSRYVTGGELSDEEKKMCSCNVDERIHLAIFFIGPHSRISDFDIQVMTEVRKKANLTVVIAKSDAMTTAEAKGLDLYKPFDADTDVNVSAHTSSCNEGAFGPVPPYSIVSSREFNHEGELSRVYNWGTCRVEDGAHSDLCLLREALFSESFYRTLEETDRLMRSYNASQREERQRREEEERQRREEEERQRREDKEERQRQEKERRRGDSCRIQ

>P_umbilicalis_6581
MAVPDAEAAGQAVSPSTASAASSSAVPAPPTAAVASAAAMAAAEDGASVSPAPATLSKKKKGKGQAAPESEPVVILSDERLTGVRAGLLAQRDRQLGSDGETLSVMCIGETGVGKSTLLANLLGHASIAAQLSAASAGAAAKRDTSKSGKGTKPSASSSAKPLASPPSASRSSPFKPTAAPASSPPKTYSITSTKVQILADGVPLTVTLIDSPGYGDQKNVEASFGVFTKFLDARLQESLEQEQSVTRSAEGGTLRKGGVDVILYFIAPHRLKGLDVELLSRLTHRAPVVPIISKADTLTADELETFRVTIAEDLDAAGIQVFHPPLAVISGPNGCRDRVYPWGTAHAENTTHSDLPALRRLLLVDGLKDLHVARRACYEAYRTKVLRQRQRRGLFRQLTTAVRRAGLYTAVLVVVLPGMRQVLAEGVLGGMEELSHSLGELLVSVGAERKRRDSERSAAAVEATAKVPSTAAGREMVVARGEAKPGPLRKLWALGALLAAPLVLLLRRPPTDTDI

>E_siliculosus_19220
MNFPVAAFDGSFVSPSRQNGPRRPGDPVRRQAPNQLRVMVAGESGLGKTTFLNNIFRHLNQGQNPMDQGSVVHGQTGGIFGHSKTLKIEEREFDHTTSGGQYYKFFLVDTPGYGDHVNVRKSFQPVVDFIIRGSRRYLAEIKRGNDTPSEDGRTDVCIHFIAAHRCKSIDIEYMKQLSKVVAMIPPVIGKSDSMTVDEMFDFKKAIADSAAKANGLEFFTFSERAWEKCLAALNIADEPIWLGERRPPPYAVISSQVDDPNGNAHAHDPVRRYPWGECHVMRPEHSDNTYLQCLLLEVGFQDMKDKMRKRYEAFKKQEAKPLVTRVGEKNREYRLAIASGKPSTILVVLAVIFAFVAVILAATQVHAVNGNEPSTGLADWRELILKIQQVEGSDRIVTTVDSEEETLDVLMKVLMDNRKIWTFRGGPAGSTIR

>P_tetraurelia_4780874
MIDLISSPSPIPQNSITKDQHLQCNWMQQRFLFTQSHCKKIDFDNSHTTKSIFPISSQEEIRIPSAKIEIKELQDPSILSTYAQSYIDKNQFSLSCGPQKSQVTLNLLIAGQSGTGKSTFVDALLNKVIILKNNIQKPISRQYEGNRSETNNVQESMGIIEYDNQIVYLNIFDAKGFQKNNQKDWFKDIRHLIDQKFKTQIRRNKYAYLNKTLYSQMSNLVNDERVSNCVTIPQIHLCLYFLSGPAYFNEDIQYLQKLSNLVNVIPILARGDQYTKSEVLELKLRYNTIFKEFKIDLYDCLKINDESFKQQLKYGEFGQCSPFMIIASTYEYYNEQGKKIQGRQYPWGQCDLWNPQHSDFLLLYKSLIGYYIYDLIKLTDFYQHSFVKRKQETQKKNKSRMGFLNSILVHINQILYLMD
