# Supplementary material for: The evolutionary origins and ancestral features of septins
Source: Front Cell Dev Biol. 2024 Jun 26;12:1406966. doi: 10.3389/fcell.2024.1406966 (PMC11238149; doi:10.3389/fcell.2024.1406966)
Supplement: Supplementary file 4 [file DataSheet2.zip]

Archive with 18 entries (17 files):
- Sup_File5/
- __MACOSX/._Sup_File5
- Sup_File5/Input_200_septins.fasta
- __MACOSX/Sup_File5/._Input_200_septins.fasta
- Sup_File5/reportFile.txt
- __MACOSX/Sup_File5/._reportFile.txt
- Sup_File5/outTreeFileAncestor.txt
- __MACOSX/Sup_File5/._outTreeFileAncestor.txt
- Sup_File5/outFile_prob_marginal.txt
- __MACOSX/Sup_File5/._outFile_prob_marginal.txt
- Sup_File5/outFile_seq_marginal.txt
- __MACOSX/Sup_File5/._outFile_seq_marginal.txt
- Sup_File5/outFile_seq_joint.txt
- __MACOSX/Sup_File5/._outFile_seq_joint.txt
- Sup_File5/outFile_prob_joint.txt
- __MACOSX/Sup_File5/._outFile_prob_joint.txt
- Sup_File5/outTreeFileNewick.txt
- __MACOSX/Sup_File5/._outTreeFileNewick.txt
