# Supplementary material for: The evolutionary origins and ancestral features of septins
Source: Front Cell Dev Biol. 2024 Jun 26;12:1406966. doi: 10.3389/fcell.2024.1406966 (PMC11238149; doi:10.3389/fcell.2024.1406966)
Supplement: Supplementary file 4 [file DataSheet2.zip › Sup_File5/reportFile.txt]

*******************************************************************************
FASTML: A program for ancestral sequence reconstruction                        
For information, please send email to Tal Pupko: talp@tau.ac.il                
Ref: Ashkenazy, H., et al. 2012. FastML: a web server for probabilistic        
reconstruction of ancestral sequences.                                         
Nucleic Acids Research. 40(Web Server issue):W580-W584.                        
Current version by Asher Moshe and Tal Pupko (March 2017)                      
*******************************************************************************


FastML parameters: 
-------------------------------------------------------------------------------
Sequence file is: /bioseq/data/results/fastml/167336745374943981213009165031/data.fas
Tree file is: /bioseq/data/results/fastml/167336745374943981213009165031/unrooted_tree.txt
Using a Gamma model with: 8 discrete categories 
Amino acid replacement matrix is LG
 while in brent: with alpha = 1.5 logL = -152378
brent, f(1.5)=152378
 while in brent: with alpha = 2.83688 logL = -152916
brent, f(2.83688)=152916
 while in brent: with alpha = 0.927051 logL = -152446
brent, f(0.927051)=152446
 while in brent: with alpha = 1.43083 logL = -152374
brent, f(1.43083)=152374
 while in brent: with alpha = 1.3895 logL = -152373
brent, f(1.3895)=152373
 while in brent: with alpha = 1.21286 logL = -152379
brent, f(1.21286)=152379
 while in brent: with alpha = 1.32203 logL = -152371
brent, f(1.32203)=152371
 while in brent: with alpha = 1.27939 logL = -152372
brent, f(1.27939)=152372
 while in brent: with alpha = 1.33525 logL = -152371
brent, f(1.33525)=152371
 while in brent: with alpha = 1.30881 logL = -152371
brent, f(1.30881)=152371
# bestAlphaAndBBL::bestAlphaAndBBL iteration 0
# old L = -1.79769e+308	# new L = -152371
# new Alpha = 1.32203
--- Iter=0 logL=-152371
LikelihoodLast was not sent to bblEM
check bl=0.065029 gives sumL 8064.37
check bl=5.03251 gives sumL 2458.52
check bl=0.0974365 gives sumL 8045
check bl=0.0651131 gives sumL 8064.37
check bl=0.0651783 gives sumL 8064.37
check bl=0.069727 gives sumL 7990.03
check bl=5.03486 gives sumL 2447.07
check bl=0.0700281 gives sumL 7990.03
check bl=0.0697967 gives sumL 7990.03
check bl=0.243435 gives sumL 6299.27
check bl=5.12172 gives sumL 2326.69
check bl=0.257972 gives sumL 6298.23
check bl=0.243678 gives sumL 6299.27
check bl=0.192149 gives sumL 6705.14
check bl=5.09607 gives sumL 2361.6
check bl=0.219408 gives sumL 6700.42
check bl=0.192341 gives sumL 6705.14
check bl=0.192533 gives sumL 6705.14
check bl=0.888028 gives sumL 3524.47
check bl=5.44401 gives sumL 1864.69
check bl=0.910742 gives sumL 3524.13
check bl=0.888916 gives sumL 3524.47
check bl=0.889805 gives sumL 3524.47
check bl=0.071558 gives sumL 7972.68
check bl=5.03578 gives sumL 2451.09
check bl=0.0999576 gives sumL 7958.59
check bl=0.0716338 gives sumL 7972.68
check bl=0.0717055 gives sumL 7972.68
check bl=1.75914 gives sumL 2160.84
check bl=5.87957 gives sumL 1462.22
check bl=1.78668 gives sumL 2160.72
check bl=1.76191 gives sumL 2160.84
check bl=1.76367 gives sumL 2160.84
check bl=0.124224 gives sumL 7364.98
check bl=5.06211 gives sumL 2419.4
check bl=0.157764 gives sumL 7353.76
check bl=0.124372 gives sumL 7364.98
check bl=0.124497 gives sumL 7364.98
check bl=0.228277 gives sumL 6407.77
check bl=5.11414 gives sumL 2325.73
check bl=0.252822 gives sumL 6404.63
check bl=0.228505 gives sumL 6407.77
check bl=0.228734 gives sumL 6407.77
check bl=1.177 gives sumL 2948.02
check bl=5.5885 gives sumL 1722.64
check bl=1.20999 gives sumL 2947.6
check bl=1.17891 gives sumL 2948.02
check bl=1.18009 gives sumL 2948.02
check bl=0.072376 gives sumL 7989.49
check bl=5.03619 gives sumL 2464.58
check bl=0.136377 gives sumL 7932.92
check bl=0.0726149 gives sumL 7989.49
check bl=0.0726875 gives sumL 7989.49
check bl=0.0725423 gives sumL 7989.49
check bl=0.0724591 gives sumL 7989.49
check bl=0.079241 gives sumL 7901.67
check bl=5.03962 gives sumL 2461.82
check bl=0.132417 gives sumL 7863.03
check bl=0.0794338 gives sumL 7901.67
check bl=0.0795133 gives sumL 7901.67
check bl=0.0793544 gives sumL 7901.67
check bl=2.53251 gives sumL 1555.07
check bl=6.26626 gives sumL 1193.4
check bl=2.54715 gives sumL 1555.05
check bl=2.53504 gives sumL 1555.07
check bl=2.53758 gives sumL 1555.07
check bl=0.739244 gives sumL 3954.74
check bl=5.36962 gives sumL 1958.56
check bl=0.760534 gives sumL 3954.31
check bl=0.739983 gives sumL 3954.74
check bl=0.740723 gives sumL 3954.74
check bl=0.495409 gives sumL 4847.23
check bl=5.2477 gives sumL 2115.89
check bl=0.510263 gives sumL 4846.83
check bl=0.495904 gives sumL 4847.23
check bl=0.4964 gives sumL 4847.23
check bl=3.86946 gives sumL 990.381
check bl=6.93473 gives sumL 863.061
check bl=3.88008 gives sumL 990.38
check bl=3.86559 gives sumL 990.38
check bl=3.87333 gives sumL 990.382
check bl=0.671104 gives sumL 4169.39
check bl=5.33555 gives sumL 2000.78
check bl=0.692394 gives sumL 4168.89
check bl=0.671775 gives sumL 4169.39
check bl=0.672447 gives sumL 4169.39
check bl=0.390794 gives sumL 5360.92
check bl=5.1954 gives sumL 2192.08
check bl=0.394752 gives sumL 5360.88
check bl=0.391185 gives sumL 5360.92
check bl=0.917064 gives sumL 3447.79
check bl=5.45853 gives sumL 1834.49
check bl=0.945988 gives sumL 3447.26
check bl=0.918246 gives sumL 3447.79
check bl=0.919164 gives sumL 3447.79
check bl=0.27366 gives sumL 6072.77
check bl=5.13683 gives sumL 2276.01
check bl=0.30881 gives sumL 6067.78
check bl=0.273999 gives sumL 6072.77
check bl=0.274273 gives sumL 6072.77
check bl=1.69121 gives sumL 2190.74
check bl=5.8456 gives sumL 1454.38
check bl=1.70215 gives sumL 2190.72
check bl=1.6929 gives sumL 2190.74
check bl=1.69459 gives sumL 2190.74
check bl=0.871153 gives sumL 3558.39
check bl=5.43558 gives sumL 1858.01
check bl=0.894096 gives sumL 3558.03
check bl=0.872024 gives sumL 3558.39
check bl=0.872896 gives sumL 3558.39
check bl=0.225657 gives sumL 6432.48
check bl=5.11283 gives sumL 2314.92
check bl=0.240533 gives sumL 6431.28
check bl=0.225883 gives sumL 6432.48
check bl=0.361016 gives sumL 5525.01
check bl=5.18051 gives sumL 2211.31
check bl=0.372152 gives sumL 5524.65
check bl=0.361377 gives sumL 5525.01
check bl=0.384204 gives sumL 5398.63
check bl=0.192102 gives sumL 5228.97
check bl=0.38382 gives sumL 5398.63
check bl=1.44907 gives sumL 2515.57
check bl=5.72454 gives sumL 1577.05
check bl=1.45665 gives sumL 2515.55
check bl=1.45052 gives sumL 2515.57
check bl=2.12107 gives sumL 1818.74
check bl=6.06054 gives sumL 1312.24
check bl=2.14557 gives sumL 1818.68
check bl=2.12427 gives sumL 1818.74
check bl=2.12639 gives sumL 1818.74
check bl=1.83325 gives sumL 2061.64
check bl=5.91662 gives sumL 1406.3
check bl=1.85806 gives sumL 2061.56
check bl=1.83587 gives sumL 2061.64
check bl=1.8377 gives sumL 2061.64
check bl=0.916301 gives sumL 3478.17
check bl=5.45815 gives sumL 1861.16
check bl=0.929156 gives sumL 3478.06
check bl=0.917217 gives sumL 3478.17
check bl=0.918135 gives sumL 3478.17
check bl=0.961774 gives sumL 3356.46
check bl=5.48089 gives sumL 1821.74
check bl=0.967427 gives sumL 3356.44
check bl=0.962736 gives sumL 3356.46
check bl=1.42105 gives sumL 2555.52
check bl=5.71053 gives sumL 1591.02
check bl=1.42392 gives sumL 2555.52
check bl=1.41963 gives sumL 2555.52
check bl=1.42248 gives sumL 2555.52
check bl=1.45148 gives sumL 2517.84
check bl=5.72574 gives sumL 1580.79
check bl=1.46512 gives sumL 2517.79
check bl=1.45293 gives sumL 2517.84
check bl=1.45438 gives sumL 2517.84
check bl=0.001713 gives sumL 9204.31
check bl=5.00086 gives sumL 2504.78
check bl=0.0464353 gives sumL 9068.08
check bl=0.00176581 gives sumL 9204.31
check bl=0.00171497 gives sumL 9204.31
check bl=0.00171669 gives sumL 9204.31
check bl=2e-06 gives sumL 9259.31
check bl=1.05e-06 gives sumL 9259.31
check bl=1.94558e-06 gives sumL 9259.31
check bl=1.92121e-06 gives sumL 9259.31
check bl=1.90098e-06 gives sumL 9259.31
check bl=1.90299e-06 gives sumL 9259.31
check bl=2.28757 gives sumL 1683.66
check bl=6.14379 gives sumL 1243.54
check bl=2.31636 gives sumL 1683.59
check bl=2.29176 gives sumL 1683.66
check bl=2.29406 gives sumL 1683.66
check bl=0.986247 gives sumL 3308.67
check bl=5.49312 gives sumL 1801.6
check bl=1.0098 gives sumL 3308.37
check bl=0.98731 gives sumL 3308.68
check bl=0.988298 gives sumL 3308.67
check bl=0.192236 gives sumL 6704.31
check bl=0.096118 gives sumL 6601.7
check bl=0.192044 gives sumL 6704.31
check bl=0.260625 gives sumL 6190.99
check bl=5.13031 gives sumL 2326.69
check bl=0.286279 gives sumL 6188.12
check bl=0.260886 gives sumL 6190.99
check bl=0.261147 gives sumL 6190.99
check bl=0.44083 gives sumL 5118.99
check bl=5.22042 gives sumL 2185.95
check bl=0.474931 gives sumL 5116.55
check bl=0.441402 gives sumL 5118.99
check bl=0.441843 gives sumL 5118.99
check bl=0.131824 gives sumL 7292.57
check bl=5.06591 gives sumL 2433.05
check bl=0.185819 gives sumL 7267.67
check bl=0.132115 gives sumL 7292.57
check bl=0.132247 gives sumL 7292.57
check bl=0.131983 gives sumL 7292.57
check bl=0.169726 gives sumL 6921.42
check bl=5.08486 gives sumL 2399.64
check bl=0.203201 gives sumL 6913.47
check bl=0.169927 gives sumL 6921.42
check bl=0.170097 gives sumL 6921.42
check bl=0.41124 gives sumL 5271.76
check bl=5.20562 gives sumL 2210.54
check bl=0.440664 gives sumL 5269.74
check bl=0.411689 gives sumL 5271.76
check bl=0.4121 gives sumL 5271.76
check bl=0.04734 gives sumL 8343.61
check bl=5.02367 gives sumL 2503.14
check bl=0.0822218 gives sumL 8315.42
check bl=0.047417 gives sumL 8343.61
check bl=0.0474644 gives sumL 8343.61
check bl=0.977611 gives sumL 3343.73
check bl=5.48881 gives sumL 1821.23
check bl=0.978589 gives sumL 3343.73
check bl=0.631797 gives sumL 4338.57
check bl=5.3159 gives sumL 2062.78
check bl=0.65091 gives sumL 4338.13
check bl=0.632429 gives sumL 4338.57
check bl=0.633061 gives sumL 4338.57
check bl=0.503437 gives sumL 4839.3
check bl=5.25172 gives sumL 2145.67
check bl=0.538669 gives sumL 4837.17
check bl=0.50413 gives sumL 4839.3
check bl=0.504635 gives sumL 4839.3
check bl=2.68981 gives sumL 1467.39
check bl=6.34491 gives sumL 1146.8
check bl=2.7238 gives sumL 1467.34
check bl=2.69612 gives sumL 1467.39
check bl=2.69343 gives sumL 1467.39
check bl=0.216085 gives sumL 6514.93
check bl=5.10804 gives sumL 2339.83
check bl=0.234953 gives sumL 6512.93
check bl=0.216301 gives sumL 6514.93
check bl=0.216517 gives sumL 6514.93
check bl=2.43414 gives sumL 1619.61
check bl=6.21707 gives sumL 1223.59
check bl=2.46921 gives sumL 1619.53
check bl=2.43982 gives sumL 1619.62
check bl=2.43738 gives sumL 1619.62
check bl=0.530634 gives sumL 4699.37
check bl=0.265317 gives sumL 4495.97
check bl=0.530103 gives sumL 4699.37
check bl=0.862623 gives sumL 3620.8
check bl=5.43131 gives sumL 1902.42
check bl=0.88286 gives sumL 3620.51
check bl=0.863486 gives sumL 3620.8
check bl=0.864349 gives sumL 3620.8
check bl=0.655455 gives sumL 4244.61
check bl=5.32773 gives sumL 2037.84
check bl=0.66603 gives sumL 4244.48
check bl=0.65611 gives sumL 4244.61
check bl=0.638928 gives sumL 4289.5
check bl=5.31946 gives sumL 2037.87
check bl=0.657044 gives sumL 4289.11
check bl=0.639567 gives sumL 4289.5
check bl=0.640206 gives sumL 4289.5
check bl=0.208535 gives sumL 6582.92
check bl=5.10427 gives sumL 2358.62
check bl=0.21689 gives sumL 6582.5
check bl=0.208744 gives sumL 6582.92
check bl=0.298712 gives sumL 5922.97
check bl=5.14936 gives sumL 2287
check bl=0.313039 gives sumL 5922.2
check bl=0.299011 gives sumL 5922.97
check bl=0.269474 gives sumL 6123.6
check bl=5.13474 gives sumL 2321.46
check bl=0.305617 gives sumL 6118.26
check bl=0.269822 gives sumL 6123.6
check bl=0.270092 gives sumL 6123.59
check bl=0.145162 gives sumL 7151.37
check bl=5.07258 gives sumL 2422.45
check bl=0.200836 gives sumL 7127.4
check bl=0.145488 gives sumL 7151.37
check bl=0.145633 gives sumL 7151.37
check bl=0.145342 gives sumL 7151.37
check bl=0.042361 gives sumL 8418.23
check bl=5.02118 gives sumL 2508.2
check bl=0.0608513 gives sumL 8407.94
check bl=0.0424034 gives sumL 8418.23
check bl=0.0156 gives sumL 8885.81
check bl=5.0078 gives sumL 2531.52
check bl=0.0512592 gives sumL 8827.91
check bl=0.0156473 gives sumL 8885.81
check bl=0.0156156 gives sumL 8885.81
check bl=0.0156312 gives sumL 8885.81
check bl=0.0127 gives sumL 8945.69
check bl=5.00635 gives sumL 2534.26
check bl=0.0261396 gives sumL 8931.09
check bl=0.0127127 gives sumL 8945.69
check bl=0.042047 gives sumL 8429.09
check bl=5.02102 gives sumL 2508.55
check bl=0.0671029 gives sumL 8411.44
check bl=0.0420912 gives sumL 8429.09
check bl=0.0421333 gives sumL 8429.09
check bl=0.051958 gives sumL 8279.15
check bl=5.02598 gives sumL 2500.86
check bl=0.0915732 gives sumL 8246.54
check bl=0.0520551 gives sumL 8279.15
check bl=0.0521072 gives sumL 8279.15
check bl=0.096941 gives sumL 7679.68
check bl=5.04847 gives sumL 2462.81
check bl=0.143078 gives sumL 7654.44
check bl=0.0971249 gives sumL 7679.68
check bl=0.0972221 gives sumL 7679.68
check bl=0.075607 gives sumL 7943.67
check bl=5.0378 gives sumL 2481.46
check bl=0.125565 gives sumL 7907.85
check bl=0.0757796 gives sumL 7943.67
check bl=0.0758554 gives sumL 7943.67
check bl=0.0757038 gives sumL 7943.67
check bl=0.1246 gives sumL 7369.04
check bl=5.0623 gives sumL 2439.35
check bl=0.148796 gives sumL 7363
check bl=0.124725 gives sumL 7369.04
check bl=0.124849 gives sumL 7369.04
check bl=0.220641 gives sumL 6491.91
check bl=5.11032 gives sumL 2361.66
check bl=0.26479 gives sumL 6482.01
check bl=0.221 gives sumL 6491.91
check bl=0.221221 gives sumL 6491.91
check bl=0.302654 gives sumL 5914.69
check bl=5.15133 gives sumL 2302.79
check bl=0.318223 gives sumL 5913.8
check bl=0.302957 gives sumL 5914.69
check bl=0.221362 gives sumL 6478.99
check bl=5.11068 gives sumL 2351.38
check bl=0.24478 gives sumL 6476.04
check bl=0.221583 gives sumL 6478.99
check bl=0.221805 gives sumL 6478.99
check bl=0.119212 gives sumL 7427.93
check bl=5.05961 gives sumL 2447.07
check bl=0.157956 gives sumL 7412.86
check bl=0.119387 gives sumL 7427.93
check bl=0.119506 gives sumL 7427.93
check bl=0.089015 gives sumL 7768.76
check bl=5.04451 gives sumL 2468.68
check bl=0.13515 gives sumL 7741.68
check bl=0.0891889 gives sumL 7768.76
check bl=0.0892781 gives sumL 7768.76
check bl=0.078826 gives sumL 7904.32
check bl=5.03941 gives sumL 2480.5
check bl=0.111456 gives sumL 7887.95
check bl=0.0789261 gives sumL 7904.32
check bl=0.079005 gives sumL 7904.32
check bl=0.082289 gives sumL 7858.44
check bl=5.04114 gives sumL 2476.66
check bl=0.117568 gives sumL 7840.37
check bl=0.0824039 gives sumL 7858.44
check bl=0.0824863 gives sumL 7858.44
check bl=0.394343 gives sumL 5366.61
check bl=5.19717 gives sumL 2226.68
check bl=0.414448 gives sumL 5365.59
check bl=0.394737 gives sumL 5366.61
check bl=0.395132 gives sumL 5366.61
check bl=0.453998 gives sumL 5060.52
check bl=5.227 gives sumL 2177
check bl=0.478109 gives sumL 5059.34
check bl=0.454452 gives sumL 5060.52
check bl=0.454906 gives sumL 5060.52
check bl=0.333192 gives sumL 5713.04
check bl=5.1666 gives sumL 2268.3
check bl=0.339755 gives sumL 5712.9
check bl=0.333525 gives sumL 5713.04
check bl=0.15426 gives sumL 7065.15
check bl=5.07713 gives sumL 2403.54
check bl=0.169733 gives sumL 7063.12
check bl=0.154414 gives sumL 7065.15
check bl=0.169461 gives sumL 6913.66
check bl=5.08473 gives sumL 2383.29
check bl=0.189788 gives sumL 6910.58
check bl=0.16963 gives sumL 6913.66
check bl=0.1698 gives sumL 6913.66
check bl=0.382507 gives sumL 5395.11
check bl=5.19125 gives sumL 2205.78
check bl=0.40041 gives sumL 5394.27
check bl=0.38289 gives sumL 5395.11
check bl=0.383272 gives sumL 5395.11
check bl=0.424358 gives sumL 5167.97
check bl=5.21218 gives sumL 2175.89
check bl=0.450329 gives sumL 5166.45
check bl=0.424782 gives sumL 5167.97
check bl=0.425207 gives sumL 5167.96
check bl=0.440566 gives sumL 5093.41
check bl=5.22028 gives sumL 2164.63
check bl=0.444732 gives sumL 5093.37
check bl=0.441007 gives sumL 5093.41
check bl=0.23231 gives sumL 6376.46
check bl=5.11616 gives sumL 2327.05
check bl=0.269411 gives sumL 6369.73
check bl=0.232615 gives sumL 6376.46
check bl=0.232848 gives sumL 6376.46
check bl=0.052329 gives sumL 8252.75
check bl=5.02616 gives sumL 2478.51
check bl=0.0810539 gives sumL 8234.03
check bl=0.0523908 gives sumL 8252.75
check bl=0.0524431 gives sumL 8252.75
check bl=0.036504 gives sumL 8494.65
check bl=5.01825 gives sumL 2491.66
check bl=0.0707904 gives sumL 8461.44
check bl=0.0365676 gives sumL 8494.65
check bl=0.0366042 gives sumL 8494.65
check bl=0.106437 gives sumL 7558.43
check bl=5.05322 gives sumL 2432.62
check bl=0.142505 gives sumL 7543.54
check bl=0.10658 gives sumL 7558.43
check bl=0.106687 gives sumL 7558.43
check bl=0.198878 gives sumL 6667.64
check bl=5.09944 gives sumL 2362.05
check bl=0.223948 gives sumL 6663.8
check bl=0.199077 gives sumL 6667.64
check bl=0.199276 gives sumL 6667.64
check bl=0.048634 gives sumL 8312.59
check bl=5.02432 gives sumL 2478.54
check bl=0.0950437 gives sumL 8268.11
check bl=0.0487517 gives sumL 8312.59
check bl=0.0488004 gives sumL 8312.59
check bl=0.0487029 gives sumL 8312.59
check bl=0.260757 gives sumL 6172.69
check bl=5.13038 gives sumL 2308.03
check bl=0.29435 gives sumL 6167.85
check bl=0.261065 gives sumL 6172.69
check bl=0.261326 gives sumL 6172.69
check bl=0.158165 gives sumL 7012.84
check bl=5.07908 gives sumL 2384.85
check bl=0.177194 gives sumL 7009.89
check bl=0.158323 gives sumL 7012.84
check bl=0.158481 gives sumL 7012.84
check bl=0.274135 gives sumL 6052.81
check bl=5.13707 gives sumL 2284.43
check bl=0.292423 gives sumL 6051.41
check bl=0.274409 gives sumL 6052.81
check bl=0.274684 gives sumL 6052.81
check bl=0.597076 gives sumL 4429.19
check bl=5.29854 gives sumL 2060.78
check bl=0.622434 gives sumL 4428.33
check bl=0.597673 gives sumL 4429.19
check bl=0.598271 gives sumL 4429.19
check bl=0.057218 gives sumL 8181.2
check bl=5.02861 gives sumL 2471.77
check bl=0.0974689 gives sumL 8150.15
check bl=0.0573232 gives sumL 8181.2
check bl=0.0573805 gives sumL 8181.2
check bl=0.276547 gives sumL 6052.09
check bl=5.13827 gives sumL 2291.85
check bl=0.28967 gives sumL 6051.37
check bl=0.276824 gives sumL 6052.09
check bl=1.07782 gives sumL 3116.7
check bl=5.53891 gives sumL 1758.47
check bl=1.10245 gives sumL 3116.42
check bl=1.07908 gives sumL 3116.7
check bl=1.08016 gives sumL 3116.7
check bl=0.281216 gives sumL 6003.92
check bl=5.14061 gives sumL 2280.97
check bl=0.313925 gives sumL 5999.74
check bl=0.281538 gives sumL 6003.92
check bl=0.28182 gives sumL 6003.92
check bl=0.020911 gives sumL 8783.78
check bl=0.0104555 gives sumL 8770.04
check bl=0.0208901 gives sumL 8783.78
check bl=0.0208692 gives sumL 8783.78
check bl=0.010014 gives sumL 9001.07
check bl=0.00500705 gives sumL 8994.4
check bl=0.010004 gives sumL 9001.07
check bl=0.160082 gives sumL 7000.95
check bl=0.0800411 gives sumL 6911.96
check bl=0.159922 gives sumL 7000.95
check bl=0.098648 gives sumL 7647.41
check bl=0.0493241 gives sumL 7588.48
check bl=0.0985494 gives sumL 7647.41
check bl=0.261477 gives sumL 6149.69
check bl=5.13074 gives sumL 2292.28
check bl=0.287687 gives sumL 6146.68
check bl=0.261738 gives sumL 6149.69
check bl=0.262 gives sumL 6149.69
check bl=0.300875 gives sumL 5879.01
check bl=5.15044 gives sumL 2264.54
check bl=0.303743 gives sumL 5878.98
check bl=0.301176 gives sumL 5879.01
check bl=0.264301 gives sumL 6118.54
check bl=5.13215 gives sumL 2286.93
check bl=0.29008 gives sumL 6115.68
check bl=0.264565 gives sumL 6118.54
check bl=0.26483 gives sumL 6118.54
check bl=0.147474 gives sumL 7103.81
check bl=5.07374 gives sumL 2389.53
check bl=0.157506 gives sumL 7102.89
check bl=0.147621 gives sumL 7103.81
check bl=0.164047 gives sumL 6949.33
check bl=5.08202 gives sumL 2372.09
check bl=0.181063 gives sumL 6947.05
check bl=0.164211 gives sumL 6949.33
check bl=0.061029 gives sumL 8108.93
check bl=5.03051 gives sumL 2457.38
check bl=0.0941052 gives sumL 8087.78
check bl=0.0611117 gives sumL 8108.93
check bl=0.0611728 gives sumL 8108.93
check bl=0.281017 gives sumL 6003.58
check bl=0.140509 gives sumL 5866.2
check bl=0.280736 gives sumL 6003.58
check bl=0.126464 gives sumL 7306.25
check bl=5.06323 gives sumL 2397.23
check bl=0.136286 gives sumL 7305.19
check bl=0.12659 gives sumL 7306.25
check bl=0.072296 gives sumL 7954.96
check bl=0.0361481 gives sumL 7910.41
check bl=0.0722237 gives sumL 7954.96
check bl=0.200104 gives sumL 6614.21
check bl=5.10005 gives sumL 2340.13
check bl=0.230063 gives sumL 6608.84
check bl=0.200308 gives sumL 6614.21
check bl=0.200508 gives sumL 6614.21
check bl=1.14359 gives sumL 2969.89
check bl=5.57179 gives sumL 1714.58
check bl=1.157 gives sumL 2969.82
check bl=1.14473 gives sumL 2969.89
check bl=1.14588 gives sumL 2969.89
check bl=0.15336 gives sumL 7035.53
check bl=5.07668 gives sumL 2371.95
check bl=0.201167 gives sumL 7018.3
check bl=0.153638 gives sumL 7035.53
check bl=0.153792 gives sumL 7035.53
check bl=2e-06 gives sumL 9222.77
check bl=1.05e-06 gives sumL 9222.77
check bl=1.88699e-06 gives sumL 9222.77
check bl=1.83969e-06 gives sumL 9222.77
check bl=1.80412e-06 gives sumL 9222.77
check bl=1.80603e-06 gives sumL 9222.77
check bl=1.80793e-06 gives sumL 9222.77
check bl=0.00723 gives sumL 9030.65
check bl=5.00361 gives sumL 2503.39
check bl=0.039982 gives sumL 8960.7
check bl=0.00726347 gives sumL 9030.65
check bl=0.00723723 gives sumL 9030.65
check bl=0.00724447 gives sumL 9030.65
check bl=0.053976 gives sumL 8215.26
check bl=5.02699 gives sumL 2461.84
check bl=0.0574115 gives sumL 8214.93
check bl=0.05403 gives sumL 8215.26
check bl=0.056663 gives sumL 8176.16
check bl=5.02833 gives sumL 2458.64
check bl=0.123667 gives sumL 8104.05
check bl=0.0568882 gives sumL 8176.16
check bl=0.0567639 gives sumL 8176.16
check bl=0.0568207 gives sumL 8176.16
check bl=0.168299 gives sumL 6905.23
check bl=5.08415 gives sumL 2367.58
check bl=0.200379 gives sumL 6897.8
check bl=0.168486 gives sumL 6905.23
check bl=0.168655 gives sumL 6905.22
check bl=0.243677 gives sumL 6285.57
check bl=5.12184 gives sumL 2310.76
check bl=0.283572 gives sumL 6278.29
check bl=0.244028 gives sumL 6285.57
check bl=0.244272 gives sumL 6285.57
check bl=0.201007 gives sumL 6606.93
check bl=5.1005 gives sumL 2334.82
check bl=0.246759 gives sumL 6595.11
check bl=0.201345 gives sumL 6606.93
check bl=0.201547 gives sumL 6606.93
check bl=0.166229 gives sumL 6859.69
check bl=5.08311 gives sumL 2343.4
check bl=0.230223 gives sumL 6832.82
check bl=0.166657 gives sumL 6859.69
check bl=0.166823 gives sumL 6859.69
check bl=0.16649 gives sumL 6859.69
check bl=0.072012 gives sumL 7923.95
check bl=5.03601 gives sumL 2429.45
check bl=0.124818 gives sumL 7882.76
check bl=0.0721892 gives sumL 7923.95
check bl=0.0722613 gives sumL 7923.95
check bl=0.072117 gives sumL 7923.95
check bl=0.1818 gives sumL 6736.17
check bl=5.0909 gives sumL 2337.76
check bl=0.234674 gives sumL 6718.91
check bl=0.182165 gives sumL 6736.17
check bl=0.182347 gives sumL 6736.17
check bl=0.181983 gives sumL 6736.17
check bl=0.297069 gives sumL 5871.86
check bl=5.14853 gives sumL 2252.86
check bl=0.352119 gives sumL 5861.42
check bl=0.297692 gives sumL 5871.86
check bl=0.29799 gives sumL 5871.86
check bl=0.297394 gives sumL 5871.86
check bl=0.283627 gives sumL 5965.53
check bl=5.14181 gives sumL 2260.53
check bl=0.30222 gives sumL 5964.15
check bl=0.283911 gives sumL 5965.53
check bl=0.284195 gives sumL 5965.53
check bl=0.096961 gives sumL 7636.41
check bl=0.0484806 gives sumL 7578.64
check bl=0.096864 gives sumL 7636.41
check bl=0.0967672 gives sumL 7636.41
check bl=0.737488 gives sumL 3923.77
check bl=5.36874 gives sumL 1947.12
check bl=0.783765 gives sumL 3921.82
check bl=0.738955 gives sumL 3923.77
check bl=0.739694 gives sumL 3923.77
check bl=0.197879 gives sumL 6628.98
check bl=5.09894 gives sumL 2332.9
check bl=0.198645 gives sumL 6628.97
check bl=0.198077 gives sumL 6628.98
check bl=0.211502 gives sumL 6515.8
check bl=5.10575 gives sumL 2320.82
check bl=0.23148 gives sumL 6513.5
check bl=0.211714 gives sumL 6515.8
check bl=0.211925 gives sumL 6515.8
check bl=1.72779 gives sumL 2143.82
check bl=5.8639 gives sumL 1434.05
check bl=1.76036 gives sumL 2143.65
check bl=1.731 gives sumL 2143.82
check bl=1.73273 gives sumL 2143.82
check bl=1.3656 gives sumL 2622.65
check bl=5.6828 gives sumL 1612.68
check bl=1.37284 gives sumL 2622.63
check bl=1.36696 gives sumL 2622.65
check bl=0.256103 gives sumL 6185.29
check bl=5.12805 gives sumL 2305.11
check bl=0.287415 gives sumL 6180.97
check bl=0.256382 gives sumL 6185.29
check bl=0.256638 gives sumL 6185.29
check bl=0.441956 gives sumL 5075.59
check bl=5.22098 gives sumL 2153.13
check bl=0.470061 gives sumL 5073.91
check bl=0.442414 gives sumL 5075.59
check bl=0.442856 gives sumL 5075.59
check bl=0.834032 gives sumL 3642.63
check bl=5.41702 gives sumL 1879.55
check bl=0.86935 gives sumL 3641.71
check bl=0.83532 gives sumL 3642.63
check bl=0.836155 gives sumL 3642.63
check bl=0.836401 gives sumL 3653.79
check bl=5.4182 gives sumL 1892.87
check bl=0.854308 gives sumL 3653.55
check bl=0.837237 gives sumL 3653.79
check bl=0.838075 gives sumL 3653.79
check bl=0.877728 gives sumL 3533.07
check bl=5.43886 gives sumL 1856.78
check bl=0.882785 gives sumL 3533.05
check bl=0.878606 gives sumL 3533.07
check bl=0.104007 gives sumL 7564.57
check bl=0.0520036 gives sumL 7502.99
check bl=0.103903 gives sumL 7564.57
check bl=0.516116 gives sumL 4728.59
check bl=5.25806 gives sumL 2094.12
check bl=0.516964 gives sumL 4728.59
check bl=0.5156 gives sumL 4728.59
check bl=0.211073 gives sumL 6527.96
check bl=5.10554 gives sumL 2324.92
check bl=0.213661 gives sumL 6527.92
check bl=0.211284 gives sumL 6527.96
check bl=1.44983 gives sumL 2488.4
check bl=5.72491 gives sumL 1557.93
check bl=1.45902 gives sumL 2488.38
check bl=1.45128 gives sumL 2488.4
check bl=1.09408 gives sumL 3081.66
check bl=0.54704 gives sumL 2810.06
check bl=1.09299 gives sumL 3081.67
check bl=1.09189 gives sumL 3081.66
check bl=1.24452 gives sumL 2820.41
check bl=5.62226 gives sumL 1679.06
check bl=1.25468 gives sumL 2820.38
check bl=1.24577 gives sumL 2820.41
check bl=1.20643 gives sumL 2878.78
check bl=5.60322 gives sumL 1692.61
check bl=1.22399 gives sumL 2878.67
check bl=1.20764 gives sumL 2878.78
check bl=1.20885 gives sumL 2878.78
check bl=1.18444 gives sumL 2935.2
check bl=5.59222 gives sumL 1713.56
check bl=1.20417 gives sumL 2935.05
check bl=1.18563 gives sumL 2935.2
check bl=1.18682 gives sumL 2935.2
check bl=0.362921 gives sumL 5515.39
check bl=0.181461 gives sumL 5353.11
check bl=0.362558 gives sumL 5515.39
check bl=0.362196 gives sumL 5515.39
check bl=0.125273 gives sumL 7352.35
check bl=0.0626365 gives sumL 7280.35
check bl=0.125148 gives sumL 7352.35
check bl=2.07012 gives sumL 1866.19
check bl=6.03506 gives sumL 1331.43
check bl=2.08587 gives sumL 1866.17
check bl=2.07219 gives sumL 1866.19
check bl=2.07426 gives sumL 1866.19
check bl=1.53115 gives sumL 2428.94
check bl=5.76558 gives sumL 1558.74
check bl=1.54345 gives sumL 2428.9
check bl=1.53268 gives sumL 2428.94
check bl=1.53421 gives sumL 2428.94
check bl=0.572524 gives sumL 4534.55
check bl=5.28626 gives sumL 2073.96
check bl=0.596641 gives sumL 4533.72
check bl=0.573097 gives sumL 4534.55
check bl=0.57367 gives sumL 4534.55
check bl=0.6187 gives sumL 4354.15
check bl=0.30935 gives sumL 4134.27
check bl=0.618081 gives sumL 4354.15
check bl=0.005384 gives sumL 9056.37
check bl=5.00269 gives sumL 2557.83
check bl=0.159822 gives sumL 8608.66
check bl=0.00608282 gives sumL 9056.24
check bl=0.005409 gives sumL 9056.38
check bl=0.00540359 gives sumL 9056.38
check bl=0.00539819 gives sumL 9056.38
check bl=0.000173 gives sumL 9202.76
check bl=5.00009 gives sumL 2562.33
check bl=0.102824 gives sumL 8861.2
check bl=0.000460703 gives sumL 9202.35
check bl=0.000174238 gives sumL 9202.76
check bl=0.000173468 gives sumL 9202.76
check bl=0.000173294 gives sumL 9202.76
check bl=3.71438 gives sumL 1047.09
check bl=6.85719 gives sumL 902.32
check bl=3.74562 gives sumL 1047.08
check bl=3.72341 gives sumL 1047.09
check bl=3.71968 gives sumL 1047.09
check bl=0.10099 gives sumL 7620.58
check bl=5.0505 gives sumL 2429.29
check bl=0.117425 gives sumL 7616.97
check bl=0.101091 gives sumL 7620.58
check bl=0.173424 gives sumL 6870.27
check bl=0.086712 gives sumL 6775.91
check bl=0.173251 gives sumL 6870.27
check bl=2.53763 gives sumL 1532.65
check bl=6.26881 gives sumL 1175.25
check bl=2.56045 gives sumL 1532.62
check bl=2.54146 gives sumL 1532.65
check bl=2.544 gives sumL 1532.65
check bl=0.331382 gives sumL 5692.49
check bl=0.165691 gives sumL 5539.56
check bl=0.331051 gives sumL 5692.49
check bl=0.33072 gives sumL 5692.49
check bl=0.215154 gives sumL 6510.21
check bl=0.107577 gives sumL 6398.28
check bl=0.214939 gives sumL 6510.21
check bl=0.214724 gives sumL 6510.2
check bl=2.09899 gives sumL 1852.58
check bl=6.04949 gives sumL 1330.49
check bl=2.1167 gives sumL 1852.55
check bl=2.10128 gives sumL 1852.58
check bl=2.10338 gives sumL 1852.58
check bl=1.06398 gives sumL 3143.65
check bl=5.53199 gives sumL 1761.26
check bl=1.0802 gives sumL 3143.52
check bl=1.06505 gives sumL 3143.65
check bl=1.06611 gives sumL 3143.65
check bl=1.02088 gives sumL 3224.28
check bl=0.51044 gives sumL 2956.99
check bl=1.01986 gives sumL 3224.28
check bl=2.05815 gives sumL 1884.65
check bl=6.02907 gives sumL 1342.34
check bl=2.0681 gives sumL 1884.64
check bl=2.06021 gives sumL 1884.65
check bl=2.06227 gives sumL 1884.65
check bl=1.65593 gives sumL 2283.23
check bl=5.82797 gives sumL 1510.45
check bl=1.68924 gives sumL 2283.03
check bl=1.65907 gives sumL 2283.23
check bl=1.66072 gives sumL 2283.23
check bl=0.301256 gives sumL 5878.9
check bl=5.15063 gives sumL 2259.2
check bl=0.311087 gives sumL 5878.54
check bl=0.301557 gives sumL 5878.9
check bl=0.216935 gives sumL 6457.64
check bl=5.10847 gives sumL 2322.57
check bl=0.238702 gives sumL 6455.01
check bl=0.217152 gives sumL 6457.64
check bl=0.217369 gives sumL 6457.63
check bl=0.324476 gives sumL 5705.41
check bl=5.16224 gives sumL 2241.28
check bl=0.373297 gives sumL 5697.99
check bl=0.325073 gives sumL 5705.41
check bl=0.325398 gives sumL 5705.41
check bl=0.597996 gives sumL 4389.53
check bl=5.299 gives sumL 2031.58
check bl=0.616973 gives sumL 4389.05
check bl=0.598594 gives sumL 4389.53
check bl=0.599193 gives sumL 4389.53
check bl=0.841013 gives sumL 3652.08
check bl=5.42051 gives sumL 1896.5
check bl=0.869273 gives sumL 3651.49
check bl=0.842053 gives sumL 3652.08
check bl=0.842895 gives sumL 3652.08
check bl=0.397108 gives sumL 5306.21
check bl=0.198554 gives sumL 5134.05
check bl=0.396711 gives sumL 5306.21
check bl=0.804861 gives sumL 3733.29
check bl=5.40243 gives sumL 1891.24
check bl=0.825628 gives sumL 3732.94
check bl=0.805666 gives sumL 3733.29
check bl=0.806472 gives sumL 3733.28
check bl=0.547804 gives sumL 4612.84
check bl=5.2739 gives sumL 2067.2
check bl=0.550441 gives sumL 4612.83
check bl=0.548352 gives sumL 4612.84
check bl=0.297699 gives sumL 5905.94
check bl=5.14885 gives sumL 2250.36
check bl=0.297997 gives sumL 5905.94
check bl=1.12245 gives sumL 3016.17
check bl=5.56122 gives sumL 1732.21
check bl=1.15165 gives sumL 3015.82
check bl=1.12403 gives sumL 3016.18
check bl=1.12515 gives sumL 3016.18
check bl=0.370306 gives sumL 5445.46
check bl=5.18515 gives sumL 2201.36
check bl=0.412438 gives sumL 5440.75
check bl=0.370886 gives sumL 5445.46
check bl=0.371257 gives sumL 5445.46
check bl=0.246052 gives sumL 6246.82
check bl=5.12303 gives sumL 2294.28
check bl=0.292214 gives sumL 6237.33
check bl=0.246469 gives sumL 6246.82
check bl=0.246716 gives sumL 6246.82
check bl=0.353035 gives sumL 5544.44
check bl=5.17652 gives sumL 2216.14
check bl=0.387956 gives sumL 5540.94
check bl=0.353483 gives sumL 5544.44
check bl=0.353836 gives sumL 5544.44
check bl=2.0961 gives sumL 1830.68
check bl=6.04805 gives sumL 1311.66
check bl=2.11723 gives sumL 1830.64
check bl=2.09879 gives sumL 1830.68
check bl=2.10089 gives sumL 1830.68
check bl=0.22203 gives sumL 6458.5
check bl=0.111015 gives sumL 6343.67
check bl=0.221808 gives sumL 6458.5
check bl=0.221586 gives sumL 6458.5
check bl=0.198787 gives sumL 6660.39
check bl=5.09939 gives sumL 2348.41
check bl=0.252313 gives sumL 6644.35
check bl=0.199194 gives sumL 6660.4
check bl=0.199394 gives sumL 6660.39
check bl=0.198995 gives sumL 6660.4
check bl=0.107341 gives sumL 7550.78
check bl=5.05367 gives sumL 2420.08
check bl=0.166987 gives sumL 7514.66
check bl=0.107622 gives sumL 7550.78
check bl=0.107729 gives sumL 7550.78
check bl=0.107514 gives sumL 7550.78
check bl=0.051495 gives sumL 8279.9
check bl=5.02575 gives sumL 2469.88
check bl=0.112973 gives sumL 8212.56
check bl=0.0516823 gives sumL 8279.9
check bl=0.0515787 gives sumL 8279.9
check bl=0.0516303 gives sumL 8279.9
check bl=0.21412 gives sumL 6525.15
check bl=5.10706 gives sumL 2331.56
check bl=0.236417 gives sumL 6522.33
check bl=0.214334 gives sumL 6525.15
check bl=0.214548 gives sumL 6525.15
check bl=0.08685 gives sumL 7797.22
check bl=5.04343 gives sumL 2436.37
check bl=0.146472 gives sumL 7753.83
check bl=0.0870918 gives sumL 7797.22
check bl=0.0871789 gives sumL 7797.22
check bl=0.0870047 gives sumL 7797.22
check bl=0.444396 gives sumL 5075.18
check bl=5.2222 gives sumL 2156.01
check bl=0.468991 gives sumL 5073.9
check bl=0.44484 gives sumL 5075.18
check bl=0.445285 gives sumL 5075.18
check bl=0.103199 gives sumL 7604.01
check bl=5.0516 gives sumL 2423.85
check bl=0.125116 gives sumL 7597.86
check bl=0.103302 gives sumL 7604.01
check bl=0.103406 gives sumL 7604.01
check bl=0.152265 gives sumL 7081.14
check bl=5.07613 gives sumL 2382.36
check bl=0.174616 gives sumL 7076.92
check bl=0.152417 gives sumL 7081.14
check bl=0.15257 gives sumL 7081.14
check bl=0.109748 gives sumL 7515.35
check bl=5.05487 gives sumL 2415.44
check bl=0.147143 gives sumL 7499.88
check bl=0.109901 gives sumL 7515.35
check bl=0.110011 gives sumL 7515.35
check bl=0.344979 gives sumL 5630.36
check bl=5.17249 gives sumL 2236.62
check bl=0.374171 gives sumL 5627.79
check bl=0.345336 gives sumL 5630.36
check bl=0.345681 gives sumL 5630.36
check bl=0.163786 gives sumL 6971.68
check bl=5.08189 gives sumL 2378.07
check bl=0.211304 gives sumL 6955.74
check bl=0.16408 gives sumL 6971.68
check bl=0.164244 gives sumL 6971.68
check bl=0.186613 gives sumL 6756.44
check bl=5.09331 gives sumL 2353.43
check bl=0.206966 gives sumL 6753.65
check bl=0.1868 gives sumL 6756.44
check bl=0.186986 gives sumL 6756.44
check bl=0.164905 gives sumL 6951.04
check bl=5.08245 gives sumL 2367.96
check bl=0.209411 gives sumL 6937
check bl=0.165176 gives sumL 6951.04
check bl=0.165341 gives sumL 6951.04
check bl=0.928397 gives sumL 3446.84
check bl=5.4642 gives sumL 1848.74
check bl=0.944707 gives sumL 3446.67
check bl=0.929325 gives sumL 3446.84
check bl=0.930255 gives sumL 3446.84
check bl=0.15982 gives sumL 6999.15
check bl=5.07991 gives sumL 2369.18
check bl=0.196409 gives sumL 6989.05
check bl=0.160027 gives sumL 6999.15
check bl=0.160187 gives sumL 6999.15
check bl=0.488401 gives sumL 4867.29
check bl=5.2442 gives sumL 2116.6
check bl=0.499269 gives sumL 4867.07
check bl=0.488889 gives sumL 4867.29
check bl=1.49639 gives sumL 2470.73
check bl=5.74819 gives sumL 1575.01
check bl=1.53637 gives sumL 2470.37
check bl=1.49967 gives sumL 2470.73
check bl=1.49817 gives sumL 2470.73
check bl=0.612432 gives sumL 4367.09
check bl=5.30622 gives sumL 2030.54
check bl=0.629279 gives sumL 4366.72
check bl=0.613044 gives sumL 4367.09
check bl=0.613657 gives sumL 4367.09
check bl=0.967981 gives sumL 3355.66
check bl=5.48399 gives sumL 1825.28
check bl=1.00634 gives sumL 3354.84
check bl=0.969701 gives sumL 3355.67
check bl=0.970671 gives sumL 3355.67
check bl=0.361931 gives sumL 5519.31
check bl=5.18097 gives sumL 2214.26
check bl=0.376579 gives sumL 5518.69
check bl=0.362293 gives sumL 5519.31
check bl=0.155695 gives sumL 7036.32
check bl=5.07785 gives sumL 2367.62
check bl=0.167529 gives sumL 7035.11
check bl=0.155851 gives sumL 7036.32
check bl=0.964288 gives sumL 3351.12
check bl=5.48214 gives sumL 1811.93
check bl=0.982693 gives sumL 3350.93
check bl=0.965252 gives sumL 3351.12
check bl=0.966218 gives sumL 3351.12
check bl=0.5189 gives sumL 4728.16
check bl=5.25945 gives sumL 2086.82
check bl=0.529747 gives sumL 4727.95
check bl=0.519419 gives sumL 4728.16
check bl=0.784206 gives sumL 3833.18
check bl=5.3921 gives sumL 1945.22
check bl=0.814393 gives sumL 3832.43
check bl=0.785224 gives sumL 3833.19
check bl=0.78601 gives sumL 3833.18
check bl=0.330885 gives sumL 5693.26
check bl=5.16544 gives sumL 2237.57
check bl=0.35185 gives sumL 5691.83
check bl=0.331216 gives sumL 5693.26
check bl=0.331547 gives sumL 5693.26
check bl=0.113348 gives sumL 7475.46
check bl=5.05667 gives sumL 2412.78
check bl=0.114955 gives sumL 7475.42
check bl=0.113461 gives sumL 7475.46
check bl=0.367517 gives sumL 5485.89
check bl=5.18376 gives sumL 2215.96
check bl=0.393996 gives sumL 5483.95
check bl=0.367885 gives sumL 5485.9
check bl=0.368252 gives sumL 5485.89
check bl=0.628317 gives sumL 4312.86
check bl=5.31416 gives sumL 2029.52
check bl=0.665277 gives sumL 4311.21
check bl=0.629264 gives sumL 4312.87
check bl=0.629893 gives sumL 4312.87
check bl=0.183771 gives sumL 6778.56
check bl=5.09189 gives sumL 2354.39
check bl=0.190183 gives sumL 6778.26
check bl=0.183955 gives sumL 6778.56
check bl=0.168596 gives sumL 6908.76
check bl=5.0843 gives sumL 2361.76
check bl=0.198812 gives sumL 6902.12
check bl=0.16877 gives sumL 6908.76
check bl=0.168939 gives sumL 6908.76
check bl=0.649678 gives sumL 4249.03
check bl=5.32484 gives sumL 2019.62
check bl=0.662699 gives sumL 4248.83
check bl=0.650328 gives sumL 4249.03
check bl=0.765093 gives sumL 3868.83
check bl=5.38255 gives sumL 1937.32
check bl=0.769645 gives sumL 3868.81
check bl=0.765858 gives sumL 3868.83
check bl=0.219896 gives sumL 6471.88
check bl=5.10995 gives sumL 2315.97
check bl=0.220938 gives sumL 6471.87
check bl=0.220116 gives sumL 6471.88
check bl=0.522228 gives sumL 4753.13
check bl=5.26111 gives sumL 2124.49
check bl=0.532378 gives sumL 4752.96
check bl=0.52275 gives sumL 4753.13
check bl=0.799348 gives sumL 3812.04
check bl=5.39967 gives sumL 1949.8
check bl=0.819653 gives sumL 3811.7
check bl=0.800147 gives sumL 3812.04
check bl=0.800947 gives sumL 3812.04
check bl=0.088469 gives sumL 7770.41
check bl=5.04423 gives sumL 2448.12
check bl=0.101093 gives sumL 7767.89
check bl=0.0885575 gives sumL 7770.41
check bl=0.445465 gives sumL 5088.23
check bl=5.22273 gives sumL 2170.59
check bl=0.459954 gives sumL 5087.78
check bl=0.44591 gives sumL 5088.23
check bl=0.446356 gives sumL 5088.23
check bl=0.362299 gives sumL 5516.15
check bl=5.18115 gives sumL 2223.12
check bl=0.385563 gives sumL 5514.61
check bl=0.362661 gives sumL 5516.15
check bl=0.363024 gives sumL 5516.15
check bl=0.187787 gives sumL 6745.75
check bl=5.09389 gives sumL 2361.56
check bl=0.210849 gives sumL 6742.24
check bl=0.187975 gives sumL 6745.75
check bl=0.188163 gives sumL 6745.75
check bl=0.200394 gives sumL 6636.08
check bl=5.1002 gives sumL 2350.58
check bl=0.231103 gives sumL 6630.45
check bl=0.200605 gives sumL 6636.08
check bl=0.200806 gives sumL 6636.08
check bl=0.149608 gives sumL 7096.75
check bl=5.0748 gives sumL 2395.41
check bl=0.185161 gives sumL 7086.48
check bl=0.149797 gives sumL 7096.75
check bl=0.149947 gives sumL 7096.75
check bl=0.263438 gives sumL 6153
check bl=5.13172 gives sumL 2305.6
check bl=0.283197 gives sumL 6151.28
check bl=0.263701 gives sumL 6153
check bl=0.263965 gives sumL 6153
check bl=0.32901 gives sumL 5716.84
check bl=5.16451 gives sumL 2256.32
check bl=0.352158 gives sumL 5715.1
check bl=0.329339 gives sumL 5716.84
check bl=0.329668 gives sumL 5716.84
check bl=0.057904 gives sumL 8169.81
check bl=5.02895 gives sumL 2470.53
check bl=0.070564 gives sumL 8165.92
check bl=0.0579619 gives sumL 8169.81
check bl=0.141362 gives sumL 7179.67
check bl=5.07068 gives sumL 2400.5
check bl=0.171615 gives sumL 7171.58
check bl=0.141509 gives sumL 7179.67
check bl=0.141651 gives sumL 7179.67
check bl=0.200659 gives sumL 6638.51
check bl=5.10033 gives sumL 2352.25
check bl=0.208687 gives sumL 6638.09
check bl=0.20086 gives sumL 6638.51
check bl=0.186547 gives sumL 6752.61
check bl=0.0932735 gives sumL 6651.76
check bl=0.18636 gives sumL 6752.61
check bl=0.693073 gives sumL 4104.78
check bl=5.34654 gives sumL 1996.4
check bl=0.700152 gives sumL 4104.73
check bl=0.693766 gives sumL 4104.78
check bl=0.035539 gives sumL 8512.43
check bl=5.01777 gives sumL 2486.12
check bl=0.039997 gives sumL 8511.57
check bl=0.0355745 gives sumL 8512.43
check bl=0.842781 gives sumL 3672.62
check bl=5.42139 gives sumL 1909.45
check bl=0.860879 gives sumL 3672.37
check bl=0.843624 gives sumL 3672.62
check bl=0.844467 gives sumL 3672.62
check bl=0.086334 gives sumL 7791.06
check bl=5.04317 gives sumL 2442.02
check bl=0.0924524 gives sumL 7790.42
check bl=0.0864203 gives sumL 7791.06
check bl=0.854241 gives sumL 3623.86
check bl=5.42712 gives sumL 1886.43
check bl=0.861025 gives sumL 3623.82
check bl=0.855095 gives sumL 3623.86
check bl=0.405225 gives sumL 5278.59
check bl=5.20261 gives sumL 2190.23
check bl=0.429336 gives sumL 5277.18
check bl=0.40563 gives sumL 5278.59
check bl=0.406036 gives sumL 5278.59
check bl=0.275857 gives sumL 6065.64
check bl=5.13793 gives sumL 2294.03
check bl=0.29033 gives sumL 6064.77
check bl=0.276133 gives sumL 6065.64
check bl=6.18806 gives sumL 574.38
check bl=8.09403 gives sumL 553.045
check bl=6.20097 gives sumL 574.38
check bl=6.20717 gives sumL 574.379
check bl=6.19476 gives sumL 574.381
check bl=0.178587 gives sumL 6828.61
check bl=5.08929 gives sumL 2370.45
check bl=0.211421 gives sumL 6821.33
check bl=0.178791 gives sumL 6828.61
check bl=0.17897 gives sumL 6828.61
check bl=1.09333 gives sumL 3100.93
check bl=5.54666 gives sumL 1766.49
check bl=1.13054 gives sumL 3100.32
check bl=1.09531 gives sumL 3100.93
check bl=1.0964 gives sumL 3100.93
check bl=0.848427 gives sumL 3647.48
check bl=5.42421 gives sumL 1899.24
check bl=0.880063 gives sumL 3646.76
check bl=0.84961 gives sumL 3647.49
check bl=0.850459 gives sumL 3647.48
check bl=0.151437 gives sumL 7076.84
check bl=5.07572 gives sumL 2384.6
check bl=0.164945 gives sumL 7075.24
check bl=0.151588 gives sumL 7076.84
check bl=0.945317 gives sumL 3416.23
check bl=5.47266 gives sumL 1847.74
check bl=0.982868 gives sumL 3415.4
check bl=0.946961 gives sumL 3416.23
check bl=0.947908 gives sumL 3416.23
check bl=0.198774 gives sumL 6649.97
check bl=5.09939 gives sumL 2348.14
check bl=0.217255 gives sumL 6647.83
check bl=0.198973 gives sumL 6649.97
check bl=0.199172 gives sumL 6649.97
check bl=0.183092 gives sumL 6783.68
check bl=5.09155 gives sumL 2355.55
check bl=0.212784 gives sumL 6777.83
check bl=0.183277 gives sumL 6783.68
check bl=0.183461 gives sumL 6783.68
check bl=0.896632 gives sumL 3540
check bl=5.44832 gives sumL 1879.72
check bl=0.923784 gives sumL 3539.52
check bl=0.897723 gives sumL 3540.01
check bl=0.898621 gives sumL 3540
check bl=0.336491 gives sumL 5658.58
check bl=5.16825 gives sumL 2227.85
check bl=0.353655 gives sumL 5657.63
check bl=0.336827 gives sumL 5658.58
check bl=0.337164 gives sumL 5658.58
check bl=2.7004 gives sumL 1442.71
check bl=6.3502 gives sumL 1132.97
check bl=2.73086 gives sumL 1442.67
check bl=2.70607 gives sumL 1442.71
check bl=2.70336 gives sumL 1442.71
check bl=0.225464 gives sumL 6427.47
check bl=5.11273 gives sumL 2314.42
check bl=0.233077 gives sumL 6427.15
check bl=0.225689 gives sumL 6427.47
check bl=2.00218 gives sumL 1928.73
check bl=6.00109 gives sumL 1364.15
check bl=2.0241 gives sumL 1928.68
check bl=2.00482 gives sumL 1928.73
check bl=2.00682 gives sumL 1928.73
check bl=0.159836 gives sumL 6997.94
check bl=5.07992 gives sumL 2368.25
check bl=0.189211 gives sumL 6991.26
check bl=0.159996 gives sumL 6997.94
check bl=0.160156 gives sumL 6997.94
check bl=0.265403 gives sumL 6118.33
check bl=5.1327 gives sumL 2276.68
check bl=0.278097 gives sumL 6117.61
check bl=0.265668 gives sumL 6118.33
check bl=0.240984 gives sumL 6333.57
check bl=5.12049 gives sumL 2334.3
check bl=0.298821 gives sumL 6318.79
check bl=0.241528 gives sumL 6333.57
check bl=0.241769 gives sumL 6333.57
check bl=0.241286 gives sumL 6333.57
check bl=0.236614 gives sumL 6362.14
check bl=5.11831 gives sumL 2332.9
check bl=0.257183 gives sumL 6360.02
check bl=0.236851 gives sumL 6362.14
check bl=0.237087 gives sumL 6362.14
check bl=0.109084 gives sumL 7541.15
check bl=5.05454 gives sumL 2437.75
check bl=0.151571 gives sumL 7521.65
check bl=0.109265 gives sumL 7541.15
check bl=0.109375 gives sumL 7541.15
check bl=0.532177 gives sumL 4694.95
check bl=5.26609 gives sumL 2108.87
check bl=0.566837 gives sumL 4693.05
check bl=0.532897 gives sumL 4694.95
check bl=0.53343 gives sumL 4694.95
check bl=0.164621 gives sumL 6971.86
check bl=5.08231 gives sumL 2390.79
check bl=0.193759 gives sumL 6965.51
check bl=0.164786 gives sumL 6971.86
check bl=0.16495 gives sumL 6971.86
check bl=0.629943 gives sumL 4314.17
check bl=5.31497 gives sumL 2033.44
check bl=0.655206 gives sumL 4313.38
check bl=0.630577 gives sumL 4314.17
check bl=0.631208 gives sumL 4314.17
check bl=0.214928 gives sumL 6526.37
check bl=5.10746 gives sumL 2345.03
check bl=0.23199 gives sumL 6524.7
check bl=0.215143 gives sumL 6526.37
check bl=0.215358 gives sumL 6526.37
check bl=0.259128 gives sumL 6173.72
check bl=5.12956 gives sumL 2300.73
check bl=0.318147 gives sumL 6159.6
check bl=0.259721 gives sumL 6173.72
check bl=0.259981 gives sumL 6173.72
check bl=0.259462 gives sumL 6173.72
check bl=0.275542 gives sumL 6067.26
check bl=5.13777 gives sumL 2294.2
check bl=0.314209 gives sumL 6061.34
check bl=0.275925 gives sumL 6067.26
check bl=0.276201 gives sumL 6067.26
check bl=0.23518 gives sumL 6367.67
check bl=5.11759 gives sumL 2326.75
check bl=0.283211 gives sumL 6356.86
check bl=0.2356 gives sumL 6367.67
check bl=0.235836 gives sumL 6367.67
check bl=0.155544 gives sumL 7043.82
check bl=5.07777 gives sumL 2385.27
check bl=0.19982 gives sumL 7029.08
check bl=0.155801 gives sumL 7043.82
check bl=0.155957 gives sumL 7043.82
check bl=0.704923 gives sumL 4079.02
check bl=5.35246 gives sumL 1997.29
check bl=0.739388 gives sumL 4077.84
check bl=0.705946 gives sumL 4079.03
check bl=0.706652 gives sumL 4079.02
check bl=0.486468 gives sumL 4892.66
check bl=5.24323 gives sumL 2136.75
check bl=0.522901 gives sumL 4890.26
check bl=0.48715 gives sumL 4892.66
check bl=0.487638 gives sumL 4892.66
check bl=0.300284 gives sumL 5900.24
check bl=5.15014 gives sumL 2269.86
check bl=0.321901 gives sumL 5898.51
check bl=0.300584 gives sumL 5900.24
check bl=0.300885 gives sumL 5900.24
check bl=0.610271 gives sumL 4377.92
check bl=5.30514 gives sumL 2048.56
check bl=0.657044 gives sumL 4375.18
check bl=0.611452 gives sumL 4377.92
check bl=0.612063 gives sumL 4377.92
check bl=0.087985 gives sumL 7777.49
check bl=5.04399 gives sumL 2438.55
check bl=0.118904 gives sumL 7763.96
check bl=0.0880851 gives sumL 7777.49
check bl=0.0881732 gives sumL 7777.49
check bl=0.900725 gives sumL 3537.44
check bl=5.45036 gives sumL 1884.52
check bl=0.931488 gives sumL 3536.83
check bl=0.901973 gives sumL 3537.44
check bl=0.902875 gives sumL 3537.44
check bl=1.68005 gives sumL 2252.91
check bl=5.84002 gives sumL 1503.21
check bl=1.71513 gives sumL 2252.7
check bl=1.68342 gives sumL 2252.92
check bl=1.68511 gives sumL 2252.91
check bl=1.68174 gives sumL 2252.91
check bl=0.185984 gives sumL 6757.26
check bl=5.09299 gives sumL 2354.06
check bl=0.234412 gives sumL 6742.88
check bl=0.18632 gives sumL 6757.26
check bl=0.186507 gives sumL 6757.26
check bl=0.196266 gives sumL 6671.99
check bl=5.09813 gives sumL 2347.61
check bl=0.221101 gives sumL 6668.15
check bl=0.196462 gives sumL 6671.99
check bl=0.196659 gives sumL 6671.99
check bl=0.661973 gives sumL 4200.09
check bl=5.33099 gives sumL 2013.46
check bl=0.707907 gives sumL 4197.77
check bl=0.663251 gives sumL 4200.09
check bl=0.663915 gives sumL 4200.09
check bl=1.33085 gives sumL 2705.45
check bl=5.66543 gives sumL 1654.74
check bl=1.36297 gives sumL 2705.15
check bl=1.33307 gives sumL 2705.45
check bl=1.3344 gives sumL 2705.45
check bl=0.48775 gives sumL 4872.4
check bl=5.24388 gives sumL 2120.14
check bl=0.535084 gives sumL 4868.42
check bl=0.488658 gives sumL 4872.41
check bl=0.489146 gives sumL 4872.4
check bl=0.064537 gives sumL 8084.45
check bl=5.03227 gives sumL 2454.42
check bl=0.0975586 gives sumL 8064.39
check bl=0.0646234 gives sumL 8084.45
check bl=0.0646881 gives sumL 8084.45
check bl=0.399522 gives sumL 5305.69
check bl=5.19976 gives sumL 2187.25
check bl=0.463013 gives sumL 5296.4
check bl=0.400534 gives sumL 5305.69
check bl=0.400134 gives sumL 5305.69
check bl=0.663628 gives sumL 4191.56
check bl=5.33181 gives sumL 2008.33
check bl=0.683147 gives sumL 4191.13
check bl=0.664292 gives sumL 4191.56
check bl=0.664956 gives sumL 4191.56
check bl=1.75906 gives sumL 2146.7
check bl=5.87953 gives sumL 1447.29
check bl=1.78812 gives sumL 2146.57
check bl=1.76199 gives sumL 2146.7
check bl=1.76376 gives sumL 2146.7
check bl=0.859986 gives sumL 3613.59
check bl=5.42999 gives sumL 1886.62
check bl=0.878346 gives sumL 3613.35
check bl=0.860846 gives sumL 3613.59
check bl=0.861707 gives sumL 3613.59
check bl=0.089342 gives sumL 7760.95
check bl=0.0446711 gives sumL 7707.08
check bl=0.0892527 gives sumL 7760.95
check bl=0.112172 gives sumL 7493.53
check bl=5.05609 gives sumL 2413.79
check bl=0.145844 gives sumL 7481.05
check bl=0.112309 gives sumL 7493.53
check bl=0.112421 gives sumL 7493.53
check bl=0.11387 gives sumL 7468.95
check bl=5.05694 gives sumL 2408.17
check bl=0.189208 gives sumL 7417.87
check bl=0.114277 gives sumL 7468.95
check bl=0.114109 gives sumL 7468.95
check bl=0.113995 gives sumL 7468.95
check bl=0.359759 gives sumL 5531.32
check bl=5.17988 gives sumL 2224.42
check bl=0.397472 gives sumL 5527.36
check bl=0.360259 gives sumL 5531.32
check bl=0.36062 gives sumL 5531.32
check bl=0.411613 gives sumL 5262.58
check bl=5.20581 gives sumL 2194.61
check bl=0.458348 gives sumL 5257.62
check bl=0.412358 gives sumL 5262.58
check bl=0.412771 gives sumL 5262.58
check bl=0.072284 gives sumL 7973.23
check bl=5.03614 gives sumL 2452.81
check bl=0.0920561 gives sumL 7966.04
check bl=0.0723563 gives sumL 7973.23
check bl=0.0724286 gives sumL 7973.23
check bl=0.380133 gives sumL 5416.73
check bl=5.19007 gives sumL 2208.76
check bl=0.421393 gives sumL 5412.37
check bl=0.38072 gives sumL 5416.73
check bl=0.381101 gives sumL 5416.73
check bl=0.104271 gives sumL 7584.2
check bl=5.05214 gives sumL 2425.95
check bl=0.141155 gives sumL 7568.38
check bl=0.104416 gives sumL 7584.2
check bl=0.104521 gives sumL 7584.2
check bl=0.085815 gives sumL 7799.85
check bl=5.04291 gives sumL 2437.68
check bl=0.123327 gives sumL 7780.28
check bl=0.0859421 gives sumL 7799.85
check bl=0.086028 gives sumL 7799.85
check bl=0.052714 gives sumL 8244.74
check bl=5.02636 gives sumL 2465.66
check bl=0.0790969 gives sumL 8228.68
check bl=0.0527694 gives sumL 8244.74
check bl=0.0528222 gives sumL 8244.74
check bl=0.119051 gives sumL 7421.09
check bl=5.05953 gives sumL 2414.61
check bl=0.146513 gives sumL 7413.02
check bl=0.11917 gives sumL 7421.09
check bl=0.119289 gives sumL 7421.09
check bl=0.052876 gives sumL 8248.16
check bl=5.02644 gives sumL 2468.19
check bl=0.101267 gives sumL 8203.22
check bl=0.0530076 gives sumL 8248.16
check bl=0.0530606 gives sumL 8248.16
check bl=0.0529546 gives sumL 8248.16
check bl=0.11161 gives sumL 7495.3
check bl=5.0558 gives sumL 2416.92
check bl=0.146764 gives sumL 7481.72
check bl=0.111754 gives sumL 7495.3
check bl=0.111866 gives sumL 7495.3
check bl=0.071791 gives sumL 7978.26
check bl=5.0359 gives sumL 2450.1
check bl=0.140489 gives sumL 7914.78
check bl=0.0720576 gives sumL 7978.26
check bl=0.0717192 gives sumL 7978.25
check bl=0.0718628 gives sumL 7978.26
check bl=0.0719602 gives sumL 7978.26
check bl=0.258467 gives sumL 6185.03
check bl=5.12923 gives sumL 2299.01
check bl=0.276618 gives sumL 6183.54
check bl=0.258725 gives sumL 6185.03
check bl=0.258984 gives sumL 6185.03
check bl=0.193537 gives sumL 6690.46
check bl=5.09677 gives sumL 2351.56
check bl=0.254776 gives sumL 6669.37
check bl=0.194009 gives sumL 6690.46
check bl=0.194203 gives sumL 6690.46
check bl=0.193815 gives sumL 6690.46
check bl=0.07612 gives sumL 7923.61
check bl=5.03806 gives sumL 2445.78
check bl=0.0976938 gives sumL 7915.57
check bl=0.0761961 gives sumL 7923.61
check bl=0.0762723 gives sumL 7923.61
check bl=0.169248 gives sumL 6911.15
check bl=5.08462 gives sumL 2371.05
check bl=0.207079 gives sumL 6901.08
check bl=0.169477 gives sumL 6911.15
check bl=0.169647 gives sumL 6911.15
check bl=1.18482 gives sumL 2919.93
check bl=5.59241 gives sumL 1708.65
check bl=1.22404 gives sumL 2919.35
check bl=1.18714 gives sumL 2919.93
check bl=1.18832 gives sumL 2919.93
check bl=0.079531 gives sumL 7877.74
check bl=5.03977 gives sumL 2440.46
check bl=0.0972138 gives sumL 7872.41
check bl=0.0796105 gives sumL 7877.74
check bl=0.071483 gives sumL 7983.54
check bl=5.03574 gives sumL 2449.24
check bl=0.122366 gives sumL 7944.76
check bl=0.0716531 gives sumL 7983.54
check bl=0.0717247 gives sumL 7983.54
check bl=0.0715814 gives sumL 7983.54
check bl=0.438639 gives sumL 5098.47
check bl=5.21932 gives sumL 2154.06
check bl=0.463108 gives sumL 5097.18
check bl=0.439078 gives sumL 5098.47
check bl=0.439517 gives sumL 5098.47
check bl=0.107755 gives sumL 7538.91
check bl=5.05388 gives sumL 2411.02
check bl=0.144687 gives sumL 7523.55
check bl=0.107904 gives sumL 7538.91
check bl=0.108012 gives sumL 7538.91
check bl=0.180745 gives sumL 6807.45
check bl=5.09037 gives sumL 2352.39
check bl=0.197459 gives sumL 6805.48
check bl=0.180926 gives sumL 6807.45
check bl=0.116676 gives sumL 7460.46
check bl=5.05834 gives sumL 2420.46
check bl=0.134049 gives sumL 7456.98
check bl=0.116793 gives sumL 7460.46
check bl=0.133914 gives sumL 7273.3
check bl=5.06696 gives sumL 2404.39
check bl=0.160233 gives sumL 7266.71
check bl=0.134048 gives sumL 7273.3
check bl=0.134182 gives sumL 7273.3
check bl=0.267825 gives sumL 6128.79
check bl=5.13391 gives sumL 2299.19
check bl=0.311516 gives sumL 6121.05
check bl=0.268254 gives sumL 6128.79
check bl=0.268522 gives sumL 6128.79
check bl=0.21666 gives sumL 6514.25
check bl=5.10833 gives sumL 2337.36
check bl=0.233264 gives sumL 6512.69
check bl=0.216877 gives sumL 6514.25
check bl=0.323413 gives sumL 5760.24
check bl=5.16171 gives sumL 2254.76
check bl=0.348856 gives sumL 5758.1
check bl=0.323736 gives sumL 5760.24
check bl=0.32406 gives sumL 5760.24
check bl=0.063397 gives sumL 8104.89
check bl=0.0316985 gives sumL 8065.31
check bl=0.0633336 gives sumL 8104.89
check bl=0.079979 gives sumL 7880.97
check bl=5.03999 gives sumL 2446.3
check bl=0.1263 gives sumL 7850.82
check bl=0.0801394 gives sumL 7880.97
check bl=0.0802195 gives sumL 7880.97
check bl=0.0800592 gives sumL 7880.97
check bl=0.139982 gives sumL 7207.49
check bl=0.069991 gives sumL 7127.97
check bl=0.139842 gives sumL 7207.49
check bl=0.302974 gives sumL 5887.57
check bl=5.15149 gives sumL 2271.95
check bl=0.35071 gives sumL 5879.77
check bl=0.303517 gives sumL 5887.57
check bl=0.303821 gives sumL 5887.57
check bl=0.870456 gives sumL 3601.28
check bl=5.43523 gives sumL 1891.94
check bl=0.901396 gives sumL 3600.62
check bl=0.871658 gives sumL 3601.28
check bl=0.872529 gives sumL 3601.28
check bl=0.071819 gives sumL 7987.9
check bl=0.0359095 gives sumL 7943.74
check bl=0.0717472 gives sumL 7987.9
check bl=0.0716754 gives sumL 7987.9
check bl=0.305116 gives sumL 5876.06
check bl=5.15256 gives sumL 2270.78
check bl=0.327466 gives sumL 5874.26
check bl=0.305421 gives sumL 5876.06
check bl=0.305727 gives sumL 5876.06
check bl=0.17676 gives sumL 6847.77
check bl=5.08838 gives sumL 2371.65
check bl=0.203386 gives sumL 6842.84
check bl=0.176937 gives sumL 6847.77
check bl=0.177114 gives sumL 6847.77
check bl=0.157272 gives sumL 7029.55
check bl=5.07864 gives sumL 2385.21
check bl=0.188893 gives sumL 7021.75
check bl=0.157445 gives sumL 7029.55
check bl=0.157602 gives sumL 7029.55
check bl=0.099753 gives sumL 7636.46
check bl=5.04988 gives sumL 2431.86
check bl=0.128843 gives sumL 7625.75
check bl=0.0998566 gives sumL 7636.46
check bl=0.0999565 gives sumL 7636.46
check bl=0.058838 gives sumL 8167.08
check bl=0.0294191 gives sumL 8130.25
check bl=0.0587792 gives sumL 8167.08
check bl=0.0587204 gives sumL 8167.08
check bl=0.076391 gives sumL 7924.91
check bl=5.0382 gives sumL 2449.55
check bl=0.110242 gives sumL 7906.78
check bl=0.0764922 gives sumL 7924.91
check bl=0.0765687 gives sumL 7924.91
check bl=0.611435 gives sumL 4386.52
check bl=5.30572 gives sumL 2051.47
check bl=0.643488 gives sumL 4385.21
check bl=0.612224 gives sumL 4386.52
check bl=0.612836 gives sumL 4386.52
check bl=0.442206 gives sumL 5105.58
check bl=5.2211 gives sumL 2171.42
check bl=0.462228 gives sumL 5104.72
check bl=0.442648 gives sumL 5105.58
check bl=0.443091 gives sumL 5105.58
check bl=0.672237 gives sumL 4175.48
check bl=5.33612 gives sumL 2010.89
check bl=0.699744 gives sumL 4174.65
check bl=0.672993 gives sumL 4175.48
check bl=0.673666 gives sumL 4175.48
check bl=0.204049 gives sumL 6618.41
check bl=5.10202 gives sumL 2350.12
check bl=0.213472 gives sumL 6617.85
check bl=0.204253 gives sumL 6618.41
check bl=0.144558 gives sumL 7149.37
check bl=5.07228 gives sumL 2390.65
check bl=0.170711 gives sumL 7143.37
check bl=0.144703 gives sumL 7149.37
check bl=0.144847 gives sumL 7149.37
check bl=0.102338 gives sumL 7603.8
check bl=5.05117 gives sumL 2425.01
check bl=0.151767 gives sumL 7576.6
check bl=0.102547 gives sumL 7603.8
check bl=0.10265 gives sumL 7603.8
check bl=0.102445 gives sumL 7603.8
check bl=0.186582 gives sumL 6762.99
check bl=5.09329 gives sumL 2361.12
check bl=0.231529 gives sumL 6750.48
check bl=0.186891 gives sumL 6762.99
check bl=0.187078 gives sumL 6762.99
check bl=0.146121 gives sumL 7146.02
check bl=5.07306 gives sumL 2395.91
check bl=0.181267 gives sumL 7135.7
check bl=0.146304 gives sumL 7146.02
check bl=0.14645 gives sumL 7146.02
check bl=0.223125 gives sumL 6446.6
check bl=5.11156 gives sumL 2325.13
check bl=0.263628 gives sumL 6438.23
check bl=0.223449 gives sumL 6446.6
check bl=0.223673 gives sumL 6446.6
check bl=0.123983 gives sumL 7363.62
check bl=5.06199 gives sumL 2406.65
check bl=0.141735 gives sumL 7360.22
check bl=0.124107 gives sumL 7363.62
check bl=0.695032 gives sumL 4093.14
check bl=5.34752 gives sumL 1989.21
check bl=0.716387 gives sumL 4092.67
check bl=0.695727 gives sumL 4093.14
check bl=0.696423 gives sumL 4093.14
check bl=0.454088 gives sumL 5037.05
check bl=5.22704 gives sumL 2151.47
check bl=0.473305 gives sumL 5036.29
check bl=0.454542 gives sumL 5037.05
check bl=0.454997 gives sumL 5037.05
check bl=2.43986 gives sumL 1599.33
check bl=6.21993 gives sumL 1209.24
check bl=2.47226 gives sumL 1599.26
check bl=2.44506 gives sumL 1599.33
check bl=2.44262 gives sumL 1599.33
check bl=1.51673 gives sumL 2437.53
check bl=5.75836 gives sumL 1556.54
check bl=1.53197 gives sumL 2437.48
check bl=1.51824 gives sumL 2437.53
check bl=1.51976 gives sumL 2437.53
check bl=1.87763 gives sumL 2053.36
check bl=0.938813 gives sumL 1761.74
check bl=1.87575 gives sumL 2053.36
check bl=1.08587 gives sumL 3117.07
check bl=5.54294 gives sumL 1763.59
check bl=1.09723 gives sumL 3117.01
check bl=1.08696 gives sumL 3117.07
check bl=1.08805 gives sumL 3117.07
check bl=0.256367 gives sumL 6196.25
check bl=5.12818 gives sumL 2293.74
check bl=0.289121 gives sumL 6191.53
check bl=0.256661 gives sumL 6196.25
check bl=0.256917 gives sumL 6196.25
check bl=1.48599 gives sumL 2482.52
check bl=5.743 gives sumL 1577.64
check bl=1.52252 gives sumL 2482.21
check bl=1.48894 gives sumL 2482.52
check bl=1.49043 gives sumL 2482.52
check bl=0.355526 gives sumL 5561.31
check bl=5.17776 gives sumL 2224.39
check bl=0.372477 gives sumL 5560.46
check bl=0.355882 gives sumL 5561.31
check bl=0.356237 gives sumL 5561.31
check bl=1.94563 gives sumL 1957.9
check bl=5.97281 gives sumL 1368.88
check bl=1.9954 gives sumL 1957.61
check bl=1.95152 gives sumL 1957.9
check bl=1.94957 gives sumL 1957.9
check bl=0.414491 gives sumL 5233.96
check bl=5.20725 gives sumL 2175.39
check bl=0.414905 gives sumL 5233.96
check bl=0.623519 gives sumL 4327.76
check bl=5.31176 gives sumL 2027.33
check bl=0.629591 gives sumL 4327.71
check bl=0.624143 gives sumL 4327.76
check bl=0.356539 gives sumL 5544.14
check bl=5.17827 gives sumL 2210.56
check bl=0.364722 gives sumL 5543.94
check bl=0.356896 gives sumL 5544.14
check bl=0.227707 gives sumL 6405.5
check bl=5.11385 gives sumL 2319.57
check bl=0.258636 gives sumL 6400.62
check bl=0.22795 gives sumL 6405.5
check bl=0.228178 gives sumL 6405.5
check bl=0.122671 gives sumL 7361.17
check bl=5.06134 gives sumL 2406.62
check bl=0.159393 gives sumL 7347.8
check bl=0.122836 gives sumL 7361.17
check bl=0.122959 gives sumL 7361.17
check bl=0.13475 gives sumL 7229.12
check bl=5.06738 gives sumL 2394.51
check bl=0.167917 gives sumL 7219.07
check bl=0.134908 gives sumL 7229.12
check bl=0.135043 gives sumL 7229.12
check bl=0.271168 gives sumL 6084.53
check bl=5.13558 gives sumL 2288.53
check bl=0.297267 gives sumL 6081.7
check bl=0.271439 gives sumL 6084.53
check bl=0.271711 gives sumL 6084.53
check bl=0.076579 gives sumL 7910.85
check bl=5.03829 gives sumL 2448.46
check bl=0.125703 gives sumL 7876.37
check bl=0.0767484 gives sumL 7910.85
check bl=0.0768251 gives sumL 7910.85
check bl=0.0766716 gives sumL 7910.85
check bl=0.057454 gives sumL 8177.86
check bl=5.02873 gives sumL 2467.03
check bl=0.0807549 gives sumL 8165.9
check bl=0.0575115 gives sumL 8177.86
check bl=0.057569 gives sumL 8177.86
check bl=0.061067 gives sumL 8126.13
check bl=5.03053 gives sumL 2464.11
check bl=0.0873963 gives sumL 8112.04
check bl=0.0611285 gives sumL 8126.13
check bl=0.0611897 gives sumL 8126.13
check bl=0.1727 gives sumL 6882.11
check bl=5.08635 gives sumL 2370.88
check bl=0.192125 gives sumL 6879.33
check bl=0.172873 gives sumL 6882.11
check bl=0.173046 gives sumL 6882.1
check bl=0.142739 gives sumL 7164.59
check bl=5.07137 gives sumL 2394.08
check bl=0.154472 gives sumL 7163.29
check bl=0.142882 gives sumL 7164.59
check bl=0.041861 gives sumL 8405.45
check bl=5.02093 gives sumL 2478.27
check bl=0.109368 gives sumL 8317.27
check bl=0.0420599 gives sumL 8405.45
check bl=0.0419355 gives sumL 8405.45
check bl=0.0419775 gives sumL 8405.45
check bl=0.266697 gives sumL 6109.68
check bl=0.133349 gives sumL 5977.95
check bl=0.26643 gives sumL 6109.68
check bl=1.38637 gives sumL 2589.63
check bl=5.69318 gives sumL 1601.66
check bl=1.39084 gives sumL 2589.63
check bl=1.38775 gives sumL 2589.63
check bl=2.23261 gives sumL 1751.78
check bl=1.11631 gives sumL 1463.13
check bl=2.23038 gives sumL 1751.78
check bl=0.528654 gives sumL 4686.47
check bl=5.26433 gives sumL 2088.47
check bl=0.558551 gives sumL 4685.03
check bl=0.52926 gives sumL 4686.47
check bl=0.529789 gives sumL 4686.47
check bl=1.00808 gives sumL 3277.3
check bl=0.504042 gives sumL 3010.97
check bl=1.00708 gives sumL 3277.3
check bl=0.353624 gives sumL 5552.94
check bl=5.17681 gives sumL 2217.19
check bl=0.36244 gives sumL 5552.71
check bl=0.353978 gives sumL 5552.94
check bl=0.191826 gives sumL 6698.1
check bl=5.09591 gives sumL 2348.76
check bl=0.217364 gives sumL 6693.96
check bl=0.192018 gives sumL 6698.1
check bl=0.19221 gives sumL 6698.1
check bl=0.049348 gives sumL 8289.39
check bl=0.0246741 gives sumL 8258.22
check bl=0.0492987 gives sumL 8289.39
check bl=0.0492494 gives sumL 8289.39
check bl=0.200821 gives sumL 6617.78
check bl=5.10041 gives sumL 2337.35
check bl=0.222794 gives sumL 6614.84
check bl=0.201022 gives sumL 6617.78
check bl=0.201223 gives sumL 6617.78
check bl=0.158352 gives sumL 7022.53
check bl=5.07918 gives sumL 2393.82
check bl=0.182859 gives sumL 7017.75
check bl=0.15851 gives sumL 7022.53
check bl=0.158669 gives sumL 7022.53
check bl=0.094423 gives sumL 7704.73
check bl=5.04721 gives sumL 2446.66
check bl=0.120588 gives sumL 7695.44
check bl=0.0945174 gives sumL 7704.73
check bl=0.0946119 gives sumL 7704.73
check bl=0.448955 gives sumL 5073.04
check bl=5.22448 gives sumL 2170
check bl=0.462548 gives sumL 5072.65
check bl=0.449404 gives sumL 5073.04
check bl=0.647896 gives sumL 4236.98
check bl=5.32395 gives sumL 2013.28
check bl=0.664282 gives sumL 4236.66
check bl=0.648544 gives sumL 4236.98
check bl=0.649192 gives sumL 4236.98
check bl=0.096588 gives sumL 7664.52
check bl=5.04829 gives sumL 2431.95
check bl=0.130352 gives sumL 7650.04
check bl=0.0967097 gives sumL 7664.52
check bl=0.0968064 gives sumL 7664.52
check bl=0.161467 gives sumL 6978.77
check bl=5.08073 gives sumL 2372.29
check bl=0.190332 gives sumL 6972.39
check bl=0.161628 gives sumL 6978.77
check bl=0.16179 gives sumL 6978.77
check bl=0.679487 gives sumL 4148.79
check bl=5.33974 gives sumL 2006.1
check bl=0.692214 gives sumL 4148.61
check bl=0.680166 gives sumL 4148.79
check bl=0.596403 gives sumL 4437.47
check bl=0.298202 gives sumL 4220.62
check bl=0.595807 gives sumL 4437.47
check bl=0.133598 gives sumL 7258.33
check bl=0.066799 gives sumL 7182.14
check bl=0.133464 gives sumL 7258.33
check bl=0.133331 gives sumL 7258.33
check bl=3.89072 gives sumL 976.859
check bl=6.94536 gives sumL 850.829
check bl=3.90557 gives sumL 976.857
check bl=3.89523 gives sumL 976.86
check bl=3.89913 gives sumL 976.86
check bl=2.32557 gives sumL 1677.95
check bl=6.16278 gives sumL 1246.95
check bl=2.33416 gives sumL 1677.94
check bl=2.32789 gives sumL 1677.95
check bl=2.33022 gives sumL 1677.95
check bl=0.399832 gives sumL 5307.68
check bl=5.19992 gives sumL 2177.2
check bl=0.401704 gives sumL 5307.67
check bl=0.400232 gives sumL 5307.68
check bl=8.72127 gives sumL 358.118
check bl=9.36064 gives sumL 356.968
check bl=8.73293 gives sumL 358.119
check bl=8.74167 gives sumL 358.118
check bl=3e-06 gives sumL 9235.69
check bl=1.55e-06 gives sumL 9235.68
check bl=2.9969e-06 gives sumL 9235.69
check bl=0.606848 gives sumL 4397.19
check bl=5.30342 gives sumL 2045.5
check bl=0.62978 gives sumL 4396.5
check bl=0.607455 gives sumL 4397.19
check bl=0.608062 gives sumL 4397.19
check bl=0.504954 gives sumL 4811.16
check bl=5.25248 gives sumL 2119.63
check bl=0.521416 gives sumL 4810.68
check bl=0.505459 gives sumL 4811.16
check bl=0.505964 gives sumL 4811.16
check bl=0.616868 gives sumL 4361.33
check bl=5.30843 gives sumL 2036.62
check bl=0.620479 gives sumL 4361.31
check bl=0.617485 gives sumL 4361.32
check bl=1.37451 gives sumL 2625.18
check bl=5.68725 gives sumL 1615.42
check bl=1.40322 gives sumL 2624.95
check bl=1.37657 gives sumL 2625.18
check bl=1.37795 gives sumL 2625.18
check bl=0.444421 gives sumL 5084.8
check bl=5.22221 gives sumL 2156.39
check bl=0.467225 gives sumL 5083.7
check bl=0.444865 gives sumL 5084.8
check bl=0.44531 gives sumL 5084.8
check bl=1.07921 gives sumL 3118.68
check bl=5.53961 gives sumL 1756.53
check bl=1.10242 gives sumL 3118.43
check bl=1.0804 gives sumL 3118.68
check bl=1.08148 gives sumL 3118.68
check bl=0.418183 gives sumL 5212.04
check bl=0.209092 gives sumL 5033.81
check bl=0.417765 gives sumL 5212.04
check bl=1.13975 gives sumL 3009.86
check bl=5.56988 gives sumL 1730.46
check bl=1.16198 gives sumL 3009.66
check bl=1.14098 gives sumL 3009.86
check bl=1.14212 gives sumL 3009.86
check bl=0.486796 gives sumL 4878.54
check bl=5.2434 gives sumL 2114.01
check bl=0.487951 gives sumL 4878.54
check bl=0.487283 gives sumL 4878.54
check bl=1.79076 gives sumL 2107.37
check bl=5.89538 gives sumL 1425.92
check bl=1.80918 gives sumL 2107.32
check bl=1.79265 gives sumL 2107.37
check bl=1.79444 gives sumL 2107.37
check bl=0.150456 gives sumL 7082.99
check bl=5.07523 gives sumL 2370.07
check bl=0.174183 gives sumL 7078.24
check bl=0.150606 gives sumL 7082.99
check bl=0.150757 gives sumL 7082.99
check bl=2.6733 gives sumL 1458.25
check bl=6.33665 gives sumL 1137.52
check bl=2.70641 gives sumL 1458.2
check bl=2.67934 gives sumL 1458.25
check bl=2.67666 gives sumL 1458.25
check bl=2.88151 gives sumL 1335.78
check bl=1.44075 gives sumL 1058.45
check bl=2.87862 gives sumL 1335.77
check bl=0.224108 gives sumL 6437.92
check bl=5.11205 gives sumL 2310.38
check bl=0.243141 gives sumL 6435.96
check bl=0.224332 gives sumL 6437.92
check bl=0.224556 gives sumL 6437.92
check bl=0.322489 gives sumL 5739.25
check bl=5.16124 gives sumL 2224.15
check bl=0.330849 gives sumL 5739.01
check bl=0.322811 gives sumL 5739.25
check bl=2.23535 gives sumL 1728.88
check bl=6.11768 gives sumL 1263.59
check bl=2.24205 gives sumL 1728.88
check bl=2.23759 gives sumL 1728.88
check bl=3.29242 gives sumL 1169.7
check bl=6.64621 gives sumL 970.896
check bl=3.30736 gives sumL 1169.69
check bl=3.29601 gives sumL 1169.7
check bl=3.29931 gives sumL 1169.7
check bl=0.24493 gives sumL 6277.06
check bl=5.12247 gives sumL 2292.11
check bl=0.252533 gives sumL 6276.77
check bl=0.245175 gives sumL 6277.06
check bl=0.24376 gives sumL 6281.98
check bl=5.12188 gives sumL 2289.15
check bl=0.249968 gives sumL 6281.79
check bl=0.244004 gives sumL 6281.98
check bl=0.14825 gives sumL 7106.88
check bl=0.074125 gives sumL 7023.6
check bl=0.148102 gives sumL 7106.88
check bl=0.646449 gives sumL 4232.64
check bl=5.32322 gives sumL 1990.8
check bl=0.654047 gives sumL 4232.57
check bl=0.647095 gives sumL 4232.63
check bl=0.376796 gives sumL 5427.4
check bl=5.1884 gives sumL 2187.82
check bl=0.383253 gives sumL 5427.29
check bl=0.377173 gives sumL 5427.4
check bl=1.31211 gives sumL 2701.71
check bl=5.65606 gives sumL 1634.18
check bl=1.32336 gives sumL 2701.67
check bl=1.31342 gives sumL 2701.71
check bl=1.31474 gives sumL 2701.71
check bl=0.798873 gives sumL 3761.08
check bl=5.39944 gives sumL 1909.2
check bl=0.811498 gives sumL 3760.95
check bl=0.799672 gives sumL 3761.08
check bl=0.800472 gives sumL 3761.08
check bl=2.4624 gives sumL 1563.36
check bl=6.2312 gives sumL 1181.83
check bl=2.47815 gives sumL 1563.35
check bl=2.4649 gives sumL 1563.36
check bl=2.46736 gives sumL 1563.36
check bl=0.708701 gives sumL 4036.3
check bl=5.35435 gives sumL 1959.27
check bl=0.728737 gives sumL 4035.89
check bl=0.70941 gives sumL 4036.3
check bl=0.710119 gives sumL 4036.3
check bl=0.453207 gives sumL 5036.64
check bl=5.2266 gives sumL 2138.03
check bl=0.486651 gives sumL 5034.37
check bl=0.453776 gives sumL 5036.64
check bl=0.45423 gives sumL 5036.64
check bl=2.62206 gives sumL 1486.04
check bl=6.31103 gives sumL 1150.07
check bl=2.64182 gives sumL 1486.02
check bl=2.62552 gives sumL 1486.04
check bl=2.62815 gives sumL 1486.04
--- Iter=1 logL=-152371
LikelihoodLast was not sent to bblEM
check bl=0.0651131 gives sumL 8063.54
check bl=5.03256 gives sumL 2459.3
check bl=0.0969778 gives sumL 8044.76
check bl=0.0651955 gives sumL 8063.54
check bl=0.0652607 gives sumL 8063.54
check bl=0.069727 gives sumL 7990.34
check bl=5.03486 gives sumL 2447.92
check bl=0.0709803 gives sumL 7990.31
check bl=0.0697967 gives sumL 7990.34
check bl=0.243435 gives sumL 6299.86
check bl=5.12172 gives sumL 2327.51
check bl=0.259227 gives sumL 6298.64
check bl=0.243678 gives sumL 6299.86
check bl=0.192341 gives sumL 6704.08
check bl=5.09617 gives sumL 2362.27
check bl=0.219795 gives sumL 6699.31
check bl=0.192533 gives sumL 6704.08
check bl=0.192726 gives sumL 6704.08
check bl=0.888916 gives sumL 3523.17
check bl=5.44446 gives sumL 1864.87
check bl=0.911286 gives sumL 3522.84
check bl=0.889805 gives sumL 3523.17
check bl=0.890695 gives sumL 3523.17
check bl=0.0716338 gives sumL 7972.03
check bl=5.03582 gives sumL 2451.88
check bl=0.0995154 gives sumL 7958.4
check bl=0.0717079 gives sumL 7972.03
check bl=0.0717797 gives sumL 7972.03
check bl=1.76191 gives sumL 2158.79
check bl=5.88095 gives sumL 1461.73
check bl=1.78887 gives sumL 2158.68
check bl=1.76462 gives sumL 2158.79
check bl=1.76639 gives sumL 2158.79
check bl=0.124372 gives sumL 7363.9
check bl=5.06219 gives sumL 2420.12
check bl=0.15726 gives sumL 7353.09
check bl=0.124517 gives sumL 7363.9
check bl=0.124642 gives sumL 7363.9
check bl=0.228505 gives sumL 6406.67
check bl=5.11425 gives sumL 2326.36
check bl=0.252518 gives sumL 6403.66
check bl=0.228734 gives sumL 6406.67
check bl=0.228963 gives sumL 6406.67
check bl=1.17891 gives sumL 2945.52
check bl=5.58946 gives sumL 1722.35
check bl=1.21143 gives sumL 2945.12
check bl=1.1808 gives sumL 2945.52
check bl=1.18198 gives sumL 2945.52
check bl=0.0724591 gives sumL 7988.78
check bl=5.03623 gives sumL 2465.37
check bl=0.13482 gives sumL 7934.62
check bl=0.0726892 gives sumL 7988.78
check bl=0.0727619 gives sumL 7988.78
check bl=0.0726165 gives sumL 7988.78
check bl=0.0725378 gives sumL 7988.78
check bl=0.0793544 gives sumL 7900.62
check bl=5.03968 gives sumL 2462.58
check bl=0.130804 gives sumL 7864.14
check bl=0.0795386 gives sumL 7900.62
check bl=0.0796182 gives sumL 7900.62
check bl=0.0794591 gives sumL 7900.62
check bl=2.53504 gives sumL 1554.19
check bl=6.26752 gives sumL 1193.15
check bl=2.54932 gives sumL 1554.18
check bl=2.53758 gives sumL 1554.19
check bl=2.54012 gives sumL 1554.19
check bl=0.739983 gives sumL 3953.42
check bl=5.36999 gives sumL 1958.84
check bl=0.761007 gives sumL 3953
check bl=0.740723 gives sumL 3953.42
check bl=0.741464 gives sumL 3953.42
check bl=0.495904 gives sumL 4845.91
check bl=5.24795 gives sumL 2116.32
check bl=0.510566 gives sumL 4845.51
check bl=0.4964 gives sumL 4845.91
check bl=0.496897 gives sumL 4845.91
check bl=3.87333 gives sumL 989.713
check bl=6.93666 gives sumL 862.716
check bl=3.88379 gives sumL 989.711
check bl=3.86946 gives sumL 989.711
check bl=3.8772 gives sumL 989.713
check bl=0.671775 gives sumL 4168
check bl=5.33589 gives sumL 2001.07
check bl=0.693179 gives sumL 4167.49
check bl=0.672447 gives sumL 4168
check bl=0.673119 gives sumL 4168
check bl=0.390794 gives sumL 5361.72
check bl=5.1954 gives sumL 2192.87
check bl=0.394888 gives sumL 5361.67
check bl=0.391185 gives sumL 5361.71
check bl=0.918246 gives sumL 3445.9
check bl=5.45912 gives sumL 1834.53
check bl=0.946642 gives sumL 3445.4
check bl=0.919408 gives sumL 3445.9
check bl=0.920327 gives sumL 3445.9
check bl=0.273999 gives sumL 6071.13
check bl=5.137 gives sumL 2276.56
check bl=0.308996 gives sumL 6066.19
check bl=0.274337 gives sumL 6071.13
check bl=0.274611 gives sumL 6071.13
check bl=1.6929 gives sumL 2189.65
check bl=5.84645 gives sumL 1454.26
check bl=1.70358 gives sumL 2189.63
check bl=1.69459 gives sumL 2189.65
check bl=1.69629 gives sumL 2189.65
check bl=0.872024 gives sumL 3557.07
check bl=5.43601 gives sumL 1858.21
check bl=0.894893 gives sumL 3556.71
check bl=0.872896 gives sumL 3557.07
check bl=0.873769 gives sumL 3557.07
check bl=0.225657 gives sumL 6433.15
check bl=5.11283 gives sumL 2315.75
check bl=0.240625 gives sumL 6431.93
check bl=0.225883 gives sumL 6433.15
check bl=0.361016 gives sumL 5525.79
check bl=5.18051 gives sumL 2212.1
check bl=0.372289 gives sumL 5525.42
check bl=0.361377 gives sumL 5525.79
check bl=0.384204 gives sumL 5399.41
check bl=0.192102 gives sumL 5229.8
check bl=0.38382 gives sumL 5399.41
check bl=1.44907 gives sumL 2516.32
check bl=5.72454 gives sumL 1577.67
check bl=1.45686 gives sumL 2516.31
check bl=1.45052 gives sumL 2516.32
check bl=2.12427 gives sumL 1816.99
check bl=6.06213 gives sumL 1311.72
check bl=2.14827 gives sumL 1816.93
check bl=2.1274 gives sumL 1816.99
check bl=2.12953 gives sumL 1816.99
check bl=1.83587 gives sumL 2059.87
check bl=5.91793 gives sumL 1405.89
check bl=1.86023 gives sumL 2059.79
check bl=1.83844 gives sumL 2059.88
check bl=1.84028 gives sumL 2059.87
check bl=0.917217 gives sumL 3476.78
check bl=5.45861 gives sumL 1861.31
check bl=0.930422 gives sumL 3476.67
check bl=0.918135 gives sumL 3476.78
check bl=0.919053 gives sumL 3476.78
check bl=0.961774 gives sumL 3357.19
check bl=5.48089 gives sumL 1822.38
check bl=0.968278 gives sumL 3357.16
check bl=0.962736 gives sumL 3357.19
check bl=1.42105 gives sumL 2556.15
check bl=5.71053 gives sumL 1591.57
check bl=1.42474 gives sumL 2556.15
check bl=1.42248 gives sumL 2556.15
check bl=1.45293 gives sumL 2516.69
check bl=5.72647 gives sumL 1580.77
check bl=1.46629 gives sumL 2516.65
check bl=1.45438 gives sumL 2516.69
check bl=1.45584 gives sumL 2516.69
check bl=0.00171497 gives sumL 9204.28
check bl=5.00086 gives sumL 2505.66
check bl=0.0421976 gives sumL 9082.21
check bl=0.00175834 gives sumL 9204.28
check bl=0.00171675 gives sumL 9204.28
check bl=0.00171847 gives sumL 9204.28
check bl=1.90098e-06 gives sumL 9259.32
check bl=1.00049e-06 gives sumL 9259.32
check bl=1.84913e-06 gives sumL 9259.32
check bl=1.82598e-06 gives sumL 9259.32
check bl=1.80688e-06 gives sumL 9259.32
check bl=1.80878e-06 gives sumL 9259.32
check bl=2.29176 gives sumL 1681.53
check bl=6.14588 gives sumL 1242.78
check bl=2.31952 gives sumL 1681.47
check bl=2.29581 gives sumL 1681.53
check bl=2.29811 gives sumL 1681.53
check bl=0.98731 gives sumL 3307.2
check bl=5.49366 gives sumL 1801.69
check bl=1.01061 gives sumL 3306.91
check bl=0.988363 gives sumL 3307.21
check bl=0.989352 gives sumL 3307.2
check bl=0.192236 gives sumL 6704.9
check bl=0.096118 gives sumL 6602.3
check bl=0.192044 gives sumL 6704.9
check bl=0.260886 gives sumL 6189.84
check bl=5.13044 gives sumL 2327.3
check bl=0.286139 gives sumL 6187.06
check bl=0.261147 gives sumL 6189.84
check bl=0.261408 gives sumL 6189.84
check bl=0.441402 gives sumL 5117.09
check bl=5.2207 gives sumL 2186.33
check bl=0.474674 gives sumL 5114.78
check bl=0.441959 gives sumL 5117.09
check bl=0.442401 gives sumL 5117.09
check bl=0.131983 gives sumL 7291.46
check bl=5.06599 gives sumL 2433.76
check bl=0.184824 gives sumL 7267.54
check bl=0.132266 gives sumL 7291.46
check bl=0.132398 gives sumL 7291.46
check bl=0.132133 gives sumL 7291.46
check bl=0.169927 gives sumL 6920.2
check bl=5.08496 gives sumL 2400.31
check bl=0.202199 gives sumL 6912.8
check bl=0.170119 gives sumL 6920.2
check bl=0.170289 gives sumL 6920.2
check bl=0.411689 gives sumL 5270.3
check bl=5.20584 gives sumL 2211.01
check bl=0.440461 gives sumL 5268.37
check bl=0.412127 gives sumL 5270.3
check bl=0.412539 gives sumL 5270.3
check bl=0.047417 gives sumL 8342.7
check bl=5.02371 gives sumL 2503.93
check bl=0.0821959 gives sumL 8314.69
check bl=0.0474937 gives sumL 8342.7
check bl=0.0475412 gives sumL 8342.7
check bl=0.977611 gives sumL 3344.51
check bl=5.48881 gives sumL 1821.89
check bl=0.978739 gives sumL 3344.51
check bl=0.976633 gives sumL 3344.51
check bl=0.632429 gives sumL 4337.28
check bl=5.31621 gives sumL 2063.15
check bl=0.65099 gives sumL 4336.86
check bl=0.633061 gives sumL 4337.28
check bl=0.633694 gives sumL 4337.28
check bl=0.50413 gives sumL 4837.18
check bl=5.25207 gives sumL 2146
check bl=0.538832 gives sumL 4835.12
check bl=0.504814 gives sumL 4837.19
check bl=0.505319 gives sumL 4837.19
check bl=2.69612 gives sumL 1464.72
check bl=6.34806 gives sumL 1145.58
check bl=2.7288 gives sumL 1464.67
check bl=2.70221 gives sumL 1464.72
check bl=2.6995 gives sumL 1464.72
check bl=0.216301 gives sumL 6513.83
check bl=5.10815 gives sumL 2340.47
check bl=0.23511 gives sumL 6511.84
check bl=0.216517 gives sumL 6513.83
check bl=0.216734 gives sumL 6513.83
check bl=2.43982 gives sumL 1616.83
check bl=6.21991 gives sumL 1222.44
check bl=2.47332 gives sumL 1616.76
check bl=2.44526 gives sumL 1616.83
check bl=2.44282 gives sumL 1616.83
check bl=0.530634 gives sumL 4700.17
check bl=0.265317 gives sumL 4496.81
check bl=0.530103 gives sumL 4700.17
check bl=0.863486 gives sumL 3619.46
check bl=5.43174 gives sumL 1902.61
check bl=0.883677 gives sumL 3619.17
check bl=0.864349 gives sumL 3619.46
check bl=0.865213 gives sumL 3619.46
check bl=0.655455 gives sumL 4245.29
check bl=5.32773 gives sumL 2038.54
check bl=0.667534 gives sumL 4245.12
check bl=0.65611 gives sumL 4245.29
check bl=0.639567 gives sumL 4288.13
check bl=5.31978 gives sumL 2038.19
check bl=0.657631 gives sumL 4287.74
check bl=0.640206 gives sumL 4288.13
check bl=0.640847 gives sumL 4288.13
check bl=0.208535 gives sumL 6583.48
check bl=5.10427 gives sumL 2359.42
check bl=0.217901 gives sumL 6582.95
check bl=0.208744 gives sumL 6583.48
check bl=0.298712 gives sumL 5923.61
check bl=5.14936 gives sumL 2287.78
check bl=0.314114 gives sumL 5922.72
check bl=0.299011 gives sumL 5923.61
check bl=0.269822 gives sumL 6121.93
check bl=5.13491 gives sumL 2322.02
check bl=0.304852 gives sumL 6116.91
check bl=0.270159 gives sumL 6121.93
check bl=0.270429 gives sumL 6121.93
check bl=0.145342 gives sumL 7150.16
check bl=5.07267 gives sumL 2423.15
check bl=0.199665 gives sumL 7127.26
check bl=0.145658 gives sumL 7150.16
check bl=0.145803 gives sumL 7150.16
check bl=0.145512 gives sumL 7150.16
check bl=0.042361 gives sumL 8418.46
check bl=5.02118 gives sumL 2509.06
check bl=0.0607246 gives sumL 8408.3
check bl=0.0424034 gives sumL 8418.46
check bl=0.0156156 gives sumL 8885.61
check bl=5.00781 gives sumL 2532.38
check bl=0.0508026 gives sumL 8828.87
check bl=0.0156619 gives sumL 8885.61
check bl=0.0156312 gives sumL 8885.61
check bl=0.0127 gives sumL 8945.76
check bl=5.00635 gives sumL 2535.13
check bl=0.0290643 gives sumL 8925.78
check bl=0.0127127 gives sumL 8945.76
check bl=0.0420912 gives sumL 8428.66
check bl=5.02105 gives sumL 2509.38
check bl=0.0652041 gives sumL 8413.33
check bl=0.0421333 gives sumL 8428.66
check bl=0.0421755 gives sumL 8428.66
check bl=0.0520551 gives sumL 8278.07
check bl=5.02603 gives sumL 2501.64
check bl=0.0878629 gives sumL 8250.62
check bl=0.0521392 gives sumL 8278.07
check bl=0.0521913 gives sumL 8278.07
check bl=0.0971249 gives sumL 7678.01
check bl=5.04856 gives sumL 2463.51
check bl=0.14006 gives sumL 7655.83
check bl=0.0972923 gives sumL 7678.01
check bl=0.0973896 gives sumL 7678.01
check bl=0.0757038 gives sumL 7942.79
check bl=5.03785 gives sumL 2482.24
check bl=0.124515 gives sumL 7908.41
check bl=0.0758711 gives sumL 7942.79
check bl=0.075947 gives sumL 7942.79
check bl=0.0757952 gives sumL 7942.79
check bl=0.124725 gives sumL 7368.22
check bl=5.06236 gives sumL 2440.1
check bl=0.148221 gives sumL 7362.51
check bl=0.124849 gives sumL 7368.22
check bl=0.124974 gives sumL 7368.22
check bl=0.221 gives sumL 6489.75
check bl=5.1105 gives sumL 2362.2
check bl=0.264406 gives sumL 6480.19
check bl=0.221353 gives sumL 6489.75
check bl=0.221575 gives sumL 6489.75
check bl=0.302654 gives sumL 5915.3
check bl=5.15133 gives sumL 2303.59
check bl=0.319613 gives sumL 5914.25
check bl=0.302957 gives sumL 5915.3
check bl=0.30326 gives sumL 5915.3
check bl=0.221583 gives sumL 6477.86
check bl=5.11079 gives sumL 2352.01
check bl=0.245277 gives sumL 6474.85
check bl=0.221805 gives sumL 6477.86
check bl=0.222027 gives sumL 6477.86
check bl=0.119387 gives sumL 7426.61
check bl=5.05969 gives sumL 2447.78
check bl=0.155399 gives sumL 7413.44
check bl=0.119546 gives sumL 7426.61
check bl=0.119666 gives sumL 7426.61
check bl=0.0891889 gives sumL 7767.16
check bl=5.04459 gives sumL 2469.39
check bl=0.131249 gives sumL 7744.18
check bl=0.0893426 gives sumL 7767.16
check bl=0.089432 gives sumL 7767.16
check bl=0.0789261 gives sumL 7903.46
check bl=5.03946 gives sumL 2481.28
check bl=0.10946 gives sumL 7888.95
check bl=0.079018 gives sumL 7903.46
check bl=0.0790971 gives sumL 7903.46
check bl=0.0824039 gives sumL 7857.42
check bl=5.0412 gives sumL 2477.42
check bl=0.115723 gives sumL 7841.13
check bl=0.0825107 gives sumL 7857.42
check bl=0.0825932 gives sumL 7857.42
check bl=0.394737 gives sumL 5365.32
check bl=5.19737 gives sumL 2227.19
check bl=0.414669 gives sumL 5364.31
check bl=0.395132 gives sumL 5365.32
check bl=0.395527 gives sumL 5365.31
check bl=0.454452 gives sumL 5059.2
check bl=5.22723 gives sumL 2177.45
check bl=0.478321 gives sumL 5058.04
check bl=0.454906 gives sumL 5059.2
check bl=0.455361 gives sumL 5059.2
check bl=0.333192 gives sumL 5713.68
check bl=5.1666 gives sumL 2269.08
check bl=0.34095 gives sumL 5713.49
check bl=0.333525 gives sumL 5713.68
check bl=0.15426 gives sumL 7065.62
check bl=5.07713 gives sumL 2404.36
check bl=0.171025 gives sumL 7063.25
check bl=0.154414 gives sumL 7065.62
check bl=0.16963 gives sumL 6912.62
check bl=5.08482 gives sumL 2383.97
check bl=0.190736 gives sumL 6909.31
check bl=0.1698 gives sumL 6912.62
check bl=0.16997 gives sumL 6912.62
check bl=0.38289 gives sumL 5393.83
check bl=5.19144 gives sumL 2206.28
check bl=0.400478 gives sumL 5393.02
check bl=0.383272 gives sumL 5393.83
check bl=0.383656 gives sumL 5393.83
check bl=0.424782 gives sumL 5166.67
check bl=5.21239 gives sumL 2176.35
check bl=0.450334 gives sumL 5165.21
check bl=0.425207 gives sumL 5166.67
check bl=0.425632 gives sumL 5166.67
check bl=0.440566 gives sumL 5094.12
check bl=5.22028 gives sumL 2165.37
check bl=0.445925 gives sumL 5094.06
check bl=0.441007 gives sumL 5094.12
check bl=0.232615 gives sumL 6374.84
check bl=5.11631 gives sumL 2327.63
check bl=0.268592 gives sumL 6368.49
check bl=0.23291 gives sumL 6374.84
check bl=0.233143 gives sumL 6374.84
check bl=0.0523908 gives sumL 8252.16
check bl=5.0262 gives sumL 2479.31
check bl=0.0787267 gives sumL 8236.09
check bl=0.0524457 gives sumL 8252.16
check bl=0.0524981 gives sumL 8252.16
check bl=0.0365676 gives sumL 8493.88
check bl=5.01828 gives sumL 2492.46
check bl=0.06699 gives sumL 8466.65
check bl=0.036621 gives sumL 8493.88
check bl=0.0366576 gives sumL 8493.88
check bl=0.10658 gives sumL 7557.29
check bl=5.05329 gives sumL 2433.35
check bl=0.140752 gives sumL 7543.82
check bl=0.106714 gives sumL 7557.29
check bl=0.106821 gives sumL 7557.29
check bl=0.199077 gives sumL 6666.64
check bl=5.09954 gives sumL 2362.72
check bl=0.222996 gives sumL 6663.13
check bl=0.199276 gives sumL 6666.64
check bl=0.199475 gives sumL 6666.64
check bl=0.0487029 gives sumL 8311.86
check bl=5.02435 gives sumL 2479.33
check bl=0.0929665 gives sumL 8270.74
check bl=0.0488126 gives sumL 8311.86
check bl=0.0488614 gives sumL 8311.86
check bl=0.0487638 gives sumL 8311.86
check bl=0.261065 gives sumL 6171.27
check bl=5.13053 gives sumL 2308.61
check bl=0.293002 gives sumL 6166.89
check bl=0.261356 gives sumL 6171.27
check bl=0.261617 gives sumL 6171.27
check bl=0.158323 gives sumL 7011.91
check bl=5.07916 gives sumL 2385.55
check bl=0.176448 gives sumL 7009.23
check bl=0.158481 gives sumL 7011.91
check bl=0.15864 gives sumL 7011.91
check bl=0.274409 gives sumL 6051.63
check bl=5.1372 gives sumL 2285.01
check bl=0.292418 gives sumL 6050.27
check bl=0.274684 gives sumL 6051.63
check bl=0.274958 gives sumL 6051.63
check bl=0.597673 gives sumL 4427.85
check bl=5.29884 gives sumL 2061.12
check bl=0.622589 gives sumL 4427.03
check bl=0.598271 gives sumL 4427.85
check bl=0.598869 gives sumL 4427.85
check bl=0.0573232 gives sumL 8179.97
check bl=5.02866 gives sumL 2472.52
check bl=0.0980934 gives sumL 8148.29
check bl=0.0574306 gives sumL 8179.97
check bl=0.057488 gives sumL 8179.97
check bl=0.276547 gives sumL 6052.73
check bl=5.13827 gives sumL 2292.64
check bl=0.290565 gives sumL 6051.91
check bl=0.276824 gives sumL 6052.73
check bl=1.07908 gives sumL 3115.02
check bl=5.53954 gives sumL 1758.43
check bl=1.1037 gives sumL 3114.75
check bl=1.08033 gives sumL 3115.03
check bl=1.08141 gives sumL 3115.02
check bl=0.281538 gives sumL 6002.47
check bl=5.14077 gives sumL 2281.52
check bl=0.313835 gives sumL 5998.39
check bl=0.281857 gives sumL 6002.47
check bl=0.282139 gives sumL 6002.47
check bl=0.0208901 gives sumL 8784.24
check bl=0.0104451 gives sumL 8770.51
check bl=0.0208692 gives sumL 8784.24
check bl=0.0208483 gives sumL 8784.24
check bl=0.010014 gives sumL 9001.12
check bl=0.00500705 gives sumL 8994.45
check bl=0.010004 gives sumL 9001.12
check bl=0.160082 gives sumL 7001.38
check bl=0.0800411 gives sumL 6912.39
check bl=0.159922 gives sumL 7001.38
check bl=0.098648 gives sumL 7647.73
check bl=5.04932 gives sumL 2441.38
check bl=0.101065 gives sumL 7647.65
check bl=0.0987466 gives sumL 7647.73
check bl=0.261738 gives sumL 6148.5
check bl=5.13087 gives sumL 2292.89
check bl=0.288193 gives sumL 6145.45
check bl=0.262 gives sumL 6148.5
check bl=0.262262 gives sumL 6148.5
check bl=0.300875 gives sumL 5879.61
check bl=5.15044 gives sumL 2265.32
check bl=0.305563 gives sumL 5879.52
check bl=0.301176 gives sumL 5879.61
check bl=0.264565 gives sumL 6117.35
check bl=5.13228 gives sumL 2287.53
check bl=0.290532 gives sumL 6114.45
check bl=0.26483 gives sumL 6117.35
check bl=0.265095 gives sumL 6117.35
check bl=0.147474 gives sumL 7104.2
check bl=5.07374 gives sumL 2390.35
check bl=0.160791 gives sumL 7102.59
check bl=0.147621 gives sumL 7104.2
check bl=0.164047 gives sumL 6949.74
check bl=5.08202 gives sumL 2372.91
check bl=0.184293 gives sumL 6946.55
check bl=0.164211 gives sumL 6949.74
check bl=0.164375 gives sumL 6949.74
check bl=0.0611117 gives sumL 8108.04
check bl=5.03056 gives sumL 2458.15
check bl=0.0950983 gives sumL 8085.91
check bl=0.0611977 gives sumL 8108.04
check bl=0.0612589 gives sumL 8108.04
check bl=0.281017 gives sumL 6004.15
check bl=0.140509 gives sumL 5866.77
check bl=0.280736 gives sumL 6004.15
check bl=0.126464 gives sumL 7306.67
check bl=5.06323 gives sumL 2398.05
check bl=0.13793 gives sumL 7305.24
check bl=0.12659 gives sumL 7306.67
check bl=0.072296 gives sumL 7955.28
check bl=0.0361481 gives sumL 7910.74
check bl=0.0722237 gives sumL 7955.28
check bl=0.200308 gives sumL 6613.14
check bl=5.10015 gives sumL 2340.78
check bl=0.230012 gives sumL 6607.86
check bl=0.20051 gives sumL 6613.14
check bl=0.20071 gives sumL 6613.14
check bl=1.14473 gives sumL 2968.65
check bl=5.57237 gives sumL 1714.65
check bl=1.15789 gives sumL 2968.58
check bl=1.14588 gives sumL 2968.65
check bl=1.14702 gives sumL 2968.65
check bl=0.153638 gives sumL 7033.39
check bl=5.07682 gives sumL 2372.54
check bl=0.201187 gives sumL 7016.37
check bl=0.153915 gives sumL 7033.39
check bl=0.154068 gives sumL 7033.39
check bl=1.80603e-06 gives sumL 9222.78
check bl=9.53013e-07 gives sumL 9222.77
check bl=1.70351e-06 gives sumL 9222.78
check bl=1.66091e-06 gives sumL 9222.78
check bl=1.62926e-06 gives sumL 9222.78
check bl=1.63099e-06 gives sumL 9222.78
check bl=1.63272e-06 gives sumL 9222.78
check bl=0.00723723 gives sumL 9030.55
check bl=5.00362 gives sumL 2504.24
check bl=0.0394932 gives sumL 8962.02
check bl=0.0072698 gives sumL 9030.55
check bl=0.00724447 gives sumL 9030.55
check bl=0.00725171 gives sumL 9030.55
check bl=0.053976 gives sumL 8215.53
check bl=5.02699 gives sumL 2462.69
check bl=0.0579547 gives sumL 8215.08
check bl=0.05403 gives sumL 8215.53
check bl=0.0567639 gives sumL 8175.05
check bl=5.02838 gives sumL 2459.41
check bl=0.121856 gives sumL 8106.27
check bl=0.0569794 gives sumL 8175.05
check bl=0.0568622 gives sumL 8175.05
check bl=0.0569191 gives sumL 8175.05
check bl=0.168486 gives sumL 6904.15
check bl=5.08424 gives sumL 2368.26
check bl=0.199006 gives sumL 6897.4
check bl=0.168663 gives sumL 6904.15
check bl=0.168832 gives sumL 6904.15
check bl=0.244028 gives sumL 6283.77
check bl=5.12201 gives sumL 2311.31
check bl=0.281758 gives sumL 6277.23
check bl=0.244357 gives sumL 6283.77
check bl=0.244601 gives sumL 6283.77
check bl=0.201345 gives sumL 6604.83
check bl=5.10067 gives sumL 2335.37
check bl=0.245197 gives sumL 6593.93
check bl=0.201667 gives sumL 6604.83
check bl=0.201869 gives sumL 6604.83
check bl=0.16649 gives sumL 6858.07
check bl=5.08325 gives sumL 2344
check bl=0.225095 gives sumL 6835.17
check bl=0.166872 gives sumL 6858.07
check bl=0.167039 gives sumL 6858.07
check bl=0.166705 gives sumL 6858.07
check bl=0.072117 gives sumL 7923.05
check bl=5.03606 gives sumL 2430.2
check bl=0.11885 gives sumL 7889.61
check bl=0.0722658 gives sumL 7923.05
check bl=0.0723381 gives sumL 7923.05
check bl=0.0721936 gives sumL 7923.05
check bl=0.182165 gives sumL 6733.8
check bl=5.09108 gives sumL 2338.29
check bl=0.229865 gives sumL 6719.55
check bl=0.182487 gives sumL 6733.8
check bl=0.182669 gives sumL 6733.8
check bl=0.297692 gives sumL 5868.9
check bl=5.14885 gives sumL 2253.22
check bl=0.347093 gives sumL 5860.41
check bl=0.298242 gives sumL 5868.9
check bl=0.29854 gives sumL 5868.9
check bl=0.283911 gives sumL 5964.43
check bl=5.14196 gives sumL 2261.1
check bl=0.301111 gives sumL 5963.24
check bl=0.284195 gives sumL 5964.43
check bl=0.284479 gives sumL 5964.42
check bl=0.096864 gives sumL 7637.96
check bl=0.0484321 gives sumL 7580.26
check bl=0.0967672 gives sumL 7637.96
check bl=0.0966704 gives sumL 7637.96
check bl=0.738955 gives sumL 3920.52
check bl=5.36948 gives sumL 1946.98
check bl=0.782199 gives sumL 3918.82
check bl=0.740322 gives sumL 3920.53
check bl=0.741062 gives sumL 3920.53
check bl=0.197879 gives sumL 6629.58
check bl=5.09894 gives sumL 2333.71
check bl=0.19913 gives sumL 6629.57
check bl=0.198077 gives sumL 6629.58
check bl=0.211714 gives sumL 6514.74
check bl=5.10586 gives sumL 2321.46
check bl=0.231356 gives sumL 6512.51
check bl=0.211925 gives sumL 6514.74
check bl=0.212137 gives sumL 6514.74
check bl=1.731 gives sumL 2141.37
check bl=5.8655 gives sumL 1433.4
check bl=1.76184 gives sumL 2141.22
check bl=1.73404 gives sumL 2141.37
check bl=1.73578 gives sumL 2141.37
check bl=1.3656 gives sumL 2623.28
check bl=5.6828 gives sumL 1613.22
check bl=1.37365 gives sumL 2623.26
check bl=1.36696 gives sumL 2623.27
check bl=0.256382 gives sumL 6184.02
check bl=5.12819 gives sumL 2305.71
check bl=0.286838 gives sumL 6179.92
check bl=0.256652 gives sumL 6184.02
check bl=0.256909 gives sumL 6184.02
check bl=0.442414 gives sumL 5074.24
check bl=5.22121 gives sumL 2153.58
check bl=0.469775 gives sumL 5072.65
check bl=0.44286 gives sumL 5074.24
check bl=0.443303 gives sumL 5074.24
check bl=0.83532 gives sumL 3640.14
check bl=5.41766 gives sumL 1879.48
check bl=0.869969 gives sumL 3639.25
check bl=0.836584 gives sumL 3640.14
check bl=0.837421 gives sumL 3640.14
check bl=0.837237 gives sumL 3652.46
check bl=5.41862 gives sumL 1893.08
check bl=0.85502 gives sumL 3652.22
check bl=0.838075 gives sumL 3652.46
check bl=0.838913 gives sumL 3652.46
check bl=0.877728 gives sumL 3533.71
check bl=5.43886 gives sumL 1857.42
check bl=0.884707 gives sumL 3533.68
check bl=0.878606 gives sumL 3533.71
check bl=0.104007 gives sumL 7564.95
check bl=0.0520036 gives sumL 7503.39
check bl=0.103903 gives sumL 7564.95
check bl=0.516116 gives sumL 4729.3
check bl=5.25806 gives sumL 2094.84
check bl=0.518357 gives sumL 4729.29
check bl=0.516632 gives sumL 4729.3
check bl=0.211073 gives sumL 6528.58
check bl=5.10554 gives sumL 2325.72
check bl=0.213774 gives sumL 6528.53
check bl=0.211284 gives sumL 6528.58
check bl=1.44983 gives sumL 2489
check bl=5.72491 gives sumL 1558.46
check bl=1.45998 gives sumL 2488.97
check bl=1.45128 gives sumL 2489
check bl=1.45273 gives sumL 2489
check bl=1.09299 gives sumL 3084.42
check bl=0.546493 gives sumL 2812.87
check bl=1.09189 gives sumL 3084.42
check bl=1.0908 gives sumL 3084.42
check bl=1.24452 gives sumL 2821.12
check bl=5.62226 gives sumL 1679.67
check bl=1.25536 gives sumL 2821.08
check bl=1.24577 gives sumL 2821.12
check bl=1.24701 gives sumL 2821.11
check bl=1.20764 gives sumL 2877.5
check bl=5.60382 gives sumL 1692.64
check bl=1.22523 gives sumL 2877.38
check bl=1.20885 gives sumL 2877.5
check bl=1.21005 gives sumL 2877.49
check bl=1.18563 gives sumL 2933.87
check bl=5.59281 gives sumL 1713.58
check bl=1.20559 gives sumL 2933.72
check bl=1.18682 gives sumL 2933.87
check bl=1.188 gives sumL 2933.87
check bl=0.362558 gives sumL 5518.15
check bl=0.181279 gives sumL 5356.01
check bl=0.362196 gives sumL 5518.15
check bl=0.361833 gives sumL 5518.15
check bl=0.125273 gives sumL 7352.8
check bl=0.0626365 gives sumL 7280.82
check bl=0.125148 gives sumL 7352.8
check bl=2.07219 gives sumL 1865.18
check bl=6.03609 gives sumL 1331.23
check bl=2.08774 gives sumL 1865.15
check bl=2.07426 gives sumL 1865.18
check bl=2.07633 gives sumL 1865.18
check bl=1.53268 gives sumL 2427.77
check bl=5.76634 gives sumL 1558.67
check bl=1.54492 gives sumL 2427.74
check bl=1.53421 gives sumL 2427.77
check bl=1.53575 gives sumL 2427.77
check bl=0.573097 gives sumL 4533.16
check bl=5.28655 gives sumL 2074.3
check bl=0.597217 gives sumL 4532.33
check bl=0.57367 gives sumL 4533.16
check bl=0.574243 gives sumL 4533.16
check bl=0.6187 gives sumL 4354.93
check bl=0.30935 gives sumL 4135.09
check bl=0.618081 gives sumL 4354.93
check bl=0.00540359 gives sumL 9056.06
check bl=5.0027 gives sumL 2558.7
check bl=0.129027 gives sumL 8703.85
check bl=0.0058471 gives sumL 9056.01
check bl=0.00542273 gives sumL 9056.06
check bl=0.00541731 gives sumL 9056.06
check bl=0.000173468 gives sumL 9202.74
check bl=5.00009 gives sumL 2563.22
check bl=0.0719726 gives sumL 8963.37
check bl=0.000311863 gives sumL 9202.62
check bl=0.000174051 gives sumL 9202.74
check bl=0.000174225 gives sumL 9202.74
check bl=0.000173877 gives sumL 9202.74
check bl=0.000173703 gives sumL 9202.74
check bl=3.72341 gives sumL 1044.99
check bl=6.8617 gives sumL 901.063
check bl=3.75223 gives sumL 1044.98
check bl=3.73176 gives sumL 1044.99
check bl=3.72803 gives sumL 1044.99
check bl=0.10099 gives sumL 7620.98
check bl=5.0505 gives sumL 2430.12
check bl=0.117551 gives sumL 7617.32
check bl=0.101091 gives sumL 7620.98
check bl=0.173424 gives sumL 6870.78
check bl=0.086712 gives sumL 6776.45
check bl=0.173251 gives sumL 6870.78
check bl=2.54146 gives sumL 1531.04
check bl=6.27073 gives sumL 1174.63
check bl=2.56353 gives sumL 1531.01
check bl=2.54517 gives sumL 1531.04
check bl=2.54771 gives sumL 1531.04
check bl=0.331051 gives sumL 5695.18
check bl=0.165525 gives sumL 5542.38
check bl=0.33072 gives sumL 5695.18
check bl=0.330389 gives sumL 5695.18
check bl=0.214939 gives sumL 6512.51
check bl=0.107469 gives sumL 6400.69
check bl=0.214724 gives sumL 6512.51
check bl=0.214509 gives sumL 6512.51
check bl=2.10128 gives sumL 1851.43
check bl=6.05064 gives sumL 1330.24
check bl=2.11877 gives sumL 1851.4
check bl=2.10354 gives sumL 1851.44
check bl=2.10565 gives sumL 1851.43
check bl=1.06505 gives sumL 3142.34
check bl=5.53252 gives sumL 1761.36
check bl=1.08132 gives sumL 3142.21
check bl=1.06611 gives sumL 3142.34
check bl=1.06718 gives sumL 3142.34
check bl=1.02088 gives sumL 3225.04
check bl=0.51044 gives sumL 2957.77
check bl=1.01986 gives sumL 3225.04
check bl=2.06021 gives sumL 1883.66
check bl=6.0301 gives sumL 1342.17
check bl=2.06992 gives sumL 1883.65
check bl=2.06227 gives sumL 1883.66
check bl=2.06433 gives sumL 1883.66
check bl=1.65907 gives sumL 2280.55
check bl=5.82953 gives sumL 1509.79
check bl=1.69164 gives sumL 2280.36
check bl=1.66214 gives sumL 2280.55
check bl=1.6638 gives sumL 2280.55
check bl=0.301256 gives sumL 5879.64
check bl=5.15063 gives sumL 2260.01
check bl=0.310978 gives sumL 5879.28
check bl=0.301557 gives sumL 5879.64
check bl=0.217152 gives sumL 6456.62
check bl=5.10858 gives sumL 2323.21
check bl=0.237572 gives sumL 6454.3
check bl=0.217369 gives sumL 6456.62
check bl=0.217586 gives sumL 6456.62
check bl=0.325073 gives sumL 5702.64
check bl=5.16254 gives sumL 2241.64
check bl=0.371951 gives sumL 5695.78
check bl=0.325643 gives sumL 5702.64
check bl=0.325969 gives sumL 5702.64
check bl=0.598594 gives sumL 4388.21
check bl=5.2993 gives sumL 2031.94
check bl=0.617224 gives sumL 4387.75
check bl=0.599193 gives sumL 4388.21
check bl=0.599792 gives sumL 4388.21
check bl=0.842053 gives sumL 3650.25
check bl=5.42103 gives sumL 1896.6
check bl=0.869983 gives sumL 3649.68
check bl=0.843082 gives sumL 3650.25
check bl=0.843925 gives sumL 3650.25
check bl=0.397108 gives sumL 5307
check bl=0.198554 gives sumL 5134.87
check bl=0.396711 gives sumL 5307
check bl=0.805666 gives sumL 3731.9
check bl=5.40283 gives sumL 1891.45
check bl=0.826521 gives sumL 3731.55
check bl=0.806472 gives sumL 3731.9
check bl=0.807278 gives sumL 3731.9
check bl=0.547804 gives sumL 4613.62
check bl=5.2739 gives sumL 2067.93
check bl=0.550998 gives sumL 4613.6
check bl=0.548352 gives sumL 4613.62
check bl=0.297699 gives sumL 5906.62
check bl=5.14885 gives sumL 2251.15
check bl=0.29843 gives sumL 5906.61
check bl=0.297997 gives sumL 5906.62
check bl=1.12403 gives sumL 3014.25
check bl=5.56201 gives sumL 1732.09
check bl=1.15156 gives sumL 3013.93
check bl=1.12551 gives sumL 3014.25
check bl=1.12664 gives sumL 3014.25
check bl=0.370886 gives sumL 5443.18
check bl=5.18544 gives sumL 2201.75
check bl=0.410941 gives sumL 5438.91
check bl=0.371435 gives sumL 5443.18
check bl=0.371806 gives sumL 5443.18
check bl=0.246469 gives sumL 6244.55
check bl=5.12323 gives sumL 2294.78
check bl=0.29038 gives sumL 6235.93
check bl=0.246863 gives sumL 6244.55
check bl=0.24711 gives sumL 6244.55
check bl=0.353483 gives sumL 5542.8
check bl=5.17674 gives sumL 2216.63
check bl=0.38611 gives sumL 5539.74
check bl=0.353899 gives sumL 5542.8
check bl=0.354253 gives sumL 5542.8
check bl=2.09879 gives sumL 1829.26
check bl=6.0494 gives sumL 1311.28
check bl=2.11948 gives sumL 1829.22
check bl=2.10143 gives sumL 1829.26
check bl=2.10354 gives sumL 1829.26
check bl=0.221808 gives sumL 6460.85
check bl=0.110904 gives sumL 6346.13
check bl=0.221586 gives sumL 6460.85
check bl=0.221365 gives sumL 6460.85
check bl=0.199194 gives sumL 6657.77
check bl=5.0996 gives sumL 2348.93
check bl=0.249277 gives sumL 6643.61
check bl=0.19957 gives sumL 6657.77
check bl=0.19977 gives sumL 6657.77
check bl=0.107514 gives sumL 7549.34
check bl=5.05376 gives sumL 2420.79
check bl=0.164726 gives sumL 7515.8
check bl=0.10778 gives sumL 7549.34
check bl=0.107887 gives sumL 7549.34
check bl=0.107672 gives sumL 7549.34
check bl=0.0515787 gives sumL 8278.97
check bl=5.02579 gives sumL 2470.67
check bl=0.111007 gives sumL 8215.24
check bl=0.0517565 gives sumL 8278.97
check bl=0.0515271 gives sumL 8278.97
check bl=0.0516303 gives sumL 8278.97
check bl=0.0516934 gives sumL 8278.97
check bl=0.214334 gives sumL 6524.09
check bl=5.10717 gives sumL 2332.22
check bl=0.236064 gives sumL 6521.41
check bl=0.214548 gives sumL 6524.09
check bl=0.214763 gives sumL 6524.09
check bl=0.0870047 gives sumL 7795.76
check bl=5.0435 gives sumL 2437.09
check bl=0.144702 gives sumL 7754.78
check bl=0.0872357 gives sumL 7795.76
check bl=0.087323 gives sumL 7795.76
check bl=0.0871485 gives sumL 7795.76
check bl=0.44484 gives sumL 5073.88
check bl=5.22242 gives sumL 2156.47
check bl=0.469162 gives sumL 5072.63
check bl=0.445285 gives sumL 5073.88
check bl=0.445731 gives sumL 5073.88
check bl=0.103302 gives sumL 7603.26
check bl=5.05165 gives sumL 2424.62
check bl=0.124761 gives sumL 7597.35
check bl=0.103406 gives sumL 7603.26
check bl=0.103509 gives sumL 7603.26
check bl=0.152417 gives sumL 7080.22
check bl=5.07621 gives sumL 2383.07
check bl=0.174173 gives sumL 7076.22
check bl=0.15257 gives sumL 7080.22
check bl=0.152722 gives sumL 7080.22
check bl=0.109901 gives sumL 7514.1
check bl=5.05495 gives sumL 2416.16
check bl=0.146481 gives sumL 7499.26
check bl=0.11005 gives sumL 7514.1
check bl=0.11016 gives sumL 7514.1
check bl=0.345336 gives sumL 5629.07
check bl=5.17267 gives sumL 2237.16
check bl=0.373939 gives sumL 5626.6
check bl=0.345685 gives sumL 5629.07
check bl=0.346031 gives sumL 5629.07
check bl=0.16408 gives sumL 6969.59
check bl=5.08204 gives sumL 2378.68
check bl=0.209671 gives sumL 6954.85
check bl=0.164359 gives sumL 6969.59
check bl=0.164523 gives sumL 6969.59
check bl=0.1868 gives sumL 6755.44
check bl=5.0934 gives sumL 2354.1
check bl=0.206567 gives sumL 6752.81
check bl=0.186986 gives sumL 6755.44
check bl=0.187173 gives sumL 6755.44
check bl=0.165176 gives sumL 6949.09
check bl=5.08259 gives sumL 2368.57
check bl=0.209195 gives sumL 6935.37
check bl=0.165444 gives sumL 6949.1
check bl=0.16561 gives sumL 6949.09
check bl=0.929325 gives sumL 3445.55
check bl=5.46466 gives sumL 1848.91
check bl=0.945327 gives sumL 3445.39
check bl=0.930255 gives sumL 3445.55
check bl=0.931185 gives sumL 3445.55
check bl=0.160027 gives sumL 6997.73
check bl=5.08001 gives sumL 2369.85
check bl=0.196646 gives sumL 6987.63
check bl=0.160235 gives sumL 6997.73
check bl=0.160396 gives sumL 6997.73
check bl=0.488401 gives sumL 4868.1
check bl=5.2442 gives sumL 2117.36
check bl=0.499613 gives sumL 4867.87
check bl=0.488889 gives sumL 4868.1
check bl=1.49967 gives sumL 2467.47
check bl=5.74984 gives sumL 1574.25
check bl=1.53797 gives sumL 2467.14
check bl=1.50282 gives sumL 2467.47
check bl=1.50132 gives sumL 2467.47
check bl=0.613044 gives sumL 4365.71
check bl=5.30652 gives sumL 2030.88
check bl=0.630018 gives sumL 4365.34
check bl=0.613657 gives sumL 4365.71
check bl=0.614271 gives sumL 4365.71
check bl=0.969701 gives sumL 3352.81
check bl=5.48485 gives sumL 1825.06
check bl=1.00697 gives sumL 3352.03
check bl=0.971374 gives sumL 3352.81
check bl=0.972345 gives sumL 3352.81
check bl=0.361931 gives sumL 5520.09
check bl=5.18097 gives sumL 2215.04
check bl=0.376768 gives sumL 5519.45
check bl=0.362293 gives sumL 5520.09
check bl=0.155695 gives sumL 7036.84
check bl=5.07785 gives sumL 2368.45
check bl=0.168172 gives sumL 7035.51
check bl=0.155851 gives sumL 7036.84
check bl=0.965252 gives sumL 3349.82
check bl=5.48263 gives sumL 1812.08
check bl=0.983597 gives sumL 3349.63
check bl=0.966218 gives sumL 3349.82
check bl=0.967184 gives sumL 3349.82
check bl=0.5189 gives sumL 4728.89
check bl=5.25945 gives sumL 2087.55
check bl=0.530972 gives sumL 4728.64
check bl=0.519419 gives sumL 4728.89
check bl=0.785224 gives sumL 3831.24
check bl=5.39261 gives sumL 1945.33
check bl=0.814803 gives sumL 3830.51
check bl=0.786223 gives sumL 3831.24
check bl=0.787009 gives sumL 3831.24
check bl=0.331216 gives sumL 5692.01
check bl=5.16561 gives sumL 2238.12
check bl=0.352113 gives sumL 5690.6
check bl=0.331547 gives sumL 5692.01
check bl=0.331879 gives sumL 5692.01
check bl=0.113348 gives sumL 7475.87
check bl=5.05667 gives sumL 2413.62
check bl=0.115928 gives sumL 7475.79
check bl=0.113461 gives sumL 7475.87
check bl=0.367885 gives sumL 5484.63
check bl=5.18394 gives sumL 2216.49
check bl=0.394219 gives sumL 5482.71
check bl=0.368252 gives sumL 5484.63
check bl=0.368621 gives sumL 5484.63
check bl=0.629264 gives sumL 4310.49
check bl=5.31463 gives sumL 2029.67
check bl=0.665097 gives sumL 4308.94
check bl=0.630182 gives sumL 4310.49
check bl=0.630812 gives sumL 4310.49
check bl=0.183771 gives sumL 6779.09
check bl=5.09189 gives sumL 2355.21
check bl=0.191277 gives sumL 6778.69
check bl=0.183955 gives sumL 6779.09
check bl=0.16877 gives sumL 6907.67
check bl=5.08439 gives sumL 2362.45
check bl=0.199835 gives sumL 6900.69
check bl=0.168951 gives sumL 6907.67
check bl=0.16912 gives sumL 6907.67
check bl=0.649678 gives sumL 4249.74
check bl=5.32484 gives sumL 2020.33
check bl=0.664285 gives sumL 4249.49
check bl=0.650328 gives sumL 4249.74
check bl=0.650978 gives sumL 4249.74
check bl=0.765093 gives sumL 3869.54
check bl=5.38255 gives sumL 1937.99
check bl=0.771102 gives sumL 3869.51
check bl=0.765858 gives sumL 3869.54
check bl=0.219896 gives sumL 6472.47
check bl=5.10995 gives sumL 2316.78
check bl=0.222116 gives sumL 6472.44
check bl=0.220116 gives sumL 6472.47
check bl=0.522228 gives sumL 4753.85
check bl=5.26111 gives sumL 2125.24
check bl=0.533617 gives sumL 4753.63
check bl=0.52275 gives sumL 4753.85
check bl=0.800147 gives sumL 3810.7
check bl=5.40007 gives sumL 1950.05
check bl=0.820378 gives sumL 3810.37
check bl=0.800947 gives sumL 3810.7
check bl=0.801748 gives sumL 3810.7
check bl=0.088469 gives sumL 7770.78
check bl=5.04423 gives sumL 2448.98
check bl=0.101737 gives sumL 7768.01
check bl=0.0885575 gives sumL 7770.78
check bl=0.44591 gives sumL 5086.94
check bl=5.22296 gives sumL 2171.06
check bl=0.460131 gives sumL 5086.51
check bl=0.446356 gives sumL 5086.94
check bl=0.362661 gives sumL 5514.91
check bl=5.18133 gives sumL 2223.65
check bl=0.385656 gives sumL 5513.4
check bl=0.363024 gives sumL 5514.91
check bl=0.363387 gives sumL 5514.91
check bl=0.187975 gives sumL 6744.74
check bl=5.09399 gives sumL 2362.25
check bl=0.210685 gives sumL 6741.34
check bl=0.188163 gives sumL 6744.74
check bl=0.188351 gives sumL 6744.74
check bl=0.200605 gives sumL 6634.95
check bl=5.1003 gives sumL 2351.25
check bl=0.230959 gives sumL 6629.45
check bl=0.200814 gives sumL 6634.95
check bl=0.201014 gives sumL 6634.95
check bl=0.149797 gives sumL 7095.45
check bl=5.0749 gives sumL 2396.1
check bl=0.185109 gives sumL 7085.32
check bl=0.149985 gives sumL 7095.45
check bl=0.150135 gives sumL 7095.45
check bl=0.263701 gives sumL 6151.83
check bl=5.13185 gives sumL 2306.22
check bl=0.283364 gives sumL 6150.13
check bl=0.263965 gives sumL 6151.83
check bl=0.264229 gives sumL 6151.83
check bl=0.329339 gives sumL 5715.6
check bl=5.16467 gives sumL 2256.88
check bl=0.352332 gives sumL 5713.88
check bl=0.329668 gives sumL 5715.6
check bl=0.329998 gives sumL 5715.6
check bl=0.057904 gives sumL 8170.1
check bl=5.02895 gives sumL 2471.39
check bl=0.0708538 gives sumL 8166.04
check bl=0.0579619 gives sumL 8170.1
check bl=0.141509 gives sumL 7178.69
check bl=5.07075 gives sumL 2401.23
check bl=0.172139 gives sumL 7170.43
check bl=0.141659 gives sumL 7178.69
check bl=0.141801 gives sumL 7178.69
check bl=0.200659 gives sumL 6639.07
check bl=5.10033 gives sumL 2353.08
check bl=0.209732 gives sumL 6638.54
check bl=0.20086 gives sumL 6639.07
check bl=0.186547 gives sumL 6753.14
check bl=0.0932735 gives sumL 6652.32
check bl=0.18636 gives sumL 6753.14
check bl=0.693073 gives sumL 4105.61
check bl=5.34654 gives sumL 1997.14
check bl=0.700623 gives sumL 4105.55
check bl=0.693766 gives sumL 4105.61
check bl=0.035539 gives sumL 8512.62
check bl=5.01777 gives sumL 2486.99
check bl=0.0409102 gives sumL 8511.4
check bl=0.0355745 gives sumL 8512.62
check bl=0.843624 gives sumL 3671.29
check bl=5.42181 gives sumL 1909.67
check bl=0.861663 gives sumL 3671.05
check bl=0.844467 gives sumL 3671.29
check bl=0.845312 gives sumL 3671.29
check bl=0.086334 gives sumL 7791.42
check bl=5.04317 gives sumL 2442.88
check bl=0.0933211 gives sumL 7790.59
check bl=0.0864203 gives sumL 7791.42
check bl=0.854241 gives sumL 3624.58
check bl=5.42712 gives sumL 1887.11
check bl=0.862263 gives sumL 3624.54
check bl=0.855095 gives sumL 3624.58
check bl=0.40563 gives sumL 5277.27
check bl=5.20282 gives sumL 2190.72
check bl=0.429831 gives sumL 5275.85
check bl=0.406036 gives sumL 5277.27
check bl=0.406442 gives sumL 5277.27
check bl=0.275857 gives sumL 6066.38
check bl=5.13793 gives sumL 2294.86
check bl=0.290106 gives sumL 6065.53
check bl=0.276133 gives sumL 6066.38
check bl=6.19476 gives sumL 573.884
check bl=8.09738 gives sumL 552.658
check bl=6.20749 gives sumL 573.884
check bl=6.2137 gives sumL 573.883
check bl=6.20128 gives sumL 573.884
check bl=0.178791 gives sumL 6827.38
check bl=5.0894 gives sumL 2371.13
check bl=0.211459 gives sumL 6820.18
check bl=0.178994 gives sumL 6827.38
check bl=0.179173 gives sumL 6827.38
check bl=1.09531 gives sumL 3098.09
check bl=5.54765 gives sumL 1766.17
check bl=1.13118 gives sumL 3097.52
check bl=1.09722 gives sumL 3098.09
check bl=1.09832 gives sumL 3098.09
check bl=0.84961 gives sumL 3645.35
check bl=5.4248 gives sumL 1899.28
check bl=0.88084 gives sumL 3644.64
check bl=0.850779 gives sumL 3645.35
check bl=0.85163 gives sumL 3645.35
check bl=0.151437 gives sumL 7077.38
check bl=5.07572 gives sumL 2385.46
check bl=0.165194 gives sumL 7075.72
check bl=0.151588 gives sumL 7077.38
check bl=0.946961 gives sumL 3413.45
check bl=5.47348 gives sumL 1847.57
check bl=0.983451 gives sumL 3412.68
check bl=0.948561 gives sumL 3413.46
check bl=0.94951 gives sumL 3413.46
check bl=0.198973 gives sumL 6648.94
check bl=5.09949 gives sumL 2348.83
check bl=0.217205 gives sumL 6646.86
check bl=0.199172 gives sumL 6648.94
check bl=0.199371 gives sumL 6648.94
check bl=0.183277 gives sumL 6782.67
check bl=5.09164 gives sumL 2356.25
check bl=0.212583 gives sumL 6776.97
check bl=0.183461 gives sumL 6782.67
check bl=0.183644 gives sumL 6782.67
check bl=0.897723 gives sumL 3538.26
check bl=5.44886 gives sumL 1879.81
check bl=0.924359 gives sumL 3537.8
check bl=0.898795 gives sumL 3538.26
check bl=0.899694 gives sumL 3538.26
check bl=0.336827 gives sumL 5657.35
check bl=5.16841 gives sumL 2228.42
check bl=0.353812 gives sumL 5656.43
check bl=0.337164 gives sumL 5657.35
check bl=0.337501 gives sumL 5657.35
check bl=2.70607 gives sumL 1440.58
check bl=6.35304 gives sumL 1132.02
check bl=2.73405 gives sumL 1440.55
check bl=2.71129 gives sumL 1440.58
check bl=2.714 gives sumL 1440.58
check bl=0.225464 gives sumL 6428.15
check bl=5.11273 gives sumL 2315.25
check bl=0.233082 gives sumL 6427.83
check bl=0.225689 gives sumL 6428.15
check bl=2.00482 gives sumL 1927.23
check bl=6.00241 gives sumL 1363.79
check bl=2.02625 gives sumL 1927.18
check bl=2.00741 gives sumL 1927.23
check bl=2.00941 gives sumL 1927.23
check bl=0.159996 gives sumL 6996.99
check bl=5.08 gives sumL 2368.97
check bl=0.189328 gives sumL 6990.33
check bl=0.160156 gives sumL 6996.99
check bl=0.160317 gives sumL 6996.99
check bl=0.265403 gives sumL 6118.98
check bl=5.1327 gives sumL 2277.49
check bl=0.279022 gives sumL 6118.16
check bl=0.265668 gives sumL 6118.98
check bl=0.241528 gives sumL 6330.34
check bl=5.12076 gives sumL 2334.74
check bl=0.29666 gives sumL 6316.86
check bl=0.242042 gives sumL 6330.34
check bl=0.242284 gives sumL 6330.34
check bl=0.2418 gives sumL 6330.34
check bl=0.236851 gives sumL 6361.07
check bl=5.11843 gives sumL 2333.56
check bl=0.256532 gives sumL 6359.13
check bl=0.237087 gives sumL 6361.07
check bl=0.237325 gives sumL 6361.07
check bl=0.109265 gives sumL 7539.62
check bl=5.05463 gives sumL 2438.47
check bl=0.150134 gives sumL 7521.46
check bl=0.109438 gives sumL 7539.62
check bl=0.109547 gives sumL 7539.62
check bl=0.532897 gives sumL 4692.92
check bl=5.26645 gives sumL 2109.17
check bl=0.566585 gives sumL 4691.12
check bl=0.533597 gives sumL 4692.92
check bl=0.53413 gives sumL 4692.92
check bl=0.164786 gives sumL 6970.94
check bl=5.08239 gives sumL 2391.51
check bl=0.193059 gives sumL 6964.94
check bl=0.16495 gives sumL 6970.94
check bl=0.165115 gives sumL 6970.94
check bl=0.630577 gives sumL 4312.85
check bl=5.31529 gives sumL 2033.78
check bl=0.655297 gives sumL 4312.1
check bl=0.631208 gives sumL 4312.85
check bl=0.631839 gives sumL 4312.85
check bl=0.215143 gives sumL 6525.33
check bl=5.10757 gives sumL 2345.71
check bl=0.231413 gives sumL 6523.82
check bl=0.215358 gives sumL 6525.33
check bl=0.259721 gives sumL 6170.32
check bl=5.12986 gives sumL 2301.12
check bl=0.316175 gives sumL 6157.37
check bl=0.260285 gives sumL 6170.32
check bl=0.260545 gives sumL 6170.32
check bl=0.260025 gives sumL 6170.32
check bl=0.275925 gives sumL 6065.43
check bl=5.13796 gives sumL 2294.75
check bl=0.313158 gives sumL 6059.94
check bl=0.276293 gives sumL 6065.43
check bl=0.276569 gives sumL 6065.43
check bl=0.2356 gives sumL 6365.23
check bl=5.1178 gives sumL 2327.27
check bl=0.282099 gives sumL 6355.08
check bl=0.236006 gives sumL 6365.23
check bl=0.236242 gives sumL 6365.23
check bl=0.155801 gives sumL 7041.96
check bl=5.0779 gives sumL 2385.92
check bl=0.198872 gives sumL 7027.98
check bl=0.156051 gives sumL 7041.96
check bl=0.156207 gives sumL 7041.96
check bl=0.705946 gives sumL 4076.79
check bl=5.35297 gives sumL 1997.43
check bl=0.739282 gives sumL 4075.69
check bl=0.706936 gives sumL 4076.8
check bl=0.707643 gives sumL 4076.8
check bl=0.48715 gives sumL 4890.56
check bl=5.24358 gives sumL 2137.07
check bl=0.522502 gives sumL 4888.3
check bl=0.487812 gives sumL 4890.56
check bl=0.4883 gives sumL 4890.56
check bl=0.300584 gives sumL 5899.09
check bl=5.15029 gives sumL 2270.45
check bl=0.32125 gives sumL 5897.51
check bl=0.300885 gives sumL 5899.09
check bl=0.301186 gives sumL 5899.09
check bl=0.611452 gives sumL 4374.75
check bl=5.30573 gives sumL 2048.6
check bl=0.655798 gives sumL 4372.29
check bl=0.612569 gives sumL 4374.75
check bl=0.613181 gives sumL 4374.75
check bl=0.0880851 gives sumL 7776.69
check bl=5.04404 gives sumL 2439.32
check bl=0.118227 gives sumL 7763.78
check bl=0.0881822 gives sumL 7776.69
check bl=0.0882703 gives sumL 7776.69
check bl=0.901973 gives sumL 3535.41
check bl=5.45099 gives sumL 1884.55
check bl=0.93156 gives sumL 3534.85
check bl=0.903174 gives sumL 3535.41
check bl=0.904077 gives sumL 3535.41
check bl=1.68342 gives sumL 2250.21
check bl=5.84171 gives sumL 1502.51
check bl=1.71647 gives sumL 2250.02
check bl=1.68661 gives sumL 2250.21
check bl=1.68829 gives sumL 2250.21
check bl=0.18632 gives sumL 6755
check bl=5.09316 gives sumL 2354.64
check bl=0.233461 gives sumL 6741.35
check bl=0.186646 gives sumL 6755
check bl=0.186833 gives sumL 6755
check bl=0.196462 gives sumL 6671.02
check bl=5.09823 gives sumL 2348.3
check bl=0.220308 gives sumL 6667.47
check bl=0.196659 gives sumL 6671.02
check bl=0.196855 gives sumL 6671.02
check bl=0.663251 gives sumL 4196.86
check bl=5.33163 gives sumL 2013.43
check bl=0.707453 gives sumL 4194.72
check bl=0.664481 gives sumL 4196.86
check bl=0.665145 gives sumL 4196.86
check bl=1.33307 gives sumL 2703.08
check bl=5.66653 gives sumL 1654.38
check bl=1.36372 gives sumL 2702.81
check bl=1.33519 gives sumL 2703.09
check bl=1.33652 gives sumL 2703.08
check bl=0.488658 gives sumL 4869.37
check bl=5.24433 gives sumL 2120.32
check bl=0.534322 gives sumL 4865.66
check bl=0.489532 gives sumL 4869.37
check bl=0.490022 gives sumL 4869.37
check bl=0.0646234 gives sumL 8083.62
check bl=5.03231 gives sumL 2455.21
check bl=0.0962406 gives sumL 8065.06
check bl=0.0647051 gives sumL 8083.62
check bl=0.0647698 gives sumL 8083.62
check bl=0.400534 gives sumL 5301.39
check bl=5.20027 gives sumL 2187.34
check bl=0.461376 gives sumL 5292.85
check bl=0.401501 gives sumL 5301.39
check bl=0.401099 gives sumL 5301.39
check bl=0.664292 gives sumL 4190.22
check bl=5.33215 gives sumL 2008.65
check bl=0.683647 gives sumL 4189.79
check bl=0.664956 gives sumL 4190.22
check bl=0.665621 gives sumL 4190.22
check bl=1.76199 gives sumL 2144.46
check bl=5.881 gives sumL 1446.74
check bl=1.79069 gives sumL 2144.33
check bl=1.7649 gives sumL 2144.46
check bl=1.76666 gives sumL 2144.46
check bl=0.860846 gives sumL 3612.27
check bl=5.43042 gives sumL 1886.83
check bl=0.879065 gives sumL 3612.03
check bl=0.861707 gives sumL 3612.27
check bl=0.862569 gives sumL 3612.27
check bl=0.089342 gives sumL 7761.41
check bl=0.0446711 gives sumL 7707.56
check bl=0.0892527 gives sumL 7761.41
check bl=0.112309 gives sumL 7492.5
check bl=5.05615 gives sumL 2414.53
check bl=0.144987 gives sumL 7480.71
check bl=0.112441 gives sumL 7492.5
check bl=0.112554 gives sumL 7492.5
check bl=0.114109 gives sumL 7466.81
check bl=5.05705 gives sumL 2408.83
check bl=0.188006 gives sumL 7417.48
check bl=0.114506 gives sumL 7466.81
check bl=0.114344 gives sumL 7466.81
check bl=0.11423 gives sumL 7466.81
check bl=0.360259 gives sumL 5529.35
check bl=5.18013 gives sumL 2224.87
check bl=0.396712 gives sumL 5525.65
check bl=0.360742 gives sumL 5529.35
check bl=0.361103 gives sumL 5529.35
check bl=0.412358 gives sumL 5259.73
check bl=5.20618 gives sumL 2194.9
check bl=0.457017 gives sumL 5255.2
check bl=0.413068 gives sumL 5259.73
check bl=0.413481 gives sumL 5259.73
check bl=0.0723563 gives sumL 7972.65
check bl=5.03618 gives sumL 2453.62
check bl=0.0909736 gives sumL 7966.23
check bl=0.0724286 gives sumL 7972.65
check bl=0.38072 gives sumL 5414.45
check bl=5.19036 gives sumL 2209.15
check bl=0.420201 gives sumL 5410.45
check bl=0.381281 gives sumL 5414.45
check bl=0.381662 gives sumL 5414.45
check bl=0.104416 gives sumL 7583.02
check bl=5.05221 gives sumL 2426.69
check bl=0.139741 gives sumL 7568.41
check bl=0.104554 gives sumL 7583.02
check bl=0.104658 gives sumL 7583.02
check bl=0.0859421 gives sumL 7798.71
check bl=5.04297 gives sumL 2438.44
check bl=0.12187 gives sumL 7780.61
check bl=0.0860623 gives sumL 7798.71
check bl=0.0861483 gives sumL 7798.71
check bl=0.0527694 gives sumL 8244.23
check bl=5.02638 gives sumL 2466.49
check bl=0.0779646 gives sumL 8229.45
check bl=0.0528222 gives sumL 8244.23
check bl=0.052875 gives sumL 8244.23
check bl=0.11917 gives sumL 7420.28
check bl=5.05959 gives sumL 2415.37
check bl=0.146344 gives sumL 7412.37
check bl=0.119289 gives sumL 7420.28
check bl=0.119409 gives sumL 7420.28
check bl=0.0529546 gives sumL 8247.32
check bl=5.02648 gives sumL 2469
check bl=0.0997806 gives sumL 8204.8
check bl=0.05308 gives sumL 8247.32
check bl=0.0531331 gives sumL 8247.32
check bl=0.0530269 gives sumL 8247.32
check bl=0.111754 gives sumL 7494.19
check bl=5.05588 gives sumL 2417.66
check bl=0.14561 gives sumL 7481.53
check bl=0.111892 gives sumL 7494.19
check bl=0.112004 gives sumL 7494.19
check bl=0.0719602 gives sumL 7976.43
check bl=5.03598 gives sumL 2450.82
check bl=0.138001 gives sumL 7917.02
check bl=0.0722117 gives sumL 7976.43
check bl=0.0722839 gives sumL 7976.43
check bl=0.0721395 gives sumL 7976.43
check bl=0.0720499 gives sumL 7976.43
check bl=0.258725 gives sumL 6183.9
check bl=5.12936 gives sumL 2299.64
check bl=0.276405 gives sumL 6182.49
check bl=0.258984 gives sumL 6183.9
check bl=0.259243 gives sumL 6183.9
check bl=0.193815 gives sumL 6688.78
check bl=5.09691 gives sumL 2352.18
check bl=0.253562 gives sumL 6668.65
check bl=0.194273 gives sumL 6688.78
check bl=0.194467 gives sumL 6688.78
check bl=0.194079 gives sumL 6688.78
check bl=0.0761961 gives sumL 7923
check bl=5.0381 gives sumL 2446.58
check bl=0.0969791 gives sumL 7915.51
check bl=0.0762723 gives sumL 7923
check bl=0.0763486 gives sumL 7923
check bl=0.169477 gives sumL 6909.65
check bl=5.08474 gives sumL 2371.71
check bl=0.206766 gives sumL 6899.86
check bl=0.169703 gives sumL 6909.65
check bl=0.169873 gives sumL 6909.65
check bl=1.18714 gives sumL 2916.99
check bl=5.59357 gives sumL 1708.22
check bl=1.22375 gives sumL 2916.49
check bl=1.1893 gives sumL 2917
check bl=1.19049 gives sumL 2917
check bl=0.079531 gives sumL 7878.1
check bl=5.03977 gives sumL 2441.32
check bl=0.0975921 gives sumL 7872.56
check bl=0.0796105 gives sumL 7878.1
check bl=0.0715814 gives sumL 7982.62
check bl=5.03579 gives sumL 2450.03
check bl=0.121105 gives sumL 7945.62
check bl=0.0717452 gives sumL 7982.62
check bl=0.0718169 gives sumL 7982.61
check bl=0.0716734 gives sumL 7982.62
check bl=0.439078 gives sumL 5097.19
check bl=5.21954 gives sumL 2154.53
check bl=0.463194 gives sumL 5095.94
check bl=0.439517 gives sumL 5097.19
check bl=0.439956 gives sumL 5097.19
check bl=0.107904 gives sumL 7537.65
check bl=5.05395 gives sumL 2411.74
check bl=0.145201 gives sumL 7522.03
check bl=0.108055 gives sumL 7537.65
check bl=0.108163 gives sumL 7537.65
check bl=0.180745 gives sumL 6807.98
check bl=5.09037 gives sumL 2353.22
check bl=0.198741 gives sumL 6805.7
check bl=0.180926 gives sumL 6807.98
check bl=0.181107 gives sumL 6807.98
check bl=0.116676 gives sumL 7460.86
check bl=5.05834 gives sumL 2421.32
check bl=0.135663 gives sumL 7456.74
check bl=0.116793 gives sumL 7460.86
check bl=0.116909 gives sumL 7460.86
check bl=0.134048 gives sumL 7272.41
check bl=5.06702 gives sumL 2405.13
check bl=0.160659 gives sumL 7265.69
check bl=0.134182 gives sumL 7272.41
check bl=0.134316 gives sumL 7272.41
check bl=0.268254 gives sumL 6126.58
check bl=5.13413 gives sumL 2299.7
check bl=0.310527 gives sumL 6119.32
check bl=0.268667 gives sumL 6126.58
check bl=0.268936 gives sumL 6126.58
check bl=0.21666 gives sumL 6514.79
check bl=5.10833 gives sumL 2338.18
check bl=0.235283 gives sumL 6512.83
check bl=0.216877 gives sumL 6514.79
check bl=0.217094 gives sumL 6514.79
check bl=0.323736 gives sumL 5759
check bl=5.16187 gives sumL 2255.34
check bl=0.349264 gives sumL 5756.85
check bl=0.32406 gives sumL 5759
check bl=0.324384 gives sumL 5759
check bl=0.063397 gives sumL 8105.17
check bl=0.0316985 gives sumL 8065.6
check bl=0.0633336 gives sumL 8105.17
check bl=0.0800592 gives sumL 7880.3
check bl=5.04003 gives sumL 2447.09
check bl=0.126899 gives sumL 7849.6
check bl=0.0802223 gives sumL 7880.3
check bl=0.0803026 gives sumL 7880.3
check bl=0.0801421 gives sumL 7880.3
check bl=0.139982 gives sumL 7207.91
check bl=0.069991 gives sumL 7128.4
check bl=0.139842 gives sumL 7207.91
check bl=0.303517 gives sumL 5884.9
check bl=5.15176 gives sumL 2272.37
check bl=0.349865 gives sumL 5877.55
check bl=0.304044 gives sumL 5884.9
check bl=0.304348 gives sumL 5884.9
check bl=0.871658 gives sumL 3599.23
check bl=5.43583 gives sumL 1891.98
check bl=0.901669 gives sumL 3598.61
check bl=0.872824 gives sumL 3599.23
check bl=0.873697 gives sumL 3599.23
check bl=0.0717472 gives sumL 7989.17
check bl=0.0358736 gives sumL 7945.07
check bl=0.0716754 gives sumL 7989.17
check bl=0.0716038 gives sumL 7989.17
check bl=0.305421 gives sumL 5874.85
check bl=5.15271 gives sumL 2271.37
check bl=0.327538 gives sumL 5873.09
check bl=0.305727 gives sumL 5874.85
check bl=0.306032 gives sumL 5874.84
check bl=0.176937 gives sumL 6846.78
check bl=5.08847 gives sumL 2372.34
check bl=0.203176 gives sumL 6841.99
check bl=0.177114 gives sumL 6846.78
check bl=0.177291 gives sumL 6846.78
check bl=0.157445 gives sumL 7028.46
check bl=5.07872 gives sumL 2385.91
check bl=0.188691 gives sumL 7020.84
check bl=0.157616 gives sumL 7028.46
check bl=0.157773 gives sumL 7028.46
check bl=0.0998566 gives sumL 7635.67
check bl=5.04993 gives sumL 2432.63
check bl=0.128883 gives sumL 7625.01
check bl=0.0999601 gives sumL 7635.67
check bl=0.10006 gives sumL 7635.67
check bl=0.0587792 gives sumL 8168.15
check bl=0.0293896 gives sumL 8131.35
check bl=0.0587204 gives sumL 8168.15
check bl=0.0764922 gives sumL 7923.96
check bl=5.03825 gives sumL 2450.32
check bl=0.110066 gives sumL 7906.12
check bl=0.0765924 gives sumL 7923.96
check bl=0.076669 gives sumL 7923.96
check bl=0.612224 gives sumL 4384.58
check bl=5.30611 gives sumL 2051.71
check bl=0.643535 gives sumL 4383.34
check bl=0.612994 gives sumL 4384.58
check bl=0.613607 gives sumL 4384.58
check bl=0.442648 gives sumL 5104.26
check bl=5.22132 gives sumL 2171.89
check bl=0.462633 gives sumL 5103.4
check bl=0.443091 gives sumL 5104.26
check bl=0.443534 gives sumL 5104.26
check bl=0.672993 gives sumL 4173.88
check bl=5.3365 gives sumL 2011.16
check bl=0.70016 gives sumL 4173.08
check bl=0.673741 gives sumL 4173.88
check bl=0.674415 gives sumL 4173.88
check bl=0.204049 gives sumL 6618.99
check bl=5.10202 gives sumL 2350.95
check bl=0.214155 gives sumL 6618.36
check bl=0.204253 gives sumL 6618.99
check bl=0.144703 gives sumL 7148.46
check bl=5.07235 gives sumL 2391.37
check bl=0.170678 gives sumL 7142.55
check bl=0.144847 gives sumL 7148.46
check bl=0.144992 gives sumL 7148.46
check bl=0.102445 gives sumL 7603.01
check bl=5.05122 gives sumL 2425.78
check bl=0.151385 gives sumL 7576.31
check bl=0.102652 gives sumL 7603.01
check bl=0.102754 gives sumL 7603.01
check bl=0.102549 gives sumL 7603.01
check bl=0.186891 gives sumL 6760.99
check bl=5.09345 gives sumL 2361.72
check bl=0.229913 gives sumL 6749.49
check bl=0.187184 gives sumL 6760.99
check bl=0.187371 gives sumL 6760.99
check bl=0.146304 gives sumL 7144.8
check bl=5.07315 gives sumL 2396.61
check bl=0.180063 gives sumL 7135.24
check bl=0.146478 gives sumL 7144.8
check bl=0.146625 gives sumL 7144.8
check bl=0.223449 gives sumL 6444.76
check bl=5.11172 gives sumL 2325.71
check bl=0.263055 gives sumL 6436.75
check bl=0.223765 gives sumL 6444.76
check bl=0.223989 gives sumL 6444.76
check bl=0.123983 gives sumL 7364.09
check bl=5.06199 gives sumL 2407.5
check bl=0.142134 gives sumL 7360.54
check bl=0.124107 gives sumL 7364.09
check bl=0.124231 gives sumL 7364.09
check bl=0.695727 gives sumL 4091.78
check bl=5.34786 gives sumL 1989.51
check bl=0.71706 gives sumL 4091.31
check bl=0.696423 gives sumL 4091.78
check bl=0.697119 gives sumL 4091.78
check bl=0.454542 gives sumL 5035.71
check bl=5.22727 gives sumL 2151.92
check bl=0.473889 gives sumL 5034.93
check bl=0.454997 gives sumL 5035.71
check bl=0.455452 gives sumL 5035.71
check bl=2.44506 gives sumL 1596.83
check bl=6.22253 gives sumL 1208.22
check bl=2.47621 gives sumL 1596.76
check bl=2.45007 gives sumL 1596.83
check bl=2.44762 gives sumL 1596.83
check bl=1.51824 gives sumL 2436.38
check bl=5.75912 gives sumL 1556.5
check bl=1.53338 gives sumL 2436.33
check bl=1.51976 gives sumL 2436.38
check bl=1.52128 gives sumL 2436.38
check bl=1.87763 gives sumL 2054.03
check bl=0.938813 gives sumL 1762.42
check bl=1.87575 gives sumL 2054.03
check bl=1.08696 gives sumL 3115.8
check bl=5.54348 gives sumL 1763.7
check bl=1.09822 gives sumL 3115.75
check bl=1.08805 gives sumL 3115.8
check bl=1.08913 gives sumL 3115.8
check bl=0.256661 gives sumL 6194.85
check bl=5.12833 gives sumL 2294.35
check bl=0.289049 gives sumL 6190.24
check bl=0.256951 gives sumL 6194.85
check bl=0.257208 gives sumL 6194.85
check bl=1.48894 gives sumL 2479.61
check bl=5.74447 gives sumL 1577.01
check bl=1.5243 gives sumL 2479.32
check bl=1.4918 gives sumL 2479.61
check bl=1.49329 gives sumL 2479.61
check bl=0.355882 gives sumL 5560.09
check bl=5.17794 gives sumL 2224.94
check bl=0.372262 gives sumL 5559.3
check bl=0.356237 gives sumL 5560.09
check bl=0.356594 gives sumL 5560.09
check bl=1.95152 gives sumL 1953.71
check bl=5.97576 gives sumL 1367.42
check bl=1.99886 gives sumL 1953.45
check bl=1.95714 gives sumL 1953.72
check bl=1.95518 gives sumL 1953.71
check bl=0.414491 gives sumL 5234.82
check bl=0.207246 gives sumL 5057.15
check bl=0.414077 gives sumL 5234.82
check bl=0.623519 gives sumL 4328.56
check bl=5.31176 gives sumL 2028.05
check bl=0.630247 gives sumL 4328.5
check bl=0.624143 gives sumL 4328.56
check bl=0.356539 gives sumL 5544.81
check bl=5.17827 gives sumL 2211.33
check bl=0.366098 gives sumL 5544.54
check bl=0.356896 gives sumL 5544.81
check bl=0.22795 gives sumL 6404.29
check bl=5.11398 gives sumL 2320.2
check bl=0.258439 gives sumL 6399.56
check bl=0.22819 gives sumL 6404.29
check bl=0.228418 gives sumL 6404.29
check bl=0.122836 gives sumL 7359.91
check bl=5.06142 gives sumL 2407.33
check bl=0.15858 gives sumL 7347.21
check bl=0.122996 gives sumL 7359.91
check bl=0.123119 gives sumL 7359.91
check bl=0.134908 gives sumL 7228.02
check bl=5.06745 gives sumL 2395.21
check bl=0.167547 gives sumL 7218.28
check bl=0.135063 gives sumL 7228.02
check bl=0.135199 gives sumL 7228.02
check bl=0.271439 gives sumL 6083.34
check bl=5.13572 gives sumL 2289.13
check bl=0.297415 gives sumL 6080.54
check bl=0.271711 gives sumL 6083.34
check bl=0.271982 gives sumL 6083.34
check bl=0.0766716 gives sumL 7909.99
check bl=5.03834 gives sumL 2449.23
check bl=0.126 gives sumL 7875.31
check bl=0.0768422 gives sumL 7909.99
check bl=0.0769191 gives sumL 7909.99
check bl=0.0767654 gives sumL 7909.99
check bl=0.0575115 gives sumL 8177.33
check bl=5.02876 gives sumL 2467.83
check bl=0.0806329 gives sumL 8165.55
check bl=0.057569 gives sumL 8177.33
check bl=0.0576265 gives sumL 8177.33
check bl=0.0611285 gives sumL 8125.58
check bl=5.03056 gives sumL 2464.92
check bl=0.0870053 gives sumL 8111.94
check bl=0.0611897 gives sumL 8125.58
check bl=0.0612509 gives sumL 8125.58
check bl=0.172873 gives sumL 6881.11
check bl=5.08644 gives sumL 2371.58
check bl=0.192279 gives sumL 6878.35
check bl=0.173046 gives sumL 6881.11
check bl=0.173219 gives sumL 6881.11
check bl=0.142739 gives sumL 7165.03
check bl=5.07137 gives sumL 2394.91
check bl=0.156253 gives sumL 7163.32
check bl=0.142882 gives sumL 7165.03
check bl=0.0419355 gives sumL 8404.52
check bl=5.02097 gives sumL 2479.07
check bl=0.109175 gives sumL 8316.98
check bl=0.0421334 gives sumL 8404.52
check bl=0.04201 gives sumL 8404.52
check bl=0.042052 gives sumL 8404.52
check bl=0.266697 gives sumL 6110.3
check bl=0.133349 gives sumL 5978.58
check bl=0.26643 gives sumL 6110.3
check bl=1.38637 gives sumL 2590.28
check bl=5.69318 gives sumL 1602.23
check bl=1.3919 gives sumL 2590.27
check bl=1.38775 gives sumL 2590.28
check bl=2.23261 gives sumL 1752.25
check bl=1.11631 gives sumL 1463.55
check bl=2.23038 gives sumL 1752.25
check bl=0.52926 gives sumL 4684.72
check bl=5.26463 gives sumL 2088.79
check bl=0.55964 gives sumL 4683.24
check bl=0.529878 gives sumL 4684.72
check bl=0.530408 gives sumL 4684.72
check bl=1.00808 gives sumL 3277.95
check bl=0.504042 gives sumL 3011.6
check bl=1.00708 gives sumL 3277.95
check bl=0.353624 gives sumL 5553.59
check bl=5.17681 gives sumL 2217.95
check bl=0.363833 gives sumL 5553.28
check bl=0.353978 gives sumL 5553.59
check bl=0.192018 gives sumL 6697.01
check bl=5.09601 gives sumL 2349.43
check bl=0.218342 gives sumL 6692.62
check bl=0.19221 gives sumL 6697.01
check bl=0.192402 gives sumL 6697.01
check bl=0.0492987 gives sumL 8290.36
check bl=0.0246494 gives sumL 8259.22
check bl=0.0492494 gives sumL 8290.36
check bl=0.0492001 gives sumL 8290.36
check bl=0.201022 gives sumL 6616.7
check bl=5.10051 gives sumL 2338
check bl=0.223173 gives sumL 6613.71
check bl=0.201223 gives sumL 6616.7
check bl=0.201424 gives sumL 6616.7
check bl=0.15851 gives sumL 7021.57
check bl=5.07926 gives sumL 2394.53
check bl=0.182994 gives sumL 7016.8
check bl=0.158669 gives sumL 7021.57
check bl=0.158828 gives sumL 7021.57
check bl=0.0945174 gives sumL 7704.01
check bl=5.04726 gives sumL 2447.43
check bl=0.120545 gives sumL 7694.82
check bl=0.0946119 gives sumL 7704.01
check bl=0.0947066 gives sumL 7704.01
check bl=0.448955 gives sumL 5073.76
check bl=5.22448 gives sumL 2170.76
check bl=0.463587 gives sumL 5073.31
check bl=0.449404 gives sumL 5073.76
check bl=0.449853 gives sumL 5073.76
check bl=0.648544 gives sumL 4235.64
check bl=5.32427 gives sumL 2013.61
check bl=0.664805 gives sumL 4235.33
check bl=0.649192 gives sumL 4235.64
check bl=0.649842 gives sumL 4235.64
check bl=0.0967097 gives sumL 7663.48
check bl=5.04835 gives sumL 2432.69
check bl=0.130576 gives sumL 7648.94
check bl=0.096832 gives sumL 7663.48
check bl=0.0969288 gives sumL 7663.48
check bl=0.161628 gives sumL 6977.77
check bl=5.08081 gives sumL 2372.98
check bl=0.191029 gives sumL 6971.17
check bl=0.161791 gives sumL 6977.77
check bl=0.161953 gives sumL 6977.77
check bl=0.679487 gives sumL 4149.49
check bl=5.33974 gives sumL 2006.79
check bl=0.693605 gives sumL 4149.27
check bl=0.680166 gives sumL 4149.49
check bl=0.680847 gives sumL 4149.49
check bl=0.596403 gives sumL 4438.2
check bl=0.298202 gives sumL 4221.37
check bl=0.595807 gives sumL 4438.2
check bl=0.133464 gives sumL 7260.16
check bl=0.0667323 gives sumL 7184.05
check bl=0.133331 gives sumL 7260.16
check bl=0.133198 gives sumL 7260.16
check bl=3.89523 gives sumL 976.025
check bl=6.94762 gives sumL 850.375
check bl=3.90992 gives sumL 976.022
check bl=3.8997 gives sumL 976.025
check bl=3.9036 gives sumL 976.025
check bl=2.32789 gives sumL 1676.97
check bl=6.16395 gives sumL 1246.71
check bl=2.33651 gives sumL 1676.97
check bl=2.33022 gives sumL 1676.97
check bl=2.33255 gives sumL 1676.97
check bl=0.399832 gives sumL 5308.49
check bl=5.19992 gives sumL 2177.99
check bl=0.401726 gives sumL 5308.48
check bl=0.400232 gives sumL 5308.49
check bl=8.73293 gives sumL 357.614
check bl=9.36647 gives sumL 356.487
check bl=8.74435 gives sumL 357.614
check bl=8.75309 gives sumL 357.614
check bl=3e-06 gives sumL 9235.69
check bl=1.55e-06 gives sumL 9235.68
check bl=2.9969e-06 gives sumL 9235.69
check bl=0.607455 gives sumL 4395.84
check bl=5.30373 gives sumL 2045.86
check bl=0.630224 gives sumL 4395.17
check bl=0.608062 gives sumL 4395.84
check bl=0.60867 gives sumL 4395.84
check bl=0.505459 gives sumL 4809.82
check bl=5.25273 gives sumL 2120.06
check bl=0.5218 gives sumL 4809.36
check bl=0.505964 gives sumL 4809.82
check bl=0.50647 gives sumL 4809.82
check bl=0.616868 gives sumL 4362.15
check bl=5.30843 gives sumL 2037.37
check bl=0.62081 gives sumL 4362.13
check bl=0.617485 gives sumL 4362.15
check bl=1.37657 gives sumL 2623.04
check bl=5.68829 gives sumL 1615.11
check bl=1.4048 gives sumL 2622.82
check bl=1.3786 gives sumL 2623.04
check bl=1.37998 gives sumL 2623.04
check bl=0.444865 gives sumL 5083.48
check bl=5.22243 gives sumL 2156.86
check bl=0.467644 gives sumL 5082.38
check bl=0.44531 gives sumL 5083.48
check bl=0.445756 gives sumL 5083.48
check bl=1.0804 gives sumL 3117.19
check bl=5.5402 gives sumL 1756.57
check bl=1.10353 gives sumL 3116.94
check bl=1.08158 gives sumL 3117.19
check bl=1.08266 gives sumL 3117.19
check bl=0.418183 gives sumL 5212.81
check bl=0.209092 gives sumL 5034.62
check bl=0.417765 gives sumL 5212.81
check bl=1.14098 gives sumL 3008.45
check bl=5.57049 gives sumL 1730.5
check bl=1.16311 gives sumL 3008.25
check bl=1.1422 gives sumL 3008.45
check bl=1.14334 gives sumL 3008.45
check bl=0.486796 gives sumL 4879.35
check bl=5.2434 gives sumL 2114.78
check bl=0.488304 gives sumL 4879.35
check bl=0.487283 gives sumL 4879.35
check bl=1.79265 gives sumL 2106.2
check bl=5.89632 gives sumL 1425.76
check bl=1.81097 gives sumL 2106.15
check bl=1.79452 gives sumL 2106.21
check bl=1.79632 gives sumL 2106.2
check bl=0.150606 gives sumL 7082.05
check bl=5.0753 gives sumL 2370.79
check bl=0.174484 gives sumL 7077.25
check bl=0.150757 gives sumL 7082.05
check bl=0.150908 gives sumL 7082.05
check bl=2.67934 gives sumL 1455.73
check bl=6.33967 gives sumL 1136.39
check bl=2.71114 gives sumL 1455.69
check bl=2.68515 gives sumL 1455.74
check bl=2.68247 gives sumL 1455.74
check bl=2.88151 gives sumL 1336.16
check bl=1.44075 gives sumL 1058.75
check bl=2.87862 gives sumL 1336.15
check bl=0.224332 gives sumL 6436.83
check bl=5.11217 gives sumL 2311.04
check bl=0.24319 gives sumL 6434.91
check bl=0.224556 gives sumL 6436.83
check bl=0.224781 gives sumL 6436.82
check bl=0.322489 gives sumL 5739.97
check bl=5.16124 gives sumL 2224.95
check bl=0.33135 gives sumL 5739.7
check bl=0.322811 gives sumL 5739.97
check bl=2.23535 gives sumL 1729.42
check bl=6.11768 gives sumL 1264.07
check bl=2.2427 gives sumL 1729.42
check bl=2.23759 gives sumL 1729.42
check bl=3.29601 gives sumL 1168.84
check bl=6.64801 gives sumL 970.516
check bl=3.31075 gives sumL 1168.83
check bl=3.29956 gives sumL 1168.84
check bl=3.30286 gives sumL 1168.84
check bl=0.24493 gives sumL 6277.73
check bl=5.12247 gives sumL 2292.93
check bl=0.252751 gives sumL 6277.42
check bl=0.245175 gives sumL 6277.73
check bl=0.24376 gives sumL 6282.62
check bl=5.12188 gives sumL 2289.96
check bl=0.250593 gives sumL 6282.38
check bl=0.244004 gives sumL 6282.62
check bl=0.14825 gives sumL 7107.39
check bl=0.074125 gives sumL 7024.13
check bl=0.148102 gives sumL 7107.39
check bl=0.646449 gives sumL 4233.4
check bl=5.32322 gives sumL 1991.51
check bl=0.654931 gives sumL 4233.31
check bl=0.647095 gives sumL 4233.4
check bl=0.376796 gives sumL 5428.19
check bl=5.1884 gives sumL 2188.61
check bl=0.383347 gives sumL 5428.07
check bl=0.377173 gives sumL 5428.19
check bl=1.31342 gives sumL 2700.5
check bl=5.65671 gives sumL 1634.18
check bl=1.32453 gives sumL 2700.46
check bl=1.31474 gives sumL 2700.5
check bl=1.31605 gives sumL 2700.5
check bl=0.799672 gives sumL 3759.76
check bl=5.39984 gives sumL 1909.45
check bl=0.812142 gives sumL 3759.63
check bl=0.800472 gives sumL 3759.76
check bl=0.801272 gives sumL 3759.76
check bl=2.4649 gives sumL 1562.42
check bl=6.23245 gives sumL 1181.56
check bl=2.48049 gives sumL 1562.41
check bl=2.46738 gives sumL 1562.42
check bl=2.46985 gives sumL 1562.42
check bl=0.70941 gives sumL 4034.94
check bl=5.3547 gives sumL 1959.55
check bl=0.729423 gives sumL 4034.53
check bl=0.710119 gives sumL 4034.94
check bl=0.710829 gives sumL 4034.94
check bl=0.453776 gives sumL 5034.75
check bl=5.22689 gives sumL 2138.4
check bl=0.487231 gives sumL 5032.48
check bl=0.454347 gives sumL 5034.75
check bl=0.454801 gives sumL 5034.75
check bl=2.62552 gives sumL 1484.75
check bl=6.31276 gives sumL 1149.6
check bl=2.64486 gives sumL 1484.73
check bl=2.62892 gives sumL 1484.75
check bl=2.63155 gives sumL 1484.75
--- Iter=2 logL=-152370
LikelihoodLast was not sent to bblEM
check bl=0.0651955 gives sumL 8062.73
check bl=5.0326 gives sumL 2460.09
check bl=0.0965851 gives sumL 8044.47
check bl=0.0652763 gives sumL 8062.73
check bl=0.0653416 gives sumL 8062.73
check bl=0.069727 gives sumL 7990.65
check bl=5.03486 gives sumL 2448.78
check bl=0.0719656 gives sumL 7990.54
check bl=0.0697967 gives sumL 7990.65
check bl=0.243435 gives sumL 6300.45
check bl=5.12172 gives sumL 2328.32
check bl=0.260486 gives sumL 6299.03
check bl=0.243678 gives sumL 6300.46
check bl=0.243922 gives sumL 6300.45
check bl=0.192533 gives sumL 6703.02
check bl=5.09627 gives sumL 2362.95
check bl=0.220185 gives sumL 6698.18
check bl=0.192726 gives sumL 6703.02
check bl=0.192919 gives sumL 6703.02
check bl=0.889805 gives sumL 3521.87
check bl=5.4449 gives sumL 1865.05
check bl=0.911839 gives sumL 3521.54
check bl=0.890695 gives sumL 3521.87
check bl=0.891585 gives sumL 3521.87
check bl=0.0717079 gives sumL 7971.39
check bl=5.03585 gives sumL 2452.67
check bl=0.099143 gives sumL 7958.17
check bl=0.0717806 gives sumL 7971.39
check bl=0.0718524 gives sumL 7971.39
check bl=1.76462 gives sumL 2156.8
check bl=5.88231 gives sumL 1461.26
check bl=1.79104 gives sumL 2156.69
check bl=1.76729 gives sumL 2156.8
check bl=1.76906 gives sumL 2156.8
check bl=0.124517 gives sumL 7362.85
check bl=5.06226 gives sumL 2420.85
check bl=0.156769 gives sumL 7352.44
check bl=0.124659 gives sumL 7362.85
check bl=0.124784 gives sumL 7362.85
check bl=0.228734 gives sumL 6405.57
check bl=5.11437 gives sumL 2327
check bl=0.252236 gives sumL 6402.69
check bl=0.228963 gives sumL 6405.57
check bl=0.229191 gives sumL 6405.57
check bl=1.1808 gives sumL 2943.07
check bl=5.5904 gives sumL 1722.06
check bl=1.21286 gives sumL 2942.68
check bl=1.18267 gives sumL 2943.07
check bl=1.18385 gives sumL 2943.07
check bl=0.0726165 gives sumL 7987.12
check bl=5.03631 gives sumL 2466.1
check bl=0.131783 gives sumL 7937.57
check bl=0.0728296 gives sumL 7987.12
check bl=0.0729024 gives sumL 7987.11
check bl=0.0727567 gives sumL 7987.12
check bl=0.0794591 gives sumL 7899.73
check bl=5.03973 gives sumL 2463.36
check bl=0.127978 gives sumL 7866.77
check bl=0.0796289 gives sumL 7899.73
check bl=0.0797085 gives sumL 7899.73
check bl=0.0795493 gives sumL 7899.73
check bl=2.53758 gives sumL 1553.32
check bl=6.26879 gives sumL 1192.9
check bl=2.55149 gives sumL 1553.31
check bl=2.54012 gives sumL 1553.32
check bl=2.54266 gives sumL 1553.32
check bl=0.740723 gives sumL 3952.1
check bl=5.37036 gives sumL 1959.12
check bl=0.761493 gives sumL 3951.69
check bl=0.741464 gives sumL 3952.1
check bl=0.742205 gives sumL 3952.1
check bl=0.4964 gives sumL 4844.58
check bl=5.2482 gives sumL 2116.76
check bl=0.510879 gives sumL 4844.19
check bl=0.496897 gives sumL 4844.58
check bl=0.497394 gives sumL 4844.57
check bl=3.8772 gives sumL 989.047
check bl=6.9386 gives sumL 862.373
check bl=3.88751 gives sumL 989.046
check bl=3.87333 gives sumL 989.046
check bl=3.88108 gives sumL 989.047
check bl=0.672447 gives sumL 4166.61
check bl=5.33622 gives sumL 2001.36
check bl=0.693966 gives sumL 4166.1
check bl=0.673119 gives sumL 4166.61
check bl=0.673792 gives sumL 4166.61
check bl=0.390794 gives sumL 5362.51
check bl=5.1954 gives sumL 2193.66
check bl=0.395027 gives sumL 5362.46
check bl=0.391185 gives sumL 5362.51
check bl=0.919408 gives sumL 3444.06
check bl=5.4597 gives sumL 1834.58
check bl=0.947293 gives sumL 3443.58
check bl=0.92055 gives sumL 3444.07
check bl=0.921471 gives sumL 3444.07
check bl=0.274337 gives sumL 6069.5
check bl=5.13717 gives sumL 2277.11
check bl=0.309171 gives sumL 6064.61
check bl=0.274674 gives sumL 6069.5
check bl=0.274949 gives sumL 6069.5
check bl=1.69459 gives sumL 2188.55
check bl=5.8473 gives sumL 1454.13
check bl=1.70501 gives sumL 2188.53
check bl=1.69629 gives sumL 2188.55
check bl=1.69798 gives sumL 2188.55
check bl=0.872896 gives sumL 3555.75
check bl=5.43645 gives sumL 1858.4
check bl=0.895673 gives sumL 3555.39
check bl=0.873769 gives sumL 3555.75
check bl=0.874643 gives sumL 3555.75
check bl=0.225657 gives sumL 6433.81
check bl=5.11283 gives sumL 2316.58
check bl=0.240708 gives sumL 6432.58
check bl=0.225883 gives sumL 6433.81
check bl=0.361016 gives sumL 5526.56
check bl=5.18051 gives sumL 2212.9
check bl=0.372432 gives sumL 5526.18
check bl=0.361377 gives sumL 5526.56
check bl=0.384204 gives sumL 5400.2
check bl=0.192102 gives sumL 5230.62
check bl=0.38382 gives sumL 5400.2
check bl=1.44907 gives sumL 2517.08
check bl=5.72454 gives sumL 1578.28
check bl=1.45707 gives sumL 2517.06
check bl=1.45052 gives sumL 2517.08
check bl=2.1274 gives sumL 1815.29
check bl=6.0637 gives sumL 1311.22
check bl=2.15094 gives sumL 1815.24
check bl=2.13048 gives sumL 1815.29
check bl=2.13261 gives sumL 1815.29
check bl=1.83844 gives sumL 2058.15
check bl=5.91922 gives sumL 1405.49
check bl=1.86238 gives sumL 2058.07
check bl=1.84098 gives sumL 2058.15
check bl=1.84282 gives sumL 2058.15
check bl=0.918135 gives sumL 3475.4
check bl=5.45907 gives sumL 1861.46
check bl=0.931677 gives sumL 3475.28
check bl=0.919053 gives sumL 3475.4
check bl=0.919972 gives sumL 3475.4
check bl=0.961774 gives sumL 3357.91
check bl=5.48089 gives sumL 1823.02
check bl=0.96913 gives sumL 3357.88
check bl=0.962736 gives sumL 3357.91
check bl=1.42105 gives sumL 2556.79
check bl=5.71053 gives sumL 1592.12
check bl=1.42555 gives sumL 2556.78
check bl=1.42248 gives sumL 2556.79
check bl=1.45438 gives sumL 2515.54
check bl=5.72719 gives sumL 1580.75
check bl=1.46746 gives sumL 2515.5
check bl=1.45584 gives sumL 2515.54
check bl=1.45729 gives sumL 2515.54
check bl=0.00171675 gives sumL 9204.26
check bl=5.00086 gives sumL 2506.53
check bl=0.0387021 gives sumL 9093.84
check bl=0.00175303 gives sumL 9204.25
check bl=0.00171847 gives sumL 9204.26
check bl=0.00172019 gives sumL 9204.26
check bl=1.80688e-06 gives sumL 9259.32
check bl=9.53439e-07 gives sumL 9259.32
check bl=1.75747e-06 gives sumL 9259.32
check bl=1.73549e-06 gives sumL 9259.32
check bl=1.71746e-06 gives sumL 9259.32
check bl=1.71927e-06 gives sumL 9259.32
check bl=2.29581 gives sumL 1679.5
check bl=6.14791 gives sumL 1242.06
check bl=2.32261 gives sumL 1679.44
check bl=2.29973 gives sumL 1679.5
check bl=2.30203 gives sumL 1679.5
check bl=0.988363 gives sumL 3305.76
check bl=5.49418 gives sumL 1801.79
check bl=1.01142 gives sumL 3305.47
check bl=0.989407 gives sumL 3305.76
check bl=0.990396 gives sumL 3305.76
check bl=0.192236 gives sumL 6705.47
check bl=0.096118 gives sumL 6602.91
check bl=0.192044 gives sumL 6705.47
check bl=0.261147 gives sumL 6188.68
check bl=5.13057 gives sumL 2327.92
check bl=0.286009 gives sumL 6185.99
check bl=0.261408 gives sumL 6188.68
check bl=0.261669 gives sumL 6188.68
check bl=0.441959 gives sumL 5115.26
check bl=5.22098 gives sumL 2186.72
check bl=0.474454 gives sumL 5113.05
check bl=0.442504 gives sumL 5115.26
check bl=0.442946 gives sumL 5115.26
check bl=0.132133 gives sumL 7290.43
check bl=5.06607 gives sumL 2434.49
check bl=0.183977 gives sumL 7267.35
check bl=0.13241 gives sumL 7290.43
check bl=0.132542 gives sumL 7290.43
check bl=0.132277 gives sumL 7290.43
check bl=0.170119 gives sumL 6919.05
check bl=5.08506 gives sumL 2401
check bl=0.201335 gives sumL 6912.11
check bl=0.170305 gives sumL 6919.05
check bl=0.170475 gives sumL 6919.05
check bl=0.412127 gives sumL 5268.9
check bl=5.20606 gives sumL 2211.49
check bl=0.440295 gives sumL 5267.05
check bl=0.412556 gives sumL 5268.9
check bl=0.412969 gives sumL 5268.9
check bl=0.0474937 gives sumL 8341.78
check bl=5.02375 gives sumL 2504.72
check bl=0.0821668 gives sumL 8313.96
check bl=0.0475703 gives sumL 8341.78
check bl=0.0476178 gives sumL 8341.78
check bl=0.977611 gives sumL 3345.29
check bl=5.48881 gives sumL 1822.55
check bl=0.979122 gives sumL 3345.29
check bl=0.976633 gives sumL 3345.29
check bl=0.633061 gives sumL 4335.99
check bl=5.31653 gives sumL 2063.53
check bl=0.651096 gives sumL 4335.59
check bl=0.633694 gives sumL 4335.99
check bl=0.634328 gives sumL 4335.98
check bl=0.504814 gives sumL 4835.11
check bl=5.25241 gives sumL 2146.33
check bl=0.539007 gives sumL 4833.11
check bl=0.505488 gives sumL 4835.11
check bl=0.505994 gives sumL 4835.11
check bl=2.70221 gives sumL 1462.17
check bl=6.3511 gives sumL 1144.42
check bl=2.73366 gives sumL 1462.12
check bl=2.70807 gives sumL 1462.17
check bl=2.70537 gives sumL 1462.17
check bl=0.216517 gives sumL 6512.72
check bl=5.10826 gives sumL 2341.11
check bl=0.235293 gives sumL 6510.74
check bl=0.216734 gives sumL 6512.72
check bl=0.216951 gives sumL 6512.71
check bl=2.44526 gives sumL 1614.2
check bl=6.22263 gives sumL 1221.37
check bl=2.47731 gives sumL 1614.13
check bl=2.45048 gives sumL 1614.2
check bl=2.44803 gives sumL 1614.2
check bl=0.530634 gives sumL 4700.96
check bl=0.265317 gives sumL 4497.64
check bl=0.530103 gives sumL 4700.96
check bl=0.864349 gives sumL 3618.11
check bl=5.43217 gives sumL 1902.81
check bl=0.884505 gives sumL 3617.83
check bl=0.865213 gives sumL 3618.11
check bl=0.866079 gives sumL 3618.11
check bl=0.655455 gives sumL 4245.97
check bl=5.32773 gives sumL 2039.23
check bl=0.669042 gives sumL 4245.76
check bl=0.65611 gives sumL 4245.97
check bl=0.656767 gives sumL 4245.97
check bl=0.640206 gives sumL 4286.76
check bl=5.3201 gives sumL 2038.51
check bl=0.658231 gives sumL 4286.37
check bl=0.640847 gives sumL 4286.76
check bl=0.641488 gives sumL 4286.76
check bl=0.208535 gives sumL 6584.04
check bl=5.10427 gives sumL 2360.24
check bl=0.218932 gives sumL 6583.38
check bl=0.208744 gives sumL 6584.04
check bl=0.298712 gives sumL 5924.25
check bl=5.14936 gives sumL 2288.57
check bl=0.315196 gives sumL 5923.23
check bl=0.299011 gives sumL 5924.25
check bl=0.29931 gives sumL 5924.25
check bl=0.270159 gives sumL 6120.33
check bl=5.13508 gives sumL 2322.58
check bl=0.304198 gives sumL 6115.6
check bl=0.270486 gives sumL 6120.33
check bl=0.270756 gives sumL 6120.33
check bl=0.145512 gives sumL 7149.04
check bl=5.07276 gives sumL 2423.86
check bl=0.198748 gives sumL 7126.99
check bl=0.14582 gives sumL 7149.04
check bl=0.145966 gives sumL 7149.04
check bl=0.145674 gives sumL 7149.04
check bl=0.042361 gives sumL 8418.69
check bl=5.02118 gives sumL 2509.93
check bl=0.0607497 gives sumL 8408.51
check bl=0.0424034 gives sumL 8418.69
check bl=0.0156312 gives sumL 8885.42
check bl=5.00782 gives sumL 2533.24
check bl=0.0502879 gives sumL 8829.95
check bl=0.0156764 gives sumL 8885.42
check bl=0.0156156 gives sumL 8885.42
check bl=0.0156468 gives sumL 8885.42
check bl=0.0127 gives sumL 8945.83
check bl=5.00635 gives sumL 2536
check bl=0.0320618 gives sumL 8919.9
check bl=0.0127159 gives sumL 8945.83
check bl=0.0126873 gives sumL 8945.83
check bl=0.0421333 gives sumL 8428.26
check bl=5.02107 gives sumL 2510.21
check bl=0.0636939 gives sumL 8414.7
check bl=0.0421755 gives sumL 8428.26
check bl=0.0422176 gives sumL 8428.26
check bl=0.0521392 gives sumL 8277.17
check bl=5.02607 gives sumL 2502.44
check bl=0.0850525 gives sumL 8253.43
check bl=0.0522139 gives sumL 8277.17
check bl=0.0522662 gives sumL 8277.17
check bl=0.0972923 gives sumL 7676.52
check bl=5.04865 gives sumL 2464.23
check bl=0.137575 gives sumL 7656.76
check bl=0.0974464 gives sumL 7676.52
check bl=0.0975439 gives sumL 7676.52
check bl=0.0757952 gives sumL 7941.99
check bl=5.0379 gives sumL 2483.02
check bl=0.123411 gives sumL 7909.07
check bl=0.0759569 gives sumL 7941.99
check bl=0.0760329 gives sumL 7941.99
check bl=0.0758809 gives sumL 7941.99
check bl=0.124849 gives sumL 7367.4
check bl=5.06242 gives sumL 2440.85
check bl=0.147635 gives sumL 7362.02
check bl=0.124974 gives sumL 7367.4
check bl=0.125099 gives sumL 7367.4
check bl=0.221353 gives sumL 6487.69
check bl=5.11068 gives sumL 2362.77
check bl=0.263353 gives sumL 6478.71
check bl=0.221693 gives sumL 6487.69
check bl=0.221915 gives sumL 6487.69
check bl=0.302957 gives sumL 5914.13
check bl=5.15148 gives sumL 2304.18
check bl=0.319122 gives sumL 5913.17
check bl=0.30326 gives sumL 5914.13
check bl=0.303563 gives sumL 5914.13
check bl=0.221805 gives sumL 6476.74
check bl=5.1109 gives sumL 2352.66
check bl=0.245633 gives sumL 6473.7
check bl=0.222027 gives sumL 6476.74
check bl=0.222249 gives sumL 6476.74
check bl=0.119546 gives sumL 7425.43
check bl=5.05977 gives sumL 2448.5
check bl=0.153376 gives sumL 7413.71
check bl=0.119694 gives sumL 7425.43
check bl=0.119813 gives sumL 7425.43
check bl=0.0893426 gives sumL 7765.77
check bl=5.04467 gives sumL 2470.12
check bl=0.128156 gives sumL 7745.87
check bl=0.089481 gives sumL 7765.77
check bl=0.0895705 gives sumL 7765.77
check bl=0.079018 gives sumL 7902.69
check bl=5.03951 gives sumL 2482.07
check bl=0.107933 gives sumL 7889.55
check bl=0.0791039 gives sumL 7902.69
check bl=0.079183 gives sumL 7902.69
check bl=0.0825107 gives sumL 7856.5
check bl=5.04126 gives sumL 2478.2
check bl=0.114199 gives sumL 7841.63
check bl=0.0826108 gives sumL 7856.5
check bl=0.0826934 gives sumL 7856.5
check bl=0.395132 gives sumL 5364.01
check bl=5.19757 gives sumL 2227.7
check bl=0.414899 gives sumL 5363.03
check bl=0.395527 gives sumL 5364.01
check bl=0.395923 gives sumL 5364.01
check bl=0.454906 gives sumL 5057.87
check bl=5.22745 gives sumL 2177.9
check bl=0.478531 gives sumL 5056.74
check bl=0.455361 gives sumL 5057.87
check bl=0.455817 gives sumL 5057.87
check bl=0.333192 gives sumL 5714.33
check bl=5.1666 gives sumL 2269.86
check bl=0.342142 gives sumL 5714.06
check bl=0.333525 gives sumL 5714.33
check bl=0.15426 gives sumL 7066.09
check bl=5.07713 gives sumL 2405.19
check bl=0.172259 gives sumL 7063.38
check bl=0.154414 gives sumL 7066.09
check bl=0.154569 gives sumL 7066.09
check bl=0.1698 gives sumL 6911.58
check bl=5.0849 gives sumL 2384.65
check bl=0.191668 gives sumL 6908.03
check bl=0.16997 gives sumL 6911.58
check bl=0.17014 gives sumL 6911.57
check bl=0.383272 gives sumL 5392.55
check bl=5.19164 gives sumL 2206.78
check bl=0.40055 gives sumL 5391.76
check bl=0.383656 gives sumL 5392.55
check bl=0.384039 gives sumL 5392.55
check bl=0.425207 gives sumL 5165.37
check bl=5.2126 gives sumL 2176.82
check bl=0.450344 gives sumL 5163.96
check bl=0.425632 gives sumL 5165.38
check bl=0.426058 gives sumL 5165.37
check bl=0.440566 gives sumL 5094.83
check bl=5.22028 gives sumL 2166.12
check bl=0.447129 gives sumL 5094.73
check bl=0.441007 gives sumL 5094.83
check bl=0.23291 gives sumL 6373.28
check bl=5.11646 gives sumL 2328.21
check bl=0.267869 gives sumL 6367.28
check bl=0.233196 gives sumL 6373.28
check bl=0.23343 gives sumL 6373.28
check bl=0.0524457 gives sumL 8251.66
check bl=5.02622 gives sumL 2480.12
check bl=0.077136 gives sumL 8237.33
check bl=0.0524981 gives sumL 8251.66
check bl=0.0525506 gives sumL 8251.66
check bl=0.036621 gives sumL 8493.27
check bl=5.01831 gives sumL 2493.27
check bl=0.064306 gives sumL 8470.03
check bl=0.0366675 gives sumL 8493.27
check bl=0.0367042 gives sumL 8493.27
check bl=0.106714 gives sumL 7556.26
check bl=5.05336 gives sumL 2434.08
check bl=0.139291 gives sumL 7543.93
check bl=0.10684 gives sumL 7556.26
check bl=0.106947 gives sumL 7556.26
check bl=0.199276 gives sumL 6665.63
check bl=5.09964 gives sumL 2363.39
check bl=0.222115 gives sumL 6662.43
check bl=0.199475 gives sumL 6665.63
check bl=0.199675 gives sumL 6665.63
check bl=0.0487638 gives sumL 8311.24
check bl=5.02438 gives sumL 2480.14
check bl=0.0912645 gives sumL 8272.83
check bl=0.0488672 gives sumL 8311.24
check bl=0.0489161 gives sumL 8311.24
check bl=0.0488183 gives sumL 8311.24
check bl=0.261356 gives sumL 6169.96
check bl=5.13068 gives sumL 2309.2
check bl=0.291927 gives sumL 6165.94
check bl=0.261634 gives sumL 6169.96
check bl=0.261895 gives sumL 6169.96
check bl=0.158481 gives sumL 7010.99
check bl=5.07924 gives sumL 2386.24
check bl=0.175751 gives sumL 7008.55
check bl=0.15864 gives sumL 7010.99
check bl=0.274684 gives sumL 6050.45
check bl=5.13734 gives sumL 2285.6
check bl=0.292394 gives sumL 6049.14
check bl=0.274958 gives sumL 6050.45
check bl=0.275233 gives sumL 6050.45
check bl=0.598271 gives sumL 4426.52
check bl=5.29914 gives sumL 2061.47
check bl=0.622757 gives sumL 4425.72
check bl=0.598869 gives sumL 4426.52
check bl=0.599468 gives sumL 4426.52
check bl=0.0574306 gives sumL 8178.7
check bl=5.02872 gives sumL 2473.27
check bl=0.0986357 gives sumL 8146.51
check bl=0.0575398 gives sumL 8178.7
check bl=0.0575973 gives sumL 8178.7
check bl=0.276547 gives sumL 6053.38
check bl=5.13827 gives sumL 2293.43
check bl=0.291413 gives sumL 6052.46
check bl=0.276824 gives sumL 6053.38
check bl=1.08033 gives sumL 3113.35
check bl=5.54017 gives sumL 1758.41
check bl=1.10496 gives sumL 3113.07
check bl=1.08159 gives sumL 3113.35
check bl=1.08267 gives sumL 3113.35
check bl=0.281857 gives sumL 6001.04
check bl=5.14093 gives sumL 2282.09
check bl=0.313692 gives sumL 5997.09
check bl=0.282171 gives sumL 6001.04
check bl=0.282453 gives sumL 6001.04
check bl=0.0208692 gives sumL 8784.7
check bl=0.0104346 gives sumL 8770.98
check bl=0.0208483 gives sumL 8784.7
check bl=0.010014 gives sumL 9001.17
check bl=0.00500705 gives sumL 8994.5
check bl=0.010004 gives sumL 9001.17
check bl=0.160082 gives sumL 7001.8
check bl=0.0800411 gives sumL 6912.81
check bl=0.159922 gives sumL 7001.8
check bl=0.098648 gives sumL 7648.06
check bl=5.04932 gives sumL 2442.22
check bl=0.103713 gives sumL 7647.68
check bl=0.0987466 gives sumL 7648.06
check bl=0.262 gives sumL 6147.32
check bl=5.131 gives sumL 2293.51
check bl=0.288683 gives sumL 6144.22
check bl=0.262262 gives sumL 6147.32
check bl=0.262524 gives sumL 6147.32
check bl=0.300875 gives sumL 5880.21
check bl=5.15044 gives sumL 2266.1
check bl=0.307366 gives sumL 5880.05
check bl=0.301176 gives sumL 5880.21
check bl=0.26483 gives sumL 6116.15
check bl=5.13241 gives sumL 2288.13
check bl=0.290959 gives sumL 6113.22
check bl=0.265095 gives sumL 6116.15
check bl=0.26536 gives sumL 6116.15
check bl=0.147474 gives sumL 7104.62
check bl=5.07374 gives sumL 2391.18
check bl=0.163069 gives sumL 7102.44
check bl=0.147621 gives sumL 7104.62
check bl=0.164211 gives sumL 6948.77
check bl=5.08211 gives sumL 2373.61
check bl=0.184562 gives sumL 6945.55
check bl=0.164375 gives sumL 6948.77
check bl=0.16454 gives sumL 6948.77
check bl=0.0611977 gives sumL 8107.12
check bl=5.0306 gives sumL 2458.93
check bl=0.0957668 gives sumL 8084.36
check bl=0.0612859 gives sumL 8107.12
check bl=0.0613472 gives sumL 8107.12
check bl=0.281017 gives sumL 6004.71
check bl=0.140509 gives sumL 5867.34
check bl=0.280736 gives sumL 6004.71
check bl=0.126464 gives sumL 7307.09
check bl=5.06323 gives sumL 2398.87
check bl=0.139432 gives sumL 7305.27
check bl=0.12659 gives sumL 7307.09
check bl=0.072296 gives sumL 7955.6
check bl=0.0361481 gives sumL 7911.07
check bl=0.0722237 gives sumL 7955.6
check bl=0.20051 gives sumL 6612.07
check bl=5.10025 gives sumL 2341.44
check bl=0.229978 gives sumL 6606.89
check bl=0.20071 gives sumL 6612.07
check bl=0.200911 gives sumL 6612.07
check bl=1.14588 gives sumL 2967.41
check bl=5.57294 gives sumL 1714.72
check bl=1.15878 gives sumL 2967.34
check bl=1.14702 gives sumL 2967.41
check bl=1.14817 gives sumL 2967.41
check bl=0.153915 gives sumL 7031.26
check bl=5.07696 gives sumL 2373.14
check bl=0.201261 gives sumL 7014.4
check bl=0.15419 gives sumL 7031.26
check bl=0.154344 gives sumL 7031.26
check bl=1.63099e-06 gives sumL 9222.79
check bl=8.65496e-07 gives sumL 9222.79
check bl=1.53794e-06 gives sumL 9222.79
check bl=1.49958e-06 gives sumL 9222.79
check bl=1.47147e-06 gives sumL 9222.79
check bl=1.47304e-06 gives sumL 9222.79
check bl=1.47461e-06 gives sumL 9222.79
check bl=0.00724447 gives sumL 9030.45
check bl=5.00362 gives sumL 2505.1
check bl=0.039045 gives sumL 8963.23
check bl=0.00727622 gives sumL 9030.45
check bl=0.00725171 gives sumL 9030.45
check bl=0.00725896 gives sumL 9030.45
check bl=0.053976 gives sumL 8215.79
check bl=5.02699 gives sumL 2463.54
check bl=0.0585999 gives sumL 8215.19
check bl=0.05403 gives sumL 8215.79
check bl=0.0568622 gives sumL 8173.98
check bl=5.02843 gives sumL 2460.18
check bl=0.120152 gives sumL 8108.3
check bl=0.0570686 gives sumL 8173.98
check bl=0.0568053 gives sumL 8173.98
check bl=0.0569191 gives sumL 8173.98
check bl=0.0569938 gives sumL 8173.98
check bl=0.168663 gives sumL 6903.16
check bl=5.08433 gives sumL 2368.95
check bl=0.197891 gives sumL 6896.95
check bl=0.168832 gives sumL 6903.16
check bl=0.169001 gives sumL 6903.16
check bl=0.244357 gives sumL 6282.1
check bl=5.12218 gives sumL 2311.88
check bl=0.28023 gives sumL 6276.18
check bl=0.244668 gives sumL 6282.1
check bl=0.244913 gives sumL 6282.1
check bl=0.201667 gives sumL 6602.86
check bl=5.10083 gives sumL 2335.94
check bl=0.243854 gives sumL 6592.74
check bl=0.201975 gives sumL 6602.86
check bl=0.202177 gives sumL 6602.86
check bl=0.166705 gives sumL 6856.8
check bl=5.08335 gives sumL 2344.64
check bl=0.221818 gives sumL 6836.33
check bl=0.167059 gives sumL 6856.8
check bl=0.167226 gives sumL 6856.8
check bl=0.166892 gives sumL 6856.8
check bl=0.0721936 gives sumL 7922.47
check bl=5.0361 gives sumL 2430.97
check bl=0.11521 gives sumL 7893.49
check bl=0.0723262 gives sumL 7922.47
check bl=0.0723985 gives sumL 7922.47
check bl=0.182487 gives sumL 6731.77
check bl=5.09124 gives sumL 2338.85
check bl=0.225998 gives sumL 6719.77
check bl=0.182775 gives sumL 6731.77
check bl=0.182958 gives sumL 6731.77
check bl=0.298242 gives sumL 5866.36
check bl=5.14912 gives sumL 2253.64
check bl=0.343035 gives sumL 5859.32
check bl=0.298733 gives sumL 5866.36
check bl=0.299032 gives sumL 5866.36
check bl=0.284195 gives sumL 5963.31
check bl=5.1421 gives sumL 2261.69
check bl=0.300149 gives sumL 5962.29
check bl=0.284479 gives sumL 5963.31
check bl=0.0967672 gives sumL 7639.51
check bl=0.0483836 gives sumL 7581.87
check bl=0.0966704 gives sumL 7639.51
check bl=0.0965737 gives sumL 7639.51
check bl=0.740322 gives sumL 3917.55
check bl=5.37016 gives sumL 1946.9
check bl=0.780925 gives sumL 3916.05
check bl=0.741603 gives sumL 3917.55
check bl=0.742345 gives sumL 3917.55
check bl=0.197879 gives sumL 6630.18
check bl=5.09894 gives sumL 2334.52
check bl=0.199598 gives sumL 6630.16
check bl=0.198077 gives sumL 6630.18
check bl=0.211925 gives sumL 6513.67
check bl=5.10596 gives sumL 2322.1
check bl=0.231257 gives sumL 6511.51
check bl=0.212137 gives sumL 6513.67
check bl=0.212349 gives sumL 6513.67
check bl=1.73404 gives sumL 2139.09
check bl=5.86702 gives sumL 1432.82
check bl=1.7633 gives sumL 2138.96
check bl=1.73693 gives sumL 2139.09
check bl=1.73867 gives sumL 2139.09
check bl=1.3656 gives sumL 2623.95
check bl=5.6828 gives sumL 1613.79
check bl=1.37427 gives sumL 2623.93
check bl=1.36696 gives sumL 2623.95
check bl=0.256652 gives sumL 6182.8
check bl=5.12833 gives sumL 2306.32
check bl=0.286269 gives sumL 6178.93
check bl=0.256915 gives sumL 6182.8
check bl=0.257172 gives sumL 6182.8
check bl=0.44286 gives sumL 5072.94
check bl=5.22143 gives sumL 2154.04
check bl=0.469589 gives sumL 5071.43
check bl=0.443303 gives sumL 5072.94
check bl=0.443746 gives sumL 5072.94
check bl=0.836584 gives sumL 3637.73
check bl=5.41829 gives sumL 1879.44
check bl=0.870532 gives sumL 3636.88
check bl=0.837825 gives sumL 3637.73
check bl=0.838663 gives sumL 3637.73
check bl=0.838075 gives sumL 3651.13
check bl=5.41904 gives sumL 1893.29
check bl=0.855725 gives sumL 3650.89
check bl=0.838913 gives sumL 3651.13
check bl=0.839752 gives sumL 3651.13
check bl=0.877728 gives sumL 3534.36
check bl=5.43886 gives sumL 1858.07
check bl=0.886607 gives sumL 3534.31
check bl=0.878606 gives sumL 3534.36
check bl=0.104007 gives sumL 7565.33
check bl=0.0520036 gives sumL 7503.78
check bl=0.103903 gives sumL 7565.33
check bl=0.516116 gives sumL 4730
check bl=5.25806 gives sumL 2095.57
check bl=0.519728 gives sumL 4729.98
check bl=0.516632 gives sumL 4730
check bl=0.211073 gives sumL 6529.21
check bl=5.10554 gives sumL 2326.53
check bl=0.213784 gives sumL 6529.16
check bl=0.211284 gives sumL 6529.21
check bl=1.45128 gives sumL 2487.76
check bl=5.72564 gives sumL 1558.4
check bl=1.46164 gives sumL 2487.73
check bl=1.45273 gives sumL 2487.76
check bl=1.45418 gives sumL 2487.76
check bl=1.09189 gives sumL 3087.22
check bl=0.545947 gives sumL 2815.73
check bl=1.0908 gives sumL 3087.22
check bl=1.08971 gives sumL 3087.22
check bl=1.24577 gives sumL 2819.92
check bl=5.62288 gives sumL 1679.72
check bl=1.25623 gives sumL 2819.88
check bl=1.24701 gives sumL 2819.92
check bl=1.24826 gives sumL 2819.92
check bl=1.20885 gives sumL 2876.27
check bl=5.60442 gives sumL 1692.69
check bl=1.22618 gives sumL 2876.16
check bl=1.21005 gives sumL 2876.27
check bl=1.21126 gives sumL 2876.27
check bl=1.18682 gives sumL 2932.57
check bl=5.59341 gives sumL 1713.61
check bl=1.20685 gives sumL 2932.42
check bl=1.188 gives sumL 2932.57
check bl=1.18919 gives sumL 2932.57
check bl=0.362196 gives sumL 5520.93
check bl=0.181098 gives sumL 5358.92
check bl=0.361833 gives sumL 5520.93
check bl=0.125273 gives sumL 7353.26
check bl=0.0626365 gives sumL 7281.3
check bl=0.125148 gives sumL 7353.26
check bl=2.07426 gives sumL 1864.17
check bl=6.03713 gives sumL 1331.04
check bl=2.08961 gives sumL 1864.14
check bl=2.07633 gives sumL 1864.17
check bl=2.07841 gives sumL 1864.17
check bl=1.53421 gives sumL 2426.61
check bl=5.76711 gives sumL 1558.61
check bl=1.54637 gives sumL 2426.57
check bl=1.53575 gives sumL 2426.61
check bl=1.53728 gives sumL 2426.6
check bl=0.57367 gives sumL 4531.77
check bl=5.28683 gives sumL 2074.65
check bl=0.597776 gives sumL 4530.94
check bl=0.574243 gives sumL 4531.77
check bl=0.574818 gives sumL 4531.77
check bl=0.6187 gives sumL 4355.73
check bl=0.30935 gives sumL 4135.91
check bl=0.618081 gives sumL 4355.73
check bl=0.00542273 gives sumL 9055.76
check bl=5.00271 gives sumL 2559.58
check bl=0.099095 gives sumL 8796.5
check bl=0.00567643 gives sumL 9055.74
check bl=0.00543674 gives sumL 9055.76
check bl=0.00543131 gives sumL 9055.76
check bl=0.000173877 gives sumL 9202.73
check bl=5.00009 gives sumL 2564.11
check bl=0.041969 gives sumL 9063.78
check bl=0.000220073 gives sumL 9202.71
check bl=0.000174115 gives sumL 9202.73
check bl=0.000174289 gives sumL 9202.73
check bl=3.73176 gives sumL 1043.09
check bl=6.86588 gives sumL 899.929
check bl=3.75843 gives sumL 1043.08
check bl=3.7395 gives sumL 1043.09
check bl=3.73576 gives sumL 1043.09
check bl=0.10099 gives sumL 7621.38
check bl=5.0505 gives sumL 2430.95
check bl=0.117703 gives sumL 7617.65
check bl=0.101091 gives sumL 7621.38
check bl=0.173424 gives sumL 6871.29
check bl=0.086712 gives sumL 6776.97
check bl=0.173251 gives sumL 6871.29
check bl=2.54517 gives sumL 1529.51
check bl=6.27258 gives sumL 1174.04
check bl=2.56656 gives sumL 1529.48
check bl=2.54877 gives sumL 1529.51
check bl=2.55132 gives sumL 1529.51
check bl=0.33072 gives sumL 5697.88
check bl=0.16536 gives sumL 5545.21
check bl=0.330389 gives sumL 5697.88
check bl=0.330058 gives sumL 5697.88
check bl=0.214724 gives sumL 6514.82
check bl=0.107362 gives sumL 6403.1
check bl=0.214509 gives sumL 6514.82
check bl=2.10354 gives sumL 1850.31
check bl=6.05177 gives sumL 1330
check bl=2.12083 gives sumL 1850.29
check bl=2.10578 gives sumL 1850.32
check bl=2.10789 gives sumL 1850.31
check bl=1.06611 gives sumL 3141.03
check bl=5.53306 gives sumL 1761.46
check bl=1.08243 gives sumL 3140.91
check bl=1.06718 gives sumL 3141.03
check bl=1.06825 gives sumL 3141.03
check bl=1.02088 gives sumL 3225.8
check bl=0.51044 gives sumL 2958.55
check bl=1.01986 gives sumL 3225.8
check bl=2.06227 gives sumL 1882.67
check bl=6.03113 gives sumL 1342.01
check bl=2.07176 gives sumL 1882.66
check bl=2.06433 gives sumL 1882.67
check bl=2.06639 gives sumL 1882.67
check bl=1.66214 gives sumL 2277.94
check bl=5.83107 gives sumL 1509.15
check bl=1.694 gives sumL 2277.76
check bl=1.66515 gives sumL 2277.94
check bl=1.66681 gives sumL 2277.94
check bl=0.301256 gives sumL 5880.38
check bl=5.15063 gives sumL 2260.82
check bl=0.31088 gives sumL 5880.03
check bl=0.301557 gives sumL 5880.38
check bl=0.217369 gives sumL 6455.6
check bl=5.10868 gives sumL 2323.87
check bl=0.236523 gives sumL 6453.55
check bl=0.217586 gives sumL 6455.6
check bl=0.217804 gives sumL 6455.6
check bl=0.325643 gives sumL 5700.03
check bl=5.16282 gives sumL 2242.03
check bl=0.370718 gives sumL 5693.68
check bl=0.32619 gives sumL 5700.03
check bl=0.326516 gives sumL 5700.03
check bl=0.599193 gives sumL 4386.89
check bl=5.2996 gives sumL 2032.29
check bl=0.61748 gives sumL 4386.44
check bl=0.599792 gives sumL 4386.89
check bl=0.600392 gives sumL 4386.89
check bl=0.843082 gives sumL 3648.46
check bl=5.42154 gives sumL 1896.71
check bl=0.870691 gives sumL 3647.9
check bl=0.844101 gives sumL 3648.46
check bl=0.844945 gives sumL 3648.46
check bl=0.397108 gives sumL 5307.78
check bl=0.198554 gives sumL 5135.69
check bl=0.396711 gives sumL 5307.78
check bl=0.806472 gives sumL 3730.52
check bl=5.40324 gives sumL 1891.66
check bl=0.827418 gives sumL 3730.17
check bl=0.807278 gives sumL 3730.52
check bl=0.808085 gives sumL 3730.52
check bl=0.547804 gives sumL 4614.39
check bl=5.2739 gives sumL 2068.66
check bl=0.551554 gives sumL 4614.37
check bl=0.548352 gives sumL 4614.39
check bl=0.297699 gives sumL 5907.29
check bl=5.14885 gives sumL 2251.95
check bl=0.299059 gives sumL 5907.28
check bl=0.297997 gives sumL 5907.29
check bl=1.12551 gives sumL 3012.47
check bl=5.56276 gives sumL 1732.02
check bl=1.15157 gives sumL 3012.18
check bl=1.12692 gives sumL 3012.47
check bl=1.12805 gives sumL 3012.47
check bl=0.371435 gives sumL 5441.05
check bl=5.18572 gives sumL 2202.16
check bl=0.409633 gives sumL 5437.17
check bl=0.371957 gives sumL 5441.05
check bl=0.372328 gives sumL 5441.05
check bl=0.246863 gives sumL 6242.44
check bl=5.12343 gives sumL 2295.31
check bl=0.288772 gives sumL 6234.57
check bl=0.247237 gives sumL 6242.44
check bl=0.247484 gives sumL 6242.44
check bl=0.353899 gives sumL 5541.33
check bl=5.17695 gives sumL 2217.14
check bl=0.384507 gives sumL 5538.63
check bl=0.354287 gives sumL 5541.33
check bl=0.354642 gives sumL 5541.33
check bl=2.10143 gives sumL 1827.87
check bl=6.05072 gives sumL 1310.92
check bl=2.1217 gives sumL 1827.83
check bl=2.10403 gives sumL 1827.88
check bl=2.10613 gives sumL 1827.87
check bl=0.221586 gives sumL 6463.2
check bl=0.110793 gives sumL 6348.59
check bl=0.221365 gives sumL 6463.2
check bl=0.221143 gives sumL 6463.2
check bl=0.19957 gives sumL 6655.38
check bl=5.09979 gives sumL 2349.48
check bl=0.246725 gives sumL 6642.75
check bl=0.199921 gives sumL 6655.38
check bl=0.200121 gives sumL 6655.38
check bl=0.107672 gives sumL 7548.06
check bl=5.05384 gives sumL 2421.51
check bl=0.162987 gives sumL 7516.48
check bl=0.107926 gives sumL 7548.06
check bl=0.108034 gives sumL 7548.06
check bl=0.107818 gives sumL 7548.06
check bl=0.0516303 gives sumL 8278.49
check bl=5.02582 gives sumL 2471.49
check bl=0.110099 gives sumL 8216.45
check bl=0.0518037 gives sumL 8278.49
check bl=0.0515786 gives sumL 8278.49
check bl=0.0516819 gives sumL 8278.5
check bl=0.0517428 gives sumL 8278.5
check bl=0.214548 gives sumL 6523.02
check bl=5.10727 gives sumL 2332.87
check bl=0.235832 gives sumL 6520.45
check bl=0.214763 gives sumL 6523.02
check bl=0.214978 gives sumL 6523.02
check bl=0.0871485 gives sumL 7794.41
check bl=5.04357 gives sumL 2437.83
check bl=0.143277 gives sumL 7755.38
check bl=0.087371 gives sumL 7794.41
check bl=0.0874583 gives sumL 7794.41
check bl=0.0872836 gives sumL 7794.41
check bl=0.445285 gives sumL 5072.58
check bl=5.22264 gives sumL 2156.94
check bl=0.469311 gives sumL 5071.36
check bl=0.445731 gives sumL 5072.58
check bl=0.446176 gives sumL 5072.58
check bl=0.103406 gives sumL 7602.51
check bl=5.0517 gives sumL 2425.38
check bl=0.124432 gives sumL 7596.83
check bl=0.103509 gives sumL 7602.51
check bl=0.103612 gives sumL 7602.51
check bl=0.15257 gives sumL 7079.3
check bl=5.07628 gives sumL 2383.79
check bl=0.173799 gives sumL 7075.49
check bl=0.152722 gives sumL 7079.3
check bl=0.152875 gives sumL 7079.3
check bl=0.11005 gives sumL 7512.9
check bl=5.05503 gives sumL 2416.88
check bl=0.145872 gives sumL 7498.63
check bl=0.110195 gives sumL 7512.9
check bl=0.110306 gives sumL 7512.9
check bl=0.345685 gives sumL 5627.82
check bl=5.17284 gives sumL 2237.7
check bl=0.373766 gives sumL 5625.44
check bl=0.346031 gives sumL 5627.82
check bl=0.346377 gives sumL 5627.82
check bl=0.164359 gives sumL 6967.62
check bl=5.08218 gives sumL 2379.29
check bl=0.208205 gives sumL 6953.93
check bl=0.164626 gives sumL 6967.62
check bl=0.16479 gives sumL 6967.62
check bl=0.186986 gives sumL 6754.43
check bl=5.09349 gives sumL 2354.78
check bl=0.206189 gives sumL 6751.95
check bl=0.187173 gives sumL 6754.43
check bl=0.187361 gives sumL 6754.43
check bl=0.165444 gives sumL 6947.17
check bl=5.08272 gives sumL 2369.19
check bl=0.209021 gives sumL 6933.73
check bl=0.16571 gives sumL 6947.17
check bl=0.165876 gives sumL 6947.17
check bl=0.930255 gives sumL 3444.26
check bl=5.46513 gives sumL 1849.08
check bl=0.945945 gives sumL 3444.11
check bl=0.931185 gives sumL 3444.26
check bl=0.932116 gives sumL 3444.26
check bl=0.160235 gives sumL 6996.31
check bl=5.08012 gives sumL 2370.51
check bl=0.196882 gives sumL 6986.22
check bl=0.160444 gives sumL 6996.31
check bl=0.160604 gives sumL 6996.31
check bl=0.488401 gives sumL 4868.91
check bl=5.2442 gives sumL 2118.14
check bl=0.499979 gives sumL 4868.66
check bl=0.488889 gives sumL 4868.91
check bl=1.50282 gives sumL 2464.38
check bl=5.75141 gives sumL 1573.55
check bl=1.53957 gives sumL 2464.08
check bl=1.50584 gives sumL 2464.38
check bl=1.50735 gives sumL 2464.38
check bl=1.50434 gives sumL 2464.38
check bl=0.613657 gives sumL 4364.33
check bl=5.30683 gives sumL 2031.22
check bl=0.630763 gives sumL 4363.95
check bl=0.614271 gives sumL 4364.33
check bl=0.614885 gives sumL 4364.33
check bl=0.971374 gives sumL 3350.05
check bl=5.48569 gives sumL 1824.86
check bl=1.00764 gives sumL 3349.32
check bl=0.973004 gives sumL 3350.06
check bl=0.973977 gives sumL 3350.06
check bl=0.361931 gives sumL 5520.86
check bl=5.18097 gives sumL 2215.83
check bl=0.376975 gives sumL 5520.2
check bl=0.362293 gives sumL 5520.86
check bl=0.155695 gives sumL 7037.36
check bl=5.07785 gives sumL 2369.28
check bl=0.168801 gives sumL 7035.89
check bl=0.155851 gives sumL 7037.36
check bl=0.966218 gives sumL 3348.52
check bl=5.48311 gives sumL 1812.23
check bl=0.984488 gives sumL 3348.32
check bl=0.967184 gives sumL 3348.52
check bl=0.968151 gives sumL 3348.52
check bl=0.5189 gives sumL 4729.62
check bl=5.25945 gives sumL 2088.28
check bl=0.532173 gives sumL 4729.32
check bl=0.519419 gives sumL 4729.62
check bl=0.786223 gives sumL 3829.35
check bl=5.39311 gives sumL 1945.47
check bl=0.815204 gives sumL 3828.65
check bl=0.787203 gives sumL 3829.35
check bl=0.78799 gives sumL 3829.35
check bl=0.331547 gives sumL 5690.76
check bl=5.16577 gives sumL 2238.67
check bl=0.35236 gives sumL 5689.36
check bl=0.331879 gives sumL 5690.76
check bl=0.332211 gives sumL 5690.76
check bl=0.113348 gives sumL 7476.29
check bl=5.05667 gives sumL 2414.46
check bl=0.11688 gives sumL 7476.13
check bl=0.113461 gives sumL 7476.29
check bl=0.368252 gives sumL 5483.36
check bl=5.18413 gives sumL 2217.02
check bl=0.394349 gives sumL 5481.48
check bl=0.368621 gives sumL 5483.36
check bl=0.368989 gives sumL 5483.36
check bl=0.630182 gives sumL 4308.21
check bl=5.31509 gives sumL 2029.84
check bl=0.664968 gives sumL 4306.75
check bl=0.631073 gives sumL 4308.22
check bl=0.631704 gives sumL 4308.21
check bl=0.183771 gives sumL 6779.64
check bl=5.09189 gives sumL 2356.04
check bl=0.192154 gives sumL 6779.14
check bl=0.183955 gives sumL 6779.64
check bl=0.168951 gives sumL 6906.56
check bl=5.08448 gives sumL 2363.13
check bl=0.200281 gives sumL 6899.47
check bl=0.169134 gives sumL 6906.56
check bl=0.169303 gives sumL 6906.56
check bl=0.650328 gives sumL 4248.37
check bl=5.32516 gives sumL 2020.66
check bl=0.665013 gives sumL 4248.12
check bl=0.650978 gives sumL 4248.37
check bl=0.651629 gives sumL 4248.37
check bl=0.765093 gives sumL 3870.26
check bl=5.38255 gives sumL 1938.67
check bl=0.772392 gives sumL 3870.21
check bl=0.765858 gives sumL 3870.26
check bl=0.219896 gives sumL 6473.06
check bl=5.10995 gives sumL 2317.6
check bl=0.223264 gives sumL 6472.99
check bl=0.220116 gives sumL 6473.06
check bl=0.522228 gives sumL 4754.56
check bl=5.26111 gives sumL 2125.99
check bl=0.534962 gives sumL 4754.29
check bl=0.52275 gives sumL 4754.56
check bl=0.800947 gives sumL 3809.36
check bl=5.40047 gives sumL 1950.31
check bl=0.821173 gives sumL 3809.02
check bl=0.801748 gives sumL 3809.36
check bl=0.80255 gives sumL 3809.36
check bl=0.088469 gives sumL 7771.14
check bl=5.04423 gives sumL 2449.85
check bl=0.102728 gives sumL 7767.96
check bl=0.0885575 gives sumL 7771.14
check bl=0.44591 gives sumL 5087.67
check bl=5.22296 gives sumL 2171.84
check bl=0.461131 gives sumL 5087.18
check bl=0.446356 gives sumL 5087.67
check bl=0.446803 gives sumL 5087.67
check bl=0.363024 gives sumL 5513.63
check bl=5.18151 gives sumL 2224.19
check bl=0.385996 gives sumL 5512.13
check bl=0.363387 gives sumL 5513.63
check bl=0.36375 gives sumL 5513.63
check bl=0.188163 gives sumL 6743.73
check bl=5.09408 gives sumL 2362.93
check bl=0.210519 gives sumL 6740.43
check bl=0.188351 gives sumL 6743.73
check bl=0.188539 gives sumL 6743.73
check bl=0.200814 gives sumL 6633.83
check bl=5.10041 gives sumL 2351.91
check bl=0.230833 gives sumL 6628.46
check bl=0.20102 gives sumL 6633.83
check bl=0.201221 gives sumL 6633.83
check bl=0.149985 gives sumL 7094.16
check bl=5.07499 gives sumL 2396.79
check bl=0.185065 gives sumL 7084.17
check bl=0.150171 gives sumL 7094.16
check bl=0.150321 gives sumL 7094.16
check bl=0.263965 gives sumL 6150.66
check bl=5.13198 gives sumL 2306.84
check bl=0.283527 gives sumL 6148.98
check bl=0.264229 gives sumL 6150.66
check bl=0.264493 gives sumL 6150.66
check bl=0.329668 gives sumL 5714.35
check bl=5.16483 gives sumL 2257.43
check bl=0.352498 gives sumL 5712.66
check bl=0.329998 gives sumL 5714.35
check bl=0.330328 gives sumL 5714.35
check bl=0.057904 gives sumL 8170.39
check bl=5.02895 gives sumL 2472.25
check bl=0.0711303 gives sumL 8166.17
check bl=0.0579619 gives sumL 8170.39
check bl=0.141659 gives sumL 7177.69
check bl=5.07083 gives sumL 2401.95
check bl=0.172634 gives sumL 7169.26
check bl=0.141812 gives sumL 7177.69
check bl=0.141953 gives sumL 7177.69
check bl=0.200659 gives sumL 6639.63
check bl=5.10033 gives sumL 2353.9
check bl=0.21077 gives sumL 6638.98
check bl=0.20086 gives sumL 6639.63
check bl=0.186547 gives sumL 6753.67
check bl=0.0932735 gives sumL 6652.86
check bl=0.18636 gives sumL 6753.67
check bl=0.693073 gives sumL 4106.43
check bl=5.34654 gives sumL 1997.87
check bl=0.701093 gives sumL 4106.37
check bl=0.693766 gives sumL 4106.43
check bl=0.035539 gives sumL 8512.81
check bl=5.01777 gives sumL 2487.86
check bl=0.0418311 gives sumL 8511.16
check bl=0.0355745 gives sumL 8512.81
check bl=0.844467 gives sumL 3669.96
check bl=5.42223 gives sumL 1909.9
check bl=0.862439 gives sumL 3669.73
check bl=0.845312 gives sumL 3669.96
check bl=0.846157 gives sumL 3669.96
check bl=0.086334 gives sumL 7791.78
check bl=5.04317 gives sumL 2443.74
check bl=0.094187 gives sumL 7790.74
check bl=0.0864203 gives sumL 7791.78
check bl=0.854241 gives sumL 3625.31
check bl=5.42712 gives sumL 1887.79
check bl=0.8635 gives sumL 3625.25
check bl=0.855095 gives sumL 3625.31
check bl=0.406036 gives sumL 5275.95
check bl=5.20302 gives sumL 2191.22
check bl=0.430333 gives sumL 5274.52
check bl=0.406442 gives sumL 5275.95
check bl=0.406848 gives sumL 5275.95
check bl=0.275857 gives sumL 6067.11
check bl=5.13793 gives sumL 2295.69
check bl=0.289903 gives sumL 6066.28
check bl=0.276133 gives sumL 6067.11
check bl=6.20128 gives sumL 573.411
check bl=8.10064 gives sumL 552.29
check bl=6.21385 gives sumL 573.411
check bl=6.22006 gives sumL 573.41
check bl=6.20763 gives sumL 573.411
check bl=0.178994 gives sumL 6826.16
check bl=5.0895 gives sumL 2371.81
check bl=0.211519 gives sumL 6819.03
check bl=0.179196 gives sumL 6826.16
check bl=0.179375 gives sumL 6826.16
check bl=1.09722 gives sumL 3095.38
check bl=5.54861 gives sumL 1765.88
check bl=1.13183 gives sumL 3094.86
check bl=1.09907 gives sumL 3095.38
check bl=1.10017 gives sumL 3095.38
check bl=0.850779 gives sumL 3643.24
check bl=5.42539 gives sumL 1899.34
check bl=0.881623 gives sumL 3642.56
check bl=0.851936 gives sumL 3643.24
check bl=0.852787 gives sumL 3643.24
check bl=0.151437 gives sumL 7077.92
check bl=5.07572 gives sumL 2386.31
check bl=0.165443 gives sumL 7076.2
check bl=0.151588 gives sumL 7077.92
check bl=0.948561 gives sumL 3410.78
check bl=5.47428 gives sumL 1847.42
check bl=0.984065 gives sumL 3410.05
check bl=0.950119 gives sumL 3410.78
check bl=0.951069 gives sumL 3410.78
check bl=0.199172 gives sumL 6647.9
check bl=5.09959 gives sumL 2349.51
check bl=0.217217 gives sumL 6645.86
check bl=0.199371 gives sumL 6647.9
check bl=0.19957 gives sumL 6647.9
check bl=0.183461 gives sumL 6781.68
check bl=5.09173 gives sumL 2356.95
check bl=0.212477 gives sumL 6776.09
check bl=0.183644 gives sumL 6781.68
check bl=0.183828 gives sumL 6781.68
check bl=0.898795 gives sumL 3536.57
check bl=5.4494 gives sumL 1879.92
check bl=0.924977 gives sumL 3536.12
check bl=0.899849 gives sumL 3536.57
check bl=0.900749 gives sumL 3536.57
check bl=0.337164 gives sumL 5656.11
check bl=5.16858 gives sumL 2228.98
check bl=0.354045 gives sumL 5655.2
check bl=0.337501 gives sumL 5656.11
check bl=0.337839 gives sumL 5656.11
check bl=2.71129 gives sumL 1438.66
check bl=6.35564 gives sumL 1131.18
check bl=2.73714 gives sumL 1438.63
check bl=2.71611 gives sumL 1438.66
check bl=2.71883 gives sumL 1438.66
check bl=0.225464 gives sumL 6428.82
check bl=5.11273 gives sumL 2316.08
check bl=0.233156 gives sumL 6428.49
check bl=0.225689 gives sumL 6428.81
check bl=2.00741 gives sumL 1925.78
check bl=6.0037 gives sumL 1363.44
check bl=2.02835 gives sumL 1925.73
check bl=2.00994 gives sumL 1925.78
check bl=2.01195 gives sumL 1925.78
check bl=0.160156 gives sumL 6996.03
check bl=5.08008 gives sumL 2369.68
check bl=0.189483 gives sumL 6989.39
check bl=0.160317 gives sumL 6996.03
check bl=0.160477 gives sumL 6996.03
check bl=0.265403 gives sumL 6119.64
check bl=5.1327 gives sumL 2278.3
check bl=0.279904 gives sumL 6118.71
check bl=0.265668 gives sumL 6119.64
check bl=0.242042 gives sumL 6327.31
check bl=5.12102 gives sumL 2335.19
check bl=0.294732 gives sumL 6314.96
check bl=0.242529 gives sumL 6327.31
check bl=0.242772 gives sumL 6327.31
check bl=0.242287 gives sumL 6327.31
check bl=0.237087 gives sumL 6359.99
check bl=5.11854 gives sumL 2334.21
check bl=0.255969 gives sumL 6358.2
check bl=0.237325 gives sumL 6359.99
check bl=0.237562 gives sumL 6359.99
check bl=0.109438 gives sumL 7538.17
check bl=5.05472 gives sumL 2439.19
check bl=0.148946 gives sumL 7521.12
check bl=0.109603 gives sumL 7538.17
check bl=0.109713 gives sumL 7538.17
check bl=0.533597 gives sumL 4690.95
check bl=5.2668 gives sumL 2109.48
check bl=0.566393 gives sumL 4689.25
check bl=0.534278 gives sumL 4690.95
check bl=0.534812 gives sumL 4690.95
check bl=0.16495 gives sumL 6969.99
check bl=5.08248 gives sumL 2392.23
check bl=0.192664 gives sumL 6964.23
check bl=0.165115 gives sumL 6969.99
check bl=0.16528 gives sumL 6969.99
check bl=0.631208 gives sumL 4311.53
check bl=5.3156 gives sumL 2034.13
check bl=0.655474 gives sumL 4310.81
check bl=0.631839 gives sumL 4311.53
check bl=0.632471 gives sumL 4311.53
check bl=0.215143 gives sumL 6525.97
check bl=5.10757 gives sumL 2346.54
check bl=0.231619 gives sumL 6524.42
check bl=0.215358 gives sumL 6525.97
check bl=0.260285 gives sumL 6167.13
check bl=5.13014 gives sumL 2301.53
check bl=0.314433 gives sumL 6155.17
check bl=0.260822 gives sumL 6167.13
check bl=0.261083 gives sumL 6167.13
check bl=0.260562 gives sumL 6167.13
check bl=0.276293 gives sumL 6063.69
check bl=5.13815 gives sumL 2295.31
check bl=0.312262 gives sumL 6058.56
check bl=0.276648 gives sumL 6063.69
check bl=0.276924 gives sumL 6063.69
check bl=0.236006 gives sumL 6362.88
check bl=5.118 gives sumL 2327.8
check bl=0.281317 gives sumL 6353.24
check bl=0.236399 gives sumL 6362.88
check bl=0.236636 gives sumL 6362.88
check bl=0.156051 gives sumL 7040.16
check bl=5.07803 gives sumL 2386.57
check bl=0.198151 gives sumL 7026.78
check bl=0.156294 gives sumL 7040.16
check bl=0.15645 gives sumL 7040.16
check bl=0.706936 gives sumL 4074.66
check bl=5.35347 gives sumL 1997.58
check bl=0.739231 gives sumL 4073.62
check bl=0.707895 gives sumL 4074.67
check bl=0.708603 gives sumL 4074.66
check bl=0.487812 gives sumL 4888.53
check bl=5.24391 gives sumL 2137.42
check bl=0.522268 gives sumL 4886.39
check bl=0.488457 gives sumL 4888.53
check bl=0.488946 gives sumL 4888.53
check bl=0.300885 gives sumL 5897.93
check bl=5.15044 gives sumL 2271.05
check bl=0.320659 gives sumL 5896.49
check bl=0.301186 gives sumL 5897.93
check bl=0.301487 gives sumL 5897.93
check bl=0.612569 gives sumL 4371.8
check bl=5.30628 gives sumL 2048.67
check bl=0.654723 gives sumL 4369.58
check bl=0.613628 gives sumL 4371.8
check bl=0.614242 gives sumL 4371.8
check bl=0.0881822 gives sumL 7775.91
check bl=5.04409 gives sumL 2440.1
check bl=0.117625 gives sumL 7763.56
check bl=0.0882765 gives sumL 7775.91
check bl=0.0883648 gives sumL 7775.91
check bl=0.903174 gives sumL 3533.49
check bl=5.45159 gives sumL 1884.6
check bl=0.931694 gives sumL 3532.96
check bl=0.904332 gives sumL 3533.49
check bl=0.905236 gives sumL 3533.49
check bl=1.68661 gives sumL 2247.69
check bl=5.8433 gives sumL 1501.88
check bl=1.71783 gives sumL 2247.53
check bl=1.68961 gives sumL 2247.69
check bl=1.6913 gives sumL 2247.69
check bl=0.186646 gives sumL 6752.83
check bl=5.09332 gives sumL 2355.23
check bl=0.232609 gives sumL 6739.83
check bl=0.186963 gives sumL 6752.83
check bl=0.18715 gives sumL 6752.83
check bl=0.196659 gives sumL 6670.03
check bl=5.09833 gives sumL 2348.98
check bl=0.219605 gives sumL 6666.74
check bl=0.196855 gives sumL 6670.03
check bl=0.197052 gives sumL 6670.03
check bl=0.664481 gives sumL 4193.78
check bl=5.33224 gives sumL 2013.43
check bl=0.707075 gives sumL 4191.8
check bl=0.665665 gives sumL 4193.78
check bl=0.66633 gives sumL 4193.78
check bl=1.33519 gives sumL 2700.86
check bl=5.66759 gives sumL 1654.07
check bl=1.36452 gives sumL 2700.6
check bl=1.33721 gives sumL 2700.86
check bl=1.33855 gives sumL 2700.86
check bl=0.489532 gives sumL 4866.48
check bl=5.24477 gives sumL 2120.53
check bl=0.533648 gives sumL 4863.02
check bl=0.490376 gives sumL 4866.48
check bl=0.490866 gives sumL 4866.48
check bl=0.0647051 gives sumL 8082.86
check bl=5.03235 gives sumL 2456.02
check bl=0.0950484 gives sumL 8065.62
check bl=0.0647824 gives sumL 8082.86
check bl=0.0648472 gives sumL 8082.86
check bl=0.401501 gives sumL 5297.32
check bl=5.20075 gives sumL 2187.47
check bl=0.45988 gives sumL 5289.45
check bl=0.402425 gives sumL 5297.32
check bl=0.402827 gives sumL 5297.32
check bl=0.402022 gives sumL 5297.32
check bl=0.664956 gives sumL 4188.87
check bl=5.33248 gives sumL 2008.97
check bl=0.684147 gives sumL 4188.46
check bl=0.665621 gives sumL 4188.87
check bl=0.666286 gives sumL 4188.87
check bl=1.7649 gives sumL 2142.25
check bl=5.88245 gives sumL 1446.19
check bl=1.79323 gives sumL 2142.13
check bl=1.76777 gives sumL 2142.25
check bl=1.76954 gives sumL 2142.25
check bl=0.861707 gives sumL 3610.95
check bl=5.43085 gives sumL 1887.04
check bl=0.879781 gives sumL 3610.72
check bl=0.862569 gives sumL 3610.95
check bl=0.863431 gives sumL 3610.95
check bl=0.089342 gives sumL 7761.86
check bl=0.0446711 gives sumL 7708.03
check bl=0.0892527 gives sumL 7761.86
check bl=0.112441 gives sumL 7491.53
check bl=5.05622 gives sumL 2415.28
check bl=0.144154 gives sumL 7480.38
check bl=0.112569 gives sumL 7491.53
check bl=0.112681 gives sumL 7491.53
check bl=0.114344 gives sumL 7464.72
check bl=5.05717 gives sumL 2409.49
check bl=0.186817 gives sumL 7417.1
check bl=0.114731 gives sumL 7464.72
check bl=0.114575 gives sumL 7464.72
check bl=0.11446 gives sumL 7464.72
check bl=0.360742 gives sumL 5527.46
check bl=5.18037 gives sumL 2225.34
check bl=0.3962 gives sumL 5523.96
check bl=0.361211 gives sumL 5527.46
check bl=0.361573 gives sumL 5527.46
check bl=0.413068 gives sumL 5257.04
check bl=5.20653 gives sumL 2195.21
check bl=0.45596 gives sumL 5252.86
check bl=0.413749 gives sumL 5257.04
check bl=0.414162 gives sumL 5257.04
check bl=0.0723563 gives sumL 7972.99
check bl=5.03618 gives sumL 2454.48
check bl=0.0910519 gives sumL 7966.52
check bl=0.0724286 gives sumL 7972.99
check bl=0.0725011 gives sumL 7972.99
check bl=0.381281 gives sumL 5412.3
check bl=5.19064 gives sumL 2209.55
check bl=0.41921 gives sumL 5408.6
check bl=0.381818 gives sumL 5412.3
check bl=0.3822 gives sumL 5412.3
check bl=0.104554 gives sumL 7581.91
check bl=5.05228 gives sumL 2427.44
check bl=0.138744 gives sumL 7568.17
check bl=0.104686 gives sumL 7581.91
check bl=0.104791 gives sumL 7581.91
check bl=0.0860623 gives sumL 7797.64
check bl=5.04303 gives sumL 2439.21
check bl=0.120701 gives sumL 7780.72
check bl=0.0861771 gives sumL 7797.64
check bl=0.0862632 gives sumL 7797.64
check bl=0.0528222 gives sumL 8243.75
check bl=5.02641 gives sumL 2467.31
check bl=0.0772872 gives sumL 8229.73
check bl=0.052875 gives sumL 8243.75
check bl=0.0529278 gives sumL 8243.75
check bl=0.119289 gives sumL 7419.47
check bl=5.05964 gives sumL 2416.14
check bl=0.146167 gives sumL 7411.73
check bl=0.119409 gives sumL 7419.47
check bl=0.119528 gives sumL 7419.47
check bl=0.0530269 gives sumL 8246.57
check bl=5.02651 gives sumL 2469.81
check bl=0.0986235 gives sumL 8205.93
check bl=0.0531476 gives sumL 8246.57
check bl=0.0532008 gives sumL 8246.57
check bl=0.0530945 gives sumL 8246.57
check bl=0.111892 gives sumL 7493.14
check bl=5.05595 gives sumL 2418.41
check bl=0.144726 gives sumL 7481.19
check bl=0.112025 gives sumL 7493.14
check bl=0.112137 gives sumL 7493.14
check bl=0.0720499 gives sumL 7975.62
check bl=5.03602 gives sumL 2451.62
check bl=0.13703 gives sumL 7917.83
check bl=0.0722956 gives sumL 7975.62
check bl=0.0723679 gives sumL 7975.62
check bl=0.0722233 gives sumL 7975.62
check bl=0.0721366 gives sumL 7975.62
check bl=0.258984 gives sumL 6182.76
check bl=5.12949 gives sumL 2300.27
check bl=0.276201 gives sumL 6181.42
check bl=0.259243 gives sumL 6182.76
check bl=0.259502 gives sumL 6182.76
check bl=0.194079 gives sumL 6687.21
check bl=5.09704 gives sumL 2352.82
check bl=0.252514 gives sumL 6667.91
check bl=0.194525 gives sumL 6687.21
check bl=0.19472 gives sumL 6687.21
check bl=0.194331 gives sumL 6687.21
check bl=0.0762723 gives sumL 7922.39
check bl=5.03814 gives sumL 2447.39
check bl=0.0964052 gives sumL 7915.34
check bl=0.0763486 gives sumL 7922.39
check bl=0.0764249 gives sumL 7922.39
check bl=0.169703 gives sumL 6908.17
check bl=5.08485 gives sumL 2372.37
check bl=0.206529 gives sumL 6898.62
check bl=0.169926 gives sumL 6908.17
check bl=0.170096 gives sumL 6908.17
check bl=1.1893 gives sumL 2914.3
check bl=5.59465 gives sumL 1707.86
check bl=1.22362 gives sumL 2913.86
check bl=1.19132 gives sumL 2914.3
check bl=1.19251 gives sumL 2914.3
check bl=0.079531 gives sumL 7878.45
check bl=5.03977 gives sumL 2442.18
check bl=0.0980814 gives sumL 7872.63
check bl=0.0796105 gives sumL 7878.45
check bl=0.0716734 gives sumL 7981.76
check bl=5.03584 gives sumL 2450.82
check bl=0.120497 gives sumL 7945.69
check bl=0.0718341 gives sumL 7981.76
check bl=0.071906 gives sumL 7981.75
check bl=0.0717623 gives sumL 7981.76
check bl=0.439517 gives sumL 5095.91
check bl=5.21976 gives sumL 2155.01
check bl=0.463307 gives sumL 5094.69
check bl=0.439956 gives sumL 5095.91
check bl=0.440396 gives sumL 5095.91
check bl=0.108055 gives sumL 7536.37
check bl=5.05403 gives sumL 2412.47
check bl=0.145483 gives sumL 7520.68
check bl=0.108206 gives sumL 7536.37
check bl=0.108315 gives sumL 7536.37
check bl=0.180926 gives sumL 6806.91
check bl=5.09046 gives sumL 2353.9
check bl=0.199764 gives sumL 6804.43
check bl=0.181107 gives sumL 6806.91
check bl=0.181288 gives sumL 6806.91
check bl=0.116793 gives sumL 7460.06
check bl=5.0584 gives sumL 2422.08
check bl=0.135214 gives sumL 7456.18
check bl=0.116909 gives sumL 7460.06
check bl=0.117026 gives sumL 7460.06
check bl=0.134182 gives sumL 7271.54
check bl=5.06709 gives sumL 2405.88
check bl=0.160406 gives sumL 7265.01
check bl=0.134316 gives sumL 7271.54
check bl=0.13445 gives sumL 7271.54
check bl=0.268667 gives sumL 6124.47
check bl=5.13433 gives sumL 2300.21
check bl=0.309547 gives sumL 6117.67
check bl=0.269065 gives sumL 6124.47
check bl=0.269334 gives sumL 6124.47
check bl=0.216877 gives sumL 6513.7
check bl=5.10844 gives sumL 2338.85
check bl=0.235355 gives sumL 6511.78
check bl=0.217094 gives sumL 6513.7
check bl=0.217311 gives sumL 6513.7
check bl=0.32406 gives sumL 5757.77
check bl=5.16203 gives sumL 2255.92
check bl=0.349477 gives sumL 5755.64
check bl=0.324384 gives sumL 5757.77
check bl=0.324709 gives sumL 5757.77
check bl=0.063397 gives sumL 8105.45
check bl=0.0316985 gives sumL 8065.89
check bl=0.0633336 gives sumL 8105.45
check bl=0.0801421 gives sumL 7879.61
check bl=5.04007 gives sumL 2447.88
check bl=0.126979 gives sumL 7848.95
check bl=0.0803054 gives sumL 7879.61
check bl=0.0803857 gives sumL 7879.61
check bl=0.0802251 gives sumL 7879.61
check bl=0.139982 gives sumL 7208.33
check bl=0.069991 gives sumL 7128.83
check bl=0.139842 gives sumL 7208.33
check bl=0.304044 gives sumL 5882.34
check bl=5.15202 gives sumL 2272.8
check bl=0.349146 gives sumL 5875.37
check bl=0.304555 gives sumL 5882.34
check bl=0.304859 gives sumL 5882.34
check bl=0.872824 gives sumL 3597.25
check bl=5.43641 gives sumL 1892.05
check bl=0.90199 gives sumL 3596.67
check bl=0.873958 gives sumL 3597.26
check bl=0.874832 gives sumL 3597.25
check bl=0.0716754 gives sumL 7990.45
check bl=0.0358378 gives sumL 7946.39
check bl=0.0716038 gives sumL 7990.45
check bl=0.0715322 gives sumL 7990.45
check bl=0.305727 gives sumL 5873.63
check bl=5.15286 gives sumL 2271.95
check bl=0.327606 gives sumL 5871.91
check bl=0.306032 gives sumL 5873.63
check bl=0.306338 gives sumL 5873.63
check bl=0.177114 gives sumL 6845.79
check bl=5.08856 gives sumL 2373.04
check bl=0.202966 gives sumL 6841.14
check bl=0.177291 gives sumL 6845.79
check bl=0.177468 gives sumL 6845.79
check bl=0.157616 gives sumL 7027.39
check bl=5.07881 gives sumL 2386.61
check bl=0.188465 gives sumL 7019.97
check bl=0.157784 gives sumL 7027.39
check bl=0.157942 gives sumL 7027.39
check bl=0.0999601 gives sumL 7634.88
check bl=5.04998 gives sumL 2433.4
check bl=0.128896 gives sumL 7624.3
check bl=0.100063 gives sumL 7634.88
check bl=0.100163 gives sumL 7634.88
check bl=0.0587792 gives sumL 8168.41
check bl=0.0293896 gives sumL 8131.63
check bl=0.0587204 gives sumL 8168.41
check bl=0.0765924 gives sumL 7923.03
check bl=5.0383 gives sumL 2451.09
check bl=0.109712 gives sumL 7905.64
check bl=0.076691 gives sumL 7923.03
check bl=0.0767677 gives sumL 7923.03
check bl=0.612994 gives sumL 4382.71
check bl=5.3065 gives sumL 2051.97
check bl=0.643623 gives sumL 4381.52
check bl=0.613749 gives sumL 4382.71
check bl=0.614363 gives sumL 4382.71
check bl=0.443091 gives sumL 5102.93
check bl=5.22155 gives sumL 2172.36
check bl=0.463049 gives sumL 5102.08
check bl=0.443534 gives sumL 5102.93
check bl=0.443977 gives sumL 5102.93
check bl=0.673741 gives sumL 4172.31
check bl=5.33687 gives sumL 2011.45
check bl=0.700593 gives sumL 4171.53
check bl=0.674481 gives sumL 4172.32
check bl=0.675155 gives sumL 4172.31
check bl=0.204049 gives sumL 6619.58
check bl=5.10202 gives sumL 2351.77
check bl=0.214858 gives sumL 6618.85
check bl=0.204253 gives sumL 6619.58
check bl=0.144847 gives sumL 7147.55
check bl=5.07242 gives sumL 2392.09
check bl=0.170681 gives sumL 7141.71
check bl=0.144992 gives sumL 7147.55
check bl=0.145137 gives sumL 7147.55
check bl=0.102549 gives sumL 7602.25
check bl=5.05127 gives sumL 2426.55
check bl=0.150943 gives sumL 7576.11
check bl=0.102753 gives sumL 7602.25
check bl=0.102856 gives sumL 7602.25
check bl=0.187184 gives sumL 6759.12
check bl=5.09359 gives sumL 2362.33
check bl=0.228518 gives sumL 6748.46
check bl=0.187464 gives sumL 6759.12
check bl=0.187651 gives sumL 6759.12
check bl=0.146478 gives sumL 7143.66
check bl=5.07324 gives sumL 2397.33
check bl=0.179014 gives sumL 7134.75
check bl=0.146645 gives sumL 7143.66
check bl=0.146792 gives sumL 7143.66
check bl=0.223765 gives sumL 6442.97
check bl=5.11188 gives sumL 2326.3
check bl=0.262489 gives sumL 6435.32
check bl=0.224074 gives sumL 6442.98
check bl=0.224298 gives sumL 6442.97
check bl=0.124107 gives sumL 7363.25
check bl=5.06205 gives sumL 2408.24
check bl=0.142087 gives sumL 7359.77
check bl=0.124231 gives sumL 7363.25
check bl=0.696423 gives sumL 4090.44
check bl=5.34821 gives sumL 1989.81
check bl=0.717539 gives sumL 4089.98
check bl=0.697119 gives sumL 4090.44
check bl=0.697816 gives sumL 4090.44
check bl=0.454997 gives sumL 5034.37
check bl=5.2275 gives sumL 2152.38
check bl=0.474366 gives sumL 5033.6
check bl=0.455452 gives sumL 5034.37
check bl=0.455907 gives sumL 5034.37
check bl=2.45007 gives sumL 1594.44
check bl=6.22504 gives sumL 1207.25
check bl=2.48004 gives sumL 1594.38
check bl=2.45491 gives sumL 1594.44
check bl=2.45736 gives sumL 1594.44
check bl=1.51976 gives sumL 2435.24
check bl=5.75988 gives sumL 1556.45
check bl=1.53479 gives sumL 2435.19
check bl=1.52128 gives sumL 2435.24
check bl=1.5228 gives sumL 2435.24
check bl=1.87763 gives sumL 2054.71
check bl=0.938813 gives sumL 1763.1
check bl=1.87575 gives sumL 2054.71
check bl=1.08805 gives sumL 3114.54
check bl=5.54402 gives sumL 1763.81
check bl=1.09922 gives sumL 3114.48
check bl=1.08913 gives sumL 3114.54
check bl=1.09022 gives sumL 3114.54
check bl=0.256951 gives sumL 6193.48
check bl=5.12848 gives sumL 2294.96
check bl=0.288988 gives sumL 6188.97
check bl=0.257238 gives sumL 6193.48
check bl=0.257496 gives sumL 6193.48
check bl=1.4918 gives sumL 2476.81
check bl=5.7459 gives sumL 1576.43
check bl=1.52605 gives sumL 2476.55
check bl=1.49457 gives sumL 2476.82
check bl=1.49607 gives sumL 2476.82
check bl=0.356237 gives sumL 5558.87
check bl=5.17812 gives sumL 2225.5
check bl=0.372066 gives sumL 5558.13
check bl=0.356594 gives sumL 5558.87
check bl=0.35695 gives sumL 5558.87
check bl=1.95714 gives sumL 1949.77
check bl=5.97857 gives sumL 1366.06
check bl=2.00221 gives sumL 1949.53
check bl=1.9625 gives sumL 1949.77
check bl=1.96054 gives sumL 1949.77
check bl=0.414491 gives sumL 5235.68
check bl=0.207246 gives sumL 5058.06
check bl=0.414077 gives sumL 5235.68
check bl=0.623519 gives sumL 4329.37
check bl=5.31176 gives sumL 2028.78
check bl=0.630794 gives sumL 4329.3
check bl=0.624143 gives sumL 4329.37
check bl=0.356539 gives sumL 5545.5
check bl=5.17827 gives sumL 2212.12
check bl=0.367307 gives sumL 5545.15
check bl=0.356896 gives sumL 5545.5
check bl=0.22819 gives sumL 6403.11
check bl=5.11409 gives sumL 2320.84
check bl=0.258291 gives sumL 6398.5
check bl=0.228427 gives sumL 6403.11
check bl=0.228655 gives sumL 6403.11
check bl=0.122996 gives sumL 7358.7
check bl=5.0615 gives sumL 2408.04
check bl=0.157838 gives sumL 7346.61
check bl=0.123151 gives sumL 7358.7
check bl=0.123275 gives sumL 7358.7
check bl=0.135063 gives sumL 7226.95
check bl=5.06753 gives sumL 2395.92
check bl=0.167212 gives sumL 7217.49
check bl=0.135216 gives sumL 7226.95
check bl=0.135351 gives sumL 7226.95
check bl=0.271711 gives sumL 6082.16
check bl=5.13586 gives sumL 2289.73
check bl=0.297544 gives sumL 6079.39
check bl=0.271982 gives sumL 6082.16
check bl=0.272254 gives sumL 6082.16
check bl=0.0767654 gives sumL 7909.12
check bl=5.03838 gives sumL 2450
check bl=0.126306 gives sumL 7874.24
check bl=0.0769373 gives sumL 7909.12
check bl=0.0770142 gives sumL 7909.12
check bl=0.0768603 gives sumL 7909.12
check bl=0.057569 gives sumL 8176.8
check bl=5.02878 gives sumL 2468.64
check bl=0.0805154 gives sumL 8165.19
check bl=0.0576265 gives sumL 8176.8
check bl=0.0576842 gives sumL 8176.8
check bl=0.0611897 gives sumL 8125.03
check bl=5.03059 gives sumL 2465.72
check bl=0.0866342 gives sumL 8111.81
check bl=0.0612509 gives sumL 8125.03
check bl=0.0613121 gives sumL 8125.03
check bl=0.173046 gives sumL 6880.12
check bl=5.08652 gives sumL 2372.27
check bl=0.192404 gives sumL 6877.37
check bl=0.173219 gives sumL 6880.12
check bl=0.173392 gives sumL 6880.12
check bl=0.142739 gives sumL 7165.46
check bl=5.07137 gives sumL 2395.74
check bl=0.158058 gives sumL 7163.28
check bl=0.142882 gives sumL 7165.46
check bl=0.04201 gives sumL 8403.59
check bl=5.021 gives sumL 2479.86
check bl=0.10905 gives sumL 8316.56
check bl=0.0422071 gives sumL 8403.59
check bl=0.0420843 gives sumL 8403.59
check bl=0.0421264 gives sumL 8403.59
check bl=0.266697 gives sumL 6110.91
check bl=0.133349 gives sumL 5979.21
check bl=0.26643 gives sumL 6110.91
check bl=1.38637 gives sumL 2590.92
check bl=5.69318 gives sumL 1602.8
check bl=1.39294 gives sumL 2590.91
check bl=1.38775 gives sumL 2590.92
check bl=2.23261 gives sumL 1752.73
check bl=1.11631 gives sumL 1463.97
check bl=2.23038 gives sumL 1752.73
check bl=0.529878 gives sumL 4682.92
check bl=5.26494 gives sumL 2089.1
check bl=0.560721 gives sumL 4681.4
check bl=0.530507 gives sumL 4682.92
check bl=0.531037 gives sumL 4682.92
check bl=1.00808 gives sumL 3278.61
check bl=0.504042 gives sumL 3012.23
check bl=1.00708 gives sumL 3278.61
check bl=0.353624 gives sumL 5554.24
check bl=5.17681 gives sumL 2218.72
check bl=0.365207 gives sumL 5553.83
check bl=0.353978 gives sumL 5554.24
check bl=0.19221 gives sumL 6695.92
check bl=5.0961 gives sumL 2350.09
check bl=0.219295 gives sumL 6691.29
check bl=0.192402 gives sumL 6695.92
check bl=0.192594 gives sumL 6695.91
check bl=0.0492494 gives sumL 8291.32
check bl=0.0246247 gives sumL 8260.22
check bl=0.0492001 gives sumL 8291.32
check bl=0.0491509 gives sumL 8291.32
check bl=0.201223 gives sumL 6615.63
check bl=5.10061 gives sumL 2338.66
check bl=0.22331 gives sumL 6612.67
check bl=0.201424 gives sumL 6615.63
check bl=0.201625 gives sumL 6615.63
check bl=0.158669 gives sumL 7020.61
check bl=5.07933 gives sumL 2395.24
check bl=0.18295 gives sumL 7015.94
check bl=0.158828 gives sumL 7020.61
check bl=0.158986 gives sumL 7020.61
check bl=0.0946119 gives sumL 7703.29
check bl=5.04731 gives sumL 2448.21
check bl=0.120399 gives sumL 7694.27
check bl=0.0947066 gives sumL 7703.29
check bl=0.0948013 gives sumL 7703.29
check bl=0.449404 gives sumL 5072.44
check bl=5.2247 gives sumL 2171.22
check bl=0.463879 gives sumL 5072
check bl=0.449853 gives sumL 5072.44
check bl=0.450303 gives sumL 5072.44
check bl=0.649192 gives sumL 4234.31
check bl=5.3246 gives sumL 2013.94
check bl=0.665224 gives sumL 4234
check bl=0.649842 gives sumL 4234.31
check bl=0.650491 gives sumL 4234.31
check bl=0.096832 gives sumL 7662.45
check bl=5.04842 gives sumL 2433.43
check bl=0.130399 gives sumL 7648.16
check bl=0.0969531 gives sumL 7662.45
check bl=0.09705 gives sumL 7662.45
check bl=0.161791 gives sumL 6976.78
check bl=5.0809 gives sumL 2373.67
check bl=0.191217 gives sumL 6970.19
check bl=0.161955 gives sumL 6976.78
check bl=0.162117 gives sumL 6976.78
check bl=0.680166 gives sumL 4148.13
check bl=5.34008 gives sumL 2007.09
check bl=0.694226 gives sumL 4147.91
check bl=0.680847 gives sumL 4148.13
check bl=0.681528 gives sumL 4148.13
check bl=0.596403 gives sumL 4438.94
check bl=0.298202 gives sumL 4222.13
check bl=0.595807 gives sumL 4438.94
check bl=0.133331 gives sumL 7261.98
check bl=0.0666655 gives sumL 7185.95
check bl=0.133198 gives sumL 7261.98
check bl=0.133064 gives sumL 7261.98
check bl=3.8997 gives sumL 975.206
check bl=6.94985 gives sumL 849.932
check bl=3.91424 gives sumL 975.203
check bl=3.90414 gives sumL 975.206
check bl=3.90804 gives sumL 975.206
check bl=2.33022 gives sumL 1676
check bl=6.16511 gives sumL 1246.47
check bl=2.33887 gives sumL 1676
check bl=2.33255 gives sumL 1676
check bl=2.33488 gives sumL 1676
check bl=0.399832 gives sumL 5309.29
check bl=5.19992 gives sumL 2178.78
check bl=0.401748 gives sumL 5309.29
check bl=0.400232 gives sumL 5309.29
check bl=8.74435 gives sumL 357.127
check bl=9.37218 gives sumL 356.022
check bl=8.75553 gives sumL 357.127
check bl=8.76429 gives sumL 357.126
check bl=3e-06 gives sumL 9235.69
check bl=1.55e-06 gives sumL 9235.68
check bl=2.9969e-06 gives sumL 9235.69
check bl=0.608062 gives sumL 4394.49
check bl=5.30403 gives sumL 2046.22
check bl=0.630674 gives sumL 4393.82
check bl=0.60867 gives sumL 4394.49
check bl=0.609279 gives sumL 4394.49
check bl=0.505964 gives sumL 4808.48
check bl=5.25298 gives sumL 2120.49
check bl=0.52218 gives sumL 4808.02
check bl=0.50647 gives sumL 4808.48
check bl=0.506977 gives sumL 4808.48
check bl=0.616868 gives sumL 4362.97
check bl=5.30843 gives sumL 2038.11
check bl=0.621146 gives sumL 4362.95
check bl=0.617485 gives sumL 4362.97
check bl=1.3786 gives sumL 2620.94
check bl=5.6893 gives sumL 1614.82
check bl=1.40637 gives sumL 2620.73
check bl=1.38061 gives sumL 2620.94
check bl=1.38199 gives sumL 2620.94
check bl=0.44531 gives sumL 5082.15
check bl=5.22266 gives sumL 2157.33
check bl=0.468068 gives sumL 5081.05
check bl=0.445756 gives sumL 5082.15
check bl=0.446201 gives sumL 5082.15
check bl=1.08158 gives sumL 3115.7
check bl=5.54079 gives sumL 1756.62
check bl=1.10464 gives sumL 3115.46
check bl=1.08276 gives sumL 3115.7
check bl=1.08384 gives sumL 3115.7
check bl=0.418183 gives sumL 5213.58
check bl=0.209092 gives sumL 5035.42
check bl=0.417765 gives sumL 5213.58
check bl=1.1422 gives sumL 3007.04
check bl=5.5711 gives sumL 1730.54
check bl=1.16425 gives sumL 3006.84
check bl=1.14341 gives sumL 3007.04
check bl=1.14456 gives sumL 3007.04
check bl=0.486796 gives sumL 4880.15
check bl=5.2434 gives sumL 2115.54
check bl=0.488654 gives sumL 4880.15
check bl=0.487283 gives sumL 4880.15
check bl=1.79452 gives sumL 2105.05
check bl=5.89726 gives sumL 1425.61
check bl=1.81276 gives sumL 2105
check bl=1.79639 gives sumL 2105.05
check bl=1.79819 gives sumL 2105.05
check bl=0.150757 gives sumL 7081.11
check bl=5.07538 gives sumL 2371.5
check bl=0.174784 gives sumL 7076.25
check bl=0.150908 gives sumL 7081.11
check bl=0.151059 gives sumL 7081.11
check bl=2.68515 gives sumL 1453.34
check bl=6.34258 gives sumL 1135.33
check bl=2.71573 gives sumL 1453.29
check bl=2.69076 gives sumL 1453.34
check bl=2.68807 gives sumL 1453.34
check bl=2.88151 gives sumL 1336.54
check bl=1.44075 gives sumL 1059.06
check bl=2.87862 gives sumL 1336.54
check bl=0.224556 gives sumL 6435.73
check bl=5.11228 gives sumL 2311.69
check bl=0.243268 gives sumL 6433.85
check bl=0.224781 gives sumL 6435.73
check bl=0.225006 gives sumL 6435.73
check bl=0.322489 gives sumL 5740.69
check bl=5.16124 gives sumL 2225.76
check bl=0.331856 gives sumL 5740.38
check bl=0.322811 gives sumL 5740.69
check bl=2.23535 gives sumL 1729.96
check bl=6.11768 gives sumL 1264.54
check bl=2.24335 gives sumL 1729.96
check bl=2.23759 gives sumL 1729.96
check bl=3.29956 gives sumL 1168
check bl=6.64978 gives sumL 970.149
check bl=3.31409 gives sumL 1167.99
check bl=3.30306 gives sumL 1168
check bl=3.30637 gives sumL 1168
check bl=0.24493 gives sumL 6278.39
check bl=5.12247 gives sumL 2293.75
check bl=0.25297 gives sumL 6278.07
check bl=0.245175 gives sumL 6278.39
check bl=0.24376 gives sumL 6283.25
check bl=5.12188 gives sumL 2290.77
check bl=0.251217 gives sumL 6282.97
check bl=0.244004 gives sumL 6283.25
check bl=0.14825 gives sumL 7107.89
check bl=0.074125 gives sumL 7024.65
check bl=0.148102 gives sumL 7107.89
check bl=0.646449 gives sumL 4234.16
check bl=5.32322 gives sumL 1992.22
check bl=0.655793 gives sumL 4234.05
check bl=0.647095 gives sumL 4234.16
check bl=0.376796 gives sumL 5428.97
check bl=5.1884 gives sumL 2189.4
check bl=0.383446 gives sumL 5428.84
check bl=0.377173 gives sumL 5428.97
check bl=1.31474 gives sumL 2699.29
check bl=5.65737 gives sumL 1634.19
check bl=1.3257 gives sumL 2699.25
check bl=1.31605 gives sumL 2699.29
check bl=1.31737 gives sumL 2699.29
check bl=0.800472 gives sumL 3758.44
check bl=5.40024 gives sumL 1909.69
check bl=0.812785 gives sumL 3758.31
check bl=0.801272 gives sumL 3758.44
check bl=0.802073 gives sumL 3758.44
check bl=2.46738 gives sumL 1561.5
check bl=6.23369 gives sumL 1181.3
check bl=2.48282 gives sumL 1561.48
check bl=2.46985 gives sumL 1561.5
check bl=2.47232 gives sumL 1561.5
check bl=0.710119 gives sumL 4033.57
check bl=5.35506 gives sumL 1959.84
check bl=0.730116 gives sumL 4033.17
check bl=0.710829 gives sumL 4033.57
check bl=0.71154 gives sumL 4033.57
check bl=0.454347 gives sumL 5032.85
check bl=5.22717 gives sumL 2138.78
check bl=0.487814 gives sumL 5030.58
check bl=0.454918 gives sumL 5032.85
check bl=0.455373 gives sumL 5032.85
check bl=2.62892 gives sumL 1483.5
check bl=6.31446 gives sumL 1149.15
check bl=2.64787 gives sumL 1483.48
check bl=2.63225 gives sumL 1483.5
check bl=2.63489 gives sumL 1483.5
--- Iter=3 logL=-152370
LikelihoodLast was not sent to bblEM
check bl=0.0652763 gives sumL 8061.94
check bl=5.03264 gives sumL 2460.86
check bl=0.0962417 gives sumL 8044.13
check bl=0.0653558 gives sumL 8061.94
check bl=0.0654212 gives sumL 8061.94
check bl=0.069727 gives sumL 7990.96
check bl=5.03486 gives sumL 2449.63
check bl=0.0730192 gives sumL 7990.72
check bl=0.0697967 gives sumL 7990.96
check bl=0.243678 gives sumL 6299.32
check bl=5.12184 gives sumL 2328.95
check bl=0.260243 gives sumL 6297.98
check bl=0.243922 gives sumL 6299.32
check bl=0.244166 gives sumL 6299.32
check bl=0.192726 gives sumL 6701.98
check bl=5.09636 gives sumL 2363.62
check bl=0.219904 gives sumL 6697.31
check bl=0.192919 gives sumL 6701.98
check bl=0.193112 gives sumL 6701.98
check bl=0.890695 gives sumL 3520.55
check bl=5.44535 gives sumL 1865.22
check bl=0.912358 gives sumL 3520.24
check bl=0.891585 gives sumL 3520.55
check bl=0.892477 gives sumL 3520.55
check bl=0.0717806 gives sumL 7970.76
check bl=5.03589 gives sumL 2453.45
check bl=0.09882 gives sumL 7957.91
check bl=0.0718524 gives sumL 7970.76
check bl=0.0719243 gives sumL 7970.76
check bl=1.76729 gives sumL 2154.85
check bl=5.88365 gives sumL 1460.81
check bl=1.79317 gives sumL 2154.75
check bl=1.76991 gives sumL 2154.85
check bl=1.77168 gives sumL 2154.85
check bl=0.124659 gives sumL 7361.83
check bl=5.06233 gives sumL 2421.56
check bl=0.156285 gives sumL 7351.8
check bl=0.124798 gives sumL 7361.83
check bl=0.124922 gives sumL 7361.83
check bl=0.228963 gives sumL 6404.46
check bl=5.11448 gives sumL 2327.62
check bl=0.251954 gives sumL 6401.7
check bl=0.229191 gives sumL 6404.46
check bl=0.229421 gives sumL 6404.46
check bl=1.18267 gives sumL 2940.65
check bl=5.59133 gives sumL 1721.78
check bl=1.21428 gives sumL 2940.27
check bl=1.18451 gives sumL 2940.65
check bl=1.1857 gives sumL 2940.65
check bl=0.0727567 gives sumL 7985.66
check bl=5.03638 gives sumL 2466.83
check bl=0.129379 gives sumL 7939.68
check bl=0.0729567 gives sumL 7985.66
check bl=0.0730297 gives sumL 7985.66
check bl=0.0728838 gives sumL 7985.66
check bl=0.0795493 gives sumL 7898.99
check bl=5.03977 gives sumL 2464.13
check bl=0.125774 gives sumL 7868.71
check bl=0.0797081 gives sumL 7898.99
check bl=0.0797878 gives sumL 7898.99
check bl=2.54012 gives sumL 1552.44
check bl=6.27006 gives sumL 1192.65
check bl=2.55366 gives sumL 1552.43
check bl=2.54266 gives sumL 1552.44
check bl=2.5452 gives sumL 1552.44
check bl=0.741464 gives sumL 3950.76
check bl=5.37073 gives sumL 1959.39
check bl=0.76198 gives sumL 3950.37
check bl=0.742205 gives sumL 3950.76
check bl=0.742948 gives sumL 3950.76
check bl=0.496897 gives sumL 4843.23
check bl=5.24845 gives sumL 2117.17
check bl=0.511195 gives sumL 4842.86
check bl=0.497394 gives sumL 4843.23
check bl=0.497891 gives sumL 4843.23
check bl=3.88108 gives sumL 988.376
check bl=6.94054 gives sumL 862.026
check bl=3.89122 gives sumL 988.374
check bl=3.8772 gives sumL 988.374
check bl=3.88496 gives sumL 988.376
check bl=0.673119 gives sumL 4165.2
check bl=5.33656 gives sumL 2001.64
check bl=0.694746 gives sumL 4164.68
check bl=0.673792 gives sumL 4165.2
check bl=0.674466 gives sumL 4165.2
check bl=0.390794 gives sumL 5363.29
check bl=5.1954 gives sumL 2194.44
check bl=0.395162 gives sumL 5363.24
check bl=0.391185 gives sumL 5363.29
check bl=0.92055 gives sumL 3442.26
check bl=5.46028 gives sumL 1834.63
check bl=0.947942 gives sumL 3441.79
check bl=0.921674 gives sumL 3442.26
check bl=0.922596 gives sumL 3442.26
check bl=0.274674 gives sumL 6067.87
check bl=5.13734 gives sumL 2277.65
check bl=0.309343 gives sumL 6063.03
check bl=0.27501 gives sumL 6067.87
check bl=0.275285 gives sumL 6067.87
check bl=1.69629 gives sumL 2187.45
check bl=5.84814 gives sumL 1454
check bl=1.70643 gives sumL 2187.43
check bl=1.69798 gives sumL 2187.45
check bl=1.69968 gives sumL 2187.45
check bl=0.873769 gives sumL 3554.42
check bl=5.43688 gives sumL 1858.59
check bl=0.896444 gives sumL 3554.06
check bl=0.874643 gives sumL 3554.42
check bl=0.875517 gives sumL 3554.42
check bl=0.225657 gives sumL 6434.45
check bl=5.11283 gives sumL 2317.39
check bl=0.240782 gives sumL 6433.21
check bl=0.225883 gives sumL 6434.45
check bl=0.361016 gives sumL 5527.32
check bl=5.18051 gives sumL 2213.68
check bl=0.372568 gives sumL 5526.93
check bl=0.361377 gives sumL 5527.32
check bl=0.384204 gives sumL 5400.97
check bl=0.192102 gives sumL 5231.43
check bl=0.38382 gives sumL 5400.97
check bl=1.44907 gives sumL 2517.82
check bl=5.72454 gives sumL 1578.88
check bl=1.45728 gives sumL 2517.8
check bl=1.45052 gives sumL 2517.82
check bl=2.13048 gives sumL 1813.62
check bl=6.06524 gives sumL 1310.73
check bl=2.15358 gives sumL 1813.57
check bl=2.1335 gives sumL 1813.62
check bl=2.13564 gives sumL 1813.62
check bl=1.84098 gives sumL 2056.45
check bl=5.92049 gives sumL 1405.11
check bl=1.86451 gives sumL 2056.37
check bl=1.84348 gives sumL 2056.45
check bl=1.84533 gives sumL 2056.45
check bl=0.919053 gives sumL 3474
check bl=5.45953 gives sumL 1861.61
check bl=0.932913 gives sumL 3473.88
check bl=0.919972 gives sumL 3474
check bl=0.920892 gives sumL 3474
check bl=0.961774 gives sumL 3358.63
check bl=5.48089 gives sumL 1823.65
check bl=0.96996 gives sumL 3358.59
check bl=0.962736 gives sumL 3358.63
check bl=1.42105 gives sumL 2557.42
check bl=5.71053 gives sumL 1592.67
check bl=1.42632 gives sumL 2557.41
check bl=1.42248 gives sumL 2557.42
check bl=1.45584 gives sumL 2514.38
check bl=5.72792 gives sumL 1580.72
check bl=1.46864 gives sumL 2514.34
check bl=1.45729 gives sumL 2514.38
check bl=1.45875 gives sumL 2514.38
check bl=0.00171847 gives sumL 9204.23
check bl=5.00086 gives sumL 2507.39
check bl=0.0354265 gives sumL 9104.71
check bl=0.0017487 gives sumL 9204.23
check bl=0.00172019 gives sumL 9204.23
check bl=0.00172191 gives sumL 9204.23
check bl=1.71746e-06 gives sumL 9259.33
check bl=9.08728e-07 gives sumL 9259.33
check bl=1.67038e-06 gives sumL 9259.33
check bl=1.64951e-06 gives sumL 9259.33
check bl=1.63249e-06 gives sumL 9259.33
check bl=1.63422e-06 gives sumL 9259.33
check bl=2.29973 gives sumL 1677.55
check bl=6.14986 gives sumL 1241.38
check bl=2.3256 gives sumL 1677.5
check bl=2.30352 gives sumL 1677.55
check bl=2.30582 gives sumL 1677.55
check bl=0.989407 gives sumL 3304.32
check bl=5.4947 gives sumL 1801.88
check bl=1.01222 gives sumL 3304.04
check bl=0.990441 gives sumL 3304.32
check bl=0.991431 gives sumL 3304.32
check bl=0.192236 gives sumL 6706.05
check bl=0.096118 gives sumL 6603.51
check bl=0.192044 gives sumL 6706.05
check bl=0.261408 gives sumL 6187.51
check bl=5.1307 gives sumL 2328.52
check bl=0.285879 gives sumL 6184.91
check bl=0.261669 gives sumL 6187.51
check bl=0.261931 gives sumL 6187.51
check bl=0.442504 gives sumL 5113.48
check bl=5.22125 gives sumL 2187.11
check bl=0.474254 gives sumL 5111.38
check bl=0.443036 gives sumL 5113.48
check bl=0.443479 gives sumL 5113.48
check bl=0.132277 gives sumL 7289.46
check bl=5.06614 gives sumL 2435.21
check bl=0.183233 gives sumL 7267.11
check bl=0.132548 gives sumL 7289.46
check bl=0.13268 gives sumL 7289.46
check bl=0.132415 gives sumL 7289.46
check bl=0.170305 gives sumL 6917.95
check bl=5.08515 gives sumL 2401.68
check bl=0.200574 gives sumL 6911.41
check bl=0.170484 gives sumL 6917.95
check bl=0.170654 gives sumL 6917.95
check bl=0.412556 gives sumL 5267.52
check bl=5.20628 gives sumL 2211.96
check bl=0.440154 gives sumL 5265.75
check bl=0.412977 gives sumL 5267.52
check bl=0.41339 gives sumL 5267.52
check bl=0.0475703 gives sumL 8340.87
check bl=5.02379 gives sumL 2505.51
check bl=0.0821248 gives sumL 8313.26
check bl=0.0476465 gives sumL 8340.87
check bl=0.0476942 gives sumL 8340.87
check bl=0.977611 gives sumL 3346.07
check bl=5.48881 gives sumL 1823.21
check bl=0.979503 gives sumL 3346.06
check bl=0.976633 gives sumL 3346.07
check bl=0.633694 gives sumL 4334.67
check bl=5.31685 gives sumL 2063.9
check bl=0.651215 gives sumL 4334.3
check bl=0.634328 gives sumL 4334.67
check bl=0.634962 gives sumL 4334.67
check bl=0.505488 gives sumL 4833.06
check bl=5.25274 gives sumL 2146.65
check bl=0.53919 gives sumL 4831.12
check bl=0.506153 gives sumL 4833.06
check bl=0.506659 gives sumL 4833.06
check bl=2.70807 gives sumL 1459.72
check bl=6.35404 gives sumL 1143.32
check bl=2.73838 gives sumL 1459.68
check bl=2.71374 gives sumL 1459.73
check bl=2.71103 gives sumL 1459.73
check bl=0.216734 gives sumL 6511.59
check bl=5.10837 gives sumL 2341.75
check bl=0.235487 gives sumL 6509.63
check bl=0.216951 gives sumL 6511.59
check bl=0.217168 gives sumL 6511.59
check bl=2.45048 gives sumL 1611.7
check bl=6.22524 gives sumL 1220.36
check bl=2.48116 gives sumL 1611.64
check bl=2.45548 gives sumL 1611.7
check bl=2.45303 gives sumL 1611.7
check bl=0.530634 gives sumL 4701.75
check bl=0.265317 gives sumL 4498.47
check bl=0.530103 gives sumL 4701.75
check bl=0.865213 gives sumL 3616.78
check bl=5.43261 gives sumL 1903
check bl=0.885114 gives sumL 3616.51
check bl=0.866079 gives sumL 3616.78
check bl=0.866945 gives sumL 3616.78
check bl=0.65611 gives sumL 4244.59
check bl=5.32806 gives sumL 2039.54
check bl=0.669596 gives sumL 4244.38
check bl=0.656767 gives sumL 4244.59
check bl=0.657423 gives sumL 4244.59
check bl=0.640847 gives sumL 4285.39
check bl=5.32042 gives sumL 2038.83
check bl=0.658679 gives sumL 4285.01
check bl=0.641488 gives sumL 4285.4
check bl=0.642129 gives sumL 4285.39
check bl=0.208535 gives sumL 6584.63
check bl=5.10427 gives sumL 2361.05
check bl=0.219229 gives sumL 6583.94
check bl=0.208744 gives sumL 6584.63
check bl=0.299011 gives sumL 5923.02
check bl=5.14951 gives sumL 2289.14
check bl=0.31535 gives sumL 5922.02
check bl=0.29931 gives sumL 5923.02
check bl=0.299609 gives sumL 5923.02
check bl=0.270486 gives sumL 6118.79
check bl=5.13524 gives sumL 2323.14
check bl=0.303647 gives sumL 6114.3
check bl=0.270803 gives sumL 6118.79
check bl=0.271074 gives sumL 6118.79
check bl=0.145674 gives sumL 7147.99
check bl=5.07284 gives sumL 2424.56
check bl=0.197987 gives sumL 7126.65
check bl=0.145976 gives sumL 7147.99
check bl=0.146122 gives sumL 7147.99
check bl=0.14583 gives sumL 7147.99
check bl=0.042361 gives sumL 8418.91
check bl=5.02118 gives sumL 2510.78
check bl=0.0609406 gives sumL 8408.54
check bl=0.0424034 gives sumL 8418.91
check bl=0.0156468 gives sumL 8885.22
check bl=5.00782 gives sumL 2534.08
check bl=0.0497384 gives sumL 8831.1
check bl=0.0156908 gives sumL 8885.22
check bl=0.0156312 gives sumL 8885.22
check bl=0.0156625 gives sumL 8885.22
check bl=0.0127 gives sumL 8945.9
check bl=5.00635 gives sumL 2536.86
check bl=0.0350543 gives sumL 8913.65
check bl=0.0127201 gives sumL 8945.9
check bl=0.0126873 gives sumL 8945.9
check bl=0.0421755 gives sumL 8427.85
check bl=5.02109 gives sumL 2511.03
check bl=0.0623667 gives sumL 8415.78
check bl=0.0422176 gives sumL 8427.85
check bl=0.0422599 gives sumL 8427.85
check bl=0.0522139 gives sumL 8276.38
check bl=5.02611 gives sumL 2503.23
check bl=0.0828135 gives sumL 8255.47
check bl=0.0522816 gives sumL 8276.38
check bl=0.0523338 gives sumL 8276.38
check bl=0.0974464 gives sumL 7675.17
check bl=5.04872 gives sumL 2464.95
check bl=0.135541 gives sumL 7657.32
check bl=0.0975899 gives sumL 7675.17
check bl=0.0976875 gives sumL 7675.17
check bl=0.0758809 gives sumL 7941.25
check bl=5.03794 gives sumL 2483.8
check bl=0.122398 gives sumL 7909.66
check bl=0.0760376 gives sumL 7941.25
check bl=0.0761136 gives sumL 7941.25
check bl=0.0759615 gives sumL 7941.25
check bl=0.124974 gives sumL 7366.56
check bl=5.06249 gives sumL 2441.58
check bl=0.147144 gives sumL 7361.46
check bl=0.125099 gives sumL 7366.56
check bl=0.125224 gives sumL 7366.56
check bl=0.221693 gives sumL 6485.72
check bl=5.11085 gives sumL 2363.33
check bl=0.262333 gives sumL 6477.3
check bl=0.222021 gives sumL 6485.72
check bl=0.222243 gives sumL 6485.72
check bl=0.30326 gives sumL 5912.94
check bl=5.15163 gives sumL 2304.76
check bl=0.318633 gives sumL 5912.08
check bl=0.303563 gives sumL 5912.94
check bl=0.222027 gives sumL 6475.62
check bl=5.11101 gives sumL 2353.29
check bl=0.245728 gives sumL 6472.62
check bl=0.222249 gives sumL 6475.62
check bl=0.222471 gives sumL 6475.62
check bl=0.119694 gives sumL 7424.35
check bl=5.05985 gives sumL 2449.22
check bl=0.151758 gives sumL 7413.75
check bl=0.119832 gives sumL 7424.35
check bl=0.119952 gives sumL 7424.35
check bl=0.089481 gives sumL 7764.54
check bl=5.04474 gives sumL 2470.86
check bl=0.125666 gives sumL 7747.01
check bl=0.0896073 gives sumL 7764.54
check bl=0.0896969 gives sumL 7764.54
check bl=0.0791039 gives sumL 7901.98
check bl=5.03955 gives sumL 2482.84
check bl=0.106733 gives sumL 7889.9
check bl=0.0791849 gives sumL 7901.98
check bl=0.0792641 gives sumL 7901.98
check bl=0.0826108 gives sumL 7855.64
check bl=5.04131 gives sumL 2478.97
check bl=0.112943 gives sumL 7841.92
check bl=0.0827056 gives sumL 7855.64
check bl=0.0827883 gives sumL 7855.64
check bl=0.395527 gives sumL 5362.7
check bl=5.19776 gives sumL 2228.2
check bl=0.415099 gives sumL 5361.74
check bl=0.395923 gives sumL 5362.7
check bl=0.396319 gives sumL 5362.7
check bl=0.455361 gives sumL 5056.53
check bl=5.22768 gives sumL 2178.35
check bl=0.478757 gives sumL 5055.42
check bl=0.455817 gives sumL 5056.54
check bl=0.456273 gives sumL 5056.53
check bl=0.333192 gives sumL 5714.96
check bl=5.1666 gives sumL 2270.63
check bl=0.343271 gives sumL 5714.63
check bl=0.333525 gives sumL 5714.96
check bl=0.154414 gives sumL 7065.13
check bl=5.07721 gives sumL 2405.89
check bl=0.172584 gives sumL 7062.36
check bl=0.154569 gives sumL 7065.13
check bl=0.154723 gives sumL 7065.12
check bl=0.16997 gives sumL 6910.54
check bl=5.08498 gives sumL 2385.32
check bl=0.192246 gives sumL 6906.88
check bl=0.17014 gives sumL 6910.54
check bl=0.17031 gives sumL 6910.54
check bl=0.383656 gives sumL 5391.26
check bl=5.19183 gives sumL 2207.27
check bl=0.400594 gives sumL 5390.5
check bl=0.384039 gives sumL 5391.26
check bl=0.384423 gives sumL 5391.26
check bl=0.425632 gives sumL 5164.07
check bl=5.21282 gives sumL 2177.28
check bl=0.450333 gives sumL 5162.7
check bl=0.426058 gives sumL 5164.07
check bl=0.426484 gives sumL 5164.07
check bl=0.440566 gives sumL 5095.52
check bl=5.22028 gives sumL 2166.86
check bl=0.448315 gives sumL 5095.39
check bl=0.441007 gives sumL 5095.52
check bl=0.233196 gives sumL 6371.75
check bl=5.1166 gives sumL 2328.79
check bl=0.26772 gives sumL 6365.91
check bl=0.233479 gives sumL 6371.75
check bl=0.233712 gives sumL 6371.75
check bl=0.0524981 gives sumL 8251.17
check bl=5.02625 gives sumL 2480.91
check bl=0.0758028 gives sumL 8238.26
check bl=0.0525506 gives sumL 8251.18
check bl=0.0526032 gives sumL 8251.17
check bl=0.0366675 gives sumL 8492.74
check bl=5.01833 gives sumL 2494.07
check bl=0.0623519 gives sumL 8472.3
check bl=0.0367094 gives sumL 8492.74
check bl=0.0367461 gives sumL 8492.74
check bl=0.10684 gives sumL 7555.29
check bl=5.05342 gives sumL 2434.81
check bl=0.138131 gives sumL 7543.86
check bl=0.10696 gives sumL 7555.29
check bl=0.107067 gives sumL 7555.29
check bl=0.199475 gives sumL 6664.6
check bl=5.09974 gives sumL 2364.05
check bl=0.221282 gives sumL 6661.68
check bl=0.199675 gives sumL 6664.6
check bl=0.199874 gives sumL 6664.6
check bl=0.0488183 gives sumL 8310.7
check bl=5.02441 gives sumL 2480.93
check bl=0.0901923 gives sumL 8273.99
check bl=0.0489178 gives sumL 8310.7
check bl=0.0489667 gives sumL 8310.7
check bl=0.0488688 gives sumL 8310.7
check bl=0.261634 gives sumL 6168.71
check bl=5.13082 gives sumL 2309.78
check bl=0.291189 gives sumL 6164.95
check bl=0.261901 gives sumL 6168.71
check bl=0.262163 gives sumL 6168.71
check bl=0.158481 gives sumL 7011.48
check bl=5.07924 gives sumL 2387.05
check bl=0.176525 gives sumL 7008.82
check bl=0.15864 gives sumL 7011.48
check bl=0.158799 gives sumL 7011.48
check bl=0.274958 gives sumL 6049.25
check bl=5.13748 gives sumL 2286.18
check bl=0.292583 gives sumL 6047.95
check bl=0.275233 gives sumL 6049.25
check bl=0.275508 gives sumL 6049.25
check bl=0.598869 gives sumL 4425.17
check bl=5.29943 gives sumL 2061.8
check bl=0.62293 gives sumL 4424.4
check bl=0.599468 gives sumL 4425.17
check bl=0.600067 gives sumL 4425.17
check bl=0.0575398 gives sumL 8177.42
check bl=5.02877 gives sumL 2474.02
check bl=0.0990115 gives sumL 8144.93
check bl=0.0576502 gives sumL 8177.42
check bl=0.0577078 gives sumL 8177.42
check bl=0.276547 gives sumL 6054.03
check bl=5.13827 gives sumL 2294.22
check bl=0.292001 gives sumL 6053.04
check bl=0.276824 gives sumL 6054.03
check bl=1.08159 gives sumL 3111.68
check bl=5.54079 gives sumL 1758.38
check bl=1.10616 gives sumL 3111.4
check bl=1.08285 gives sumL 3111.68
check bl=1.08393 gives sumL 3111.68
check bl=0.282171 gives sumL 5999.64
check bl=5.14109 gives sumL 2282.64
check bl=0.313495 gives sumL 5995.81
check bl=0.28248 gives sumL 5999.64
check bl=0.282762 gives sumL 5999.64
check bl=0.0208692 gives sumL 8784.8
check bl=0.0104346 gives sumL 8771.08
check bl=0.0208483 gives sumL 8784.8
check bl=0.010014 gives sumL 9001.23
check bl=0.00500705 gives sumL 8994.55
check bl=0.010004 gives sumL 9001.23
check bl=0.160082 gives sumL 7002.22
check bl=0.0800411 gives sumL 6913.23
check bl=0.159922 gives sumL 7002.22
check bl=0.098648 gives sumL 7648.38
check bl=5.04932 gives sumL 2443.05
check bl=0.106295 gives sumL 7647.52
check bl=0.0987466 gives sumL 7648.38
check bl=0.262262 gives sumL 6146.12
check bl=5.13113 gives sumL 2294.11
check bl=0.289124 gives sumL 6142.99
check bl=0.262524 gives sumL 6146.12
check bl=0.262787 gives sumL 6146.12
check bl=0.300875 gives sumL 5880.8
check bl=5.15044 gives sumL 2266.88
check bl=0.309111 gives sumL 5880.54
check bl=0.301176 gives sumL 5880.8
check bl=0.265095 gives sumL 6114.95
check bl=5.13255 gives sumL 2288.71
check bl=0.291341 gives sumL 6111.99
check bl=0.26536 gives sumL 6114.95
check bl=0.265625 gives sumL 6114.95
check bl=0.147474 gives sumL 7105.04
check bl=5.07374 gives sumL 2392
check bl=0.165274 gives sumL 7102.23
check bl=0.147621 gives sumL 7105.04
check bl=0.147769 gives sumL 7105.04
check bl=0.164375 gives sumL 6947.78
check bl=5.08219 gives sumL 2374.29
check bl=0.184718 gives sumL 6944.57
check bl=0.16454 gives sumL 6947.78
check bl=0.164704 gives sumL 6947.78
check bl=0.0612859 gives sumL 8106.16
check bl=5.03064 gives sumL 2459.68
check bl=0.0963185 gives sumL 8082.9
check bl=0.0613758 gives sumL 8106.16
check bl=0.0614372 gives sumL 8106.16
check bl=0.281017 gives sumL 6005.27
check bl=5.14051 gives sumL 2275.61
check bl=0.281962 gives sumL 6005.26
check bl=0.281298 gives sumL 6005.27
check bl=0.126464 gives sumL 7307.5
check bl=5.06323 gives sumL 2399.69
check bl=0.140854 gives sumL 7305.28
check bl=0.12659 gives sumL 7307.5
check bl=0.072296 gives sumL 7955.91
check bl=0.0361481 gives sumL 7911.39
check bl=0.0722237 gives sumL 7955.91
check bl=0.20071 gives sumL 6611.01
check bl=5.10036 gives sumL 2342.09
check bl=0.229913 gives sumL 6605.92
check bl=0.200911 gives sumL 6611.01
check bl=0.201112 gives sumL 6611.01
check bl=1.14702 gives sumL 2966.16
check bl=5.57351 gives sumL 1714.78
check bl=1.15963 gives sumL 2966.1
check bl=1.14817 gives sumL 2966.16
check bl=1.14932 gives sumL 2966.16
check bl=0.15419 gives sumL 7029.13
check bl=5.0771 gives sumL 2373.72
check bl=0.201291 gives sumL 7012.47
check bl=0.154465 gives sumL 7029.13
check bl=0.154619 gives sumL 7029.13
check bl=1.47304e-06 gives sumL 9222.79
check bl=7.8652e-07 gives sumL 9222.79
check bl=1.38852e-06 gives sumL 9222.79
check bl=1.35398e-06 gives sumL 9222.79
check bl=1.32907e-06 gives sumL 9222.79
check bl=1.33049e-06 gives sumL 9222.79
check bl=1.33192e-06 gives sumL 9222.79
check bl=0.00725171 gives sumL 9030.34
check bl=5.00363 gives sumL 2505.95
check bl=0.0381566 gives sumL 8965.65
check bl=0.00728187 gives sumL 9030.34
check bl=0.00725896 gives sumL 9030.34
check bl=0.00726622 gives sumL 9030.34
check bl=0.053976 gives sumL 8216.07
check bl=5.02699 gives sumL 2464.38
check bl=0.0582225 gives sumL 8215.56
check bl=0.05403 gives sumL 8216.07
check bl=0.0569938 gives sumL 8172.47
check bl=5.0285 gives sumL 2460.91
check bl=0.116656 gives sumL 8112.81
check bl=0.0571825 gives sumL 8172.47
check bl=0.0569368 gives sumL 8172.47
check bl=0.0570508 gives sumL 8172.47
check bl=0.0571167 gives sumL 8172.47
check bl=0.168832 gives sumL 6902.22
check bl=5.08442 gives sumL 2369.64
check bl=0.196907 gives sumL 6896.48
check bl=0.169001 gives sumL 6902.22
check bl=0.16917 gives sumL 6902.22
check bl=0.244668 gives sumL 6280.54
check bl=5.12233 gives sumL 2312.45
check bl=0.278993 gives sumL 6275.1
check bl=0.244964 gives sumL 6280.54
check bl=0.245209 gives sumL 6280.54
check bl=0.201975 gives sumL 6600.95
check bl=5.10099 gives sumL 2336.5
check bl=0.243207 gives sumL 6591.27
check bl=0.202275 gives sumL 6600.95
check bl=0.202478 gives sumL 6600.95
check bl=0.166892 gives sumL 6855.78
check bl=5.08345 gives sumL 2345.29
check bl=0.218437 gives sumL 6837.68
check bl=0.167217 gives sumL 6855.78
check bl=0.167384 gives sumL 6855.78
check bl=0.0723262 gives sumL 7921.2
check bl=5.03616 gives sumL 2431.68
check bl=0.109383 gives sumL 7898.87
check bl=0.0724343 gives sumL 7921.2
check bl=0.0725068 gives sumL 7921.2
check bl=0.182775 gives sumL 6729.97
check bl=5.09139 gives sumL 2339.43
check bl=0.223106 gives sumL 6719.57
check bl=0.183038 gives sumL 6729.97
check bl=0.183221 gives sumL 6729.97
check bl=0.298733 gives sumL 5864.13
check bl=5.14937 gives sumL 2254.07
check bl=0.33966 gives sumL 5858.22
check bl=0.299177 gives sumL 5864.13
check bl=0.299477 gives sumL 5864.13
check bl=0.284195 gives sumL 5963.96
check bl=5.1421 gives sumL 2262.46
check bl=0.300935 gives sumL 5962.84
check bl=0.284479 gives sumL 5963.96
check bl=0.284763 gives sumL 5963.96
check bl=0.0966704 gives sumL 7641.03
check bl=0.0483353 gives sumL 7583.45
check bl=0.0965737 gives sumL 7641.03
check bl=0.0964772 gives sumL 7641.03
check bl=0.741603 gives sumL 3914.79
check bl=5.3708 gives sumL 1946.86
check bl=0.779975 gives sumL 3913.44
check bl=0.742812 gives sumL 3914.79
check bl=0.743554 gives sumL 3914.79
check bl=0.197879 gives sumL 6630.76
check bl=5.09894 gives sumL 2335.32
check bl=0.200052 gives sumL 6630.73
check bl=0.198077 gives sumL 6630.76
check bl=0.212137 gives sumL 6512.58
check bl=5.10607 gives sumL 2322.73
check bl=0.231198 gives sumL 6510.49
check bl=0.212349 gives sumL 6512.58
check bl=0.212562 gives sumL 6512.58
check bl=1.73693 gives sumL 2136.95
check bl=5.86847 gives sumL 1432.29
check bl=1.76472 gives sumL 2136.83
check bl=1.73968 gives sumL 2136.95
check bl=1.74142 gives sumL 2136.95
check bl=1.3656 gives sumL 2624.61
check bl=5.6828 gives sumL 1614.35
check bl=1.37489 gives sumL 2624.58
check bl=1.36696 gives sumL 2624.61
check bl=0.256915 gives sumL 6181.63
check bl=5.12846 gives sumL 2306.92
check bl=0.28575 gives sumL 6177.96
check bl=0.257172 gives sumL 6181.63
check bl=0.257429 gives sumL 6181.63
check bl=0.443303 gives sumL 5071.64
check bl=5.22165 gives sumL 2154.5
check bl=0.469433 gives sumL 5070.2
check bl=0.443746 gives sumL 5071.64
check bl=0.44419 gives sumL 5071.64
check bl=0.837825 gives sumL 3635.36
check bl=5.41891 gives sumL 1879.41
check bl=0.871108 gives sumL 3634.55
check bl=0.839042 gives sumL 3635.36
check bl=0.839881 gives sumL 3635.36
check bl=0.838913 gives sumL 3649.78
check bl=5.41946 gives sumL 1893.49
check bl=0.856413 gives sumL 3649.55
check bl=0.839752 gives sumL 3649.78
check bl=0.840591 gives sumL 3649.78
check bl=0.877728 gives sumL 3535
check bl=5.43886 gives sumL 1858.71
check bl=0.888489 gives sumL 3534.92
check bl=0.878606 gives sumL 3535
check bl=0.104007 gives sumL 7565.71
check bl=0.0520036 gives sumL 7504.17
check bl=0.103903 gives sumL 7565.71
check bl=0.516116 gives sumL 4730.69
check bl=5.25806 gives sumL 2096.29
check bl=0.521089 gives sumL 4730.65
check bl=0.516632 gives sumL 4730.69
check bl=0.211073 gives sumL 6529.82
check bl=5.10554 gives sumL 2327.34
check bl=0.213814 gives sumL 6529.77
check bl=0.211284 gives sumL 6529.82
check bl=1.45273 gives sumL 2486.51
check bl=5.72636 gives sumL 1558.32
check bl=1.4633 gives sumL 2486.49
check bl=1.45418 gives sumL 2486.51
check bl=1.45564 gives sumL 2486.51
check bl=1.0908 gives sumL 3090.02
check bl=0.545401 gives sumL 2818.6
check bl=1.08971 gives sumL 3090.02
check bl=1.08862 gives sumL 3090.02
check bl=1.24701 gives sumL 2818.71
check bl=5.62351 gives sumL 1679.76
check bl=1.25708 gives sumL 2818.68
check bl=1.24826 gives sumL 2818.71
check bl=1.21005 gives sumL 2875.03
check bl=5.60503 gives sumL 1692.74
check bl=1.2271 gives sumL 2874.93
check bl=1.21126 gives sumL 2875.03
check bl=1.21248 gives sumL 2875.03
check bl=1.188 gives sumL 2931.27
check bl=5.594 gives sumL 1713.65
check bl=1.20801 gives sumL 2931.12
check bl=1.18919 gives sumL 2931.27
check bl=1.19038 gives sumL 2931.27
check bl=0.362196 gives sumL 5521.65
check bl=0.181098 gives sumL 5359.68
check bl=0.361833 gives sumL 5521.65
check bl=0.125273 gives sumL 7353.71
check bl=0.0626365 gives sumL 7281.77
check bl=0.125148 gives sumL 7353.71
check bl=2.07633 gives sumL 1863.15
check bl=6.03817 gives sumL 1330.85
check bl=2.09147 gives sumL 1863.13
check bl=2.07841 gives sumL 1863.15
check bl=2.08049 gives sumL 1863.15
check bl=1.53575 gives sumL 2425.44
check bl=5.76787 gives sumL 1558.55
check bl=1.54779 gives sumL 2425.41
check bl=1.53728 gives sumL 2425.44
check bl=1.53882 gives sumL 2425.44
check bl=0.574243 gives sumL 4530.37
check bl=5.28712 gives sumL 2075
check bl=0.598317 gives sumL 4529.55
check bl=0.574818 gives sumL 4530.37
check bl=0.575392 gives sumL 4530.37
check bl=0.6187 gives sumL 4356.51
check bl=0.30935 gives sumL 4136.73
check bl=0.618081 gives sumL 4356.51
check bl=0.00543674 gives sumL 9055.54
check bl=5.00272 gives sumL 2560.44
check bl=0.0782808 gives sumL 8860.64
check bl=0.00559079 gives sumL 9055.54
check bl=0.00544744 gives sumL 9055.54
check bl=0.00545289 gives sumL 9055.54
check bl=0.000174115 gives sumL 9202.73
check bl=5.00009 gives sumL 2564.98
check bl=0.0211759 gives sumL 9133.86
check bl=0.000185696 gives sumL 9202.72
check bl=0.000174289 gives sumL 9202.73
check bl=0.000174464 gives sumL 9202.73
check bl=3.7395 gives sumL 1041.35
check bl=6.86975 gives sumL 898.901
check bl=3.76422 gives sumL 1041.34
check bl=3.74668 gives sumL 1041.35
check bl=3.75043 gives sumL 1041.35
check bl=0.10099 gives sumL 7621.78
check bl=5.0505 gives sumL 2431.77
check bl=0.117858 gives sumL 7617.98
check bl=0.101091 gives sumL 7621.78
check bl=0.173424 gives sumL 6871.79
check bl=0.086712 gives sumL 6777.5
check bl=0.173251 gives sumL 6871.79
check bl=2.54877 gives sumL 1528.03
check bl=6.27439 gives sumL 1173.48
check bl=2.5695 gives sumL 1528.01
check bl=2.55227 gives sumL 1528.03
check bl=2.55482 gives sumL 1528.03
check bl=0.330389 gives sumL 5700.57
check bl=0.165194 gives sumL 5548.03
check bl=0.330058 gives sumL 5700.57
check bl=0.329728 gives sumL 5700.57
check bl=0.214724 gives sumL 6515.39
check bl=0.107362 gives sumL 6403.7
check bl=0.214509 gives sumL 6515.39
check bl=2.10578 gives sumL 1849.21
check bl=6.05289 gives sumL 1329.76
check bl=2.12286 gives sumL 1849.18
check bl=2.108 gives sumL 1849.21
check bl=2.11011 gives sumL 1849.21
check bl=1.06718 gives sumL 3139.71
check bl=5.53359 gives sumL 1761.55
check bl=1.08354 gives sumL 3139.59
check bl=1.06825 gives sumL 3139.71
check bl=1.06932 gives sumL 3139.71
check bl=1.02088 gives sumL 3226.55
check bl=0.51044 gives sumL 2959.32
check bl=1.01986 gives sumL 3226.55
check bl=2.06433 gives sumL 1881.68
check bl=6.03216 gives sumL 1341.84
check bl=2.07359 gives sumL 1881.67
check bl=2.06639 gives sumL 1881.68
check bl=2.06846 gives sumL 1881.67
check bl=1.66515 gives sumL 2275.39
check bl=5.83257 gives sumL 1508.53
check bl=1.69633 gives sumL 2275.22
check bl=1.6681 gives sumL 2275.39
check bl=1.66977 gives sumL 2275.39
check bl=0.301256 gives sumL 5881.1
check bl=5.15063 gives sumL 2261.62
check bl=0.31078 gives sumL 5880.76
check bl=0.301557 gives sumL 5881.1
check bl=0.217586 gives sumL 6454.56
check bl=5.10879 gives sumL 2324.5
check bl=0.235514 gives sumL 6452.76
check bl=0.217804 gives sumL 6454.56
check bl=0.218022 gives sumL 6454.56
check bl=0.32619 gives sumL 5697.54
check bl=5.16309 gives sumL 2242.43
check bl=0.369569 gives sumL 5691.65
check bl=0.326714 gives sumL 5697.54
check bl=0.327041 gives sumL 5697.54
check bl=0.599792 gives sumL 4385.55
check bl=5.2999 gives sumL 2032.64
check bl=0.617734 gives sumL 4385.12
check bl=0.600392 gives sumL 4385.55
check bl=0.600992 gives sumL 4385.55
check bl=0.844101 gives sumL 3646.68
check bl=5.42205 gives sumL 1896.81
check bl=0.871373 gives sumL 3646.14
check bl=0.845109 gives sumL 3646.68
check bl=0.845954 gives sumL 3646.68
check bl=0.397108 gives sumL 5308.55
check bl=0.198554 gives sumL 5136.5
check bl=0.396711 gives sumL 5308.55
check bl=0.807278 gives sumL 3729.13
check bl=5.40364 gives sumL 1891.86
check bl=0.828299 gives sumL 3728.77
check bl=0.808085 gives sumL 3729.13
check bl=0.808893 gives sumL 3729.13
check bl=0.547804 gives sumL 4615.16
check bl=5.2739 gives sumL 2069.38
check bl=0.552075 gives sumL 4615.13
check bl=0.548352 gives sumL 4615.16
check bl=0.297699 gives sumL 5907.95
check bl=5.14885 gives sumL 2252.73
check bl=0.299615 gives sumL 5907.94
check bl=0.297997 gives sumL 5907.95
check bl=1.12692 gives sumL 3010.81
check bl=5.56346 gives sumL 1731.97
check bl=1.15166 gives sumL 3010.55
check bl=1.12826 gives sumL 3010.81
check bl=1.12938 gives sumL 3010.81
check bl=0.371957 gives sumL 5439.05
check bl=5.18598 gives sumL 2202.58
check bl=0.40847 gives sumL 5435.5
check bl=0.372454 gives sumL 5439.05
check bl=0.372826 gives sumL 5439.05
check bl=0.247237 gives sumL 6240.46
check bl=5.12362 gives sumL 2295.83
check bl=0.28733 gives sumL 6233.23
check bl=0.247593 gives sumL 6240.46
check bl=0.247841 gives sumL 6240.46
check bl=0.354287 gives sumL 5539.98
check bl=5.17714 gives sumL 2217.65
check bl=0.383089 gives sumL 5537.59
check bl=0.354651 gives sumL 5539.98
check bl=0.355006 gives sumL 5539.98
check bl=2.10403 gives sumL 1826.52
check bl=6.05201 gives sumL 1310.57
check bl=2.12389 gives sumL 1826.48
check bl=2.10657 gives sumL 1826.52
check bl=2.10868 gives sumL 1826.52
check bl=0.221365 gives sumL 6465.54
check bl=0.110682 gives sumL 6351.04
check bl=0.221143 gives sumL 6465.54
check bl=0.199921 gives sumL 6653.19
check bl=5.09996 gives sumL 2350.04
check bl=0.244514 gives sumL 6641.83
check bl=0.200249 gives sumL 6653.19
check bl=0.200449 gives sumL 6653.19
check bl=0.107818 gives sumL 7546.89
check bl=5.05391 gives sumL 2422.23
check bl=0.161537 gives sumL 7516.93
check bl=0.108062 gives sumL 7546.89
check bl=0.10817 gives sumL 7546.89
check bl=0.107954 gives sumL 7546.89
check bl=0.0516819 gives sumL 8278.01
check bl=5.02584 gives sumL 2472.29
check bl=0.109255 gives sumL 8217.53
check bl=0.0518514 gives sumL 8278.01
check bl=0.0516302 gives sumL 8278.01
check bl=0.0517336 gives sumL 8278.01
check bl=0.0517925 gives sumL 8278.01
check bl=0.214763 gives sumL 6521.93
check bl=5.10738 gives sumL 2333.51
check bl=0.235585 gives sumL 6519.48
check bl=0.214978 gives sumL 6521.93
check bl=0.215193 gives sumL 6521.93
check bl=0.0872836 gives sumL 7793.16
check bl=5.04364 gives sumL 2438.56
check bl=0.141997 gives sumL 7755.85
check bl=0.0874985 gives sumL 7793.16
check bl=0.087586 gives sumL 7793.16
check bl=0.087411 gives sumL 7793.16
check bl=0.445731 gives sumL 5071.27
check bl=5.22287 gives sumL 2157.39
check bl=0.469424 gives sumL 5070.08
check bl=0.446176 gives sumL 5071.27
check bl=0.446622 gives sumL 5071.27
check bl=0.103509 gives sumL 7601.75
check bl=5.05175 gives sumL 2426.13
check bl=0.124077 gives sumL 7596.31
check bl=0.103612 gives sumL 7601.75
check bl=0.103716 gives sumL 7601.75
check bl=0.152722 gives sumL 7078.37
check bl=5.07636 gives sumL 2384.49
check bl=0.173424 gives sumL 7074.75
check bl=0.152875 gives sumL 7078.37
check bl=0.153028 gives sumL 7078.37
check bl=0.110195 gives sumL 7511.73
check bl=5.0551 gives sumL 2417.6
check bl=0.145287 gives sumL 7498.01
check bl=0.110337 gives sumL 7511.73
check bl=0.110448 gives sumL 7511.72
check bl=0.346031 gives sumL 5626.57
check bl=5.17302 gives sumL 2238.24
check bl=0.373611 gives sumL 5624.28
check bl=0.346377 gives sumL 5626.57
check bl=0.346723 gives sumL 5626.57
check bl=0.164626 gives sumL 6965.76
check bl=5.08231 gives sumL 2379.91
check bl=0.206855 gives sumL 6953.01
check bl=0.164881 gives sumL 6965.76
check bl=0.165046 gives sumL 6965.76
check bl=0.187173 gives sumL 6753.41
check bl=5.09359 gives sumL 2355.44
check bl=0.205818 gives sumL 6751.07
check bl=0.187361 gives sumL 6753.41
check bl=0.187548 gives sumL 6753.41
check bl=0.16571 gives sumL 6945.27
check bl=5.08285 gives sumL 2369.79
check bl=0.208836 gives sumL 6932.11
check bl=0.165972 gives sumL 6945.27
check bl=0.166138 gives sumL 6945.27
check bl=0.931185 gives sumL 3442.95
check bl=5.46559 gives sumL 1849.24
check bl=0.946543 gives sumL 3442.81
check bl=0.932116 gives sumL 3442.96
check bl=0.933048 gives sumL 3442.95
check bl=0.160444 gives sumL 6994.88
check bl=5.08022 gives sumL 2371.16
check bl=0.197099 gives sumL 6984.79
check bl=0.160653 gives sumL 6994.88
check bl=0.160814 gives sumL 6994.88
check bl=0.488401 gives sumL 4869.71
check bl=5.2442 gives sumL 2118.89
check bl=0.500356 gives sumL 4869.44
check bl=0.488889 gives sumL 4869.71
check bl=1.50584 gives sumL 2461.43
check bl=5.75292 gives sumL 1572.88
check bl=1.54115 gives sumL 2461.15
check bl=1.50875 gives sumL 2461.43
check bl=1.51026 gives sumL 2461.43
check bl=0.614271 gives sumL 4362.93
check bl=5.30714 gives sumL 2031.54
check bl=0.6315 gives sumL 4362.55
check bl=0.614885 gives sumL 4362.93
check bl=0.6155 gives sumL 4362.93
check bl=0.973004 gives sumL 3347.38
check bl=5.4865 gives sumL 1824.68
check bl=1.0083 gives sumL 3346.69
check bl=0.974592 gives sumL 3347.39
check bl=0.975566 gives sumL 3347.38
check bl=0.361931 gives sumL 5521.61
check bl=5.18097 gives sumL 2216.61
check bl=0.377181 gives sumL 5520.94
check bl=0.362293 gives sumL 5521.61
check bl=0.155695 gives sumL 7037.87
check bl=5.07785 gives sumL 2370.09
check bl=0.169411 gives sumL 7036.27
check bl=0.155851 gives sumL 7037.87
check bl=0.967184 gives sumL 3347.2
check bl=5.48359 gives sumL 1812.37
check bl=0.985355 gives sumL 3347.01
check bl=0.968151 gives sumL 3347.2
check bl=0.969119 gives sumL 3347.2
check bl=0.5189 gives sumL 4730.34
check bl=5.25945 gives sumL 2089
check bl=0.533344 gives sumL 4729.98
check bl=0.519419 gives sumL 4730.34
check bl=0.519938 gives sumL 4730.33
check bl=0.787203 gives sumL 3827.5
check bl=5.3936 gives sumL 1945.6
check bl=0.815604 gives sumL 3826.83
check bl=0.788163 gives sumL 3827.5
check bl=0.788952 gives sumL 3827.5
check bl=0.331879 gives sumL 5689.49
check bl=5.16594 gives sumL 2239.21
check bl=0.352594 gives sumL 5688.11
check bl=0.332211 gives sumL 5689.49
check bl=0.332543 gives sumL 5689.49
check bl=0.113348 gives sumL 7476.69
check bl=5.05667 gives sumL 2415.29
check bl=0.117811 gives sumL 7476.44
check bl=0.113461 gives sumL 7476.69
check bl=0.368621 gives sumL 5482.08
check bl=5.18431 gives sumL 2217.53
check bl=0.394465 gives sumL 5480.24
check bl=0.368989 gives sumL 5482.08
check bl=0.369358 gives sumL 5482.08
check bl=0.631073 gives sumL 4306.02
check bl=5.31554 gives sumL 2030.01
check bl=0.664872 gives sumL 4304.64
check bl=0.631939 gives sumL 4306.02
check bl=0.632571 gives sumL 4306.02
check bl=0.183771 gives sumL 6780.17
check bl=5.09189 gives sumL 2356.85
check bl=0.193013 gives sumL 6779.56
check bl=0.183955 gives sumL 6780.17
check bl=0.169134 gives sumL 6905.41
check bl=5.08457 gives sumL 2363.8
check bl=0.200697 gives sumL 6898.25
check bl=0.169318 gives sumL 6905.42
check bl=0.169487 gives sumL 6905.41
check bl=0.650978 gives sumL 4246.99
check bl=5.32549 gives sumL 2020.98
check bl=0.66571 gives sumL 4246.73
check bl=0.651629 gives sumL 4246.99
check bl=0.652281 gives sumL 4246.99
check bl=0.765093 gives sumL 3870.97
check bl=5.38255 gives sumL 1939.34
check bl=0.773657 gives sumL 3870.91
check bl=0.765858 gives sumL 3870.97
check bl=0.219896 gives sumL 6473.63
check bl=5.10995 gives sumL 2318.41
check bl=0.224381 gives sumL 6473.52
check bl=0.220116 gives sumL 6473.63
check bl=0.522228 gives sumL 4755.27
check bl=5.26111 gives sumL 2126.72
check bl=0.536167 gives sumL 4754.94
check bl=0.52275 gives sumL 4755.27
check bl=0.523273 gives sumL 4755.26
check bl=0.801748 gives sumL 3808
check bl=5.40087 gives sumL 1950.55
check bl=0.821884 gives sumL 3807.68
check bl=0.80255 gives sumL 3808
check bl=0.803353 gives sumL 3808
check bl=0.088469 gives sumL 7771.5
check bl=5.04423 gives sumL 2450.69
check bl=0.103343 gives sumL 7768.06
check bl=0.0885575 gives sumL 7771.5
check bl=0.446356 gives sumL 5086.36
check bl=5.22318 gives sumL 2172.3
check bl=0.4613 gives sumL 5085.88
check bl=0.446803 gives sumL 5086.36
check bl=0.44725 gives sumL 5086.36
check bl=0.363387 gives sumL 5512.36
check bl=5.18169 gives sumL 2224.71
check bl=0.386114 gives sumL 5510.9
check bl=0.36375 gives sumL 5512.36
check bl=0.364114 gives sumL 5512.36
check bl=0.188351 gives sumL 6742.7
check bl=5.09418 gives sumL 2363.61
check bl=0.210341 gives sumL 6739.51
check bl=0.188539 gives sumL 6742.7
check bl=0.188728 gives sumL 6742.7
check bl=0.20102 gives sumL 6632.73
check bl=5.10051 gives sumL 2352.57
check bl=0.230701 gives sumL 6627.48
check bl=0.201224 gives sumL 6632.73
check bl=0.201425 gives sumL 6632.73
check bl=0.150171 gives sumL 7092.87
check bl=5.07509 gives sumL 2397.47
check bl=0.185002 gives sumL 7083.03
check bl=0.150356 gives sumL 7092.87
check bl=0.150507 gives sumL 7092.87
check bl=0.264229 gives sumL 6149.48
check bl=5.13211 gives sumL 2307.44
check bl=0.283678 gives sumL 6147.83
check bl=0.264493 gives sumL 6149.48
check bl=0.264758 gives sumL 6149.48
check bl=0.329998 gives sumL 5713.09
check bl=5.165 gives sumL 2257.98
check bl=0.352653 gives sumL 5711.43
check bl=0.330328 gives sumL 5713.09
check bl=0.330658 gives sumL 5713.09
check bl=0.057904 gives sumL 8170.67
check bl=5.02895 gives sumL 2473.1
check bl=0.0713953 gives sumL 8166.3
check bl=0.0579619 gives sumL 8170.67
check bl=0.141812 gives sumL 7176.66
check bl=5.07091 gives sumL 2402.66
check bl=0.173105 gives sumL 7168.08
check bl=0.141966 gives sumL 7176.66
check bl=0.142108 gives sumL 7176.66
check bl=0.200659 gives sumL 6640.18
check bl=5.10033 gives sumL 2354.72
check bl=0.211786 gives sumL 6639.39
check bl=0.20086 gives sumL 6640.18
check bl=0.186547 gives sumL 6754.19
check bl=0.0932735 gives sumL 6653.4
check bl=0.18636 gives sumL 6754.19
check bl=0.693073 gives sumL 4107.24
check bl=5.34654 gives sumL 1998.6
check bl=0.701557 gives sumL 4107.17
check bl=0.693766 gives sumL 4107.24
check bl=0.035539 gives sumL 8513
check bl=5.01777 gives sumL 2488.72
check bl=0.0427298 gives sumL 8510.87
check bl=0.0355745 gives sumL 8513
check bl=0.845312 gives sumL 3668.62
check bl=5.42266 gives sumL 1910.11
check bl=0.863207 gives sumL 3668.39
check bl=0.846157 gives sumL 3668.62
check bl=0.847003 gives sumL 3668.62
check bl=0.086334 gives sumL 7792.13
check bl=5.04317 gives sumL 2444.58
check bl=0.0950382 gives sumL 7790.86
check bl=0.0864203 gives sumL 7792.13
check bl=0.854241 gives sumL 3626.02
check bl=5.42712 gives sumL 1888.46
check bl=0.864717 gives sumL 3625.94
check bl=0.855095 gives sumL 3626.02
check bl=0.406442 gives sumL 5274.61
check bl=5.20322 gives sumL 2191.69
check bl=0.430827 gives sumL 5273.18
check bl=0.406848 gives sumL 5274.61
check bl=0.407255 gives sumL 5274.61
check bl=0.275857 gives sumL 6067.82
check bl=5.13793 gives sumL 2296.51
check bl=0.289708 gives sumL 6067.02
check bl=0.276133 gives sumL 6067.82
check bl=6.20763 gives sumL 572.953
check bl=8.10382 gives sumL 551.935
check bl=6.22006 gives sumL 572.953
check bl=6.22628 gives sumL 572.952
check bl=0.179196 gives sumL 6824.93
check bl=5.0896 gives sumL 2372.48
check bl=0.211589 gives sumL 6817.87
check bl=0.179398 gives sumL 6824.93
check bl=0.179577 gives sumL 6824.93
check bl=1.09907 gives sumL 3092.78
check bl=5.54953 gives sumL 1765.62
check bl=1.1325 gives sumL 3092.3
check bl=1.10085 gives sumL 3092.79
check bl=1.10195 gives sumL 3092.79
check bl=0.851936 gives sumL 3641.16
check bl=5.42597 gives sumL 1899.39
check bl=0.88238 gives sumL 3640.5
check bl=0.853079 gives sumL 3641.16
check bl=0.853932 gives sumL 3641.16
check bl=0.151437 gives sumL 7078.45
check bl=5.07572 gives sumL 2387.15
check bl=0.165669 gives sumL 7076.68
check bl=0.151588 gives sumL 7078.45
check bl=0.950119 gives sumL 3408.19
check bl=5.47506 gives sumL 1847.27
check bl=0.984665 gives sumL 3407.49
check bl=0.951636 gives sumL 3408.19
check bl=0.952588 gives sumL 3408.19
check bl=0.199371 gives sumL 6646.85
check bl=5.09969 gives sumL 2350.19
check bl=0.21717 gives sumL 6644.87
check bl=0.19957 gives sumL 6646.85
check bl=0.19977 gives sumL 6646.85
check bl=0.183644 gives sumL 6780.67
check bl=5.09182 gives sumL 2357.64
check bl=0.212289 gives sumL 6775.23
check bl=0.183828 gives sumL 6780.67
check bl=0.184011 gives sumL 6780.67
check bl=0.899849 gives sumL 3534.9
check bl=5.44992 gives sumL 1880.02
check bl=0.925547 gives sumL 3534.47
check bl=0.900886 gives sumL 3534.9
check bl=0.901787 gives sumL 3534.9
check bl=0.337501 gives sumL 5654.86
check bl=5.16875 gives sumL 2229.52
check bl=0.354251 gives sumL 5653.96
check bl=0.337839 gives sumL 5654.86
check bl=0.338177 gives sumL 5654.86
check bl=2.71611 gives sumL 1436.91
check bl=6.35805 gives sumL 1130.42
check bl=2.74007 gives sumL 1436.88
check bl=2.72059 gives sumL 1436.91
check bl=2.72331 gives sumL 1436.91
check bl=0.225464 gives sumL 6429.47
check bl=5.11273 gives sumL 2316.9
check bl=0.233241 gives sumL 6429.13
check bl=0.225689 gives sumL 6429.47
check bl=2.00994 gives sumL 1924.37
check bl=6.00497 gives sumL 1363.1
check bl=2.03043 gives sumL 1924.32
check bl=2.01242 gives sumL 1924.37
check bl=2.01444 gives sumL 1924.37
check bl=0.160317 gives sumL 6995.06
check bl=5.08016 gives sumL 2370.38
check bl=0.189629 gives sumL 6988.44
check bl=0.160477 gives sumL 6995.06
check bl=0.160638 gives sumL 6995.06
check bl=0.265403 gives sumL 6120.28
check bl=5.1327 gives sumL 2279.09
check bl=0.280759 gives sumL 6119.24
check bl=0.265668 gives sumL 6120.28
check bl=0.242529 gives sumL 6324.47
check bl=5.12126 gives sumL 2335.65
check bl=0.292969 gives sumL 6313.11
check bl=0.242993 gives sumL 6324.47
check bl=0.243236 gives sumL 6324.47
check bl=0.237325 gives sumL 6358.9
check bl=5.11866 gives sumL 2334.85
check bl=0.255439 gives sumL 6357.25
check bl=0.237562 gives sumL 6358.9
check bl=0.237799 gives sumL 6358.9
check bl=0.109603 gives sumL 7536.79
check bl=5.0548 gives sumL 2439.9
check bl=0.147849 gives sumL 7520.74
check bl=0.109762 gives sumL 7536.79
check bl=0.109872 gives sumL 7536.79
check bl=0.534278 gives sumL 4689.05
check bl=5.26714 gives sumL 2109.78
check bl=0.566237 gives sumL 4687.44
check bl=0.534942 gives sumL 4689.05
check bl=0.535477 gives sumL 4689.05
check bl=0.165115 gives sumL 6969.04
check bl=5.08256 gives sumL 2392.93
check bl=0.192292 gives sumL 6963.49
check bl=0.16528 gives sumL 6969.04
check bl=0.165446 gives sumL 6969.04
check bl=0.631839 gives sumL 4310.19
check bl=5.31592 gives sumL 2034.47
check bl=0.655646 gives sumL 4309.5
check bl=0.632471 gives sumL 4310.19
check bl=0.633103 gives sumL 4310.19
check bl=0.215143 gives sumL 6526.59
check bl=5.10757 gives sumL 2347.36
check bl=0.231842 gives sumL 6525
check bl=0.215358 gives sumL 6526.59
check bl=0.260822 gives sumL 6164.1
check bl=5.13041 gives sumL 2301.95
check bl=0.312841 gives sumL 6153.04
check bl=0.261336 gives sumL 6164.1
check bl=0.261597 gives sumL 6164.1
check bl=0.276648 gives sumL 6062.03
check bl=5.13832 gives sumL 2295.86
check bl=0.311458 gives sumL 6057.22
check bl=0.27699 gives sumL 6062.03
check bl=0.277267 gives sumL 6062.03
check bl=0.236399 gives sumL 6360.61
check bl=5.1182 gives sumL 2328.32
check bl=0.280596 gives sumL 6351.43
check bl=0.236783 gives sumL 6360.61
check bl=0.237019 gives sumL 6360.61
check bl=0.156294 gives sumL 7038.42
check bl=5.07815 gives sumL 2387.22
check bl=0.197479 gives sumL 7025.59
check bl=0.15653 gives sumL 7038.42
check bl=0.156687 gives sumL 7038.42
check bl=0.707895 gives sumL 4072.61
check bl=5.35395 gives sumL 1997.75
check bl=0.739218 gives sumL 4071.64
check bl=0.708826 gives sumL 4072.61
check bl=0.709535 gives sumL 4072.61
check bl=0.488457 gives sumL 4886.57
check bl=5.24423 gives sumL 2137.75
check bl=0.522062 gives sumL 4884.53
check bl=0.489086 gives sumL 4886.57
check bl=0.489575 gives sumL 4886.57
check bl=0.301186 gives sumL 5896.76
check bl=5.15059 gives sumL 2271.63
check bl=0.320109 gives sumL 5895.44
check bl=0.301487 gives sumL 5896.76
check bl=0.301788 gives sumL 5896.76
check bl=0.613628 gives sumL 4369.02
check bl=5.30681 gives sumL 2048.77
check bl=0.653786 gives sumL 4367.01
check bl=0.614636 gives sumL 4369.03
check bl=0.615251 gives sumL 4369.02
check bl=0.0882765 gives sumL 7775.16
check bl=5.04414 gives sumL 2440.87
check bl=0.117064 gives sumL 7763.33
check bl=0.0883683 gives sumL 7775.16
check bl=0.0884567 gives sumL 7775.16
check bl=0.904332 gives sumL 3531.65
check bl=5.45217 gives sumL 1884.66
check bl=0.931873 gives sumL 3531.16
check bl=0.905451 gives sumL 3531.65
check bl=0.906356 gives sumL 3531.65
check bl=1.68961 gives sumL 2245.34
check bl=5.84481 gives sumL 1501.31
check bl=1.71919 gives sumL 2245.19
check bl=1.69247 gives sumL 2245.34
check bl=1.69416 gives sumL 2245.34
check bl=0.186963 gives sumL 6750.72
check bl=5.09348 gives sumL 2355.81
check bl=0.231831 gives sumL 6738.32
check bl=0.187271 gives sumL 6750.72
check bl=0.187458 gives sumL 6750.72
check bl=0.196855 gives sumL 6669.03
check bl=5.09843 gives sumL 2349.66
check bl=0.21895 gives sumL 6665.97
check bl=0.197052 gives sumL 6669.03
check bl=0.197249 gives sumL 6669.03
check bl=0.665665 gives sumL 4190.84
check bl=5.33283 gives sumL 2013.44
check bl=0.706756 gives sumL 4188.99
check bl=0.666807 gives sumL 4190.84
check bl=0.667473 gives sumL 4190.84
check bl=1.33721 gives sumL 2698.74
check bl=5.66861 gives sumL 1653.79
check bl=1.36533 gives sumL 2698.51
check bl=1.33916 gives sumL 2698.74
check bl=1.3405 gives sumL 2698.74
check bl=0.490376 gives sumL 4863.7
check bl=5.24519 gives sumL 2120.75
check bl=0.533044 gives sumL 4860.47
check bl=0.491191 gives sumL 4863.7
check bl=0.491682 gives sumL 4863.7
check bl=0.0647824 gives sumL 8082.14
check bl=5.03239 gives sumL 2456.81
check bl=0.0939535 gives sumL 8066.09
check bl=0.0648559 gives sumL 8082.14
check bl=0.0649208 gives sumL 8082.14
check bl=0.402425 gives sumL 5293.45
check bl=5.20121 gives sumL 2187.62
check bl=0.458522 gives sumL 5286.19
check bl=0.403309 gives sumL 5293.46
check bl=0.403713 gives sumL 5293.46
check bl=0.402906 gives sumL 5293.46
check bl=0.665621 gives sumL 4187.51
check bl=5.33281 gives sumL 2009.28
check bl=0.684638 gives sumL 4187.11
check bl=0.666286 gives sumL 4187.51
check bl=0.666953 gives sumL 4187.51
check bl=1.76777 gives sumL 2140.07
check bl=5.88389 gives sumL 1445.65
check bl=1.79575 gives sumL 2139.95
check bl=1.77062 gives sumL 2140.07
check bl=1.77239 gives sumL 2140.07
check bl=0.862569 gives sumL 3609.62
check bl=5.43128 gives sumL 1887.23
check bl=0.880486 gives sumL 3609.39
check bl=0.863431 gives sumL 3609.62
check bl=0.864295 gives sumL 3609.62
check bl=0.089342 gives sumL 7762.3
check bl=0.0446711 gives sumL 7708.5
check bl=0.0892527 gives sumL 7762.3
check bl=0.112569 gives sumL 7490.6
check bl=5.05628 gives sumL 2416.02
check bl=0.143379 gives sumL 7480.04
check bl=0.112692 gives sumL 7490.6
check bl=0.112804 gives sumL 7490.6
check bl=0.114575 gives sumL 7462.66
check bl=5.05729 gives sumL 2410.14
check bl=0.185651 gives sumL 7416.69
check bl=0.114952 gives sumL 7462.66
check bl=0.115067 gives sumL 7462.66
check bl=0.114837 gives sumL 7462.66
check bl=0.114722 gives sumL 7462.66
check bl=0.361211 gives sumL 5525.64
check bl=5.18061 gives sumL 2225.8
check bl=0.395602 gives sumL 5522.34
check bl=0.361666 gives sumL 5525.64
check bl=0.362027 gives sumL 5525.64
check bl=0.413749 gives sumL 5254.49
check bl=5.20687 gives sumL 2195.53
check bl=0.454901 gives sumL 5250.64
check bl=0.4144 gives sumL 5254.49
check bl=0.414814 gives sumL 5254.49
check bl=0.0724286 gives sumL 7972.4
check bl=5.03621 gives sumL 2455.28
check bl=0.0901281 gives sumL 7966.57
check bl=0.0725011 gives sumL 7972.4
check bl=0.381818 gives sumL 5410.25
check bl=5.19091 gives sumL 2209.96
check bl=0.41831 gives sumL 5406.83
check bl=0.382333 gives sumL 5410.25
check bl=0.382716 gives sumL 5410.25
check bl=0.104686 gives sumL 7580.85
check bl=5.05234 gives sumL 2428.18
check bl=0.137645 gives sumL 7568.02
check bl=0.104813 gives sumL 7580.85
check bl=0.104918 gives sumL 7580.85
check bl=0.0861771 gives sumL 7796.63
check bl=5.04309 gives sumL 2439.97
check bl=0.119619 gives sumL 7780.77
check bl=0.0862869 gives sumL 7796.63
check bl=0.0863732 gives sumL 7796.63
check bl=0.052875 gives sumL 8243.27
check bl=5.02644 gives sumL 2468.12
check bl=0.0766248 gives sumL 8229.98
check bl=0.0529278 gives sumL 8243.27
check bl=0.0529808 gives sumL 8243.27
check bl=0.119409 gives sumL 7418.64
check bl=5.0597 gives sumL 2416.88
check bl=0.145977 gives sumL 7411.08
check bl=0.119528 gives sumL 7418.64
check bl=0.119647 gives sumL 7418.64
check bl=0.0530945 gives sumL 8245.87
check bl=5.02655 gives sumL 2470.62
check bl=0.0976531 gives sumL 8206.8
check bl=0.0532113 gives sumL 8245.87
check bl=0.0532645 gives sumL 8245.87
check bl=0.0531581 gives sumL 8245.87
check bl=0.112025 gives sumL 7492.13
check bl=5.05601 gives sumL 2419.14
check bl=0.14397 gives sumL 7480.78
check bl=0.112153 gives sumL 7492.13
check bl=0.112265 gives sumL 7492.13
check bl=0.0721366 gives sumL 7974.84
check bl=5.03607 gives sumL 2452.4
check bl=0.136125 gives sumL 7918.55
check bl=0.072377 gives sumL 7974.84
check bl=0.0724493 gives sumL 7974.84
check bl=0.0723046 gives sumL 7974.84
check bl=0.0722206 gives sumL 7974.84
check bl=0.259243 gives sumL 6181.61
check bl=5.12962 gives sumL 2300.88
check bl=0.275979 gives sumL 6180.35
check bl=0.259502 gives sumL 6181.61
check bl=0.259762 gives sumL 6181.61
check bl=0.194331 gives sumL 6685.72
check bl=5.09717 gives sumL 2353.46
check bl=0.25159 gives sumL 6667.16
check bl=0.194766 gives sumL 6685.72
check bl=0.194961 gives sumL 6685.72
check bl=0.194571 gives sumL 6685.72
check bl=0.0763486 gives sumL 7921.77
check bl=5.03817 gives sumL 2448.18
check bl=0.0958469 gives sumL 7915.13
check bl=0.0764249 gives sumL 7921.77
check bl=0.0765014 gives sumL 7921.77
check bl=0.169926 gives sumL 6906.71
check bl=5.08496 gives sumL 2373.03
check bl=0.206303 gives sumL 6897.39
check bl=0.170146 gives sumL 6906.71
check bl=0.170316 gives sumL 6906.71
check bl=1.19132 gives sumL 2911.81
check bl=5.59566 gives sumL 1707.55
check bl=1.22362 gives sumL 2911.42
check bl=1.19323 gives sumL 2911.81
check bl=1.19442 gives sumL 2911.81
check bl=0.079531 gives sumL 7878.79
check bl=5.03977 gives sumL 2443.03
check bl=0.0985998 gives sumL 7872.66
check bl=0.0796105 gives sumL 7878.79
check bl=0.0796901 gives sumL 7878.79
check bl=0.0717623 gives sumL 7980.93
check bl=5.03588 gives sumL 2451.6
check bl=0.119934 gives sumL 7945.73
check bl=0.0719201 gives sumL 7980.93
check bl=0.0719921 gives sumL 7980.93
check bl=0.0718482 gives sumL 7980.93
check bl=0.439956 gives sumL 5094.61
check bl=5.21998 gives sumL 2155.48
check bl=0.463413 gives sumL 5093.42
check bl=0.440396 gives sumL 5094.61
check bl=0.440837 gives sumL 5094.61
check bl=0.108206 gives sumL 7535.07
check bl=5.0541 gives sumL 2413.18
check bl=0.145753 gives sumL 7519.32
check bl=0.108359 gives sumL 7535.07
check bl=0.108467 gives sumL 7535.07
check bl=0.181107 gives sumL 6805.83
check bl=5.09055 gives sumL 2354.57
check bl=0.200745 gives sumL 6803.15
check bl=0.181288 gives sumL 6805.83
check bl=0.181469 gives sumL 6805.83
check bl=0.116909 gives sumL 7459.26
check bl=5.05845 gives sumL 2422.84
check bl=0.134751 gives sumL 7455.61
check bl=0.117026 gives sumL 7459.26
check bl=0.134316 gives sumL 7270.66
check bl=5.06716 gives sumL 2406.61
check bl=0.160123 gives sumL 7264.34
check bl=0.13445 gives sumL 7270.66
check bl=0.134585 gives sumL 7270.66
check bl=0.269065 gives sumL 6122.45
check bl=5.13453 gives sumL 2300.73
check bl=0.308674 gives sumL 6116.06
check bl=0.26945 gives sumL 6122.45
check bl=0.26972 gives sumL 6122.45
check bl=0.217094 gives sumL 6512.61
check bl=5.10855 gives sumL 2339.5
check bl=0.235375 gives sumL 6510.73
check bl=0.217311 gives sumL 6512.61
check bl=0.217528 gives sumL 6512.61
check bl=0.324384 gives sumL 5756.52
check bl=5.16219 gives sumL 2256.48
check bl=0.349663 gives sumL 5754.42
check bl=0.324709 gives sumL 5756.52
check bl=0.325033 gives sumL 5756.52
check bl=0.063397 gives sumL 8105.74
check bl=5.0317 gives sumL 2465
check bl=0.0639821 gives sumL 8105.73
check bl=0.0634604 gives sumL 8105.74
check bl=0.0802251 gives sumL 7878.92
check bl=5.04011 gives sumL 2448.66
check bl=0.12697 gives sumL 7848.4
check bl=0.0803881 gives sumL 7878.92
check bl=0.0804685 gives sumL 7878.92
check bl=0.0803077 gives sumL 7878.92
check bl=0.139982 gives sumL 7208.74
check bl=0.069991 gives sumL 7129.25
check bl=0.139842 gives sumL 7208.74
check bl=0.304555 gives sumL 5879.85
check bl=5.15228 gives sumL 2273.24
check bl=0.348478 gives sumL 5873.25
check bl=0.305051 gives sumL 5879.86
check bl=0.305357 gives sumL 5879.86
check bl=0.873958 gives sumL 3595.35
check bl=5.43698 gives sumL 1892.12
check bl=0.902343 gives sumL 3594.79
check bl=0.875063 gives sumL 3595.35
check bl=0.875938 gives sumL 3595.35
check bl=0.0716038 gives sumL 7991.71
check bl=0.0358019 gives sumL 7947.71
check bl=0.0715322 gives sumL 7991.71
check bl=0.0714606 gives sumL 7991.71
check bl=0.306032 gives sumL 5872.4
check bl=5.15302 gives sumL 2272.53
check bl=0.327656 gives sumL 5870.73
check bl=0.306338 gives sumL 5872.4
check bl=0.306645 gives sumL 5872.4
check bl=0.177291 gives sumL 6844.78
check bl=5.08865 gives sumL 2373.72
check bl=0.202731 gives sumL 6840.28
check bl=0.177468 gives sumL 6844.79
check bl=0.177646 gives sumL 6844.78
check bl=0.157784 gives sumL 7026.33
check bl=5.07889 gives sumL 2387.3
check bl=0.188254 gives sumL 7019.09
check bl=0.157951 gives sumL 7026.33
check bl=0.158109 gives sumL 7026.33
check bl=0.100063 gives sumL 7634.09
check bl=5.05003 gives sumL 2434.15
check bl=0.128912 gives sumL 7623.58
check bl=0.100166 gives sumL 7634.09
check bl=0.100267 gives sumL 7634.09
check bl=0.0587792 gives sumL 8168.67
check bl=0.0293896 gives sumL 8131.89
check bl=0.0587204 gives sumL 8168.67
check bl=0.076691 gives sumL 7922.12
check bl=5.03835 gives sumL 2451.86
check bl=0.109146 gives sumL 7905.37
check bl=0.0767871 gives sumL 7922.12
check bl=0.0768639 gives sumL 7922.12
check bl=0.613749 gives sumL 4380.88
check bl=5.30687 gives sumL 2052.22
check bl=0.643708 gives sumL 4379.75
check bl=0.614487 gives sumL 4380.88
check bl=0.615102 gives sumL 4380.88
check bl=0.443534 gives sumL 5101.59
check bl=5.22177 gives sumL 2172.82
check bl=0.463423 gives sumL 5100.74
check bl=0.443977 gives sumL 5101.59
check bl=0.444421 gives sumL 5101.59
check bl=0.674481 gives sumL 4170.76
check bl=5.33724 gives sumL 2011.73
check bl=0.701033 gives sumL 4169.99
check bl=0.675213 gives sumL 4170.76
check bl=0.675889 gives sumL 4170.76
check bl=0.204049 gives sumL 6620.15
check bl=5.10202 gives sumL 2352.59
check bl=0.21553 gives sumL 6619.33
check bl=0.204253 gives sumL 6620.15
check bl=0.144992 gives sumL 7146.63
check bl=5.0725 gives sumL 2392.8
check bl=0.17062 gives sumL 7140.88
check bl=0.145137 gives sumL 7146.63
check bl=0.145282 gives sumL 7146.63
check bl=0.102753 gives sumL 7600.36
check bl=5.05138 gives sumL 2427.22
check bl=0.149592 gives sumL 7575.74
check bl=0.102948 gives sumL 7600.36
check bl=0.103051 gives sumL 7600.36
check bl=0.187464 gives sumL 6757.34
check bl=5.09373 gives sumL 2362.94
check bl=0.227229 gives sumL 6747.45
check bl=0.187732 gives sumL 6757.34
check bl=0.187919 gives sumL 6757.34
check bl=0.146645 gives sumL 7142.57
check bl=5.07332 gives sumL 2398.03
check bl=0.178104 gives sumL 7134.22
check bl=0.146806 gives sumL 7142.57
check bl=0.146953 gives sumL 7142.57
check bl=0.224074 gives sumL 6441.25
check bl=5.11204 gives sumL 2326.88
check bl=0.261772 gives sumL 6433.99
check bl=0.224374 gives sumL 6441.25
check bl=0.224598 gives sumL 6441.25
check bl=0.124107 gives sumL 7363.71
check bl=5.06205 gives sumL 2409.07
check bl=0.142442 gives sumL 7360.1
check bl=0.124231 gives sumL 7363.71
check bl=0.124355 gives sumL 7363.71
check bl=0.697119 gives sumL 4089.07
check bl=5.34856 gives sumL 1990.09
check bl=0.718151 gives sumL 4088.61
check bl=0.697816 gives sumL 4089.07
check bl=0.698514 gives sumL 4089.07
check bl=0.455452 gives sumL 5033.01
check bl=5.22773 gives sumL 2152.82
check bl=0.474904 gives sumL 5032.23
check bl=0.455907 gives sumL 5033.01
check bl=0.456363 gives sumL 5033.01
check bl=2.45491 gives sumL 1592.15
check bl=6.22745 gives sumL 1206.33
check bl=2.48377 gives sumL 1592.1
check bl=2.45957 gives sumL 1592.15
check bl=2.46203 gives sumL 1592.15
check bl=1.52128 gives sumL 2434.08
check bl=5.76064 gives sumL 1556.4
check bl=1.5362 gives sumL 2434.03
check bl=1.5228 gives sumL 2434.08
check bl=1.52432 gives sumL 2434.08
check bl=1.87763 gives sumL 2055.38
check bl=0.938813 gives sumL 1763.77
check bl=1.87575 gives sumL 2055.38
check bl=1.08913 gives sumL 3113.25
check bl=5.54457 gives sumL 1763.91
check bl=1.10022 gives sumL 3113.2
check bl=1.09022 gives sumL 3113.25
check bl=1.09131 gives sumL 3113.25
check bl=0.257238 gives sumL 6192.11
check bl=5.12862 gives sumL 2295.56
check bl=0.288946 gives sumL 6187.7
check bl=0.257523 gives sumL 6192.11
check bl=0.257781 gives sumL 6192.11
check bl=1.49457 gives sumL 2474.12
check bl=5.74729 gives sumL 1575.86
check bl=1.52777 gives sumL 2473.87
check bl=1.49726 gives sumL 2474.12
check bl=1.49876 gives sumL 2474.12
check bl=0.356594 gives sumL 5557.63
check bl=5.1783 gives sumL 2226.03
check bl=0.371905 gives sumL 5556.94
check bl=0.35695 gives sumL 5557.63
check bl=1.9625 gives sumL 1946.04
check bl=5.98125 gives sumL 1364.78
check bl=2.00545 gives sumL 1945.82
check bl=1.96762 gives sumL 1946.04
check bl=1.96565 gives sumL 1946.04
check bl=0.414491 gives sumL 5236.52
check bl=0.207246 gives sumL 5058.94
check bl=0.414077 gives sumL 5236.52
check bl=0.623519 gives sumL 4330.16
check bl=5.31176 gives sumL 2029.49
check bl=0.63135 gives sumL 4330.08
check bl=0.624143 gives sumL 4330.16
check bl=0.356539 gives sumL 5546.16
check bl=5.17827 gives sumL 2212.89
check bl=0.36849 gives sumL 5545.74
check bl=0.356896 gives sumL 5546.16
check bl=0.228427 gives sumL 6401.94
check bl=5.11421 gives sumL 2321.47
check bl=0.258154 gives sumL 6397.44
check bl=0.22866 gives sumL 6401.94
check bl=0.228889 gives sumL 6401.94
check bl=0.123151 gives sumL 7357.54
check bl=5.06158 gives sumL 2408.74
check bl=0.157139 gives sumL 7346
check bl=0.123302 gives sumL 7357.54
check bl=0.123425 gives sumL 7357.53
check bl=0.135216 gives sumL 7225.89
check bl=5.06761 gives sumL 2396.62
check bl=0.166885 gives sumL 7216.71
check bl=0.135366 gives sumL 7225.89
check bl=0.135502 gives sumL 7225.89
check bl=0.271982 gives sumL 6080.96
check bl=5.13599 gives sumL 2290.31
check bl=0.297644 gives sumL 6078.23
check bl=0.272254 gives sumL 6080.96
check bl=0.272527 gives sumL 6080.96
check bl=0.0768603 gives sumL 7908.23
check bl=5.03843 gives sumL 2450.75
check bl=0.126571 gives sumL 7873.19
check bl=0.0770333 gives sumL 7908.23
check bl=0.0771103 gives sumL 7908.23
check bl=0.0769563 gives sumL 7908.23
check bl=0.0576265 gives sumL 8176.26
check bl=5.02881 gives sumL 2469.43
check bl=0.0803633 gives sumL 8164.86
check bl=0.0576842 gives sumL 8176.26
check bl=0.0577418 gives sumL 8176.26
check bl=0.0612509 gives sumL 8124.48
check bl=5.03063 gives sumL 2466.51
check bl=0.0862358 gives sumL 8111.7
check bl=0.0613121 gives sumL 8124.48
check bl=0.0613734 gives sumL 8124.48
check bl=0.173219 gives sumL 6879.11
check bl=5.08661 gives sumL 2372.96
check bl=0.192501 gives sumL 6876.39
check bl=0.173392 gives sumL 6879.11
check bl=0.173565 gives sumL 6879.11
check bl=0.142739 gives sumL 7165.88
check bl=5.07137 gives sumL 2396.56
check bl=0.159827 gives sumL 7163.19
check bl=0.142882 gives sumL 7165.88
check bl=0.0420843 gives sumL 8402.66
check bl=5.02104 gives sumL 2480.64
check bl=0.108902 gives sumL 8316.18
check bl=0.0422807 gives sumL 8402.66
check bl=0.0421586 gives sumL 8402.66
check bl=0.0422008 gives sumL 8402.66
check bl=0.266697 gives sumL 6111.51
check bl=0.133349 gives sumL 5979.82
check bl=0.26643 gives sumL 6111.51
check bl=1.38637 gives sumL 2591.55
check bl=5.69318 gives sumL 1603.37
check bl=1.39396 gives sumL 2591.54
check bl=1.38775 gives sumL 2591.55
check bl=2.23261 gives sumL 1753.21
check bl=1.11631 gives sumL 1464.39
check bl=2.23038 gives sumL 1753.21
check bl=0.530507 gives sumL 4681.07
check bl=5.26525 gives sumL 2089.38
check bl=0.561792 gives sumL 4679.51
check bl=0.531147 gives sumL 4681.07
check bl=0.531678 gives sumL 4681.07
check bl=1.00808 gives sumL 3279.25
check bl=0.504042 gives sumL 3012.85
check bl=1.00708 gives sumL 3279.25
check bl=0.353624 gives sumL 5554.87
check bl=5.17681 gives sumL 2219.47
check bl=0.366559 gives sumL 5554.37
check bl=0.353978 gives sumL 5554.87
check bl=0.192402 gives sumL 6694.81
check bl=5.0962 gives sumL 2350.74
check bl=0.220217 gives sumL 6689.95
check bl=0.192594 gives sumL 6694.81
check bl=0.192787 gives sumL 6694.81
check bl=0.0492001 gives sumL 8292.28
check bl=0.0246001 gives sumL 8261.21
check bl=0.0491509 gives sumL 8292.28
check bl=0.201424 gives sumL 6614.56
check bl=5.10071 gives sumL 2339.3
check bl=0.223423 gives sumL 6611.62
check bl=0.201625 gives sumL 6614.56
check bl=0.201827 gives sumL 6614.56
check bl=0.158828 gives sumL 7019.65
check bl=5.07941 gives sumL 2395.94
check bl=0.182888 gives sumL 7015.06
check bl=0.158986 gives sumL 7019.65
check bl=0.159145 gives sumL 7019.65
check bl=0.0947066 gives sumL 7702.57
check bl=5.04735 gives sumL 2448.97
check bl=0.12024 gives sumL 7693.72
check bl=0.0948013 gives sumL 7702.57
check bl=0.0948961 gives sumL 7702.57
check bl=0.449853 gives sumL 5071.11
check bl=5.22493 gives sumL 2171.67
check bl=0.464156 gives sumL 5070.68
check bl=0.450303 gives sumL 5071.11
check bl=0.649842 gives sumL 4232.96
check bl=5.32492 gives sumL 2014.25
check bl=0.665622 gives sumL 4232.67
check bl=0.650491 gives sumL 4232.96
check bl=0.651142 gives sumL 4232.96
check bl=0.0969531 gives sumL 7661.42
check bl=5.04848 gives sumL 2434.16
check bl=0.130211 gives sumL 7647.39
check bl=0.097073 gives sumL 7661.42
check bl=0.09717 gives sumL 7661.42
check bl=0.161955 gives sumL 6975.78
check bl=5.08098 gives sumL 2374.36
check bl=0.191392 gives sumL 6969.19
check bl=0.162118 gives sumL 6975.78
check bl=0.16228 gives sumL 6975.78
check bl=0.680847 gives sumL 4146.75
check bl=5.34042 gives sumL 2007.39
check bl=0.694829 gives sumL 4146.54
check bl=0.681528 gives sumL 4146.75
check bl=0.682209 gives sumL 4146.75
check bl=0.596403 gives sumL 4439.66
check bl=0.298202 gives sumL 4222.87
check bl=0.595807 gives sumL 4439.66
check bl=0.133198 gives sumL 7263.8
check bl=0.0665989 gives sumL 7187.85
check bl=0.133064 gives sumL 7263.8
check bl=0.132931 gives sumL 7263.8
check bl=3.90414 gives sumL 974.393
check bl=6.95207 gives sumL 849.491
check bl=3.91852 gives sumL 974.391
check bl=3.90853 gives sumL 974.394
check bl=3.91244 gives sumL 974.394
check bl=2.33255 gives sumL 1675.02
check bl=6.16628 gives sumL 1246.22
check bl=2.34121 gives sumL 1675.02
check bl=2.33488 gives sumL 1675.02
check bl=2.33722 gives sumL 1675.02
check bl=0.399832 gives sumL 5310.08
check bl=5.19992 gives sumL 2179.56
check bl=0.401763 gives sumL 5310.07
check bl=0.400232 gives sumL 5310.08
check bl=8.75553 gives sumL 356.651
check bl=9.37777 gives sumL 355.568
check bl=8.76649 gives sumL 356.651
check bl=8.77526 gives sumL 356.651
check bl=3e-06 gives sumL 9235.69
check bl=1.55e-06 gives sumL 9235.68
check bl=2.9969e-06 gives sumL 9235.69
check bl=0.60867 gives sumL 4393.12
check bl=5.30434 gives sumL 2046.56
check bl=0.631114 gives sumL 4392.47
check bl=0.609279 gives sumL 4393.12
check bl=0.609888 gives sumL 4393.12
check bl=0.50647 gives sumL 4807.13
check bl=5.25324 gives sumL 2120.9
check bl=0.52255 gives sumL 4806.68
check bl=0.506977 gives sumL 4807.13
check bl=0.507484 gives sumL 4807.13
check bl=0.616868 gives sumL 4363.78
check bl=5.30843 gives sumL 2038.85
check bl=0.621478 gives sumL 4363.76
check bl=0.617485 gives sumL 4363.78
check bl=1.38061 gives sumL 2618.88
check bl=5.6903 gives sumL 1614.53
check bl=1.40792 gives sumL 2618.67
check bl=1.38258 gives sumL 2618.88
check bl=1.38396 gives sumL 2618.88
check bl=0.445756 gives sumL 5080.8
check bl=5.22288 gives sumL 2157.79
check bl=0.468489 gives sumL 5079.71
check bl=0.446201 gives sumL 5080.8
check bl=0.446648 gives sumL 5080.8
check bl=1.08276 gives sumL 3114.21
check bl=5.54138 gives sumL 1756.66
check bl=1.10574 gives sumL 3113.97
check bl=1.08394 gives sumL 3114.21
check bl=1.08502 gives sumL 3114.21
check bl=0.418183 gives sumL 5214.34
check bl=0.209092 gives sumL 5036.21
check bl=0.417765 gives sumL 5214.34
check bl=1.14341 gives sumL 3005.63
check bl=5.57171 gives sumL 1730.57
check bl=1.16538 gives sumL 3005.43
check bl=1.14463 gives sumL 3005.63
check bl=1.14577 gives sumL 3005.63
check bl=0.486796 gives sumL 4880.94
check bl=5.2434 gives sumL 2116.3
check bl=0.488996 gives sumL 4880.93
check bl=0.487283 gives sumL 4880.94
check bl=1.79639 gives sumL 2103.89
check bl=5.8982 gives sumL 1425.46
check bl=1.81455 gives sumL 2103.84
check bl=1.79826 gives sumL 2103.89
check bl=1.80006 gives sumL 2103.89
check bl=0.150908 gives sumL 7080.15
check bl=5.07545 gives sumL 2372.21
check bl=0.175081 gives sumL 7075.25
check bl=0.151059 gives sumL 7080.15
check bl=0.15121 gives sumL 7080.15
check bl=2.69076 gives sumL 1451.05
check bl=6.34538 gives sumL 1134.31
check bl=2.72019 gives sumL 1451.01
check bl=2.69617 gives sumL 1451.05
check bl=2.69886 gives sumL 1451.05
check bl=2.69347 gives sumL 1451.05
check bl=2.88151 gives sumL 1336.91
check bl=6.44075 gives sumL 1062.12
check bl=2.88439 gives sumL 1336.91
check bl=0.224781 gives sumL 6434.62
check bl=5.11239 gives sumL 2312.34
check bl=0.243365 gives sumL 6432.76
check bl=0.225006 gives sumL 6434.62
check bl=0.225231 gives sumL 6434.62
check bl=0.322489 gives sumL 5741.39
check bl=5.16124 gives sumL 2226.55
check bl=0.332357 gives sumL 5741.05
check bl=0.322811 gives sumL 5741.39
check bl=2.23535 gives sumL 1730.49
check bl=6.11768 gives sumL 1265.01
check bl=2.244 gives sumL 1730.49
check bl=2.23759 gives sumL 1730.49
check bl=2.23982 gives sumL 1730.49
check bl=3.30306 gives sumL 1167.17
check bl=6.65153 gives sumL 969.785
check bl=3.3174 gives sumL 1167.16
check bl=3.30653 gives sumL 1167.17
check bl=3.30983 gives sumL 1167.17
check bl=0.24493 gives sumL 6279.05
check bl=5.12247 gives sumL 2294.56
check bl=0.253188 gives sumL 6278.71
check bl=0.245175 gives sumL 6279.05
check bl=0.24376 gives sumL 6283.87
check bl=5.12188 gives sumL 2291.57
check bl=0.251841 gives sumL 6283.54
check bl=0.244004 gives sumL 6283.86
check bl=0.14825 gives sumL 7108.39
check bl=0.074125 gives sumL 7025.17
check bl=0.148102 gives sumL 7108.39
check bl=0.646449 gives sumL 4234.91
check bl=5.32322 gives sumL 1992.92
check bl=0.656631 gives sumL 4234.79
check bl=0.647095 gives sumL 4234.91
check bl=0.376796 gives sumL 5429.74
check bl=5.1884 gives sumL 2190.17
check bl=0.383535 gives sumL 5429.61
check bl=0.377173 gives sumL 5429.74
check bl=1.31605 gives sumL 2698.07
check bl=5.65803 gives sumL 1634.18
check bl=1.32686 gives sumL 2698.03
check bl=1.31737 gives sumL 2698.07
check bl=1.31868 gives sumL 2698.07
check bl=0.801272 gives sumL 3757.1
check bl=5.40064 gives sumL 1909.93
check bl=0.813421 gives sumL 3756.98
check bl=0.802073 gives sumL 3757.1
check bl=2.46985 gives sumL 1560.58
check bl=6.23492 gives sumL 1181.04
check bl=2.48513 gives sumL 1560.56
check bl=2.47232 gives sumL 1560.58
check bl=2.47479 gives sumL 1560.58
check bl=0.710829 gives sumL 4032.19
check bl=5.35541 gives sumL 1960.12
check bl=0.730801 gives sumL 4031.79
check bl=0.71154 gives sumL 4032.19
check bl=0.712252 gives sumL 4032.19
check bl=0.454918 gives sumL 5030.93
check bl=5.22746 gives sumL 2139.14
check bl=0.488394 gives sumL 5028.67
check bl=0.455491 gives sumL 5030.93
check bl=0.455947 gives sumL 5030.93
check bl=2.63225 gives sumL 1482.28
check bl=6.31613 gives sumL 1148.72
check bl=2.65084 gives sumL 1482.26
check bl=2.63553 gives sumL 1482.28
check bl=2.63817 gives sumL 1482.28
--- Iter=4 logL=-152370
LikelihoodLast was not sent to bblEM
check bl=0.0653558 gives sumL 8061.16
check bl=5.03268 gives sumL 2461.61
check bl=0.0958812 gives sumL 8043.82
check bl=0.0654339 gives sumL 8061.16
check bl=0.0654994 gives sumL 8061.16
check bl=0.069727 gives sumL 7991.25
check bl=5.03486 gives sumL 2450.45
check bl=0.0740286 gives sumL 7990.85
check bl=0.0697967 gives sumL 7991.25
check bl=0.243922 gives sumL 6298.18
check bl=5.12196 gives sumL 2329.56
check bl=0.259953 gives sumL 6296.92
check bl=0.244166 gives sumL 6298.18
check bl=0.192919 gives sumL 6700.93
check bl=5.09646 gives sumL 2364.26
check bl=0.219581 gives sumL 6696.44
check bl=0.193112 gives sumL 6700.93
check bl=0.193305 gives sumL 6700.93
check bl=0.891585 gives sumL 3519.22
check bl=5.44579 gives sumL 1865.37
check bl=0.912841 gives sumL 3518.92
check bl=0.892477 gives sumL 3519.22
check bl=0.89337 gives sumL 3519.22
check bl=0.0718524 gives sumL 7970.15
check bl=5.03593 gives sumL 2454.21
check bl=0.0984842 gives sumL 7957.65
check bl=0.0719243 gives sumL 7970.15
check bl=0.0719962 gives sumL 7970.15
check bl=1.76991 gives sumL 2152.94
check bl=5.88495 gives sumL 1460.36
check bl=1.79527 gives sumL 2152.84
check bl=1.77248 gives sumL 2152.94
check bl=1.77425 gives sumL 2152.94
check bl=0.124798 gives sumL 7360.83
check bl=5.0624 gives sumL 2422.26
check bl=0.15582 gives sumL 7351.17
check bl=0.124933 gives sumL 7360.83
check bl=0.125058 gives sumL 7360.83
check bl=0.229191 gives sumL 6403.33
check bl=5.1146 gives sumL 2328.22
check bl=0.251683 gives sumL 6400.69
check bl=0.229421 gives sumL 6403.33
check bl=0.22965 gives sumL 6403.33
check bl=1.18451 gives sumL 2938.25
check bl=5.59226 gives sumL 1721.5
check bl=1.21568 gives sumL 2937.88
check bl=1.18633 gives sumL 2938.25
check bl=1.18752 gives sumL 2938.25
check bl=0.0728838 gives sumL 7984.4
check bl=5.03644 gives sumL 2467.56
check bl=0.126003 gives sumL 7943.16
check bl=0.0730663 gives sumL 7984.4
check bl=0.0731393 gives sumL 7984.4
check bl=0.0729932 gives sumL 7984.4
check bl=0.0797081 gives sumL 7897.41
check bl=5.03985 gives sumL 2464.83
check bl=0.122341 gives sumL 7871.14
check bl=0.0798504 gives sumL 7897.41
check bl=0.0799303 gives sumL 7897.41
check bl=2.54266 gives sumL 1551.54
check bl=6.27133 gives sumL 1192.38
check bl=2.55583 gives sumL 1551.53
check bl=2.5452 gives sumL 1551.54
check bl=2.54774 gives sumL 1551.54
check bl=0.742205 gives sumL 3949.41
check bl=5.3711 gives sumL 1959.65
check bl=0.762465 gives sumL 3949.02
check bl=0.742948 gives sumL 3949.41
check bl=0.743691 gives sumL 3949.41
check bl=0.497394 gives sumL 4841.87
check bl=5.2487 gives sumL 2117.57
check bl=0.511509 gives sumL 4841.51
check bl=0.497891 gives sumL 4841.87
check bl=3.88496 gives sumL 987.694
check bl=6.94248 gives sumL 861.668
check bl=3.89494 gives sumL 987.693
check bl=3.88108 gives sumL 987.693
check bl=3.88885 gives sumL 987.694
check bl=0.673792 gives sumL 4163.78
check bl=5.3369 gives sumL 2001.9
check bl=0.695521 gives sumL 4163.26
check bl=0.674466 gives sumL 4163.78
check bl=0.675141 gives sumL 4163.78
check bl=0.390794 gives sumL 5364.05
check bl=5.1954 gives sumL 2195.19
check bl=0.395294 gives sumL 5364
check bl=0.391185 gives sumL 5364.05
check bl=0.921674 gives sumL 3440.49
check bl=5.46084 gives sumL 1834.68
check bl=0.948589 gives sumL 3440.03
check bl=0.922779 gives sumL 3440.49
check bl=0.923702 gives sumL 3440.49
check bl=0.27501 gives sumL 6066.23
check bl=5.1375 gives sumL 2278.17
check bl=0.309515 gives sumL 6061.45
check bl=0.275344 gives sumL 6066.23
check bl=0.275619 gives sumL 6066.23
check bl=1.69798 gives sumL 2186.33
check bl=5.84899 gives sumL 1453.86
check bl=1.70784 gives sumL 2186.31
check bl=1.69968 gives sumL 2186.33
check bl=1.70138 gives sumL 2186.32
check bl=0.874643 gives sumL 3553.07
check bl=5.43732 gives sumL 1858.76
check bl=0.897206 gives sumL 3552.71
check bl=0.875517 gives sumL 3553.07
check bl=0.876393 gives sumL 3553.07
check bl=0.225657 gives sumL 6435.09
check bl=5.11283 gives sumL 2318.19
check bl=0.240852 gives sumL 6433.84
check bl=0.225883 gives sumL 6435.09
check bl=0.361016 gives sumL 5528.07
check bl=5.18051 gives sumL 2214.44
check bl=0.372697 gives sumL 5527.67
check bl=0.361377 gives sumL 5528.07
check bl=0.384204 gives sumL 5401.72
check bl=0.192102 gives sumL 5232.22
check bl=0.38382 gives sumL 5401.72
check bl=1.44907 gives sumL 2518.54
check bl=5.72454 gives sumL 1579.47
check bl=1.45749 gives sumL 2518.52
check bl=1.45052 gives sumL 2518.54
check bl=2.1335 gives sumL 1811.98
check bl=6.06675 gives sumL 1310.24
check bl=2.15617 gives sumL 1811.93
check bl=2.13648 gives sumL 1811.98
check bl=2.13861 gives sumL 1811.98
check bl=1.84348 gives sumL 2054.78
check bl=5.92174 gives sumL 1404.72
check bl=1.8666 gives sumL 2054.71
check bl=1.84594 gives sumL 2054.78
check bl=1.84779 gives sumL 2054.78
check bl=0.919972 gives sumL 3472.59
check bl=5.45999 gives sumL 1861.74
check bl=0.934137 gives sumL 3472.47
check bl=0.920892 gives sumL 3472.59
check bl=0.921813 gives sumL 3472.59
check bl=0.961774 gives sumL 3359.33
check bl=5.48089 gives sumL 1824.27
check bl=0.970772 gives sumL 3359.28
check bl=0.962736 gives sumL 3359.33
check bl=1.42105 gives sumL 2558.04
check bl=5.71053 gives sumL 1593.21
check bl=1.42708 gives sumL 2558.03
check bl=1.42248 gives sumL 2558.04
check bl=1.45729 gives sumL 2513.21
check bl=5.72865 gives sumL 1580.68
check bl=1.46982 gives sumL 2513.17
check bl=1.45875 gives sumL 2513.21
check bl=1.46021 gives sumL 2513.21
check bl=0.00172019 gives sumL 9204.21
check bl=5.00086 gives sumL 2508.23
check bl=0.0320857 gives sumL 9115.74
check bl=0.00174481 gives sumL 9204.2
check bl=0.00172191 gives sumL 9204.21
check bl=0.00172363 gives sumL 9204.21
check bl=1.63249e-06 gives sumL 9259.34
check bl=8.66245e-07 gives sumL 9259.34
check bl=1.58763e-06 gives sumL 9259.34
check bl=1.56781e-06 gives sumL 9259.34
check bl=1.55175e-06 gives sumL 9259.34
check bl=1.5534e-06 gives sumL 9259.34
check bl=2.30352 gives sumL 1675.67
check bl=6.15176 gives sumL 1240.73
check bl=2.32851 gives sumL 1675.63
check bl=2.30718 gives sumL 1675.68
check bl=2.30949 gives sumL 1675.68
check bl=0.990441 gives sumL 3302.89
check bl=5.49522 gives sumL 1801.97
check bl=1.01302 gives sumL 3302.62
check bl=0.991466 gives sumL 3302.89
check bl=0.992457 gives sumL 3302.89
check bl=0.192236 gives sumL 6706.61
check bl=0.096118 gives sumL 6604.09
check bl=0.192044 gives sumL 6706.61
check bl=0.261669 gives sumL 6186.33
check bl=5.13083 gives sumL 2329.11
check bl=0.285747 gives sumL 6183.81
check bl=0.261931 gives sumL 6186.33
check bl=0.262193 gives sumL 6186.33
check bl=0.443036 gives sumL 5111.75
check bl=5.22152 gives sumL 2187.49
check bl=0.474073 gives sumL 5109.74
check bl=0.443556 gives sumL 5111.75
check bl=0.443999 gives sumL 5111.75
check bl=0.132415 gives sumL 7288.54
check bl=5.06621 gives sumL 2435.91
check bl=0.182591 gives sumL 7266.82
check bl=0.132681 gives sumL 7288.54
check bl=0.132813 gives sumL 7288.54
check bl=0.132548 gives sumL 7288.54
check bl=0.170484 gives sumL 6916.9
check bl=5.08524 gives sumL 2402.34
check bl=0.199911 gives sumL 6910.71
check bl=0.170658 gives sumL 6916.9
check bl=0.170828 gives sumL 6916.9
check bl=0.412977 gives sumL 5266.18
check bl=5.20649 gives sumL 2212.42
check bl=0.440035 gives sumL 5264.47
check bl=0.41339 gives sumL 5266.18
check bl=0.413803 gives sumL 5266.18
check bl=0.0476465 gives sumL 8339.96
check bl=5.02382 gives sumL 2506.27
check bl=0.0820726 gives sumL 8312.56
check bl=0.0477225 gives sumL 8339.96
check bl=0.0477703 gives sumL 8339.96
check bl=0.977611 gives sumL 3346.82
check bl=5.48881 gives sumL 1823.85
check bl=0.97989 gives sumL 3346.82
check bl=0.978589 gives sumL 3346.82
check bl=0.634328 gives sumL 4333.34
check bl=5.31716 gives sumL 2064.24
check bl=0.651329 gives sumL 4332.99
check bl=0.634962 gives sumL 4333.34
check bl=0.635597 gives sumL 4333.34
check bl=0.506153 gives sumL 4831.04
check bl=5.25308 gives sumL 2146.96
check bl=0.539359 gives sumL 4829.16
check bl=0.506809 gives sumL 4831.04
check bl=0.507315 gives sumL 4831.04
check bl=2.71374 gives sumL 1457.38
check bl=6.35687 gives sumL 1142.25
check bl=2.74294 gives sumL 1457.34
check bl=2.71922 gives sumL 1457.38
check bl=2.72194 gives sumL 1457.38
check bl=2.7165 gives sumL 1457.38
check bl=0.216951 gives sumL 6510.46
check bl=5.10848 gives sumL 2342.36
check bl=0.235688 gives sumL 6508.5
check bl=0.217168 gives sumL 6510.46
check bl=0.217385 gives sumL 6510.46
check bl=2.45548 gives sumL 1609.32
check bl=6.22774 gives sumL 1219.4
check bl=2.48489 gives sumL 1609.26
check bl=2.46029 gives sumL 1609.32
check bl=2.46275 gives sumL 1609.32
check bl=0.530634 gives sumL 4702.51
check bl=0.265317 gives sumL 4499.27
check bl=0.530103 gives sumL 4702.51
check bl=0.866079 gives sumL 3615.44
check bl=5.43304 gives sumL 1903.18
check bl=0.885688 gives sumL 3615.17
check bl=0.866945 gives sumL 3615.44
check bl=0.867812 gives sumL 3615.44
check bl=0.656767 gives sumL 4243.2
check bl=5.32838 gives sumL 2039.82
check bl=0.670114 gives sumL 4242.99
check bl=0.657423 gives sumL 4243.2
check bl=0.658081 gives sumL 4243.2
check bl=0.641488 gives sumL 4284.01
check bl=5.32074 gives sumL 2039.14
check bl=0.659102 gives sumL 4283.64
check bl=0.642129 gives sumL 4284.01
check bl=0.642771 gives sumL 4284.01
check bl=0.208535 gives sumL 6585.21
check bl=5.10427 gives sumL 2361.84
check bl=0.219478 gives sumL 6584.49
check bl=0.208744 gives sumL 6585.21
check bl=0.29931 gives sumL 5921.77
check bl=5.14965 gives sumL 2289.68
check bl=0.315476 gives sumL 5920.8
check bl=0.299609 gives sumL 5921.77
check bl=0.299909 gives sumL 5921.77
check bl=0.270803 gives sumL 6117.3
check bl=5.1354 gives sumL 2323.69
check bl=0.303144 gives sumL 6113.02
check bl=0.271113 gives sumL 6117.3
check bl=0.271384 gives sumL 6117.3
check bl=0.14583 gives sumL 7146.98
check bl=5.07291 gives sumL 2425.24
check bl=0.197321 gives sumL 7126.27
check bl=0.146125 gives sumL 7146.98
check bl=0.146272 gives sumL 7146.98
check bl=0.145979 gives sumL 7146.98
check bl=0.042361 gives sumL 8419.13
check bl=5.02118 gives sumL 2511.61
check bl=0.0612984 gives sumL 8408.4
check bl=0.0424034 gives sumL 8419.13
check bl=0.0156625 gives sumL 8885.02
check bl=5.00783 gives sumL 2534.91
check bl=0.0490982 gives sumL 8832.45
check bl=0.015705 gives sumL 8885.02
check bl=0.0156468 gives sumL 8885.02
check bl=0.0156782 gives sumL 8885.02
check bl=0.0127 gives sumL 8945.97
check bl=5.00635 gives sumL 2537.7
check bl=0.0379557 gives sumL 8907.31
check bl=0.0127247 gives sumL 8945.97
check bl=0.0126873 gives sumL 8945.97
check bl=0.0422176 gives sumL 8427.43
check bl=5.02111 gives sumL 2511.83
check bl=0.0611131 gives sumL 8416.72
check bl=0.0422599 gives sumL 8427.43
check bl=0.0522816 gives sumL 8275.69
check bl=5.02614 gives sumL 2504
check bl=0.0809665 gives sumL 8257.02
check bl=0.0523435 gives sumL 8275.69
check bl=0.0523958 gives sumL 8275.69
check bl=0.0975899 gives sumL 7673.93
check bl=5.04879 gives sumL 2465.65
check bl=0.133776 gives sumL 7657.68
check bl=0.0977244 gives sumL 7673.93
check bl=0.0978221 gives sumL 7673.93
check bl=0.0759615 gives sumL 7940.56
check bl=5.03798 gives sumL 2484.56
check bl=0.121722 gives sumL 7909.88
check bl=0.0761148 gives sumL 7940.56
check bl=0.0761909 gives sumL 7940.56
check bl=0.0760387 gives sumL 7940.56
check bl=0.125099 gives sumL 7365.71
check bl=5.06255 gives sumL 2442.3
check bl=0.14672 gives sumL 7360.86
check bl=0.125224 gives sumL 7365.71
check bl=0.125349 gives sumL 7365.71
check bl=0.222021 gives sumL 6483.78
check bl=5.11101 gives sumL 2363.87
check bl=0.262129 gives sumL 6475.59
check bl=0.222344 gives sumL 6483.78
check bl=0.222567 gives sumL 6483.78
check bl=0.30326 gives sumL 5913.54
check bl=5.15163 gives sumL 2305.53
check bl=0.319997 gives sumL 5912.51
check bl=0.303563 gives sumL 5913.54
check bl=0.303866 gives sumL 5913.54
check bl=0.222249 gives sumL 6474.49
check bl=5.11112 gives sumL 2353.91
check bl=0.245925 gives sumL 6471.49
check bl=0.222471 gives sumL 6474.49
check bl=0.222693 gives sumL 6474.49
check bl=0.119832 gives sumL 7423.36
check bl=5.05992 gives sumL 2449.93
check bl=0.150389 gives sumL 7413.67
check bl=0.119963 gives sumL 7423.36
check bl=0.120083 gives sumL 7423.36
check bl=0.0896073 gives sumL 7763.45
check bl=5.0448 gives sumL 2471.58
check bl=0.123572 gives sumL 7747.82
check bl=0.0897239 gives sumL 7763.45
check bl=0.0898136 gives sumL 7763.45
check bl=0.0791849 gives sumL 7901.33
check bl=5.03959 gives sumL 2483.61
check bl=0.105675 gives sumL 7890.15
check bl=0.0792641 gives sumL 7901.33
check bl=0.0793434 gives sumL 7901.33
check bl=0.0827056 gives sumL 7854.84
check bl=5.04135 gives sumL 2479.73
check bl=0.11189 gives sumL 7842.06
check bl=0.082796 gives sumL 7854.84
check bl=0.0828788 gives sumL 7854.84
check bl=0.395923 gives sumL 5361.38
check bl=5.19796 gives sumL 2228.68
check bl=0.415265 gives sumL 5360.44
check bl=0.396319 gives sumL 5361.38
check bl=0.396715 gives sumL 5361.38
check bl=0.455817 gives sumL 5055.18
check bl=5.22791 gives sumL 2178.78
check bl=0.478941 gives sumL 5054.1
check bl=0.456273 gives sumL 5055.18
check bl=0.456729 gives sumL 5055.18
check bl=0.333192 gives sumL 5715.59
check bl=5.1666 gives sumL 2271.39
check bl=0.344363 gives sumL 5715.18
check bl=0.333525 gives sumL 5715.59
check bl=0.154569 gives sumL 7064.15
check bl=5.07728 gives sumL 2406.56
check bl=0.172898 gives sumL 7061.34
check bl=0.154723 gives sumL 7064.15
check bl=0.154878 gives sumL 7064.15
check bl=0.17014 gives sumL 6909.5
check bl=5.08507 gives sumL 2385.97
check bl=0.192778 gives sumL 6905.73
check bl=0.17031 gives sumL 6909.5
check bl=0.17048 gives sumL 6909.5
check bl=0.384039 gives sumL 5389.95
check bl=5.19202 gives sumL 2207.74
check bl=0.400589 gives sumL 5389.23
check bl=0.384423 gives sumL 5389.95
check bl=0.384808 gives sumL 5389.95
check bl=0.426058 gives sumL 5162.75
check bl=5.21303 gives sumL 2177.72
check bl=0.450289 gives sumL 5161.43
check bl=0.426484 gives sumL 5162.75
check bl=0.426911 gives sumL 5162.75
check bl=0.440566 gives sumL 5096.21
check bl=5.22028 gives sumL 2167.58
check bl=0.449444 gives sumL 5096.03
check bl=0.441007 gives sumL 5096.21
check bl=0.233479 gives sumL 6370.27
check bl=5.11674 gives sumL 2329.36
check bl=0.267058 gives sumL 6364.74
check bl=0.233753 gives sumL 6370.27
check bl=0.233987 gives sumL 6370.27
check bl=0.0525506 gives sumL 8250.69
check bl=5.02628 gives sumL 2481.69
check bl=0.0745299 gives sumL 8239.07
check bl=0.0526032 gives sumL 8250.69
check bl=0.0526558 gives sumL 8250.69
check bl=0.0367094 gives sumL 8492.29
check bl=5.01835 gives sumL 2494.86
check bl=0.0607709 gives sumL 8474.01
check bl=0.0367476 gives sumL 8492.29
check bl=0.0367843 gives sumL 8492.29
check bl=0.10696 gives sumL 7554.38
check bl=5.05348 gives sumL 2435.52
check bl=0.136993 gives sumL 7543.8
check bl=0.107075 gives sumL 7554.38
check bl=0.107182 gives sumL 7554.38
check bl=0.199675 gives sumL 6663.57
check bl=5.09984 gives sumL 2364.69
check bl=0.220411 gives sumL 6660.92
check bl=0.199874 gives sumL 6663.57
check bl=0.200074 gives sumL 6663.57
check bl=0.0488688 gives sumL 8310.22
check bl=5.02443 gives sumL 2481.71
check bl=0.0889513 gives sumL 8275.42
check bl=0.0489638 gives sumL 8310.22
check bl=0.0490128 gives sumL 8310.21
check bl=0.261901 gives sumL 6167.53
check bl=5.13095 gives sumL 2310.36
check bl=0.290394 gives sumL 6164.03
check bl=0.262163 gives sumL 6167.53
check bl=0.262425 gives sumL 6167.53
check bl=0.15864 gives sumL 7010.53
check bl=5.07932 gives sumL 2387.71
check bl=0.175854 gives sumL 7008.11
check bl=0.158799 gives sumL 7010.53
check bl=0.275233 gives sumL 6048.05
check bl=5.13762 gives sumL 2286.74
check bl=0.292512 gives sumL 6046.8
check bl=0.275508 gives sumL 6048.05
check bl=0.275784 gives sumL 6048.04
check bl=0.599468 gives sumL 4423.82
check bl=5.29973 gives sumL 2062.13
check bl=0.62299 gives sumL 4423.08
check bl=0.600067 gives sumL 4423.82
check bl=0.600667 gives sumL 4423.82
check bl=0.0576502 gives sumL 8176.11
check bl=5.02883 gives sumL 2474.74
check bl=0.0993212 gives sumL 8143.41
check bl=0.0577615 gives sumL 8176.11
check bl=0.0578193 gives sumL 8176.11
check bl=0.276547 gives sumL 6054.66
check bl=5.13827 gives sumL 2294.98
check bl=0.292596 gives sumL 6053.6
check bl=0.276824 gives sumL 6054.66
check bl=1.08285 gives sumL 3109.99
check bl=5.54142 gives sumL 1758.34
check bl=1.10735 gives sumL 3109.72
check bl=1.0841 gives sumL 3109.99
check bl=1.08519 gives sumL 3109.99
check bl=0.28248 gives sumL 5998.26
check bl=5.14124 gives sumL 2283.18
check bl=0.313401 gives sumL 5994.53
check bl=0.282785 gives sumL 5998.26
check bl=0.283067 gives sumL 5998.26
check bl=0.0208692 gives sumL 8784.9
check bl=0.0104346 gives sumL 8771.18
check bl=0.0208483 gives sumL 8784.9
check bl=0.010014 gives sumL 9001.28
check bl=0.00500705 gives sumL 8994.61
check bl=0.010004 gives sumL 9001.28
check bl=0.160082 gives sumL 7002.62
check bl=0.0800411 gives sumL 6913.64
check bl=0.159922 gives sumL 7002.62
check bl=0.098648 gives sumL 7648.69
check bl=5.04932 gives sumL 2443.86
check bl=0.108855 gives sumL 7647.19
check bl=0.0987466 gives sumL 7648.69
check bl=0.262524 gives sumL 6144.92
check bl=5.13126 gives sumL 2294.69
check bl=0.289533 gives sumL 6141.75
check bl=0.262787 gives sumL 6144.92
check bl=0.26305 gives sumL 6144.92
check bl=0.300875 gives sumL 5881.37
check bl=5.15044 gives sumL 2267.63
check bl=0.310864 gives sumL 5880.99
check bl=0.301176 gives sumL 5881.37
check bl=0.26536 gives sumL 6113.73
check bl=5.13268 gives sumL 2289.28
check bl=0.291716 gives sumL 6110.76
check bl=0.265625 gives sumL 6113.73
check bl=0.265891 gives sumL 6113.73
check bl=0.147621 gives sumL 7104.13
check bl=5.07381 gives sumL 2392.68
check bl=0.164699 gives sumL 7101.53
check bl=0.147769 gives sumL 7104.13
check bl=0.16454 gives sumL 6946.83
check bl=5.08227 gives sumL 2374.96
check bl=0.184053 gives sumL 6943.86
check bl=0.164704 gives sumL 6946.83
check bl=0.164869 gives sumL 6946.83
check bl=0.0613758 gives sumL 8105.18
check bl=5.03069 gives sumL 2460.42
check bl=0.0967075 gives sumL 8081.62
check bl=0.061467 gives sumL 8105.18
check bl=0.0615284 gives sumL 8105.18
check bl=0.281017 gives sumL 6005.81
check bl=5.14051 gives sumL 2276.36
check bl=0.284013 gives sumL 6005.77
check bl=0.281298 gives sumL 6005.81
check bl=0.126464 gives sumL 7307.91
check bl=5.06323 gives sumL 2400.48
check bl=0.142217 gives sumL 7305.27
check bl=0.12659 gives sumL 7307.91
check bl=0.072296 gives sumL 7956.22
check bl=0.0361481 gives sumL 7911.71
check bl=0.0722237 gives sumL 7956.22
check bl=0.200911 gives sumL 6609.94
check bl=5.10046 gives sumL 2342.71
check bl=0.22985 gives sumL 6604.94
check bl=0.201112 gives sumL 6609.94
check bl=0.201313 gives sumL 6609.94
check bl=1.14817 gives sumL 2964.89
check bl=5.57408 gives sumL 1714.83
check bl=1.16048 gives sumL 2964.83
check bl=1.14932 gives sumL 2964.89
check bl=1.15047 gives sumL 2964.89
check bl=0.154465 gives sumL 7027.01
check bl=5.07723 gives sumL 2374.29
check bl=0.201336 gives sumL 7010.53
check bl=0.154738 gives sumL 7027.01
check bl=0.154893 gives sumL 7027.01
check bl=1.33049e-06 gives sumL 9222.8
check bl=7.15247e-07 gives sumL 9222.8
check bl=1.25368e-06 gives sumL 9222.8
check bl=1.22259e-06 gives sumL 9222.8
check bl=1.20054e-06 gives sumL 9222.8
check bl=1.20184e-06 gives sumL 9222.8
check bl=1.20315e-06 gives sumL 9222.8
check bl=0.00725896 gives sumL 9030.24
check bl=5.00363 gives sumL 2506.77
check bl=0.0374602 gives sumL 8967.53
check bl=0.0072879 gives sumL 9030.24
check bl=0.00726622 gives sumL 9030.24
check bl=0.00727349 gives sumL 9030.24
check bl=0.053976 gives sumL 8216.33
check bl=5.02699 gives sumL 2465.2
check bl=0.0582327 gives sumL 8215.82
check bl=0.05403 gives sumL 8216.33
check bl=0.0571167 gives sumL 8171.07
check bl=5.02856 gives sumL 2461.63
check bl=0.11355 gives sumL 8116.63
check bl=0.0572902 gives sumL 8171.07
check bl=0.0570596 gives sumL 8171.07
check bl=0.0571738 gives sumL 8171.07
check bl=0.057232 gives sumL 8171.07
check bl=0.169001 gives sumL 6901.27
check bl=5.0845 gives sumL 2370.3
check bl=0.195998 gives sumL 6895.95
check bl=0.16917 gives sumL 6901.27
check bl=0.169339 gives sumL 6901.27
check bl=0.244964 gives sumL 6279.07
check bl=5.12248 gives sumL 2313.02
check bl=0.277862 gives sumL 6274.07
check bl=0.245247 gives sumL 6279.07
check bl=0.245492 gives sumL 6279.07
check bl=0.202275 gives sumL 6599.12
check bl=5.10114 gives sumL 2337.05
check bl=0.24209 gives sumL 6590.08
check bl=0.202564 gives sumL 6599.12
check bl=0.202766 gives sumL 6599.12
check bl=0.167217 gives sumL 6853.66
check bl=5.08361 gives sumL 2345.82
check bl=0.211059 gives sumL 6840.24
check bl=0.167483 gives sumL 6853.66
check bl=0.167651 gives sumL 6853.66
check bl=0.0724343 gives sumL 7920.27
check bl=5.03622 gives sumL 2432.39
check bl=0.10268 gives sumL 7904.7
check bl=0.0725169 gives sumL 7920.27
check bl=0.0725895 gives sumL 7920.27
check bl=0.183038 gives sumL 6728.37
check bl=5.09152 gives sumL 2340
check bl=0.220419 gives sumL 6719.36
check bl=0.183279 gives sumL 6728.37
check bl=0.183463 gives sumL 6728.37
check bl=0.299177 gives sumL 5862.16
check bl=5.14959 gives sumL 2254.52
check bl=0.336951 gives sumL 5857.09
check bl=0.299584 gives sumL 5862.16
check bl=0.299883 gives sumL 5862.16
check bl=0.284479 gives sumL 5962.8
check bl=5.14224 gives sumL 2263.01
check bl=0.300117 gives sumL 5961.82
check bl=0.284763 gives sumL 5962.8
check bl=0.0965737 gives sumL 7642.55
check bl=0.0482869 gives sumL 7585.04
check bl=0.0964772 gives sumL 7642.55
check bl=0.0963807 gives sumL 7642.55
check bl=0.742812 gives sumL 3912.21
check bl=5.37141 gives sumL 1946.84
check bl=0.779125 gives sumL 3911.01
check bl=0.743954 gives sumL 3912.21
check bl=0.744698 gives sumL 3912.21
check bl=0.197879 gives sumL 6631.33
check bl=5.09894 gives sumL 2336.1
check bl=0.200517 gives sumL 6631.28
check bl=0.198077 gives sumL 6631.33
check bl=0.212349 gives sumL 6511.48
check bl=5.10617 gives sumL 2323.34
check bl=0.231168 gives sumL 6509.44
check bl=0.212562 gives sumL 6511.48
check bl=0.212774 gives sumL 6511.48
check bl=1.73968 gives sumL 2134.93
check bl=5.86984 gives sumL 1431.79
check bl=1.76615 gives sumL 2134.82
check bl=1.7423 gives sumL 2134.93
check bl=1.74404 gives sumL 2134.93
check bl=1.3656 gives sumL 2625.25
check bl=5.6828 gives sumL 1614.9
check bl=1.3755 gives sumL 2625.22
check bl=1.36696 gives sumL 2625.25
check bl=0.257172 gives sumL 6180.49
check bl=5.12859 gives sumL 2307.51
check bl=0.285227 gives sumL 6177.01
check bl=0.257429 gives sumL 6180.49
check bl=0.257687 gives sumL 6180.49
check bl=0.443746 gives sumL 5070.32
check bl=5.22187 gives sumL 2154.93
check bl=0.469242 gives sumL 5068.95
check bl=0.44419 gives sumL 5070.32
check bl=0.444634 gives sumL 5070.32
check bl=0.839042 gives sumL 3633.04
check bl=5.41952 gives sumL 1879.37
check bl=0.871691 gives sumL 3632.26
check bl=0.840238 gives sumL 3633.05
check bl=0.841078 gives sumL 3633.05
check bl=0.839752 gives sumL 3648.42
check bl=5.41988 gives sumL 1893.68
check bl=0.857078 gives sumL 3648.2
check bl=0.840591 gives sumL 3648.42
check bl=0.841432 gives sumL 3648.42
check bl=0.877728 gives sumL 3535.62
check bl=5.43886 gives sumL 1859.33
check bl=0.89034 gives sumL 3535.51
check bl=0.878606 gives sumL 3535.62
check bl=0.879484 gives sumL 3535.62
check bl=0.104007 gives sumL 7566.08
check bl=0.0520036 gives sumL 7504.55
check bl=0.103903 gives sumL 7566.08
check bl=0.516116 gives sumL 4731.37
check bl=5.25806 gives sumL 2096.99
check bl=0.522427 gives sumL 4731.3
check bl=0.516632 gives sumL 4731.37
check bl=0.211073 gives sumL 6530.42
check bl=5.10554 gives sumL 2328.12
check bl=0.213864 gives sumL 6530.37
check bl=0.211284 gives sumL 6530.42
check bl=1.45418 gives sumL 2485.25
check bl=5.72709 gives sumL 1558.23
check bl=1.46496 gives sumL 2485.22
check bl=1.45564 gives sumL 2485.25
check bl=1.45709 gives sumL 2485.25
check bl=1.08971 gives sumL 3092.8
check bl=0.544855 gives sumL 2821.45
check bl=1.08862 gives sumL 3092.8
check bl=1.08753 gives sumL 3092.8
check bl=1.24701 gives sumL 2819.39
check bl=5.62351 gives sumL 1680.35
check bl=1.25772 gives sumL 2819.35
check bl=1.24826 gives sumL 2819.39
check bl=1.24951 gives sumL 2819.39
check bl=1.21126 gives sumL 2873.73
check bl=5.60563 gives sumL 1692.75
check bl=1.22829 gives sumL 2873.62
check bl=1.21248 gives sumL 2873.73
check bl=1.21369 gives sumL 2873.73
check bl=1.18919 gives sumL 2929.94
check bl=5.59459 gives sumL 1713.66
check bl=1.20931 gives sumL 2929.78
check bl=1.19038 gives sumL 2929.94
check bl=1.19157 gives sumL 2929.94
check bl=0.362196 gives sumL 5522.35
check bl=0.181098 gives sumL 5360.41
check bl=0.361833 gives sumL 5522.35
check bl=0.125273 gives sumL 7354.15
check bl=0.0626365 gives sumL 7282.23
check bl=0.125148 gives sumL 7354.15
check bl=2.07841 gives sumL 1862.12
check bl=6.0392 gives sumL 1330.64
check bl=2.09331 gives sumL 1862.1
check bl=2.08049 gives sumL 1862.12
check bl=2.08257 gives sumL 1862.12
check bl=1.53728 gives sumL 2424.25
check bl=5.76864 gives sumL 1558.47
check bl=1.5492 gives sumL 2424.22
check bl=1.53882 gives sumL 2424.26
check bl=1.54036 gives sumL 2424.25
check bl=0.574818 gives sumL 4528.95
check bl=5.28741 gives sumL 2075.32
check bl=0.598858 gives sumL 4528.14
check bl=0.575392 gives sumL 4528.96
check bl=0.575968 gives sumL 4528.95
check bl=0.6187 gives sumL 4357.27
check bl=0.30935 gives sumL 4137.52
check bl=0.618081 gives sumL 4357.27
check bl=0.00544744 gives sumL 9055.38
check bl=5.00272 gives sumL 2561.29
check bl=0.0631254 gives sumL 8906.88
check bl=0.005545 gives sumL 9055.38
check bl=0.00545582 gives sumL 9055.38
check bl=0.00546128 gives sumL 9055.38
check bl=0.000174289 gives sumL 9202.72
check bl=5.00009 gives sumL 2565.84
check bl=0.00608727 gives sumL 9184.6
check bl=0.000175219 gives sumL 9202.72
check bl=0.000174464 gives sumL 9202.72
check bl=3.74668 gives sumL 1039.75
check bl=6.87334 gives sumL 897.959
check bl=3.76967 gives sumL 1039.74
check bl=3.75338 gives sumL 1039.75
check bl=3.75713 gives sumL 1039.75
check bl=0.10099 gives sumL 7622.16
check bl=5.0505 gives sumL 2432.58
check bl=0.118034 gives sumL 7618.29
check bl=0.101091 gives sumL 7622.16
check bl=0.173424 gives sumL 6872.28
check bl=0.086712 gives sumL 6778.01
check bl=0.173251 gives sumL 6872.28
check bl=2.55227 gives sumL 1526.6
check bl=6.27613 gives sumL 1172.93
check bl=2.57238 gives sumL 1526.58
check bl=2.55567 gives sumL 1526.6
check bl=2.55822 gives sumL 1526.6
check bl=0.330058 gives sumL 5703.24
check bl=0.165029 gives sumL 5550.83
check bl=0.329728 gives sumL 5703.24
check bl=0.329399 gives sumL 5703.24
check bl=0.214724 gives sumL 6515.95
check bl=0.107362 gives sumL 6404.28
check bl=0.214509 gives sumL 6515.95
check bl=2.108 gives sumL 1848.1
check bl=6.054 gives sumL 1329.52
check bl=2.12487 gives sumL 1848.08
check bl=2.1102 gives sumL 1848.1
check bl=2.11231 gives sumL 1848.1
check bl=1.06825 gives sumL 3138.38
check bl=5.53412 gives sumL 1761.63
check bl=1.08464 gives sumL 3138.25
check bl=1.06932 gives sumL 3138.38
check bl=1.07038 gives sumL 3138.38
check bl=1.02088 gives sumL 3227.28
check bl=0.51044 gives sumL 2960.07
check bl=1.01986 gives sumL 3227.28
check bl=2.06639 gives sumL 1880.66
check bl=6.0332 gives sumL 1341.65
check bl=2.07542 gives sumL 1880.66
check bl=2.06846 gives sumL 1880.66
check bl=2.07053 gives sumL 1880.66
check bl=1.6681 gives sumL 2272.9
check bl=5.83405 gives sumL 1507.92
check bl=1.69863 gives sumL 2272.73
check bl=1.671 gives sumL 2272.9
check bl=1.67267 gives sumL 2272.9
check bl=0.301256 gives sumL 5881.81
check bl=5.15063 gives sumL 2262.4
check bl=0.31069 gives sumL 5881.47
check bl=0.301557 gives sumL 5881.81
check bl=0.217804 gives sumL 6453.51
check bl=5.1089 gives sumL 2325.12
check bl=0.234564 gives sumL 6451.93
check bl=0.218022 gives sumL 6453.51
check bl=0.326714 gives sumL 5695.17
check bl=5.16336 gives sumL 2242.82
check bl=0.368505 gives sumL 5689.7
check bl=0.327218 gives sumL 5695.17
check bl=0.327545 gives sumL 5695.17
check bl=0.600392 gives sumL 4384.2
check bl=5.3002 gives sumL 2032.97
check bl=0.617978 gives sumL 4383.79
check bl=0.600992 gives sumL 4384.2
check bl=0.601593 gives sumL 4384.2
check bl=0.845109 gives sumL 3644.92
check bl=5.42255 gives sumL 1896.91
check bl=0.872036 gives sumL 3644.39
check bl=0.846105 gives sumL 3644.92
check bl=0.846951 gives sumL 3644.92
check bl=0.397108 gives sumL 5309.31
check bl=0.198554 gives sumL 5137.29
check bl=0.396711 gives sumL 5309.31
check bl=0.808085 gives sumL 3727.72
check bl=5.40404 gives sumL 1892.04
check bl=0.829165 gives sumL 3727.37
check bl=0.808893 gives sumL 3727.72
check bl=0.809702 gives sumL 3727.72
check bl=0.547804 gives sumL 4615.91
check bl=5.2739 gives sumL 2070.09
check bl=0.552568 gives sumL 4615.88
check bl=0.548352 gives sumL 4615.91
check bl=0.297699 gives sumL 5908.61
check bl=5.14885 gives sumL 2253.5
check bl=0.300096 gives sumL 5908.59
check bl=0.297997 gives sumL 5908.61
check bl=1.12826 gives sumL 3009.25
check bl=5.56413 gives sumL 1731.94
check bl=1.15181 gives sumL 3009.02
check bl=1.12953 gives sumL 3009.25
check bl=1.13066 gives sumL 3009.25
check bl=0.372454 gives sumL 5437.16
check bl=5.18623 gives sumL 2202.99
check bl=0.40744 gives sumL 5433.9
check bl=0.372929 gives sumL 5437.16
check bl=0.373302 gives sumL 5437.16
check bl=0.247593 gives sumL 6238.59
check bl=5.1238 gives sumL 2296.35
check bl=0.286061 gives sumL 6231.92
check bl=0.247933 gives sumL 6238.59
check bl=0.248181 gives sumL 6238.59
check bl=0.354651 gives sumL 5538.75
check bl=5.17733 gives sumL 2218.16
check bl=0.381818 gives sumL 5536.61
check bl=0.355006 gives sumL 5538.75
check bl=0.355361 gives sumL 5538.75
check bl=2.10657 gives sumL 1825.2
check bl=6.05329 gives sumL 1310.22
check bl=2.12599 gives sumL 1825.16
check bl=2.10906 gives sumL 1825.2
check bl=2.11117 gives sumL 1825.2
check bl=0.221365 gives sumL 6466.12
check bl=0.110682 gives sumL 6351.64
check bl=0.221143 gives sumL 6466.12
check bl=0.200249 gives sumL 6651.16
check bl=5.10012 gives sumL 2350.59
check bl=0.242579 gives sumL 6640.87
check bl=0.200557 gives sumL 6651.16
check bl=0.200758 gives sumL 6651.16
check bl=0.107954 gives sumL 7545.82
check bl=5.05398 gives sumL 2422.94
check bl=0.160336 gives sumL 7517.19
check bl=0.10819 gives sumL 7545.82
check bl=0.108299 gives sumL 7545.82
check bl=0.108082 gives sumL 7545.82
check bl=0.0517336 gives sumL 8277.52
check bl=5.02587 gives sumL 2473.08
check bl=0.108458 gives sumL 8218.52
check bl=0.0518994 gives sumL 8277.52
check bl=0.0516819 gives sumL 8277.52
check bl=0.0517853 gives sumL 8277.52
check bl=0.0518424 gives sumL 8277.52
check bl=0.214978 gives sumL 6520.84
check bl=5.10749 gives sumL 2334.14
check bl=0.23532 gives sumL 6518.5
check bl=0.215193 gives sumL 6520.84
check bl=0.215408 gives sumL 6520.84
check bl=0.087411 gives sumL 7792
check bl=5.04371 gives sumL 2439.27
check bl=0.140842 gives sumL 7756.23
check bl=0.0876191 gives sumL 7792
check bl=0.0877067 gives sumL 7792
check bl=0.0875315 gives sumL 7792
check bl=0.446176 gives sumL 5069.94
check bl=5.22309 gives sumL 2157.82
check bl=0.469508 gives sumL 5068.79
check bl=0.446622 gives sumL 5069.94
check bl=0.447069 gives sumL 5069.94
check bl=0.103612 gives sumL 7600.98
check bl=5.05181 gives sumL 2426.86
check bl=0.123678 gives sumL 7595.79
check bl=0.103716 gives sumL 7600.98
check bl=0.10382 gives sumL 7600.98
check bl=0.152875 gives sumL 7077.43
check bl=5.07644 gives sumL 2385.17
check bl=0.173013 gives sumL 7074
check bl=0.153028 gives sumL 7077.43
check bl=0.153181 gives sumL 7077.43
check bl=0.110337 gives sumL 7510.59
check bl=5.05517 gives sumL 2418.3
check bl=0.144672 gives sumL 7497.43
check bl=0.110476 gives sumL 7510.59
check bl=0.110586 gives sumL 7510.59
check bl=0.346377 gives sumL 5625.31
check bl=5.17319 gives sumL 2238.76
check bl=0.373445 gives sumL 5623.1
check bl=0.346723 gives sumL 5625.31
check bl=0.34707 gives sumL 5625.31
check bl=0.164881 gives sumL 6963.99
check bl=5.08244 gives sumL 2380.52
check bl=0.205619 gives sumL 6952.09
check bl=0.165125 gives sumL 6963.99
check bl=0.165291 gives sumL 6963.99
check bl=0.187361 gives sumL 6752.38
check bl=5.09368 gives sumL 2356.08
check bl=0.20544 gives sumL 6750.18
check bl=0.187548 gives sumL 6752.38
check bl=0.187735 gives sumL 6752.38
check bl=0.165972 gives sumL 6943.4
check bl=5.08299 gives sumL 2370.38
check bl=0.208562 gives sumL 6930.56
check bl=0.166231 gives sumL 6943.4
check bl=0.166398 gives sumL 6943.4
check bl=0.932116 gives sumL 3441.64
check bl=5.46606 gives sumL 1849.39
check bl=0.947109 gives sumL 3441.5
check bl=0.933048 gives sumL 3441.64
check bl=0.933981 gives sumL 3441.64
check bl=0.160653 gives sumL 6993.45
check bl=5.08033 gives sumL 2371.79
check bl=0.197106 gives sumL 6983.48
check bl=0.160861 gives sumL 6993.45
check bl=0.161022 gives sumL 6993.45
check bl=0.488401 gives sumL 4870.48
check bl=5.2442 gives sumL 2119.64
check bl=0.50074 gives sumL 4870.2
check bl=0.488889 gives sumL 4870.48
check bl=1.50875 gives sumL 2458.6
check bl=5.75438 gives sumL 1572.25
check bl=1.54272 gives sumL 2458.35
check bl=1.51156 gives sumL 2458.61
check bl=1.51307 gives sumL 2458.61
check bl=0.614885 gives sumL 4361.52
check bl=5.30744 gives sumL 2031.85
check bl=0.632234 gives sumL 4361.13
check bl=0.6155 gives sumL 4361.52
check bl=0.616116 gives sumL 4361.52
check bl=0.974592 gives sumL 3344.79
check bl=5.4873 gives sumL 1824.5
check bl=1.00897 gives sumL 3344.13
check bl=0.97614 gives sumL 3344.79
check bl=0.977116 gives sumL 3344.79
check bl=0.361931 gives sumL 5522.36
check bl=5.18097 gives sumL 2217.37
check bl=0.37738 gives sumL 5521.67
check bl=0.362293 gives sumL 5522.36
check bl=0.362655 gives sumL 5522.36
check bl=0.155695 gives sumL 7038.39
check bl=5.07785 gives sumL 2370.9
check bl=0.169674 gives sumL 7036.73
check bl=0.155851 gives sumL 7038.39
check bl=0.968151 gives sumL 3345.87
check bl=5.48408 gives sumL 1812.49
check bl=0.986169 gives sumL 3345.69
check bl=0.969119 gives sumL 3345.87
check bl=0.970088 gives sumL 3345.87
check bl=0.519419 gives sumL 4728.93
check bl=5.25971 gives sumL 2089.36
check bl=0.534077 gives sumL 4728.56
check bl=0.519938 gives sumL 4728.93
check bl=0.520458 gives sumL 4728.93
check bl=0.788163 gives sumL 3825.69
check bl=5.39408 gives sumL 1945.72
check bl=0.816017 gives sumL 3825.05
check bl=0.789107 gives sumL 3825.69
check bl=0.789896 gives sumL 3825.69
check bl=0.332211 gives sumL 5688.22
check bl=5.16611 gives sumL 2239.73
check bl=0.352815 gives sumL 5686.85
check bl=0.332543 gives sumL 5688.22
check bl=0.332875 gives sumL 5688.22
check bl=0.113348 gives sumL 7477.09
check bl=5.05667 gives sumL 2416.09
check bl=0.118741 gives sumL 7476.72
check bl=0.113461 gives sumL 7477.09
check bl=0.368989 gives sumL 5480.79
check bl=5.18449 gives sumL 2218.03
check bl=0.39457 gives sumL 5478.99
check bl=0.369358 gives sumL 5480.79
check bl=0.369728 gives sumL 5480.79
check bl=0.631939 gives sumL 4303.88
check bl=5.31597 gives sumL 2030.18
check bl=0.664813 gives sumL 4302.58
check bl=0.632782 gives sumL 4303.89
check bl=0.633414 gives sumL 4303.89
check bl=0.183771 gives sumL 6780.69
check bl=5.09189 gives sumL 2357.64
check bl=0.193846 gives sumL 6779.97
check bl=0.183955 gives sumL 6780.69
check bl=0.169318 gives sumL 6904.25
check bl=5.08466 gives sumL 2364.44
check bl=0.201067 gives sumL 6897.01
check bl=0.169504 gives sumL 6904.25
check bl=0.169674 gives sumL 6904.25
check bl=0.651629 gives sumL 4245.6
check bl=5.32581 gives sumL 2021.27
check bl=0.666365 gives sumL 4245.34
check bl=0.652281 gives sumL 4245.6
check bl=0.652933 gives sumL 4245.59
check bl=0.765093 gives sumL 3871.68
check bl=5.38255 gives sumL 1940
check bl=0.774795 gives sumL 3871.59
check bl=0.765858 gives sumL 3871.68
check bl=0.219896 gives sumL 6474.22
check bl=5.10995 gives sumL 2319.2
check bl=0.225214 gives sumL 6474.06
check bl=0.220116 gives sumL 6474.22
check bl=0.52275 gives sumL 4753.9
check bl=5.26138 gives sumL 2127.11
check bl=0.53651 gives sumL 4753.58
check bl=0.523273 gives sumL 4753.9
check bl=0.80255 gives sumL 3806.65
check bl=5.40128 gives sumL 1950.77
check bl=0.822444 gives sumL 3806.33
check bl=0.803353 gives sumL 3806.65
check bl=0.804156 gives sumL 3806.65
check bl=0.088469 gives sumL 7771.87
check bl=5.04423 gives sumL 2451.52
check bl=0.103526 gives sumL 7768.35
check bl=0.0885575 gives sumL 7771.87
check bl=0.446803 gives sumL 5085.04
check bl=5.2234 gives sumL 2172.75
check bl=0.461326 gives sumL 5084.59
check bl=0.44725 gives sumL 5085.04
check bl=0.447697 gives sumL 5085.04
check bl=0.36375 gives sumL 5511.08
check bl=5.18188 gives sumL 2225.22
check bl=0.386165 gives sumL 5509.66
check bl=0.364114 gives sumL 5511.08
check bl=0.364478 gives sumL 5511.08
check bl=0.188539 gives sumL 6741.67
check bl=5.09427 gives sumL 2364.26
check bl=0.210146 gives sumL 6738.59
check bl=0.188728 gives sumL 6741.67
check bl=0.188917 gives sumL 6741.67
check bl=0.201224 gives sumL 6631.63
check bl=5.10061 gives sumL 2353.21
check bl=0.230573 gives sumL 6626.5
check bl=0.201425 gives sumL 6631.63
check bl=0.201627 gives sumL 6631.63
check bl=0.150356 gives sumL 7091.59
check bl=5.07518 gives sumL 2398.12
check bl=0.184932 gives sumL 7081.89
check bl=0.15054 gives sumL 7091.59
check bl=0.150691 gives sumL 7091.59
check bl=0.264493 gives sumL 6148.29
check bl=5.13225 gives sumL 2308.03
check bl=0.283813 gives sumL 6146.66
check bl=0.264758 gives sumL 6148.29
check bl=0.265023 gives sumL 6148.29
check bl=0.330328 gives sumL 5711.81
check bl=5.16516 gives sumL 2258.5
check bl=0.352788 gives sumL 5710.18
check bl=0.330658 gives sumL 5711.81
check bl=0.330989 gives sumL 5711.81
check bl=0.057904 gives sumL 8170.95
check bl=5.02895 gives sumL 2473.93
check bl=0.0716392 gives sumL 8166.43
check bl=0.0579619 gives sumL 8170.95
check bl=0.141966 gives sumL 7175.6
check bl=5.07098 gives sumL 2403.34
check bl=0.173553 gives sumL 7166.88
check bl=0.142122 gives sumL 7175.6
check bl=0.142264 gives sumL 7175.6
check bl=0.200659 gives sumL 6640.72
check bl=5.10033 gives sumL 2355.51
check bl=0.212773 gives sumL 6639.79
check bl=0.20086 gives sumL 6640.72
check bl=0.186547 gives sumL 6754.71
check bl=0.0932735 gives sumL 6653.93
check bl=0.18636 gives sumL 6754.71
check bl=0.693073 gives sumL 4108.03
check bl=5.34654 gives sumL 1999.3
check bl=0.70202 gives sumL 4107.95
check bl=0.693766 gives sumL 4108.03
check bl=0.035539 gives sumL 8513.19
check bl=5.01777 gives sumL 2489.55
check bl=0.0436177 gives sumL 8510.54
check bl=0.0355745 gives sumL 8513.19
check bl=0.846157 gives sumL 3667.26
check bl=5.42308 gives sumL 1910.31
check bl=0.863959 gives sumL 3667.03
check bl=0.847003 gives sumL 3667.26
check bl=0.84785 gives sumL 3667.26
check bl=0.086334 gives sumL 7792.47
check bl=5.04317 gives sumL 2445.41
check bl=0.0958649 gives sumL 7790.96
check bl=0.0864203 gives sumL 7792.47
check bl=0.854241 gives sumL 3626.72
check bl=5.42712 gives sumL 1889.11
check bl=0.865913 gives sumL 3626.62
check bl=0.855095 gives sumL 3626.72
check bl=0.406848 gives sumL 5273.26
check bl=5.20342 gives sumL 2192.15
check bl=0.431298 gives sumL 5271.82
check bl=0.407255 gives sumL 5273.26
check bl=0.407662 gives sumL 5273.26
check bl=0.275857 gives sumL 6068.52
check bl=5.13793 gives sumL 2297.31
check bl=0.289534 gives sumL 6067.74
check bl=0.276133 gives sumL 6068.52
check bl=6.22006 gives sumL 571.846
check bl=8.11003 gives sumL 551.027
check bl=6.23161 gives sumL 571.847
check bl=6.23784 gives sumL 571.846
check bl=0.179398 gives sumL 6823.7
check bl=5.0897 gives sumL 2373.13
check bl=0.211662 gives sumL 6816.7
check bl=0.179599 gives sumL 6823.7
check bl=0.179778 gives sumL 6823.7
check bl=1.10085 gives sumL 3090.28
check bl=5.55043 gives sumL 1765.37
check bl=1.13318 gives sumL 3089.83
check bl=1.10258 gives sumL 3090.28
check bl=1.10368 gives sumL 3090.28
check bl=0.853079 gives sumL 3639.1
check bl=5.42654 gives sumL 1899.43
check bl=0.883115 gives sumL 3638.46
check bl=0.854208 gives sumL 3639.11
check bl=0.855063 gives sumL 3639.11
check bl=0.151437 gives sumL 7078.97
check bl=5.07572 gives sumL 2387.97
check bl=0.165857 gives sumL 7077.16
check bl=0.151588 gives sumL 7078.97
check bl=0.951636 gives sumL 3405.67
check bl=5.47582 gives sumL 1847.14
check bl=0.985265 gives sumL 3405.01
check bl=0.953115 gives sumL 3405.67
check bl=0.954068 gives sumL 3405.67
check bl=0.19957 gives sumL 6645.8
check bl=5.09979 gives sumL 2350.84
check bl=0.21709 gives sumL 6643.88
check bl=0.19977 gives sumL 6645.8
check bl=0.19997 gives sumL 6645.8
check bl=0.183828 gives sumL 6779.66
check bl=5.09191 gives sumL 2358.31
check bl=0.212084 gives sumL 6774.36
check bl=0.184011 gives sumL 6779.66
check bl=0.184196 gives sumL 6779.66
check bl=0.900886 gives sumL 3533.26
check bl=5.45044 gives sumL 1880.12
check bl=0.926106 gives sumL 3532.85
check bl=0.901904 gives sumL 3533.26
check bl=0.902806 gives sumL 3533.26
check bl=0.337839 gives sumL 5653.59
check bl=5.16892 gives sumL 2230.05
check bl=0.354421 gives sumL 5652.72
check bl=0.338177 gives sumL 5653.59
check bl=0.338515 gives sumL 5653.59
check bl=2.72059 gives sumL 1435.3
check bl=6.36029 gives sumL 1129.73
check bl=2.74291 gives sumL 1435.28
check bl=2.72476 gives sumL 1435.3
check bl=2.72749 gives sumL 1435.3
check bl=0.225464 gives sumL 6430.11
check bl=5.11273 gives sumL 2317.7
check bl=0.233299 gives sumL 6429.77
check bl=0.225689 gives sumL 6430.11
check bl=2.01242 gives sumL 1922.98
check bl=6.00621 gives sumL 1362.77
check bl=2.03248 gives sumL 1922.93
check bl=2.01486 gives sumL 1922.98
check bl=2.01687 gives sumL 1922.98
check bl=0.160477 gives sumL 6994.09
check bl=5.08024 gives sumL 2371.07
check bl=0.189713 gives sumL 6987.51
check bl=0.160638 gives sumL 6994.09
check bl=0.160798 gives sumL 6994.09
check bl=0.265403 gives sumL 6120.91
check bl=5.1327 gives sumL 2279.87
check bl=0.281572 gives sumL 6119.76
check bl=0.265668 gives sumL 6120.91
check bl=0.242993 gives sumL 6321.79
check bl=5.1215 gives sumL 2336.11
check bl=0.291338 gives sumL 6311.32
check bl=0.243435 gives sumL 6321.79
check bl=0.243679 gives sumL 6321.79
check bl=0.237562 gives sumL 6357.79
check bl=5.11878 gives sumL 2335.47
check bl=0.254934 gives sumL 6356.27
check bl=0.237799 gives sumL 6357.79
check bl=0.238037 gives sumL 6357.79
check bl=0.109762 gives sumL 7535.47
check bl=5.05488 gives sumL 2440.6
check bl=0.146824 gives sumL 7520.34
check bl=0.109916 gives sumL 7535.47
check bl=0.110025 gives sumL 7535.47
check bl=0.534942 gives sumL 4687.2
check bl=5.26747 gives sumL 2110.08
check bl=0.566114 gives sumL 4685.67
check bl=0.535589 gives sumL 4687.2
check bl=0.536125 gives sumL 4687.2
check bl=0.16528 gives sumL 6968.07
check bl=5.08264 gives sumL 2393.61
check bl=0.191935 gives sumL 6962.73
check bl=0.165446 gives sumL 6968.07
check bl=0.165611 gives sumL 6968.07
check bl=0.632471 gives sumL 4308.84
check bl=5.31624 gives sumL 2034.79
check bl=0.655804 gives sumL 4308.18
check bl=0.633103 gives sumL 4308.84
check bl=0.633736 gives sumL 4308.84
check bl=0.215143 gives sumL 6527.2
check bl=5.10757 gives sumL 2348.17
check bl=0.232073 gives sumL 6525.56
check bl=0.215358 gives sumL 6527.2
check bl=0.215573 gives sumL 6527.2
check bl=0.261336 gives sumL 6161.23
check bl=5.13067 gives sumL 2302.36
check bl=0.31137 gives sumL 6150.98
check bl=0.261827 gives sumL 6161.23
check bl=0.262089 gives sumL 6161.23
check bl=0.27699 gives sumL 6060.44
check bl=5.13849 gives sumL 2296.4
check bl=0.310733 gives sumL 6055.92
check bl=0.27732 gives sumL 6060.44
check bl=0.277598 gives sumL 6060.44
check bl=0.236783 gives sumL 6358.4
check bl=5.11839 gives sumL 2328.83
check bl=0.279924 gives sumL 6349.65
check bl=0.237156 gives sumL 6358.4
check bl=0.237393 gives sumL 6358.4
check bl=0.15653 gives sumL 7036.73
check bl=5.07827 gives sumL 2387.84
check bl=0.19684 gives sumL 7024.42
check bl=0.156761 gives sumL 7036.73
check bl=0.156918 gives sumL 7036.72
check bl=0.708826 gives sumL 4070.63
check bl=5.35441 gives sumL 1997.91
check bl=0.739232 gives sumL 4069.71
check bl=0.70973 gives sumL 4070.63
check bl=0.710439 gives sumL 4070.63
check bl=0.489086 gives sumL 4884.66
check bl=5.24454 gives sumL 2138.09
check bl=0.521861 gives sumL 4882.72
check bl=0.489699 gives sumL 4884.66
check bl=0.490189 gives sumL 4884.66
check bl=0.301487 gives sumL 5895.57
check bl=5.15074 gives sumL 2272.19
check bl=0.31959 gives sumL 5894.36
check bl=0.301788 gives sumL 5895.57
check bl=0.30209 gives sumL 5895.57
check bl=0.614636 gives sumL 4366.41
check bl=5.30732 gives sumL 2048.88
check bl=0.652985 gives sumL 4364.57
check bl=0.615597 gives sumL 4366.41
check bl=0.616213 gives sumL 4366.41
check bl=0.0883683 gives sumL 7774.44
check bl=5.04418 gives sumL 2441.62
check bl=0.11654 gives sumL 7763.07
check bl=0.0884578 gives sumL 7774.44
check bl=0.0885462 gives sumL 7774.44
check bl=0.905451 gives sumL 3529.88
check bl=5.45273 gives sumL 1884.73
check bl=0.932091 gives sumL 3529.42
check bl=0.906534 gives sumL 3529.88
check bl=0.90744 gives sumL 3529.88
check bl=1.69247 gives sumL 2243.13
check bl=5.84623 gives sumL 1500.78
check bl=1.72055 gives sumL 2243
check bl=1.69518 gives sumL 2243.13
check bl=1.69688 gives sumL 2243.13
check bl=0.187271 gives sumL 6748.68
check bl=5.09364 gives sumL 2356.37
check bl=0.231122 gives sumL 6736.82
check bl=0.187571 gives sumL 6748.68
check bl=0.187759 gives sumL 6748.68
check bl=0.197052 gives sumL 6668.01
check bl=5.09853 gives sumL 2350.31
check bl=0.218329 gives sumL 6665.18
check bl=0.197249 gives sumL 6668.01
check bl=0.197447 gives sumL 6668.01
check bl=0.666807 gives sumL 4188.01
check bl=5.3334 gives sumL 2013.46
check bl=0.706505 gives sumL 4186.29
check bl=0.66791 gives sumL 4188.01
check bl=0.668578 gives sumL 4188.01
check bl=1.33916 gives sumL 2696.72
check bl=5.66958 gives sumL 1653.53
check bl=1.36616 gives sumL 2696.51
check bl=1.34103 gives sumL 2696.72
check bl=1.34237 gives sumL 2696.72
check bl=0.491191 gives sumL 4861.03
check bl=5.2456 gives sumL 2120.96
check bl=0.532512 gives sumL 4858
check bl=0.49198 gives sumL 4861.03
check bl=0.492472 gives sumL 4861.03
check bl=0.0648559 gives sumL 8081.48
check bl=5.03243 gives sumL 2457.58
check bl=0.0929275 gives sumL 8066.5
check bl=0.0649259 gives sumL 8081.48
check bl=0.0649908 gives sumL 8081.48
check bl=0.403309 gives sumL 5289.77
check bl=5.20165 gives sumL 2187.77
check bl=0.457277 gives sumL 5283.05
check bl=0.404158 gives sumL 5289.78
check bl=0.404562 gives sumL 5289.78
check bl=0.403754 gives sumL 5289.78
check bl=0.666286 gives sumL 4186.14
check bl=5.33314 gives sumL 2009.57
check bl=0.685121 gives sumL 4185.74
check bl=0.666953 gives sumL 4186.14
check bl=0.66762 gives sumL 4186.14
check bl=1.77062 gives sumL 2137.91
check bl=5.88531 gives sumL 1445.11
check bl=1.79824 gives sumL 2137.8
check bl=1.77343 gives sumL 2137.91
check bl=1.77521 gives sumL 2137.91
check bl=0.863431 gives sumL 3608.27
check bl=5.43172 gives sumL 1887.41
check bl=0.881184 gives sumL 3608.04
check bl=0.864295 gives sumL 3608.27
check bl=0.865159 gives sumL 3608.27
check bl=0.089342 gives sumL 7762.73
check bl=0.0446711 gives sumL 7708.94
check bl=0.0892527 gives sumL 7762.73
check bl=0.112692 gives sumL 7489.7
check bl=5.05635 gives sumL 2416.75
check bl=0.142601 gives sumL 7479.72
check bl=0.112811 gives sumL 7489.7
check bl=0.112924 gives sumL 7489.7
check bl=0.114837 gives sumL 7460.27
check bl=5.05742 gives sumL 2410.74
check bl=0.184281 gives sumL 7416.19
check bl=0.115202 gives sumL 7460.27
check bl=0.115317 gives sumL 7460.27
check bl=0.115087 gives sumL 7460.27
check bl=0.114972 gives sumL 7460.27
check bl=0.361666 gives sumL 5523.87
check bl=5.18083 gives sumL 2226.25
check bl=0.395216 gives sumL 5520.74
check bl=0.362109 gives sumL 5523.87
check bl=0.362471 gives sumL 5523.87
check bl=0.4144 gives sumL 5252.06
check bl=5.2072 gives sumL 2195.84
check bl=0.454076 gives sumL 5248.48
check bl=0.415026 gives sumL 5252.06
check bl=0.415441 gives sumL 5252.06
check bl=0.0724286 gives sumL 7972.72
check bl=5.03621 gives sumL 2456.11
check bl=0.0903221 gives sumL 7966.77
check bl=0.0725011 gives sumL 7972.72
check bl=0.382333 gives sumL 5408.3
check bl=5.19117 gives sumL 2210.36
check bl=0.417548 gives sumL 5405.11
check bl=0.38283 gives sumL 5408.3
check bl=0.383213 gives sumL 5408.3
check bl=0.104813 gives sumL 7579.85
check bl=5.05241 gives sumL 2428.9
check bl=0.136871 gives sumL 7567.67
check bl=0.104935 gives sumL 7579.85
check bl=0.10504 gives sumL 7579.85
check bl=0.0862869 gives sumL 7795.68
check bl=5.04314 gives sumL 2440.72
check bl=0.118684 gives sumL 7780.71
check bl=0.0863924 gives sumL 7795.68
check bl=0.0864788 gives sumL 7795.68
check bl=0.0529278 gives sumL 8242.77
check bl=5.02646 gives sumL 2468.92
check bl=0.0759846 gives sumL 8230.18
check bl=0.0529808 gives sumL 8242.77
check bl=0.0530338 gives sumL 8242.77
check bl=0.119528 gives sumL 7417.81
check bl=5.05976 gives sumL 2417.61
check bl=0.145777 gives sumL 7410.43
check bl=0.119647 gives sumL 7417.81
check bl=0.119767 gives sumL 7417.81
check bl=0.0531581 gives sumL 8245.23
check bl=5.02658 gives sumL 2471.4
check bl=0.0967928 gives sumL 8207.53
check bl=0.0532714 gives sumL 8245.23
check bl=0.0533247 gives sumL 8245.23
check bl=0.0532182 gives sumL 8245.23
check bl=0.112153 gives sumL 7491.15
check bl=5.05608 gives sumL 2419.86
check bl=0.143273 gives sumL 7480.36
check bl=0.112278 gives sumL 7491.15
check bl=0.11239 gives sumL 7491.15
check bl=0.0722206 gives sumL 7974.08
check bl=5.03611 gives sumL 2453.16
check bl=0.135211 gives sumL 7919.3
check bl=0.0724556 gives sumL 7974.08
check bl=0.0725281 gives sumL 7974.08
check bl=0.0723832 gives sumL 7974.08
check bl=0.0723019 gives sumL 7974.08
check bl=0.259502 gives sumL 6180.45
check bl=5.12975 gives sumL 2301.48
check bl=0.275739 gives sumL 6179.26
check bl=0.259762 gives sumL 6180.45
check bl=0.194571 gives sumL 6684.32
check bl=5.09729 gives sumL 2354.08
check bl=0.250746 gives sumL 6666.42
check bl=0.194997 gives sumL 6684.32
check bl=0.195192 gives sumL 6684.32
check bl=0.194802 gives sumL 6684.32
check bl=0.0764249 gives sumL 7921.15
check bl=5.03821 gives sumL 2448.95
check bl=0.0952272 gives sumL 7914.95
check bl=0.0765014 gives sumL 7921.15
check bl=0.0765779 gives sumL 7921.15
check bl=0.170146 gives sumL 6905.29
check bl=5.08507 gives sumL 2373.67
check bl=0.205587 gives sumL 6896.43
check bl=0.170359 gives sumL 6905.29
check bl=0.17053 gives sumL 6905.29
check bl=1.19323 gives sumL 2909.49
check bl=5.59661 gives sumL 1707.27
check bl=1.22369 gives sumL 2909.15
check bl=1.19502 gives sumL 2909.49
check bl=1.19622 gives sumL 2909.49
check bl=0.0796105 gives sumL 7878.15
check bl=5.03981 gives sumL 2443.79
check bl=0.0979854 gives sumL 7872.44
check bl=0.0796901 gives sumL 7878.15
check bl=0.0718482 gives sumL 7980.14
check bl=5.03592 gives sumL 2452.36
check bl=0.119362 gives sumL 7945.79
check bl=0.0720032 gives sumL 7980.14
check bl=0.0720752 gives sumL 7980.14
check bl=0.0719312 gives sumL 7980.14
check bl=0.440396 gives sumL 5093.3
check bl=5.2202 gives sumL 2155.93
check bl=0.46348 gives sumL 5092.15
check bl=0.440837 gives sumL 5093.3
check bl=0.441277 gives sumL 5093.3
check bl=0.108359 gives sumL 7533.76
check bl=5.05418 gives sumL 2413.87
check bl=0.145956 gives sumL 7518
check bl=0.108512 gives sumL 7533.76
check bl=0.108621 gives sumL 7533.76
check bl=0.181288 gives sumL 6804.74
check bl=5.09064 gives sumL 2355.22
check bl=0.201714 gives sumL 6801.85
check bl=0.181469 gives sumL 6804.74
check bl=0.181651 gives sumL 6804.74
check bl=0.116909 gives sumL 7459.65
check bl=5.05845 gives sumL 2423.66
check bl=0.136332 gives sumL 7455.36
check bl=0.117026 gives sumL 7459.65
check bl=0.117143 gives sumL 7459.65
check bl=0.13445 gives sumL 7269.75
check bl=5.06723 gives sumL 2407.32
check bl=0.16048 gives sumL 7263.34
check bl=0.134585 gives sumL 7269.75
check bl=0.134719 gives sumL 7269.75
check bl=0.26945 gives sumL 6120.5
check bl=5.13473 gives sumL 2301.23
check bl=0.307952 gives sumL 6114.46
check bl=0.269824 gives sumL 6120.5
check bl=0.270093 gives sumL 6120.5
check bl=0.217311 gives sumL 6511.51
check bl=5.10866 gives sumL 2340.14
check bl=0.235365 gives sumL 6509.67
check bl=0.217528 gives sumL 6511.51
check bl=0.217745 gives sumL 6511.51
check bl=0.324709 gives sumL 5755.27
check bl=5.16235 gives sumL 2257.03
check bl=0.349831 gives sumL 5753.19
check bl=0.325033 gives sumL 5755.27
check bl=0.325358 gives sumL 5755.27
check bl=0.063397 gives sumL 8106.02
check bl=5.0317 gives sumL 2465.83
check bl=0.0647853 gives sumL 8105.97
check bl=0.0634604 gives sumL 8106.02
check bl=0.0803077 gives sumL 7878.22
check bl=5.04015 gives sumL 2449.41
check bl=0.126986 gives sumL 7847.81
check bl=0.0804707 gives sumL 7878.22
check bl=0.0805511 gives sumL 7878.22
check bl=0.0803902 gives sumL 7878.22
check bl=0.139982 gives sumL 7209.15
check bl=0.069991 gives sumL 7129.67
check bl=0.139842 gives sumL 7209.15
check bl=0.305051 gives sumL 5877.45
check bl=5.15253 gives sumL 2273.66
check bl=0.347871 gives sumL 5871.17
check bl=0.305535 gives sumL 5877.45
check bl=0.305841 gives sumL 5877.45
check bl=0.875063 gives sumL 3593.49
check bl=5.43753 gives sumL 1892.19
check bl=0.902714 gives sumL 3592.97
check bl=0.87614 gives sumL 3593.49
check bl=0.877017 gives sumL 3593.49
check bl=0.0715322 gives sumL 7992.97
check bl=0.0357661 gives sumL 7949.01
check bl=0.0714606 gives sumL 7992.97
check bl=0.0713892 gives sumL 7992.97
check bl=0.306338 gives sumL 5871.16
check bl=5.15317 gives sumL 2273.09
check bl=0.327666 gives sumL 5869.53
check bl=0.306645 gives sumL 5871.16
check bl=0.306951 gives sumL 5871.16
check bl=0.177468 gives sumL 6843.77
check bl=5.08873 gives sumL 2374.38
check bl=0.20247 gives sumL 6839.42
check bl=0.177646 gives sumL 6843.77
check bl=0.177823 gives sumL 6843.77
check bl=0.157951 gives sumL 7025.29
check bl=5.07898 gives sumL 2387.98
check bl=0.188037 gives sumL 7018.22
check bl=0.158115 gives sumL 7025.29
check bl=0.158273 gives sumL 7025.29
check bl=0.100166 gives sumL 7633.29
check bl=5.05008 gives sumL 2434.89
check bl=0.128923 gives sumL 7622.86
check bl=0.100269 gives sumL 7633.29
check bl=0.100369 gives sumL 7633.29
check bl=0.0587792 gives sumL 8168.92
check bl=0.0293896 gives sumL 8132.15
check bl=0.0587204 gives sumL 8168.92
check bl=0.0767871 gives sumL 7921.23
check bl=5.03839 gives sumL 2452.6
check bl=0.10853 gives sumL 7905.16
check bl=0.0768806 gives sumL 7921.23
check bl=0.0769575 gives sumL 7921.23
check bl=0.614487 gives sumL 4379.09
check bl=5.30724 gives sumL 2052.47
check bl=0.643819 gives sumL 4378.01
check bl=0.61521 gives sumL 4379.1
check bl=0.615825 gives sumL 4379.09
check bl=0.443977 gives sumL 5100.24
check bl=5.22199 gives sumL 2173.26
check bl=0.463779 gives sumL 5099.4
check bl=0.444421 gives sumL 5100.24
check bl=0.444866 gives sumL 5100.24
check bl=0.675213 gives sumL 4169.21
check bl=5.33761 gives sumL 2011.99
check bl=0.701456 gives sumL 4168.46
check bl=0.675938 gives sumL 4169.21
check bl=0.676614 gives sumL 4169.21
check bl=0.204049 gives sumL 6620.71
check bl=5.10202 gives sumL 2353.39
check bl=0.216183 gives sumL 6619.79
check bl=0.204253 gives sumL 6620.71
check bl=0.145137 gives sumL 7145.7
check bl=5.07257 gives sumL 2393.49
check bl=0.170579 gives sumL 7140.04
check bl=0.145282 gives sumL 7145.7
check bl=0.145428 gives sumL 7145.7
check bl=0.102948 gives sumL 7598.56
check bl=5.05147 gives sumL 2427.88
check bl=0.148256 gives sumL 7575.39
check bl=0.103136 gives sumL 7598.56
check bl=0.103239 gives sumL 7598.56
check bl=0.187732 gives sumL 6755.66
check bl=5.09387 gives sumL 2363.54
check bl=0.226081 gives sumL 6746.43
check bl=0.187989 gives sumL 6755.66
check bl=0.188177 gives sumL 6755.66
check bl=0.146806 gives sumL 7141.54
check bl=5.0734 gives sumL 2398.72
check bl=0.17727 gives sumL 7133.68
check bl=0.146961 gives sumL 7141.54
check bl=0.147108 gives sumL 7141.54
check bl=0.224374 gives sumL 6439.59
check bl=5.11219 gives sumL 2327.45
check bl=0.261063 gives sumL 6432.7
check bl=0.224664 gives sumL 6439.59
check bl=0.224889 gives sumL 6439.59
check bl=0.124231 gives sumL 7362.85
check bl=5.06212 gives sumL 2409.78
check bl=0.142333 gives sumL 7359.34
check bl=0.124355 gives sumL 7362.85
check bl=0.12448 gives sumL 7362.85
check bl=0.697816 gives sumL 4087.7
check bl=5.34891 gives sumL 1990.36
check bl=0.718573 gives sumL 4087.25
check bl=0.698514 gives sumL 4087.7
check bl=0.699213 gives sumL 4087.7
check bl=0.455907 gives sumL 5031.64
check bl=5.22795 gives sumL 2153.25
check bl=0.475389 gives sumL 5030.86
check bl=0.456363 gives sumL 5031.64
check bl=0.456819 gives sumL 5031.64
check bl=2.45957 gives sumL 1589.95
check bl=6.22979 gives sumL 1205.44
check bl=2.48742 gives sumL 1589.9
check bl=2.46408 gives sumL 1589.95
check bl=2.46655 gives sumL 1589.95
check bl=1.5228 gives sumL 2432.9
check bl=5.7614 gives sumL 1556.33
check bl=1.53762 gives sumL 2432.85
check bl=1.52432 gives sumL 2432.9
check bl=1.52585 gives sumL 2432.9
check bl=1.87763 gives sumL 2056.03
check bl=0.938813 gives sumL 1764.42
check bl=1.87575 gives sumL 2056.03
check bl=1.09022 gives sumL 3111.95
check bl=5.54511 gives sumL 1763.99
check bl=1.10123 gives sumL 3111.9
check bl=1.09131 gives sumL 3111.95
check bl=1.0924 gives sumL 3111.95
check bl=0.257523 gives sumL 6190.75
check bl=5.12876 gives sumL 2296.13
check bl=0.28894 gives sumL 6186.42
check bl=0.257805 gives sumL 6190.75
check bl=0.258063 gives sumL 6190.75
check bl=1.49726 gives sumL 2471.49
check bl=5.74863 gives sumL 1575.31
check bl=1.52961 gives sumL 2471.26
check bl=1.49989 gives sumL 2471.5
check bl=1.50139 gives sumL 2471.49
check bl=0.356594 gives sumL 5558.41
check bl=5.1783 gives sumL 2226.81
check bl=0.371668 gives sumL 5557.73
check bl=0.35695 gives sumL 5558.41
check bl=1.96762 gives sumL 1942.49
check bl=5.98381 gives sumL 1363.57
check bl=2.0086 gives sumL 1942.3
check bl=1.97252 gives sumL 1942.5
check bl=1.97054 gives sumL 1942.5
check bl=0.414491 gives sumL 5237.33
check bl=0.207246 gives sumL 5059.8
check bl=0.414077 gives sumL 5237.33
check bl=0.623519 gives sumL 4330.93
check bl=5.31176 gives sumL 2030.19
check bl=0.63191 gives sumL 4330.84
check bl=0.624143 gives sumL 4330.93
check bl=0.356539 gives sumL 5546.82
check bl=5.17827 gives sumL 2213.64
check bl=0.369623 gives sumL 5546.31
check bl=0.356896 gives sumL 5546.82
check bl=0.22866 gives sumL 6400.79
check bl=5.11433 gives sumL 2322.08
check bl=0.258025 gives sumL 6396.4
check bl=0.228891 gives sumL 6400.79
check bl=0.22912 gives sumL 6400.78
check bl=0.123302 gives sumL 7356.41
check bl=5.06165 gives sumL 2409.42
check bl=0.156466 gives sumL 7345.4
check bl=0.123449 gives sumL 7356.41
check bl=0.123572 gives sumL 7356.41
check bl=0.135366 gives sumL 7224.86
check bl=5.06768 gives sumL 2397.3
check bl=0.166529 gives sumL 7215.96
check bl=0.135514 gives sumL 7224.86
check bl=0.13565 gives sumL 7224.86
check bl=0.272254 gives sumL 6079.76
check bl=5.13613 gives sumL 2290.87
check bl=0.297684 gives sumL 6077.08
check bl=0.272527 gives sumL 6079.76
check bl=0.272799 gives sumL 6079.75
check bl=0.0769563 gives sumL 7907.33
check bl=5.03848 gives sumL 2451.49
check bl=0.126512 gives sumL 7872.52
check bl=0.0771287 gives sumL 7907.33
check bl=0.0772058 gives sumL 7907.33
check bl=0.0770515 gives sumL 7907.33
check bl=0.0576842 gives sumL 8175.72
check bl=5.02884 gives sumL 2470.2
check bl=0.0802462 gives sumL 8164.49
check bl=0.0577418 gives sumL 8175.72
check bl=0.0577996 gives sumL 8175.72
check bl=0.0613121 gives sumL 8123.93
check bl=5.03066 gives sumL 2467.28
check bl=0.0857469 gives sumL 8111.66
check bl=0.0613734 gives sumL 8123.93
check bl=0.0614348 gives sumL 8123.93
check bl=0.173392 gives sumL 6878.1
check bl=5.0867 gives sumL 2373.62
check bl=0.192621 gives sumL 6875.39
check bl=0.173565 gives sumL 6878.1
check bl=0.173739 gives sumL 6878.1
check bl=0.142739 gives sumL 7166.3
check bl=5.07137 gives sumL 2397.36
check bl=0.161481 gives sumL 7163.09
check bl=0.142882 gives sumL 7166.3
check bl=0.143025 gives sumL 7166.3
check bl=0.0421586 gives sumL 8401.73
check bl=5.02108 gives sumL 2481.41
check bl=0.108506 gives sumL 8316.29
check bl=0.0423529 gives sumL 8401.73
check bl=0.0422326 gives sumL 8401.73
check bl=0.0422748 gives sumL 8401.73
check bl=0.266697 gives sumL 6112.1
check bl=0.133349 gives sumL 5980.43
check bl=0.26643 gives sumL 6112.1
check bl=1.38637 gives sumL 2592.17
check bl=5.69318 gives sumL 1603.92
check bl=1.39495 gives sumL 2592.15
check bl=1.38775 gives sumL 2592.17
check bl=2.23261 gives sumL 1753.66
check bl=1.11631 gives sumL 1464.79
check bl=2.23038 gives sumL 1753.66
check bl=0.531147 gives sumL 4679.16
check bl=5.26557 gives sumL 2089.65
check bl=0.562847 gives sumL 4677.56
check bl=0.531797 gives sumL 4679.16
check bl=0.532329 gives sumL 4679.16
check bl=1.00808 gives sumL 3279.88
check bl=5.50404 gives sumL 1812.69
check bl=1.00945 gives sumL 3279.88
check bl=1.00708 gives sumL 3279.88
check bl=0.353624 gives sumL 5555.5
check bl=5.17681 gives sumL 2220.21
check bl=0.36788 gives sumL 5554.89
check bl=0.353978 gives sumL 5555.5
check bl=0.192594 gives sumL 6693.7
check bl=5.0963 gives sumL 2351.37
check bl=0.221047 gives sumL 6688.63
check bl=0.192787 gives sumL 6693.7
check bl=0.19298 gives sumL 6693.7
check bl=0.0492001 gives sumL 8292.51
check bl=0.0246001 gives sumL 8261.45
check bl=0.0491509 gives sumL 8292.51
check bl=0.201625 gives sumL 6613.47
check bl=5.10081 gives sumL 2339.93
check bl=0.223578 gives sumL 6610.54
check bl=0.201827 gives sumL 6613.47
check bl=0.202029 gives sumL 6613.46
check bl=0.158986 gives sumL 7018.67
check bl=5.07949 gives sumL 2396.62
check bl=0.183016 gives sumL 7014.1
check bl=0.159145 gives sumL 7018.67
check bl=0.159304 gives sumL 7018.67
check bl=0.0948013 gives sumL 7701.83
check bl=5.0474 gives sumL 2449.71
check bl=0.120126 gives sumL 7693.13
check bl=0.0948961 gives sumL 7701.83
check bl=0.094991 gives sumL 7701.83
check bl=0.449853 gives sumL 5071.8
check bl=5.22493 gives sumL 2172.4
check bl=0.465145 gives sumL 5071.31
check bl=0.450303 gives sumL 5071.8
check bl=0.450754 gives sumL 5071.8
check bl=0.650491 gives sumL 4231.59
check bl=5.32525 gives sumL 2014.55
check bl=0.666085 gives sumL 4231.3
check bl=0.651142 gives sumL 4231.59
check bl=0.651793 gives sumL 4231.59
check bl=0.097073 gives sumL 7660.39
check bl=5.04854 gives sumL 2434.87
check bl=0.130333 gives sumL 7646.38
check bl=0.097193 gives sumL 7660.39
check bl=0.0972902 gives sumL 7660.39
check bl=0.162118 gives sumL 6974.77
check bl=5.08106 gives sumL 2375.02
check bl=0.191605 gives sumL 6968.17
check bl=0.162282 gives sumL 6974.77
check bl=0.162445 gives sumL 6974.77
check bl=0.681528 gives sumL 4145.36
check bl=5.34076 gives sumL 2007.66
check bl=0.695425 gives sumL 4145.15
check bl=0.682209 gives sumL 4145.36
check bl=0.682891 gives sumL 4145.36
check bl=0.596403 gives sumL 4440.38
check bl=0.298202 gives sumL 4223.6
check bl=0.595807 gives sumL 4440.38
check bl=0.133064 gives sumL 7265.61
check bl=0.0665323 gives sumL 7189.74
check bl=0.132931 gives sumL 7265.61
check bl=0.132798 gives sumL 7265.61
check bl=3.90853 gives sumL 973.583
check bl=6.95426 gives sumL 849.049
check bl=3.92277 gives sumL 973.581
check bl=3.91288 gives sumL 973.584
check bl=3.9168 gives sumL 973.583
check bl=2.33488 gives sumL 1674.03
check bl=6.16744 gives sumL 1245.96
check bl=2.34355 gives sumL 1674.02
check bl=2.33722 gives sumL 1674.03
check bl=2.33956 gives sumL 1674.03
check bl=0.399832 gives sumL 5310.86
check bl=5.19992 gives sumL 2180.32
check bl=0.401779 gives sumL 5310.85
check bl=0.400232 gives sumL 5310.86
check bl=8.76649 gives sumL 356.184
check bl=9.38325 gives sumL 355.123
check bl=8.77724 gives sumL 356.185
check bl=8.78601 gives sumL 356.184
check bl=3e-06 gives sumL 9235.69
check bl=1.55e-06 gives sumL 9235.68
check bl=2.9969e-06 gives sumL 9235.69
check bl=0.609279 gives sumL 4391.74
check bl=5.30464 gives sumL 2046.89
check bl=0.631543 gives sumL 4391.1
check bl=0.609888 gives sumL 4391.74
check bl=0.610498 gives sumL 4391.74
check bl=0.506977 gives sumL 4805.76
check bl=5.25349 gives sumL 2121.3
check bl=0.522908 gives sumL 4805.32
check bl=0.507484 gives sumL 4805.76
check bl=0.507991 gives sumL 4805.76
check bl=0.616868 gives sumL 4364.58
check bl=5.30843 gives sumL 2039.57
check bl=0.621803 gives sumL 4364.54
check bl=0.617485 gives sumL 4364.58
check bl=1.38258 gives sumL 2616.84
check bl=5.69129 gives sumL 1614.24
check bl=1.40946 gives sumL 2616.65
check bl=1.38453 gives sumL 2616.84
check bl=1.38591 gives sumL 2616.84
check bl=0.446201 gives sumL 5079.44
check bl=5.2231 gives sumL 2158.23
check bl=0.468907 gives sumL 5078.36
check bl=0.446648 gives sumL 5079.44
check bl=0.447094 gives sumL 5079.44
check bl=1.08394 gives sumL 3112.71
check bl=5.54197 gives sumL 1756.68
check bl=1.10683 gives sumL 3112.47
check bl=1.08512 gives sumL 3112.71
check bl=1.0862 gives sumL 3112.71
check bl=0.418183 gives sumL 5215.08
check bl=0.209092 gives sumL 5036.99
check bl=0.417765 gives sumL 5215.08
check bl=1.14463 gives sumL 3004.2
check bl=5.57231 gives sumL 1730.59
check bl=1.1665 gives sumL 3004.01
check bl=1.14584 gives sumL 3004.2
check bl=1.14698 gives sumL 3004.2
check bl=0.486796 gives sumL 4881.71
check bl=5.2434 gives sumL 2117.03
check bl=0.489327 gives sumL 4881.7
check bl=0.487283 gives sumL 4881.71
check bl=1.79826 gives sumL 2102.73
check bl=5.89913 gives sumL 1425.29
check bl=1.81632 gives sumL 2102.68
check bl=1.80012 gives sumL 2102.73
check bl=1.80192 gives sumL 2102.73
check bl=0.151059 gives sumL 7079.19
check bl=5.07553 gives sumL 2372.89
check bl=0.175357 gives sumL 7074.24
check bl=0.15121 gives sumL 7079.19
check bl=0.151361 gives sumL 7079.19
check bl=2.69617 gives sumL 1448.85
check bl=6.34808 gives sumL 1133.34
check bl=2.72452 gives sumL 1448.81
check bl=2.70139 gives sumL 1448.85
check bl=2.70409 gives sumL 1448.85
check bl=2.88151 gives sumL 1337.28
check bl=6.44075 gives sumL 1062.46
check bl=2.88439 gives sumL 1337.28
check bl=0.225006 gives sumL 6433.49
check bl=5.1125 gives sumL 2312.96
check bl=0.243479 gives sumL 6431.66
check bl=0.225231 gives sumL 6433.49
check bl=0.225456 gives sumL 6433.49
check bl=0.322489 gives sumL 5742.08
check bl=5.16124 gives sumL 2227.32
check bl=0.332828 gives sumL 5741.71
check bl=0.322811 gives sumL 5742.08
check bl=2.23759 gives sumL 1729.49
check bl=6.11879 gives sumL 1264.78
check bl=2.24622 gives sumL 1729.48
check bl=2.23982 gives sumL 1729.49
check bl=2.24206 gives sumL 1729.49
check bl=3.30653 gives sumL 1166.34
check bl=6.65326 gives sumL 969.419
check bl=3.32067 gives sumL 1166.34
check bl=3.30995 gives sumL 1166.34
check bl=3.31326 gives sumL 1166.34
check bl=0.24493 gives sumL 6279.71
check bl=5.12247 gives sumL 2295.36
check bl=0.253184 gives sumL 6279.37
check bl=0.245175 gives sumL 6279.71
check bl=0.24376 gives sumL 6284.48
check bl=5.12188 gives sumL 2292.35
check bl=0.252395 gives sumL 6284.1
check bl=0.244004 gives sumL 6284.48
check bl=0.14825 gives sumL 7108.88
check bl=0.074125 gives sumL 7025.68
check bl=0.148102 gives sumL 7108.88
check bl=0.646449 gives sumL 4235.66
check bl=5.32322 gives sumL 1993.6
check bl=0.657376 gives sumL 4235.51
check bl=0.647095 gives sumL 4235.66
check bl=0.376796 gives sumL 5430.49
check bl=5.1884 gives sumL 2190.93
check bl=0.38362 gives sumL 5430.36
check bl=0.377173 gives sumL 5430.49
check bl=1.31737 gives sumL 2696.78
check bl=5.65868 gives sumL 1634.15
check bl=1.3283 gives sumL 2696.75
check bl=1.31868 gives sumL 2696.78
check bl=1.32 gives sumL 2696.78
check bl=0.801272 gives sumL 3757.9
check bl=5.40064 gives sumL 1910.61
check bl=0.813815 gives sumL 3757.77
check bl=0.802073 gives sumL 3757.9
check bl=0.802875 gives sumL 3757.9
check bl=2.47232 gives sumL 1559.63
check bl=6.23616 gives sumL 1180.76
check bl=2.4875 gives sumL 1559.62
check bl=2.47479 gives sumL 1559.63
check bl=2.47726 gives sumL 1559.63
check bl=0.71154 gives sumL 4030.8
check bl=5.35577 gives sumL 1960.38
check bl=0.731461 gives sumL 4030.4
check bl=0.712252 gives sumL 4030.8
check bl=0.712964 gives sumL 4030.8
check bl=0.455491 gives sumL 5029
check bl=5.22775 gives sumL 2139.48
check bl=0.48896 gives sumL 5026.75
check bl=0.456065 gives sumL 5029
check bl=0.456521 gives sumL 5029
check bl=2.63553 gives sumL 1481.08
check bl=6.31776 gives sumL 1148.28
check bl=2.65375 gives sumL 1481.06
check bl=2.63875 gives sumL 1481.08
check bl=2.64139 gives sumL 1481.08
--- Iter=5 logL=-152369
LikelihoodLast was not sent to bblEM
check bl=0.0654339 gives sumL 8060.4
check bl=5.03272 gives sumL 2462.36
check bl=0.0955206 gives sumL 8043.52
check bl=0.0655106 gives sumL 8060.4
check bl=0.0655761 gives sumL 8060.4
check bl=0.069727 gives sumL 7991.55
check bl=5.03486 gives sumL 2451.27
check bl=0.0749731 gives sumL 7990.95
check bl=0.0697967 gives sumL 7991.55
check bl=0.243922 gives sumL 6298.75
check bl=5.12196 gives sumL 2330.34
check bl=0.261137 gives sumL 6297.3
check bl=0.244166 gives sumL 6298.75
check bl=0.24441 gives sumL 6298.74
check bl=0.193112 gives sumL 6699.84
check bl=5.09656 gives sumL 2364.9
check bl=0.219906 gives sumL 6695.31
check bl=0.193305 gives sumL 6699.84
check bl=0.193498 gives sumL 6699.84
check bl=0.892477 gives sumL 3517.88
check bl=5.44624 gives sumL 1865.52
check bl=0.913344 gives sumL 3517.59
check bl=0.89337 gives sumL 3517.88
check bl=0.894263 gives sumL 3517.88
check bl=0.0719243 gives sumL 7969.52
check bl=5.03596 gives sumL 2454.97
check bl=0.0981545 gives sumL 7957.38
check bl=0.0719962 gives sumL 7969.52
check bl=0.0720682 gives sumL 7969.52
check bl=1.77248 gives sumL 2151.06
check bl=5.88624 gives sumL 1459.92
check bl=1.79741 gives sumL 2150.96
check bl=1.77501 gives sumL 2151.06
check bl=1.77678 gives sumL 2151.06
check bl=0.124933 gives sumL 7359.86
check bl=5.06247 gives sumL 2422.96
check bl=0.155374 gives sumL 7350.55
check bl=0.125066 gives sumL 7359.86
check bl=0.125191 gives sumL 7359.86
check bl=0.229421 gives sumL 6402.19
check bl=5.11471 gives sumL 2328.82
check bl=0.25141 gives sumL 6399.67
check bl=0.22965 gives sumL 6402.19
check bl=0.22988 gives sumL 6402.19
check bl=1.18633 gives sumL 2935.88
check bl=5.59317 gives sumL 1721.22
check bl=1.21713 gives sumL 2935.53
check bl=1.18813 gives sumL 2935.88
check bl=1.18932 gives sumL 2935.88
check bl=0.0729932 gives sumL 7983.36
check bl=5.0365 gives sumL 2468.29
check bl=0.123285 gives sumL 7945.8
check bl=0.0731621 gives sumL 7983.36
check bl=0.0732352 gives sumL 7983.36
check bl=0.0730889 gives sumL 7983.36
check bl=0.0798504 gives sumL 7896.01
check bl=5.03993 gives sumL 2465.53
check bl=0.119596 gives sumL 7872.82
check bl=0.07998 gives sumL 7896.01
check bl=0.08006 gives sumL 7896.01
check bl=2.5452 gives sumL 1550.64
check bl=6.2726 gives sumL 1192.12
check bl=2.55799 gives sumL 1550.63
check bl=2.54774 gives sumL 1550.64
check bl=2.55029 gives sumL 1550.64
check bl=0.742948 gives sumL 3948.03
check bl=5.37147 gives sumL 1959.89
check bl=0.763022 gives sumL 3947.65
check bl=0.743691 gives sumL 3948.03
check bl=0.744434 gives sumL 3948.03
check bl=0.497394 gives sumL 4842.67
check bl=5.2487 gives sumL 2118.31
check bl=0.511543 gives sumL 4842.3
check bl=0.497891 gives sumL 4842.67
check bl=3.88885 gives sumL 987.013
check bl=6.94442 gives sumL 861.311
check bl=3.89866 gives sumL 987.012
check bl=3.88496 gives sumL 987.012
check bl=3.89273 gives sumL 987.014
check bl=0.674466 gives sumL 4162.34
check bl=5.33723 gives sumL 2002.15
check bl=0.696284 gives sumL 4161.82
check bl=0.675141 gives sumL 4162.34
check bl=0.675816 gives sumL 4162.34
check bl=0.390794 gives sumL 5364.81
check bl=5.1954 gives sumL 2195.95
check bl=0.395418 gives sumL 5364.75
check bl=0.391185 gives sumL 5364.81
check bl=0.922779 gives sumL 3438.74
check bl=5.46139 gives sumL 1834.73
check bl=0.949244 gives sumL 3438.31
check bl=0.923868 gives sumL 3438.75
check bl=0.924791 gives sumL 3438.74
check bl=0.275344 gives sumL 6064.59
check bl=5.13767 gives sumL 2278.69
check bl=0.309704 gives sumL 6059.86
check bl=0.275677 gives sumL 6064.59
check bl=0.275953 gives sumL 6064.59
check bl=1.69968 gives sumL 2185.2
check bl=5.84984 gives sumL 1453.71
check bl=1.70925 gives sumL 2185.19
check bl=1.70138 gives sumL 2185.2
check bl=1.70308 gives sumL 2185.2
check bl=0.875517 gives sumL 3551.71
check bl=5.43776 gives sumL 1858.93
check bl=0.89796 gives sumL 3551.36
check bl=0.876393 gives sumL 3551.71
check bl=0.877269 gives sumL 3551.71
check bl=0.225657 gives sumL 6435.72
check bl=5.11283 gives sumL 2318.98
check bl=0.240921 gives sumL 6434.45
check bl=0.225883 gives sumL 6435.72
check bl=0.361016 gives sumL 5528.8
check bl=5.18051 gives sumL 2215.2
check bl=0.37291 gives sumL 5528.38
check bl=0.361377 gives sumL 5528.8
check bl=0.384204 gives sumL 5402.47
check bl=0.192102 gives sumL 5233
check bl=0.38382 gives sumL 5402.47
check bl=1.44907 gives sumL 2519.26
check bl=5.72454 gives sumL 1580.06
check bl=1.4577 gives sumL 2519.24
check bl=1.45052 gives sumL 2519.26
check bl=2.13648 gives sumL 1810.38
check bl=6.06824 gives sumL 1309.77
check bl=2.15872 gives sumL 1810.34
check bl=2.1394 gives sumL 1810.38
check bl=2.14154 gives sumL 1810.38
check bl=1.84594 gives sumL 2053.14
check bl=5.92297 gives sumL 1404.35
check bl=1.86867 gives sumL 2053.07
check bl=1.84836 gives sumL 2053.15
check bl=1.85021 gives sumL 2053.14
check bl=0.920892 gives sumL 3471.18
check bl=5.46045 gives sumL 1861.87
check bl=0.935341 gives sumL 3471.05
check bl=0.921813 gives sumL 3471.18
check bl=0.922734 gives sumL 3471.18
check bl=0.961774 gives sumL 3360.02
check bl=5.48089 gives sumL 1824.88
check bl=0.971558 gives sumL 3359.97
check bl=0.962736 gives sumL 3360.02
check bl=1.42105 gives sumL 2558.65
check bl=5.71053 gives sumL 1593.75
check bl=1.42782 gives sumL 2558.64
check bl=1.42248 gives sumL 2558.65
check bl=1.45875 gives sumL 2512.03
check bl=5.72938 gives sumL 1580.64
check bl=1.47101 gives sumL 2511.99
check bl=1.46021 gives sumL 2512.03
check bl=1.46167 gives sumL 2512.03
check bl=0.00172191 gives sumL 9204.18
check bl=5.00086 gives sumL 2509.07
check bl=0.0287151 gives sumL 9126.8
check bl=0.00174147 gives sumL 9204.18
check bl=0.00172363 gives sumL 9204.18
check bl=0.00172535 gives sumL 9204.18
check bl=1.55175e-06 gives sumL 9259.35
check bl=8.25876e-07 gives sumL 9259.35
check bl=1.50899e-06 gives sumL 9259.35
check bl=1.49017e-06 gives sumL 9259.35
check bl=1.47503e-06 gives sumL 9259.35
check bl=1.4766e-06 gives sumL 9259.35
check bl=2.30718 gives sumL 1673.88
check bl=6.15359 gives sumL 1240.11
check bl=2.33134 gives sumL 1673.83
check bl=2.31073 gives sumL 1673.88
check bl=2.31304 gives sumL 1673.88
check bl=0.991466 gives sumL 3301.48
check bl=5.49573 gives sumL 1802.05
check bl=1.01382 gives sumL 3301.21
check bl=0.992482 gives sumL 3301.48
check bl=0.993474 gives sumL 3301.48
check bl=0.192236 gives sumL 6707.16
check bl=0.096118 gives sumL 6604.67
check bl=0.192044 gives sumL 6707.16
check bl=0.261931 gives sumL 6185.14
check bl=5.13097 gives sumL 2329.69
check bl=0.285605 gives sumL 6182.7
check bl=0.262193 gives sumL 6185.14
check bl=0.262455 gives sumL 6185.14
check bl=0.443556 gives sumL 5110.06
check bl=5.22178 gives sumL 2187.88
check bl=0.473893 gives sumL 5108.14
check bl=0.444064 gives sumL 5110.06
check bl=0.444508 gives sumL 5110.06
check bl=0.132548 gives sumL 7287.66
check bl=5.06627 gives sumL 2436.61
check bl=0.181987 gives sumL 7266.54
check bl=0.132809 gives sumL 7287.66
check bl=0.132941 gives sumL 7287.66
check bl=0.170658 gives sumL 6915.88
check bl=5.08533 gives sumL 2403
check bl=0.199282 gives sumL 6910.02
check bl=0.170828 gives sumL 6915.88
check bl=0.170999 gives sumL 6915.88
check bl=0.41339 gives sumL 5264.86
check bl=5.2067 gives sumL 2212.88
check bl=0.439914 gives sumL 5263.22
check bl=0.413803 gives sumL 5264.86
check bl=0.414217 gives sumL 5264.86
check bl=0.0477225 gives sumL 8339.05
check bl=5.02386 gives sumL 2507.03
check bl=0.0820005 gives sumL 8311.89
check bl=0.0477981 gives sumL 8339.05
check bl=0.0478459 gives sumL 8339.05
check bl=0.977611 gives sumL 3347.56
check bl=5.48881 gives sumL 1824.48
check bl=0.980275 gives sumL 3347.56
check bl=0.978589 gives sumL 3347.56
check bl=0.634962 gives sumL 4332
check bl=5.31748 gives sumL 2064.58
check bl=0.651449 gives sumL 4331.67
check bl=0.635597 gives sumL 4332
check bl=0.636233 gives sumL 4332
check bl=0.506809 gives sumL 4829.06
check bl=5.2534 gives sumL 2147.27
check bl=0.539523 gives sumL 4827.23
check bl=0.507455 gives sumL 4829.06
check bl=0.507963 gives sumL 4829.06
check bl=2.71922 gives sumL 1455.13
check bl=6.35961 gives sumL 1141.24
check bl=2.74738 gives sumL 1455.09
check bl=2.72451 gives sumL 1455.13
check bl=2.72723 gives sumL 1455.13
check bl=0.217168 gives sumL 6509.31
check bl=5.10858 gives sumL 2342.97
check bl=0.2359 gives sumL 6507.36
check bl=0.217385 gives sumL 6509.31
check bl=0.217602 gives sumL 6509.31
check bl=2.46029 gives sumL 1607.05
check bl=6.23015 gives sumL 1218.5
check bl=2.48851 gives sumL 1607
check bl=2.46491 gives sumL 1607.05
check bl=2.46738 gives sumL 1607.05
check bl=0.530634 gives sumL 4703.27
check bl=0.265317 gives sumL 4500.07
check bl=0.530103 gives sumL 4703.27
check bl=0.866945 gives sumL 3614.09
check bl=5.43347 gives sumL 1903.35
check bl=0.886251 gives sumL 3613.83
check bl=0.867812 gives sumL 3614.09
check bl=0.86868 gives sumL 3614.09
check bl=0.657423 gives sumL 4241.8
check bl=5.32871 gives sumL 2040.11
check bl=0.670624 gives sumL 4241.6
check bl=0.658081 gives sumL 4241.8
check bl=0.658739 gives sumL 4241.8
check bl=0.642129 gives sumL 4282.63
check bl=5.32106 gives sumL 2039.43
check bl=0.65952 gives sumL 4282.27
check bl=0.642771 gives sumL 4282.63
check bl=0.643414 gives sumL 4282.63
check bl=0.208535 gives sumL 6585.79
check bl=5.10427 gives sumL 2362.62
check bl=0.219733 gives sumL 6585.03
check bl=0.208744 gives sumL 6585.79
check bl=0.299609 gives sumL 5920.52
check bl=5.1498 gives sumL 2290.23
check bl=0.315583 gives sumL 5919.57
check bl=0.299909 gives sumL 5920.52
check bl=0.300209 gives sumL 5920.52
check bl=0.271113 gives sumL 6115.85
check bl=5.13556 gives sumL 2324.24
check bl=0.302687 gives sumL 6111.78
check bl=0.271414 gives sumL 6115.85
check bl=0.271686 gives sumL 6115.85
check bl=0.145979 gives sumL 7146.02
check bl=5.07299 gives sumL 2425.93
check bl=0.196751 gives sumL 7125.86
check bl=0.14627 gives sumL 7146.02
check bl=0.146416 gives sumL 7146.02
check bl=0.042361 gives sumL 8419.34
check bl=5.02118 gives sumL 2512.44
check bl=0.0615968 gives sumL 8408.32
check bl=0.0424034 gives sumL 8419.34
check bl=0.0424458 gives sumL 8419.34
check bl=0.0156782 gives sumL 8884.81
check bl=5.00784 gives sumL 2535.73
check bl=0.0483935 gives sumL 8833.93
check bl=0.0157192 gives sumL 8884.81
check bl=0.0156625 gives sumL 8884.81
check bl=0.0156938 gives sumL 8884.81
check bl=0.0127 gives sumL 8946.03
check bl=5.00635 gives sumL 2538.54
check bl=0.0410099 gives sumL 8900.37
check bl=0.0127299 gives sumL 8946.03
check bl=0.0126873 gives sumL 8946.03
check bl=0.0127127 gives sumL 8946.03
check bl=0.0422176 gives sumL 8427.61
check bl=5.02111 gives sumL 2512.66
check bl=0.0632248 gives sumL 8414.69
check bl=0.0422599 gives sumL 8427.61
check bl=0.0423021 gives sumL 8427.61
check bl=0.0523435 gives sumL 8275.05
check bl=5.02617 gives sumL 2504.78
check bl=0.0801645 gives sumL 8257.37
check bl=0.052403 gives sumL 8275.05
check bl=0.0524554 gives sumL 8275.05
check bl=0.0977244 gives sumL 7672.79
check bl=5.04886 gives sumL 2466.36
check bl=0.13224 gives sumL 7657.88
check bl=0.0978511 gives sumL 7672.79
check bl=0.0979489 gives sumL 7672.79
check bl=0.0760387 gives sumL 7939.91
check bl=5.03802 gives sumL 2485.32
check bl=0.120919 gives sumL 7910.28
check bl=0.076188 gives sumL 7939.91
check bl=0.0762642 gives sumL 7939.91
check bl=0.125224 gives sumL 7364.86
check bl=5.06261 gives sumL 2443.01
check bl=0.146266 gives sumL 7360.25
check bl=0.125349 gives sumL 7364.86
check bl=0.125475 gives sumL 7364.86
check bl=0.222344 gives sumL 6481.92
check bl=5.11117 gives sumL 2364.42
check bl=0.261161 gives sumL 6474.23
check bl=0.222656 gives sumL 6481.92
check bl=0.222879 gives sumL 6481.92
check bl=0.303563 gives sumL 5912.33
check bl=5.15178 gives sumL 2306.09
check bl=0.319465 gives sumL 5911.41
check bl=0.303866 gives sumL 5912.33
check bl=0.30417 gives sumL 5912.33
check bl=0.222471 gives sumL 6473.36
check bl=5.11124 gives sumL 2354.52
check bl=0.245956 gives sumL 6470.41
check bl=0.222693 gives sumL 6473.36
check bl=0.222916 gives sumL 6473.36
check bl=0.119963 gives sumL 7422.43
check bl=5.05998 gives sumL 2450.64
check bl=0.149228 gives sumL 7413.51
check bl=0.120087 gives sumL 7422.43
check bl=0.120207 gives sumL 7422.43
check bl=0.0897239 gives sumL 7762.46
check bl=5.04486 gives sumL 2472.3
check bl=0.121807 gives sumL 7748.38
check bl=0.0898323 gives sumL 7762.46
check bl=0.0899222 gives sumL 7762.45
check bl=0.0792641 gives sumL 7900.68
check bl=5.03963 gives sumL 2484.37
check bl=0.104773 gives sumL 7890.26
check bl=0.0793434 gives sumL 7900.68
check bl=0.0794227 gives sumL 7900.68
check bl=0.082796 gives sumL 7854.09
check bl=5.0414 gives sumL 2480.48
check bl=0.110898 gives sumL 7842.17
check bl=0.0828822 gives sumL 7854.09
check bl=0.0829651 gives sumL 7854.09
check bl=0.396319 gives sumL 5360.05
check bl=5.19816 gives sumL 2229.15
check bl=0.415393 gives sumL 5359.14
check bl=0.396715 gives sumL 5360.05
check bl=0.397112 gives sumL 5360.05
check bl=0.456273 gives sumL 5053.82
check bl=5.22814 gives sumL 2179.21
check bl=0.479086 gives sumL 5052.77
check bl=0.456729 gives sumL 5053.83
check bl=0.457186 gives sumL 5053.82
check bl=0.333192 gives sumL 5716.21
check bl=5.1666 gives sumL 2272.14
check bl=0.34541 gives sumL 5715.73
check bl=0.333525 gives sumL 5716.21
check bl=0.154723 gives sumL 7063.16
check bl=5.07736 gives sumL 2407.24
check bl=0.173145 gives sumL 7060.33
check bl=0.154878 gives sumL 7063.16
check bl=0.155033 gives sumL 7063.16
check bl=0.17031 gives sumL 6908.45
check bl=5.08516 gives sumL 2386.62
check bl=0.193296 gives sumL 6904.57
check bl=0.17048 gives sumL 6908.45
check bl=0.170651 gives sumL 6908.45
check bl=0.384423 gives sumL 5388.64
check bl=5.19221 gives sumL 2208.21
check bl=0.400541 gives sumL 5387.96
check bl=0.384808 gives sumL 5388.64
check bl=0.385193 gives sumL 5388.64
check bl=0.426484 gives sumL 5161.42
check bl=5.21324 gives sumL 2178.16
check bl=0.450199 gives sumL 5160.16
check bl=0.426911 gives sumL 5161.42
check bl=0.427337 gives sumL 5161.42
check bl=0.440566 gives sumL 5096.88
check bl=5.22028 gives sumL 2168.3
check bl=0.450558 gives sumL 5096.66
check bl=0.441007 gives sumL 5096.88
check bl=0.233753 gives sumL 6368.82
check bl=5.11688 gives sumL 2329.92
check bl=0.266856 gives sumL 6363.44
check bl=0.234023 gives sumL 6368.82
check bl=0.234257 gives sumL 6368.82
check bl=0.0526032 gives sumL 8250.2
check bl=5.0263 gives sumL 2482.46
check bl=0.0733615 gives sumL 8239.72
check bl=0.0526558 gives sumL 8250.2
check bl=0.0527085 gives sumL 8250.2
check bl=0.0367476 gives sumL 8491.88
check bl=5.01837 gives sumL 2495.65
check bl=0.0593246 gives sumL 8475.52
check bl=0.0367843 gives sumL 8491.88
check bl=0.0368211 gives sumL 8491.88
check bl=0.107075 gives sumL 7553.54
check bl=5.05354 gives sumL 2436.23
check bl=0.135884 gives sumL 7543.74
check bl=0.107183 gives sumL 7553.54
check bl=0.107291 gives sumL 7553.54
check bl=0.199874 gives sumL 6662.53
check bl=5.09994 gives sumL 2365.33
check bl=0.219424 gives sumL 6660.17
check bl=0.200074 gives sumL 6662.53
check bl=0.200274 gives sumL 6662.53
check bl=0.0489638 gives sumL 8309.08
check bl=5.02448 gives sumL 2482.45
check bl=0.0868747 gives sumL 8277.43
check bl=0.0490515 gives sumL 8309.08
check bl=0.0491006 gives sumL 8309.08
check bl=0.262163 gives sumL 6166.38
check bl=5.13108 gives sumL 2310.94
check bl=0.289519 gives sumL 6163.15
check bl=0.262425 gives sumL 6166.38
check bl=0.262688 gives sumL 6166.38
check bl=0.15864 gives sumL 7011.01
check bl=5.07932 gives sumL 2388.5
check bl=0.176505 gives sumL 7008.41
check bl=0.158799 gives sumL 7011.01
check bl=0.158957 gives sumL 7011.01
check bl=0.275508 gives sumL 6046.82
check bl=5.13775 gives sumL 2287.29
check bl=0.292608 gives sumL 6045.6
check bl=0.275784 gives sumL 6046.82
check bl=0.27606 gives sumL 6046.82
check bl=0.600067 gives sumL 4422.45
check bl=5.30003 gives sumL 2062.44
check bl=0.623072 gives sumL 4421.75
check bl=0.600667 gives sumL 4422.45
check bl=0.601268 gives sumL 4422.45
check bl=0.0577615 gives sumL 8174.79
check bl=5.02888 gives sumL 2475.45
check bl=0.0995706 gives sumL 8141.97
check bl=0.0578736 gives sumL 8174.79
check bl=0.0579315 gives sumL 8174.78
check bl=0.276547 gives sumL 6055.3
check bl=5.13827 gives sumL 2295.74
check bl=0.29313 gives sumL 6054.16
check bl=0.276824 gives sumL 6055.3
check bl=0.2771 gives sumL 6055.3
check bl=1.0841 gives sumL 3108.31
check bl=5.54205 gives sumL 1758.29
check bl=1.10852 gives sumL 3108.04
check bl=1.08535 gives sumL 3108.31
check bl=1.08644 gives sumL 3108.31
check bl=0.282785 gives sumL 5996.9
check bl=5.14139 gives sumL 2283.71
check bl=0.313145 gives sumL 5993.31
check bl=0.283084 gives sumL 5996.9
check bl=0.283367 gives sumL 5996.9
check bl=0.0208692 gives sumL 8785
check bl=0.0104346 gives sumL 8771.27
check bl=0.0208483 gives sumL 8785
check bl=0.010014 gives sumL 9001.33
check bl=5.00501 gives sumL 2524.06
check bl=0.0116172 gives sumL 9000.93
check bl=0.010024 gives sumL 9001.33
check bl=0.160082 gives sumL 7003.02
check bl=0.0800411 gives sumL 6914.04
check bl=0.159922 gives sumL 7003.02
check bl=0.098648 gives sumL 7649
check bl=5.04932 gives sumL 2444.67
check bl=0.111329 gives sumL 7646.73
check bl=0.0987466 gives sumL 7649
check bl=0.262787 gives sumL 6143.7
check bl=5.13139 gives sumL 2295.26
check bl=0.28988 gives sumL 6140.53
check bl=0.26305 gives sumL 6143.7
check bl=0.263313 gives sumL 6143.7
check bl=0.300875 gives sumL 5881.94
check bl=5.15044 gives sumL 2268.38
check bl=0.31252 gives sumL 5881.43
check bl=0.301176 gives sumL 5881.94
check bl=0.265625 gives sumL 6112.51
check bl=5.13281 gives sumL 2289.84
check bl=0.292017 gives sumL 6109.53
check bl=0.265891 gives sumL 6112.51
check bl=0.266157 gives sumL 6112.51
check bl=0.147621 gives sumL 7104.53
check bl=5.07381 gives sumL 2393.48
check bl=0.166737 gives sumL 7101.31
check bl=0.147769 gives sumL 7104.53
check bl=0.147917 gives sumL 7104.53
check bl=0.164704 gives sumL 6945.83
check bl=5.08235 gives sumL 2375.63
check bl=0.18406 gives sumL 6942.92
check bl=0.164869 gives sumL 6945.83
check bl=0.165034 gives sumL 6945.83
check bl=0.061467 gives sumL 8104.18
check bl=5.03073 gives sumL 2461.15
check bl=0.0970741 gives sumL 8080.33
check bl=0.0615592 gives sumL 8104.18
check bl=0.0616208 gives sumL 8104.18
check bl=0.281017 gives sumL 6006.35
check bl=5.14051 gives sumL 2277.11
check bl=0.285986 gives sumL 6006.25
check bl=0.281298 gives sumL 6006.35
check bl=0.126464 gives sumL 7308.31
check bl=5.06323 gives sumL 2401.27
check bl=0.14351 gives sumL 7305.24
check bl=0.12659 gives sumL 7308.31
check bl=0.072296 gives sumL 7956.53
check bl=0.0361481 gives sumL 7912.03
check bl=0.0722237 gives sumL 7956.53
check bl=0.201112 gives sumL 6608.86
check bl=5.10056 gives sumL 2343.34
check bl=0.229726 gives sumL 6603.98
check bl=0.201313 gives sumL 6608.86
check bl=0.201514 gives sumL 6608.86
check bl=1.14932 gives sumL 2963.63
check bl=5.57466 gives sumL 1714.87
check bl=1.16128 gives sumL 2963.57
check bl=1.15047 gives sumL 2963.63
check bl=1.15162 gives sumL 2963.63
check bl=0.154738 gives sumL 7024.89
check bl=5.07737 gives sumL 2374.86
check bl=0.201331 gives sumL 7008.63
check bl=0.15501 gives sumL 7024.89
check bl=0.155165 gives sumL 7024.89
check bl=1.20184e-06 gives sumL 9222.81
check bl=6.50922e-07 gives sumL 9222.81
check bl=1.13197e-06 gives sumL 9222.81
check bl=1.10401e-06 gives sumL 9222.81
check bl=1.08454e-06 gives sumL 9222.81
check bl=1.08572e-06 gives sumL 9222.81
check bl=1.08691e-06 gives sumL 9222.81
check bl=0.00726622 gives sumL 9030.13
check bl=5.00363 gives sumL 2507.59
check bl=0.037005 gives sumL 8968.73
check bl=0.00729438 gives sumL 9030.13
check bl=0.00727349 gives sumL 9030.13
check bl=0.00728076 gives sumL 9030.13
check bl=0.053976 gives sumL 8216.56
check bl=5.02699 gives sumL 2466.02
check bl=0.0595727 gives sumL 8215.69
check bl=0.05403 gives sumL 8216.56
check bl=0.0571738 gives sumL 8170.52
check bl=5.02859 gives sumL 2462.4
check bl=0.113972 gives sumL 8115.57
check bl=0.0573492 gives sumL 8170.52
check bl=0.0571166 gives sumL 8170.52
check bl=0.057231 gives sumL 8170.52
check bl=0.0572901 gives sumL 8170.52
check bl=0.16917 gives sumL 6900.31
check bl=5.08458 gives sumL 2370.97
check bl=0.195094 gives sumL 6895.39
check bl=0.169339 gives sumL 6900.31
check bl=0.169508 gives sumL 6900.31
check bl=0.245247 gives sumL 6277.69
check bl=5.12262 gives sumL 2313.58
check bl=0.276781 gives sumL 6273.08
check bl=0.245517 gives sumL 6277.69
check bl=0.245763 gives sumL 6277.69
check bl=0.202564 gives sumL 6597.35
check bl=5.10128 gives sumL 2337.6
check bl=0.241589 gives sumL 6588.65
check bl=0.202846 gives sumL 6597.35
check bl=0.203049 gives sumL 6597.35
check bl=0.167483 gives sumL 6851.97
check bl=5.08374 gives sumL 2346.39
check bl=0.205838 gives sumL 6841.52
check bl=0.16771 gives sumL 6851.97
check bl=0.167878 gives sumL 6851.97
check bl=0.0725169 gives sumL 7919.62
check bl=5.03626 gives sumL 2433.12
check bl=0.0980826 gives sumL 7908.13
check bl=0.0725895 gives sumL 7919.62
check bl=0.0726621 gives sumL 7919.62
check bl=0.183279 gives sumL 6726.91
check bl=5.09164 gives sumL 2340.59
check bl=0.218569 gives sumL 6718.84
check bl=0.183505 gives sumL 6726.91
check bl=0.183688 gives sumL 6726.91
check bl=0.299584 gives sumL 5860.38
check bl=5.14979 gives sumL 2254.99
check bl=0.334715 gives sumL 5855.99
check bl=0.299958 gives sumL 5860.38
check bl=0.300258 gives sumL 5860.38
check bl=0.284479 gives sumL 5963.42
check bl=5.14224 gives sumL 2263.75
check bl=0.301025 gives sumL 5962.33
check bl=0.284763 gives sumL 5963.42
check bl=0.285048 gives sumL 5963.42
check bl=0.0964772 gives sumL 7644.04
check bl=0.0482386 gives sumL 7586.6
check bl=0.0963807 gives sumL 7644.04
check bl=0.0962843 gives sumL 7644.04
check bl=0.743954 gives sumL 3909.8
check bl=5.37198 gives sumL 1946.85
check bl=0.77848 gives sumL 3908.71
check bl=0.745039 gives sumL 3909.8
check bl=0.745784 gives sumL 3909.8
check bl=0.197879 gives sumL 6631.89
check bl=5.09894 gives sumL 2336.87
check bl=0.200937 gives sumL 6631.83
check bl=0.198077 gives sumL 6631.89
check bl=0.212562 gives sumL 6510.37
check bl=5.10628 gives sumL 2323.95
check bl=0.231169 gives sumL 6508.38
check bl=0.212774 gives sumL 6510.37
check bl=0.212987 gives sumL 6510.37
check bl=1.7423 gives sumL 2133.03
check bl=5.87115 gives sumL 1431.34
check bl=1.76751 gives sumL 2132.93
check bl=1.7448 gives sumL 2133.03
check bl=1.74654 gives sumL 2133.03
check bl=1.3656 gives sumL 2625.89
check bl=5.6828 gives sumL 1615.45
check bl=1.3761 gives sumL 2625.86
check bl=1.36696 gives sumL 2625.89
check bl=1.36833 gives sumL 2625.89
check bl=0.257429 gives sumL 6179.35
check bl=5.12871 gives sumL 2308.09
check bl=0.28459 gives sumL 6176.08
check bl=0.257687 gives sumL 6179.35
check bl=0.257944 gives sumL 6179.35
check bl=0.44419 gives sumL 5069
check bl=5.22209 gives sumL 2155.36
check bl=0.469055 gives sumL 5067.7
check bl=0.444634 gives sumL 5069
check bl=0.445078 gives sumL 5069
check bl=0.840238 gives sumL 3630.81
check bl=5.42012 gives sumL 1879.34
check bl=0.872116 gives sumL 3630.06
check bl=0.841407 gives sumL 3630.81
check bl=0.842248 gives sumL 3630.81
check bl=0.840591 gives sumL 3647.08
check bl=5.4203 gives sumL 1893.86
check bl=0.857525 gives sumL 3646.86
check bl=0.841432 gives sumL 3647.08
check bl=0.842273 gives sumL 3647.08
check bl=0.878606 gives sumL 3534.3
check bl=5.4393 gives sumL 1859.5
check bl=0.890753 gives sumL 3534.19
check bl=0.879484 gives sumL 3534.3
check bl=0.880364 gives sumL 3534.3
check bl=0.104007 gives sumL 7566.47
check bl=0.0520036 gives sumL 7504.96
check bl=0.103903 gives sumL 7566.47
check bl=0.516116 gives sumL 4732.07
check bl=5.25806 gives sumL 2097.7
check bl=0.523505 gives sumL 4731.97
check bl=0.516632 gives sumL 4732.07
check bl=0.211073 gives sumL 6531.03
check bl=5.10554 gives sumL 2328.9
check bl=0.213734 gives sumL 6530.99
check bl=0.211284 gives sumL 6531.03
check bl=1.45564 gives sumL 2483.99
check bl=5.72782 gives sumL 1558.14
check bl=1.46659 gives sumL 2483.96
check bl=1.45709 gives sumL 2483.99
check bl=1.45855 gives sumL 2483.99
check bl=1.08862 gives sumL 3095.59
check bl=0.54431 gives sumL 2824.3
check bl=1.08753 gives sumL 3095.59
check bl=1.08644 gives sumL 3095.59
check bl=1.24826 gives sumL 2818.16
check bl=5.62413 gives sumL 1680.37
check bl=1.25855 gives sumL 2818.13
check bl=1.24951 gives sumL 2818.16
check bl=1.25076 gives sumL 2818.16
check bl=1.21248 gives sumL 2872.48
check bl=5.60624 gives sumL 1692.78
check bl=1.22917 gives sumL 2872.38
check bl=1.21369 gives sumL 2872.48
check bl=1.2149 gives sumL 2872.48
check bl=1.19038 gives sumL 2928.62
check bl=5.59519 gives sumL 1713.67
check bl=1.21046 gives sumL 2928.47
check bl=1.19157 gives sumL 2928.62
check bl=1.19276 gives sumL 2928.62
check bl=0.362196 gives sumL 5523.04
check bl=0.181098 gives sumL 5361.14
check bl=0.361833 gives sumL 5523.04
check bl=0.125273 gives sumL 7354.59
check bl=0.0626365 gives sumL 7282.68
check bl=0.125148 gives sumL 7354.59
check bl=2.08049 gives sumL 1861.09
check bl=6.04024 gives sumL 1330.43
check bl=2.09515 gives sumL 1861.07
check bl=2.08257 gives sumL 1861.09
check bl=2.08465 gives sumL 1861.09
check bl=1.53882 gives sumL 2423.07
check bl=5.76941 gives sumL 1558.38
check bl=1.55059 gives sumL 2423.04
check bl=1.54036 gives sumL 2423.07
check bl=1.5419 gives sumL 2423.07
check bl=0.575392 gives sumL 4527.53
check bl=5.2877 gives sumL 2075.65
check bl=0.599389 gives sumL 4526.72
check bl=0.575968 gives sumL 4527.53
check bl=0.576544 gives sumL 4527.53
check bl=0.6187 gives sumL 4358.02
check bl=0.30935 gives sumL 4138.31
check bl=0.618081 gives sumL 4358.02
check bl=0.00545582 gives sumL 9055.26
check bl=5.00273 gives sumL 2562.13
check bl=0.0524042 gives sumL 8939.12
check bl=0.00552137 gives sumL 9055.26
check bl=0.00546261 gives sumL 9055.26
check bl=0.00546807 gives sumL 9055.26
check bl=0.000174289 gives sumL 9202.72
check bl=8.71947e-05 gives sumL 9202.61
check bl=0.000174115 gives sumL 9202.72
check bl=3.75338 gives sumL 1038.28
check bl=6.87669 gives sumL 897.102
check bl=3.7748 gives sumL 1038.27
check bl=3.75963 gives sumL 1038.28
check bl=3.76339 gives sumL 1038.28
check bl=0.10099 gives sumL 7622.54
check bl=5.0505 gives sumL 2433.38
check bl=0.118215 gives sumL 7618.59
check bl=0.101091 gives sumL 7622.54
check bl=0.173424 gives sumL 6872.77
check bl=0.086712 gives sumL 6778.51
check bl=0.173251 gives sumL 6872.77
check bl=2.55567 gives sumL 1525.22
check bl=6.27783 gives sumL 1172.41
check bl=2.5752 gives sumL 1525.2
check bl=2.55897 gives sumL 1525.22
check bl=2.56153 gives sumL 1525.22
check bl=0.329728 gives sumL 5705.91
check bl=0.164864 gives sumL 5553.62
check bl=0.329399 gives sumL 5705.91
check bl=0.214724 gives sumL 6516.5
check bl=0.107362 gives sumL 6404.86
check bl=0.214509 gives sumL 6516.5
check bl=2.1102 gives sumL 1847.02
check bl=6.0551 gives sumL 1329.28
check bl=2.12685 gives sumL 1846.99
check bl=2.11237 gives sumL 1847.02
check bl=2.11448 gives sumL 1847.02
check bl=1.06932 gives sumL 3137.04
check bl=5.53466 gives sumL 1761.7
check bl=1.08572 gives sumL 3136.91
check bl=1.07038 gives sumL 3137.04
check bl=1.07146 gives sumL 3137.03
check bl=1.02088 gives sumL 3228.01
check bl=5.51044 gives sumL 1778.85
check bl=1.0219 gives sumL 3228.01
check bl=2.06846 gives sumL 1879.65
check bl=6.03423 gives sumL 1341.47
check bl=2.07725 gives sumL 1879.64
check bl=2.07053 gives sumL 1879.65
check bl=2.0726 gives sumL 1879.65
check bl=1.671 gives sumL 2270.47
check bl=5.8355 gives sumL 1507.34
check bl=1.70087 gives sumL 2270.31
check bl=1.67384 gives sumL 2270.47
check bl=1.67551 gives sumL 2270.47
check bl=0.301256 gives sumL 5882.51
check bl=5.15063 gives sumL 2263.17
check bl=0.310594 gives sumL 5882.18
check bl=0.301557 gives sumL 5882.51
check bl=0.217804 gives sumL 6454.1
check bl=5.1089 gives sumL 2325.9
check bl=0.234746 gives sumL 6452.5
check bl=0.218022 gives sumL 6454.1
check bl=0.21824 gives sumL 6454.1
check bl=0.327218 gives sumL 5692.86
check bl=5.16361 gives sumL 2243.22
check bl=0.36822 gives sumL 5687.6
check bl=0.327712 gives sumL 5692.87
check bl=0.328039 gives sumL 5692.87
check bl=0.600992 gives sumL 4382.83
check bl=5.3005 gives sumL 2033.29
check bl=0.618293 gives sumL 4382.43
check bl=0.601593 gives sumL 4382.83
check bl=0.602195 gives sumL 4382.83
check bl=0.846105 gives sumL 3643.18
check bl=5.42305 gives sumL 1897
check bl=0.87274 gives sumL 3642.66
check bl=0.847092 gives sumL 3643.18
check bl=0.847939 gives sumL 3643.18
check bl=0.397108 gives sumL 5310.05
check bl=0.198554 gives sumL 5138.07
check bl=0.396711 gives sumL 5310.05
check bl=0.808893 gives sumL 3726.3
check bl=5.40445 gives sumL 1892.23
check bl=0.830025 gives sumL 3725.95
check bl=0.809702 gives sumL 3726.3
check bl=0.810512 gives sumL 3726.3
check bl=0.547804 gives sumL 4616.66
check bl=5.2739 gives sumL 2070.8
check bl=0.553045 gives sumL 4616.62
check bl=0.548352 gives sumL 4616.66
check bl=0.297699 gives sumL 5909.27
check bl=5.14885 gives sumL 2254.26
check bl=0.300553 gives sumL 5909.23
check bl=0.297997 gives sumL 5909.26
check bl=1.12953 gives sumL 3007.8
check bl=5.56476 gives sumL 1731.94
check bl=1.152 gives sumL 3007.59
check bl=1.13074 gives sumL 3007.8
check bl=1.13187 gives sumL 3007.8
check bl=0.372929 gives sumL 5435.38
check bl=5.18646 gives sumL 2203.41
check bl=0.40648 gives sumL 5432.38
check bl=0.373383 gives sumL 5435.38
check bl=0.373757 gives sumL 5435.38
check bl=0.247933 gives sumL 6236.82
check bl=5.12397 gives sumL 2296.88
check bl=0.284871 gives sumL 6230.66
check bl=0.248258 gives sumL 6236.82
check bl=0.248506 gives sumL 6236.82
check bl=0.355006 gives sumL 5537.55
check bl=5.1775 gives sumL 2218.68
check bl=0.38063 gives sumL 5535.65
check bl=0.355361 gives sumL 5537.55
check bl=0.355716 gives sumL 5537.55
check bl=2.10906 gives sumL 1823.92
check bl=6.05453 gives sumL 1309.9
check bl=2.12804 gives sumL 1823.88
check bl=2.1115 gives sumL 1823.92
check bl=2.11361 gives sumL 1823.92
check bl=0.221365 gives sumL 6466.69
check bl=0.110682 gives sumL 6352.24
check bl=0.221143 gives sumL 6466.69
check bl=0.200557 gives sumL 6649.27
check bl=5.10028 gives sumL 2351.15
check bl=0.240874 gives sumL 6639.89
check bl=0.200849 gives sumL 6649.27
check bl=0.20105 gives sumL 6649.27
check bl=0.108082 gives sumL 7544.82
check bl=5.05404 gives sumL 2423.64
check bl=0.159311 gives sumL 7517.33
check bl=0.108312 gives sumL 7544.82
check bl=0.10842 gives sumL 7544.82
check bl=0.108204 gives sumL 7544.82
check bl=0.0517853 gives sumL 8277.03
check bl=5.02589 gives sumL 2473.86
check bl=0.107681 gives sumL 8219.45
check bl=0.0519475 gives sumL 8277.03
check bl=0.0517335 gives sumL 8277.03
check bl=0.0518371 gives sumL 8277.03
check bl=0.0518923 gives sumL 8277.03
check bl=0.215193 gives sumL 6519.74
check bl=5.1076 gives sumL 2334.76
check bl=0.235023 gives sumL 6517.52
check bl=0.215408 gives sumL 6519.74
check bl=0.215623 gives sumL 6519.74
check bl=0.0875315 gives sumL 7790.92
check bl=5.04377 gives sumL 2439.99
check bl=0.139749 gives sumL 7756.58
check bl=0.0877333 gives sumL 7790.92
check bl=0.087821 gives sumL 7790.92
check bl=0.0876456 gives sumL 7790.92
check bl=0.446622 gives sumL 5068.61
check bl=5.22331 gives sumL 2158.26
check bl=0.469542 gives sumL 5067.5
check bl=0.447069 gives sumL 5068.61
check bl=0.447516 gives sumL 5068.61
check bl=0.103716 gives sumL 7600.21
check bl=5.05186 gives sumL 2427.59
check bl=0.123258 gives sumL 7595.28
check bl=0.10382 gives sumL 7600.21
check bl=0.103924 gives sumL 7600.21
check bl=0.153028 gives sumL 7076.49
check bl=5.07651 gives sumL 2385.85
check bl=0.172586 gives sumL 7073.25
check bl=0.153181 gives sumL 7076.49
check bl=0.153334 gives sumL 7076.49
check bl=0.110476 gives sumL 7509.49
check bl=5.05524 gives sumL 2418.99
check bl=0.144045 gives sumL 7496.88
check bl=0.11061 gives sumL 7509.49
check bl=0.110721 gives sumL 7509.49
check bl=0.346723 gives sumL 5624.04
check bl=5.17336 gives sumL 2239.27
check bl=0.373255 gives sumL 5621.92
check bl=0.34707 gives sumL 5624.04
check bl=0.347417 gives sumL 5624.04
check bl=0.165125 gives sumL 6962.31
check bl=5.08256 gives sumL 2381.13
check bl=0.204467 gives sumL 6951.18
check bl=0.16536 gives sumL 6962.32
check bl=0.165526 gives sumL 6962.31
check bl=0.187548 gives sumL 6751.35
check bl=5.09377 gives sumL 2356.72
check bl=0.20506 gives sumL 6749.28
check bl=0.187735 gives sumL 6751.35
check bl=0.187923 gives sumL 6751.35
check bl=0.166231 gives sumL 6941.55
check bl=5.08312 gives sumL 2370.96
check bl=0.208163 gives sumL 6929.1
check bl=0.166486 gives sumL 6941.55
check bl=0.166652 gives sumL 6941.55
check bl=0.933048 gives sumL 3440.32
check bl=5.46652 gives sumL 1849.54
check bl=0.947651 gives sumL 3440.19
check bl=0.933981 gives sumL 3440.32
check bl=0.934915 gives sumL 3440.32
check bl=0.160861 gives sumL 6992.03
check bl=5.08043 gives sumL 2372.43
check bl=0.196904 gives sumL 6982.29
check bl=0.161066 gives sumL 6992.03
check bl=0.161228 gives sumL 6992.03
check bl=0.488401 gives sumL 4871.26
check bl=5.2442 gives sumL 2120.38
check bl=0.501067 gives sumL 4870.96
check bl=0.488889 gives sumL 4871.26
check bl=1.51156 gives sumL 2455.92
check bl=5.75578 gives sumL 1571.67
check bl=1.54424 gives sumL 2455.68
check bl=1.51426 gives sumL 2455.92
check bl=1.51577 gives sumL 2455.92
check bl=0.6155 gives sumL 4360.12
check bl=5.30775 gives sumL 2032.16
check bl=0.632834 gives sumL 4359.73
check bl=0.616116 gives sumL 4360.12
check bl=0.616732 gives sumL 4360.12
check bl=0.97614 gives sumL 3342.31
check bl=5.48807 gives sumL 1824.34
check bl=1.00944 gives sumL 3341.69
check bl=0.977641 gives sumL 3342.31
check bl=0.978618 gives sumL 3342.31
check bl=0.362293 gives sumL 5521.09
check bl=5.18115 gives sumL 2217.87
check bl=0.377258 gives sumL 5520.44
check bl=0.362655 gives sumL 5521.09
check bl=0.155695 gives sumL 7038.91
check bl=5.07785 gives sumL 2371.7
check bl=0.169862 gives sumL 7037.21
check bl=0.155851 gives sumL 7038.91
check bl=0.969119 gives sumL 3344.54
check bl=5.48456 gives sumL 1812.62
check bl=0.986917 gives sumL 3344.36
check bl=0.970088 gives sumL 3344.54
check bl=0.971058 gives sumL 3344.54
check bl=0.519938 gives sumL 4727.51
check bl=5.25997 gives sumL 2089.72
check bl=0.534772 gives sumL 4727.14
check bl=0.520458 gives sumL 4727.51
check bl=0.520979 gives sumL 4727.51
check bl=0.789107 gives sumL 3823.92
check bl=5.39455 gives sumL 1945.85
check bl=0.81642 gives sumL 3823.3
check bl=0.790032 gives sumL 3823.92
check bl=0.790823 gives sumL 3823.92
check bl=0.332543 gives sumL 5686.93
check bl=5.16627 gives sumL 2240.25
check bl=0.35302 gives sumL 5685.58
check bl=0.332875 gives sumL 5686.93
check bl=0.333208 gives sumL 5686.93
check bl=0.113348 gives sumL 7477.48
check bl=5.05667 gives sumL 2416.9
check bl=0.119645 gives sumL 7476.98
check bl=0.113461 gives sumL 7477.48
check bl=0.369358 gives sumL 5479.49
check bl=5.18468 gives sumL 2218.52
check bl=0.394657 gives sumL 5477.72
check bl=0.369728 gives sumL 5479.49
check bl=0.370097 gives sumL 5479.49
check bl=0.632782 gives sumL 4301.83
check bl=5.31639 gives sumL 2030.36
check bl=0.664768 gives sumL 4300.6
check bl=0.633602 gives sumL 4301.83
check bl=0.634235 gives sumL 4301.83
check bl=0.183771 gives sumL 6781.21
check bl=5.09189 gives sumL 2358.43
check bl=0.194651 gives sumL 6780.37
check bl=0.183955 gives sumL 6781.21
check bl=0.169504 gives sumL 6903.07
check bl=5.08475 gives sumL 2365.08
check bl=0.201406 gives sumL 6895.77
check bl=0.169691 gives sumL 6903.07
check bl=0.169861 gives sumL 6903.07
check bl=0.652281 gives sumL 4244.19
check bl=5.32614 gives sumL 2021.57
check bl=0.666988 gives sumL 4243.94
check bl=0.652933 gives sumL 4244.19
check bl=0.653586 gives sumL 4244.19
check bl=0.765093 gives sumL 3872.38
check bl=5.38255 gives sumL 1940.65
check bl=0.775912 gives sumL 3872.27
check bl=0.765858 gives sumL 3872.38
check bl=0.219896 gives sumL 6474.8
check bl=5.10995 gives sumL 2319.99
check bl=0.225998 gives sumL 6474.58
check bl=0.220116 gives sumL 6474.8
check bl=0.52275 gives sumL 4754.58
check bl=5.26138 gives sumL 2127.82
check bl=0.537668 gives sumL 4754.21
check bl=0.523273 gives sumL 4754.58
check bl=0.523796 gives sumL 4754.58
check bl=0.803353 gives sumL 3805.27
check bl=5.40168 gives sumL 1950.99
check bl=0.823119 gives sumL 3804.96
check bl=0.804156 gives sumL 3805.27
check bl=0.80496 gives sumL 3805.27
check bl=0.088469 gives sumL 7772.22
check bl=5.04423 gives sumL 2452.35
check bl=0.104105 gives sumL 7768.44
check bl=0.0885575 gives sumL 7772.22
check bl=0.44725 gives sumL 5083.71
check bl=5.22362 gives sumL 2173.19
check bl=0.461472 gives sumL 5083.28
check bl=0.447697 gives sumL 5083.71
check bl=0.364114 gives sumL 5509.78
check bl=5.18206 gives sumL 2225.72
check bl=0.386281 gives sumL 5508.4
check bl=0.364478 gives sumL 5509.79
check bl=0.364843 gives sumL 5509.78
check bl=0.188728 gives sumL 6740.63
check bl=5.09436 gives sumL 2364.91
check bl=0.20993 gives sumL 6737.66
check bl=0.188917 gives sumL 6740.63
check bl=0.189105 gives sumL 6740.63
check bl=0.201425 gives sumL 6630.55
check bl=5.10071 gives sumL 2353.85
check bl=0.230425 gives sumL 6625.54
check bl=0.201627 gives sumL 6630.55
check bl=0.201828 gives sumL 6630.55
check bl=0.15054 gives sumL 7090.31
check bl=5.07527 gives sumL 2398.78
check bl=0.184835 gives sumL 7080.78
check bl=0.150723 gives sumL 7090.31
check bl=0.150873 gives sumL 7090.31
check bl=0.264758 gives sumL 6147.09
check bl=5.13238 gives sumL 2308.61
check bl=0.283931 gives sumL 6145.48
check bl=0.265023 gives sumL 6147.09
check bl=0.265288 gives sumL 6147.09
check bl=0.330658 gives sumL 5710.53
check bl=5.16533 gives sumL 2259.02
check bl=0.352902 gives sumL 5708.93
check bl=0.330989 gives sumL 5710.53
check bl=0.33132 gives sumL 5710.53
check bl=0.057904 gives sumL 8171.23
check bl=5.02895 gives sumL 2474.75
check bl=0.0718612 gives sumL 8166.57
check bl=0.0579619 gives sumL 8171.23
check bl=0.142122 gives sumL 7174.51
check bl=5.07106 gives sumL 2404.02
check bl=0.173956 gives sumL 7165.68
check bl=0.14228 gives sumL 7174.51
check bl=0.142422 gives sumL 7174.51
check bl=0.200659 gives sumL 6641.25
check bl=5.10033 gives sumL 2356.3
check bl=0.213734 gives sumL 6640.17
check bl=0.20086 gives sumL 6641.25
check bl=0.186547 gives sumL 6755.21
check bl=0.0932735 gives sumL 6654.45
check bl=0.18636 gives sumL 6755.21
check bl=0.693073 gives sumL 4108.82
check bl=5.34654 gives sumL 2000.01
check bl=0.702474 gives sumL 4108.72
check bl=0.693766 gives sumL 4108.82
check bl=0.035539 gives sumL 8513.37
check bl=5.01777 gives sumL 2490.39
check bl=0.0444867 gives sumL 8510.17
check bl=0.0355745 gives sumL 8513.37
check bl=0.847003 gives sumL 3665.9
check bl=5.4235 gives sumL 1910.5
check bl=0.864696 gives sumL 3665.67
check bl=0.84785 gives sumL 3665.9
check bl=0.848698 gives sumL 3665.9
check bl=0.086334 gives sumL 7792.81
check bl=5.04317 gives sumL 2446.23
check bl=0.0966853 gives sumL 7791.04
check bl=0.0864203 gives sumL 7792.81
check bl=0.854241 gives sumL 3627.41
check bl=5.42712 gives sumL 1889.76
check bl=0.867091 gives sumL 3627.29
check bl=0.855095 gives sumL 3627.41
check bl=0.85595 gives sumL 3627.41
check bl=0.407255 gives sumL 5271.9
check bl=5.20363 gives sumL 2192.61
check bl=0.431774 gives sumL 5270.45
check bl=0.407662 gives sumL 5271.9
check bl=0.40807 gives sumL 5271.9
check bl=0.275857 gives sumL 6069.21
check bl=5.13793 gives sumL 2298.1
check bl=0.289371 gives sumL 6068.45
check bl=0.276133 gives sumL 6069.21
check bl=6.23161 gives sumL 570.837
check bl=8.1158 gives sumL 550.2
check bl=6.24238 gives sumL 570.838
check bl=6.24862 gives sumL 570.837
check bl=0.179599 gives sumL 6822.47
check bl=5.0898 gives sumL 2373.78
check bl=0.211748 gives sumL 6815.53
check bl=0.179799 gives sumL 6822.47
check bl=0.179979 gives sumL 6822.47
check bl=1.10258 gives sumL 3087.88
check bl=5.55129 gives sumL 1765.14
check bl=1.13386 gives sumL 3087.46
check bl=1.10426 gives sumL 3087.89
check bl=1.10536 gives sumL 3087.89
check bl=0.854208 gives sumL 3637.08
check bl=5.4271 gives sumL 1899.47
check bl=0.883847 gives sumL 3636.45
check bl=0.855325 gives sumL 3637.08
check bl=0.85618 gives sumL 3637.08
check bl=0.151437 gives sumL 7079.49
check bl=5.07572 gives sumL 2388.79
check bl=0.166066 gives sumL 7077.62
check bl=0.151588 gives sumL 7079.49
check bl=0.953115 gives sumL 3403.23
check bl=5.47656 gives sumL 1847.02
check bl=0.985865 gives sumL 3402.61
check bl=0.954557 gives sumL 3403.24
check bl=0.955511 gives sumL 3403.23
check bl=0.19977 gives sumL 6644.73
check bl=5.09988 gives sumL 2351.49
check bl=0.217038 gives sumL 6642.87
check bl=0.19997 gives sumL 6644.73
check bl=0.20017 gives sumL 6644.73
check bl=0.184011 gives sumL 6778.64
check bl=5.09201 gives sumL 2358.97
check bl=0.211891 gives sumL 6773.48
check bl=0.184196 gives sumL 6778.64
check bl=0.18438 gives sumL 6778.64
check bl=0.901904 gives sumL 3531.66
check bl=5.45095 gives sumL 1880.23
check bl=0.926651 gives sumL 3531.26
check bl=0.902904 gives sumL 3531.66
check bl=0.903807 gives sumL 3531.66
check bl=0.338177 gives sumL 5652.31
check bl=5.16909 gives sumL 2230.57
check bl=0.354616 gives sumL 5651.45
check bl=0.338515 gives sumL 5652.31
check bl=0.338854 gives sumL 5652.31
check bl=2.72476 gives sumL 1433.83
check bl=6.36238 gives sumL 1129.12
check bl=2.74563 gives sumL 1433.81
check bl=2.72867 gives sumL 1433.83
check bl=2.7314 gives sumL 1433.83
check bl=0.225464 gives sumL 6430.74
check bl=5.11273 gives sumL 2318.49
check bl=0.233387 gives sumL 6430.39
check bl=0.225689 gives sumL 6430.74
check bl=2.01486 gives sumL 1921.63
check bl=6.00743 gives sumL 1362.45
check bl=2.03448 gives sumL 1921.59
check bl=2.01724 gives sumL 1921.63
check bl=2.01926 gives sumL 1921.63
check bl=0.160638 gives sumL 6993.11
check bl=5.08032 gives sumL 2371.74
check bl=0.189808 gives sumL 6986.56
check bl=0.160798 gives sumL 6993.11
check bl=0.160959 gives sumL 6993.11
check bl=0.265403 gives sumL 6121.53
check bl=5.1327 gives sumL 2280.64
check bl=0.282391 gives sumL 6120.26
check bl=0.265668 gives sumL 6121.53
check bl=0.265934 gives sumL 6121.53
check bl=0.243435 gives sumL 6319.26
check bl=5.12172 gives sumL 2336.58
check bl=0.289806 gives sumL 6309.6
check bl=0.243857 gives sumL 6319.26
check bl=0.244101 gives sumL 6319.26
check bl=0.237799 gives sumL 6356.67
check bl=5.1189 gives sumL 2336.09
check bl=0.254435 gives sumL 6355.28
check bl=0.238037 gives sumL 6356.67
check bl=0.238275 gives sumL 6356.67
check bl=0.109916 gives sumL 7534.22
check bl=5.05496 gives sumL 2441.29
check bl=0.145752 gives sumL 7520
check bl=0.110062 gives sumL 7534.22
check bl=0.110172 gives sumL 7534.22
check bl=0.535589 gives sumL 4685.41
check bl=5.26779 gives sumL 2110.39
check bl=0.56603 gives sumL 4683.95
check bl=0.536222 gives sumL 4685.42
check bl=0.536758 gives sumL 4685.41
check bl=0.165446 gives sumL 6967.11
check bl=5.08272 gives sumL 2394.29
check bl=0.191345 gives sumL 6962.06
check bl=0.165611 gives sumL 6967.11
check bl=0.165777 gives sumL 6967.11
check bl=0.633103 gives sumL 4307.5
check bl=5.31655 gives sumL 2035.11
check bl=0.655888 gives sumL 4306.86
check bl=0.633736 gives sumL 4307.5
check bl=0.63437 gives sumL 4307.5
check bl=0.215358 gives sumL 6526.12
check bl=5.10768 gives sumL 2348.8
check bl=0.231597 gives sumL 6524.62
check bl=0.215573 gives sumL 6526.12
check bl=0.261827 gives sumL 6158.51
check bl=5.13091 gives sumL 2302.79
check bl=0.30999 gives sumL 6148.99
check bl=0.262298 gives sumL 6158.51
check bl=0.26256 gives sumL 6158.51
check bl=0.27732 gives sumL 6058.91
check bl=5.13866 gives sumL 2296.95
check bl=0.310057 gives sumL 6054.65
check bl=0.277641 gives sumL 6058.91
check bl=0.277918 gives sumL 6058.91
check bl=0.237156 gives sumL 6356.28
check bl=5.11858 gives sumL 2329.34
check bl=0.279074 gives sumL 6348
check bl=0.237517 gives sumL 6356.28
check bl=0.237755 gives sumL 6356.28
check bl=0.156761 gives sumL 7035.08
check bl=5.07838 gives sumL 2388.47
check bl=0.196126 gives sumL 7023.33
check bl=0.156986 gives sumL 7035.08
check bl=0.157143 gives sumL 7035.08
check bl=0.70973 gives sumL 4068.72
check bl=5.35486 gives sumL 1998.09
check bl=0.739283 gives sumL 4067.85
check bl=0.710608 gives sumL 4068.72
check bl=0.711319 gives sumL 4068.72
check bl=0.489699 gives sumL 4882.81
check bl=5.24485 gives sumL 2138.42
check bl=0.521595 gives sumL 4880.98
check bl=0.490296 gives sumL 4882.81
check bl=0.490786 gives sumL 4882.81
check bl=0.301788 gives sumL 5894.38
check bl=5.15089 gives sumL 2272.75
check bl=0.319086 gives sumL 5893.27
check bl=0.30209 gives sumL 5894.38
check bl=0.302392 gives sumL 5894.37
check bl=0.615597 gives sumL 4363.94
check bl=5.3078 gives sumL 2049.01
check bl=0.652266 gives sumL 4362.27
check bl=0.616515 gives sumL 4363.94
check bl=0.617132 gives sumL 4363.94
check bl=0.0884578 gives sumL 7773.73
check bl=5.04423 gives sumL 2442.37
check bl=0.116032 gives sumL 7762.82
check bl=0.0885462 gives sumL 7773.73
check bl=0.0886348 gives sumL 7773.73
check bl=0.906534 gives sumL 3528.19
check bl=5.45327 gives sumL 1884.81
check bl=0.932334 gives sumL 3527.76
check bl=0.907583 gives sumL 3528.19
check bl=0.90849 gives sumL 3528.19
check bl=1.69518 gives sumL 2241.05
check bl=5.84759 gives sumL 1500.3
check bl=1.7219 gives sumL 2240.93
check bl=1.69776 gives sumL 2241.05
check bl=1.69946 gives sumL 2241.05
check bl=0.187571 gives sumL 6746.69
check bl=5.09379 gives sumL 2356.94
check bl=0.230467 gives sumL 6735.33
check bl=0.187864 gives sumL 6746.69
check bl=0.188052 gives sumL 6746.69
check bl=0.197249 gives sumL 6666.99
check bl=5.09862 gives sumL 2350.96
check bl=0.217709 gives sumL 6664.36
check bl=0.197447 gives sumL 6666.99
check bl=0.197644 gives sumL 6666.99
check bl=0.66791 gives sumL 4185.3
check bl=5.33395 gives sumL 2013.5
check bl=0.706301 gives sumL 4183.7
check bl=0.668976 gives sumL 4185.3
check bl=0.669645 gives sumL 4185.3
check bl=1.34103 gives sumL 2694.81
check bl=5.67051 gives sumL 1653.29
check bl=1.36699 gives sumL 2694.61
check bl=1.34283 gives sumL 2694.81
check bl=1.34417 gives sumL 2694.81
check bl=0.49198 gives sumL 4858.46
check bl=5.24599 gives sumL 2121.19
check bl=0.532031 gives sumL 4855.62
check bl=0.492744 gives sumL 4858.46
check bl=0.493237 gives sumL 4858.46
check bl=0.0649259 gives sumL 8080.85
check bl=5.03246 gives sumL 2458.35
check bl=0.0919481 gives sumL 8066.87
check bl=0.0649925 gives sumL 8080.85
check bl=0.0650575 gives sumL 8080.85
check bl=0.404158 gives sumL 5286.27
check bl=5.20208 gives sumL 2187.94
check bl=0.456124 gives sumL 5280.03
check bl=0.404973 gives sumL 5286.27
check bl=0.405378 gives sumL 5286.27
check bl=0.404568 gives sumL 5286.27
check bl=0.666953 gives sumL 4184.75
check bl=5.33348 gives sumL 2009.86
check bl=0.685594 gives sumL 4184.36
check bl=0.66762 gives sumL 4184.75
check bl=0.668287 gives sumL 4184.75
check bl=1.77343 gives sumL 2135.78
check bl=5.88672 gives sumL 1444.58
check bl=1.8007 gives sumL 2135.67
check bl=1.77622 gives sumL 2135.79
check bl=1.77799 gives sumL 2135.78
check bl=0.864295 gives sumL 3606.91
check bl=5.43215 gives sumL 1887.58
check bl=0.881866 gives sumL 3606.69
check bl=0.865159 gives sumL 3606.91
check bl=0.866024 gives sumL 3606.91
check bl=0.089342 gives sumL 7763.15
check bl=0.0446711 gives sumL 7709.38
check bl=0.0892527 gives sumL 7763.15
check bl=0.112811 gives sumL 7488.85
check bl=5.05641 gives sumL 2417.47
check bl=0.141853 gives sumL 7479.41
check bl=0.112926 gives sumL 7488.85
check bl=0.113039 gives sumL 7488.85
check bl=0.115087 gives sumL 7458
check bl=5.05754 gives sumL 2411.35
check bl=0.182956 gives sumL 7415.71
check bl=0.115441 gives sumL 7458
check bl=0.115557 gives sumL 7458
check bl=0.115326 gives sumL 7458
check bl=0.115211 gives sumL 7458
check bl=0.362109 gives sumL 5522.16
check bl=5.18105 gives sumL 2226.71
check bl=0.394851 gives sumL 5519.17
check bl=0.362541 gives sumL 5522.16
check bl=0.362903 gives sumL 5522.16
check bl=0.415026 gives sumL 5249.74
check bl=5.20751 gives sumL 2196.17
check bl=0.453331 gives sumL 5246.41
check bl=0.41563 gives sumL 5249.74
check bl=0.416045 gives sumL 5249.74
check bl=0.0724286 gives sumL 7973.04
check bl=5.03621 gives sumL 2456.94
check bl=0.0905388 gives sumL 7966.96
check bl=0.0725011 gives sumL 7973.04
check bl=0.38283 gives sumL 5406.43
check bl=5.19141 gives sumL 2210.77
check bl=0.416859 gives sumL 5403.46
check bl=0.383309 gives sumL 5406.43
check bl=0.383692 gives sumL 5406.43
check bl=0.104935 gives sumL 7578.88
check bl=5.05247 gives sumL 2429.63
check bl=0.136171 gives sumL 7567.28
check bl=0.105054 gives sumL 7578.88
check bl=0.105159 gives sumL 7578.88
check bl=0.0863924 gives sumL 7794.77
check bl=5.0432 gives sumL 2441.46
check bl=0.117807 gives sumL 7780.63
check bl=0.086494 gives sumL 7794.77
check bl=0.0865805 gives sumL 7794.77
check bl=0.0529808 gives sumL 8242.28
check bl=5.02649 gives sumL 2469.7
check bl=0.0751216 gives sumL 8230.58
check bl=0.0530338 gives sumL 8242.28
check bl=0.0530868 gives sumL 8242.28
check bl=0.119647 gives sumL 7416.97
check bl=5.05982 gives sumL 2418.33
check bl=0.145569 gives sumL 7409.77
check bl=0.119767 gives sumL 7416.97
check bl=0.119887 gives sumL 7416.97
check bl=0.0532182 gives sumL 8244.63
check bl=5.02661 gives sumL 2472.19
check bl=0.095945 gives sumL 8208.28
check bl=0.0533282 gives sumL 8244.63
check bl=0.0533815 gives sumL 8244.63
check bl=0.0532749 gives sumL 8244.63
check bl=0.112278 gives sumL 7490.22
check bl=5.05614 gives sumL 2420.57
check bl=0.142501 gives sumL 7480
check bl=0.112398 gives sumL 7490.22
check bl=0.112511 gives sumL 7490.22
check bl=0.0723832 gives sumL 7972.33
check bl=5.03619 gives sumL 2453.86
check bl=0.13303 gives sumL 7920.96
check bl=0.0726057 gives sumL 7972.33
check bl=0.0726783 gives sumL 7972.33
check bl=0.0725331 gives sumL 7972.33
check bl=0.0724605 gives sumL 7972.33
check bl=0.259502 gives sumL 6180.97
check bl=5.12975 gives sumL 2302.25
check bl=0.277872 gives sumL 6179.46
check bl=0.259762 gives sumL 6180.97
check bl=0.260022 gives sumL 6180.97
check bl=0.194802 gives sumL 6682.96
check bl=5.0974 gives sumL 2354.7
check bl=0.250371 gives sumL 6665.44
check bl=0.195223 gives sumL 6682.97
check bl=0.195418 gives sumL 6682.96
check bl=0.195028 gives sumL 6682.97
check bl=0.0765014 gives sumL 7920.5
check bl=5.03825 gives sumL 2449.71
check bl=0.0949582 gives sumL 7914.52
check bl=0.0765779 gives sumL 7920.5
check bl=0.170359 gives sumL 6903.89
check bl=5.08518 gives sumL 2374.3
check bl=0.205435 gives sumL 6895.22
check bl=0.170571 gives sumL 6903.89
check bl=0.170741 gives sumL 6903.89
check bl=1.19502 gives sumL 2907.34
check bl=5.59751 gives sumL 1707.05
check bl=1.22387 gives sumL 2907.03
check bl=1.19673 gives sumL 2907.34
check bl=1.19792 gives sumL 2907.34
check bl=0.0796105 gives sumL 7878.48
check bl=5.03981 gives sumL 2444.62
check bl=0.0984887 gives sumL 7872.48
check bl=0.0796901 gives sumL 7878.48
check bl=0.0797698 gives sumL 7878.48
check bl=0.0719312 gives sumL 7979.39
check bl=5.03597 gives sumL 2453.12
check bl=0.118475 gives sumL 7946.27
check bl=0.0720819 gives sumL 7979.39
check bl=0.0721539 gives sumL 7979.39
check bl=0.0720098 gives sumL 7979.39
check bl=0.440837 gives sumL 5091.98
check bl=5.22042 gives sumL 2156.37
check bl=0.463497 gives sumL 5090.88
check bl=0.441277 gives sumL 5091.98
check bl=0.441719 gives sumL 5091.98
check bl=0.108512 gives sumL 7532.44
check bl=5.05426 gives sumL 2414.55
check bl=0.146153 gives sumL 7516.67
check bl=0.108666 gives sumL 7532.44
check bl=0.108775 gives sumL 7532.44
check bl=0.181469 gives sumL 6803.64
check bl=5.09073 gives sumL 2355.87
check bl=0.202659 gives sumL 6800.55
check bl=0.181651 gives sumL 6803.64
check bl=0.181832 gives sumL 6803.64
check bl=0.117026 gives sumL 7458.83
check bl=5.05851 gives sumL 2424.39
check bl=0.135817 gives sumL 7454.81
check bl=0.117143 gives sumL 7458.83
check bl=0.117261 gives sumL 7458.83
check bl=0.134585 gives sumL 7268.86
check bl=5.06729 gives sumL 2408.03
check bl=0.160137 gives sumL 7262.67
check bl=0.134719 gives sumL 7268.86
check bl=0.134854 gives sumL 7268.86
check bl=0.269824 gives sumL 6118.63
check bl=5.13491 gives sumL 2301.74
check bl=0.307222 gives sumL 6112.93
check bl=0.270185 gives sumL 6118.63
check bl=0.270456 gives sumL 6118.63
check bl=0.217528 gives sumL 6510.4
check bl=5.10876 gives sumL 2340.77
check bl=0.235333 gives sumL 6508.61
check bl=0.217745 gives sumL 6510.4
check bl=0.217963 gives sumL 6510.4
check bl=0.325033 gives sumL 5754
check bl=5.16252 gives sumL 2257.58
check bl=0.34996 gives sumL 5751.96
check bl=0.325358 gives sumL 5754
check bl=0.325684 gives sumL 5754
check bl=0.063397 gives sumL 8106.29
check bl=5.0317 gives sumL 2466.65
check bl=0.0655651 gives sumL 8106.18
check bl=0.0634604 gives sumL 8106.29
check bl=0.0803902 gives sumL 7877.52
check bl=5.0402 gives sumL 2450.17
check bl=0.126991 gives sumL 7847.23
check bl=0.0805529 gives sumL 7877.52
check bl=0.0806335 gives sumL 7877.52
check bl=0.0804724 gives sumL 7877.52
check bl=0.139982 gives sumL 7209.55
check bl=0.069991 gives sumL 7130.07
check bl=0.139842 gives sumL 7209.55
check bl=0.305535 gives sumL 5875.12
check bl=5.15277 gives sumL 2274.09
check bl=0.347328 gives sumL 5869.14
check bl=0.306006 gives sumL 5875.12
check bl=0.306312 gives sumL 5875.12
check bl=0.87614 gives sumL 3591.7
check bl=5.43807 gives sumL 1892.28
check bl=0.903106 gives sumL 3591.2
check bl=0.877192 gives sumL 3591.7
check bl=0.878069 gives sumL 3591.7
check bl=0.0714606 gives sumL 7994.22
check bl=0.0357304 gives sumL 7950.31
check bl=0.0713892 gives sumL 7994.22
[truncated: 2,794,231 more chars]
