# Supplementary material for: The evolutionary origins and ancestral features of septins
Source: Front Cell Dev Biol. 2024 Jun 26;12:1406966. doi: 10.3389/fcell.2024.1406966 (PMC11238149; doi:10.3389/fcell.2024.1406966)
Supplement: Supplementary file 4 [file DataSheet2.zip › Sup_File5/outFile_seq_marginal.txt]

>Query_10001_S_coeruleus_OMJ80145_1
---------------------------------------------------------------------------------------------------------------------------------------------------------------------------------------------------------------------------------------------------------------------------------------------------------------------------------------------------------------------------------------------------------------------------------------------------------------------------------------------------------------------------------------------------------------------------------MSSDKEFLLLPNSPIESPENKLSLRGLHRISSASTIKSV-YIESHSNS---PCSSVGQKNELQLI--KEAQMKRLNKP--------------V---NLNILFLGDSNIGKTSLINAMLLKY------FGI--M------------------------------NSKL-E-------------------KPNNL-----RPTR-----------TVIESNGSI---------------------------------------------------------------S--SNE-------------------------------LE-LRVM--LI-----------DTP-GY----GF---FS-----TK-EKWLE-----TMR----EL-II----------------------GKALDYKKIKKQV-------------------PKNIL------EDNR-------------VH----VALFFIEGP---R---CKE--------TD-------------------LDLMYNLQK---YISII-PILAKADSYS------------KNELV----QVK-VTIIS-QCAEAG-----------------------------------I-SF--------------------------------------------------------------------------------------------------------------------------------------------------YDTSSAMGNKVIELSSSPLG-PV-PPFAI--------------ISGGDAIE---------KN----------GKTNFV-------------------------------------------------------------------------------------------------------------------------RKYTWG-QCDIH-DKNC-SDFRILCRLLFGH----LV-------IPILDTAK--------FLNKKNLKSL-KNNEKKIK--------------------------------------------------------------------SHNEFNKNAN------------RFRRISNFAARFIFNML----------------------------------------------------------------------------------------------------------------------------------------------------------------------------------------------------------------------------------------------------------------------------------------------------------------------------------------------------------------------------------------------------------------------------------------------------------------------------------------------------------------------------------------------------------------------------------------------------------------------------------------------------------------------------------------------------------------------------------------------------------------------------------------------------------------------------------------------------------------------------------------------------------------------------------------------------------------------------------------------------------------------------------------------------------------------------------------------------------------------------------------------------------------------------------------------------------------------------------------------------------------------------------------------------------------------------------------------------------------------------------------------------------------------------------------------------------------------------------------------------------------------------------
>Query_10002_S_coeruleus_OMJ73934_1
---------------------------------------------------------------------------------------------------------------------------------------------------------------------------------------------------------------------------------------------------------------------------------------------------------------------------------------------------------------------------------------------------------------------------------------------------------------------------------------------------------------------------------------------------------------------------------MSSDNEFALLSNSPIEVQDNQLNLRVLHRISSASTIKSV-YIESHSNS---PASSVGQKNELQLI--KEAQIQRLNKP--------------V---NLNILILGDSNIGKTSLINAMLLKH------FGI--V------------------------------NSKL-E-------------------KPNNL-----RPTR-----------TVIESNGSI---------------------------------------------------------------S--NNE-------------------------------LE-LRVT--LI-----------DTP-GY----GF---FT-----CK-EKWLE-----TMV----EL-II----------------------GKALDYKKFKKLV-------------------PKNLL------EDNR-------------VH----AALFLIEGP---R---CKE--------TD-------------------LDLIFNLQK---YISII-PILAKSDSYS------------ANELI----QVK-LSIIS-QCAEAG-----------------------------------I-SF--------------------------------------------------------------------------------------------------------------------------------------------------YDIASAMGNKVIELSLSPLG-PV-PPFAI--------------ISGGNAIE---------KN----------GKICFI-------------------------------------------------------------------------------------------------------------------------RKYTWG-QCDIH-NKSC-SDFRILCRLLFGH----LV-------IPIIDTAK--------FMNKKTLKFL-KTKEKKIK--------------------------------------------------------------------SNNEFNKKAN------------RFRRISNFAARFILNML----------------------------------------------------------------------------------------------------------------------------------------------------------------------------------------------------------------------------------------------------------------------------------------------------------------------------------------------------------------------------------------------------------------------------------------------------------------------------------------------------------------------------------------------------------------------------------------------------------------------------------------------------------------------------------------------------------------------------------------------------------------------------------------------------------------------------------------------------------------------------------------------------------------------------------------------------------------------------------------------------------------------------------------------------------------------------------------------------------------------------------------------------------------------------------------------------------------------------------------------------------------------------------------------------------------------------------------------------------------------------------------------------------------------------------------------------------------------------------------------------------------------------------
>Query_10003_S_coeruleus_OMJ69558_1
---------------------------------------------------------------------------------------------------------------------------------------------------------------------------------------------------------------------------------------------------------------------------------------------------------------------------------------------------------------------------------------------------------------------------------------------------------------------------------------------------------------------------------------------------------------------------------MSFNTKSSYFPAKPF------PKKHLGHRTFSAITQKFP-SIKSQHST---PTSSLQKNRQLDLI--NEALIQRLNKL--------------I---NYNLLFLGDSNIGKTSLVNSILTQH------FGI--I------------------------------NIKT-D-------------------KP--------NPTR-----------TFLEYTESI---------------------------------------------------------------Y--HND-------------------------------LE-LKIK--LI-----------DSP-GY----GF---FT-----TK-DKWLE-----SIV----QL-II----------------------SKALEYKKNKALI-------------------PKKQL------EDPR-------------IH----AAFFMVEGP---R---CKE--------ND-------------------LFLMHHLQK---YISII-PIIAKADSYS------------SNELI----QVK-GNFIC-QCAEAG-----------------------------------I-EF--------------------------------------------------------------------------------------------------------------------------------------------------YDIAKDIGDDNKVLSSENLG-PI-PPFAV--------------ISAGHPTE---------ID----------GKIIYL-------------------------------------------------------------------------------------------------------------------------RNYSWG-HCDIY-DKSC-SDFKMFCQILFGK----LV-------VPIVETAK--------GLNRSIAKNA-MSREKKAK--------------------------------------------------------------------IQENLNKQAE------------KIRKLSKFVAYLVLSWYK---------------------------------------------------------------------------------------------------------------------------------------------------------------------------------------------------------------------------------------------------------------------------------------------------------------------------------------------------------------------------------------------------------------------------------------------------------------------------------------------------------------------------------------------------------------------------------------------------------------------------------------------------------------------------------------------------------------------------------------------------------------------------------------------------------------------------------------------------------------------------------------------------------------------------------------------------------------------------------------------------------------------------------------------------------------------------------------------------------------------------------------------------------------------------------------------------------------------------------------------------------------------------------------------------------------------------------------------------------------------------------------------------------------------------------------------------------------------------------------------------------------------------------
>Query_10004_S_coeruleus_OMJ69161_1
---------------------------------------------------------------------------------------------------------------------------------------------------------------------------------------------------------------------------------------------------------------------------------------------------------------------------------------------------------------------------------------------------------------------------------------------------------------------------------------------------------------------------------------------------------------------------------MSFDSKFTHFPNHSISSHNILPKQHLTHRTFSATTLKFP-LLKSQPPT---PTSTLKKKQQLNLI--NEALIQRLNKP--------------I---NYNLLFLGDSNIGKSSFINSILAQH------FGI--T------------------------------TIKA-N-------------------KQIST-----IPTR-----------NFIEYTESL---------------------------------------------------------------Y--YND-------------------------------LE-LKCK--LI-----------DTP-GY----GF---FT-----TK-EKWLE-----SII----QI-IT----------------------SKVLDYKNNKHLV-------------------PKNQL------EDPR-------------IH----AAFFMVEGP---R---CKE--------ND-------------------LFLMHYLQK---YISII-PIIVKADSYS------------SNELI----QVK-GNFIC-QCAEAG-----------------------------------I-KF--------------------------------------------------------------------------------------------------------------------------------------------------YDIAGGMGDDIGVLSSGDLG-PV-PPFAV--------------ISAGNMIE---------VD----------NKVVYV-------------------------------------------------------------------------------------------------------------------------RNYTWG-HCDIY-DKSC-SDFQMFCQILFGK----LV-------VPIVDTAK--------GLNKSVAKKI-KNIEKKAK--------------------------------------------------------------------IQENLNKQTE------------KIRKFSRFVAHLVLNLI----------------------------------------------------------------------------------------------------------------------------------------------------------------------------------------------------------------------------------------------------------------------------------------------------------------------------------------------------------------------------------------------------------------------------------------------------------------------------------------------------------------------------------------------------------------------------------------------------------------------------------------------------------------------------------------------------------------------------------------------------------------------------------------------------------------------------------------------------------------------------------------------------------------------------------------------------------------------------------------------------------------------------------------------------------------------------------------------------------------------------------------------------------------------------------------------------------------------------------------------------------------------------------------------------------------------------------------------------------------------------------------------------------------------------------------------------------------------------------------------------------------------------------
>Query_10005_I_multifiliis_XP_004037107_1
-----------------------------------------------------------------------------------------------------------------------------------------------------------------------------------------------------------------------------------------------------MQFSNFYQ-------------------------------------------------------------------------------------------------------------------------------------------------------------------------------------------------------------------------------------------------------------------------------------------------------------------------------------------------------------------------------------------------------I------------YLNIIVVGETGLGKSTFIDFFLKK-----YKISSIK---------------------------------------------------QKTTQ--------------------------IKKKVAQK---------------------------------------------------------------K--EGKQ-------------------------------N-LILK--FI-----------DTP-GY----QK---ND-----NL-QQWVQ-----NIQS---YI-I-K---------------------RVYKYTFNIQLQFF------KKQNKQQY----FHFLFIKQF--IYQK-------------IH----CCLYFLSGP---R-I--SQ--------QD-------------------IQNMKQLEK---IVNII-PILSKGDSYT------------TSEVI----QIK-KSLLN-DASN---------------------------------YK--L-NW-F--------------N-------------------------------------------------------YKIQKELL----------------------------------------------------------------------QGP-----------FG--QSPPFLV--------------ISSIQSI----KT----NK--------------NET---I--------------------YG----------------------------------------------------------------------------------------------RSYPWG-ICNIE-NPQH-SDFILLYHYLIGY----FT-------LELIKNTE-------K-LYKNYRKT-------------------------------------------------------------------------------------------------------QKQNKIEKKNCDVITNQVIKYCGGILTLTLIGLSQYQQFQKKQ-----------------------------------------------------------------------------------------------------------------------------------------------------------------------------------------------------------------------------------------------------------------------------------------------------------------------------------------------------------------------------------------------------------------------------------------------------------------------------------------------------------------------------------------------------------------------------------------------------------------------------------------------------------------------------------------------------------------------------------------------------------------------------------------------------------------------------------------------------------------------------------------------------------------------------------------------------------------------------------------------------------------------------------------------------------------------------------------------------------------------------------------------------------------------------------------------------------------------------------------------------------------------------------------------------------------------------------------------------------------------------------------------------------------------------------------------------------------------------------------------------
>Query_10006_I_multifiliis_XP_004027529_1
----------------------------------------------------------------------------------------------------------------------------------------------------------------------------------------------------------------------------------------------------------------------------------------------------------------------------------------------------------------------------------------------------------------------------------------------------------------------------------------------------------------------------------------------------------------------------------------------------MRQQQRN---QNIIEETVVS-EYVSQGSQ---SSCLNQPSQKAQDFILEKLLNIEIKK-----------------QEYLNIIVVGAQRTGKSTFIDSFLMKN------FEK--Q--------------------------------------------------------------------C-----------EFEKINNIV---------------------------------------------------------------E--KRAV--------------------------SNGKKI-LNLN--LI-----------DTP-GY----II---GE-----GV-ENFKK-----WYI----NI-KNFIVEKVFFLYIVIFLYFILFQFEHHQEYLEKLYRT-------------------KESIQNLNE--QDER-------------IH----VCLFFLSLD------CIKQ--------TD-------------------LYIIKKLQK---YVNII-PVISRGDLYQ------------YSELK----QIK-QELQK-KLYNNKY-------NGLILMLY---------------QRIIQ-HL--------------------------------------------------------------------------------------------------------------------------------------------------LTFQTDIQEDVHLFQLYLVK-DNIIGEYV--------------IMKIQNIQILYYQ-KSYQQ----------EI---------------------------------------------------------------------------------------------------------------------------------------------------------------------------------------------------------------------------------------------------------------------------------------------------------------------------------------------------------------------------------------------------------------------------------------------------------------------------------------------------------------------------------------------------------------------------------------------------------------------------------------------------------------------------------------------------------------------------------------------------------------------------------------------------------------------------------------------------------------------------------------------------------------------------------------------------------------------------------------------------------------------------------------------------------------------------------------------------------------------------------------------------------------------------------------------------------------------------------------------------------------------------------------------------------------------------------------------------------------------------------------------------------------------------------------------------------------------------------------------------------------------------------------------------------------------------------------------------------------------------------------------------------------------------------------------------------------------------------------------------------------------------------------------------------------------------------------------------------
>Query_10007_H_grandinella_TNV85118_1
------------------------------------------------------------------------------------------------------------------------------------------------------------------------------------------------------------------------------------------------------------------------------------------------------------------------------------------------------------------------------------------------------------------------------------MVDSVNISPIPCNNLGKQINSEKVPNIEG---------------------------AS------------------ENGNQKTPSQDQNRGRENNKEDPDLSQSRYDQSVHSVIHQVASIL----------------------------------------------------KNNK------------------------------------------------------------NLNIMVCGAAGIGKT----------QFS-KAEEQIRKM----EMGMAQSVHE---------------SYS------------------------------------------------FKRYTKDFE-----EYT-----------------------------------------------------LEGCEDPA----------------------DP---NMSNK-VTLK--FI-----------DTI-GH----GD---SL-----DL-ETWQR-----PII----EY-I-T---------------------SKLDDYQKEEIKVN------EKTKDYQL----RIQRQ-KEI--PDQR-------------VH----LMLYFMGSG-----HHTNV--------AD-------------------FTILQRFQR---FVSIL-PIVACADKFD------------KQELY----KFKLDIINT-AIDR---------------------------------KV--I-FL-------------------DC------------------------------------------------------QKAIDVVA-------------------------------------GANHSQASE--L------------------KEKLLRLSHYPNDSVH--ECPPFAI--------------LNPNHDFFEKQD---------------------DGTFKQR--------------------FG----------------------------------------------------------------------------------------------RKYDWG-FCDAF-DDEV-SDFNRLYRLIINI----LW-------NQLIELTHMRMMDLFNEK-----NQR-AKVKE---------------------------------------------------------------------------------------------DSQNTIVRGILFGTGVMAAAV---GTL-----------------------FLAKLKNQ-----------------------------------------------------------------------------------------------------------------------------------------------------------------------------------------------------------------------------------------------------------------------------------------------------------------------------------------------------------------------------------------------------------------------------------------------------------------------------------------------------------------------------------------------------------------------------------------------------------------------------------------------------------------------------------------------------------------------------------------------------------------------------------------------------------------------------------------------------------------------------------------------------------------------------------------------------------------------------------------------------------------------------------------------------------------------------------------------------------------------------------------------------------------------------------------------------------------------------------------------------------------------------------------------------------------------------------------------------------------------------------------------------------------------------------------------------------------------------------------
>Query_10008_S_lemnae_CDW82547_1
-------------------------------------------------------------------------------------------------------MQQNKFAGEENNSKYSNPLFQNFVDFEGKNELKPAQRNSSLNSANSNNEQFLNQNQNQNLSAALGLMFNRGNINREEEEKFQQLEVSKALKGFDENEGSQLAHLGRGLMNEDQKTISKDLKNISKKNKQQKLQQKIDMDHTGSFFDRNQDVKLKINQLTPKKKQNSSRQQSFKDPDYQDHQHLMTIKEETKISKEFEVDDDFFKVKMSSIKVSDDYVHIEQQKELFREFMHPQGKEQDASIIQDRQKSIQASERQNQVLTDNRSIYNEQISQGISTSKSKSKGKKILEFNNTPLKSRRQRIYSDTDAFQGNNQPQSFPITNKTQLKDKTFHNAETRNAKLRINMGQ--LSNEDYIQQNYTDQEQPYKFHRNLQLALAGDTFPDQFNTLKKTRLGSFNQQ-LSPRQRDDIIRQINERGIDRNDLMRDTGTVDFIVEDHSNE-------ESKQPSPQMNRSLDGNDLNQNSNNIYGEIAESKLLSETHIREDIQQKIQC-QMNEGYEE---DLEDTKDDNQDQNSQIFQQNLTQVFDPLLETAYDFTQPTNTSKSKYLNIMVCGPAGIGKSSFIELFLEKFNKV-QFQELISK------------------------------RSNN-KN----------KKPQPTQLEGFLK-----EQTNIYAP------KIVITGTIEE---------------------------------------------------------------Y--EISK--------------------------SINGRE-VCLK--MI-----------DSV-GY----GN---SM-----EL-SSWRK-----HIQ----DY-IKGNL--INYQTQV-----------DEIEQMYLKEHQ-------------------NKMKKLKDI--KDNR-------------VH----LLLYFFGGH---H---TNA--------VD-------------------FKILSRLKK---YVNIL-PIIPKADSFN------------SEELF----NMK-TDIII-NGQDRDI-MFFDCIEAISQA-V---------------GQNEE-KM---------------------------------------------------------------------------------------------------------------------------------------------------KLLTEELLNTGYSKGSTTH-SC-PPFAI--------------INPSDSIQIKNNQ-GQYEI-------------RYG-------------------------------------------------------------------------------------------------------------------------RKMNWG-FCDAF-DDRN-ADFSRLYKLIISNYHVHFIVFIDILWDQLVTITT--------FIMEDYSKKR-DERKKKKIVHEKQVKKYSILTGIAALGG---AAIMALKYSKQ-----------------------------------------------------------------------------------------------------------------------------------------------------------------------------------------------------------------------------------------------------------------------------------------------------------------------------------------------------------------------------------------------------------------------------------------------------------------------------------------------------------------------------------------------------------------------------------------------------------------------------------------------------------------------------------------------------------------------------------------------------------------------------------------------------------------------------------------------------------------------------------------------------------------------------------------------------------------------------------------------------------------------------------------------------------------------------------------------------------------------------------------------------------------------------------------------------------------------------------------------------------------------------------------------------------------------------------------------------------------------------------------------------------------------------------------------------------------------------------------------------------------------------------------------------------------------------------------------------------
>Query_10009_P_persalinus_KRX06260_1
------------------------------------------------------------------------------------------------------------------------------------------------------------------------------------------------------MGESVVSEYVYVGSNIMKSPTQIQNSNYYYNNESEESSEIEYEYDDQQNQDEEKKTNRVFIKNVSKKSQKKKKKDQLDDNNSQKTT---SEMNALN-NIIEKEK-------------------------------------------------------------------------------------------------------------------------------------------------------------------------------------------------------------------------------------------------------------------------------------------------------------R--K-P-----------------------------------I------------YFNMMVAGESGVGKSTFVDLFLS------KKFKKQE--T--------------------I----------R----------------PQTQQ--------------------------ITENKGQR---------------------------------------------------------------K--EGNI-------------------------------D-FNIN--II-----------DTP-GY----SQ---GT-----NL-KAWYQ-----DLR----NY-I-I---------------------QQYENYQSYQYKQL------ENHFSNQD----RQQFQQTAE--GDSR-------------IH----LCLYFLQGP------RIKQ--------TD-------------------IKMMKKLQK---YVNII-PILAKGDSYN------------QEEII----EIK-QNLIK-EAQT---------------------------------KQ--I-HW-F--------------NI------------------------------------------------------------KETLR--------------------------------------------GN---------------------PEYLKK---IKEGPHG--EAPPFLI--------------ITSSKKI----------EV--------------KPNT-FA--------------------FG----------------------------------------------------------------------------------------------RNYKWG-QVNLQ-DPDH-SDFNLLYTLLIGH----LS-------VDLINNT--------NYFFLQYCKQK-SDDEQ---------------------------------------------------------------------------------------------QLVKKEEDSRNLILIGTIATLSLAVTSFFMKYKQ-K---------------------------------------------------------------------------------------------------------------------------------------------------------------------------------------------------------------------------------------------------------------------------------------------------------------------------------------------------------------------------------------------------------------------------------------------------------------------------------------------------------------------------------------------------------------------------------------------------------------------------------------------------------------------------------------------------------------------------------------------------------------------------------------------------------------------------------------------------------------------------------------------------------------------------------------------------------------------------------------------------------------------------------------------------------------------------------------------------------------------------------------------------------------------------------------------------------------------------------------------------------------------------------------------------------------------------------------------------------------------------------------------------------------------------------------------------------------------------------------------------------------
>Query_10010_D_lutheri_KAG8465329_1
---------------------------------------------------------------------------------------------------------------------------------------------------------------------------------------------------------------------------------------------------------------------------------------------------------------------------------------------------------------------------------------------------------------------------M---PAP-----------------------APSGSLNL---------------------------GAQIHSEL---------------------------------TRKGI---------------------------------------------------------------------------------------------------------------------------------------AFNVMLVGEAGLGKSTCVRSLFRPFT----------------------PA-GPR--AAWL--------APTSD----------VL-RPRTVG--------------------------IVEHTLTV---------------------------------------------------------------E--SDGY-------------------------------P-VDFT--II-----------DCP-GY----GD---SL-----DA-RDSIA-----PIL----AY-I-R---------------------AKFAAHYDAHAS-------------------------GDRG--ADGR-------------VH----CCLYFIGAH------RLKG--------ID-------------------VQFMQALQR---HVPIL-PLIAKSDTMT------------IAERA----AFQ-ELIRE-ELRA---------------------------------AG--V-EC-L--------------SMA---ATQPP---------TMAAAVP-------------------------VAQPPATSAQPAAPA-------------------------------------RGTPAPAPAHAA------------------AGAPARSGGSALVSLE-ELGAPFAV--------------CASE------------------------------SGA-----------------------------------------------------------------------------------------------------------------------RAYPWG-VCECE-DARH-SDLAKLRDVLLNA----NL-------LRARERTH-------EL-YELSYAAG-RRTA----------------------------------------------------------------------------------------------------DADAARALARRLA----RQERALRFGAALAAGAALALA-ASRVRAALPAS---RADQLDRAAAQLGAGVAG----A----STAT-VRGVN--AYALSPAMRAVERLRVALSEYARPSAWAR------ALA-RRLDD-----------------------------------------------------------------------------------------------------------------------------------------------------------------------------------------------------------------------------------------------------------------------------------------------------------------------------------------------------------------------------------------------------------------------------------------------------------------------------------------------------------------------------------------------------------------------------------------------------------------------------------------------------------------------------------------------------------------------------------------------------------------------------------------------------------------------------------------------------------------------------------------------------------------------------------------------------------------------------------------------------------------------------------------------------------------------------------------------------------------------------------------------------------------------------------------------------------------------------------------------------------------------------------------------------------------------------------------------------------------------------------------------------
>Query_10011_E_huxleyi_XP_005775047_1
------------------------------------------------------------------------------------------------------------------------------------------------------------------------------------------------------------------------------------------------------------------------------------------------------------------------------------------------------------------------------------------------------------------------------------------------------------------------------------------------------------------------------------------------------------------------------------------------------------------------------------------------------------------------------------------------------------------------------------------------------------------------------------------------MASLSE-------ELKVRVSRFDPFCITVGTPELVASTSSWQARA--------RGKHELVASTSSWQARARGKHELVASTSSWQA----RARGKHELVASTSSWQAR-----ARGKHELVVS--LI-----------DTP-GY----GE---NL-----NT-VDSFD-----VFM----CH-V-E---------------------GLAVITSHVEGLAV------IHVITSHV----EGLFE--AQ--LDPL-------------VH----VCLYFIAPH------RLKH--------ID-------------------VEFMRRLHK---KVNIV-PIIAKSDTMT------------TKEKE----EFK-LQVRE-TLAR---------------------------------EG--I-EP-Y--------------AF----------------------------------------------------------DPISLRA-------------------------------------M-------E-----------------------------AQDRQEYK----PPWAV--------------IGSTDAH-----------L--------------DAGV-SV--------------------YL----------------------------------------------------------------------------------------------RKYPWG-NALSS-EPSH-SDLPALRNLVMWS----GQW------QELKHASR-------MK-YENWRVSR-SLATR--------------------------------------------------------------------------------------------------SSFAATAAAATVAATARRGVAAAQRAAAAGCSAVGVAPRTALRLLALLALLLTPLVGPAAHAWCFSSDPSAAREAKLMRGLVDRLAAEKGQALHAYERRVASLSGELQAARALGEEYAGRESAIAKE----RDALLRQLRASKDRQSDL----------------------------------------------------------------------------------------------------------------------------------------------------------------------------------------------------------------------------------------------------------------------------------------------------------------------------------------------------------------------------------------------------------------------------------------------------------------------------------------------------------------------------------------------------EAEV--------GRV---------------DAERALA---------------EERAHAATAAAGGR--------------------CWSDS--------ASEHVLTG----------------------------------------------------------------------------------------------------------------------------------------------------------------------------------------------------------------------------------------------------------------------------------------------------------------------------------------------------------------------------------------------------------------VRS-ILGSTDRALHKA--------------------------------------------------------------------GRATAAA------------------------------------------------------------------------SVSLRDAATDAAREVAKELPLAG--RRAA--------------------IAAGRVLEEFKATSLLQPVG------------------------------------------------------------------
>Query_10012_P_multistrata_VEU44665_1
------------------------------------------------------------------------------------------------------------------------------------------------------------------------------------------------------------------------------------------------------------------------------------------------------------------------------------------------------------------------------------------------------------------------------------M-ETKDL---PDGGKKDKTAREKTTATIH---------------------------ASVGYFRWLLSLALAWNLAVSGGDLGVVSAATNAASSFSPR-PQITASTYKRGLPTAAKTETDAT----------------------------------------------------RSTMGSPESIKLRPRV-----------------------------------V------------SLNIMVAGLAGLGKTTTVRALLDAWSFR-ELNEKLRKASGPSEAGSNSSDNGGSDAGAKRNSRRGLFSFSAPSPKEASQSAAASDAGPPATQP-------------------NPIAALFGSTTEIVP-----SEP-----------------------------------------------------FEYFDEEA-----------------------------NTI-LRVR--II-----------DTP-GF----GN---RV-----NH-KNSVQ-----PIT----DY-I-T---------------------RCRTARFRREQSPS------RSAPPSAE----DGGDD-HPD--EEEL-------------VH----VCLYFLSPG-----RFLA---------ID-------------------RHFLKHVQN---EITIV-PVIAKADTMT------------DAEIA----RYR-AELNQ-VWKD---------------------------------ES--I-EV---------------------------------------------------------------------------YSLDNDYQ-------------------------------------PRKPSQRSS--A------------------RKPGYKFRRGRRSG------EVLAI--------------VSR------------------------------DGI--------------------------------------------------------------------------------------------------------------------------YPWG-HSRAL-NPEH-SDLVLIRDSLLS------------------EHTE-RFLELANQKYGAYRNQR-LVAQH---------------------------------------------------------------------------------------------RSDRLKYLALLGLAGVQLGKVEVAGTTLQEAVAKWAEVAVRTPLVQTALAFLRKLVQNK----------------------------------------------------------------------------------------------------------------------------------------------------------------------------------------------------------------------------------------------------------------------------------------------------------------------------------------------------------------------------------------------------------------------------------------------------------------------------------------------------------------------------------------------------------------------------------------------------------------------------------------------------------------------------------------------------------------------------------------------------------------------------------------------------------------------------------------------------------------------------------------------------------------------------------------------------------------------------------------------------------------------------------------------------------------------------------------------------------------------------------------------------------------------------------------------------------------------------------------------------------------------------------------------------------------------------------------------------------------------------------------------------------------------------------------------------------------------------------------
>Query_10013_C_okamuranus_15773_1
----------------------------------------------------------------------------------------------------------------------------------------------------------------------------------------------------------------------------------------------------------------------------------------------------------------------------------------------------------------------------------------------------------------------------------------------------------------------------------------------------------------------------------------------------------------------------------------------------------------------------------------------------------------------------------MRVMVAGESGLGKTTFLNNIFRHLN----------------------GGQNPMDQAAAV-------QAQGGG----------LFGQSTTLR--------------------------IEERSFDF---------------------------------------------------------------K-ARGGQ-------------------------------N-YKFF--LV-----------DTP-GY----GD---HV-----NI-SKSFQ-----PVV----DY-I-V---------------------AGNQEFLEEIKKGV-------------E----------FPE--KDGR-------------TD----VCLYFIAAH------RCKP--------ID-------------------IEYTRQLSK---VVAVI-PVIGKSDSMT------------VDEMK----DFK-KDIMELAEEA---------------------------------SD--L-EF-F--------------TFS---DQAWD---------ACLAVLH-------------------------I---------------------------------------------------------------------------------EGTPNWLG-------E-RQPPPYAV--------------ISSRLDDPDGS-----ISA--------------PDPA-----------------------------------------------------------------------------------------------------------------------RRYPWG-MCHVM-KPAH-SDNTYLQCLLLEV----GF-------QDMKG---------------------------------------------------------------------------------------------------------------------------------------------------------------------------------------------------------------------------------------------------------------------------------------------------------------------------------------------------------------------------------------------------------------------------------------------------------------------------------------------------------------------------------------------------------------------------------------------------------------------------------------------------------------------------------------------------------------------------------------------------------------------------------------------------------------------------------------------------------------------------------------------------------------------------------------------------------------------------------------------------------------------------------------------------------------------------------------------------------------------------------------------------------------------------------------------------------------------------------------------------------------------------------------------------------------------------------------------------------------------------------------------------------------------------------------------------------------------------------------------------------------------------------------------------------------------------------------------------------------------------------------------------------------------------
>Query_10014_T_thermophilus_3301068_XM_012799280_1
---------------------------------------------------MDSFYTTQNLLNSEL---LQTEYISNKGQYDTSKAESGNSQNS----LDSQQN-----------QSDMP------SQIIQQDQ--------------------------------------------------------------------LSSQFIV-SQDI---------------NISTENNSIHQS-NNFNSHNEEIIQH---IQA----SQNSNVVQNQQISSEIRNL----QQQIH-------EE-------------------------------------------------------------------------------------------------------------------------------------------------------------------------------------------------------------------------------------------------------------------------------------------------------------H--N-N-----------------------------------V------------NLNIMVVGESGTGKTTFINTFLHY-DKR-FKFQKKE----------------------------------E----------------LLFSK--------------------------VVEHTYIK---------------------------------------------------------------Q--DQDI-------------------------------R-YQLQ--MI-----------DTL-GY----GE---KL-----SQ-EKWYKLVKQQIIN----KFGL-H---------------------EQMEQSLFNSEVHQ------NKLLYLQK----EKKFQ-------DKR-------------IH----CCLYFLQPP------RIKD--------SD-------------------LIYIQKLSK---LVNVI-PIIAKGDTLT------------QNETI----ELK-RQFLE-MCED---------------------------------NG--F-QI-Y--------------NI------------------------------------------------------------EKGLD--------------------------------------------RN---------------------VEFLNH---IQNSPNG--KCPPFTI--------------VSSDFQL----------ED--------------TTNH-IY--------------------YG----------------------------------------------------------------------------------------------RQYNWG-TVDIL-NPKH-CDFQLLYNLLLYQ----IN-------QDLYKSV--------EDYYQGYITKL-AKKQE-----------------------------------------------------------------------------------------------QEQNKVKHAQWLHCGIFIVAIAGGFIYSKFKR-S---------------------------------------------------------------------------------------------------------------------------------------------------------------------------------------------------------------------------------------------------------------------------------------------------------------------------------------------------------------------------------------------------------------------------------------------------------------------------------------------------------------------------------------------------------------------------------------------------------------------------------------------------------------------------------------------------------------------------------------------------------------------------------------------------------------------------------------------------------------------------------------------------------------------------------------------------------------------------------------------------------------------------------------------------------------------------------------------------------------------------------------------------------------------------------------------------------------------------------------------------------------------------------------------------------------------------------------------------------------------------------------------------------------------------------------------------------------------------------------------------------------
>Query_10015_T_thermophilus_3308907_XM_001021348_3
--------------------------------MDNQRVPFPTKATNNPNQFFSAFERNQNNRNNPYNLDESGEQIFNRTFTRSIESSHWDNDNSN-LLADLEELDQIKQKQADQRNSNKNDFSKLDKQYLNEMLQQQQKKIGNILEVSSPQKSSPQIPQKQENTFFPDQDLKFKKQTSQKRSALQGSFNMFHGKDDNRLGETLISEYV--------------SEDFH----SQHNSPLKELVITQTQVGGNNQNNPSYLHTNQNQNQLSVLISQQEDN-AQSTSHVHNEQSVLS-ILKEHEL-------------------------------------------------------------------------------------------------------------------------------------------------------------------------------------------------------------------------------------------------------------------------------------------------------------E--K-P-----------------------------------V------------YINVMVAGAQGLGKSTFIDAFLN------KKFHKEQPDV--------------------I----------R----------------PKTEE--------------------------IVEVTGIR---------------------------------------------------------------T--ENKI-------------------------------K-LHLN--MI-----------DTP-GY----SE---ET-----NI-DEWID-----KII----KH-I-V---------------------GKFENYKLFEDKLI------E------D----IKSVQQEDD--KDCR-------------VH----VCLYFIQGR------SISK--------FD-------------------QKAILKLQE---HVSII-PILAKGDTYM------------IEEVK----QIK-QNIIK-DAHD---------------------------------NK--I-SF-F--------------DC------------------------------------------------------------EAPLK--------------------------------------------ND---------------------KERLQK---LRNGPFG--HSPPFLM--------------ISSVQKI----------EI--------------EKQK--I--------------------YA----------------------------------------------------------------------------------------------RKYPWG-ICKIE-DPEH-SDFLLLYQLLIGY----FI-------ADLKKLT--------DIIYKQYLKKK----KK---------------------------------------------------------------------------------------------QIKEEKKNKQNQKLIGGGVALAIAGLLGFIKYQAIK---------------------------------------------------------------------------------------------------------------------------------------------------------------------------------------------------------------------------------------------------------------------------------------------------------------------------------------------------------------------------------------------------------------------------------------------------------------------------------------------------------------------------------------------------------------------------------------------------------------------------------------------------------------------------------------------------------------------------------------------------------------------------------------------------------------------------------------------------------------------------------------------------------------------------------------------------------------------------------------------------------------------------------------------------------------------------------------------------------------------------------------------------------------------------------------------------------------------------------------------------------------------------------------------------------------------------------------------------------------------------------------------------------------------------------------------------------------------------------------------------------------
>Query_10016_T_thermophilus_3301436_XM_001024256_2
--------------------------------MKGNK-----NIQENNRCDMNSYGDHKKKKSDVQ---QQASKISKSFDQASSEAENNNANDDD-SFYDWNKNGNLEKTNIDRVKSDIPQTRMIHAQIENEEEGEETK--------------TPEDEDKQRNKMFQQYEMRKEEP-------------------------SLVSEYVVGSSPK---------------DESSSEQSIEEKIKEASSQHERNIRN---VNLEVNNNQNLNINQNIESSKYIYSS----EIQAHI-RMKEQEL-------------------------------------------------------------------------------------------------------------------------------------------------------------------------------------------------------------------------------------------------------------------------------------------------------------K--K-T-----------------------------------I------------SLNIIVIGKTGIGKSTFIEAFLN--EKF-EKLNNEI----------------------------------R----------------PTTID--------------------------IIEKKAVR---------------------------------------------------------------K--ENGI-------------------------------T-LNLN--MI-----------DTP-GY-----D---AD-----TQ-IAQWQ----QKII----GY-I-T---------------------SKFEKFKQVKKEQD------NK--DASK----QQEIQ-------DQR-------------VH----GCLYFLCGP------RINK--------VD-------------------LDNLKKLQE---YVSII-PILARGDSYT------------PEEVK----QYK-KQLRN-DADQ---------------------------------NK--I-FF-F--------------DP------------------------------------------------------------QEVFQ--------------------------------------------DQ---------------------PEKLNK---LLKSPFG--SVPPFLI--------------ISSIKQI----------QK--------------SENQ-VF--------------------YG----------------------------------------------------------------------------------------------REYKWG-ICDIK-NPEH-SDFMLLYTSLIGY----FS-------TKLIKLA--------DVYQNSYFNQK-KKQQK---------------------------------------------------------------------------------------------IKEKENKIEKGI-LFAGLFSAAAA--YIYTKFQK-N---------------------------------------------------------------------------------------------------------------------------------------------------------------------------------------------------------------------------------------------------------------------------------------------------------------------------------------------------------------------------------------------------------------------------------------------------------------------------------------------------------------------------------------------------------------------------------------------------------------------------------------------------------------------------------------------------------------------------------------------------------------------------------------------------------------------------------------------------------------------------------------------------------------------------------------------------------------------------------------------------------------------------------------------------------------------------------------------------------------------------------------------------------------------------------------------------------------------------------------------------------------------------------------------------------------------------------------------------------------------------------------------------------------------------------------------------------------------------------------------------------------
>Query_10017_P_tetraurelia_4763309_XM_001436570_1
---------------------------------------------------------------------------------------------------------------------------------------------------------------------------------------------------MFN----------------------------------------------QSSKSTSLKQPLPIIQQNIEKSVYESQIYESIADSQPGSEIQALIQQKKI-QDQKPI--------------------------------------------------------------------------------------------------------------------------------------------------------------------------------------------------------------------------------------------------------------------------------------------------------------------------------------------------------------------YLNIMVVGQSGLGKSTFIDVLLKK-----KLGTGQIIR-------------------------------------------------DSTLQ--------------------------IQEIQGQI---------------------------------------------------------------Y--NNDL-------------------------------S-LNIK--FI-----------DTP-GF----RH---QY-----GL-RSWLK------LLS---TY-I-H---------------------NQFNTYKLRQTQ----------QYESKE----KFQQLSQQD--LDER-------------VH----VCLYFFSGP---R-I--QA--------ED-------------------LQALKKISG---LVNVI-PILAKGDSYT------------KNEII----QLK-QQFND-LISE---------------------------------YH--I-DL-F--------------K-------------------------------------------------------CQCNNSYQ----------------------------------------------------------------------EKG----------QFG--ITPPYVI--------------ISSIEQF----------QV--------------GNHF--I--------------------YG----------------------------------------------------------------------------------------------RKFPWG-ICDIF-NPQH-SDLSILYKLLIGH----YC-------FELISLTE-------Y-LYNKYEQK-------------------------------------------------------------------------------------------------------EKEKLKLQLSNQNWLRNLLRYFFNL-----------------------------------------------------------------------------------------------------------------------------------------------------------------------------------------------------------------------------------------------------------------------------------------------------------------------------------------------------------------------------------------------------------------------------------------------------------------------------------------------------------------------------------------------------------------------------------------------------------------------------------------------------------------------------------------------------------------------------------------------------------------------------------------------------------------------------------------------------------------------------------------------------------------------------------------------------------------------------------------------------------------------------------------------------------------------------------------------------------------------------------------------------------------------------------------------------------------------------------------------------------------------------------------------------------------------------------------------------------------------------------------------------------------------------------------------------------------------------------------------------------------------
>Query_10018_P_tetraurelia_4777128_XM_001450406_1
---------------------------------------------------------------------------------------------------------------------------------------------------------------------------------------------------MQDFKRTKLET-SYNSQRTEDFSIINGPTGTIKQSDHKFDEQASETSEYQENKSSSLKQPLPIIQQDIEKSEYESQIVESLGDSYPGSEIQALIEQKKQ-RDHKPVL-------------------------------------------------------------------------------------------------------------------------------------------------------------------------------------------------------------------------------------------------------------------------------------------------------------VITQIQ-----------------------------------I------------YLNIMVVGQSGLGKSTFIDVILKK-----KFGTGQILR-------------------------------------------------DSTLQ--------------------------IQEISGQI---------------------------------------------------------------T--ANDL-------------------------------T-LNIK--FI-----------DTP-GF----RH---QY-----SL-RSWLK------LLC---GH-I-R---------------------SQFNSYQQRQNQ----------QYESKE----KFQQLSQQD--LDER-------------VH----VCFYFFSGP---R-I--QT--------ED-------------------LQALKKISG---LVNVI-PILAKGDSYT------------KNEII----QLK-QQFND-LIND---------------------------------YH--I-DL-F--------------K-------------------------------------------------------CQCNNNFN----------------------------------------------------------------------EKS----------QFG--PTPPYVI--------------ISSVEQF----------QV--------------GNHL--I--------------------YG----------------------------------------------------------------------------------------------RKFPWG-ICDIF-NPQH-SDLAILHKSLIGH----YC-------LELIRLTD-------F-LYNNYVQK-------------------------------------------------------------------------------------------------------EKQKLKMKQQNKTWLAYLISYIFNL-----------------------------------------------------------------------------------------------------------------------------------------------------------------------------------------------------------------------------------------------------------------------------------------------------------------------------------------------------------------------------------------------------------------------------------------------------------------------------------------------------------------------------------------------------------------------------------------------------------------------------------------------------------------------------------------------------------------------------------------------------------------------------------------------------------------------------------------------------------------------------------------------------------------------------------------------------------------------------------------------------------------------------------------------------------------------------------------------------------------------------------------------------------------------------------------------------------------------------------------------------------------------------------------------------------------------------------------------------------------------------------------------------------------------------------------------------------------------------------------------------------------------
>Query_10019_P_tetraurelia_4788937_XM_001462324_1
------------------------------------------------------------------------------------------------------------------------------------------------------------------------------------------------------------MIDLFSSPSPIPQQSITKDENLQCKWMQQRFLFTQSHCKKIDFDNSHTTKSIFPISSQEEIRIPSAKIESKEFSDPLLLSSYTQSHIDKN-QLSLACG-------------------------------------------------------------------------------------------------------------------------------------------------------------------------------------------------------------------------------------------------------------------------------------------------------------S-QKSQ-----------------------------------V------------TLNLLIAGQSGSGKTTFVDALLNK---------------------------------KPI--------ARQ------YQG-----NSSQTNQ--------------------------VQESMGVI---------------------------------------------------------------E--YENQ-------------------------------I-VYLN--IF-----------DTK-GF---------QK-----NDQKEWFK-----ELR----HF-I-D---------------------QKFKTQIRRNKYAY--------LNKTLY----S--QMSKLV--NDER-------------IH----LCLYFLSGP---A-YFNED--------IL---------------------YLQKLSN---LVNVI-PILARGDQYT------------KSEVL----ELK-LRYNK-TFKE---------------------------------FK--I-DI-Y--------------DCLKI--------------------------------------------------------NDEQFK-------------------------------------------------------------------QQLKQG-------EFG--QCSPFMI--------------IASTYEY---------YND--------------QGKK--I--------------------QG----------------------------------------------------------------------------------------------RQYPWG-QCDLW-NPQH-SDFLLLYKSLIGY----YI-------YDLIKLTD-------FYQHSFIKRKQ-ETQKK---------------------------------------------------------------------------------------------NKSRMGFLNQILVQINQILYLID----------------------------------------------------------------------------------------------------------------------------------------------------------------------------------------------------------------------------------------------------------------------------------------------------------------------------------------------------------------------------------------------------------------------------------------------------------------------------------------------------------------------------------------------------------------------------------------------------------------------------------------------------------------------------------------------------------------------------------------------------------------------------------------------------------------------------------------------------------------------------------------------------------------------------------------------------------------------------------------------------------------------------------------------------------------------------------------------------------------------------------------------------------------------------------------------------------------------------------------------------------------------------------------------------------------------------------------------------------------------------------------------------------------------------------------------------------------------------------------------------------------------------
>Query_10020_P_tetraurelia_4780874_XM_001454249_1
------------------------------------------------------------------------------------------------------------------------------------------------------------------------------------------------------------MIDLISSPSPIPQNSITKDQHLQCNWMQQRFLFTQSHCKKIDFDNSHTTKSIFPISSQEEIRIPSAKIEIKELQDPSILSTYAQSYIDKN-QFSLSCG-------------------------------------------------------------------------------------------------------------------------------------------------------------------------------------------------------------------------------------------------------------------------------------------------------------P-QKSQ-----------------------------------V------------TLNLLIAGQSGTGKSTFVDALLNK-----VIILKNNIQ-------------------KPI--------SRQ------YEG-----NRSETNN--------------------------VQESMGII---------------------------------------------------------------E--YDNQ-------------------------------I-VYLN--IF-----------DAK-GF---------QK-----NNQKDWFK-----DIR----HL-I-D---------------------QKFKTQIRRNKYAY--------LNKTLY----S--QMSNLV--NDERVSNCVTI----PQIH----LCLYFLSGP---A-YFNED--------IQ---------------------YLQKLSN---LVNVI-PILARGDQYT------------KSEVL----ELK-LRYNT-IFKE---------------------------------FK--I-DL-Y--------------DCLKI--------------------------------------------------------NDESFK-------------------------------------------------------------------QQLKYG-------EFG--QCSPFMI--------------IASTYEY---------YNE--------------QGKK--I--------------------QG----------------------------------------------------------------------------------------------RQYPWG-QCDLW-NPQH-SDFLLLYKSLIGY----YI-------YDLIKLTD-------FYQHSFVKRKQ-ETQKK---------------------------------------------------------------------------------------------NKSRMGFLNSILVHINQILYLMD----------------------------------------------------------------------------------------------------------------------------------------------------------------------------------------------------------------------------------------------------------------------------------------------------------------------------------------------------------------------------------------------------------------------------------------------------------------------------------------------------------------------------------------------------------------------------------------------------------------------------------------------------------------------------------------------------------------------------------------------------------------------------------------------------------------------------------------------------------------------------------------------------------------------------------------------------------------------------------------------------------------------------------------------------------------------------------------------------------------------------------------------------------------------------------------------------------------------------------------------------------------------------------------------------------------------------------------------------------------------------------------------------------------------------------------------------------------------------------------------------------------------------
>Query_10021_C_lentillifera_93795
-------------------------------------------------------------------------------------------------------------------------------------------------------------------------------------------------------------------------------------------------------------------------------------------------------------------------------------------------------------------------------------------------------------------------------------------------------------------------------------------------------------MSQVQELP----------LVSESQPTMVP--PVGDNPDDSSLMPPSSE------AM-TEGPSGLGLNSSMSTQDAMQALT-------------------------------------------------------HRNRPHKIWR-----------------KRYAKLMVVGDAGLGKTTLIRTLLSVH------GQK--I------------------------------QLHD-G--------------TETSIDQFRK-----NPNS-----------LCFQICWRD---------------------------------------------------------------E--EDR-------------------------------VE-WYYT--VQ-----------DTP-GY----GD---NL-----DI-HRNIE-----TMV----NF-VT----------------------KQNTKWFGLETSK-------------------KRPANMTLV--EDPR-------------ID----VCLFCLPPH---R---LRY--------ID-------------------VKFMFELGK---VVPII-PVITKADTMN------------IQEAT----VYR-QEVHS-KLQNMG-------QFGLR-------------------GK--I-QL--------------------------------------------------------------------------------------------------------------------------------------------------FEFQKETLARAGVDASISQF-QT-MPFLV--------------VASNEVNMDL------NQK----------HIFWPE-------------------------------------------------------------------------------------------------------------------------RQYAWG-TCEAF-NPEH-SDVLQLRLLLLKE----GL-------EEISAAKL--------ERYELWRRRR-LSKL---R--------------------------------------------------------------------FG----------------------LHLRALVLTATAVVAFSFGGTLANHRSIG-------------------------------------------------------------------------------------------------------------------------KV------------------------------------------------------------------------------------------------------------------------------------------------------------------------------------------------------------------------------------------------------------------------------------------------------------------------------------------------------------------------------------------------------------------------------------------------------------------------------------------------------------------------------------------------------IREALKGVLDH--------------------------VNFIKRVRSRCHKQETSLN----PMTP---------------VPR--------RKRALFG----------------------------------------------------------------------------------------------------------------------------------------------------------------------------------------------------------------------------------------------------------------------------------------------------------------------------------------------------------------------------------------------------------------------------------------------------------------------------------------------------------------------------------------------------------------------------------------------------------------------------------------------------------------------------------------------------------------------------------
>Query_10022_R_subcapitata_NIES_35_12587
-------------------------------------------------------------------------------------------------------------------------------------------------------------------------------------------------------------------------------------------------------------------------------------------------------------------------------------------------------------------------------------------------------------------------------------MA-TRAIHALL--DEPSGP--LRGL------------KPEQAPGRGFRDTLAGADQ---------DDGTGAPAPPRR------DHHRYPPSLELSRPLSRGAASIASADGLPVPLG----------------------ASDLSPV--PRGAG-----------------------RALR--LGSRAAS---ESGAVARSRQAVLLGPSRPAPAKIWK-----------------RRFVKLLVVGDSGLGKTTLISSLLNTA------QET--V------------------------------QVHD-G--------------TSTSLSDFRR-----DPDS-----------LVTSVSWKD---------------------------------------------------------------E--EAR-------------------------------EV-WSVR--IQ-----------DTP-GY----GD---DT-----NI-QTHID-----MIM----AY-VE----------------------QQNRTWLQMESAK-------------------ERMVDMSEV--DDPR-------------VD----AVVMCLPPH---R---LRG--------ND-------------------VRYMHQLGR---LVPII-PVITKADTMT------------INEAQ----RFR-QEVAG-RLQNPEV----R---GIK-------------------GA--I-ST--------------------------------------------------------------------------------------------------------------------------------------------------FGFSSSALERAGLDPT-GPS-SSVYPFVV--------------ISSNDVHQGM----LHTEP----------PVYWPQ-------------------------------------------------------------------------------------------------------------------------RAYRWG-TAEAF-NAEH-SDLLALRALLLSE----AL-------EELAAAKR--------ARYEEWRRAA-LRVPLMRR--------------------------------------------------------------------LR----------------------RRAARLAVVTLLPAA---GVAFAAAHDFDG-------------------------------------------------------------------------QRMKAAI-----------------------------SDLKDDLVAGAKG------------------------------------------------------------------------------------------------------------------------------------------------------------------------------------------------------------------------------------------------------------------------------------------------------------------------------------------------------------------------------------------------------------------------------------------------------------------------------------------------------------------------------------------------------RRAPRRAR-------GRGRGGEGGWLGAGEEDDGEWEAEPAAPAAAAAAPEQQQQAAAAAAAP----------------------EGKP--RKRWF-----------------------------------------------------------------------------------------------------------------------------------------------------------------------------------------------------------------------------------------------------------------------------------------------------------------------------------------------------------------------------------------------------------------------------------------------------------------------------------------------------------------------------------------------------------------------------------------------------------------------------------------------------------------------------------------------------------------------------------
>Query_10023_D_armatus_B2533v2_219779_MIX12088_6_28
----------------------------------------------------------------------------------------------------------------------------------------------------------------------------------------------------------------------------------------------------------------------------------------------------------------------------------------------------------------------------------------------------------------------------------------------------------------------------------------------------------------------------------------------------------------------------------------------------------------------------SSVAG---RVYDRTLSQQA-LLGPRRPRPHKIWK-----------------KKFIKVLIVGDSGLGKTTLVKTLLSTP------GER--L------------------------------QVHD-G--------------TYTPADQFLK-----DPDS-----------LCSTVTWKD---------------------------------------------------------------E--EDR-------------------------------VI-WVYR--IQ-----------DTP-GY----GD---DL-----DI-NNHIN-----MIV----GY-LN----------------------SRNEKWLDMESAT-------------------DRAQDLTEV--EDPR-------------VD----VCLFCLPPH---R---LRA--------ID-------------------IKYMHEMGK---HVPII-PVITKADTMT------------IREAQ----NYK-QEVFG-RLQNPNL----H---HVR-------------------GK--I-NT--------------------------------------------------------------------------------------------------------------------------------------------------FKFDKETLERAGMADV--GG-ST-PPFVV--------------VASNDVNDEM----NQLDV----------PVFWPE-------------------------------------------------------------------------------------------------------------------------RRYPWG-TAQAF-NPDH-SDLFFLRALLLKE----AL-------EDICKDKR--------ARYETWRSKR-LSRP---K--------------------------------------------------------------------VG----------------------TKVRNFAISTLVPVA---LAFYCAKNGVDM-------------------------------------------------------------------------HTVKRFL-----------------------------G-----------R------------------------------------------------------------------------------------------------------------------------------------------------------------------------------------------------------------------------------------------------------------------------------------------------------------------------------------------------------------------------------------------------------------------------------------------------------------------------------------------------------------------------------------------------------EKEEKAA----------------------------------P--AAEPLPEPTPAPLVAAPAPA---------------AAA-PAAAPAPSKKGW------------------------------------------------------------------------------------------------------------------------------------------------------------------------------------------------------------------------------------------------------------------------------------------------------------------------------------------------------------------------------------------------------------------------------------------------------------------------------------------------------------------------------------------------------------------------------------------------------------------------------------------------------------------------------------------------------------------------------------
>Query_10024_D_armatus_B2533v2_187293
-------------------------------------------------------------------------------------------------------------------------------------------------------------------------------------------------------------------------------------------------------------------------------------------------------------------------------------------------------------------------------------------------------------------------------------MSSNHGRPNRIVNDGGNGAITARLLTLRKANSSGKAAPKRHAQADFQAQVLADAEKVPSSRDLSSNALTPYLLQQRQEAGA-ADDSSSGSETSNDPEDSRSASASSSSATAQHWLAHTKPRKGLLCPG-ARPYLSLTEAGHVPPADASDPAAGGYERQVSGFATGSTLSPATTSAPLTA--RSIQG-------GQDFRSRQLAMLGPMRPQPTKIWR-----------------RKFVKVLVVGDSGLGKTTLISSLLSKP------GEQ--L------------------------------QVHD-G--------------TTTPLNQFMK-----DPDS-----------LITRVTWKD---------------------------------------------------------------E--QDK-------------------------------IV-WVFR--VQ-----------DTP-GY----GD---DQ-----DI-SKHIE-----LIV----EH-IQ----------------------ANNIKWLEMENAK-------------------DRCVDLVDV--EDPR-------------MD----VCLYCLPPH---R---LRQ--------ND-------------------VRYMAELSK---HVPII-PVIMKADTMT------------IHEAQ----RFR-QEVVN-RLQNPML----A---GIR-------------------GK--I-EM--------------------------------------------------------------------------------------------------------------------------------------------------FNFSAATLERAGLPSS-AAT-NI-PPFVV--------------IASNDINQEA----LGDDP----------PTYWPE-------------------------------------------------------------------------------------------------------------------------RSYKWG-TAEAF-NPDH-SDLLFLR---------------------------------------------------------------------------------------------------------------------------------------------------------------------------------------------------------------------------------------------------------------------------------------------------------------------------------------------------------------------------------------------------------------------------------------------------------------------------------------------------------------------------------------------------------------------------------------------------------------------------------------------------------------------------------------------------------------------------------------------------------------------------------------------------------------------------------------------------------------------------------------------------------------------------------------------------------------------------------------------------------------------------------------------------------------------------------------------------------------------------------------------------------------------------------------------------------------------------------------------------------------------------------------------------------------------------------------------------------------------------------------------------------------------------------------------------------------------------------------------------------------------------------------------------------------------------------------------------------------------------------------------------------------------------------------------------
>Query_10025_D_armatus_B2533v2_197035
---------------------------------------------------------------------------------------------------------------------------------------------------------------------------------------------------------------------------------------------------------------------------------------------------------------------------------------------------------------------------------MPPPKKEKKEKSQGIFASMFSSGPKTPRGKPVSGDVVKASSSSKSSTSSSKSS--SKSSSKTAADPKASSKTAAAPAP------------------------------AS-AAPSASSPKAAAT-AASKAPAAPEQRSKS-------PKAEVEKSERTAIRR-----------EDAVAAW--------------------------------------QNRPRVPSR----------LLP-----------------------------------T------------YVNFMVLGESGLGKTTFISNLVSSFK----VANSNPVQD-----------------GSAT-------TLSQ------------FQADPDGLR--------------------------TVLTPMDI---------------------------------------------------------------P--ESSR-------------------------------K-LMIS--IQ-----------DMP-GW----GD---DI-----NL-MRYLR------IVT---SF-LLE---------------------QRAK--------------------------DYEKLAGSRNL--GETAMCG-----QLQHSIT----ACLYFLPPH------RVKK--------ID-------------------LILMAAISQ---LVTIV-PVISKADTMT------------DAELN----IYR-SEVTN-MLMQ-------------------------------P-GK--F--V----------------GARNL----------------------------------------------------PPLEVNLFQF-------------------------------------AEGIL--KELGT------------------SNKAL----------------PVAV--------------VCSREQEALKDPA-FLTNI--------------GLAPEEL---GGEAK-----------QPV----------------------------------------------------------------------------------------------RSYQWG-CCYPL-NRGH-SDLILLKRLLLGD----QV-------ESLYAMLD----DS----YNRYVQFC----------------------------------------------------------------------------------------------------------------------------------------------------------------ESYEENGKQLQMVV-----------QDACQLGGPHLEYDDYAKAKVALDSA---------------------------------------KAA----------------------------------------------------------------------------------------------------------------------------------------------------------------------------------------------------------------------------------------------------------------------------------------------------------------------------------------------------------------------------------------------------------------------------------------------------------------------------------------------------------------------------------------------------MSTLSEEN----------------------RALSERL---------------ASIE-KEKRQLLER--------------------LRIA-------------------------------------------------------------------------------------------------------------------------------------------------------------------------------------------------------------------------------------------------------------------------------------------------------------------------------------------------------------------------------------------------------------------------------------------------------------------------------------------------------------------------------------------------------------------------------------------------------------------------------------------------------------------------------------------------------------------------------------------
>Query_10026_D_armatus_B2533v2_213334_MIX5643_18_2
MAVSQQLL-----HSQLSLTHSICQQLPADSRIRHRITQLLEEAEVHGITGMSQQEVSALVAAVRGLSSCYGAVQTAAAVKLQGITAHVLHPEAV-------AEAMVELDAIQDLTSLLTSSSSACKAAAAASVCNIAWYDSPRSSMLAAGAVPMLSSLL-WDEDQACRMEAACALSALTSSHDEGVCAAVKAAGGIPRLVGLLRGLGSSDGSSRGVDGSNGGVGDSSRNNSSNPADCTNWRGNAARDVDDQLAAGDSDRNNSSRVDGSSRNGSGIPEGCTNWRGNAACKQEDRTADSDSRSDSAPNAAAAPDAGQCAALTAAAVTVLGSLAAGSAERRALIATMSGALPAIVACLSSPECCCRVAALQTLLHITAGDPWRLADGLVLAQVKAAGAVDALKPLLNLTTINPGCLDEIWDSLQLHRRAAAAAAAAAAAAAAAAAAAAAGCISTWLDGSWCFQACDAALDKGLGAVAMAGLPQPWKLQSWKPASDPQKQGTLPSPTLGMTSVTEDWELTSGRDARSEISDMDAHQETSGALPTAEEVLAAIEAHATPSDEPSGILRGSSSAAT--AAVENADEVVSEGPNAPVSVTTTIINELL-ESGGHRLEPVLQQQQPQQQQQQ-SPESIARAKWWDKQIAEGN--LSMLPEITTMHVNIMAWGESGLGKTTFIKNLVQGWGVK-SMGAAF-------------------------------------------------ESGGRTSPEQFRR-----DPAS-------------MRLETQP---------------------------------------------------------------I--IDKG----------------------------ASKG-LVIS--IQGMPGWGDEIDLDMP-GW----GD---EI-----DL-VSNLK-----TVV----QF-LLE---------------------QRKKDLLDNKAGV-------------------TECHPCPGT-VMKHG-------------IT----VCLYFLPPQ---R---AKE--------LD-------------------WYMLEGISS---LVAVV-PVIAKADTHT------------APELE----AYR-REVIQ-AIERATSQAASAGTPHSTPTDI-----------------PPC-P----------------------------------------------------------------------------TRSLITPF-------------------------------------------------------------KPFCFDPSDLEAVQARGP------LMPPFAV--------------MGSQTVLGPE-------ES--------------TQGP-V-------------------GAPY----------------------------------------------------------------------------------------------RRYLWG-IALPL-DRDH-SDLIILKQLLTGHQN-RAVY-------GLLNDSW--------GRAHAFYKRY-EQLKRVQLEA-----------KVAD-------GQLAGSVDAILSAVEGLDV--D--------------------------------------------------------MSPLV-AEVCGSISSFGGGE-------------------------------------------------------------------------QQLQDRL-----------------------------RCEEQHR---LEH------------------------------------------------------------------------------------------------------------------------------------------------------------------------------------------------------------------------------------------------------------------------------------------------------------------------------------------------------------------------------------------------------------------------------------------------------------------------------------------------------------------------------------------------------RLQQAQGEL-------------------------------------------------LSIRKS--------------S--VSPLKFRLVVALAVVLAFVVGAVV-AY--GVGHVYFGWRVGGEAQGACAAPGGGAF-AGGDVNATFAPVGAEHPQPMPPPSTVHRAVRQDCHWKTVRHHGVLDRVRVCNQIS----------------------------------------------------------------------------------------------------------------------------------------------------------------------------------------------------------------------------------------------------------------------------------------------------------------------------------------------------------------------------------------------------------------------------------------------------------------------------------------------------------------------------------------------------------------------------------------------------------------------------------
>Query_10027_D_armatus_B2533v2_196199
---------MFSGFRDVDPSDQSS------SS----------------------------------------------------------------------------------------------------------------------------------------------------------------------------------PGNSP----------------------------------------------------GSSGGSSSSR-----------------------------------------------------------------------------------------------------------------------------------------------------------AFGPGQGPAKAR-----------------------------------------------------------------------------------------------------------------------------------------------------------------------------------------------LQDKQIEKGR--SIMMRDYIPTHINIMLYGESGLGKTTCIKNLIGNWKVE-KMGA---------------------------------------AF----------EKTGKTSLEMFRQ-----SPDN-------------LRIKLKP---------------------------------------------------------------L--RSEE----------------------------ANRD-LLIT--FQ-----------DMP-GW----GD---DI-----NL-VNSLR-----TVV----GY-LLK---------------------QRQMDFHAQDGGF-------------------PVNGAASHRGALQHA-------------VT----VCLYFVPPH---R---IKP--------VD-------------------WIMMSAISK---LTAVV-PVISKADTFT------------AKEMM----DFK-KEIMQ-VITAAAARAPSPRSPLVPRTSGCGAATSDGIKSTVNANQKPA-P----LSPQAA---AALMDSKAASPTAA--TAATAANGKAAAVAGAATTATASDAKAAKAVGAT--NDTLKAGKAPAVAAAAAAE-------KTPAAPVAGAPTADVVAKLEPAASLKGSNVPISAVMMGEGELLACIELARDLGLETYTFSREALEAIDADLT------ALPPFAV--------------VGSPDLL-PS-------NA--------------PECE-GLCCPAGHTSAMPRELWPTVGEPY----------------------------------------------------------------------------------------------RRYPWG-TAFPL-NRSH-SDLIILKQLLTGHCN-TAIY-------DLLDDSW--------KRACSFAEKY-RTLLLT---------------KVDQ-------SVRDLLTTPKL-------------------------------------------------------------------LEPMV-DEVC---SNGKL-S-------------------------------------------------------------------------P-LEDRL-----------------------------RDEEQKK---LQA------------------------------------------------------------------------------------------------------------------------------------------------------------------------------------------------------------------------------------------------------------------------------------------------------------------------------------------------------------------------------------------------------------------------------------------------------------------------------------------------------------------------------------------------------ELERAATRLKEL--------------------------------------EETVKTQRRALSSM--------------QQQ------LSTVLQEKTQGTIRKLLG-K--KAKA------------------------------------------------------------------------------------------------------------------------------------------------------------------------------------------------------------------------------------------------------------------------------------------------------------------------------------------------------------------------------------------------------------------------------------------------------------------------------------------------------------------------------------------------------------------------------------------------------------------------------------------------------------------------------------------------------------------
>Query_10028_D_armatus_B2533v2_192803
--------------------------------------------------------------------------------------------------------------------------------------------------------------------------------------------------------------------------------------------------------------------------------------------------------------------------------------------------------------------------------------------------------------------------------------------------------------------------------------------------------------------------------------------------------------------------MRKCLPVVLRYTQVAARDRSAPPRIREIASLGSKRQQRLLPWMASATATESGGHR--PQQQQQQQQQQQQQLAPEGVTRARFWDKQIADGN--LSMLPEITTMQVNIMACGESGLGKTTFIKNLVQGWGVA-SMGKAF-------------------------------------------------GAGGRVSPDEFRH-----DSTS-------------MRLQTKP---------------------------------------------------------------I--IDKG----------------------------NSKG-LIIS--IQ-----------DMP-GW----GC---DA-----DP-VSNLK-----TVA----AF-LLE---------------------QRKRDLLDNMAGV-------------------TTCHPCPGT-VMKHG-------------IT----VCLYFLPPQ---R---AKE--------LD-------------------WSMLEGLSS---LVAVV-PVISKADTHT------------ALELE----AYR-REVLQ-AIGRTSEHGTNSSSASA-----------------------PY-P----------------------------------------------------------------------------YPGLVSSF-------------------------------------------------------------KPYSFN---------------------------------------------------------------------------------------------------------------------------------------------------------------------------------------------------QRYLWG-TALPL-DRAH-SDLIVLKQLLTGHQN-RAVY-------SLLQDSW--------GRAHAFHKSY-EEQKRAQLKA-----------KLAD--------------------------------------------------------------------------------------------EVCGSVSR--GGE-------------------------------------------------------------------------QQRQDRL-----------------------------MLEEQHRQRQAQE------------------------------------------------------------------------------------------------------------------------------------------------------------------------------------------------------------------------------------------------------------------------------------------------------------------------------------------------------------------------------------------------------------------------------------------------------------------------------------------------------------------------------------------------------ELRQAQEELQQV--------------------------------------RDELQQAKLALRKM--------------NDELSDGRGKLDKVRAKHKKAHAKQAI-KW--SD-------------------------------------------------------------------------------------------------------------------------------------------------------------------------------------------------------------------------------------------------------------------------------------------------------------------------------------------------------------------------------------------------------------------------------------------------------------------------------------------------------------------------------------------------------------------------------------------------------------------------------------------------------------------------------------------------------------------
>Query_10029_D_armatus_B2533v2_197034
----------------------------------------------------------------------------------------------------------------------------------------------------------------------------------------------------------------------------------------------------------------------------------------------------------------------------------------------------------------------------------------------------------------------------------------------------------------------------------------------------------------------------------MPPTHDGRPNLGNGISS-----------GGVAAAV--------------------------------------EESPIVYTRPHRGSRPRNSKSE-----------------------------------I------------FINYMVLGECGLGKTSFIYNLVSGFK----VVYPGMAHL-----------------DSAT-------TMRH------------FKADPSSLR--------------------------TVLEPLEL---------------------------------------------------------------S--ECNT-------------------------------R-LQIS--IQ-----------DMP-GW----GE---DL-----NL-RRYLR------NVI---SY-LLS---------------------RREK--------------------------DYHLLGGSGFS--PRVGATGASASMQLQHSIT----ACLYFLPPH------RVKQ--------AD-------------------LVMMSAVSQ---LVTVI-PVIAKSDSMT------------EAELA----TYR-QEVTQ-MLQN-------------------------------P-TK--T--V----------------PSTGL----------------------------------------------------QDFTVRTFPL-------------------------------------QHSVL--KLLGL--------------------QQL----------------PVAV--------------NCSRQKEACSDEK-LLSMV--------------GPHGLQR------PL-----------QPV----------------------------------------------------------------------------------------------RQYSWGASVYPY-ARDHQSDLIPLKRLLLGD----QI-------ETLQAMLN----DS----YKRYVDFC----------------------------------------------------------------------------------------------------------------------------------------------------------------EEYAEYDEELQALV-----------QEMWTLAKP-LEYDDYPEVRSCLDKM---------------------------------------QQQ----------------------------------------------------------------------------------------------------------------------------------------------------------------------------------------------------------------------------------------------------------------------------------------------------------------------------------------------------------------------------------------------------------------------------------------------------------------------------------------------------------------------------------------------------KKMLQAEN----------------------RKLKTQL---------------AKAE-AEVSDRKER--------------------SAARWR-----------------------------------------------------------------------------------------------------------------------------------------------------------------------------------------------------------------------------------------------------------------------------------------------------------------------------------------------------------------------------------------------------------------------------------------------------------------------------------------------------------------------------------------------------------------------------------------------------------------------------------------------------------------------------------------------------------------------------------------
>Query_10030_S_reticulata_789434
-------------------------------------------------------------------------------------------------------------------------------------------------------------------------------------------------------------------------------------------------------------------------------------------------------------------------------------------------------------------------------------------------------------------------------------------------------------------------------------------------------------MSTDGELP----------F---------P--FV----DVGKARAGDKN------AL-QEAQSKLT--------------S-------------------------------------------------------SRPRPHKTWQH--------------RPKRYVKLLVVGDSGLGKTTLVRTLFSVP------GQE--L------------------------------QLHD-G--------------TETSPAQWKR-----DPES-----------LCTVLSWED---------------------------------------------------------------T--DDP-------------------------------SV-WVYQ--VQ-----------DTP-GY----GD---DL-----NI-MNNIR-----SMI----TY-IE----------------------QQNRRYLRMELDK-------------------QRTVDTSEL--PDPR-------------VD----CCIFCLQPH---R---LRP--------VD-------------------LRYMLELGQ---HVPIV-PVVTKADTMT------------IQEAS----KYR-REVYN-KLKNPYV----PGVKALSSKLV---------------GP--I-NV--------------------------------------------------------------------------------------------------------------------------------------------------LQFEDETLERCGLQHT--DR-HT-MPFLV--------------VASNETNREM----NNRDP----------PVFWPE-------------------------------------------------------------------------------------------------------------------------RSYKWG-VSEAF-NPEH-SDLMYLRRLLLED----AC-------EEIAASKR--------KRYQLWRRDM-LNQR---R--------------------------------------------------------------------FA----------------------RRFVRFLSIAMIPVA---AGIVMHHTGTSP-------------------------------------------------------------------------RELASRV-----------------------------KDSLPRHP--LKT------------------------------------------------------------------------------------------------------------------------------------------------------------------------------------------------------------------------------------------------------------------------------------------------------------------------------------------------------------------------------------------------------------------------------------------------------------------------------------------------------------------------------------------------------LKASSASILEH--------------------------EE--DEEADEASAVVKSVP----VQED---------------RAH--------HKKFFWF----------------------------------------------------------------------------------------------------------------------------------------------------------------------------------------------------------------------------------------------------------------------------------------------------------------------------------------------------------------------------------------------------------------------------------------------------------------------------------------------------------------------------------------------------------------------------------------------------------------------------------------------------------------------------------------------------------------------------------
>Query_10031_S_reticulata_789337
---------------------------------------------------------------------------------------------------------------------------------------------------------------------------------------------------------------------------------------------------------------------------------------------------------------------------------------------------MQGILGSHHHYVTGDV-------------------------------------------------------------AADSQAGV----------PVEDEDPLDDLLDD--TNPLL----------------------------------------TSFKGDW-I------KSI--------------RPLK--------------------------PQDSVS--------------SPYLHDPDDARNR--CNPGASARLAWN---------------KAEASKSRPEVARQHQ--------------------DVFVNIMVAGESGQGKTTCIENLFAAY------HPDVSF------------------------------ELHD-G--------------STTSVEAFRE-----CPQN-----------LCARLPPVE---------------------------------------------------------------L--DDPP------------------------------LR-LHYS--IQ-----------DTP-GY----GN---EM-----DV-QATLS-----MLV----EH-VRA-S-------------------KQAQALALEHLPK-------------------NIQLPGVEL---KHM-------------LD----LCLYFIPAH---R---LKV--------VD-------------------LYFMAALSK---ELALI-PVIAKSDCMT------------ADELT----EFK-SHVLA-RLMDPQV----E---GIE-------------------GP--I-EI--------------------------------------------------------------------------------------------------------------------------------------------------YNFPGKVLEEAGVDRP------V-PPFAV--------------VGSKDMGP-P-------------------GSFWPL-------------------------------------------------------------------------------------------------------------------------RRYKWG-DCECA-NYEH-SDFQLLKELVFER----GF-------EALRQDKW--------RRYLRYASGQ-EPPNPLPRPSTSQPWTSRAP-------------------------------------------------------ALAAAYHAVLQ------------ASLHIPHSMLALVLLAMQA-----AALGGMLL-------------------------------------------------------------------------LMVHHTR-----------------------------GSTGVTELLRERV------------------------------------------------------------------------------------------------------------------------------------------------------------------------------------------------------------------------------------------------------------------------------------------------------------------------------------------------------------------------------------------------------------------------------------------------------------------------------------------------------------------------------------------------------STLPLALNTSMLEHSADFERLYTALVQNRTWDWGKMALMLIWCLPAAFALGMYRAHLTSRGRETGLQSFRVQDLLMRLQCPAADKGTQATVMPAVALSLGCILGDDVYQDRRTLSASVNALHDMLGHLSPVCQQAAAMALGSMARNATPQWRYKLACSSVIDALVPLLQPGHIPRQQAALYCLRIMAVVPSLQPKPVEQQDLFGQAASTEPQPAYGVVEPALKVMAEAGALPLMVDLAIASGQIATQEAVVAALKLFASKHMREGLKQAFLRRMATVPELPRLLEVVGELGSRTGRRRAEELEQALADLPVIEFY--------------------------------------------------------------------------------------------------------------------------------------------------------------------------------------------------------------------------------------------------------------------------------------------------------------------------------------------------------------------------------------------------------------------------------------------------------------------------------------------------------
>Query_10032_V_carteri_1250
-------------------------------------------------------------------------------------------------------------------------------------------------------------------------------------------------------------------------------------------------------------------------------------------------------------------------------------------------------------------------------------------------------------------------------------------------------------------------------------------------------------MTSN-YFP-------PTKFAASLRED----GTQPPATGLN------PT------PF-ANSTH-RYVNAPSTTPDFSMPAA--EDTKFGPGA-----RVGGMPERRLS--ISSNYS----RASEMVFGKDA-LLGPRRPRPHKIWK-----------------KKYIKLIVVGDSGLGKTTLIKSLISIP------GER--L------------------------------QVHD-G--------------SYTPTEQFRR-----DPDS-----------LCSTVSWRD---------------------------------------------------------------E--EDR-------------------------------VI-WVYK--IQ-----------DTP-GY----GD---EL-----DV-FRNLK-----MVQ----DY-IE----------------------LQNRKWLEMEQSR-------------------DRKEDLAEL--EDPR-------------VD----LCIFCIPPH---R---LRP--------ID-------------------LKYMFELGK---HVPVV-PVVTKADTMT------------IREAN----TYR-TEVAN-RIANPMV----P---GIH-------------------DK--I-NV--------------------------------------------------------------------------------------------------------------------------------------------------FKFERDTLERAGVQDQ-A-T-PH-PPFLV--------------VASNDISEEL----AAAEP----------PLFWPE-------------------------------------------------------------------------------------------------------------------------RRYPWG-TAEAF-NKEH-SDLLAVRALLMKE----AL-------EEISKTKR--------QRYEAWRRST-LGGL---K--------------------------------------------------------------------LG----------------------RKIASALMWTIIPAV---VCLQIGRAGVRV-------------------------------------------------------------------------DDVKRFV-----------------------------SANFNRVRRLRIQ------------------------------------------------------------------------------------------------------------------------------------------------------------------------------------------------------------------------------------------------------------------------------------------------------------------------------------------------------------------------------------------------------------------------------------------------------------------------------------------------------------------------------------------------------QRAEKPA-------------------------------------TPAPVDEEVPNP---VVAPV---------------THT----AP-AQKKGWGF----------------------------------------------------------------------------------------------------------------------------------------------------------------------------------------------------------------------------------------------------------------------------------------------------------------------------------------------------------------------------------------------------------------------------------------------------------------------------------------------------------------------------------------------------------------------------------------------------------------------------------------------------------------------------------------------------------------------------------
>Query_10033_C_reinhardtii_4651
-------------------------------------------------------------------------------------------------------------------------------------------------------------------------------------------------------------------------------------------------------------------------------------------------------------------------------------------------------------------------------------------------------------------------------------------------------------------------------------------------------------MSST-----------YQKFAASLREQEGPSGSLPTNGPST------TT------PF-ANATN-RYLNNHSGPNDFAMAAP-ATEEKFAGVP-----RTGTMPERRLS--ISSNYS----RASEMVFGKDA-LLGPRRPRPHKIWK-----------------KKYIKLIVVGDSGLGKTTLIKSLISIP------GER--L------------------------------QVHD-G--------------SYTPTEQFRR-----DPES-----------LSSTVSWRD---------------------------------------------------------------E--EDR-------------------------------VI-WVYK--IQ-----------DTP-GY----GD---EL-----DV-FRNLK-----MVQ----DY-IE----------------------SQNRKWLELEQAR-------------------DRKEDLAEI--EDPR-------------VD----LCIFCIPPH---R---LRP--------ID-------------------LKYMFELGK---HVPVV-PVVTKADTMT------------IREAN----TYR-TEVAN-RIANPMV----P---GIH-------------------DK--I-NI--------------------------------------------------------------------------------------------------------------------------------------------------FKFERDTLERAGVQDH-A-T-PH-PPFLV--------------IASNDISEEL----AAAEP----------PLFWPE-------------------------------------------------------------------------------------------------------------------------RRYPWG-TAEAF-NKEH-SDLLAVRALLMKE----AL-------EEISKTKR--------ARYEAWRRTT-LGGL---K--------------------------------------------------------------------LG----------------------RRITGALMWTIIPAI---VCLQVGRAGVRM-------------------------------------------------------------------------EDVRRFI-----------------------------GNNVDRIKR-RLP------------------------------------------------------------------------------------------------------------------------------------------------------------------------------------------------------------------------------------------------------------------------------------------------------------------------------------------------------------------------------------------------------------------------------------------------------------------------------------------------------------------------------------------------------KKAEAKP-------------------------------------APAPVEEPKPAP---APAP----------------APP----PPAPAKKGWGF----------------------------------------------------------------------------------------------------------------------------------------------------------------------------------------------------------------------------------------------------------------------------------------------------------------------------------------------------------------------------------------------------------------------------------------------------------------------------------------------------------------------------------------------------------------------------------------------------------------------------------------------------------------------------------------------------------------------------------
>Query_10034_D_salina_11876
-------------------------------------------------------------------------------------------------------------------------------------------------------------------------------------------------------------------------------------------------------------------------------------------------------------------------------------------------------------------------------------------------------------------------------------------------------------------------------------------------------------MTGD--MPN-VLVDQHGKQVMSLRDV----ALHGQNSLLS------GH------PM-SNAD------------------------------------PGTKLERRPS--FGS-MS----VASRALHPSDSYLLGPKRPRPHKIWK-----------------KKYIKVMVVGDSGLGKTTLVRALLSTP------GER--M------------------------------QVHD-G--------------TYTSKEQWLK-----DPES-----------LCSTVSWRD---------------------------------------------------------------E--EDR-------------------------------TI-WVYK--IQ-----------DTP-GY----GD---DL-----DV-SRSIN-----LFT----TY-IE----------------------EQNYKWLEMEQSS-------------------ERKDDMSEM--EDPR-------------VD----ICIFAIPPH---R---LRA--------VD-------------------IKVMFDLGQ---YVPLV-PVITKADTMT------------IREAT----SYR-NEVDT-KLSNPMI----P---GVK-------------------DK--I-NV--------------------------------------------------------------------------------------------------------------------------------------------------FKFERDTMERAGITDH-A-T-PT-PPFLI--------------VASNDINEDL----NTGDP----------PVFWPE-------------------------------------------------------------------------------------------------------------------------RRYPWG-TAEAF-NREH-SDLLGLRALLLKE----AL-------EEVNKTKR--------QRYEGWRRKA-LNAA---R--------------------------------------------------------------------NG----------------------RRLRQTLLWTIIPAL---ACLHIGRTGLNI-------------------------------------------------------------------------SQVRKHV-----------------------------SNTTSKFRRHVNR------------------------------------------------------------------------------------------------------------------------------------------------------------------------------------------------------------------------------------------------------------------------------------------------------------------------------------------------------------------------------------------------------------------------------------------------------------------------------------------------------------------------------------------------------IRQPLPP-------------------------------------AATPAEE---VA---SPAPM---------------QQE----PQKQRPKFGVF----------------------------------------------------------------------------------------------------------------------------------------------------------------------------------------------------------------------------------------------------------------------------------------------------------------------------------------------------------------------------------------------------------------------------------------------------------------------------------------------------------------------------------------------------------------------------------------------------------------------------------------------------------------------------------------------------------------------------------
>Query_10035_T_deserticola_4180879
-------------------------------------------------------------------------------------------------------------------------------------------------------------------------------------------------------------------------------------------------------------------------------------------------------------------------------------------------------------------------------------------------------------------------------------MEVPKA------SRGGRSYL-----------SLSDAGQ-----AAGEMPV-------------------------------------DVSGTSKVPGLAVA--DRPLNAYAA-------------------ASI-TPDAGGVTP-------------------------------PFTA--RTSIS-N---PTSMDYRSKQLALLGPLRPQPTKVWK-----------------RKFVKLMVVGDSGLGKTTLISALLSKP------GEQ--L------------------------------QVHD-G--------------TNTPLNQFLK-----DPDS-----------LITRVTWKD---------------------------------------------------------------E--QDK-------------------------------VV-WVFR--VQ-----------DTP-GY----GD---DQ-----DI-SRHIG-----MIV----QH-IN----------------------TQNTKWLDMESAR-------------------DRCIDLIDV--EDPR-------------VD----VCLYCLPPH---R---LRQ--------ND-------------------VRYMAELSK---HVPII-PVIMKADTMT------------IHEAQ----RFR-QEVVN-RLQNPAL----S---GIR-------------------GK--I-EV--------------------------------------------------------------------------------------------------------------------------------------------------FRFSPTTMERAGLPSS-AAM-SI-PPFVV--------------IASNDINQAA----LQDEP----------PTYWPE-------------------------------------------------------------------------------------------------------------------------RSYKWG-TAEAF-NPDH-SDLLFLRSLLMAE----AL-------EEVSVDKR--------QRYEEWRAQH-LATPFLAG--------------------------------------------------------------------LR----------------------RRVLRFALATALPAA---AVVFAAQNGFDR-------------------------------------------------------------------------LRMQDCV-----------------------------KDGARKLRERVTG------------------------------------------------------------------------------------------------------------------------------------------------------------------------------------------------------------------------------------------------------------------------------------------------------------------------------------------------------------------------------------------------------------------------------------------------------------------------------------------------------------------------------------------------------KKKKAADA-----------KSAADA--------------RAESAAAAALREAEAAIMAAEQAQ--------QAALQELQKGRQQQQQQPAQKKGWF-----------------------------------------------------------------------------------------------------------------------------------------------------------------------------------------------------------------------------------------------------------------------------------------------------------------------------------------------------------------------------------------------------------------------------------------------------------------------------------------------------------------------------------------------------------------------------------------------------------------------------------------------------------------------------------------------------------------------------------
>Query_10036_T_deserticola_4457248
------------------------------------------------------------------------------------------------------------------------------------------------------------------------------------------------------------------------------------------------------------------------------------------------------------------------------------------------------------------------------------------------------------------------------------------------------MPVRVAAGPGS---------------------------SLL-APPAHLSAKVPVAVPSPAAAPVKSGRAA--------AVPVETPS-LARLRA-----------DDARAAW--------------------------------------QARPSIPVR----------LLD-----------------------------------N------------YINFMVMGESGLGKTTFINNLVSSY-----RTSSGQPHD-----------------GSTT-------SLNA------------FQADPDSLK--------------------------TILEPMEV---------------------------------------------------------------A--EAGR-------------------------------R-LHVT--VQ-----------DMP-GW----GD---DI-----NL-VRYLR------VVV---DF-ILQ---------------------ARQK--------------------------DYEMLAGSRGL--NEAAMCG-----QLQHSIT----ACVYFLSPH------RVKK--------VD-------------------LIIMSALSQ---LVTVI-PVIAKADTMT------------DKELS----AFR-TEVRA-MLSC-------------------------------P-SK--Y--A----------------PSKTL----------------------------------------------------APLDFNTFGF-------------------------------------APQVL--TDLGI------------------TPDAM----------------PLAL--------------ITSNEHETLRDAA-LAAEL--------------GLDQPDV-------Q-----------QPV----------------------------------------------------------------------------------------------RNYRWG-AAYAL-NREH-SDLLTLKRLLLGD----KV-------DSLYAMLD----ES----YNRYLTFC----------------------------------------------------------------------------------------------------------------------------------------------------------------EQYEANGKQLPLIV-----------QNAAAMCTPYLEYDDYSNAKTALDSA---------------------------------------QQA----------------------------------------------------------------------------------------------------------------------------------------------------------------------------------------------------------------------------------------------------------------------------------------------------------------------------------------------------------------------------------------------------------------------------------------------------------------------------------------------------------------------------------------------------MSTLMAEN----------------------KALMERI---------------NTLE-RS-----------------------------GSMTR----------Y-----------------------------------------------------------------------------------------------------------------------------------------------------------------------------------------------------------------------------------------------------------------------------------------------------------------------------------------------------------------------------------------------------------------------------------------------------------------------------------------------------------------------------------------------------------------------------------------------------------------------------------------------------------------------------------------------------------------------------
>Query_10037_T_deserticola_4491635
----------------------------------------------------------------------------------------------------------------------------------------MAPATKGLSLFNLSSKKDKASKSKTSEVDGAMVVKQD-VTKAAEPT----VDPKKA---SDPKKQQA-VIKHAGEPVKDAKLIEEP-VKKFFGPAQPAA---LEAQPAAPA-SKAPEASA--TSSKPAAEKQQ---EAPKILEPKQLAEKPSEFK-AARPTIIINSSSAAPTAPV---PVLAMPAPAAAPLATPF-AAPPAPAAAAV------KEVTFQEPVRSSSATHKEAPAAPKAPEAPKPVETPAA---PAKADAPAVAA----AAAAPMPLSLVAEAAAKAAEKSAAAKSAVQEAALREAAAAAAAAL---------------------------EAASKEAEAAAAAAAADAAAAAAAATEASFKKSSRKAGVVLQPEPEPTSMSRMQA-----------EDARAAW--------------------------------------QTRPRVPVR----------LLD-----------------------------------S------------YVNFMVVGESGLGKTTFINNLVSSYV------TTGSTHD-----------------GSST-------SLAD------------FQSDPDRLK--------------------------TVLEPMEV---------------------------------------------------------------R--EAGR-------------------------------R-LHVT--VQ-----------DMP-GW----AD---DI-----NL-VRFLR------IMV---NF-ILA---------------------QRAK--------------------------DYELLAGGRAL--TQSAMCG-----QLQNSIT----GCVYFLTPH------RVKK--------VD-------------------LIMMSALSQ---LVTVI-PVVAKADTMT------------DDELT----TFR-QEIRT-RLAA-------------------------------P-SK--Y--V----------------QSKTL----------------------------------------------------APLDFNKFVF-------------------------------------DEAVM--NALGL------------------KDDML----------------PLAI--------------ITSNKHELVEDPT-LLSQL--------------GLQADVH----KQVE-----------QPV----------------------------------------------------------------------------------------------RLYKWG-QAYAL-NREH-SDLIVLKRLLLGD----RV-------ESLYAMLD----ES----YKRYVAFC----------------------------------------------------------------------------------------------------------------------------------------------------------------EQYEESGRQLPLIV-----------QDELA-CSAYLEYDDYSNAKSALDAA---------------------------------------QQA----------------------------------------------------------------------------------------------------------------------------------------------------------------------------------------------------------------------------------------------------------------------------------------------------------------------------------------------------------------------------------------------------------------------------------------------------------------------------------------------------------------------------------------------------MSTLMAEN----------------------RALMERL---------------NAVE-KEKGLRYKS--------------------SSGAN------------------------------------------------------------------------------------------------------------------------------------------------------------------------------------------------------------------------------------------------------------------------------------------------------------------------------------------------------------------------------------------------------------------------------------------------------------------------------------------------------------------------------------------------------------------------------------------------------------------------------------------------------------------------------------------------------------------------------------------
>Query_10038_T_deserticola_4123243
-----------------------------------------------------------------------------------------------------------------------------------------------------------------------------------------------------------------------------------------------------------------------------------------------------------------------------------------------M------------------------------------------------------------------------------------------------------SKGGACPQDG--------------------------------------SHRPPMT-------------------------TG-----AYHLDK-----------DDALAAW--------------------------------------QPKPRVLSR----------WLD-----------------------------------T------------YVNYMVLGESGLGKSTFISNLISSYK----VAEPARNQE-----------------GSTT--------LSQ------------FQANPCSLR--------------------------TVLEPMMV---------------------------------------------------------------S--ECSR-------------------------------R-VIIS--IQ-----------DTP-GW----GN---EV-----NL-TRYMR------VVA---SF-LLE---------------------QRIN--------------------------DFEKLHGGCSF--DPSTMCG-----QLPNSIT----ACLYFIPPH------RTKK--------VD-------------------LVLMAAVSQ---LVPII-PVIAKADCMT------------DRELA----QYR-AEVQS-MLQA-------------------------------P-NK--Y--T----------------SGRNM----------------------------------------------------PQLDVSVFHF-------------------------------------SQAIV--DGLGM--------------------RSL----------------PLAV--------------SCSRDVQPCSDPA-CLQGM--------------GLEG-G-----DKPV-----------QPV----------------------------------------------------------------------------------------------RHYKWG-AVYPL-NRGH-SDLIVLKRLLMGD----RV-------DSLYAMLD----ES----YSRYVQFC----------------------------------------------------------------------------------------------------------------------------------------------------------------SLYEENDRQLQLIV-----------QDACQVAVPYLEYDNSVKARTALSCT---------------------------------------ESA----------------------------------------------------------------------------------------------------------------------------------------------------------------------------------------------------------------------------------------------------------------------------------------------------------------------------------------------------------------------------------------------------------------------------------------------------------------------------------------------------------------------------------------------------MTTLADEN----------------------RMLADRL---------------AAVE-ADKAEIVER--------------------LRRKH------------GGRS----------------------------------------------------------------------------------------------------------------------------------------------------------------------------------------------------------------------------------------------------------------------------------------------------------------------------------------------------------------------------------------------------------------ITSSTSSVPSC-----------------------------------------------------------------------------------------------------------------------------------------------------------------------------------------------------------------------------------------------------------------------------------------------
>Query_10039_T_deserticola_497567
--------------------------------------------------------------------------------------------------------------------------------------------------------------------------------------------------------------------------------------------------------------------------------------------------------------------------------------------------------------------------------------------------------------------------------------------------------------------------------------------------------------------------MTAGGMYGTMTSAF----TASRNGRTSEVLGEGSN------PM-QSLDMSSKRQSAADGGDYD-----GYGNGDMSAT-----RR---TDRLSS--M----NG---RAYDSRVNQQA-LLGPRRPRPHKIWK-----------------KKFIKVLIVGDSGLGKTTLVKTLLSTP------GER--L------------------------------QVHD-G--------------TYTPADQFIK-----DADS-----------LCSTVTWKD---------------------------------------------------------------E--EDR-------------------------------VI-WVYR--IQ-----------DTP-GY----GD---DL-----DI-MNHIN-----MIN----GH-IN----------------------KCNEKWLQLESAR-------------------DRSQDLTEV--EDPR-------------ID----VCLFCVPPH---R---LRP--------ID-------------------IRYMYELGK---AVPII-PVITKADTMT------------IREAQ----NYK-QEVFS-RLQNPNV----H---GVR-------------------GK--I-DT--------------------------------------------------------------------------------------------------------------------------------------------------FKFDKETLERAGMGDA-AGG-NT-PPFLV--------------IASNDISEEM----NQMEV----------PVFWPE-------------------------------------------------------------------------------------------------------------------------RRYPWG-TAQAF-NPDH-SDLLHLRALLLKE----AL-------EDICKDKR--------TRYETWRSHR-LSGP---R--------------------------------------------------------------------FG----------------------TRLKRFAITTVLPVA---AAVYAAQRGINV-------------------------------------------------------------------------KQVRDRV-----------------------------SSVSKRLRRGSKG------------------------------------------------------------------------------------------------------------------------------------------------------------------------------------------------------------------------------------------------------------------------------------------------------------------------------------------------------------------------------------------------------------------------------------------------------------------------------------------------------------------------------------------------------TKEQQQ--QPA--------------------------A---P-EPA-PLPEPEPVP-VPAAPPA-------------------PTPAPAPAKKRW-F----------------------------------------------------------------------------------------------------------------------------------------------------------------------------------------------------------------------------------------------------------------------------------------------------------------------------------------------------------------------------------------------------------------------------------------------------------------------------------------------------------------------------------------------------------------------------------------------------------------------------------------------------------------------------------------------------------------------------------
>Query_10040_T_deserticola_397729
--------------------------------------------------------------------------------------------------------------------------------------------------------------------------------------------------------------------------------------------------------------------------------------------------------------------------------------------------------------------------------------------------------------------------------------------------------------------------------------------------------------------------MTAGSMYGTMTSAF----TASRNGRTSEVLGEGSN------PM-QSLDISSKRQSAADGGDYD-----GYGNGDM-AS-----RR---TDRLSS--M----NG---RAYDSRVNQQA-LLGPRRPRPHKIWK-----------------KKFIKVLIVGDSGLGKTTLVKTLLSTP------GER--L------------------------------QVHD-G--------------TYTPADQFIK-----DADS-----------LCSTVTWKD---------------------------------------------------------------E--EDR-------------------------------VI-WVYR--IQ-----------DTP-GY----GD---DL-----DI-MNHIN-----MIN----GH-IN----------------------KCNEKWLQLESAR-------------------DRSQDLTEV--EDPR-------------ID----VCLFCVPPH---R---LRP--------ID-------------------IRYMYELGK---AVPII-PVITKADTMT------------IREAQ----NYK-QEVFS-RLQNPNV----H---GVR-------------------GK--I-DT--------------------------------------------------------------------------------------------------------------------------------------------------FKFDKETLERAGMGDA-AGG-NT-PPFLV--------------IASNDISEEM----NQMEV----------PVFWPE-------------------------------------------------------------------------------------------------------------------------RRYPWG-TAQAF-NPDH-SDLLHLRALLLKE----AL-------EDICKDKR--------TRYETWRSHR-LSGP---R--------------------------------------------------------------------FG----------------------TRLKRFAITTVLPVA---AAVYAAQRGINI-------------------------------------------------------------------------KQVRDRV-----------------------------SSVSKRLRRGSKG------------------------------------------------------------------------------------------------------------------------------------------------------------------------------------------------------------------------------------------------------------------------------------------------------------------------------------------------------------------------------------------------------------------------------------------------------------------------------------------------------------------------------------------------------TKEQQQ--QPA--------------------------A--AP-VPA-PLPEPEPVP-VPVPVPA---------------AAATPAPAPAPAKKGW-W----------------------------------------------------------------------------------------------------------------------------------------------------------------------------------------------------------------------------------------------------------------------------------------------------------------------------------------------------------------------------------------------------------------------------------------------------------------------------------------------------------------------------------------------------------------------------------------------------------------------------------------------------------------------------------------------------------------------------------
>Query_10041_T_deserticola_4104144
-----------------------------------------------------------------------------------------------------------------------------------------------------------------------------------------------------------------------------------------------------------------------------------------------------------------------------------------------M------------------------------------------------------------------------------------------------------SKGGPCPQDG--------------------------------------SHRPPMT-------------------------TG-----AYHLDK-----------DDALAAW--------------------------------------QPKPRVLSR----------WLD-----------------------------------T------------YVNYMVLGESGLGKSTFISNLISSYK----VAEPARNQE-----------------GSTT--------LSQ------------FQADPCSLR--------------------------TVLEPMMV---------------------------------------------------------------P--ECSR-------------------------------R-VIIS--IQ-----------DMP-GW----GN---EV-----NL-TRYMR------VVA---SF-LLE---------------------QRIS--------------------------DFEKLHGGCSF--DPSTMCG-----QLPNSIT----ACLYFIPPH------RTKK--------VD-------------------LVLMAAVSQ---LVPII-PVIAKADCMT------------DRELA----QYR-AEVQS-MLQA-------------------------------P-NK--Y--T----------------SGRNM----------------------------------------------------PQLDVSVFQF-------------------------------------SQAIV--DGLGM--------------------RSL----------------PLAV--------------SCSRDVQPCSDPA-CLQGM--------------GLEG-A-----GKPV-----------QPV----------------------------------------------------------------------------------------------RHYKWG-AVYPL-NRGH-SDLIVLKRLLMGD----RV-------DSLYAMLD----ES----YSRYVQFC----------------------------------------------------------------------------------------------------------------------------------------------------------------SLYEENDRQLQLIV-----------QDACQVGVPYLEYDNSVKARTALSCT---------------------------------------ESA----------------------------------------------------------------------------------------------------------------------------------------------------------------------------------------------------------------------------------------------------------------------------------------------------------------------------------------------------------------------------------------------------------------------------------------------------------------------------------------------------------------------------------------------------MTTLADEN----------------------RMLADRL---------------AAVE-ADKAEIVER--------------------LRRKH------------GGRS----------------------------------------------------------------------------------------------------------------------------------------------------------------------------------------------------------------------------------------------------------------------------------------------------------------------------------------------------------------------------------------------------------------ITSSTLSVPSC-----------------------------------------------------------------------------------------------------------------------------------------------------------------------------------------------------------------------------------------------------------------------------------------------
>Query_10042_T_deserticola_4456753
-----------------------------------------------------------------------------------------------------------------------------------------------------------------------------------------------------------------------------------------------------------------------------------------------------------------------------------------------MAPQ--KKNK-SLF---------------SSFMKSKDPVVGSQLTKDMPASFAAPMA-SPAKPATPE-----------PAKPALVKAPSSGASAP---SSVASMPVRVAAGPGS---------------------------SLL-APPAHLSAKVPVAVPSPAAAPVKSGRAA--------AVPVETPS-LARLRA-----------DDARAAW--------------------------------------QARPSIPVR----------LLD-----------------------------------N------------YINFMVMGESGLGKTTFINNLVSSY-----RTSSGQPHD-----------------GSTT-------SLNA------------FQADPDSLK--------------------------TILEPMEV---------------------------------------------------------------A--EAGR-------------------------------R-LHVT--VQ-----------DMP-GW----GD---DI-----NL-VRYLR------VVV---DF-ILQ---------------------ARQK--------------------------DYEMLAGSRGL--NEAAMCG-----QLQHSIT----ACVYFLSPH------RVKK--------VD-------------------LIIMSALSQ---LVTVI-PVIAKADTMT------------DKELS----AFR-TEVRA-MLSC-------------------------------P-SK--Y--A----------------PSKTL----------------------------------------------------APLDFNTFGF-------------------------------------APQVL--TDLGI------------------TPDAM----------------PLAL--------------ITSNEHETLRDAA-LAAEL--------------GLDQPDV-------Q-----------QPV----------------------------------------------------------------------------------------------RNYRWG-AAYAL-NREH-SDLLTLKRLLLGD----KV-------DSLYAMLD----ES----YNRYLTFC----------------------------------------------------------------------------------------------------------------------------------------------------------------EQYEANGKQLPLIV-----------QNAAAMCTPYLEYDDYSNAKTALDSA---------------------------------------QQA----------------------------------------------------------------------------------------------------------------------------------------------------------------------------------------------------------------------------------------------------------------------------------------------------------------------------------------------------------------------------------------------------------------------------------------------------------------------------------------------------------------------------------------------------MSTLMAEN----------------------KALMERI---------------NTLE-RS-----------------------------GSMVR----------VASA----------------------------------------------------------------------------------------------------------------------------------------------------------------------------------------------------------------------------------------------------------------------------------------------------------------------------------------------------------------------------------------------------------------PESALRL---------------------------------------------------------------------------------------------------------------------------------------------------------------------------------------------------------------------------------------------------------------------------------------------------
>Query_10043_T_obliquus_34218
-------------------------------------------------------------------------------------------------------------------------------------------------------------------------------------------------------------------------------------------------------------------------------------------------------------------------------------------------------------------------------------------------------------------------------------MDIPKA------SRGGRAYL-----------SLSDAGQ-----AAGEVAV-------------------------------------DGPSSSKVPSLAVT--DRPLNAYAA-------------------ASM-TPDAGGLTP-------------------------------QLTA--RTSMS-N---QTSLDYRNKQLALLGPLRPQPTKIWK-----------------RKFVKLMVVGDSGLGKTTLISALLSKP------GEQ--L------------------------------QVHD-G--------------TNTPLGQFLK-----DPDS-----------LITRVTWKD---------------------------------------------------------------E--QDK-------------------------------VV-WVFR--VQ-----------DTP-GY----GD---DQ-----DI-SRHIG-----MIV----QH-IN----------------------AQNTKWLDMESAR-------------------DRCIDLIDV--EDPR-------------VD----VCLYCLPPH---R---LRQ--------ND-------------------VRYMAELSK---HVPII-PVIMKADTMT------------IHEAQ----RFR-QEVVN-RLQNPAL----S---GIR-------------------GK--I-EV--------------------------------------------------------------------------------------------------------------------------------------------------FRFSPQTLERAGLPSS-AAM-SI-PPFVV--------------IASNDINQAA----LQDEP----------PTYWPE-------------------------------------------------------------------------------------------------------------------------RSYKWG-TAEAF-NPDH-SDLLFLRSLLMAE----AL-------EEVSVDKR--------QRYEEWRQRH-LATPFLAG--------------------------------------------------------------------LR----------------------RRLLRFALATALPAA---AVVFAAQNGFDK-------------------------------------------------------------------------QRMRDSV-----------------------------KDGAQRLKERVIG------------------------------------------------------------------------------------------------------------------------------------------------------------------------------------------------------------------------------------------------------------------------------------------------------------------------------------------------------------------------------------------------------------------------------------------------------------------------------------------------------------------------------------------------------KK--AADA-----------QSAADA--------------RAESAAAAALREAEAAIMAAEQAQ--------QAALQELQKGRQQQQQ-PAQKKGWF-----------------------------------------------------------------------------------------------------------------------------------------------------------------------------------------------------------------------------------------------------------------------------------------------------------------------------------------------------------------------------------------------------------------------------------------------------------------------------------------------------------------------------------------------------------------------------------------------------------------------------------------------------------------------------------------------------------------------------------
>Query_10044_T_obliquus_2749128
-----------------------------------------------------------------------------------------------------------------------------------------------------------------------------------------------------------------------------------------------------------------------------------------------------------------------------------------------MAPQ--KKNK-SLF---------------ASFLKSKDPVVGSQLTKDKAASVATPVA-LPAKPATAE-----------PAKATPVKA---SPPAP---G-VVSSPVRVSASSGS---------------------------SAASATPAYK----PVSIPSPSAAPVKSGRAA--------AVPVETPS-LARLRA-----------DDARAAW--------------------------------------QARPSIPVR----------LLD-----------------------------------N------------YINFMVMGESGLGKTTFINNLVSSY-----RTTRGQPHD-----------------GSTT-------SLSA------------FQADPDSLK--------------------------TVLEPMEV---------------------------------------------------------------S--EAGR-------------------------------R-LHVS--VQ-----------DMP-GW----GD---DI-----NL-VRYLR------VVV---DF-ILQ---------------------ARMK--------------------------DYEMLAGSRGL--NEAAMCG-----QLQHSIT----ACVYFLSPH------RVKK--------VD-------------------LIIMSALSQ---LVTVI-PVIAKADTMT------------DKELS----AFR-SEVRA-MLSC-------------------------------P-SK--Y--A----------------PSKTL----------------------------------------------------APLDFNTFGF-------------------------------------APQVL--TDLGI------------------TPDAM----------------PLAL--------------ITSNEHESLRDSA-LAAEL--------------GLDQPEV-------Q-----------QPV----------------------------------------------------------------------------------------------RNYRWG-AAYAL-NREH-SDLLTLKRLLLGD----KV-------DSLYAMLD----ES----YNRYLNFC----------------------------------------------------------------------------------------------------------------------------------------------------------------QQYEANGKQLPLIV-----------QNAAAMCTPYLEYDDYSNAKTALDSA---------------------------------------QQA----------------------------------------------------------------------------------------------------------------------------------------------------------------------------------------------------------------------------------------------------------------------------------------------------------------------------------------------------------------------------------------------------------------------------------------------------------------------------------------------------------------------------------------------------MSTLMAEN----------------------KALMERI---------------NVLE-RS-----------------------------GNMSR----------Y-----------------------------------------------------------------------------------------------------------------------------------------------------------------------------------------------------------------------------------------------------------------------------------------------------------------------------------------------------------------------------------------------------------------------------------------------------------------------------------------------------------------------------------------------------------------------------------------------------------------------------------------------------------------------------------------------------------------------------
>Query_10045_T_obliquus_2801464
----------------------------------------------------------------------------------------------------------------------------------------MAPATKGLSLFNLSLKKDKASKSKKTEVEGGMVLKQD-VSKPAAPA----VDPKKALLLSDPKKQQQPAAKPAAEPAKDVKKIDEP-MKKAPEPAKPAAAAPVSAKPAAPAASKAPEAVAAPTSAKPAAEQQKQQPEAPKKEEAKKTEEKPAAPKPAASSSSSSSSSSPAPAAPVAATPVMALPAPVAAPVATLAPAAPAAPAAAAAAAAAAAKEVSFQAPASSSSSS---SSVPQEAPAAPKPVETPT----PAAAAAPAAASPKADATAAPVPLPLAAEAAAKAAEKSAVAKAAAQEAAQREAAAAAAAAF---------------------------EAASKEAAAAAAAATATAPAPTASP-----KKTSGKAAP--QPVPEPTNMSRMRA-----------EDARAAW--------------------------------------QTRPRVPVR----------LLD-----------------------------------S------------YVNFMVVGESGLGKTTFINNLVSSYT------TTGKTHD-----------------GSST-------SLAD------------FQSDPDRLK--------------------------TVLEPMEV---------------------------------------------------------------R--EAGR-------------------------------R-LHVT--VQ-----------DMP-GW----AD---DI-----NL-VRFLR------IMV---TF-ILA---------------------QRAKCGWADDINLVCFLCIMVTFILAQRAKDYELLAGGRAL--TESAMCG-----QLQNSIT----ACVYFLTPH------RVKK--------VD-------------------LIMMSALSQ---LVTVI-PVVAKADTMT------------DEELA----TFR-QEIRT-RLAA-------------------------------P-FK--Y--V----------------HSKTL----------------------------------------------------APLEFNKFAF-------------------------------------NECVM--NALGL------------------KDDMMPLAIITSNKHEPEDMTPLAI--------------ITSNKHEPVEDAS-LLSQL--------------GLQANSE----K-VE-----------QPV----------------------------------------------------------------------------------------------RQYKWG-QAYAL-NREH-SDLIVLKRLLLGD----RV-------DSLYAMLD----QS----YKRYVEFC----------------------------------------------------------------------------------------------------------------------------------------------------------------EQYEEAGNQLPLIV-----------QDELA-CSAYLEYDDYSNAKSALDAA---------------------------------------QQA----------------------------------------------------------------------------------------------------------------------------------------------------------------------------------------------------------------------------------------------------------------------------------------------------------------------------------------------------------------------------------------------------------------------------------------------------------------------------------------------------------------------------------------------------MSTLMAEN----------------------KVLVERL---------------NSLE-REKGLRYKA--------------------TTSTN------------------------------------------------------------------------------------------------------------------------------------------------------------------------------------------------------------------------------------------------------------------------------------------------------------------------------------------------------------------------------------------------------------------------------------------------------------------------------------------------------------------------------------------------------------------------------------------------------------------------------------------------------------------------------------------------------------------------------------------
>Query_10046_T_obliquus_2667452
-------------------------------------------------------------------------------------------------------------------------------------------------------------------------------------------------------------------------------------------------------------------------------------------------------------------------------------------------------------------------------------------------------------------------------------------------------------------------------------------------------------MYSYKNSNG-DAGMTAGSMYGTMTSAF----SASRNGRTSEVLTEGAN------PM-QSLDMGSKRQSAADGGDYD-----GYVNGDM-SS-----RR---PDRLNS--MTSA-SG---RMYDSRVNQQA-LLGPRRPRPHKIWK-----------------KKFIKVLIVGDSGLGKTTLVKTLLSTP------GER--L------------------------------QVHD-G--------------TYTPADQFVK-----DPDS-----------LCSTVTWKD---------------------------------------------------------------E--EDR-------------------------------VI-WVYR--IQ-----------DTP-GY----GD---DL-----DI-MNHIN-----MIN----GH-IN----------------------NCNEKWLSLESAR-------------------DRSQDLTEV--EDPR-------------ID----VCLFCVPPH---R---LRP--------ID-------------------IRYMYELGK---AVPII-PVITKADTMT------------IREAQ----NYK-QEVFS-RLQNPNV----H---GVR-------------------GK--I-NT--------------------------------------------------------------------------------------------------------------------------------------------------FRFDKETLERAGMGDA-AGS-NT-PPFLV--------------IASNDINEEM----NQMEV----------PVFWPE-------------------------------------------------------------------------------------------------------------------------RRYPWG-TAQAF-NPDH-SDLLHLRALLLKE----AL-------EDICKDKR--------TRYETWRKHR-LAGP---R--------------------------------------------------------------------FG----------------------TRLKRFALTTVLPVA---LALYAAQRGVDV-------------------------------------------------------------------------KQVRDKI-----------------------------SSASKHLRRGSKG------------------------------------------------------------------------------------------------------------------------------------------------------------------------------------------------------------------------------------------------------------------------------------------------------------------------------------------------------------------------------------------------------------------------------------------------------------------------------------------------------------------------------------------------------SKKQQQEQQPA--------------------------A--AP-EPA-PLPEPEPVP-AAAAAPA-----------------------PAPAKKGW-W----------------------------------------------------------------------------------------------------------------------------------------------------------------------------------------------------------------------------------------------------------------------------------------------------------------------------------------------------------------------------------------------------------------------------------------------------------------------------------------------------------------------------------------------------------------------------------------------------------------------------------------------------------------------------------------------------------------------------------
>Query_10047_T_obliquus_1687850
---------MSNASRASGIDGLSAVQLRPNSH----------------------------------------------------------------------------------------------------------------------------------------------------------------------------------PGQDP----------------------------------------------------GAQAGTTGVP-----------------------------------------------------------------------------------------------------------------------------------------------------------AASKVKMPSEAQQAS--------------------------------------------------------------------------------------------------------------------------------------------------------------------------------------------FWDQQIANGN--LSMCSVKYPTYVNVMLYGESGLGKTTSIMNLIGSWGIK-RAGAAFQKAF---------------------ASAACKGPGSS-GV----------GESGKTSLELFKA-----DPDS-------------LKVELEP---------------------------------------------------------------L--LDDT----------------------------SNLE-MHFS--FQ-----------DMP-GW----GD---DI-----NL-VNSLK-----TVL----DF-LLK---------------------QRQKDYIRNKAGL-------------------TEHCAVPGT-MMRHG-------------IT----VCLYFVPPH---R---VKP--------ID-------------------WIMMAAISK---LVAVI-PVIAKADTFT------------AQEME----DFR-QELLQ-VIQHQQAGVACSSNSSSPATSS---------PPTPNANTPPA-PGTAATSPDASESSAASSSSSSSTPIGSPRSAAAALSGSAARLA--AVTAAAPGAGGGKVVSLPLGSKLLGEGDIRDYRASMMAEVVHKVNSSKPAAPDSSAAAAGPVAVVVRASQSTEHAGAAGAKAVEEDP----VGLASQLCLETYQFRESDLEMVGASTS------QLPPFAI--------------VASKDLMGPE-------DV--------------TAAD-G----------------GQVGQPF----------------------------------------------------------------------------------------------RRYRWG-SAFPL-NRDH-SDLIILKQLLFGHRN-FAVH-------DLLQDSW--------RRAFTFAREY-ETLLRDN-GH-----------ELAS-------ATTALLSVS---------------------------------------------------------------------LAPMV-DALC---SSTCG-S-------------------------------------------------------------------------TELADKL-----------------------------RSEEAKE---VIT------------------------------------------------------------------------------------------------------------------------------------------------------------------------------------------------------------------------------------------------------------------------------------------------------------------------------------------------------------------------------------------------------------------------------------------------------------------------------------------------------------------------------------------------------NLERAR---EQL--------------------------------------ERSAAVERKLSHKL--------------DKAKTEAEGLRGKLAEQA-GVITRLLS-EIEAAKAPTKKKWRLGGGN------------------------------------------------------------------------------------------------------------------------------------------------------------------------------------------------------------------------------------------------------------------------------------------------------------------------------------------------------------------------------------------------------------------------------------------------------------------------------------------------------------------------------------------------------------------------------------------------------------------------------------------------------------------------------------------------------
>Query_10048_T_obliquus_1342196
-----------------------------------------------------------------------------------------------------------------------------------------------------------------------------------------------------------------------------------------------------------------------------------------------------------------------------------------------M------------------------------------------------------------------------------------------------------AAQGASPRDG--------------------------------------SQRPPVP-------------------------QA-----AYQLAK-----------DDALAAW--------------------------------------QAKPRVQSR----------WLD-----------------------------------T------------YVNYMVLGESGLGKTTFINNLISSYA----VSTPARIQD-----------------SNTT-------TLSQ------------FQGDSESLR--------------------------TVLEPMMV---------------------------------------------------------------P--ECSR-------------------------------R-VIIS--IQ-----------DMP-GW----GD---DV-----NL-TRYLR------AVA---SF-LLE---------------------QRIK--------------------------DYEKLDGGCNF--DPTTMCG-----QLPHSIT----ACLYFLPPH------RTKK--------ID-------------------LVLMAAVSQ---LVPII-PVIAKADCMT------------DRELA----TYR-NEVQG-MLQS-------------------------------P-NK--Y--T----------------SGRNM----------------------------------------------------PQLDVSTFQF-------------------------------------SQAII--EGLAM--------------------RSL----------------PLAV--------------SCSRDVEPCDDPA-FLQSM--------------GLEG-L-----EKPV-----------QPV----------------------------------------------------------------------------------------------RHYKWG-AVYPL-NRGH-SDLIVLKRLLLGD----RV-------DSLYAMLD----ES----YSRYVAFC----------------------------------------------------------------------------------------------------------------------------------------------------------------GLYEENDRQLQLIL-----------QDACQVGVPYLEYDNSVKARTALSSA---------------------------------------KSA----------------------------------------------------------------------------------------------------------------------------------------------------------------------------------------------------------------------------------------------------------------------------------------------------------------------------------------------------------------------------------------------------------------------------------------------------------------------------------------------------------------------------------------------------MTILTEEN----------------------RMLAERL---------------AEVE-AEKVEIVET--------------------LRRKH------------GGRS----------------------------------------------------------------------------------------------------------------------------------------------------------------------------------------------------------------------------------------------------------------------------------------------------------------------------------------------------------------------------------------------------------------VTSSGAGVASC-----------------------------------------------------------------------------------------------------------------------------------------------------------------------------------------------------------------------------------------------------------------------------------------------
>Query_10049_T_obliquus_2678677
-----------------------------------------------------------------------------------------------------------------------------------------------------------------------------------------------------------------------------------------------------------------------------------------------------------------------------------------------MLHNPSNVIKFSHALRASFLSHAPYNLTNANHRKMAPATAEKKKGGSLLFSFGRN---KAEKAKAASVTTKPSDKPVKGSSIVSKAS--SNSSSA------ATSSPKAAVPKVL---------------------------SNG-VPMGSSSPVSPA--AASKRRLAPAEP-----------AHEAPTAMN--LRR-----------DDAAAAW--------------------------------------QSRPRMPSR----------LMD-----------------------------------T------------YVNFMVLGESGLGKTTFIQNLTSSFR----VVNGGRVQD-----------------GSCT-------TLSQ------------FQADPDSLR--------------------------TVLEPMDI---------------------------------------------------------------P--ESSR-------------------------------R-LMIS--IQ-----------DMP-GW----GD---DI-----NL-MRYMR------IIT---GF-LLE---------------------QRAK--------------------------DYEKLAGGRAL--DKTAMCG-----QLQHSIT----ACLYFIPPH------RTKK--------ID-------------------LILMAAISQ---LVTII-PVIGKSDSMT------------EAELN----AYR-AEVLA-MLSA-------------------------------P-NK--F--V----------------AARNL----------------------------------------------------PQLEVSLFSF-------------------------------------AESIL--TDLGM------------------SQSQL----------------PIAV--------------VTSRDAEPCDDAA-FLESL--------------GLADVQ------NPV-----------QPV----------------------------------------------------------------------------------------------RHYRWG-ACYPL-NRGH-SDLIVLKRLLLGD----RV-------ESLYAMLD----DS----YARYMTFC----------------------------------------------------------------------------------------------------------------------------------------------------------------NAFEDSGKQLQMVV-----------QDACQVGGPHLEYDDYAKAKVALDSA---------------------------------------KAA----------------------------------------------------------------------------------------------------------------------------------------------------------------------------------------------------------------------------------------------------------------------------------------------------------------------------------------------------------------------------------------------------------------------------------------------------------------------------------------------------------------------------------------------------MSTLSEEN----------------------RILAERL---------------AAAE-REKKALLER--------------------MRA--------------------------------------------------------------------------------------------------------------------------------------------------------------------------------------------------------------------------------------------------------------------------------------------------------------------------------------------------------------------------------------------------------------------------------------------------------------------------------------------------------------------------------------------------------------------------------------------------------------------------------------------------------------------------------------------------------------------------------------------
>Query_10050_M_neglectum_3550_XM_014042789_1
-------------------------------------------------------------------------------------------------------------------------------------------------------------------------------------------------------------------------------------------------------------------------------------------------------------------------------------------------------------------------------------------------------------------------------------MAATRAFHTSL--EDTNKNIGLAGI------------A---------RDTLADGDQ---------GGSEPHPLSPG---------YSQTPRLEPG-----GSRASSLADGLPEPLG----------------------AGQPSPVVASRRAR-----------------------PATV--RAGVTAS---AGPPRQRQRHQELLGPSRPAPTKIWK-----------------RRWVKVLVVGDSGLGKTTLISSLLNTA------QEL--V------------------------------QVHD-G--------------TGTSLAQFRS-----DPDS-----------LTTTISWKD---------------------------------------------------------------E--ESR-------------------------------EV-WMLR--VQ-----------DTP-GY----GD---WM-----NI-QCHID-----MIK----DY-VE----------------------TQNKKWLDME------------------------LVDMAEV--DDPR-------------VD----VCLYCLPPH---R---LRP--------ND-------------------IRYMAQLGK---VVPII-PVVLKSDTMT------------ISEAQ----RFR-QEVAA-NIKNPTT----R---GVK-------------------QG--I-RT--------------------------------------------------------------------------------------------------------------------------------------------------FAFSPQSVERAGLEPG-SPV-CP-YPLVV--------------IASNDINQAM----LRGEQ----------PVFWPQ-------------------------------------------------------------------------------------------------------------------------RAYKWG-TAEAF-NSSH-SDLLALRALLLSE----GL-------EEMVASKK--------QRYEGWRRAA-LRVPFFRR--------------------------------------------------------------------LR----------------------RRAARLALLTLLPAA---AFAFAAAHEFDA-------------------------------------------------------------------------RKIRDAV-----------------------------DRARKDVFKGAAS------------------------------------------------------------------------------------------------------------------------------------------------------------------------------------------------------------------------------------------------------------------------------------------------------------------------------------------------------------------------------------------------------------------------------------------------------------------------------------------------------------------------------------------------------GAASAAAAVEPLLLVAAGKG----------QQDGALVELPVAAAPAVTAPAAAAPVMAAPVAPGSMQKQQGQGPLQEQQQLRREEQQQH--KKGWW-----------------------------------------------------------------------------------------------------------------------------------------------------------------------------------------------------------------------------------------------------------------------------------------------------------------------------------------------------------------------------------------------------------------------------------------------------------------------------------------------------------------------------------------------------------------------------------------------------------------------------------------------------------------------------------------------------------------------------------
>Query_10051_F_rotunda_4297391
-------------------------------------------------------------------------------------------------------------------------------------------------------------------------------------------------------------------------------------------------------------------------------------------------------------------------------------------------------------------------------------------------------------------------------------MPSLDN------SHGHEGSI-----------DIGRPDQETHSTALLDMPVKA--------------GMRGHASNGRTYAGS-ADNRDESTPEYRTGSTINTSFDKPLASYVP-------------------PTLGAPDAGIAAP-------------------------------PITA--RTSLSQH---QTSMDFRSKQLSLLGPMRPQPTKIWK-----------------RKFVKLMVVGDSGLGKTTLISALLSKP------GEQ--L------------------------------QVHD-G--------------TNTPLNQFVK-----DPDS-----------LITRVTWKD---------------------------------------------------------------E--HDK-------------------------------VV-WVFR--VQ-----------DTP-GY----GD---DE-----DI-TKHID-----LIL----NH-IN----------------------HQNTKWLDLESAR-------------------DRCIDMVDV--EDPR-------------VD----VCLYCLPPH---R---LRA--------ND-------------------VRYMAELSK---HVPIV-PVIMKADTMT------------IHEAQ----RFR-QEVVN-RLQNPAL----S---GIR-------------------GK--I-EM--------------------------------------------------------------------------------------------------------------------------------------------------FQFSPSTMERAGLPSS-AAM-SI-PPFVV--------------IGSNDINQAA----LQDDP----------PTYWPE-------------------------------------------------------------------------------------------------------------------------RSYKWG-TAEAF-NPDH-SDLLFLRSLLMAE----AL-------EEVSLAKR--------QRYEEWRQKH-LAVPFMTR--------------------------------------------------------------------LK----------------------RAVLQFVIATALPAA---AVVFAANHGFDG-------------------------------------------------------------------------HRIKATV-----------------------------VNSARQARIPGFR------------------------------------------------------------------------------------------------------------------------------------------------------------------------------------------------------------------------------------------------------------------------------------------------------------------------------------------------------------------------------------------------------------------------------------------------------------------------------------------------------------------------------------------------------KKQSVQKA-----------QPAAAAAAMQPESTQPLLAISAERAAAAAVREAEVAVLAAEQAQ--------RAAVEEWQKGRQQQQQAPPKRKGWF-----------------------------------------------------------------------------------------------------------------------------------------------------------------------------------------------------------------------------------------------------------------------------------------------------------------------------------------------------------------------------------------------------------------------------------------------------------------------------------------------------------------------------------------------------------------------------------------------------------------------------------------------------------------------------------------------------------------------------------
>Query_10052_F_rotunda_4369571
-----------------------------------------------------------------------------------------------------------------------------------------------------------------------------------------------------------------------------------------------------------------------------------------------------------------------------------------------MAPSAGKRFK-GFMRNALGTPAGEHANKDAAVGTSAEVVTAPALKAQLLPAVVKPSN-AEKSAAAAASVAQRSPLAIKVPQRALSPT-QPTTPVPTANAAAVASPPGTTGQPGY---------------------------SASAAAATQNAGTTQQADQTAVRASANHGKTANSNSSSNVGAAAQQLMSEANLRP-----------VDAVAAW--------------------------------------QSKPAVPVR----------LLD-----------------------------------T------------YVNYLILGESGLGKTTCIHNLVSSYSKV-TNKDLSEPLD-----------------GSAT-------SLTS------------FQASSESLK--------------------------TVVAPMDL---------------------------------------------------------------V--ESGK-------------------------------R-LHVA--FQ-----------DTP-GW----SD---DI-----NT-VQYLR------KMT---QF-VLE---------------------QRAK--------------------------DYKLMAGARAL--DEVAMCG-----QLRHSIT----ACLYFITPH------RLKK--------VD-------------------VIIMCALSQ---LVTVI-PVIAKADTMT------------ETELM----TYR-QQVCA-TLQD-------------------------------P-SV--V--A----------------ASNTL----------------------------------------------------PALCFNNFGL-------------------------------------QHKVL--SGLDV------------------APDHL----------------PLAL--------------ITSRDTESMTNPN-LLGAL--------------GLRQTDF-------K-----------QPV----------------------------------------------------------------------------------------------RRYRWG-AAYAF-NHEH-SDLLLLKRLLLGD----KV-------GSLYALLD----ES----YRRYVEFC----------------------------------------------------------------------------------------------------------------------------------------------------------------QQYEDAGQQVPVLV-----------QTAAASSTPYLDYEDYRNAKTAVESA---------------------------------------QQA----------------------------------------------------------------------------------------------------------------------------------------------------------------------------------------------------------------------------------------------------------------------------------------------------------------------------------------------------------------------------------------------------------------------------------------------------------------------------------------------------------------------------------------------------MKILMAEN----------------------KALLEKL---------------KLLQ-AAKKQLAER--------------------DNGNATT----------NGHG----------------------------------------------------------------------------------------------------------------------------------------------------------------------------------------------------------------------------------------------------------------------------------------------------------------------------------------------------------------------------------------------------------------NKGTTAN---------------------------------------------------------------------------------------------------------------------------------------------------------------------------------------------------------------------------------------------------------------------------------------------------
>Query_10053_F_rotunda_4546381
------------------------------------------------------------------------------------------------------------------------------------------------------------------------------------------------------------------------------------------------------------------------------------------------------------------------------------------------------------------------------------------------------------------------------------------------------------------------------------------------------------------------------------------------------------------------------------------------------------------------------MSG---RLYDRSLSQQA-LLGPRRPRPHKIWK-----------------KKFIKVLVVGDSGLGKTTLVKTLLSTS------GER--L------------------------------QVHD-G--------------TYTPADQFIK-----DPDS-----------LCSTVTWKD---------------------------------------------------------------E--EDR-------------------------------VI-WVYR--IQ-----------DTP-GY----GD---DL-----DI-MNHIN-----MII----GY-LN----------------------SCNNKWLEMESAR-------------------DRVQDLAEV--EDPR-------------VD----VCLFCVPPH---R---LRP--------ID-------------------IRYMYELGK---AVPII-PVITKADTMT------------IREAQ----NYK-QEVFS-RLQNPNV----H---GVR-------------------GK--I-NT--------------------------------------------------------------------------------------------------------------------------------------------------FNFDKETLERAGMGDT-AGT-NT-PPFLV--------------IASNDINEKM----NQLDV----------PVFWPE-------------------------------------------------------------------------------------------------------------------------RLYPWG-TAQAF-NPDH-SDLLHLRALLLKE----AL-------EDICKDKR--------SRYETWRRQQ-LTKP---R--------------------------------------------------------------------FG----------------------QRLIRFAAGTLLPVA---AAVYVAQRGVDL-------------------------------------------------------------------------KWVANSL-----------------------------GSVRSRLS-GSRM------------------------------------------------------------------------------------------------------------------------------------------------------------------------------------------------------------------------------------------------------------------------------------------------------------------------------------------------------------------------------------------------------------------------------------------------------------------------------------------------------------------------------------------------------DKQPAAGTAVA--------------------------APAVPAVPAEPLPEPEPVQ-APVQAPT---------------Q----APAAAPAKKGW-W----------------------------------------------------------------------------------------------------------------------------------------------------------------------------------------------------------------------------------------------------------------------------------------------------------------------------------------------------------------------------------------------------------------------------------------------------------------------------------------------------------------------------------------------------------------------------------------------------------------------------------------------------------------------------------------------------------------------------------
>Query_10054_F_rotunda_2966951
------------------------------------------------------------------------------------------------------------------------------------------------------------------------------------------------------------------------------------------------------------------------------------------------------------------------------------------------------------------------------------------------------------------------------------------------------------------------------------------------------------------------------------------MAAAHPIHG-----------TYALLP---------------------------------------QVHPKIPPL----------L-------------------------------------A------------FVCF-AAGESGLGKTTFIDNLTSSFK----VLNGGKVHD-----------------GSCT-------TLSQ------------FQADPDSLR--------------------------TVLEPMDI---------------------------------------------------------------P--ESSR-------------------------------R-LMIS--IQ-----------DMP-GW----GD---DI-----NL-MRYLR------ITT---AF-LLE---------------------QRSK--------------------------DYEKLAGSRAM--DKAAMCG-----QLQHSIT----ACLYFIPPH------RVKK--------ID-------------------LILMAAISQ---LVTVI-PVIGKADSMT------------EAELA----KYR-SEVLK-MLAN-------------------------------P-NK--F--V----------------SARNL----------------------------------------------------PQLQVSLFSF-------------------------------------AESIL--ADLGI------------------EKQQL----------------PVAI--------------VTSRDTEPVTDAA-FLASI--------------GLEGIT------NPV-----------QPV----------------------------------------------------------------------------------------------RRYKWG-ECYPL-NRSH-SDLIMLKRLLLGD----RV-------QSLYAMLD----NS----YAHYIAFC----------------------------------------------------------------------------------------------------------------------------------------------------------------DAFEETGKQLQMVV-----------QDACQLGGPHLEYDDYAKAKLALDSA---------------------------------------KAA----------------------------------------------------------------------------------------------------------------------------------------------------------------------------------------------------------------------------------------------------------------------------------------------------------------------------------------------------------------------------------------------------------------------------------------------------------------------------------------------------------------------------------------------------MSTLSEEN----------------------RVLAERL---------------AATE-KEKKQMQER--------------------LRSFS------------------------------------------------------------------------------------------------------------------------------------------------------------------------------------------------------------------------------------------------------------------------------------------------------------------------------------------------------------------------------------------------------------------------------------------------------------------------------------------------------------------------------------------------------------------------------------------------------------------------------------------------------------------------------------------------------------------------------------------
>Query_10055_G_pectorale_1436
-------------------------------------------------------------------------------------------------------------------------------------------------------------------------------------------------------------------------------------------------------------------------------------------------------------------------------------------------------------------------------------------------------------------------------------------------------------------------------------------------------------MTSNNYFP-------SSKFNASLRED----GPLPTGAATQ-------T------PF-ANATH-RYVNAPSTAADFPMPPT-IDEPKFG-GA-----RVGTMPERRLS--ISSNYS----RASEMVFGKDA-LLGPRRPRPHKIWK-----------------KKYIKLIVVGDSGLGKTTLIKSLISIP------GER--L------------------------------QVHD-G--------------SYTPTDQFRR-----DPES-----------LCSTVSWRD---------------------------------------------------------------E--EDR-------------------------------VI-WVYK--IQ-----------DTP-GY----GD---EL-----DV-FRNLK-----MVQ----EY-IE----------------------SQNKKWLELEQAR-------------------DRKEDLAEL--EDPR-------------VD----LCIFCIPPH---R---LRP--------ID-------------------LKYMYELGK---YVPVV-PVVTKADTMT------------IREAN----TYR-TEVAN-RIANPMV----P---GIH-------------------DK--I-NI--------------------------------------------------------------------------------------------------------------------------------------------------FRFERDTLERAGVQDQ-A-T-PH-PPFLV--------------VASNDISEEL----AAAEP----------PLFWPE-------------------------------------------------------------------------------------------------------------------------RRYPWG-CAEAF-NKEH-SDLLAVRALLMKE----AL-------EEISKTKR--------QRYEAWRRTT-LGGL---K--------------------------------------------------------------------LG----------------------RKIISALMWTIVPAV---ICLQVGRAGVRV-------------------------------------------------------------------------EDVKRFV-----------------------------RKNVDRVKRLR-G------------------------------------------------------------------------------------------------------------------------------------------------------------------------------------------------------------------------------------------------------------------------------------------------------------------------------------------------------------------------------------------------------------------------------------------------------------------------------------------------------------------------------------------------------SKGSGPA-------------------------------------SVPLIEAPKPAP---VAAPV---------------AAP----PPPAQKKGWGF----------------------------------------------------------------------------------------------------------------------------------------------------------------------------------------------------------------------------------------------------------------------------------------------------------------------------------------------------------------------------------------------------------------------------------------------------------------------------------------------------------------------------------------------------------------------------------------------------------------------------------------------------------------------------------------------------------------------------------
>Query_10056_C_zofingiensis_14744
-------------------------------------------------------------------------------------------------------------------------------------------------------------------------------------------------------------------------------------------------------------------------------------------------------------------------------------------------------------------------------------------------------------------------------------------------------------------------------------------------------------MTT-----------AFSNKNGRSQEPY----LTGDNG--------GGN------PM-QSIDHLPGKRAPSSLLDSQLDGNFGYSNGNDDAA-----SMRARPERLSS--MNSQMSG---RLYDRQVSREA-LLGPKRPRPHKIWK-----------------KKFIKVLVVGDSGLGKTTLVKTLLSTP------GER--L------------------------------QVHD-G--------------TYTPTDQFVK-----DPES-----------LCSTVTWKD---------------------------------------------------------------E--EDR-------------------------------VI-WVYR--IQ-----------DTP-GY----GD---DL-----NV-MNHIN-----MII----RY-IN----------------------SQNLKWLELEQAK-------------------DRNQDLTEV--EDPR-------------VD----VCLFCVPPH---R---LRP--------ID-------------------LRYMFELGK---AVPII-PVITKADTMT------------IREAQ----NYK-QEVFN-RLQNPNT----H---GIR-------------------GK--I-HT--------------------------------------------------------------------------------------------------------------------------------------------------FGFDKECLERAGMHEA-AGS-NT-PPFLV--------------IASNDINDDM----NTLEV----------PVFWPE-------------------------------------------------------------------------------------------------------------------------RRYPWG-TAEAF-NPEH-SDLLHLRALLLKE----AL-------EDICKDKR--------LRYEGWRKRA-LGGP---K--------------------------------------------------------------------LG----------------------KKIKGLVLWTVLPVV---AGVFFAHHGFKV-------------------------------------------------------------------------DSVRNSI-----------------------------QERLNKLPRVKLV------------------------------------------------------------------------------------------------------------------------------------------------------------------------------------------------------------------------------------------------------------------------------------------------------------------------------------------------------------------------------------------------------------------------------------------------------------------------------------------------------------------------------------------------------TRRPVAQ----------------------------------PAVVVEPVPEPVPEV---LPEPP---------------KPQ--------KKKGW-F----------------------------------------------------------------------------------------------------------------------------------------------------------------------------------------------------------------------------------------------------------------------------------------------------------------------------------------------------------------------------------------------------------------------------------------------------------------------------------------------------------------------------------------------------------------------------------------------------------------------------------------------------------------------------------------------------------------------------------
>Query_10057_C__zofingiensis_14806
-------------------------------------------------------------------------------------------------------------------------------------------------------------------------------------------------------------------------------------------------------------------------------------------------------------------------------------------------------------------------------------------------------------------------------------------------------------------------------------------------------------------MDQ-TANRSNRGQVNSPPDFQIGTKVQPDSPESILDSANL-------------------DYSPLPRDPKRRPAAQRYHKT-------TTMSDEDM---FTA--PTPRS-----IDSRGVNISHAALLGPSRPQPSKIWK-----------------TRFVKVLVVGDSGLGKTTLISSLVSTP------GEH--L------------------------------EVHD-G--------------TNTPLQQFVK-----DPES-----------LCTRVTWKD---------------------------------------------------------------D--QDK-------------------------------VV-WVFR--VQ-----------DTP-GY----GD---DP-----EI-QKHID-----MLT----DF-IA----------------------AQNRKYLKMESAR-------------------DRNLDLIEA--EDPR-------------VD----ACIYCMPPH---R---VRP--------ND-------------------IRYMHAVGQ---LVPII-PVITKADTMT------------IQEAQ----KFR-QEVFN-RLQNPQV----R---GIR-------------------GK--I-NI--------------------------------------------------------------------------------------------------------------------------------------------------FNFSTAALERAGLPPA-AIS-CT-PPFVV--------------VCSNDINQQM----LKEEM----------PVFWPE-------------------------------------------------------------------------------------------------------------------------RSYKWG-TAQAF-NPEH-SDLLHLRALLLSE----AL-------EEICQAKR--------QRYETWRRKE-LRVPFMKA--------------------------------------------------------------------VK----------------------RRIRRFVFWTAVPAS---LVVYASCHGWSK-------------------------------------------------------------------------TRMLNRV-----------------------------QDAKNMVLDKTKL------------------------------------------------------------------------------------------------------------------------------------------------------------------------------------------------------------------------------------------------------------------------------------------------------------------------------------------------------------------------------------------------------------------------------------------------------------------------------------------------------------------------------------------------------RLRFERCA-----------GTHASAATSPMPAAAQA---GSVQGAADALHRALPALSAADAAA--------HQALNELKQPAAQQQKQQQKQKPWFGWSK-------------------------------------------------------------------------------------------------------------------------------------------------------------------------------------------------------------------------------------------------------------------------------------------------------------------------------------------------------------------------------------------------------------------------------------------------------------------------------------------------------------------------------------------------------------------------------------------------------------------------------------------------------------------------------------------------------------------------------
>Query_10058_A_glomerata_8755
--------------------------------------------------------------------------------------------------------------------------------------------------------------------------------------------------------------------------------------------------------------------------------------------------------------------------------------------------------------------------------------------------------------------------------------------------------------------------------------------------------------------------------------------------------------------------SILG--------------A-------------------------------------------------------HRPQPTKAWR-----------------IRFVKLLIVGDSGLGKTTLARSLLAVP------GTD--F------------------------------QLHD-G--------------TATSQEQFDR-----DPES-----------LCSTISWED---------------------------------------------------------------E--DDR-------------------------------VK-WVWK--IQ-----------DTP-GH----GD---HI-----NI-WDAIR-----GMT----RY-VQ----------------------QQNRLWLKAEMDR-------------------SRDVDMAEV--DDPR-------------VD----LCLFCLPPH---R---LRP--------VD-------------------VRYMAELGK---VVPIL-PIVTKADTMS------------TAEAA----KYR-REVYN-RLQSPGV----PGSKGVH-------------------GP--I-NV--------------------------------------------------------------------------------------------------------------------------------------------------FQFDEDTLQRAGLLQTQQSQ-SV-PPFLV--------------VASNTVNQDK----LHEEQ----------PVFWPE-------------------------------------------------------------------------------------------------------------------------RRYPWG-TAEAM-NVQH-SDLLHLRLLLMKE----AC-------EQIS--------------AEKRVR--------------------------------------------------------------------------------------------------------------------------------------------------------------------------------------------------------------------------------------------------------------------------------------------------------------------------------------------------------------------------------------------------------------------------------------------------------------------------------------------------------------------------------------------------------------------------------------------------------------------------------------------------------------------------------------------------------------------------------------------------------------------------------------------------------------------------------------------------------------------------------------------------------------------------------------------------------------------------------------------------------------------------------------------------------------------------------------------------------------------------------------------------------------------------------------------------------------------------------------------------------------------------------------------------------------------------------------------------------------------------------------------------------------------------------------------------------------------------------------------------------------------------------------------------------------------------------------------------------------------------------------------------------
>Query_10059_A_glomerata_5708
---------------------------------------------------------------------------------------------------------------------------------------------------------------------------------------------------------------------------------------------------------------------------------------------------------------------------------------------------MSNLKQPTLEWELAAVKAAALVVVLSKSDADFVRQHLLPPGLQRPVKVLLPALRADMLAQDPPPDVQLPSPSREDGPAASVPAGTQRQYLTCVVRPSPEKDP-ERFLEV--VEHLVQNGVLQALQIQVFMCLPGDTELVRQLHQRLLRSAPAAKVHTSFMGPT-VLAQVFRKSVVVFHPPHYDAYDLDRAMSGSGLTAQQEA---LL--F-SSEQEGDPQQQLSPVFEGSEMHSTGQGEPYMESHSHAQLEPGMDEGSVPREAGDIESHH---FVDAEADSPSAGMEAPEVVLPSRRMRVPVATSLSMLKVPPKIIDRYVNLLVLGESGLGKTTFIKNCFADL------SQE-PF------------------------------ELRD-A--------------SGASMQEFRD-----DPDT-----------FCTRLPPIT---------------------------------------------------------------V--PEAL------------------------------IR-LHYS--VQ-----------DVP-GY----GD---DL-----LY-ENSDS-----YIA----EV-LELIG-------------------KQNVRQCLE--TQ-------------------GILLDELEF---KHM-------------FD----CCLYFISPH---Q---LKP--------VD-------------------LKFMAAISA---EVPVI-PIIAKADCMT------------SEERE----EFR-ERIIN-ALKNPSL----P---NYS-------------------GP--I-EI--------------------------------------------------------------------------------------------------------------------------------------------------FKFPDEVMVAAEALGL------A-PPFAI--------------MASNTMEMVE-------------------DQLCPV-------------------------------------------------------------------------------------------------------------------------RHYSWG-TCMPL-LKEH-SDAYFFRKTVLEY----GF-------HALRDEKK--------RRYVYFRDSF-QANN-----------SNTSP-------------------------------------------------------ALP-------------------------PSSQSAFASPGVQS-----QPSG----------------------------------------------------------------------------------TY-----------------------------G--------------------------------------------------------------------------------------------------------------------------------------------------------------------------------------------------------------------------------------------------------------------------------------------------------------------------------------------------------------------------------------------------------------------------------------------------------------------------------------------------------------------------------------------------------------------------------------------------------------------GPQRAGSQQPGGG-----------IMNTNASYASVGSQQSYPQST-------------------------------HASPVPN-------GSSGYNGNPP--------------------------------------VPATPRYPDTRTDTSEDSHSGDRQGH--VPKKALSRYFQASTGPAL---------------------------------SATKRCQSAVP--PK------------GMRNKD-----------------------------------------------------------------------------------------------------------------------------------------------------------------------------------------------------------------------------------------------------------------------------------------------------------------------------------------------------------------------------------------------------------------------------------------------------------------------------------------------------------------------
>Query_10060_C_variabilis_54927
----------------------------------------------------------------------------------------------------------------------M------------------EKHGGRAPELKLWAPPSRGSVPPAANGGSAEAGLPERSQDVRPRSVASAAAATPAPATPPSSK-----QATAVVEGRVRP--------------------------------------------------------PNEAVAELREVDVRA----AF--AGLPRI-------------------------------------------------------------------------------------------------------------------------------------------------------------------------------------------------------------------------------------------------------------------------------------------------------------KPHWTH-----------------------------------K------------YMKILLVGESGLGKTTFVRNLFAA-----YARDASFPVN---------------DASVP--------NAPR---IF---Q-------DNPEA--------------------------LCTEIVLQD----------------------------------------------------------------SEHKV-------------------------------F-YHYL--VQ-----------DTP-GY----GD---SV-----DL-AADRR-----LIL----DH-I-Q---------------------DCSCGYLEQ------------------A----RRPTHCAGE--QDPD-------------RK----AAMHAIRDT------RV-D--------ID-------------------LRFMSELAA---EVPVV-PVLAKADTMT------------AEELK----EFR-HRVRD-GLRR---------------------------------ER--M-KSPF--------------SH----------------------------------------------------------DALEEAG---------------------------------------------------------------------------ARHG--------PPFAV--------------IGSNTMD---------LEV--------------G--R-FW--------------------PV----------------------------------------------------------------------------------------------RRYPWG-SVEAM-LTQH-SDLPVLRRLLFET----GY-------LELKDGTE-------Q-RFHEYRHQH--CGGA---------------------------------------------------------------------------------------------RPHGLVGALNG--VARKLLLGGGLVFAVWLMAGGGAEVLKDEVKRKEAVRRVKGKVSEVVEQAVEAVHDVGGKA------------QEAAAVAKSTTSAAADATKRAVEDAA----------------------------SKAGRALETEEQRK----------------------------------------------------------------------------------------------------------------------------------------------------------------------------------------------------------------------------------------------------------------------------------------------------------------------------------------------------------------------------------------------------------------------------------------------------------------------------------------------------------------------------------------------------RRVNGAAGWGLG-------------------------------------------------------------------------------------------------------------------------------------------------------------------------------------------------------------------------------------------------------------------------------------------------------------------------------------------------------------------------------------------------------------------------------------------------------------------------------------------------------------------------------------------------------------------------------------------------------------------------------------------------------------------------------------------------------------------------------------------------------------------------------------------------------------------------
>Query_10061_E_costatus_2596337
----------------------------------------------------------------------------------------------------------------------------------------MAPAAKGLSMFNLSSKKSLPKNFRN--VDGDMVVKADGKAQPAAPADAKVVDTSPAEQKKSDTKKQEDRKSDAGAPKADKPAVQESTVKPAPAPVAPPAPAAATPGPPAPAAAAAPPAPA------PAV--------------------------------------AAAPAAPAGK------PAPVAMPLAAEA----AAVAAAKAA----------------SNGT---------APVTPKPVEAPTATAAPSTPAKPAVAAPP--ATPPPTPAPAPAPVSVAAAPTPAVAP------------------------------------------------------APKAAAPRAAAPPAAKP----------------QIVPEPAPSTKIRA-----------EDARAAW--------------------------------------QTRPRVPVR----------LLD-----------------------------------S------------YVNFMVVGESGLGKTTFINNLISSYT------KVNKPHD-----------------GSST-------SLTD------------FQSDPDSLK--------------------------TILEPMEV---------------------------------------------------------------R--EAGR-------------------------------R-VHVT--VQ-----------DMP-GW----AD---DI-----NL-VFFLR------IMV---NF-ILQ---------------------QRAK--------------------------DYEALAGGRAL--NMAAMCG-----QLQNSIT----ACVYFLTPH------RLKK--------VD-------------------LIMMSALSQ---LVTVI-PVIAKADTMT------------GSELA----EYR-QEIRT-RLSN-------------------------------P-SK--F--I----------------HNKSL----------------------------------------------------APLVFSNFSF-------------------------------------DDEVM--SQLGL------------------SPEAW----------------PLAI--------------ITSNKQEPIADRT-LLAQL--------------GL---SQ----TEVD-----------QPV----------------------------------------------------------------------------------------------REYKWG-AAYAL-NREH-SDLIILKRLLLGD----RV-------DSLYAMLD----ES----YLKYVAFC----------------------------------------------------------------------------------------------------------------------------------------------------------------DQYEDAGRQLPLLV-----------QDELS-AASYLEYDDYQNAKSALDAA---------------------------------------QQA----------------------------------------------------------------------------------------------------------------------------------------------------------------------------------------------------------------------------------------------------------------------------------------------------------------------------------------------------------------------------------------------------------------------------------------------------------------------------------------------------------------------------------------------------MSTLIAEN----------------------KGLVERL---------------QALQDKEKSSGGGA--------------------APRRF------------------------------------------------------------------------------------------------------------------------------------------------------------------------------------------------------------------------------------------------------------------------------------------------------------------------------------------------------------------------------------------------------------------------------------------------------------------------------------------------------------------------------------------------------------------------------------------------------------------------------------------------------------------------------------------------------------------------------------------
>Query_10062_E_costatus_2696053
MAVEMLAARMKRAFLSLELDETAEQQSPSQKRARQTTVGADSKAAAQQGHG-AQESACPDLNEGRNSADDNNAADCSHAVAEEPISAADCDPPIVKLGYCSFSNGMEARSYISHLLRTTTLGQPLQEYELALMLDVLAKGHPYAQDKLSAGVKAILVAPLGFDRANLQHLQYARSL-------------------GFPA-----RLLNHVPGQKPPNPKQRAFYVVHLDNSLEDFSYLLCLRCLFARDAEYLQVQRPSRSSNQFKKSSSNNGRTEAKQGYQQQQPGGPARELCRRRGFASSEDRQPTSALTQ-------------------------------------------------------------------------------------------------------------------ATAKDAAAPEAAPSTVQAVTG-----------------SLTNGTSSPGARGAPVDAELL-----------------------------------------------------------------------------------------------------------------------------------------------------HQDREAASGK--VSLLPHRQPVHINVMVYGESGLGKTTCIRNLIGDWKIK-HEGAALK--------------------------AAAAGNS---------------GTSSKTSLQQLRD-----DPDS-------------LRVELEP---------------------------------------------------------------V--WDDE--------------------------GPSDKE-LHFS--FQ-----------DMP-GW----GD---DI-----NL-VNNLQ-----TVV----KF-LLR---------------------QRQLDYVSNRAGR-------------------KEYDPAPGA-KMTRG-------------IT----VCLYFLPAH---H---VKS--------VD-------------------WVMMAAISK---LVAVI-PVIAKADTYT------------PQELE----DFR-TELLQ-VIRHRR-------------------------------------P-----SPQSQ----------------------AAANSDASQAAH---------------VDALVDSGRLTKSDSGAVRANMA--------------------------------------------------------LAEELSLKTYSFKPQDVERLGASAD------RLPVFTV--------------VGAKDKLTQE-------QA--------------DKFG-G-----------------EAGDPC----------------------------------------------------------------------------------------------RMYAWG-PAFPF-SRDH-SDHIILKQALCGHRN-AAIY-------DLLQDSW--------ARAHTFAKQF-EQQLYMK-SI-----------KVAA-------G-SERASDPSL-------------------------------------------------------------------LQPLI-DEIC---CAKCGAS-------------------------------------------------------------------------GELQDKL-----------------------------RTDAEKK---LSG------------------------------------------------------------------------------------------------------------------------------------------------------------------------------------------------------------------------------------------------------------------------------------------------------------------------------------------------------------------------------------------------------------------------------------------------------------------------------------------------------------------------------------------------------DLKAALARPDKL--------------------------------------AAELQKEKQEKDRL--------------NSEV--AKLTKESLGSFASGMGCSLFF-VL-VILGLVALIWSSTVSV------------------------------------------------------------------------------------------------------------------------------------------------------------------------------------------------------------------------------------------------------------------------------------------------------------------------------------------------------------------------------------------------------------------------------------------------------------------------------------------------------------------------------------------------------------------------------------------------------------------------------------------------------------------------------------------------------
>Query_10063_E_costatus_2497596
--------------------------------------------------------------------------------------------------------------------------------------------------------------------------------------------------------------------------------------------------------------------------------------------------------------------------------------------------------------------------------MDRECCHVSAHRLAESTLSRAPWGATSQRIAAVST----NRRSMEGVNVYRVLQKRTALQAVDNEHPGDGPPPVAFATPPG---------------------------SVDLSTPTDGSSSPHSSIHSSIHDSVDSDKLTS------LPSTTLEKAAVAEIKSKDLMSTAVTLDDDQQAIS--------------------------------------QTAPRMRAPER----------E-----------------------------------V------------HASFLAAGDNGVGKTTFLHQLINSYR-----QAPGIHYK-----------------AAAADGC----SMHQ------------FVSDPESLA--------------------------IRLGPIRV---------------------------------------------------------------P--EERL-------------------------------N-IQLS--LQ-----------DSP-GV----GD---DI-----NY-KSFLR------MLV---KH-LLQ---------------------QQET--------------------------DYKLLGGNIQH--LGPAMAGT-----LKNSVT----ALLYFLPPH------KLKK--------LD-------------------IIMMAALSQ---LVPLI-PVVGKADTMT------------QQEAL----KYR-DELVA-ALQD-------------------------------A-DG--F--VGR--------------GDSSM----------------------------------------------------RPLEVNLFQF-------------------------------------PDEDL--LNVNV------------------TPSSD--------KHI------YFV--------------ITSDTYQ-------------------------------DG-------------------RPV----------------------------------------------------------------------------------------------RVYPYG-VFDAA-NREH-SDFIVLKRLLMSD----QN-------NGFWSLQD----SA----LQYYYNFC----------------------------------------------------------------------------------------------------------------------------------------------------------------TQYEAAGMALDTLV-----------DSICATWSPYLDYDEY----LALKGL---------------------------------------KEA---------------------------------------------------------------------------------------------------------------------------------------------------------------------------------------------------------------------------------------------------------------------------------------------------------------------------------------------------------------------------------------------------------------------------------------------------------------------------------------------------------------------------------------------------------DQS----------------------KGLKGVF---------------SGLS--RKGSLKSQ--------------------QKNQLTGRVSM------GGHS----------------------------------------------------------------------------------------------------------------------------------------------------------------------------------------------------------------------------------------------------------------------------------------------------------------------------------------------------------------------------------------------------------------VVSMGGHKPKALSRANS-----------------------------------------------------------------HGGGALEAE------------------------------------------------------------------------SSLPHGGALEDAVVY------------------------------------------------------------------------------------------------------------------------
>Query_10064_E_costatus_2565032
-----------------------------------------------------------------------------------------------------------------------------------------------------------------------------------------------------------------------------------------------------------------------------------------------------------------------------------------------MAPQ--QKNK-GIF---------------ANFGKSKEAVSGTQVTK-VAATTVAPPA-APAKLAPVELPVKKVEAPVKPAVVYEVPA-EIKTPTP---A-EIKLPVTVTPAPTP---------------------------APE---PAPKHVTPEIKMPASAKRAAPASRAA--------PPPAEHVSPISKLRV-----------DDARAAW--------------------------------------QARPSIPVR----------LLD-----------------------------------N------------YVNFMVMGESGLGKTTFIRNLVSSY-----KTQKAQPSD-----------------GSST-------SLAQ------------FQSDPESLK--------------------------TIVEPMEV---------------------------------------------------------------R--EAGR-------------------------------R-LHVT--IQ-----------DMP-GW----GD---DI-----NL-VRYLR------VVV---DF-ILA---------------------QRAK--------------------------DYELLAGSRGL--NETAMCG-----QLQNSLT----ACVYFLTPH------RVKK--------VD-------------------LIIMSALSQ---LVTVI-PVIAKADTMT------------EKELE----QYR-KEVRT-MLSA-------------------------------P-SK--Y--A----------------PSKTL----------------------------------------------------APLDFNTFGF-------------------------------------AADVL--ADLGL------------------NPENM----------------PLAL--------------ITSNDHEPVVDTA-LQAEL--------------GLESPEV-------Q-----------QPV----------------------------------------------------------------------------------------------RNYRWG-VAYAL-NRDH-SDLLTLKRLLLGD----KV-------DSLYAMLD----ES----YSRYLTFC----------------------------------------------------------------------------------------------------------------------------------------------------------------KQYEANGKQLPLIV-----------QNAAAMCTPYLEYDDYSNAKTALDSA---------------------------------------QQA----------------------------------------------------------------------------------------------------------------------------------------------------------------------------------------------------------------------------------------------------------------------------------------------------------------------------------------------------------------------------------------------------------------------------------------------------------------------------------------------------------------------------------------------------MSSLMAEN----------------------KVLVERI---------------NALE-RG-----------------------------RTSMT----------GARA--------------------------------------------------------------------------------------------------------------------------------------------------------------------------------------------------------------------------------------------------------------------------------------------------------------------------------------------------------------------------------------------------------------------------------------------------------------------------------------------------------------------------------------------------------------------------------------------------------------------------------------------------------------------------------------------------------------------------
>Query_10065_E_costatus_2442078
-------------------------------------------------------------------------------------------------------------------------------------------------------------------------------------------------------------------------------------------------------------------------------------------------------------------------------------------------------------------------------------------------------------------------------------MEIAAA------KNGSRASR-----------PHNSINE-----SAKQIPV-------------------------------------HSLDAADHPHVSMGSFERNPSGYTP-------------------PSM-IPDAGGLTP-------------------------------QLTA--RTSIS-H---VSSLDYRNKQLALLGPMRPQPTKIWK-----------------RKFVKLMVVGDSGLGKTTLISALLSKP------GEQ--L------------------------------QVHD-G--------------TNTPLNQFLK-----DPDS-----------LITRVTWKD---------------------------------------------------------------E--QDK-------------------------------VV-WVFR--VQ-----------DTP-GY----GD---DQ-----DI-SLHIN-----MIV----KH-IN----------------------QQNTKWLEMESAK-------------------DRCIDLIDV--EDPR-------------VD----VCLYCLPPH---R---LRQ--------ND-------------------IRYMAELSK---HVPII-PVIMKADTMT------------IHEAQ----RFR-QEVVN-RLQNPAL----S---GIR-------------------GK--I-EM--------------------------------------------------------------------------------------------------------------------------------------------------FQFSPSTMERAGLPSS-AAM-SI-PPFVV--------------IASNDINQAA----LQDDP----------PTFWPE-------------------------------------------------------------------------------------------------------------------------RSYKWG-TAEAF-NPDH-SDLLFLRSLLMAE----AL-------EEVSVQKR--------QRYEDWRQKH-LATPFFVG--------------------------------------------------------------------LR----------------------RRLVRFVMWTALPAA---AVVWAANNGFDQ-------------------------------------------------------------------------ERMKESL-----------------------------RSTGRRIKGKVTG------------------------------------------------------------------------------------------------------------------------------------------------------------------------------------------------------------------------------------------------------------------------------------------------------------------------------------------------------------------------------------------------------------------------------------------------------------------------------------------------------------------------------------------------------KQD-QAPA-----------QPGGAE--------------QAESAAAAALREAETAILAAEQAQ--------QAALEELHKKKQQQHQ-PQKKKGWFGV---------------------------------------------------------------------------------------------------------------------------------------------------------------------------------------------------------------------------------------------------------------------------------------------------------------------------------------------------------------------------------------------------------------------------------------------------------------------------------------------------------------------------------------------------------------------------------------------------------------------------------------------------------------------------------------------------------------------------------
>Query_10066_E_costatus_2654810
-----------------------------------------------------------------------------------------------------------------------------------------------------------------------------------------------------------------------------------------------------------------------------------------------------------------------------------------------M------------------------------------------------------------------------------------------------------A--GALPRAEL---------------------------KAA-LPSTAKSQLSAQP-------------------------SGQQLQTGFHLAR-----------DDAVAAW--------------------------------------QNRPRVRSR----------LLD-----------------------------------T------------HVNYCVLGESGLGKTTFINNIISSYK----IANAARVQD-----------------GSST-------TLNQ------------FQADPESLR--------------------------TELEPMIV---------------------------------------------------------------P--ECSR-------------------------------R-VLIS--IQ-----------DMP-GW----GD---DI-----NL-TRYIR------AIT---TY-LLE---------------------QRSK--------------------------DYEKLAGIRSL--DETAMCG-----QLQYSIT----ACLYFIPPH------RIKK--------VD-------------------LILMSAVSQ---VVPII-PVISKADTMT------------DRELA----LYR-AEINN-MLAN-------------------------------P-NK--F--F----------------VQRNM----------------------------------------------------PVLEINVFNF-------------------------------------ANAIS--DSLAI--------------------GNL----------------PLAV--------------TCSRDSEPCDNPA-FLASL--------------GLEDVA-----QNPS-----------QPV----------------------------------------------------------------------------------------------RQYKWG-SVYPL-NRGH-SDLIVLKRLLLGD----KV-------ESLYSMLD----DS----YKRYVQFC----------------------------------------------------------------------------------------------------------------------------------------------------------------SNFEENDKQVQLAV-----------QDVCSAVAPYLEYDNSVKARVALGSA---------------------------------------KSV----------------------------------------------------------------------------------------------------------------------------------------------------------------------------------------------------------------------------------------------------------------------------------------------------------------------------------------------------------------------------------------------------------------------------------------------------------------------------------------------------------------------------------------------------MHTLTEEN----------------------KMLAERL---------------TEVE-RDKAELLER--------------------LRSARVYRESRSARDPRDAKS----------------------------------------------------------------------------------------------------------------------------------------------------------------------------------------------------------------------------------------------------------------------------------------------------------------------------------------------------------------------------------------------------------------HAQAQAQVENSIKAVV------------------------------------------------------------------------------------------------------------------------------------------------------------------------------------------------------------------------------------------------------------------------------------------
>Query_10067_E_costatus_2444019
--------------------------------------------------------------------------------------------------------------------------------------------------------------------------------------------------------------------------------------------------------------------------------------------------------------------------------------------------------------------------------------------------------------------------------------------------------------------------------------------------------------------------MTTQSMYQPMSSAF----SASRNGREPLILGEGSN------PM-QSIDMGSKRTSATETDGFD-----GFANGELSTS-----RRQTGTDRLNS--FNSTMSG---RLYDRQVSQQQ-LLGPKRPRPHKIWK-----------------KKFIKVLVVGDSGLGKTTLVKTLLSTP------GER--L------------------------------QVHD-G--------------TYTPADQFIK-----DPES-----------LCSTVTWKD---------------------------------------------------------------E--EDR-------------------------------VI-WVYR--IQ-----------DTP-GY----GD---DL-----DI-MNHIN-----MII----GY-LN----------------------KCNEKWLQMESAR-------------------DRNQDLAEV--EDPR-------------VD----VCLFCVPPH---R---LRP--------ID-------------------IRYMYELGK---AVPII-PVITKADTMT------------IREAQ----NYK-QEVFN-RLQNPNV----A---HVR-------------------GK--I-QT--------------------------------------------------------------------------------------------------------------------------------------------------FKFDKETLERAGMGDA-ASS-NT-PPFLV--------------IASNDINEGM----NQMEV----------PVFWPE-------------------------------------------------------------------------------------------------------------------------RRYPWG-TAEAF-NSDH-SDLLHLRALLLKE----AL-------EDICKDKR--------NRYESWRRQR-LAKP---K--------------------------------------------------------------------FG----------------------TKVRQFIITTVVPVA---VAVYVAQRGIDV-------------------------------------------------------------------------EQVKSKA-----------------------------RSLRDKLRRSSKK------------------------------------------------------------------------------------------------------------------------------------------------------------------------------------------------------------------------------------------------------------------------------------------------------------------------------------------------------------------------------------------------------------------------------------------------------------------------------------------------------------------------------------------------------DKVAKPA-EAA--------------------------AVVVE-EPA-PLPEPEPEP-VPVAPPA---------------P---------PAKKGWLW----------------------------------------------------------------------------------------------------------------------------------------------------------------------------------------------------------------------------------------------------------------------------------------------------------------------------------------------------------------------------------------------------------------------------------------------------------------------------------------------------------------------------------------------------------------------------------------------------------------------------------------------------------------------------------------------------------------------------------
>Query_10068_E_costatus_2545020
---------------------------------------------------------------------------------------------------------------------------------------------------------------------------------------------------------------------------------------------------------------------------------------------------------------------------------------------------------------------------------MAPASVEKKKTGVGFFGFA-S---KKDKAVTPEMITKGSDRAVKSSPVVSKTA--VAAPTGPIPKAPAPAATKAAPAATN---------------------------IAA-AAVTSSAPPSPGSPAALKRKLMGATPEPA-------VAPEVPSAIH--LRR-----------EDAAAAW--------------------------------------QSRPRMPSR----------LMD-----------------------------------T------------YVNFMVLGESGLGKTTFIKNLTSSFK----VVNGGRVQD-----------------GSST-------TLSQ------------FQADPESLR--------------------------TVLESMDI---------------------------------------------------------------P--ESSR-------------------------------R-LMIS--IQ-----------DMP-GW----GD---DI-----NL-MRYLR------IIT---SF-LLE---------------------QRAK--------------------------DYEKLAGGRAL--DETAMCG-----QLQHSIT----ACLYFIPPH------RVKK--------ID-------------------LVLMAAISQ---LVTII-PVIGKSDSMT------------EMELA----TYR-SEVLN-MLHT-------------------------------P-NK--F--V----------------AARNL----------------------------------------------------PQLEVSIFNF-------------------------------------AETIL--TDLGM------------------QKSQL----------------PIAI--------------VTSREAEPCDDPA-FLSSL--------------GLDEVT------NPT-----------QPV----------------------------------------------------------------------------------------------RQYRWG-AVYPL-NRSH-SDLIVLKRLLLGD----RV-------ESLYAMLD----DS----YSRYMAFC----------------------------------------------------------------------------------------------------------------------------------------------------------------NAFEESGKQLQMVV-----------QDACQVGGPHLEYDDYAKAKVALDSA---------------------------------------KAA----------------------------------------------------------------------------------------------------------------------------------------------------------------------------------------------------------------------------------------------------------------------------------------------------------------------------------------------------------------------------------------------------------------------------------------------------------------------------------------------------------------------------------------------------MSTLSEEN----------------------RILAERL---------------AAAE-KEKKQLMER--------------------LRGSTAN----------------------------------------------------------------------------------------------------------------------------------------------------------------------------------------------------------------------------------------------------------------------------------------------------------------------------------------------------------------------------------------------------------------------------------------------------------------------------------------------------------------------------------------------------------------------------------------------------------------------------------------------------------------------------------------------------------------------------------------
>Query_10069_C_CCMP2293_1954666
---------------------------------------------------------------------------------------------------------------------------------------------------------------------------------------------------------------------------------------------------------------------------------------------------------------------------------------------------------------------------------MAVSS-------------------------------------APPSPSA-----------------------SDDEFVQS---------------------------GMSVGESTSFR-SFSVA----------------EDGSTPTARLLPSAPSMDDVTPFDKASGDGAE----------------------------------------------------EGAKVGVRRMKGTRKT-----------------------------------W------------HFKMIVVGESGLGKTTAIECLTADLC----------------------AS-PPRDNANPR------PARTSEQ----------RGISAKTIN--------------------------IEEGEPFE---------------------------------------------------------------I-VSGND-------------------------------NVIMLT--IV-----------DTP-GY----GD---KV-----DC-SSDMG-----SIC----DY-I-E---------------------KQWEKYRDADQGVP-------------M-----------EE--HNSL-------------VT----CCLYFIAPH------RLKK--------ID-------------------TAFLSRVSA---KVPCI-PVIAKSDTMT------------KEEAR----AFR-AEVANTLAKH---------------------------------PE--I-KL-Y--------------DWKYGDKKVVD---------ESVAKYR-------------------------EKHE-------------------------------------------------------------------------------------G---------QALPPFTI--------------VANSSG------------------------------K-----------------------------------------------------------------------------------------------------------------------RIYEWG-TCDLE-NENH-SDFALLRRLVLEE----HL-------YEMKKKAE-------ES-YKAWKRAG-GTSA-----------------------------------------------------------------------------------------------VTRLLNQMRKWSVRLWAP----------------IALLIVVVF-VSFFFHAAWSE-KASLNEQLAAFREKSGELAQ--QLA----AAERRVEESHEYCKALATEGETLKKDLAASKERNERGEADA------QLT-QGECRNAMLGLTRQSEV----------------------------------------------------------------------------------------------------------------------------------------------------------------------------------------------------------------------------------------------------------------------------------------------------------------------------------------------------------------------------------------------------------------------------------------------------------------------------------------------------------------------------------------------------QEQLKKEHTTSQANL---------------KQQHQAV---------------VDKQNDKAEILRKQ--------------------IKDLELRVGEKAGCWL-------------------------------------------------------------------------------------------------------------------------------------------------------------------------------------------------------------------------------------------------------------------------------------------------------------------------------------------------------------------------------------------------------------------------------------------------------------------------------------------------------------------------------------------------------------------------------------------------------------------------------------------------------------------------------------------------------------------------------
>Query_10070_C_paradoxa_13652
------------------------------------------------------------------------------------------------------------------------------------------------------------------------------------------------------------------------------------------------------------------------------------------------------------------------------------------------------------------------------------------------------------------------------------------------------------------------------------------------------------------------------MGGADTNSTTCTSGARTPTRDNEFLFDGD-R----------------------------------------------------RAP-GLLRIPENKKAK-----------------------------------H------------FLNIAFLGAEGLGKTTSIFALLHIYG----LKKEKLDE-----------------------------IVKKHR----------MHEPTKEVQ--------------------------AIEIGNDD---------------------------------------------------------------E--LPGS-------------------------------N-VVLS--FL-----------DFP-GY----NV----S-----TG-AKWLT-----TVE----DT-L-R---------------------SRIHAYSDRKSRYV------TGGELSDE----E-KKMCSCN--VDER-------------IH----LAIFFIGPH---S--RISD--------FD-------------------IQVMTEVRK---KANLT-VVIAKSDAMT------------TAEAK----GLD-LYKPF-DADT----------------------------------D--V-NV-----------------------------------------------------------------------------SAHTSS-------------------------------------C-------N--------------------------------EGAFG--PVPPYSI--------------VSSREFN--------------------------HEGE-----------------------LS----------------------------------------------------------------------------------------------RVYNWG-TCRVE-DGAH-SDLCLLREALFSE----SF-------YRTLEET--------DRLMRSYNASQ-REERQ---------------------------------------------------------------------------------------------RREEEERQRREEEERQRREDKEERQRQEKERRRGDSCRIQ-----------------------------------------------------------------------------------------------------------------------------------------------------------------------------------------------------------------------------------------------------------------------------------------------------------------------------------------------------------------------------------------------------------------------------------------------------------------------------------------------------------------------------------------------------------------------------------------------------------------------------------------------------------------------------------------------------------------------------------------------------------------------------------------------------------------------------------------------------------------------------------------------------------------------------------------------------------------------------------------------------------------------------------------------------------------------------------------------------------------------------------------------------------------------------------------------------------------------------------------------------------------------------------------------------------------------------------------------------------------------------------------------------------------------------------------------------------------------------------------------------------
>Query_10071_C_paradoxa_20967
---------------------------------------------------------------------------------------------------------------------------------------------------------------------------------------------------------------------------------------------------------------------------------------------------------------------------------------------------------------------------------------------------------------------------------------------------MAHVDGDVDPDSDG---------------------------PKATAGATAGSGSQHAGAIETAVYVFVDRAGPSGTGRAEPTSPTSSMMDMSTIPPMEDLEPQDPT----------------------------------------------------RAPKDALRVPEDGKRR-----------------------------------K-------------LNVGVVG-----KTTAIFSLLHQYG----LQKNDLED-----------------------------IARRFD----------LREPTRERR--------------------------EIPV---P---------------------------------------------------------------P--LPGS-------------------------------N-LDMT--FI-----------DFP-GY----TS----L-----NG-MSWLQ-----GVE----DY-V-N---------------------GCYVRYSEMQKM-----------RLYSE----V-RD-------PDPR-------------VH----VVIYFIAPH---S--RLAE--------FD-------------------VQVLRRLGE---LTNLV-VVIAKSDAMT------------TNEAT----QFS-TQVRE-SLGE----------------------------------N-----------------------------------------------------------------------------------NIETFT-------------------------------------C-------N---------------------------INRGVRGAFG--PVQPYSI--------------VTSTEAS--------------------------EEGR-----------------------LY----------------------------------------------------------------------------------------------RRYNWG-SCFVD-DPAH-SDLGLVRDLLFSE----SY-------HDIIEAS--------DLKTQRHNQRL-LREME---------------------------------------------------------------------------------------------TAAQVEREQQEREQQQQRR----RQRKRRETALWSASGIALVIAICFFSIHSQKLELQKQLQASELQKIDFQQLERQKLEEE---KLKWQTLEQQKLE-QQKSELRELQQQLEQLEQQRIEQQKLEQ--QKLEKQKLEWQKLEQQKLEKQQTEF----------------------------------------------------------------------------------------------------------------------------------------------------------------------------------------------------------------------------------------------------------------------------------------------------------------------------------------------------------------------------------------------------------------------------------------------------------------------------------------------------------------------------------------------------QKLQKQLE-QLEQQQ---------------IEQKKRD---------------QQKLEKQKIELQKL--------------------EQQNQKLEKQHADYLKLQKQL----------------------------------------------------------------------------------------------------------------------------------------------------------------------------------------------------------------------------------------------------------------------------------------------------------------------------------------------------------------------------------------------------------------EQLEAEQKKKSSWF--------------------------------------------------------------------------------------------------------------------------------------------------------------------------------------------------------------------------------------------------------------------------------------------
>Query_10072_C_tobin_181777
---------------------------------------------------------------------------------------------------------------------------------------------------------------------------------------------------------------------------------------------------------------------------------------------------------------------------------------------------------------------------------------------------------------------------M---STR-----------------------SRE-SLQL---------------------------SAQLNAEW---------------------------------QRSGI---------------------------------------------------------------------------------------------------------------------------------------NFRIMLVGESGLGKTTFTRALLRPFV----------------------PD-DMLHGAAYV--------PAT-------------L-TARTTE--------------------------IKEIVHKV---------------------------------------------------------------D--NDGF-------------------------------P-VEIT--VV-----------DCP-GY----GD---QV-----DS-TPWIN-----SII----EY-V-Q---------------------QRYMDHYDMLSAPP-------------S----QNAPALALQ--RDGL-------------VH----VCLYFIAAH------RLKG--------VD-------------------LEFMRRLEP---HINLV-PIIAKSDTMT------------LAERD----AFR-RLILS-ELRA---------------------------------SG--V-KI-F--------------QLS---DT-------------------------------------------------AVAAGPLTPL-------------------------------------TQGAVGLEADAA------------------VSADAKVG-RVLSRST-TQPPPFAV--------------CSSE------------------------------DGT-----------------------------------------------------------------------------------------------------------------------RIYPWG-TCCVE-DPQH-SDLSTLRSMLFAS----SM-------VAAKRRTL-------EL-YETSYAAG-RRKV----------------------------------------------------------------------------------------------------EAEHARRQAAALA----RERFVGRSAMLLIRTSALTCA-VTGV---LSLV---RPQWVASARASI-EGLLGNPQWV----MHAA-LGALN--VFA----KRARGLLLFGLALPARLKA-AK------A-------------------------------------------------------------------------------------------------------------------------------------------------------------------------------------------------------------------------------------------------------------------------------------------------------------------------------------------------------------------------------------------------------------------------------------------------------------------------------------------------------------------------------------------------------------------------------------------------------------------------------------------------------------------------------------------------------------------------------------------------------------------------------------------------------------------------------------------------------------------------------------------------------------------------------------------------------------------------------------------------------------------------------------------------------------------------------------------------------------------------------------------------------------------------------------------------------------------------------------------------------------------------------------------------------------------------------------------------------------------------------------------------------------
>Query_10073_C_tobin_182412
------------------------------------------------------------------------------------------------------------------------------------------------------------------------------------------------------------------------------------------------------------------------------------------------------------------------------------------------------------------------------------------------------------------------------------MESRGS-EQLSDSFRHLSGASGASGLPLE---------------------------TWEADHEWDLASTTTGGG---ETGQGGDDLVPDGSIGIEYRTMKAAYSANVASPRSGSTPHHDPY----------------------------------------------------HGRITEPKTLREPA-M-----------------------------------E------------SFNLMVVGEAGLGKTTLLESFFQSFKDD-EASFALFERKETAIEIETRRQLAEAGAQRNAAERELQAAVEKAQYTRASAKQAEIEQMGQSMAALGAKLKELSAADERQRNELRSLRECCRGRRLEMKRAADQAD--FVAAAERQLEASILQSECDAVHIQLKQMRRA-------SDEPAGGPGGADDDGADDDDDTIERRSRRSRRALTSATVCIKAFDPFSITVGKHELQVT--LV-----------DTP-GY----GE---SL-----DA-QESFD-----VVE----QY-I-D---------------------GLFERQLRAESS------------WSPR----DAERL--RL--QDPL-------------VH----VCLYFIAPH------RLKH--------MD-------------------IAFMRALHK---KVNIV-PIIAKSDTMT------------TKEKE----EFK-QQLRE-TLQR---------------------------------EG--I-EA-Y--------------AF----------------------------------------------------------DQGVIRS-------------------------------------M-------E-----------------------------AQDKCEYQ----QPWAV--------------IGSTDAF-----------L--------------DAGH-QV--------------------YL----------------------------------------------------------------------------------------------RKYPWG-DALSS-EPAH-SDLPALRNLLMWS----GQW------HDLKMAAR-------SK-YEIWRAHG-PDCL-------------------------------------------------------------------------------------------------------------------------------------------------------------------------------------------------------------------------------------------------------------------------------------------------------------------------------------------------------------------------------------------------------------------------------------------------------------------------------------------------------------------------------------------------------------------------------------------------------------------------------------------------------------------------------------------------------------------------------------------------------------------------------------------------------------------------------------------------------------------------------------------------------------------------------------------------------------------------------------------------------------------------------------------------------------------------------------------------------------------------------------------------------------------------------------------------------------------------------------------------------------------------------------------------------------------------------------------------------------------------------------------------------------------------------------------------------------------------------------------------------------------------------------------------------------------------------------------------------------------------------------------------
>Query_10074_P_globosa_25178
----------------------------------------------------------------------------------------------------------------------------------------------------------------------------------------------------------------------------------------------------------------------------------------------------------------------------------------------------------------------------------------------------------------------------MLDAYPVDVDARDSFSDLGQSFTSRTADEWADCANSE---------------------------------DWGSPPSPCGGTLQEEKTAGPDGLVADGVIGDEYRRLRDAKRVS-----SMGSPTRDPY----------------------------------------------------HNRSMEPRLSRDPP-R-----------------------------------E------------SFNLMVVGEAGLGKTTLLESFFKSFKDD-DATFALFERKETHSVIETRRQIEEASARRTVCERDIRVHAEKGAYTEADRAQHEAKQLAAQIERLAERLKQLCASDERRREELHALRETARTLRMDMKRAADQQD--FPLAAEKQLLAEVVQSECNVLQAELKKMRGARKIGGKVSPTASAAAGAAEEEGEEGEEG--EQLARSGDGAINAATVRVTPFDPFSISVGKHELQVT--LV-----------DTP-GY----GE---FV-----NT-EASFE-----VIG----RY-V-E---------------------ELFEQHLHTEQE------------VARR----EPDRL--VY--DDRM-------------IH----CCLYFIAPH------RLKH--------ID-------------------LAFMRRLHK---YVNIV-PIIAKSDTMT------------TKEKE----EFK-LQVRE-ALIS---------------------------------SG--V-EL-F--------------PF----------------------------------------------------------DLDVVRA-------------------------------------M-------E-----------------------------QQDKQEYK----PPWAV--------------VGSTDAY-----------L--------------EAGL-TV--------------------YQ----------------------------------------------------------------------------------------------RKYPWG-NALSS-EPAH-SDLPALRNLVMWS----GQW------QELKLSTR-------AK-YEVWRAER-GLLAD--------------------------------------------------------------------------------------------------ASTSIGRGCHAAAARLARAGRAVADGYVSACRLLRLPPRATLAALLLLLLAAAGAAAASAVQGKWAANRSASHKLELLREQVKQLSSGKAALGQQYEAKYAALSEELGGAKALAEEAIAARAQLQRDNVQLRAEIAHQAKDTRGRQHEH----------------------------------------------------------------------------------------------------------------------------------------------------------------------------------------------------------------------------------------------------------------------------------------------------------------------------------------------------------------------------------------------------------------------------------------------------------------------------------------------------------------------------------------------------EKELQGAR---KAQA---------------RAESTCA---------------RAEAQTSSGTSQGT--------------------SWNLGEWGLGAWGATENLARD----------------------------------------------------------------------------------------------------------------------------------------------------------------------------------------------------------------------------------------------------------------------------------------------------------------------------------------------------------------------------------------------------------------ATAKARDASRRALGKVE-----------------------------------------------------------------ALGASLESA------------------------------------------------------------------------SETLGKASEIGRASAARASQAAGTLRKGA--------------------GAAAKHVLNEVKGHVVQPVG------------------------------------------------------------------
>Query_10075_P_antarctica_8467
----------------------------------------------------------------------------------------------------------------------M------------------RRHALLL--LLLPALVSASVLSSIMKAKEAKGRAPNE-----PTYLSDAADPHEVPEATVPMM-----QLRSGLSRQVQE--------------------------------------------------------ALEAHG-----------------------------------------------------------------------------------------------------------------------------------------------------------------------------------------------------------------------------------------------------------------------------------------------------------------------------------------------------------------------------A------------SITIMVVGETGAGKTSLLSNLFHR-----KLDWP-----------------------------------------V---G-------SRTEA--------------------------IKELTVSFQ-----LQG------------------------------------------------------EGTETSV-------------------------------P-FEAR--LV-----------DSP-GW----GD---LM-----SL-ERSFG-----LVT----RT-L-D---------------------TKYRTTLRAETRLD------R----GST----RRPHLVPFE--GGQH-------------VD----VVLYCFNPH------RCKG--------VD-------------------MAFLQRLKR---RACIV-PVLCKADTMT------------TVELK----RFR-REVAE-ALSA---------------------------------AG--V-QV----------------------------------------------------------------------------------------------------------------------------------------------------------------AH--------PPLAV--------------ICSDELD---------PP---------------------Q--------------------RG----------------------------------------------------------------------------------------------RRYPWG-TAASEADTDH-AQLAVLRRFLLTD----GL-------LALKQASQ-------A-HYEDFRRTT--LRRR---------------------------------------------------------------------------------------------RRRRALAVAIGAAIARLARLQGREEWRGLLLRPTPTPV--------PAPRRANQWWRE-----------------------------------------------------------------------------------------------------------------------------------------------------------------------------------------------------------------------------------------------------------------------------------------------------------------------------------------------------------------------------------------------------------------------------------------------------------------------------------------------------------------------------------------------------------------------------------------------------------------------------------------------------------------------------------------------------------------------------------------------------------------------------------------------------------------------------------------------------------------------------------------------------------------------------------------------------------------------------------------------------------------------------------------------------------------------------------------------------------------------------------------------------------------------------------------------------------------------------------------------------------------------------------------------------------------------------------------------------------------------------------------------------------------------------------------------------------------------------------------
>Query_10076_E_siliculosus_19220
---------------------------------------------------------------------------------------------------------------------------------------------------------------------------------------------------------------------------------------------------------------------------------------------------------------------------------------------------------------------------------------------------------------------------M-NFPVA-----------------------AFDGSFVS---------------------------PSRQN----------GP----------------RRPGDPVRRQAPN---------------------------------------------------------------------------------------------------------------------------------------QLRVMVAGESGLGKTTFLNNIFRHLN----------------------QGQNPMDQGSVV-------HGQTGG----------IFGHSKTLK--------------------------IEEREFDH---------------------------------------------------------------T-TSGGQ-------------------------------Y-YKFF--LV-----------DTP-GY----GD---HV-----NV-RKSFQ-----PVV----DF-I-I---------------------RGSRRYLAEIKRGN-------------D----------TPS--EDGR-------------TD----VCIHFIAAH------RCKS--------ID-------------------IEYMKQLSK---VVAMIPPVIGKSDSMT------------VDEMF----DFK-KAIADSAAKA---------------------------------NG--L-EF-F--------------TFS---ERAWE---------KCLAALN-------------------------I---------------------------------------------------------------------------------ADEPIWLG-------E-RRPPPYAV--------------ISSQVDDPNGN-----AHA--------------HDPV-----------------------------------------------------------------------------------------------------------------------RRYPWG-ECHVM-RPEH-SDNTYLQCLLLEV----GF-------QDMKDKMR-------KR-YEAFKKQE-AKPL-----------------------------------------------------------------------------------------------VTRVGEKNREYRLAIAS----------GKPSTILVVLAVIFAF-VAVILA--------ATQVHAVNGNEPSTGLADWRELI----LKIQQVEGSDRIVTTVDSEEETLDVLMKVLMDNRKIWTFRG------GPA-GSTIR-----------------------------------------------------------------------------------------------------------------------------------------------------------------------------------------------------------------------------------------------------------------------------------------------------------------------------------------------------------------------------------------------------------------------------------------------------------------------------------------------------------------------------------------------------------------------------------------------------------------------------------------------------------------------------------------------------------------------------------------------------------------------------------------------------------------------------------------------------------------------------------------------------------------------------------------------------------------------------------------------------------------------------------------------------------------------------------------------------------------------------------------------------------------------------------------------------------------------------------------------------------------------------------------------------------------------------------------------------------------------------------------------------
>Query_10077_E_siliculosus_19219
---------------------------------------------------------------------------------------------------------------------------------------------------------------------------------------------------------------------------------------------------------------------------------------------------------------------------------------------------------------------------------------------------------------------------MPPNTTM-----------------------ATDSGMDS---------------------------PVVG----------ASV----------------RVPGPPQKSQAPD---------------------------------------------------------------------------------------------------------------------------------------QLRVMVAGESGLGKTTFLNNIFRHLN----------------------RGENPMDQAATV------VQAAGRG----------VFDNGKTLS--------------------------IEEREFDY---------------------------------------------------------------K-TERGQ-------------------------------D-YKFF--LV-----------DTP-GY----GD---HV-----NV-SQSFQ-----PVV----DY-I-M---------------------NGNRRYLAEVRKGN-------------E----------TPK--EDGR-------------TD----VCIYFIAAH------RCKP--------ID-------------------IEYMKQLTK---AVAVI-PVIGKSDSMT------------VDEMK----DFK-TGIVDLAAQD---------------------------------NE--L-EF-F--------------QFS---DTSWN---------ECLTTLG-------------------------F---------------------------------------------------------------------------------TATPDWLG-------E-RQPPPYAV--------------ISSKVDEPHGG-----L-I--------------RNPA-----------------------------------------------------------------------------------------------------------------------RRYPWG-TCRVM-ETTH-SDNTYLQCLLLEV----GF-------QDMKDEMK-------AR-YKAFVKEQ-TRPIT---------------------------------------------------------------------------------------------EVTVGVIKSLPRRASYAALNVVHEAEGRRPKSVLALTMAAVCAM-VAVMLAYLLCGVSGAPPILGGGMHNPPEGLADWAKVI----EKIQELEGWERILAAVNSGGEHLDVLIDVLIEDYK---IKY------GAE-EQ-ARPT---------------------------------------------------------------------------------------------------------------------------------------------------------------------------------------------------------------------------------------------------------------------------------------------------------------------------------------------------------------------------------------------------------------------------------------------------------------------------------------------------------------------------------------------------------------------------------------------------------------------------------------------------------------------------------------------------------------------------------------------------------------------------------------------------------------------------------------------------------------------------------------------------------------------------------------------------------------------------------------------------------------------------------------------------------------------------------------------------------------------------------------------------------------------------------------------------------------------------------------------------------------------------------------------------------------------------------------------------------------------------------------------------
>Query_10078_E_siliculosus_32446
---------------------------------------------------------------------------------------------------------------------------------------------------------------------------------------------------------------------------------------------------------------------------------------------------------------------------------------------------------------------------------------------------------------------------MPPNTTV-----------------------GTDPCMAS---------------------------PVVGDPQAKDGGNAPSV----------------RVPGPPQQRPTPD---------------------------------------------------------------------------------------------------------------------------------------QLRVMVAGESGLGKTTFLNNIFRHLN----------------------RGENPMDQAATV------VQAAGRG----------VFGNGKTLR--------------------------IEEREFDY---------------------------------------------------------------K-TERGQ-------------------------------D-YKFF--LV-----------DTP-GY----GD---HV-----NV-SQSFQ-----PVV----NY-V-M---------------------NGNKSYLEEVMKGN-------------E----------TPE--KDGR-------------TD----VCIYFIAAH------RCKP--------ID-------------------IEYMKQLSK---AVAVI-PVIGKSDSMT------------VDEMK----EFK-TAIVDLAAQD---------------------------------DQ--L-KF-F--------------QFS---ETSWN---------ECKGALG-------------------------P---------------------------------------------------------------------------------TDPPNWLG-------E-RQPPPYAV--------------ISSKVDESHRG-------I--------------RSPA-----------------------------------------------------------------------------------------------------------------------RRYPWG-TCHVM-ETAH-SDNTYLQCLLLEV----GF-------QDMKKEMK-------TR-YKAFVKEQ-TRPTT---------------------------------------------------------------------------------------------EVTVDAIKRLPRW-------VAHKVQGRGRKSVLVLISAVVCAL-VAVVLAHLRCGVNGTPPIEGGGMYNPPESLANWAKVI----EKIQKLEGWDRILAAADSGEEHLAILIDVLMEYYKNTELRN------KAQ-EKHPRHA---------------------------------------------------------------------------------------------------------------------------------------------------------------------------------------------------------------------------------------------------------------------------------------------------------------------------------------------------------------------------------------------------------------------------------------------------------------------------------------------------------------------------------------------------------------------------------------------------------------------------------------------------------------------------------------------------------------------------------------------------------------------------------------------------------------------------------------------------------------------------------------------------------------------------------------------------------------------------------------------------------------------------------------------------------------------------------------------------------------------------------------------------------------------------------------------------------------------------------------------------------------------------------------------------------------------------------------------------------------------------------------------------
>Query_10079_N_oceanica_577932
----------------------------------------------------------------------------------------------------------------------MTTFTPSDAQHQLQQQQEEEQDGGQASFFGVMSYHSQTVQVTGGEERDGDGKASDEDDESKMSASSLSSQSFPSPSSSALSAFMHDHQLQQQQQRQQQQQQQQQQGAEGDASSSSTSTPSVPLPPLPGTAATATAPVPLKKRMDESIGDEYQRIAAQKARGEQRLAAMTASKEHAR--RKFPQM-------------------------------------------------------------------------------------------------------------------------------------------------------------------------------------------------------------------------------------------------------------------------------------------------------------RRVYTD-----------------------------------Y------------HLKVMVAGEAGHGKTTFINNMFSSYTQGRDVKEPPLP-H---------------DGSRT--------KTSD---FL---A-------DPSGL--------------------------CTRFTVTNE-----------------------------------------------------------------EALE-------------------------------R-VHYT--IQ-----------DTP-GF----GD---DT-----DI-CRSID-----MIL----NY-I-D---------------------DCNQTYLEAENDTS------R-----------MQPLGQCPG--GDAR-------------VD----VCLYFLAAH------RLKW--------ID-------------------IRFMQAISA---KVALI-PLLAKADSMT------------ADETL----AFR-SLVHK-ECLN---------------------------------HK--I-RL-F--------------DF----------------------------------------------------------GQEAKQR---------------------------------------------------------------------------VGIPPDLV---VPPFAV--------------VASNQFD---------EVR--------------GGGS-FW--------------------PV----------------------------------------------------------------------------------------------RDYRWG-TCEAF-STEH-SDCTYLKKLLLEE----GF-------HDLRQATD-------E-RYLVFRRTF--YQAE---------------------------------------------------------------------------------------------RAAAAETAATDKRRRQQWMLVSACLLGLWIVSSLVRTISGGGGGRWEGRAGGEGAVEGMQWNMTQAGGERGGRGGGGFSIWGGKSPADVSAFSYYSSPFPSSCSSHPLTSPF----------------------------PPSLSSTPSRPAWR----------------------------------------------------------------------------------------------------------------------------------------------------------------------------------------------------------------------------------------------------------------------------------------------------------------------------------------------------------------------------------------------------------------------------------------------------------------------------------------------------------------------------------------------------RRRQLWCRRSTK-------------------------------------------------------------------------------------------------------------------------------------------------------------------------------------------------------------------------------------------------------------------------------------------------------------------------------------------------------------------------------------------------------------------------------------------------------------------------------------------------------------------------------------------------------------------------------------------------------------------------------------------------------------------------------------------------------------------------------------------------------------------------------------------------------------------------
>Query_10080_T_minus_246899
------------------------------------------------------------------------------------------------------------------------------------------------------------------------------------------------------------------------------------------------------------------------------------------------------------------------------------------------------------------------------------------------------------------------------------------------------------------------------------------------------------------------------------------------------------------------------------------------------------------------------MRT---PKYRLQRMAELAGL-GGCGMFEKPAKV--------------V---NYRLLLAGESGLGKTTMMGNLFRSY------TQS--H------------------------------QGDA-QL----------DEHPKTRLEDFVD-----AGLR-----------HRLQQEFSV---------------------------------------------------------------T--YPEP--------------------------HCDKIQ-VNYF--LQ-----------DTP-GY----GD---DV-----NV-MNSIN-----VVA----NH-VK----------------------EQHLLWNKHVKWA-------------------RDRGVQVDI-SKDTR-------------FD----VCLYFISPH---RYRGIDV--------AY-------------------VEALR---K---YVNVI-PIIAKSDTMS------------VKELK----SFR-PTILD-PAAASGPVNGRAKAAGAKNSTS---------------GGTAS-PF--------------------------------------------------------------------------------------------------------------------------------------------------FSFPAELWEKYESRYGLCRP-DH-GVFAV--------------VSSPTEDTAAFKR-LFSVE----------PAAWPT-------------------------------------------------------------------------------------------------------------------------REYAWG-SAQAF-NPMH-SDTLALRIMLFEL----GF-------MHVDQSTQ--------AVYDRIIAQL-DGAAGR---------------------------------------------------------------------------RGGAA------------EVQWDCDFNS--------GGCDVLLDDRALGV-------------------------------------------------------------------------W-----------------------------------------------------------------------------------------------------------------------------------------------------------------------------------------------------------------------------------------------------------------------------------------------------------------------------------------------------------------------------------------------------------------------------------------------------------------------------------------------------------------------------------------------------------------------------------------------------------------------------------------------------------------------------------------------------------------------------------------------------------------------------------------------------------------------------------------------------------------------------------------------------------------------------------------------------------------------------------------------------------------------------------------------------------------------------------------------------------------------------------------------------------------------------------------------------------------------------------------------------------------------------------------------------------------------------------------------------------------------------------------------------------------------------------------
>Query_10081_P_imperforata_766787
-------------------------------------------------------------------------------------------------------------------------------------------------------------------------------------------------------------------------------------------------------------------------------------------------------------------------------------------------------------------------------------------------------------------------------------------------------------------------------------------------------------------------------------------------------------------------------------------------------------------------------------------------------MEAEPINPSTPSTV-RCVHPGKEDPRRFNILVVGESGIGKTTFLNTVFKAYTEK------------------------------------------DCSVV-------------RTDRTDDIV---------------------------EVGR----------------------------------------------------------FYVK--SDGN------------------------------ASDFDVT--LF-----------DSP-GY----GDL---V-----DN-----QVY----IDTLC-NF-VSE----------------------RHSRWLALENDLS----------------------EAERL-IRDDR-------------VH----CVIHFIAPH------RLKR--------LD-------------------ISCMRQLHC---LAPTV-PVVAKADSMT------------PDERRKFL-EYAHEKLNEFSISSPFG----------------------------------LCNL------------------------AGE-------------------------------------------------NSDSGKD----------------------------------SAGSESIAC--DDEI------------------EDEVIYPSLPAGSPLTSSDESPWIPP-------------IKTSTTSSINVPT--ANEKRSNATLSN----VESSHQSDM------PV------------PGGNHSPESSKFTDGQVT-----------------------------------------------------------------LFCVVSDPSFH--RVYPWG-TCEVE-NEEH-SDLMQLQRILFEGNL--SLVWN------------------------------------------------------------------------------------------------------------------------------------------------------------------------------------------------------------------------------------------------------------------------------------------------------------------------------------------------------------------------------------------------------------------------------------------------------------------------------------------------------------------------------------------------------------------------------------------------------------------------------------------------------------------------------------------------------------------------------------------------------------------------------------------------------------------------------------------------------------------------------------------------------------------------------------------------------------------------------------------------------------------------------------------------------------------------------------------------------------------------------------------------------------------------------------------------------------------------------------------------------------------------------------------------------------------------------------------------------------------------------------------------------------------------------------------------------------------------------------------------------------------------------------------------------------------------------------------------------------------------------------------------------------------------------------
>Query_10082_T_minus_324313
----------------------------------------------------------------------------------------------------------------------------------------------------------------------------------------------------------------------------------------------------------------------------------------------------------------------------------------------------------------------------------------------------------------------------------------------------------------------------------------------------------------------------------------------------------------------------------------------------MQAAAAALWATGATPTPKQVGTYLVHMRD---PKYRFDRMREMSNSKGNCGIHQASGKV--------------V---NYRIMLAGESGLGKTTMMNNLFSSY------TDK--P------------------------------VGNK-G-----------KQFDKTRLEDFMK-----PELR-----------VKLQESFQV---------------------------------------------------------------V--FPGP--------------------------QCTQST-VNFF--LQ-----------DTP-GY----GD---DV-----NV-MNSIN-----MVA----DH-AK----------------------DQHILWNKHVKAT-------------------TSIGLMPDI-QQDTR-------------FD----ICLYFISPH---RYRGIDV--------AY-------------------VAALA---K---YVNVV-PIIAKSDTI---------------------------------------------------------------------------------------------------------------------------------------------------------------------------------------------------------------------------------FPSDLWDKYEADYGLKRP-AA-GVFAC--------------VSSPIEDQGSFLQ-MFGVP----------AAAWPT-------------------------------------------------------------------------------------------------------------------------RQYAWG-TAAVF-NPSH-SDTFALRIMLFEK----GF-------THVDESTE--------RLYRNIVQDL-HARTAT---------------------------------------------------------------------------GGGFS------------VWPWIGAFAAFLILMGLIGACTEGGQKRA----------------------------------------------------------------------------------------------------------------------------------------------------------------------------------------------------------------------------------------------------------------------------------------------------------------------------------------------------------------------------------------------------------------------------------------------------------------------------------------------------------------------------------------------------------------------------------------------------------------------------------------------------------------------------------------------------------------------------------------------------------------------------------------------------------------------------------------------------------------------------------------------------------------------------------------------------------------------------------------------------------------------------------------------------------------------------------------------------------------------------------------------------------------------------------------------------------------------------------------------------------------------------------------------------------------------------------------------------------------------------------------------------------------------------------------------------------------------------------------------------------------------
>Query_10083_P_CCMP2097_591535
---------------------------------------------------------------------------------------------------------------------------------------------------------------------------------------------------------------------------------------------------------------------------------------------------------------------------------------------------------------------------------MRLLWASLALGIATADSDAAAPTALA-----IEEQSNSNMLARMFGATRRDELASDSAVEPEAFEPEA-VEPAVESAAFE---------------------------PVAVEPEIFEPAAVTDV---------------------VEPAVEPP-------IVEPPRVEPAVV----------------------------------------------------EQVGSAHASLRLKPRV-----------------------------------V------------SLNIMVAGLSGLGKTTTCNMLFD--------SWTQGLPAPPKGSKRTGESTKHVDVSRCF--------------ERFDEKA-----------------------------------------------------------------------------------------------------------------NT-------------------------------L-LRVR--VI-----------DTP-GF----GN---NI-----DN-KDAVR-----PIS----AF-V-EKC-----------------RAEQFDAQMAA--RPS-------------E----E-AE----S--FDAL-------------VH----VCLYFLSPH------RFLE--------ID-------------------RHFLKQVQH---DVAVV-PIIAKSDTLT------------DDEIR----EFR-KMVVA-AFAK---------------------------------AG--I-EV-Y--------------DFDGG-------------------------------------------------------------------------------------------------------------------------------------------GSGSIE-EQTVPQAS--------------FFDRKTTRGREPG-EPLAI--------------VARD-----------------------------------------------------------------------------------------------------------------------GLYPWG-AARVY-DRGH-SDFAMLKDILLSH----QT-------EMLVEHAK-------TR-YAVYRARR-IRRR---------------------------------------------------------------------------------------------------AVADFAWQVA------------------FAAILVNALPQSVSKGVADVVRPA------LMVLARAVSALVSKLRRRP----VDVPAAAPWE-----LPPPVPKTRRFFKPAPIRRKR-------------------------------------------------------------------------------------------------------------------------------------------------------------------------------------------------------------------------------------------------------------------------------------------------------------------------------------------------------------------------------------------------------------------------------------------------------------------------------------------------------------------------------------------------------------------------------------------------------------------------------------------------------------------------------------------------------------------------------------------------------------------------------------------------------------------------------------------------------------------------------------------------------------------------------------------------------------------------------------------------------------------------------------------------------------------------------------------------------------------------------------------------------------------------------------------------------------------------------------------------------------------------------------------------------------------------------------------------------------------------------------------------------------------------
>Query_10084_O_CCMP1393_73314
---------------------------------------------------------------------------------------------------------------------------------------------------------------------------------------------------------------------------------------------------------------------------------------------------------------------------------------------------------------------------------------------------------------------------------------------------------------------------------------------------------------------------------------------------------------------------------------------------------------------------------------------------MSATEAKRIVKL-------RLGKPHTI---RFNIMVVGETGSGKTTFLKTLFKAY------CQN-EI------------------------------IRSE-LT----------A----------KT-----VKTV-----------KIEEIGLFT---------------------------------------------------------------L--ESEA------------------------------LD-CEVH--LF-----------DSP-GY----GD---YI-----NN-QNAIE-----TVK----NH-LS----------------------EAHIAWLGTNGNQ-------------------MTEKTRNKA---DAR-------------VH----CVFYFIAPH---R---IKD--------ID-------------------KEFIKQLTG---LAPIV-LVVAKADTMT------------WQERKDHLVAVQ-RLVVE-LEHQCNL----SIVYDFEE--C---------------GEGYL-ESPAVTDPDAAADEDADGDAEQKEEDGE--------------------------------------------------------------GEQQQGMSRHSLNNHSIINGDSIGFQRRDLDASASMLLMDDGN---------------SSVTSDSAASAVSASISASA-NATSKFSVSDGEHAQMQVAATSATSSNVSTSAGSA-AAAEAVAEETALHAIPTYTTSTGTSMMVDDANPTATAACTIGTVGAPGTPTSTAAHAFATITTTSTTTSSNMHCCMSTSNTNNTTNSCDNHHHHHHHHQQQQQQQQQHHGSTHAMLSVTAHAPLPKIRNAFAVVCDTSDSGKREYPWG-SLDIY-DEEH-SDFRRLQRLVFESDHIVNM-------RELTQTMS--------MVIQQQKSNP-APPDGVDRLHPLSTTADTSSHFIASGSG---SGSGSSASGSGASGSGTSDG--AGVLHVLLLLLPKLIPEQAW-RTLWYALSLIKN------------FLDAVFLCICYSVLPLA--GVAYFVSGGDFEL-------------------------------------------------------------------------FLKLSDI-----------------------------AWTAVKDATVTPI------------------------------------------------------------------------------------------------------------------------------------------------------------------------------------------------------------------------------------------------------------------------------------------------------------------------------------------------------------------------------------------------------------------------------------------------------------------------------------------------------------------------------------------------------GWSGALG----------------------------------------------------------------------------------------------------------------------------------------------------------------------------------------------------------------------------------------------------------------------------------------------------------------------------------------------------------------------------------------------------------------------------------------------------------------------------------------------------------------------------------------------------------------------------------------------------------------------------------------------------------------------------------------------------------------------------------------------------------------------------------------------------------------------------
>Query_10085_O_CCMP1393_1253442
---------------------------------------------------------------------------------------------------------------------------------------------------------------------------------------------------------------------------------------------------------------------------------------------------------------------------------------------------------------------------------------------------------------------------------------------------------------------------------------------------------------------------------------------------------------------------------------------------------------------------------------------------MSATEAKRIVKL-------RLGKPHTI---RFNIMVVGETGSGKTTFLKTLFKAY------CQN-EI------------------------------IRSE-LT----------A----------KT-----VKTV-----------KIEEIGLFT---------------------------------------------------------------L--ESEA------------------------------LD-CEVH--LF-----------DSP-GY----GD---YI-----NN-QNAIE-----TVK----NH-LS----------------------EAHIAWLGTNGNQ-------------------MTEKTRNKA---DAR-------------VH----CVFYFIAPH---R---IKD--------ID-------------------KEFIKQLTG---LAPIV-LVVAKADTMT------------WQERKDHLVAVQ-RLVVE-LEHQCNL----SIVYDFEE--C---------------GEGYL-ESPAVTDPDAAADEDADGDAEQKEEDGE--------------------------------------------------------------GEQQQGMSRHSLNNHSIINGDSIGFQRRDLDASASMLLMDDGN---------------SSVTSDSAASAVSASISASA-NATSKFSVSDGEHAQMQVAATSATSSNVSTSAGSA-AAAEAVAEETALHAIPTYTTSTGTSMMVDDANPTATAACTIGTVGAPGTPTSTAAHAFATTTTTSTTTSSNMHCCMSTSNTNNTTNSCDNHHHHHHH---QQQQQQQHHGSTHAMLSVTAHAPLPKIRNAFAVVCDTSDSGKREYPWG-SLDIY-DEEH-SDFRRLQRLVFESDHIVNM-------RELTQTMS--------MVIQQQKSNP-APPDGVDRLHPLSTTADTSSHFIASGSG---SGSGSSASGSGASGSGTSDG--AGVLHVLLLLLPKLIPEQAW-RTLWYALSLIKN------------FLDAVFLCICYSVLPLA--GVAYFVSGGDFEL-------------------------------------------------------------------------FLKLSDI-----------------------------AWTAVKDATVTPI------------------------------------------------------------------------------------------------------------------------------------------------------------------------------------------------------------------------------------------------------------------------------------------------------------------------------------------------------------------------------------------------------------------------------------------------------------------------------------------------------------------------------------------------------GWSGALG----------------------------------------------------------------------------------------------------------------------------------------------------------------------------------------------------------------------------------------------------------------------------------------------------------------------------------------------------------------------------------------------------------------------------------------------------------------------------------------------------------------------------------------------------------------------------------------------------------------------------------------------------------------------------------------------------------------------------------------------------------------------------------------------------------------------------
>Query_10086_P_umbilicalis_6581
--------------------------------------------------------------------------------------------------------------------------------------------------------------------------------------------------------------------------------------------------------------------------------------------------------------------------------------------------------------------------------------------MAVPDAEAAGQAVSP-----------STASAASSSAVP--------APPTAAVASAAAMAAAEDGASVS---------------------------PAPA-----------------------TLSKKKKGKGQAAPESEP------VVILSDERL--TGV----------------------------------------------------RAGLLAQRDRQLGSDG-----------------------------------E------------TLSVMCIGETGVGKSTLLANLLGHASIAAQLSAASAGAAAKRDTSKSGKGTKPSASSSA--KPLASPPSASRS-SPFKPTAAPASSPPKTYS--------------------------ITSTKVQI---------------------------------------------------------------L--ADGV-------------------------------P-LTVT--LI-----------DSP-GY----GD---QK-----NV-EASFG-----VFT----KF-L-D---------------------ARLQESLEQEQSVT-------------R----S-AE-GGTL--RKGG-------------VD----VILYFIAPH------RLKG--------LD-------------------VELLSRLTH---RAPVV-PIISKADTLT------------ADELE----TFR-VTIAE-DLDA---------------------------------AG--I-QV-F--------------H---------------------------------------------------------------------------------------------------------------------------------------------------------PPLAV--------------ISGPNGCRDRV---------------------------------------------------------------------------------------------------------------------------------------------------YPWG-TAHAE-NTTH-SDLPALRRLLLVD----GL-------KDLHVARR-------AC-YEAYRTKV-LRQR---------------------------------------------------------------------------------------------------QRRGLFRQLTTAVR----------RAGLYTAVLVVVLPG-MRQVLAEGVLGG------MEELSHSLGELL-------------------------------------------------------VSVGAE-RKRRDSERSAAAVEATA----------------------------------------------------------------------------------------------------------------------------------------------------------------------------------------------------------------------------------------------------------------------------------------------------------------------------------------------------------------------------------------------------------------------------------------------------------------------------------------------------------------------------------------------------KVPSTAAGREMVVAR---------------GEAKPGP---------------LRKLWALGALLAAP--------------------LVLLLRRPPTDTDI---------------------------------------------------------------------------------------------------------------------------------------------------------------------------------------------------------------------------------------------------------------------------------------------------------------------------------------------------------------------------------------------------------------------------------------------------------------------------------------------------------------------------------------------------------------------------------------------------------------------------------------------------------------------------------------------------------------------------------
>Query_10087_P_umbilicalis_7075
--------------------------------------------------------------------------------------------------------------------------------------------------------------------------------------------------------------------------------------------------------------------------------------------------------------------------------------------------------------------------------------------MAPAGSTASASSHRSPPPYPVNSRMLAEMAGVSSGPIPEISLSGRATPPGRASPLAAAVGPPSRASTVV---------------------------MEPTGYSVVERTTTTTTSHLDRSSHLDRSSQMERASQRSMSSAPPSDAGSEVTVVEDERM--AGL----------------------------------------------------RTGFLAQRGRVLEKRG-----------------------------------E------------TLSIMCIGETGVGKSTLIANIFARPLSDAQLAAAG------------------TDHGRVI--------------------------PPKTME--------------------------ITETTTII---------------------------------------------------------------R--VDSI-------------------------------P-ITVR--MI-----------DTP-GF----GDVGWLL-----DV-HSSFR-----SIT----NY-L-D---------------------STYERAFKREVATD-------------R----S-ADYHTLD--SDLG-------------VD----AVLYFISPH------RLKG--------LD-------------------MELLRRLRG---RAAII-PIIAKADTLT------------VDELR----LFR-AQVTK-QLAD---------------------------------AD--I-PV-F--------------H---------------------------------------------------------------------------------------------------------------------------------------------------------APLAI--------------IASPS-AAGRT---------------------------------------------------------------------------------------------------------------------------------------------------YPWG-VAESE-NEAH-SDLPTLRRLLLID----GL-------EDLHEARR-------HA-YEKYRSNL-MRRL---------------------------------------------------------------------------------------------------RGGGFSR-VINLAK----------TAALYTTVMALVLPQ-LRGPFMELVKEG------RAALMQS-AEVLHKRRPRI----AGLPGVPALSGLSGLSALPVLKSSTSGTAAATGVVPAATAPATDVTVTVK-QGSASGASAGAITGTTG----------------------------------------------------------------------------------------------------------------------------------------------------------------------------------------------------------------------------------------------------------------------------------------------------------------------------------------------------------------------------------------------------------------------------------------------------------------------------------------------------------------------------------------------------TVAGRLGADTETDVQ---------------THKGRGF---------------KRILLIVGGIVLAP--------------------FGFLAFKPPDDV-----------------------------------------------------------------------------------------------------------------------------------------------------------------------------------------------------------------------------------------------------------------------------------------------------------------------------------------------------------------------------------------------------------------------------------------------------------------------------------------------------------------------------------------------------------------------------------------------------------------------------------------------------------------------------------------------------------------------------------
>Query_10088_P_yezoensis_9646_g1766_1
----------------------------------------------------------------------------------------------------------------------------------------------------------------------------------------------------------------------------------------------------------------------------------------------------------------------------------------------------------------------------------------------------------------------SQLSVTPPSPAP--------SPLPRAFTPASPSPPA------T---------------------------PTTG-----------------------RSDTRGRAASAASASTEP------VVILSDGRL--TGV----------------------------------------------------RAGLLAQRDRQLGVEG-----------------------------------E------------RLSVMCIGETGVGKSTLLANLLGNASISAHLSAASAVASPKRGKAKGAKVASPTAAGAAVASSAGSPSAPPRSPSPFSPTAASASSPPKTLA--------------------------VTSTVVHI---------------------------------------------------------------L--ADGV-------------------------------P-LAVT--LI-----------DSP-GY----GD---VL-----NV-EASFA-----VYT----DY-L-D---------------------QRLRESLAEEESIA-------------R----P-AD-GSDL--RVGG-------------VD----VILYFVAPH------RLKG--------LD-------------------VELLSRLTH---RAPVV-PIISKADTLT------------ESELA----AFR-ESVAT-DLER---------------------------------AG--I-NV-F--------------H---------------------------------------------------------------------------------------------------------------------------------------------------------SPLAV--------------IAGPGGTRDRV---------------------------------------------------------------------------------------------------------------------------------------------------YPWG-TAHAE-NTTH-SDLPALRRLLLVD----GL-------KDLHVARR-------AC-YEAYRTRV-LRQR---------------------------------------------------------------------------------------------------RRGGVARHLATVVR----------RASLYTAVLLVVLP--------------------------------------------------------------------------------------------------------------------------------------------------------------------------------------------------------------------------------------------------------------------------------------------------------------------------------------------------------------------------------------------------------------------------------------------------------------------------------------------------------------------------------------------------------------------------------------------------------------------------------------------------------------------------------------------------------------------------------------------------------------------------------------------------------------------------------------------------------------------------------------------------------------------------------------------------------------------------------------------------------------------------------------------------------------------------------------------------------------------------------------------------------------------------------------------------------------------------------------------------------------------------------------------------------------------------------------------------------------------------------------------------------------------------------------------------------------------------------------------------------
>Query_10089_K_nitens_14574
--------------------------------------------------------------------------------------------------------------------------------------------------------------------------------------------------------------------------------------------------------------------------------------------------------------------------------------------------------------------------------------------------------------------------------------------------------------------------------------------------------------------MAPIIPDNTQDPTVAPASSRPPTP----VPQLDRPID--VA----------------------------------------------------RFAIERAPAPTILLVE-----------------------------------D------------SFKIMIAGESGLGKSTFINNIFSSYNGGRPIMPDHAASGETGGEAVLPAGVAPDDGSAEE------------G-------SL----KPPTLA--------------------------IDQSCVFA---------------------------------------------------------------T-RNADQ-------------------------------T-MNITYRMV-----------DTP-GW----GD---DI-----DV-SRSIA-----RVT----DF-L-L---------------------SCHRVYQERFTGQP-------------Y----G-----VEK--EDER-------------VA----CILYFIAPH------RIKP--------ID-------------------VEFMKQLSK---LAPLI-PVVGKADTMSKPSRSNLAAARKPSEVE----SFR-RVVLK-ELKD---------------------------------NE--I-SC-F--------------HEP------------------------------------------------------------------------------------------------------------------------------------------------------PRVFFV--------------GASKVYDPVRLQ--EDPAV--------------YWPI-----------------------------------------------------------------------------------------------------------------------REYPWG-VCNIL-DPNH-TDTGELKLSMLGK----DY-------RNLQLRKR-------EI-YEAAVNDG-RLGLV---------------------------------------------------------------------------------------------TSKTPICLSTQYRGSGGKMCTVYITRWLNGTPGAISAAQPSSEY-ENLHLQQLDDEKLHYGSVIGLKHSETQKFLCDQSGHL----LPPRGL-AWDR----ARANDFEQFKILEAPKESKKANAYGS-------PE-EVEAILERLYVGSKIIL----------------------------------------------------------------------------------------------------------------------------------------------------------------------------------------------------------------------------------------------------------------------------------------------------------------------------------------------------------------------------------------------------------------------------------------------------------------------------------------------------------------------------------------------------RSLAVPDNETSYLYF---------------DQNRRSY---------------KKELNEAGRNFDNQ--------------------YGF-DLTIADKATVWTICNTK----------------------------------------------------------------------------------------------------------------------------------------------------------------------------------------------------------------------------------------------------------------------------------------------------------------------------------------------------------------------------------------------------------------GQARPWSIP-------------------------------------------------------------------------------------------------------------------------------------------------------------------------------------------------------------------------------------------------------------------------------------------------
>Query_10090_M_viride_23399
------------------------------------------------------------------------------------------------------------------------------------------------------------------------------------------------------------------------------------------------------------------------------------------------------------------------------------------------------------------------------------------------------------------------------------------------------------------------------------------------------------------------------------------------------------------------------------------MFSWGAKGPGPAAEKNATGQGKVFVSDLSA--GDDSFTR---RSPHSLMRRKGGGGSQVFPEANDLRGGRSETAG---VVSTSSGMSYFKVMVVGDTGLGKSTLV-SLLSRG-----------L------------------------------AGSS-GP----------A--AGHSSDATPA-----EPPRTTSV------DDTRRSVVTL---------------------------------------------------------------D--KDGN--------------------------L---MT-VVFT--LV-----------DTPPAF----GD---AS-----TL-KGERE-----PGS----PP-LSGLAQVREYIHFCL----------EEHANIVQSQHT-------------------GRARLMSDM---DVR-------------VD----CVVYLVGPH---R---LKL--------AD-------------------VEAMSALAR---VTSVL-PVIAKADSMT------------PAERE----HFR-AELRD-ELDLLGI----------------------------------V-TV-------------------------------------------------------------------------------------------------------------------------------------------------------DLCAELSLVGEDVGS-RF--PFAV--------------VLSTHLAERE-----------------------PT-------------------------------------------------------------------------------------------------------------------------RQYPWG-ACCAT-NPAY-SDLLLLKESILSAK---GV-------QWLKQRTH--------ECFLSWLQAS-RLPSPVTSW--AGFPGATASLGLDAGGG---CAPQPLAGMIPQSSRSGLDL--RDLINGSKDGKDALTPSS----SLALV----------------------VSGANSVSALEAG-GSSGADGADVSSPY-------------------------------------------------------------------------NASKAKK-----------------------------RTLQQRVRIWLPR------------------------------------------------------------------------------------------------------------------------------------------------------------------------------------------------------------------------------------------------------------------------------------------------------------------------------------------------------------------------------------------------------------------------------------------------------------------------------------------------------------------------------------------------------VLAAARMLLVWLG-ATAVKTIGILLVMLTVLALTSLLGGLFGGRWHSPPRRPSTDRVDGDVGAL--LRAPGLVQVRYIDALSPDPHILVVENAAWLGILPAPQLINPEGLPPGACTPILATLPAWHGALYQTNDGVTPEGGPIRAEHTLVAHPEGRLLYAVDGASTECESRGCA--DAFSLALPCQPGGPGLLQLVVKQPPATVPPLQWFEDAPAIDDGEVLVGDVDAPLGWLQLHLDVLAAATLTHAEVEAFVVRGSLRVDDQLKAELSADVVDDFRETGRSIFVSGTLQAVNTVLAALMYSSGGTSVESDVFTVTVTAQAQPEAGGADVIAAAADVGAGGGGPLLERSTQLVLPVTVSSRCVAARSRADGAGLARGRMLMLVDVTVACHDAQGRPKATGGDAVNVVIRVGDGGGAGGGRRRKKASPPVAVGAVDPLLPGVHEDGASAGGSGQGGASQGFMQWVRAEDAGDGTYVAQFYRPETDYMVEVQVNGDALEGSPFWVEVDKVLSGVLASERNMVAPHDDPVTSALPSRTTGRDPGLASTVDAGGMLAASEGDGIAIGGGLLDRSSTAGNAIGADDGFRGDKGGALEEAAGGGGASGGVGLDLGASSIGLEPRAGISGGGTRVGPSGFRGGSLRMDDGIGGGDRRDVSSSRGIPRGHEGVNPTTRRGGAVEHGAGRAATRRQRVPGQARGAERGCSGFWGWRVARGRPRGLGAGGRLHGATEAGSVQVRAGGWARWGGDRATRPEEEAPLTPQKWHMSLAWGSLKAHCSLPGDFHKLWIFAGLIAPPLQAHRSLTNL
>Query_10091_M_viride_23400
------------------------------------------------------------------------------------------------------------------------------------------------------------------------------------------------------------------------------------------------------------------------------------------------------------------------------------------------------------------------------------------------------------------------------------------------------------------------------------------------------------------------------------------------------------------------------------------MFSWGAKGPGPAAEKNATGQGKVFVSDLSA--GDDSFTR---RSPHSLMRRKGGGGSQVFPEANDLRGGRSETAG---VVSTSSGMSYFKVMVVGDTGLGKSTLV-SLLSRG-----------L------------------------------AGSS-GP----------A--AGHSSDATPA-----EPPRTTSV------DDTRRSVVTL---------------------------------------------------------------D--KDGN--------------------------L---MT-VVFT--LV-----------DTPPAF----GD---AS-----TL-KGERE-----PGS----PP-LSGLAQVREYIHFCL----------EEHANIVQSQHT-------------------GRARLMSDM---DVR-------------VD----CVVYLVGPH---R---LKL--------AD-------------------VEAMSALAR---VTSVL-PVIAKADSMT------------PAERE----HFR-AELRD-ELDLLGI----------------------------------V-TV-------------------------------------------------------------------------------------------------------------------------------------------------------DLCAELSLVGEDVGS-RF--PFAV--------------VLSTHLAERE-----------------------PT-------------------------------------------------------------------------------------------------------------------------RQYPWG-ACCAT-NPAY-SDLLLLKESILSAK---GV-------QWLKQRTH--------ECFLSWLQAS-RLPSPVTSW--AGFPGATASLGLDAGGG---CAPQPLAGMIPQSSRSGLDL--RDLINGSKDGKDALTPSS----SLALV----------------------VSGANSVSALEAG-GSSGADGADVSSPY-------------------------------------------------------------------------NASKAKK-----------------------------RTLQQRVRIWLPR------------------------------------------------------------------------------------------------------------------------------------------------------------------------------------------------------------------------------------------------------------------------------------------------------------------------------------------------------------------------------------------------------------------------------------------------------------------------------------------------------------------------------------------------------VLAAARMLLVWLG-ATAVKTIGILLVMLTVLALTSLLGGLFGGRWHSPPRRPSTDRVDGDVGAL--LRAPGLVQVRYIDALSPDPHILVVENAAWLGILPAPQLINPEGLPPGACTPILATLPAWHGALYQTNDGVTPEGGPIRAEHTLVAHPEGRLLYAVDGASTECESRGCA--DAFSLALPCQPGGPGLLQLVVKQPPATVPPLQWFEDAPAIDDGEVLVGDVDAPLGWLQLHLDVLAAATLTHAEVEAFVVRGSLRVDDQLKAELSADVVDDFRETGRSIFVSGTLQAVNTVLAALMYSSGGTSVESDVFTVTVTAQAQPEAGGADVIAAAADVGAGGGGPLLERSTQLVLPVTVSSRCVAARSRADGAGLARGRMLMLVDVTVACHDAQGRPKATGGDAVNVVIRVGDGGGAGGGRRRKKASPPVAVGAVDPLLPGVHEDGASAGGSGQGGASQGFMQWVRAEDAGDGTYVAQFYRPETDYMVEVQVNGDALEGSPFWHTTRP-------------------------------------------------------------------------------------------------------------------------------------------------------------------------------------------------------------------------------------------------------------------------------------------------------
>Query_10092_B_natans_126593
---------------------------------------------------------------------------------------------------------------------------------------------MILSSSRIPRVTYELTTGPTSFARIMTSMVGKAIVLFQLYDMGLRSPSPLMHQNPSKRMVHNSDDQGMMGYSQPRAAANYAPYHHPSSYGSANYDDGASNAQVHTPLGGGAASPRIYDRGAGGGSQDIARVSNGASNSALDSDAIPAQLSVREGLLGQRIQ-------------------------------------------------------------------------------------------------------------------------------------------------------------------------------------------------------------------------------------------------------------------------------------------------------------DLESHG-----------------------------------E------------SVTIMCVGESGVGKSTLLSNIFTV-----PIVHSVPKP---------------------------------------------------TVK--------------------------IVETSVKF---------------------------------------------------------------E--CDGI-------------------------------P-ITVH--LI-----------DTP-GY----GD---GM-----DI-RKSFS-----YVK----DY-L-E---------------------AKFQQSLKRETQI-------------------E--RQDRHS--LDTSLG-----------VD----AILYFFSPH------RCKT--------VD-------------------LEFLKSIQG---YATII-PILAKADTMT------------ADELA----EFR-STVIK-KLKA---------------------------------TG--I-KV-F--------------H---------------------------------------------------------------------------------------------------------------------------------------------------------SPFAI--------------ISSPYVV---RSH----QN--------------SRGE-LI--------------------HG----------------------------------------------------------------------------------------------REYPWG-TAESE-NELH-SDLPALRRCLITE----GL-------SELHEATR--------RYYERYRAM-------------------------------------------------------------------------------------------------------QLTRKNSLFARLRRAI-------TGFVQTALVIFAIKEAPRIRGDILGGFGDYFDDDERGVSPTYIYDDVM-----------QGRGASSKRTSILKWISR--------------------------------------------------------------------------------------------------------------------------------------------------------------------------------------------------------------------------------------------------------------------------------------------------------------------------------------------------------------------------------------------------------------------------------------------------------------------------------------------------------------------------------------------------------------------------------------------------------------------------------------------------------------------------------------------------------------------------------------------------------------------------------------------------------------------------------------------------------------------------------------------------------------------------------------------------------------------------------------------------------------------------------------------------------------------------------------------------------------------------------------------------------------------------------------------------------------------------------------------------------------------------------------------------------------------------------------------------------------------------------------------------------------------------------------------
>Query_10093_HUMAN_SEPT6
MAATD-----------I-----------------------------------------------AR----------------------QVGEGC---------------------------------RTVPLA-------------------------------------------------------------------------------------------------------------------------------------------------GHVGFDSLPD-------QLVNKSV-------------------------------------------------------------------------------------------------------------------------------------------------------------------------------------------------------------------------------------------------------------------------------------------------------------S--Q-G-----------------------------------F------------CFNILCVGETGLGKSTLMDTLFNT-----KFEGEPATH--------------------------------T----------------QPGVQ--------------------------LQSNTYDL---------------------------------------------------------------Q--ESNV-------------------------------R-LKLT--IV-----------STV-GF----GD---QI-----NK-EDSYK-----PIV----EF-I-D---------------------AQFEAYLQEELKI-------------------R-RVL-HTY--HDSR-------------IH----VCLYFIAPT---G-HSLKS--------LD-------------------LVTMKKLDS---KVNII-PIIAKADAIS------------KSELT----KFK-IKITS-ELVS---------------------------------NG--V-QI-Y--------------Q-------------------------------------------------------FPTDD-ESVAE-----------------------------------------------------------------------------INGTMN--AHLPFAV--------------IGSTEEL----------KI--------------GNKM--M--------------------RA----------------------------------------------------------------------------------------------RQYPWG-TVQVE-NEAH-CDFVKLREMLIRV----NM-------EDLREQTH-------TRHYELYRRC-------------------------------------------------------------------------------------------------------KLEEMGFKDTD--------PDSKPFSL---QETYEAK----RNEFL-------GELQKKEEEMRQMFVQRV-----------KEKEAELKEAEKE--LHEKFDRLKKLH----------------------------QDEKKKLEDKKKSL----------------------------------------------------------------------------------------------------------------------------------------------------------------------------------------------------------------------------------------------------------------------------------------------------------------------------------------------------------------------------------------------------------------------------------------------------------------------------------------------------------------------------------------------------DDEVNAFK---QRKT---------------AAELLQS---------------QGSQAGGSQTLKRD--------------------KEKKNNPWLCTE-----------------------------------------------------------------------------------------------------------------------------------------------------------------------------------------------------------------------------------------------------------------------------------------------------------------------------------------------------------------------------------------------------------------------------------------------------------------------------------------------------------------------------------------------------------------------------------------------------------------------------------------------------------------------------------------------------------------------------------
>Query_10094_HUMAN_SEPT4
MDRSLGWQGNSVPEDRT-EAGIKRFLEDTTDDGELSKFVKDFSGNASCHPPEAKTWASRPQVPEPRP--------QAPDLYDDDLEFRPPSRPQS-SDNQQYFCAPAPLSPSARPRSPWGKLDP-YDSSEDDK-------------------------------------------------------------------------------------------------------------------------------------------------EYVGFATLPN-------QVHRKSV-------------------------------------------------------------------------------------------------------------------------------------------------------------------------------------------------------------------------------------------------------------------------------------------------------------K--K-G-----------------------------------F------------DFTLMVAGESGLGKSTLVNSLFLT-----DLYRDRKL----L--------------------------GAE-------------ERIMQTVE--------------------------ITKHAVDI---------------------------------------------------------------E--EKGV-------------------------------R-LRLT--IV-----------DTP-GF----GD---AV-----NN-TECWK-----PVA----EY-I-D---------------------QQFEQYFRDESGL-------------------N--R--KNI--QDNR-------------VH----CCLYFISPF---G-HGLRP--------LD-------------------VEFMKALHQ---RVNIV-PILAKADTLT------------PPEVD----HKK-RKIRE-EIEH---------------------------------FG--I-KI-Y--------------Q-------------------------------------------------------FPDCDSDE------------------------------------------------D---------------------EDF-----KLQDQALK--ESIPFAV--------------IGSNTVV----------EA--------------RGRR--V--------------------RG----------------------------------------------------------------------------------------------RLYPWG-IVEVE-NPGH-CDFVKLRTMLVRT----HM-------QDLKDVTR-------ETHYENYRAQ-------------------------------------------------------------------------------------------------------CIQS-------------------------------------------------------------------------------------MTRLVV-----KER-NRNKL----------------------------TRESGT----DFPI----------------------------------------------------------------------------------------------------------------------------------------------------------------------------------------------------------------------------------------------------------------------------------------------------------------------------------------------------------------------------------------------------------------------------------------------------------------------------------------------------------------------------------------------------PAVP-PGTDPETEKL---------------IREKD------------------EELRRMQEMLHK-------------------------IQKQMKENY----------------------------------------------------------------------------------------------------------------------------------------------------------------------------------------------------------------------------------------------------------------------------------------------------------------------------------------------------------------------------------------------------------------------------------------------------------------------------------------------------------------------------------------------------------------------------------------------------------------------------------------------------------------------------------------------------------------------------------
>Query_10095_HUMAN_SEPT3
MSKGL----PETRTDAA-MSELVPEP-----------------------------------------------------------RPKPAVPMKP-MSINSNLL------------------------------------------------------------------------------------------------------------------------------------------------------------------------------GYIGIDTIIE-------QMRKKTM-------------------------------------------------------------------------------------------------------------------------------------------------------------------------------------------------------------------------------------------------------------------------------------------------------------K--T-G-----------------------------------F------------DFNIMVVGQSGLGKSTLVNTLFKS-----QVSRKA-SS--W---------------------------NRE-------------EKIPKTVE--------------------------IKAIGHVI---------------------------------------------------------------E--EGGV-------------------------------K-MKLT--VI-----------DTP-GF----GD---QI-----NN-ENCWE-----PIE----KY-I-N---------------------EQYEKFLKEEVNI-------------------A--RK-KRI--PDTR-------------VH----CCLYFISPT---G-HSLRP--------LD-------------------LEFMKHLSK---VVNII-PVIAKADTMT------------LEEKS----EFK-QRVRK-ELEV---------------------------------NG--I-EF-Y-----------------------------------------------------------------------P-QKEFD-----------------------------------------------ED---------------------LED-----KTENDKIR-QESMPFAV--------------VGSDKEY----------QV--------------NGKR--V--------------------LG----------------------------------------------------------------------------------------------RKTPWG-IIEVE-NLNH-CEFALLRDFVIRT----HL-------QDLKEVTH-------NIHYETYRAK-------------------------------------------------------------------------------------------------------RLNDNG-------------GLPPGEG-----LL-----GTVLPPV------------------------------------------PATPCP---------------------------------------------------------------------------------------------------------------------------------------------------------------------------------------------------------------------------------------------------------------------------------------------------------------------------------------------------------------------------------------------------------------------------------------------------------------------------------------------------------------------------------------------------------------------------------------------------------------------------------------------------------------------------TAE---------------------------------------------------------------------------------------------------------------------------------------------------------------------------------------------------------------------------------------------------------------------------------------------------------------------------------------------------------------------------------------------------------------------------------------------------------------------------------------------------------------------------------------------------------------------------------------------------------------------------------------------------------------------------------------------------------------------------------------------------------------------
>Query_10096_HUMAN_SEPT8
MAATD-----------L-----------------------------------------------ER----------------------FSNAEPE--------------------P-----------RSLSLG-------------------------------------------------------------------------------------------------------------------------------------------------GHVGFDSLPD-------QLVSKSV-------------------------------------------------------------------------------------------------------------------------------------------------------------------------------------------------------------------------------------------------------------------------------------------------------------T--Q-G-----------------------------------F------------SFNILCVGETGIGKSTLMNTLFNT-----TFETEEASH--------------------------------H----------------EACVR--------------------------LRPQTYDL---------------------------------------------------------------Q--ESNV-------------------------------Q-LKLT--IV-----------DAV-GF----GD---QI-----NK-DESYR-----PIV----DY-I-D---------------------AQFENYLQEELKI-------------------R-RSL-FDY--HDTR-------------IH----VCLYFITPT---G-HSLKS--------LD-------------------LVTMKKLDS---KVNII-PIIAKADTIS------------KSELH----KFK-IKIMG-ELVS---------------------------------NG--V-QI-Y--------------Q-------------------------------------------------------FPTDD-EAVAE-----------------------------------------------------------------------------INAVMN--AHLPFAV--------------VGSTEEV----------KV--------------GNKL--V--------------------RA----------------------------------------------------------------------------------------------RQYPWG-VVQVE-NENH-CDFVKLREMLIRV----NM-------EDLREQTH-------SRHYELYRRC-------------------------------------------------------------------------------------------------------KLEEMGFQDSD--------GDSQPFSL---QETYEAK----RKEFL-------SELQRKEEEMRQMFVNKV-----------KETELELKEKERE--LHEKFEHLKRVH----------------------------QEEKRKVEEKRREL----------------------------------------------------------------------------------------------------------------------------------------------------------------------------------------------------------------------------------------------------------------------------------------------------------------------------------------------------------------------------------------------------------------------------------------------------------------------------------------------------------------------------------------------------EEETNAFN---RRKA---------------AVEALQS---------------QALHATSQQPLRKD--------------------KDKKNRSDIGAHQPGMSLSSS----------------------------------------------------------------------------------------------------------------------------------------------------------------------------------------------------------------------------------------------------------------------------------------------------------------------------------------------------------------------------------------------------------------KVMMTKASVEPLNCSSW-----------------------------------------------------------------WPAIQCCSC------------------------------------------------------------------------LVRDATWREGFL---------------------------------------------------------------------------------------------------------------------------
>Query_10097_HUMAN_SEPT2
----------------------------------------------------------------------------------------------------------------------MSKQQPTQFINPETP-------------------------------------------------------------------------------------------------------------------------------------------------GYVGFANLPN-------QVHRKSV-------------------------------------------------------------------------------------------------------------------------------------------------------------------------------------------------------------------------------------------------------------------------------------------------------------K--K-G-----------------------------------F------------EFTLMVVGESGLGKSTLINSLFLT-----DLYPERVI----P--------------------------GAA-------------EKIERTVQ--------------------------IEASTVEI---------------------------------------------------------------E--ERGV-------------------------------K-LRLT--VV-----------DTP-GY----GD---AI-----NC-RDCFK-----TII----SY-I-D---------------------EQFERYLHDESGL-------------------N--R--RHI--IDNR-------------VH----CCFYFISPF---G-HGLKP--------LD-------------------VAFMKAIHN---KVNIV-PVIAKADTLT------------LKERE----RLK-KRILD-EIEE---------------------------------HN--I-KI-Y--------------H-------------------------------------------------------LPDAESDE------------------------------------------------D---------------------EDF-----KEQTRLLK--ASIPFSV--------------VGSNQLI----------EA--------------KGKK--V--------------------RG----------------------------------------------------------------------------------------------RLYPWG-VVEVE-NPEH-NDFLKLRTMLI-T----HM-------QDLQEVTQ-------DLHYENFRSE-------------------------------------------------------------------------------------------------------RL----------------------------------------------------------------------------------------------------KRGGRKV----------------------------ENEDMN-----------------------------------------------------------------------------------------------------------------------------------------------------------------------------------------------------------------------------------------------------------------------------------------------------------------------------------------------------------------------------------------------------------------------------------------------------------------------------------------------------------------------------------------------------------------------KDQI---------------LLEKE------------------AELRRMQEMIAR-------------------------MQAQMQMQMQGGDGDGG----------------------------------------------------------------------------------------------------------------------------------------------------------------------------------------------------------------------------------------------------------------------------------------------------------------------------------------------------------------------------------------------------------------ALGHHV----------------------------------------------------------------------------------------------------------------------------------------------------------------------------------------------------------------------------------------------------------------------------------------------------
>Query_10098_HUMAN_SEPT5
------------------------------------------------------------------------------------------------------------MSTGLRYKSKLAT--P-EDKQDIDK-------------------------------------------------------------------------------------------------------------------------------------------------QYVGFATLPN-------QVHRKSV-------------------------------------------------------------------------------------------------------------------------------------------------------------------------------------------------------------------------------------------------------------------------------------------------------------K--K-G-----------------------------------F------------DFTLMVAGESGLGKSTLVHSLFLT-----DLYKDRKL----L--------------------------SAE-------------ERISQTVE--------------------------ILKHTVDI---------------------------------------------------------------E--EKGV-------------------------------K-LKLT--IV-----------DTP-GF----GD---AV-----NN-TECWK-----PIT----DY-V-D---------------------QQFEQYFRDESGL-------------------N--R--KNI--QDNR-------------VH----CCLYFISPF---G-HGLRP--------VD-------------------VGFMKALHE---KVNIV-PLIAKADCLV------------PSEIR----KLK-ERIRE-EIDK---------------------------------FG--I-HV-Y--------------Q-------------------------------------------------------FPECDSDE------------------------------------------------D---------------------EDF-----KQQDRELK--ESAPFAV--------------IGSNTVV----------EA--------------KGQR--V--------------------RG----------------------------------------------------------------------------------------------RLYPWG-IVEVE-NQAH-CDFVKLRNMLIRT----HM-------HDLKDVTC-------DVHYENYRAH-------------------------------------------------------------------------------------------------------CIQQ-------------------------------------------------------------------------------------MT---------------SKL----------------------------TQDSRM----ESPI----------------------------------------------------------------------------------------------------------------------------------------------------------------------------------------------------------------------------------------------------------------------------------------------------------------------------------------------------------------------------------------------------------------------------------------------------------------------------------------------------------------------------------------------------PILPLPTPDAETEKL---------------IRMKD------------------EELRRMQEMLQR-------------------------MKQQMQDQ-----------------------------------------------------------------------------------------------------------------------------------------------------------------------------------------------------------------------------------------------------------------------------------------------------------------------------------------------------------------------------------------------------------------------------------------------------------------------------------------------------------------------------------------------------------------------------------------------------------------------------------------------------------------------------------------------------------------------------------
>Query_10099_HUMAN_SEPT11
MAVA------------V-----------------------------------------------GR----------------------PSNEEL---------------------------------RNLSLS-------------------------------------------------------------------------------------------------------------------------------------------------GHVGFDSLPD-------QLVNKST-------------------------------------------------------------------------------------------------------------------------------------------------------------------------------------------------------------------------------------------------------------------------------------------------------------S--Q-G-----------------------------------F------------CFNILCVGETGIGKSTLMDTLFNT-----KFESDPATH--------------------------------N----------------EPGVR--------------------------LKARSYEL---------------------------------------------------------------Q--ESNV-------------------------------R-LKLT--IV-----------DTV-GF----GD---QI-----NK-DDSYK-----PIV----EY-I-D---------------------AQFEAYLQEELKI-------------------K-RSL-FNY--HDTR-------------IH----ACLYFIAPT---G-HSLKS--------LD-------------------LVTMKKLDS---KVNII-PIIAKADTIA------------KNELH----KFK-SKIMS-ELVS---------------------------------NG--V-QI-Y--------------Q-------------------------------------------------------FPTDE-ETVAE-----------------------------------------------------------------------------INATMS--VHLPFAV--------------VGSTEEV----------KI--------------GNKM--A--------------------KA----------------------------------------------------------------------------------------------RQYPWG-VVQVE-NENH-CDFVKLREMLIRV----NM-------EDLREQTH-------TRHYELYRRC-------------------------------------------------------------------------------------------------------KLEEMGFKDTD--------PDSKPFSL---QETYEAK----RNEFL-------GELQKKEEEMRQMFVMRV-----------KEKEAELKEAEKE--LHEKFDLLKRTH----------------------------QEEKKKVEDKKKEL----------------------------------------------------------------------------------------------------------------------------------------------------------------------------------------------------------------------------------------------------------------------------------------------------------------------------------------------------------------------------------------------------------------------------------------------------------------------------------------------------------------------------------------------------EEEVNNFQ---KKKA---------------AAQLLQS---------------QAQQSGAQQT-KKD--------------------KDKKNASFT--------------------------------------------------------------------------------------------------------------------------------------------------------------------------------------------------------------------------------------------------------------------------------------------------------------------------------------------------------------------------------------------------------------------------------------------------------------------------------------------------------------------------------------------------------------------------------------------------------------------------------------------------------------------------------------------------------------------------------------
>Query_10100_HUMAN_SEPT9
MKKSYS-GGTRTSSGRLRRLGDSSGPALKRSFEVEEVETPNSTPPRRVQTPLLRATVASSTQKFQDLGVKNSEPSARHVDSLSQRSPKASLRRVE-LSGPKAAEPVSRRTELSIDISSKQVENAGAIGPSRFGLKRAEVLGHKTPEPAPRRTEITIVKPQESAHRRMEPPASKVPEVPTAPATDAAPKRVEIQMPKPAEAPTAPSPAQTLENSEPAPVSQLQSRLEPKPQPPVAEATPRSQEATEAAPSCVGDMADTPRDAGLKQAPASRNEKAPVDFGYVGIDSILE-------QMRRKAM-------------------------------------------------------------------------------------------------------------------------------------------------------------------------------------------------------------------------------------------------------------------------------------------------------------K--Q-G-----------------------------------F------------EFNIMVVGQSGLGKSTLINTLFKS-----KISRKSVQP------------------------------TSE-------------ERIPKTIE--------------------------IKSITHDI---------------------------------------------------------------E--EKGV-------------------------------R-MKLT--VI-----------DTP-GF----GD---HI-----NN-ENCWQ-----PIM----KF-I-N---------------------DQYEKYLQEEVNI-------------------N--RK-KRI--PDTR-------------VH----CCLYFIPAT---G-HSLRP--------LD-------------------IEFMKRLSK---VVNIV-PVIAKADTLT------------LEERV----HFK-QRITA-DLLS---------------------------------NG--I-DV-Y--------------PQK---------------------------------------------------------EFDE------------------------------------------------D---------------------SED-----RLVNEKFR--EMIPFAV--------------VGSDHEY----------QV--------------NGKR--I--------------------LG----------------------------------------------------------------------------------------------RKTKWG-TIEVE-NTTH-CEFAYLRDLLIRT----HM-------QNIKDITS-------SIHFEAYRVK-------------------------------------------------------------------------------------------------------RLNEGS-------------------------------------------------------------------------------SAMANGMEEK------------------------------------------EPEAPEM------------------------------------------------------------------------------------------------------------------------------------------------------------------------------------------------------------------------------------------------------------------------------------------------------------------------------------------------------------------------------------------------------------------------------------------------------------------------------------------------------------------------------------------------------------------------------------------------------------------------------------------------------------------------------------------------------------------------------------------------------------------------------------------------------------------------------------------------------------------------------------------------------------------------------------------------------------------------------------------------------------------------------------------------------------------------------------------------------------------------------------------------------------------------------------------------------------------------------------------------------------------------------------------------------------------------------------------------------------------------------------------------
>Query_10101_HUMAN_SEPT1
----------------------------------------------------------------------------------------------------------------------------------MDK-------------------------------------------------------------------------------------------------------------------------------------------------EYVGFAALPN-------QLHRKSV-------------------------------------------------------------------------------------------------------------------------------------------------------------------------------------------------------------------------------------------------------------------------------------------------------------K--K-G-----------------------------------F------------DFTLMVAGESGLGKSTLINSLFLT-----NLYEDRQV----P--------------------------EAS-------------ARLTQTLA--------------------------IERRGVEI---------------------------------------------------------------E--EGGV-------------------------------K-VKLT--LV-----------DTP-GF----GD---SV-----DC-SDCWL-----PVV----KF-I-E---------------------EQFEQYLRDESGL-------------------N--R--KNI--QDSR-------------VH----CCLYFISPF---G-RGLRP--------LD-------------------VAFLRAVHE---KVNII-PVIGKADALM------------PQETQ----ALK-QKIRD-QLKE---------------------------------EE--I-HI-Y--------------Q-------------------------------------------------------FPECDSDE------------------------------------------------D---------------------EDF-----KRQDAEMK--ESIPFAV--------------VGSCEVV----------RD--------------GGNR-PV--------------------RG----------------------------------------------------------------------------------------------RRYSWG-TVEVE-NPHH-CDFLNLRRMLVQT----HL-------QDLKEVTH-------DLLYEGYRAR-------------------------------------------------------------------------------------------------------CLQS-------------------------------------------------------------------------------------LARPGA-----RDRASRSKL----------------------------SRQSAT----EIPL----------------------------------------------------------------------------------------------------------------------------------------------------------------------------------------------------------------------------------------------------------------------------------------------------------------------------------------------------------------------------------------------------------------------------------------------------------------------------------------------------------------------------------------------------PMLPL----ADTEKL---------------IREKD------------------EELRRMQEMLEK-------------------------MQAQMQQSQAQGEQSDA----------------------------------------------------------------------------------------------------------------------------------------------------------------------------------------------------------------------------------------------------------------------------------------------------------------------------------------------------------------------------------------------------------------L---------------------------------------------------------------------------------------------------------------------------------------------------------------------------------------------------------------------------------------------------------------------------------------------------------
>Query_10102_HUMAN_SEPT7
-------------------MSVSARS--------------------AAAEERSVNSST----------------------MVAQQK--------------------------------------------NLE-------------------------------------------------------------------------------------------------------------------------------------------------GYVGFANLPN-------QVYRKSV-------------------------------------------------------------------------------------------------------------------------------------------------------------------------------------------------------------------------------------------------------------------------------------------------------------K--R-G-----------------------------------F------------EFTLMVVGESGLGKSTLINSLFLT-----DLYSP----------------------EYP--------GPSH-------------RI-KKTVQ--------------------------VEQSKVLI---------------------------------------------------------------K--EGGV-------------------------------Q-LLLT--IV-----------DTP-GF----GD---AV-----DN-SNCWQ-----PVI----DY-I-D---------------------SKFEDYLNAESRV-------------------N--R--RQM--PDNR-------------VQ----CCLYFIAPS---G-HGLKP--------LD-------------------IEFMKRLHE---KVNII-PLIAKADTLT------------PEECQ----QFK-KQIMK-EIQE---------------------------------HK--I-KI-Y--------------E-------------------------------------------------------FPETDDEE----------------------------------------------------------------------ENK-----L--VKKIK--DRLPLAV--------------VGSNTII----------EV---------------NGK-RV--------------------RG----------------------------------------------------------------------------------------------RQYPWG-VAEVE-NGEH-CDFTILRNMLIRT----HM-------QDLKDVTN-------NVHYENYRSR-------------------------------------------------------------------------------------------------------KLAAVTYNGVD--------NNKNKGQ-LT--KSPLAQMEEERREHV-------AKMKKMEMEMEQVFEMKV-----------KEKVQKLKDSEAE--LQRRHEQMKKNL----------------------------EAQHKELEEKRRQF----------------------------------------------------------------------------------------------------------------------------------------------------------------------------------------------------------------------------------------------------------------------------------------------------------------------------------------------------------------------------------------------------------------------------------------------------------------------------------------------------------------------------------------------------EDEKAN------------------------------W---------------EAQQRILEQQNSSR--------------------TLEKNKKKGKIF-----------------------------------------------------------------------------------------------------------------------------------------------------------------------------------------------------------------------------------------------------------------------------------------------------------------------------------------------------------------------------------------------------------------------------------------------------------------------------------------------------------------------------------------------------------------------------------------------------------------------------------------------------------------------------------------------------------------------------------
>Query_10103_HUMAN_SEPT12
MD--P----LRRSPSPC-LSSQPSSP-----------------------------------------------------------STPPCEMLGP-----------------------------------------------------------------------------------------------------------------------------------------------------------------------------------------VGIEAVLD-------QLKIKAM-------------------------------------------------------------------------------------------------------------------------------------------------------------------------------------------------------------------------------------------------------------------------------------------------------------K--M-G-----------------------------------F------------EFNIMVVGQSGLGKSTMVNTLFKS-----KV--WKSNP--P---------------------------GLG-------------VPTPQTLQ--------------------------LHSLTHVI---------------------------------------------------------------E--EKGV-------------------------------K-LKLT--VT-----------DTP-GF----GD---QI-----NN-DNCWD-----PIL----GY-I-N---------------------EQYEQYLQEEILI-------------------T--RQ-RHI--PDTR-------------VH----CCVYFVPPT---G-HCLRP--------LD-------------------IEFLQRLCR---TVNVV-PVIARADSLT------------MEERE----AFR-RRIQQ-NLRT---------------------------------HC--I-DV-Y-----------------------------------------------------------------------P-QMCFD-----------------------------------------------ED---------------------IND-----KILNSKLR--DRIPFAV--------------VGADQEH----------LV--------------NGRC--V--------------------LG----------------------------------------------------------------------------------------------RKTKWG-IIEVE-NMAH-CEFPLLRDLLIRS----HL-------QDLKDITH-------NIHYENYRVI-------------------------------------------------------------------------------------------------------RLNESH-------------LLPRGPG-----WV-----NL----------------------------------------------APASPGQLT------------------------------------------------------------------------------------------------------------------------------------------------------------------------------------------------------------------------------------------------------------------------------------------------------------------------------------------------------------------------------------------------------------------------------------------------------------------------------------------------------------------------------------------------------------------------------------------------------------------------------------------------------------------------TPRTFK--------------------VCRGAHDDSDD-EF---------------------------------------------------------------------------------------------------------------------------------------------------------------------------------------------------------------------------------------------------------------------------------------------------------------------------------------------------------------------------------------------------------------------------------------------------------------------------------------------------------------------------------------------------------------------------------------------------------------------------------------------------------------------------------------------------------------------------------
>Query_10104_HUMAN_SEPT14
MAERT-----------M-----------------------------------------------AM----------------------PTQIPAD--------------------GDTQKENNI---RCLTTI-------------------------------------------------------------------------------------------------------------------------------------------------GHFGFECLPN-------QLVSRSI-------------------------------------------------------------------------------------------------------------------------------------------------------------------------------------------------------------------------------------------------------------------------------------------------------------R--Q-G-----------------------------------F------------TFNILCVGETGIGKSTLIDTLFNT-----NLKDNKSSH--------------------------------F----------------YSNVG--------------------------LQIQTYEL---------------------------------------------------------------Q--ESNV-------------------------------Q-LKLT--VV-----------ETV-GY----GD---QI-----DK-EASYQ-----PIV----DY-I-D---------------------AQFEAYLQEELKI-------------------K-RSL-FEY--HDSR-------------VH----VCLYFISPT---G-HSLKS--------LD-------------------LLTMKNLDS---KVNII-PLIAKADTIS------------KNDLQ----TFK-NKIMS-ELIS---------------------------------NG--I-QI-Y--------------Q-------------------------------------------------------LPTDE-ETAAQ-----------------------------------------------------------------------------ANSSVS--GLLPFAV--------------VGSTDEV----------KV--------------GKRM--V--------------------RG----------------------------------------------------------------------------------------------RHYPWG-VLQVE-NENH-CDFVKLRDMLLCT----NM-------ENLKEKTH-------TQHYECYRYQ-------------------------------------------------------------------------------------------------------KLQKMGFTDVG--------PNNQPVSF---QEIFEAK----RQEFY-------DQCQREEEELKQRFMQRV-----------KEKEATFKEAEKE--LQDKFEHLKMIQ----------------------------QEEIRKLEEEKKQL----------------------------------------------------------------------------------------------------------------------------------------------------------------------------------------------------------------------------------------------------------------------------------------------------------------------------------------------------------------------------------------------------------------------------------------------------------------------------------------------------------------------------------------------------EGEIIDFY---KMKA---------------ASEALQT---------------QL-----STDTKKD--------------------KHRKK------------------------------------------------------------------------------------------------------------------------------------------------------------------------------------------------------------------------------------------------------------------------------------------------------------------------------------------------------------------------------------------------------------------------------------------------------------------------------------------------------------------------------------------------------------------------------------------------------------------------------------------------------------------------------------------------------------------------------------------
>Query_10105_HUMAN_SEPT10
MASSE-----------V-----------------------------------------------ARH--------LLFQSHMATKTTCMSSQGSD--------------------DEQIKRENI---RSLTMS-------------------------------------------------------------------------------------------------------------------------------------------------GHVGFESLPD-------QLVNRSI-------------------------------------------------------------------------------------------------------------------------------------------------------------------------------------------------------------------------------------------------------------------------------------------------------------Q--Q-G-----------------------------------F------------CFNILCVGETGIGKSTLIDTLFNT-----NFEDYESSH--------------------------------F----------------CPNVK--------------------------LKAQTYEL---------------------------------------------------------------Q--ESNV-------------------------------Q-LKLT--IV-----------NTV-GF----GD---QI-----NK-EESYQ-----PIV----DY-I-D---------------------AQFEAYLQEELKI-------------------K-RSL-FTY--HDSR-------------IH----VCLYFISPT---G-HSLKT--------LD-------------------LLTMKNLDS---KVNII-PVIAKADTVS------------KTELQ----KFK-IKLMS-ELVS---------------------------------NG--V-QI-Y--------------Q-------------------------------------------------------FPTDD-DTIAK-----------------------------------------------------------------------------VNAAMN--GQLPFAV--------------VGSMDEV----------KV--------------GNKM--V--------------------KA----------------------------------------------------------------------------------------------RQYPWG-VVQVE-NENH-CDFVKLREMLICT----NM-------EDLREQTH-------TRHYELYRRC-------------------------------------------------------------------------------------------------------KLEEMGFTDVG--------PENKPVSV---QETYEAK----RHEFH-------GERQRKEEEMKQMFVQRV-----------KEKEAILKEAERE--LQAKFEHLKRLH----------------------------QEERMKLEEKRRLL----------------------------------------------------------------------------------------------------------------------------------------------------------------------------------------------------------------------------------------------------------------------------------------------------------------------------------------------------------------------------------------------------------------------------------------------------------------------------------------------------------------------------------------------------EEEIIAFS---KKKA---------------TSEIFHS---------------QSFLATGSN-LRKD--------------------KDRKNSNFL--------------------------------------------------------------------------------------------------------------------------------------------------------------------------------------------------------------------------------------------------------------------------------------------------------------------------------------------------------------------------------------------------------------------------------------------------------------------------------------------------------------------------------------------------------------------------------------------------------------------------------------------------------------------------------------------------------------------------------------
>Query_10106_Phycomyces_blakesleeanus_OAD78381
M------TSTSSPYEVV-SAA---------------------------------------------------------------------------------------------PS-PITS-AG------------------------------------------------------------------------------------------------------------------------------------------------------------TGIANLPN-------QRHKIVA-------------------------------------------------------------------------------------------------------------------------------------------------------------------------------------------------------------------------------------------------------------------------------------------------------------K--N-G-----------------------------------A------------NFTVMVCGESGVGKTTFVNTLFTS-----TIKEPKNVT--RR--------------------------RFS-------------KTPPKTVQ--------------------------IQITKAEI---------------------------------------------------------------E--EKMF-------------------------------K-VKLT--II-----------DTP-GF----GD---YV-----NN-RHGWI-----PIV----DF-L-D---------------------DQHEKYMRQEQQP-------------------C--R--KGA--IDMR-------------VH----VCLYFIKPT---G-HTLLP--------LD-------------------VECMKKLGS---RVNLI-PVIAKADTLT------------PSDLA----KFK-QNIRD-VIYA---------------------------------QN--I-KV-Y--------------S-------------------------------------------------------CP-IESD-------------------------------------------------D---------------------EST-----TQRNANIM--AALPFAV--------------IGSTQDI----------LT--------------PDGR-KV--------------------KG----------------------------------------------------------------------------------------------REYSWG-VAEVE-NDEH-CDFRKLRSLLIRT----HM-------LDLITTTE-------ETHYENYRQS-------------------------------------------------------------------------------------------------------QMET-R-------------NFGD---------------------------------------------------------------SRSQPNENA-----KFKEEEDAL----------------------------RKRFTE----QVKG----------------------------------------------------------------------------------------------------------------------------------------------------------------------------------------------------------------------------------------------------------------------------------------------------------------------------------------------------------------------------------------------------------------------------------------------------------------------------------------------------------------------------------------------------EESRFR---AWEQQL---------------LSERDRL---------------HKELEAQSERVKE-------------------------MQADIDAFYY--QRDSP----------------------------------------------------------------------------------------------------------------------------------------------------------------------------------------------------------------------------------------------------------------------------------------------------------------------------------------------------------------------------------------------------------------KVIRK-----------------------------------------------------------------------------------------------------------------------------------------------------------------------------------------------------------------------------------------------------------------------------------------------------
>Query_10107_Phycomyces_blakesleeanus_OAD67152
M------MALASPSEIA-PPP---------------------------------------------------------------------------------------------PPVPITS-TG------------------------------------------------------------------------------------------------------------------------------------------------------------TGIANLPN-------QRHKIVA-------------------------------------------------------------------------------------------------------------------------------------------------------------------------------------------------------------------------------------------------------------------------------------------------------------K--N-G-----------------------------------A------------NFTLMVCGESGVGKTTFVNTLFTS-----TIKEPKNLS--KR--------------------------RLR-------------QPPPKTSQ--------------------------IQITRAEL---------------------------------------------------------------E--EKMF-------------------------------K-VKLT--VI-----------DTP-GF----GD---YV-----NN-RHSWI-----PII----DF-I-D---------------------DQHEKYMRQEQQP-------------------C--R--KGA--VDMR-------------VH----ACLYFIKPT---G-HTLTP--------LD-------------------IEVMKKLGS---RVNLI-PVIAKADTLT------------PSCLA----KFK-QNIRD-VVTA---------------------------------QN--I-QL-Y--------------S-------------------------------------------------------CP-IESD-------------------------------------------------D---------------------DST-----TKRNVNIM--TASPFAV--------------IGSTQDV----------LT--------------ADGR-KV--------------------KG----------------------------------------------------------------------------------------------REYSWG-VAEVE-NDEH-CDFRKLRSLLIRT----HM-------LDLITTTE-------ENHYENYRQA-------------------------------------------------------------------------------------------------------QMET-R-------------KFGS---------------------------------------------------------------PRSQPSENA-----KFKEEEEVL----------------------------RKRFTE----QVKG----------------------------------------------------------------------------------------------------------------------------------------------------------------------------------------------------------------------------------------------------------------------------------------------------------------------------------------------------------------------------------------------------------------------------------------------------------------------------------------------------------------------------------------------------EEARFR---AWEQQL---------------LSERDRL---------------HKELESQSDKIKD-------------------------IQSEIDNYYYSNQRDSP----------------------------------------------------------------------------------------------------------------------------------------------------------------------------------------------------------------------------------------------------------------------------------------------------------------------------------------------------------------------------------------------------------------RTIRK-----------------------------------------------------------------------------------------------------------------------------------------------------------------------------------------------------------------------------------------------------------------------------------------------------
>Query_10108_Phycomyces_blakesleeanus_OAD67670
M------S-----------------------------------------------------------------------------------------------------------PSALTS-DG------------------------------------------------------------------------------------------------------------------------------------------------------------VGIAHLPN-------QRHKIVS-------------------------------------------------------------------------------------------------------------------------------------------------------------------------------------------------------------------------------------------------------------------------------------------------------------K--R-G-----------------------------------A------------NFTVMVCGESGVGKSTFVNTLFTT-----AIKEPKKL---KA--------------------------RHS-------------KQIEKTVE--------------------------IEITKAEL---------------------------------------------------------------E--EKNF-------------------------------K-VKLT--VI-----------DTP-GF----GD---YV-----NN-RESWL-----PII----EF-I-D---------------------DQHEAYMAQEQQP-------------------T--R--AGI--IDLR-------------VH----ACLYFIRPT---G-HTLKP--------LD-------------------IEIMKHLGS---RVNLI-PVIAKADTLT------------PKDLA----KFK-RNILD-VISA---------------------------------QD--I-RV-Y--------------S-------------------------------------------------------CP-IESD-------------------------------------------------D---------------------ETV-----TTMNKSIM--QSMPFSI--------------IGSTDDV----------VT--------------ADGR-TV--------------------KG----------------------------------------------------------------------------------------------RQYSWG-VAEVE-NEEH-CDFKKLRNLLVRS----HM-------HDLISTSE-------EIHYENYRQT-------------------------------------------------------------------------------------------------------QMET-R-------------KFGE---------------------------------------------------------------AKSKKYENP-----KFKEQEEQL----------------------------RQAFTE----QVKK----------------------------------------------------------------------------------------------------------------------------------------------------------------------------------------------------------------------------------------------------------------------------------------------------------------------------------------------------------------------------------------------------------------------------------------------------------------------------------------------------------------------------------------------------EENRFR---QWEAQL---------------VAERDRL---------------NKDLEAQHAQIKT-------------------------MESELENVYQM-----R----------------------------------------------------------------------------------------------------------------------------------------------------------------------------------------------------------------------------------------------------------------------------------------------------------------------------------------------------------------------------------------------------------------GTIRR-----------------------------------------------------------------------------------------------------------------------------------------------------------------------------------------------------------------------------------------------------------------------------------------------------
>Query_10109_Phycomyces_blakesleeanus_73882
M------E------------------------------------------------------------------------------------------------------------SPIVSTPG------------------------------------------------------------------------------------------------------------------------------------------------------------VGIAHLPN-------QKHKIFT-------------------------------------------------------------------------------------------------------------------------------------------------------------------------------------------------------------------------------------------------------------------------------------------------------------K--R-G-----------------------------------A------------HFTIMVCGESGLGKTTFINTLFTT-----SIKDYKNP---KK--------------------------RHE-------------KQLDRTVE--------------------------IEITKAEL---------------------------------------------------------------E--EKMF-------------------------------K-VNLS--VI-----------DTP-GF----GD---YV-----NN-YDSWL-----PVV----DF-I-D---------------------EQHECYMRQEQQP-------------------T--R--SGA--TDMR-------------VH----ACLYFIRPT---G-HSLKP--------LE-------------------IETMKRLGS---RVNLI-PVIAKADTLA------------PENLA----KFK-KNIMD-VIEA---------------------------------QN--I-QI-Y--------------K-------------------------------------------------------CP-EESE-------------------------------------------------D---------------------EDA-----TTRNQTIL--SAMPFSV--------------IGATEFV----------KT--------------PDGR-LV--------------------RG----------------------------------------------------------------------------------------------RAYTWG-IAEVE-NDVH-CDFKKLRNLLIRS----HM-------LDLISTTE-------ENHYENYRQQ-------------------------------------------------------------------------------------------------------QMAT-R-------------KFGE---------------------------------------------------------------PKVKKYENP-----KHREKEDEL----------------------------RKVFTE----QVRD----------------------------------------------------------------------------------------------------------------------------------------------------------------------------------------------------------------------------------------------------------------------------------------------------------------------------------------------------------------------------------------------------------------------------------------------------------------------------------------------------------------------------------------------------EETRFR---QWEQQL---------------ITERDRL---------------NKDLETQHAQIKA-------------------------LEAELEQVYHH-QSSRG----------------------------------------------------------------------------------------------------------------------------------------------------------------------------------------------------------------------------------------------------------------------------------------------------------------------------------------------------------------------------------------------------------------NTIRR-----------------------------------------------------------------------------------------------------------------------------------------------------------------------------------------------------------------------------------------------------------------------------------------------------
>Query_10110_Basidiobolus_meristosporus_206353
M------STSASE------------------------------------------------------------------------------------------------------TSYIRT-QG------------------------------------------------------------------------------------------------------------------------------------------------------------VGIAHLPN-------QRHKIVT-------------------------------------------------------------------------------------------------------------------------------------------------------------------------------------------------------------------------------------------------------------------------------------------------------------R--Q-G-----------------------------------S------------KFTLMVVGESGLGKTTFVNTLFTT-----TIKDYKSQ---AQ--------------------------RHA-------------HQADKTVD--------------------------ITVTKAEL---------------------------------------------------------------E--EKMF-------------------------------N-MKLN--VI-----------DTP-GF----GD---FI-----DN-SESWV-----PIV----DF-I-D---------------------GQYESYMKQEQQP-------------------I--R--NGI--IDVR-------------VH----VCLYFIRPT---G-HSLKP--------LD-------------------IEIMKQLGT---RVNLI-PVIAKADTLS------------PFALQ----QFK-ARIRE-TIAA---------------------------------QE--I-HV-Y--------------T-------------------------------------------------------CP-IESD-------------------------------------------------D---------------------EAT-----MSRNREMM--EAMPFAI--------------IASDQDV----------TT--------------KDGR-RV--------------------KG----------------------------------------------------------------------------------------------REYPWG-VVEVE-NDSH-CDFRKLRDLLIRT----HM-------YDLINTTE-------EVHYTKYRSS-------------------------------------------------------------------------------------------------------LMNN-----------------NE---------------------------------------------------------------PKPRP-ENK-----KHKEEEEAL----------------------------HRRFAE----KVKI----------------------------------------------------------------------------------------------------------------------------------------------------------------------------------------------------------------------------------------------------------------------------------------------------------------------------------------------------------------------------------------------------------------------------------------------------------------------------------------------------------------------------------------------------EEARFR---QWEQRL---------------IAERVRL---------------NEDLEANHNLVKQ-------------------------LEAEVEALSSS---QTS----------------------------------------------------------------------------------------------------------------------------------------------------------------------------------------------------------------------------------------------------------------------------------------------------------------------------------------------------------------------------------------------------------------KTYRRF----------------------------------------------------------------------------------------------------------------------------------------------------------------------------------------------------------------------------------------------------------------------------------------------------
>Query_10111_Basidiobolus_meristosporus_201547
M------PVNTTE------------------------------------------------------------------------------------------------------TSRINT-KG------------------------------------------------------------------------------------------------------------------------------------------------------------IGIANLPN-------QRHKIVT-------------------------------------------------------------------------------------------------------------------------------------------------------------------------------------------------------------------------------------------------------------------------------------------------------------K--Q-G-----------------------------------S------------DFTIMVVGESGLGKTTFINTLFTT-----TIKDYKEQ---EK--------------------------RHT-------------KQLEKTVE--------------------------ITVTKAEL---------------------------------------------------------------E--EKMF-------------------------------N-VKLN--VI-----------DTP-GF----GD---YV-----DN-SDSWI-----PIV----DF-I-D---------------------GQYESYMKQEQQP-------------------V--R--KGI--IDMR-------------VH----VCLYFIRPT---G-HSLKP--------LD-------------------IEIMKHLSS---RVNLI-PVIAKADTLS------------PFALQ----QFK-KRIRE-TISA---------------------------------QD--I-RV-Y--------------T-------------------------------------------------------CP-IESD-------------------------------------------------D---------------------EET-----SSRNKDIM--SAMPFAI--------------IGSDVDV----------TS--------------KDGR-TV--------------------KG----------------------------------------------------------------------------------------------REYPWG-IVEVE-NDAH-CDFKKLRDLLIRA----HM-------LDLISSTE-------EIHYDNFRNL-------------------------------------------------------------------------------------------------------FMSH-----------------PE---------------------------------------------------------------PKQRP-ENK-----KHKDEEEAL----------------------------HKRFAE----QVKL----------------------------------------------------------------------------------------------------------------------------------------------------------------------------------------------------------------------------------------------------------------------------------------------------------------------------------------------------------------------------------------------------------------------------------------------------------------------------------------------------------------------------------------------------EEARFR---QWEQRL---------------IAERVRL---------------NEDLESGHNLVKQ-------------------------LEAEVEALSSA---QSP----------------------------------------------------------------------------------------------------------------------------------------------------------------------------------------------------------------------------------------------------------------------------------------------------------------------------------------------------------------------------------------------------------------KPYKKY----------------------------------------------------------------------------------------------------------------------------------------------------------------------------------------------------------------------------------------------------------------------------------------------------
>Query_10112_Rhizophagus_irregularis_343838
M------S-----------------------------------------------------------------------------------------------------------PSAVST-NG------------------------------------------------------------------------------------------------------------------------------------------------------------IGIADLPN-------QRHKIVA-------------------------------------------------------------------------------------------------------------------------------------------------------------------------------------------------------------------------------------------------------------------------------------------------------------K--R-G-----------------------------------T------------NFTLMVVGESGLGKTTFINTLFTT-----TIKEKKNQ---AK--------------------------RHA-------------KQTDKTVE--------------------------IEITKAEL---------------------------------------------------------------E--EKMF-------------------------------N-VKLT--VI-----------DTP-GF----GD---YV-----NN-RDSWL-----PIV----EF-I-D---------------------DQHESYMRQEQQP-------------------H--R--EEK--LDMR-------------VH----SCLYFIRPT---G-HTLKP--------LD-------------------IEVMKRLGS---RVNLI-PVIAKADTLT------------PKDLE----TFK-RRVRE-VIAA---------------------------------QN--I-QV-Y--------------Q-------------------------------------------------------CP-IESD-------------------------------------------------D---------------------ETS-----TKRNMNIM--AAMPFAI--------------IGSDEDV----------IA--------------PDGR-KV--------------------KG----------------------------------------------------------------------------------------------RQYSWG-IAEVE-NEDH-CDFKKLRSLLIRT----HM-------LDLISTTE-------ETHYENYRQS-------------------------------------------------------------------------------------------------------QMET-R-------------KFGE---------------------------------------------------------------AKPKKLDNP-----KFKEEEEAL----------------------------RKRFTE----QVKQ----------------------------------------------------------------------------------------------------------------------------------------------------------------------------------------------------------------------------------------------------------------------------------------------------------------------------------------------------------------------------------------------------------------------------------------------------------------------------------------------------------------------------------------------------EENRFR---QWEQHL---------------IAERDRL---------------NKDLEAEHSHIKS-------------------------LEQELETIQA---GLSS----------------------------------------------------------------------------------------------------------------------------------------------------------------------------------------------------------------------------------------------------------------------------------------------------------------------------------------------------------------------------------------------------------------KGGRK-----------------------------------------------------------------------------------------------------------------------------------------------------------------------------------------------------------------------------------------------------------------------------------------------------
>Query_10113_Aspergillus_nidulans_XP_681451___AspC
M------A-----------------------------------------------------------------------------------------------------------PVNETA-SP------------------------------------------------------------------------------------------------------------------------------------------------------------IGIANLPN-------QRHKIVA-------------------------------------------------------------------------------------------------------------------------------------------------------------------------------------------------------------------------------------------------------------------------------------------------------------K--R-G-----------------------------------A------------AFTIMVAGESGLGKTTFINTLFST-----TIKNYADH---KR--------------------------RHQ-------------KQVDRTVE--------------------------IEITKAEL---------------------------------------------------------------E--EKFF-------------------------------K-VRLT--VI-----------DTP-GF----GD---YV-----NN-RDSWQ-----PII----EF-L-D---------------------DQHESYMLQEQQP-------------------R--R--TDK--IDMR-------------VH----ACLYFIRPT---G-HTLKP--------LD-------------------IEVMKRLSS---RVNLI-PVIAKADTLS------------PADLS----RFK-QRIQA-VIEA---------------------------------QG--I-KI-Y--------------T-------------------------------------------------------PP-IEED-------------------------------------------------D---------------------ETA-----AAHARSLM--AAMPFAV--------------IGSEKDV----------KT--------------NDGR-VV--------------------KG----------------------------------------------------------------------------------------------RQYAWG-VAEVE-DEEH-CDFKKLRSILIRT----HM-------LDLIHTTE-------EQHYEAYRAQ-------------------------------------------------------------------------------------------------------QMET-R-------------KFGE---------------------------------------------------------------ARPRKLDNP-----KFKEEEENL----------------------------RKRFTD----QVKL----------------------------------------------------------------------------------------------------------------------------------------------------------------------------------------------------------------------------------------------------------------------------------------------------------------------------------------------------------------------------------------------------------------------------------------------------------------------------------------------------------------------------------------------------EESRFR---QWEQKL---------------IAERDRL---------------NKDLEATHAAYVPE--------------------FSVYARSSIVGLTWIQHQSSR----------------------------------------------------------------------------------------------------------------------------------------------------------------------------------------------------------------------------------------------------------------------------------------------------------------------------------------------------------------------------------------------------------------ERDRKPARLIDS----------------------------------------------------------------------------------------------------------------------------------------------------------------------------------------------------------------------------------------------------------------------------------------------
>Query_10114_Cryptococcus_neoformans_XP_012052724_____Hyp2
M------S------------------------------------------------------------------------------------------------------------------DG------------------------------------------------------------------------------------------------------------------------------------------------------------IGIANLPN-------QRHKITS-------------------------------------------------------------------------------------------------------------------------------------------------------------------------------------------------------------------------------------------------------------------------------------------------------------Q--R-G-----------------------------------A------------HFTIMVVGQSGLGKTTLINTLFAT-----EICSPRNY---RQ--------------------------RFA-------------KQLDKTTE--------------------------VEILKADL---------------------------------------------------------------E--ERGF-------------------------------N-IKLT--VI-----------DTP-GF----GD---YV-----NN-RDSWG-----PIV----DF-I-D---------------------DQHESYMRQEQQP-------------------F--R--KEK--QDLR-------------IH----ACLYFIKPT---G-TTLKP--------LD-------------------VEIMKKLGT---RVNLI-PVIAKADTMT------------PEDLH----NFK-TIVRE-TVIA---------------------------------QN--I-AV-Y--------------T-------------------------------------------------------PP-VDLD-------------------------------------------------D---------------------EAA-----AEHARAMQ--AVMPFSI--------------IGSTQDV----------TT--------------PDGR-VV--------------------KG----------------------------------------------------------------------------------------------REYLWG-VAEVE-NEDH-CDFKKLRSLLIRT----YM-------LDLITSTE-------EKHYEAYRLA-------------------------------------------------------------------------------------------------------QMET-R-------------KFGE---------------------------------------------------------------PKVKKLDNP-----KYREEEETL----------------------------RKRFTE----QVKL----------------------------------------------------------------------------------------------------------------------------------------------------------------------------------------------------------------------------------------------------------------------------------------------------------------------------------------------------------------------------------------------------------------------------------------------------------------------------------------------------------------------------------------------------EEARFR---QWEQHL---------------IAERDRL---------------NKDLEQAHSAIKA-------------------------LEAELDQVAAYHRQGGT----------------------------------------------------------------------------------------------------------------------------------------------------------------------------------------------------------------------------------------------------------------------------------------------------------------------------------------------------------------------------------------------------------------VGRR------------------------------------------------------------------------------------------------------------------------------------------------------------------------------------------------------------------------------------------------------------------------------------------------------
>Query_10115_Schizophyllum_commune_XP_003030864
M------S-----------------------------------------------------------------------------------------------------------AAPVPTGDG------------------------------------------------------------------------------------------------------------------------------------------------------------IGIANLPN-------QRHKIVA-------------------------------------------------------------------------------------------------------------------------------------------------------------------------------------------------------------------------------------------------------------------------------------------------------------K--R-G-----------------------------------A------------HFTIMVVGESGLGKTTLINTLFST-----ELSPPKSY---NK--------------------------RHT-------------KLLDKLTE--------------------------VEIIKAEL---------------------------------------------------------------E--EKAF-------------------------------K-VKLT--VI-----------DTP-GF----GD---YV-----NN-RDSWN-----PIV----DF-I-D---------------------DQHEAYMRQEQQP-------------------Q--R--HEK--TDLR-------------VH----ACLYFIRPT---G-HTLKP--------LD-------------------IEIMKRLGT---RVNLI-PVIAKADTLT------------QNDLF----AFK-QRIRE-VIAA---------------------------------QG--I-RI-Y--------------T-------------------------------------------------------PP-VDPS-------------------------------------------------A---------------------EEE-----AEHAKMLI--EAIPFSI--------------IGSTEDV----------KT--------------PDGR-IT--------------------KG----------------------------------------------------------------------------------------------REYMWG-VAEVE-NENH-CDFKKLRQLLIRT----HM-------LDLISTTE-------ENHYENYRQQ-------------------------------------------------------------------------------------------------------QMET-R-------------KFGE---------------------------------------------------------------PKVKKLDNP-----KFREEEEQL----------------------------RKKFTD----QVKA----------------------------------------------------------------------------------------------------------------------------------------------------------------------------------------------------------------------------------------------------------------------------------------------------------------------------------------------------------------------------------------------------------------------------------------------------------------------------------------------------------------------------------------------------EEARFR---QWEQHL---------------IAERDRL---------------NKDLEMAHSAIKQ-------------------------LEVELDNLGAGGYGTGS----------------------------------------------------------------------------------------------------------------------------------------------------------------------------------------------------------------------------------------------------------------------------------------------------------------------------------------------------------------------------------------------------------------RGARR-----------------------------------------------------------------------------------------------------------------------------------------------------------------------------------------------------------------------------------------------------------------------------------------------------
>Query_10116_Catenaria_anguillulae_1416274
M------LNGAAS----------------------------------------------------------------------------------------------------------ST---------------------------------------------------------------------------------------------------------------------------------------------------------------IGIANLPN-------QTHKIVS-------------------------------------------------------------------------------------------------------------------------------------------------------------------------------------------------------------------------------------------------------------------------------------------------------------R--K-G-----------------------------------A------------TFTLMVVGESGTGKTTYINTLLTT-----TIKAYRDP---AK--------------------------RRE-------------MLARKTVS--------------------------IDVIRVEF---------------------------------------------------------------E--EKGF-------------------------------R-TQLN--VV-----------DTP-GF----GD---YV-----NN-RDAWQ-----PII----DF-I-D---------------------GQHESYLRQEMQP-------------------E--R--SDI--LDGR-------------VH----ACLYFIYPS---G-GTLRA--------LD-------------------IETMKRLGS---RVNLI-PVVAKADTLT------------PKDLA----QFK-RRVRD-AIAH---------------------------------YE--I-NV-Y--------------T-------------------------------------------------------PP-VESD-------------------------------------------------T---------------------EGV-----AERNVALI--DAMPYAV--------------IGSEDDV----------QT--------------PDGR-VV--------------------RG----------------------------------------------------------------------------------------------RQYLWG-VSEVE-NDEH-CDFRKLRNLLIRS----HM-------LDLVTTTE-------ERHYEHFRST-------------------------------------------------------------------------------------------------------HLDA----------------NGR--------------------------------------------------------------IVSTVTRKDA-----KFKEEEDNL----------------------------RRRFAE----QVKA----------------------------------------------------------------------------------------------------------------------------------------------------------------------------------------------------------------------------------------------------------------------------------------------------------------------------------------------------------------------------------------------------------------------------------------------------------------------------------------------------------------------------------------------------KEAMFR---QWEQKL---------------IAERDKL---------------NKDLEHEHSYITT-------------------------LTQEIKALEER-LAGKK--------------------------------------------------------------------------------------------------------------------------------------------------------------------------------------------------------------------------------------------------------------------------------------------------------------------------------------------------------------------------------------------------------------------------------------------------------------------------------------------------------------------------------------------------------------------------------------------------------------------------------------------------------------------------------------------------------------------------
>Query_10117_Batrachochytrium_dendrobatidis_XP_006680392
M-------PTSVV-------P---------------------------------------------------------------------------------------------------S--L------------------------------------------------------------------------------------------------------------------------------------------------------------IGIANLAN-------QRHKIVS-------------------------------------------------------------------------------------------------------------------------------------------------------------------------------------------------------------------------------------------------------------------------------------------------------------R--K-G-----------------------------------T------------NFTLMVVGESGLGKTTFVNTLFST-----ILKEQRPL---HE--------------------------RHS-------------HQLDRTIS--------------------------IDVVRADV---------------------------------------------------------------E--EKGF-------------------------------N-VRLT--VV-----------DTP-GF----GD---YM-----NN-QDCWV-----PII----DF-L-D---------------------DQHHNYMKSESSG-------------------A--R--KGI--ADVR-------------VH----ACLYFVQPS---G-HTLKP--------LD-------------------IEVMKHLGS---RVNLI-PVVAKADTLT------------PKDLA----LFK-ERIRD-CLRI---------------------------------HN--I-NY-Y--------------R-------------------------------------------------------PI-VDED-------------------------------------------------D---------------------DEA-----AFATQSII--SAMPFSV--------------IASEKEV----------M---------------VNGL-SV--------------------RG----------------------------------------------------------------------------------------------REYLWG-IAEVE-NENH-CDFKKLRNLLIRT----HM-------HDLITSTE-------EDHYESFRST-------------------------------------------------------------------------------------------------------KLTT----------------MGRSDD-----D----------------------------------------------------PVAHAKKTLAI-----KMKEDEEAL----------------------------RKRFTE----QVRM----------------------------------------------------------------------------------------------------------------------------------------------------------------------------------------------------------------------------------------------------------------------------------------------------------------------------------------------------------------------------------------------------------------------------------------------------------------------------------------------------------------------------------------------------EESRFR---QWEQKL---------------ISERDRL---------------NKDLEEHHKLVKD-------------------------LEHEYEEAQIK------------------------------------------------------------------------------------------------------------------------------------------------------------------------------------------------------------------------------------------------------------------------------------------------------------------------------------------------------------------------------------------------------------------------ARSGPR--------------------------------------------------------------------------------------------------------------------------------------------------------------------------------------------------------------------------------------------------------------------------------------------------
>Query_10118_Gonapodya_prolifera_KXS21904
M------APVALT-------P---------------------------------------------------------------------------------------------ATNGVKS--E------------------------------------------------------------------------------------------------------------------------------------------------------------IGVALLPN-------QRHDIVY-------------------------------------------------------------------------------------------------------------------------------------------------------------------------------------------------------------------------------------------------------------------------------------------------------------R--K-G-----------------------------------T------------NYNILVVGESGSGKTTFINTLFST-----LMKDYENE---ME--------------------------RFE-------------KQYGHTVD--------------------------ITIMRADI---------------------------------------------------------------E--EKGF-------------------------------H-CRLT--II-----------DTP-GF----GD---YV-----NN-SDCWV-----PIV----DY-V-D---------------------DQHAAYLEQEQQP-------------------K--R--DNI--DDMR-------------VH----VCLYFVQPT---G-HNLSA--------LD-------------------IRVMKELST---RVNVI-PVIAKADTLT------------RAEVT----AFK-DRIRD-ALYT---------------------------------HG--I-SV-Y--------------T-------------------------------------------------------PP-NDAD-------------------------------------------------D---------------------EED-----QARNRELM--TALPFAI--------------IGSDKEV----------VR--------------KDGT-RV--------------------KG----------------------------------------------------------------------------------------------RQFLWG-VAEVE-NENH-CDFVKLRNLLMRR----HM-------DDLVRQTE-------EMHYETFRSA-------------------------------------------------------------------------------------------------------KMAS----------------EGKNDD-----D----------------------------------------------------PVTRWK-----------MKEDEENM----------------------------RRRFTE----LVRQ----------------------------------------------------------------------------------------------------------------------------------------------------------------------------------------------------------------------------------------------------------------------------------------------------------------------------------------------------------------------------------------------------------------------------------------------------------------------------------------------------------------------------------------------------EENRFK---SWEQKL---------------LSERDRL---------------NKDLEESHMQVKK-------------------------LSDEVRAVEEG------------------------------------------------------------------------------------------------------------------------------------------------------------------------------------------------------------------------------------------------------------------------------------------------------------------------------------------------------------------------------------------------------------------------RQRY----------------------------------------------------------------------------------------------------------------------------------------------------------------------------------------------------------------------------------------------------------------------------------------------------
>Query_10119_Saccharomyces_cerevisiae_NP_011975_____CDC12
M------SAATAT------------------------------------------------------------------------------------------------------AAPVPP--P------------------------------------------------------------------------------------------------------------------------------------------------------------VGISNLPN-------QRYKIVN-------------------------------------------------------------------------------------------------------------------------------------------------------------------------------------------------------------------------------------------------------------------------------------------------------------E--E-G-----------------------------------G------------TFTVMLCGESGLGKTTFINTLFQT-----VLKRADGQ----Q--------------------------HRQ-------------EPIRKTVE--------------------------IDITRALL---------------------------------------------------------------E--EKHF-------------------------------E-LRVN--VI-----------DTP-GF----GD---NV-----NN-NKAWQ-----PLV----DF-I-D---------------------DQHDSYMRQEQQP-------------------Y--R--TKK--FDLR-------------VH----AVLYFIRPT---G-HGLKP--------ID-------------------IETMKRLST---RANLI-PVIAKADTLT------------AQELQ----QFK-SRIRQ-VIEA---------------------------------QE--I-RI-F--------------T-------------------------------------------------------PP-LDADSKED-------------------------------------AKSGS-NPD---------------------SAA-----VEHARQLI--EAMPFAI--------------VGSEKKF----------DN--------------GQGT-QV--------------------VA----------------------------------------------------------------------------------------------RKYPWG-LVEIE-NDSH-CDFRKLRALLLRT----YL-------LDLISTTQ-------EMHYETYRRL-------------------------------------------------------------------------------------------------------RLEGHE-------------NTGEGNE-----DFTLPA-----------------------------------------------IAPARKLSHNP-----RYKEEENAL----------------------------KKYFTD----QVKA----------------------------------------------------------------------------------------------------------------------------------------------------------------------------------------------------------------------------------------------------------------------------------------------------------------------------------------------------------------------------------------------------------------------------------------------------------------------------------------------------------------------------------------------------EEQRFR---QWEQNI---------------VNERIRL---------------NGDLEEIQGKVKK-------------------------LEEQVKSLQVK----------------------------------------------------------------------------------------------------------------------------------------------------------------------------------------------------------------------------------------------------------------------------------------------------------------------------------------------------------------------------------------------------------------------KSHLK-----------------------------------------------------------------------------------------------------------------------------------------------------------------------------------------------------------------------------------------------------------------------------------------------------
>Query_10120_Encephalitozoon_cuniculi_XP_965975
-----------------------------------------------------------------------------------------------------------------------------------------------------------------------------------------------------------------------------------------------------------------------------------MAQKGIGVSNLPN-------VKYRSFC-------------------------------------------------------------------------------------------------------------------------------------------------------------------------------------------------------------------------------------------------------------------------------------------------------------K--A-G-----------------------------------I------------DFNIMTVGSNGLGKSSFINQMLGD-----SILSSDPFLKPEDGHHSNETVRALDEDIVD------DPESKY-------------FHRNSLIN--------------------------IQISKFFV---------------------------------------------------------------M-EN-DF-------------------------------Q-TRVT--VT-----------EVD-GV----GD---GV-----CN-EGCWD-----PIV----EL-I-Q---------------------DNFRDYLDQERKN-------------------V--R--SLI--KDKR-------------IH----ICLYFLEPN---P-SHVSL--------VD-------------------IRTMKEISK---ICNLI-PVVGKSDLLS------------DSERE----ECR-NRIVE-VLSM---------------------------------EN--I-DV-F--------------RL-------------------------------------------------------------DI-----------------------------------------------------------------------------LEKEKISR--TESPFFI--------------IAKNV-------------N--------------SGDS-SG--------------------HN----------------------------------------------------------------------------------------------REYPWG-TMFPE-KVES-NDFYFLVDSLIAK----NL-------IRLVETTE-------VF-YDEYKTR-------------------------------------------------------------------------------------------------------EIGLSI----A--------SKPGALGEDD-----------RRLTKE-------IQKKIKEDERTIVELRQK-----------LIEKRKYYE-----------------------------------------------SKMLEITSKY-------------------------------------------------------------------------------------------------------------------------------------------------------------------------------------------------------------------------------------------------------------------------------------------------------------------------------------------------------------------------------------------------------------------------------------------------------------------------------------------------------------------------------------------------------SNEKINSS-----------------------------------------------------------------------------------------------------------------------------------------------------------------------------------------------------------------------------------------------------------------------------------------------------------------------------------------------------------------------------------------------------------------------------------------------------------------------------------------------------------------------------------------------------------------------------------------------------------------------------------------------------------------------------------------------------------------------------------------------------------------------------------------------------------------------------
>Query_10121_Encephalitozoon_cuniculi_NP_586501
---------------------------------------------------------------------------------------------------------------------------------------------------------------------------------------------------MKNIPTIVRNLGTINIRNNVGFSSVPD----------------------QVRESSMVK-------------------------------------------------------------------------------------------------------------------------------------------------------------------------------------------------------------------------------------------------------------------------------------------------------------------------------------------------------------------G-----------------------------------F------------ELNVLVVGRRGLGTSTLINSIFAA-----PLVDK-----------------------------------------------------KRTNN--------------------------ITATRNEI---------------------------------------------------------------V--ENDI-------------------------------S-LEIS--IV-----------TY---------------------H-EANIS------PVL---DY-I-N---------------------AMNREYF------------------DNE----QGLY--KAF--KDNR-------------VH----VCLYLLPSD---T-L--TD--------QE-------------------IKNMYELSQ---SCNLV-PIIPKADMYT------------PDELA----DVK-ENVRQ-ILSE---------------------------------NN--I----F--------------S-------------------------------------------------------FVPYLNEN----------------------------------------------------------------------DGDLTE---EVAD-IV--GCMPFAV--------------IASETMY----------EH--------------GGEI--I--------------------RG----------------------------------------------------------------------------------------------RKYPWG-FINID-QEES-NDFKRLQRLLIYT----NL-------DELTMKTN-------HLFYNNYRKKIFEIEND---------------------------------------------------------------------------------------------CGAMKEARYLRLRTETIRILNDKYESRINALRKEEEEMERFYSEKIREMNDKMGEISKQVEKSLHVE--------------------------------------------------------------------------------------------------------------------------------------------------------------------------------------------------------------------------------------------------------------------------------------------------------------------------------------------------------------------------------------------------------------------------------------------------------------------------------------------------------------------------------------------------------------------------------------------------------------------------------------------------------------------------------------------------------------------------------------------------------------------------------------------------------------------------------------------------------------------------------------------------------------------------------------------------------------------------------------------------------------------------------------------------------------------------------------------------------------------------------------------------------------------------------------------------------------------------------------------------------------------------------------------------------------------------------------------------------------------------------------------------------------------------------------------------------------------------------
>Query_10122_Conidiobolus_coronatus_KXN68527
--------------------------------------------------------------------------------------------------------------------------------------------------------------------------------------------------------------------------------------------------------------------------------MHDNTASGSGIKSIPS-------QLQRILK-------------------------------------------------------------------------------------------------------------------------------------------------------------------------------------------------------------------------------------------------------------------------------------------------------------Q--R-G-----------------------------------Q------------HLTIIVAGQAGTGKSTFINSLFQS-----TILDNNELI----------------NRRYTV--------KSQ-------------APYKYNFR--------------------------FTEADVNI--------------------------------------------------------------------DF-------------------------------P-IKLR--VI-----------DTP-DL----GN---SI-----NN-TNSGA-----IIS----NF-I-D---------------------YSYFHYFNQVQQP-------------------D--RT--KR--YDSR-------------VH----FCLYFISPT---N-QGVPK--------LD-------------------VKIMQELSS---KCNLI-PIVAKADTFG------------PMGLQ----EAK-DKVRW-CLNH---------------------------------FG--I-RA-Y--------------EP------------------------------------------------------------------------------------------------------------------------------------SDLM----LDESQEYL--AKSPLGI--------------CSSSKWY-----I----NQ--------------DGVS--V--------------------LG----------------------------------------------------------------------------------------------RQYPWG-LVEVE-NPEH-SDFTLLKNMILRT----HL-------KDFIDTME-------ERFYEPFQFDI-------------------------------------------------------------------------------------------------------VNGSK-------------------------------------TYEFNL---------------------------------------IKSTLDDGNRRGMEKQFEESV----------------------------EKEKSH---------------------------------------------------------------------------------------------------------------------------------------------------------------------------------------------------------------------------------------------------------------------------------------------------------------------------------------------------------------------------------------------------------------------------------------------------------------------------------------------------------------------------------------------------------------LMSLE----GDL---------------LRKKSLL---------------ENEIED----LEL---------------------RVKRLQVEVGSLESITSLNMA----------------------------------------------------------------------------------------------------------------------------------------------------------------------------------------------------------------------------------------------------------------------------------------------------------------------------------------------------------------------------------------------------------------TSTSQDSNKYKSLNNPV-----------------------------------------------------------------NTMKSSRPR------------------------------------------------------------------------LTAIFRSGSQN----------------------------------------------------------------------------------------------------------------------------
>Query_10123_Conidiobolus_coronatus_KXN68522
M------I-ATAS----------------------------------------------------------------------------------------------------------PL---------------------------------------------------------------------------------------------------------------------------------------------------------------CGIANLPN-------QRHKIAI-------------------------------------------------------------------------------------------------------------------------------------------------------------------------------------------------------------------------------------------------------------------------------------------------------------K--K-G-----------------------------------I------------NYTILVVGQSGAGKTTFINTLLAT-----SISKGEDY---TK--------------------------RHR-------------S-TDKTTH--------------------------ITLTKAVI---------------------------------------------------------------E--ENLF-------------------------------K-VKLT--IV-----------DTP-GF----GD---YI-----NN-NETWV-----PII----DF-I-D---------------------TQYQSYFYQEQQP-------------------D--R--NLL--NDVR-------------VN----VCLYFISPS---S-HGLSN--------LD-------------------IQAMKQIGS---RCNLI-PIIAKADTFS------------PRDLQ----EYK-DRIRQ-TLQI---------------------------------NQ--I-QV-Y--------------S-------------------------------------------------------PA-VDHN-------------------------------------------------D---------------------PID-----SKIGSEIL--DAMPFSV--------------IGSEDNV----------KL--------------SDGT-QV--------------------RG----------------------------------------------------------------------------------------------RQYPWG-VVQVE-NDDH-CDFRKLRNLLIRT----HM-------LELINSTD-------EFHYDKFKTS-------------------------------------------------------------------------------------------------------YLEQ----------------GG----------------------------------------------------------------ADKNKKENP-----KFKEEEEAL----------------------------RRKFTE----QVRI----------------------------------------------------------------------------------------------------------------------------------------------------------------------------------------------------------------------------------------------------------------------------------------------------------------------------------------------------------------------------------------------------------------------------------------------------------------------------------------------------------------------------------------------------EEARFR---QWELKL---------------IAERDRL---------------NRDLEVEHVVVRQ-------------------------LESEIESLQAS-QLQNK----------------------------------------------------------------------------------------------------------------------------------------------------------------------------------------------------------------------------------------------------------------------------------------------------------------------------------------------------------------------------------------------------------------NTYRN-----------------------------------------------------------------------------------------------------------------------------------------------------------------------------------------------------------------------------------------------------------------------------------------------------
>Query_10124_Saccharomyces_cerevisiae_NP_011573_____SPR3
[truncated: 884,248 more chars]
